# Supplementary material for: Sustained mitogen-activated protein kinase activation reprograms defense metabolism and phosphoprotein profile in Arabidopsis thaliana
Source: Front Plant Sci. 2014 Oct 20;5:554. doi: 10.3389/fpls.2014.00554 (PMC4202796; doi:10.3389/fpls.2014.00554)
Supplement: Supplementary file 2 [file Presentation2.ZIP]

Archive with 7 entries (7 files):
- SUPPTAB_S03 Differentially regulated proteins in control (KR) 0-24 h after DEX treatment.xlsx
- SUPPTAB_S04 Differentially regulated proteins in wild type DD 0-24 h after DEX treatment.xlsx
- SUPPTAB_S05 Differentially regulated proteins mpk3 0-24 h after DEX treatment.xlsx
- SUPPTAB_S06 Differentially regulated proteins in mpk6 0-24 h after DEX treatment.xlsx
- SUPPTAB_S07 Differentially regulated proteins in ein2 0-24 h after DEX treatment.xlsx
- SUPPTAB_S08 Differentially regulated proteins in ein3eil1 0-24 h after DEX treatment.xlsx
- SUPPTAB_S09 Differentially regulated proteins in rbohD 0-24 h after DEX treatment.xlsx
