# Supplementary material for: Sustained mitogen-activated protein kinase activation reprograms defense metabolism and phosphoprotein profile in Arabidopsis thaliana
Source: Front Plant Sci. 2014 Oct 20;5:554. doi: 10.3389/fpls.2014.00554 (PMC4202796; doi:10.3389/fpls.2014.00554)
Supplement: Supplementary file 2 [file Presentation2.ZIP › SUPPTAB_S03 Differentially regulated proteins in control (KR) 0-24 h after DEX treatment.xlsx]

## Sheet: upregulated to 24h
Table S3A. List of upregulated proteins in Col-0 KR line (0-24h with ANOVA p≤0.5 and Max fold change≥2.0)				Normalized abundance (relative to maximum)																		Normalized abundance																						Max. normalization of normalized abundance
	p, p-value/f, fold/conf, confidence/quant, quantitation			MEAN							SD											0h			2h			4h			6h		8h			10h			24h					0h			2h
Protein code	Description	Anova (p)	Max f change	0h	2h	4h	6h	8h	10h	24h	0h	2h	4h	6h	8h	10h	24h	Conf score	Peptide count	Peptides used for quant	Additional accession	replicate 1	replicate 2	replicate 3	replicate 1	replicate 2	replicate 3	replicate 1	replicate 2	replicate 3	replicate 1	replicate 2	replicate 1	replicate 2	replicate 3	replicate 1	replicate 2	replicate 3	replicate 1	replicate 2	replicate 3	Max.		replicate 1	replicate 2	replicate 3	replicate 1	replicate 2	replicate 3
AT4G08630.1	unknown protein	0.000892905	2.58633	0.682909	0.430956	0.359234	0.632739	0.504074	0.552593	0.929097	0.247834	0.0102859	0.0390247	0.160428	0.0750335	0.0427719	0.0809963	29	2	2		22201.1	13955.6	29945.8	13528.9	14157	14028.7	11015.9	13034.7	10721.6	16755.3	24075.6	18957.4	14268.9	15565.8	18257.1	16286.3	18945.1	27129.4	32265.1	30537.9	32265.1		0.688082	0.432528	0.928116	0.419303	0.438771	0.434795
AT3G26740.1	CCL - CCR-like	0.00122861	7.19428	0.37846	0.501563	0.612929	0.404206	0.439742	0.0881291	0.634025	0.154785	0.120078	0.344127	0.235724	0.127881	0.0506994	0.169897	98.2	3	3		212979	228518	94824.5	171587	265628	273556	234867	161351	472371	112199	269671	187140	160294	275730	24580.5	31298.3	69010.1	374374	214773	309338	472371		0.450872	0.483767	0.200741	0.363247	0.562329	0.579112
AT1G23190.1	PGM3 - Phosphoglucomutase/phosphomannomutase family protein	0.00130644	3.13833	0.303098	0.750414	0.674501	0.4985	0.538565	0.274801	0.862416	0.0386951	0.167604	0.165772	0.144956	0.254353	0.0380171	0.182226	67	2	2		50574.5	46206.7	39115.7	128252	124911	83292	79700.2	94634.8	128084	89821.2	59183.5	44649.7	120357	76464.1	43772.9	34541.2	44895.5	98003.9	149453	139215	149453		0.338397	0.309172	0.261725	0.858143	0.835787	0.557312
AT1G08980.1	ATAMI1, AMI1, ATTOC64-I, TOC64-I - amidase 1	0.00138712	2.08413	0.786202	0.806449	0.725029	0.402166	0.732561	0.79772	0.838167	0.112224	0.102484	0.0772873	0.0992944	0.0281549	0.116857	0.140764	40.72	1	1		55258	63481.8	73523.9	75376.2	61271.1	60567.6	55279.8	55651.3	66372.9	38506.3	27059.5	60783.6	57080.9	61281.5	65156.4	74487.2	55437	60659.1	81515.8	62796.7	81515.8		0.67788	0.778767	0.901958	0.924682	0.751647	0.743017
AT1G56450.1	PBG1 - 20S proteasome beta subunit G1	0.00347984	2.19332	0.726439	0.77299	0.711314	0.810348	0.414769	0.759848	0.90972	0.190396	0.0358324	0.191352	0.115152	0.0544003	0.0722064	0.0853029	67.5	1	1		69163.4	90584.5	53475.4	79114.2	72102.9	75669.6	47990	79736.5	81057.2	87250.5	71317.5	46718.6	37783.7	37239.9	66203	77951.9	78874.6	97839.4	87927.6	81252.4	97839.4		0.706907	0.925849	0.546563	0.808613	0.736951	0.773406
AT3G59970.1	MTHFR1 - methylenetetrahydrofolate reductase 1	0.00761244	2.20773	0.394506	0.749005	0.797922	0.719893	0.745691	0.79508	0.870962	0.179289	0.211534	0.0814839	0.0947155	0.0851737	0.107099	0.112481	37.65	1	1	AT3G59970.3	71146.8	136846	61854.8	153214	133788	225327	173201	169323	203265	148868	179409	151814	167788	190460	153698	200138	190009	228004	180954	186791	228004		0.312042	0.600189	0.271288	0.671978	0.586779	0.988259
AT1G63000.1	NRS/ER, UER1 - nucleotide-rhamnose synthase/epimerase-reductase	0.00875764	2.66816	0.55723	0.575032	0.668898	0.346306	0.520198	0.675462	0.924001	0.14408	0.0529189	0.069626	0.00675013	0.213878	0.107032	0.0900301	76.17	1	1		17102.9	27093.8	18521.2	19336.6	22259.3	23125.7	28107.1	23735.9	23443.4	13171.7	12813.5	27326.2	19929.8	11293.8	29938	23573.3	22513.9	35545.4	37517.7	30936	37517.7		0.455864	0.722161	0.493665	0.5154	0.593301	0.616396
AT3G09820.1	ADK1, ATADK1 - adenosine kinase 1	0.0168349	3.1206	0.345863	0.295776	0.650901	0.228268	0.451533	0.298715	0.712332	0.115654	0.00730006	0.312455	0.0560029	0.18303	0.095873	0.211813	83.18	1	1		15375.2	28572.3	30777.2	20833.7	21870.3	21199.4	28623.4	39988.1	72017.8	19291.2	13587.4	21371.9	29115.8	47067.6	22415.1	27921.9	14201.5	41141.6	68841.6	43918.5	72017.8		0.213492	0.39674	0.427356	0.289285	0.303679	0.294364
AT1G30580.1	GTP binding	0.0188637	2.77074	0.499442	0.554148	0.50658	0.359019	0.299394	0.5116	0.829544	0.147375	0.128801	0.0763841	0.176264	0.0666187	0.172408	0.159608	36.01	1	1		16065.3	14587.8	24663.2	16470.1	19184.3	25720.9	21109.2	15599.5	19398.2	17856	8653.08	13359.9	11334.7	8465.18	21732.9	11596.2	23333.8	25238.6	36918.7	29719.7	36918.7		0.435154	0.395132	0.66804	0.446119	0.519635	0.696688
AT1G10870.1	AGD4 - ARF-GAP domain 4	0.024375	3.09682	0.487406	0.705112	0.274981	0.696399	0.345543	0.56037	0.851567	0.174284	0.255934	0.153678	0.154716	0.109363	0.1763	0.0873977	21.19	1	1		20488.2	43994.5	35074.9	36824.1	39115.4	68086.7	28182.7	20501.2	7483.8	54864.3	39966.8	14929.8	27935.6	27715.4	43582.7	24394.6	46483.9	64849.8	54680.2	54411.1	68086.7		0.300914	0.646153	0.51515	0.540842	0.574494	1
AT3G11910.1	UBP13 - ubiquitin-specific protease 13	0.024561	2.77979	0.666204	0.43561	0.630525	0.275942	0.678221	0.410672	0.76706	0.297171	0.128057	0.147785	0.0919755	0.151131	0.165833	0.154965	20.12	1	1		70368.2	39982.8	30287.7	25398.3	41058.1	25502.9	37266.9	39534.3	56305.5	14841	23994	36796.9	58040	48338.6	20699.2	42258.3	23737.3	60423.7	60119.8	41386.2	70368.2		1	0.568194	0.430418	0.360935	0.583475	0.362421
AT1G02920.1	ATGSTF7, GST11, ATGSTF8, GSTF7, ATGST11 - glutathione S-transferase 7	0.0378364	2.49231	0.434204	0.315262	0.566065	0.371583	0.349363	0.33971	0.785732	0.184858	0.0600031	0.375804	0.0395455	0.033318	0.0405201	0.0895068	68.47	1	1		25525.1	27584.1	52436.6	27273.3	20054.6	29305.7	28448.7	28123.6	81026.4	27842.3	32373.8	29465.4	25222.1	30235.2	24483.9	31006.1	27086.3	68093.7	55295.4	67605.9	81026.4		0.315023	0.340434	0.647155	0.336598	0.247507	0.361682
AT1G79500.1	AtkdsA1 - Aldolase-type TIM barrel family protein	0.0387777	2.12367	0.821552	0.712997	0.499835	0.3903	0.678191	0.69857	0.828866	0.155594	0.0653017	0.15379	0.202798	0.149578	0.14477	0.165987	67.3	1	1		4287.98	4081.37	5714.2	4309.98	3643.99	4268.64	3769.85	2017.03	2781.59	3049.67	1410.83	2899.67	4492.06	4234.23	3068.73	4666.19	4240.39	5441.61	5109.27	3658.03	5714.2		0.750407	0.714249	1	0.754258	0.637708	0.747024
AT3G53380.1	Concanavalin A-like lectin protein kinase family protein	0.0454976	2.12022	0.68079	0.67214	0.605353	0.387648	0.368642	0.577473	0.781602	0.276485	0.152468	0.0279729	0.00390719	0.173759	0.110405	0.161623	26.29	1	1		6037.08	5927.94	11478.7	8098.45	9242.06	5805.29	6595.04	7221.99	7028.92	4417.97	4481.4	2327.51	6305.65	4061.38	7959.91	5436.87	6489.06	6957.15	9348.27	10609.8	11478.7		0.52594	0.516431	1	0.705522	0.805151	0.505747
AT5G55220.1	trigger factor type chaperone family protein	0.048111	2.09788	0.634923	0.627916	0.3678	0.729145	0.610588	0.754707	0.7716	0.185345	0.0457743	0.0587886	0.170571	0.218102	0.21443	0.154021	34.27	1	1		23501.5	15937.6	13629.6	16367.7	18878.9	17236.5	10593.8	11684.2	8463.81	23675.1	16954.3	22186.6	18527.6	10320.6	27861	16795.9	18423.7	18424.7	19667.6	26400.3	27861		0.843528	0.572041	0.489199	0.587477	0.677611	0.618661
[truncated: 14 more columns]

## Sheet: downregulated to 24h
Table S3B. List of downregulated proteins in Col-0 KR line (0-24h with ANOVA p≤0.5 and Max fold change≥2.0)				Normalized abundance (relative to maximum)																		Normalized abundance																						Max. normalization of normalized abundance
				MEAN							SD											0h			2h			4h			6h		8h			10h			24h					0h			2h
Protein code	Description	Anova (p)	Max f change	0h	2h	4h	6h	8h	10h	24h	0h	2h	4h	6h	8h	10h	24h	Conf score	Peptide count	Peptides used for quant	Additional accession	replicate 1	replicate 2	replicate 3	replicate 1	replicate 2	replicate 3	replicate 1	replicate 2	replicate 3	replicate 1	replicate 2	replicate 1	replicate 2	replicate 3	replicate 1	replicate 2	replicate 3	replicate 1	replicate 2	replicate 3	Max.		replicate 1	replicate 2	replicate 3	replicate 1	replicate 2	replicate 3
AT2G39730.1	RCA - rubisco activase	0.00516732	2.22496	0.696888	0.514289	0.607534	0.492888	0.693715	0.91757	0.412399	0.0676492	0.0962686	0.216259	0.149576	0.0752852	0.0778547	0.0530893	479.69	5	5		2.40534e+07	2.8302e+07	2.39933e+07	1.52436e+07	2.22744e+07	1.88257e+07	2.05701e+07	3.07671e+07	1.52221e+07	2.18622e+07	1.41373e+07	2.55492e+07	2.24829e+07	2.79689e+07	3.31382e+07	3.08689e+07	3.65189e+07	1.28474e+07	1.58736e+07	1.646e+07	3.65189e+07		0.658657	0.774997	0.657011	0.417417	0.609943	0.515507
AT5G09510.1	Ribosomal protein S19 family protein	0.0051783	2.59006	0.69141	0.50043	0.500593	0.467198	0.694752	0.923051	0.356382	0.202648	0.145243	0.069405	0.0499868	0.114633	0.0770023	0.134284	23.06	1	1		6173.09	8402.54	4666.01	3989.81	6191.62	3745.31	4021.91	4601.85	5307.53	4661.86	4006.08	7652	5646.5	6036.14	7847.89	9276.52	8563.7	2061.2	3304.19	4552.57	9276.52		0.665453	0.905786	0.502992	0.430098	0.667451	0.403741
AT1G07770.1	RPS15A - ribosomal protein S15A	0.0253538	2.36488	0.677841	0.37988	0.308204	0.599587	0.445651	0.690647	0.292043	0.295867	0.00871615	0.0372315	0.0557721	0.143927	0.297465	0.0874141	34.73	1	1		73324.5	30670.5	45112.1	28449.8	27179.1	27934.6	20548.2	21550.9	25697.6	46856.1	41072.8	30869.6	23144.3	44017.5	29162.6	72771	49990.4	14500.1	27158.2	22583.4	73324.5		1	0.418284	0.615239	0.387998	0.370669	0.380972
AT5G05730.1	ASA1, TRP5, AMT1, WEI2, JDL1 - anthranilate synthase alpha subunit 1	0.0267683	3.57843	0.478161	0.192472	0.50663	0.220921	0.324894	0.648345	0.181182	0.107754	0.122634	0.2766	0.0547365	0.0521473	0.306311	0.0456024	33.77	1	1		10592.4	9087.7	6669.18	5762.1	1257.75	3586.44	3740.67	13696.2	10481.2	3347.04	4768.93	4934.39	6143.2	6825.89	9283.3	18368.5	8075.6	3141.52	2599.37	4243.22	18368.5		0.576662	0.494743	0.363077	0.313694	0.0684731	0.195249
AT4G04640.1	ATPC1 - ATPase, F1 complex, gamma subunit protein	0.0301173	2.78861	0.416756	0.404522	0.654921	0.5523	0.684459	0.748094	0.268268	0.234439	0.133632	0.166578	0.101067	0.0842935	0.258741	0.103589	56.58	1	1		96414.7	49870.8	31706.1	54434.9	77992.9	40338.8	77914.8	81242	120552	88800.8	68452.9	85781.9	96786.8	109756	142363	108375	68764.1	48036.5	45301.3	21236	142363		0.677247	0.350308	0.222713	0.382368	0.547847	0.283353
AT5G46290.1	KASI, KAS1 - 3-ketoacyl-acyl carrier protein synthase I	0.0333282	3.12625	0.480574	0.48937	0.22349	0.483186	0.373908	0.687748	0.219991	0.297832	0.0325848	0.0353181	0.236909	0.127469	0.282819	0.0941062	20.4	1	1		58165.2	20718.7	22882.5	33441.1	37186.8	33001.3	18065.7	16140.6	13120	45931.2	22281.8	32753.9	16098.4	30326.6	70586.8	43371.9	31679	16857.6	8321.76	21406.1	70586.8		0.824025	0.293521	0.324176	0.473759	0.526824	0.467528
AT1G15250.1	Zinc-binding ribosomal protein family protein	0.0356654	8.93557	0.272045	0.114965	0.146076	0.167401	0.370328	0.564862	0.063215	0.250499	0.0200656	0.0896236	0.0750803	0.306355	0.387116	0.0253095	62.08	1	1		2329.31	7327.89	1095.38	1618.46	1214.16	1711.38	1314.89	3285.56	1173.21	2904.97	1506.05	9438.37	3436.45	1762.37	3408.25	5742.91	13175	910.165	467.541	1120.87	13175		0.176798	0.556197	0.0831409	0.122843	0.0921561	0.129896
AT4G20360.1	ATRAB8D, ATRABE1B, RABE1b - RAB GTPase homolog E1B	0.0361529	2.50498	0.390629	0.421298	0.615745	0.677592	0.572021	0.722929	0.288597	0.142638	0.13137	0.13582	0.190967	0.104714	0.245706	0.127203	101.5	1	1		447628	205830	342716	314324	485062	274999	462504	451179	656576	690781	461206	421656	587788	449313	850060	541712	451828	336584	273492	125898	850060		0.526584	0.242136	0.403167	0.369767	0.570621	0.323506
AT1G77490.1	TAPX - thylakoidal ascorbate peroxidase	0.0363823	2.06044	0.659023	0.482814	0.650469	0.429405	0.626902	0.684516	0.332218	0.297839	0.0430085	0.160859	0.0278877	0.0253171	0.160291	0.108627	32.27	1	1	AT4G08390.1	7551.81	16793.3	8856.37	8539.78	7274.22	8510.1	11354.8	8032.46	13383.3	7542.28	6879.97	10964.7	10503.1	10115.4	14052.6	11746.5	8686.64	3670.34	7304.97	5761.77	16793.3		0.449692	1	0.527376	0.508524	0.433163	0.506756
AT2G41840.1	Ribosomal protein S5 family protein	0.045678	9.12908	0.259402	0.181547	0.160383	0.123996	0.234943	0.485361	0.0531665	0.126435	0.123489	0.0947211	0.0492072	0.0357873	0.462873	0.076291	24.23	1	1		9477.6	7250.38	3121.76	8189.69	3500.6	2201.86	2809.4	2585.57	6877.72	2275.26	4050.28	6283.78	4969.83	6724.5	9003.61	25507	2629.7	252.278	3603	213.076	25507		0.371568	0.284251	0.122388	0.321076	0.137241	0.0863236
AT1G48850.1	EMB1144 - chorismate synthase, putative / 5-enolpyruvylshikimate-3-phosphate phospholyase, putative	0.0478403	3.71888	0.580869	0.398741	0.581072	0.606046	0.446754	0.641056	0.172378	0.294619	0.0754235	0.362808	0.282353	0.209232	0.17272	0.217379	24.99	1	1		4465.11	2217.4	1798.79	1795.3	2358.19	1668.55	1818.65	1798.61	4867.02	3921.36	1977.92	3310.68	1868.1	1344.3	3546.84	2151.62	3661.63	172.056	2058.86	285.993	4867.02		0.917423	0.455597	0.369588	0.368871	0.484525	0.342827
AT1G12900.1	GAPA-2 - glyceraldehyde 3-phosphate dehydrogenase A subunit 2	0.0107142	2.15196	0.432936	0.631784	0.647941	0.854056	0.906304	0.817098	0.421153	0.0574438	0.178788	0.0841998	0.002137	0.106689	0.203148	0.187066	157.52	2	2	AT1G12900.2	948864	765486	754474	1.05388e+06	1.58952e+06	959346	1.37351e+06	1.05813e+06	1.26325e+06	1.62629e+06	1.62055e+06	1.50202e+06	1.90084e+06	1.76536e+06	1.81386e+06	1.7361e+06	1.10955e+06	1.13473e+06	840031	426866	1.90084e+06		0.499182	0.40271	0.396916	0.554431	0.836223	0.504697
AT4G18480.1	CHLI1, CH42, CH-42, CHL11, CHLI-1 - P-loop containing nucleoside triphosphate hydrolases superfamily protein	0.0225826	2.40873	0.312427	0.373226	0.612865	0.604076	0.650621	0.573313	0.270109	0.055705	0.0405695	0.341999	0.217212	0.0865518	0.128482	0.10366	135.51	1	1		263897	193384	199601	253185	293253	238274	341178	246541	700837	531002	315716	474371	505313	388253	430947	473659	300790	235842	226476	105589	700837		0.376546	0.275933	0.284803	0.361261	0.418433	0.339985
AT4G30810.1	scpl29 - serine carboxypeptidase-like 29	0.0257437	2.53838	0.364726	0.512976	0.650825	0.647774	0.728373	0.46919	0.286944	0.156589	0.125072	0.30951	0.0764388	0.0940898	0.109092	0.0258373	71.41	1	1		8613.35	3349.1	7715.21	7156.83	11619.8	8899.33	9751.33	7377.95	17983.9	12621.6	10677.5	14019.7	11146.2	14131.1	6910.85	10650.6	7752.19	5039.69	4767.99	5673.49	17983.9		0.478947	0.186227	0.429005	0.397957	0.646122	0.494849
AT3G12930.1	Lojap-related protein	0.0275626	2.57017	0.416784	0.477399	0.624828	0.537209	0.749481	0.623347	0.291607	0.145851	0.19188	0.324909	0.0118196	0.0131858	0.0840984	0.0652794	36.42	2	2		14640.2	8794.13	7912.25	10540.4	17331.3	8033.78	10972	10951.5	25070.2	13677.5	13258.4	19126.1	18777.6	18465.3	17661.5	15769	13451.9	9110.87	6908.31	5912.77	25070.2		0.583969	0.35078	0.315604	0.420435	0.691311	0.320451
AT4G25100.1	FSD1, ATFSD1 - Fe superoxide dismutase 1	0.0291148	3.38635	0.350855	0.408785	0.643704	0.708877	0.818484	0.529949	0.241701	0.197378	0.197471	0.32517	0.0652128	0.158138	0.111912	0.159256	168.82	1	1		706591	298271	280512	355483	777607	364515	742955	412311	1.20297e+06	809356	921979	909717	867654	1.22118e+06	678436	765483	497574	518784	201166	165533	1.22118e+06		0.578612	0.244248	0.229705	0.291097	0.636766	0.298493
AT1G43170.1	ARP1, emb2207, RPL3A, RP1 - ribosomal protein 1	0.0301849	2.65455	0.612222	0.603616	0.449672	0.641174	0.769999	0.76104	0.290067	0.138232	0.241157	0.0604714	0.39362	0.205635	0.158077	0.0651438	28.45	1	1		6197.6	4351.06	4205.69	5186.16	6595.53	2765.26	3806.73	3059.44	3970.77	7386.59	2914.79	8033.22	4851.31	5672.19	4867.63	6067.09	7406.09	2362.1	1791.63	2836.8	8033.22		0.771496	0.541634	0.523537	0.645589	0.821032	0.344228
AT5G60790.1	ATGCN1, GCN1 - ABC transporter family protein	0.0318786	3.39856	0.260573	0.376852	0.624615	0.63653	0.797687	0.605272	0.234713	0.115985	0.192539	0.357135	0.113681	0.120732	0.114727	0.132727	41.21	2	2		8642.86	5024.59	3667.27	4302.34	12813.1	7954.84	12967.5	6410.19	22175.2	12332.6	15897.7	14677	18591.3	19798.2	13656.9	15840.5	10768.6	6911.56	6896.6	1806.27	22175.2		0.389754	0.226586	0.165378	0.194016	0.577813	0.358727
AT1G10170.1	ATNFXL1, NFXL1 - NF-X-like 1	0.0418776	3.19512	0.444284	0.514787	0.672739	0.640855	0.824319	0.558287	0.257993	0.273232	0.222886	0.135625	0.133582	0.176896	0.215465	0.116975	21.89	1	1		63086.3	25790.2	21956.7	35773.4	63828.4	28819.5	49510.7	49350.2	68963.8	61144.8	45435.8	68746.2	83155	53737.4	61380.2	51326.3	26566.5	32247.1	18746.8	13366.3	83155		0.75866	0.310146	0.264046	0.430202	0.767584	0.346576
AT1G60860.1	AGD2 - ARF-GAP domain 2	0.0484948	12.672	0.363421	0.304061	0.182568	0.309287	0.504382	0.27804	0.0398029	0.0746165	0.294534	0.201403	0.187296	0.429765	0.142777	0.0202488	21.17	1	1		12114.8	17952.8	13811.7	6193.23	25895.2	4623.83	4994.74	16369.7	678.743	17777.9	7117.55	40246.5	11199.4	9453.02	9729.73	6315.01	17525.7	1334.66	2516.94	954.179	40246.5		0.301015	0.44607	0.343177	0.153882	0.643414	0.114888
AT3G13920.1	EIF4A1, RH4, TIF4A1 - eukaryotic translation initiation factor 4A1	0.0489228	3.27988	0.290522	0.576565	0.60956	0.715979	0.785851	0.756306	0.239597	0.169609	0.258424	0.0867915	0.401666	0.184562	0.0547352	0.172571	75.97	2	2		33962.9	21033	9044.01	49360	56862.1	20870.6	39183.4	51727	43455.4	73476.9	31739	45518.8	55377.1	72329.8	60005.6	54547.8	52159.7	20211.9	28778.8	3823.99	73476.9		0.462225	0.286254	0.123086	0.671775	0.773877	0.284044
AT1G06430.1	FTSH8 - FTSH protease 8	0.00799913	2.95996	0.434529	0.435437	0.631077	0.822265	0.822028	0.606494	0.277796	0.158702	0.0978777	0.24279	0.153008	0.15438	0.0997559	0.116803	23.55	1	1		32093.4	15328.8	21940.8	26358.4	25990.1	17159.3	32582.8	21187.5	46967.1	49508.9	37995.2	39473.7	53209.2	38535.5	33859.3	36603.7	26350.4	14113	21303.4	8927.46	53209.2		0.603154	0.288085	0.412349	0.495372	0.488451	0.322488
AT4G29120.1	6-phosphogluconate dehydrogenase family protein	0.0113973	3.13565	0.544678	0.393767	0.247895	0.739322	0.597933	0.546805	0.23578	0.144165	0.110119	0.0744062	0.0793807	0.351174	0.175033	0.063199	73.29	1	1		6459.72	3999.73	6779.13	2938.93	5253.74	4269.69	2103.96	2222.67	3519.02	7207.46	8391.79	4668.27	10549.7	3706.07	3778.19	6101.75	7425.93	2939.44	1721.69	2801.09	10549.7		0.612313	0.379132	0.64259	0.278579	0.497999	0.404721
AT5G51820.1	PGM, ATPGMP, PGM1, STF1 - phosphoglucomutase	0.0117189	3.77635	0.480857	0.471487	0.431731	0.782004	0.676579	0.657949	0.20708	0.20827	0.156617	0.188141	0.308292	0.148163	0.221845	0.0645409	22.46	1	1		3600.72	1920.33	1694.02	2259.94	3185.97	1628.58	1968.93	1328.08	3180.96	5001.54	2820.92	2678.75	4156.27	3316.8	3081.2	4490.17	2300.92	723.656	1368.29	1015.21	5001.54		0.719923	0.383948	0.3387	0.451849	0.636997	0.325615
AT4G35090.1	CAT2 - catalase 2	0.0128846	2.98965	0.449118	0.490188	0.677496	0.888351	0.88667	0.686805	0.297142	0.19422	0.160405	0.3095	0.0087695	0.0525112	0.149612	0.101013	116.95	1	1		1.40654e+06	628545	800292	1.04251e+06	1.36349e+06	688645	1.36702e+06	805752	2.1044e+06	1.85639e+06	1.88249e+06	1.73836e+06	1.92663e+06	1.93273e+06	1.72462e+06	1.50719e+06	1.10412e+06	764038	731303	380577	2.1044e+06		0.668379	0.298681	0.380295	0.495398	0.647924	0.327241
AT4G38970.1	FBA2 - fructose-bisphosphate aldolase 2	0.015019	4.01073	0.391426	0.396748	0.475671	0.966254	0.688497	0.589177	0.240917	0.237948	0.0814986	0.30111	0.0477234	0.0501496	0.0919591	0.076102	277.78	3	2	AT4G38970.2	2.54377e+06	832643	1.13271e+06	1.22696e+06	1.8506e+06	1.49287e+06	1.4859e+06	878885	3.11482e+06	3.58075e+06	3.83991e+06	2.80049e+06	2.4288e+06	2.702e+06	2.48897e+06	2.44266e+06	1.85552e+06	1.25195e+06	834286	689066	3.83991e+06		0.662455	0.216839	0.294984	0.319527	0.481939	0.388778
AT2G21330.1	FBA1 - fructose-bisphosphate aldolase 1	0.0162761	5.69864	0.252834	0.31664	0.381192	0.969234	0.60346	0.464125	0.170081	0.134255	0.0719876	0.303282	0.0435101	0.17962	0.0877806	0.100607	143.79	2	1	AT2G21330.2	349967	125154	183750	206856	329702	288587	266201	106206	620958	868648	815198	532061	364384	676139	478933	404109	326441	248531	93053.8	101639	868648		0.402887	0.144079	0.211536	0.238136	0.379558	0.332226
AT1G34760.1	GRF11, GF14 OMICRON, RHS5 - general regulatory factor 11	0.0174824	3.69462	0.253186	0.378764	0.359955	0.778393	0.592799	0.382144	0.210683	0.0624386	0.0299036	0.151537	0.261311	0.357077	0.13034	0.0497441	26.03	1	1		9055.88	5682.82	6556.75	10330.3	9963.54	11563.9	8004.09	7291.23	14980.5	16643.1	27004	12484.1	28036.6	9339.6	6942.98	14239.2	10960	7347.29	4563	5810.19	28036.6		0.323002	0.202693	0.233864	0.368458	0.355376	0.412457
AT2G36880.1	MAT3 - methionine adenosyltransferase 3	0.021709	2.05399	0.380383	0.541642	0.724847	0.780238	0.560419	0.751222	0.379864	0.0790812	0.150298	0.248403	0.0344005	0.108379	0.178504	0.129619	65.81	1	1		352477	254193	386862	431167	617871	365692	572383	450221	870642	700487	658130	381333	521667	560773	821833	625280	515025	430137	353982	208058	870642		0.404847	0.29196	0.444341	0.495229	0.709673	0.420025
AT5G17050.1	UGT78D2 - UDP-glucosyl transferase 78D2	0.0265326	2.03189	0.446804	0.658485	0.664279	0.890637	0.802303	0.610544	0.438329	0.130387	0.0804367	0.142933	0.154662	0.120249	0.168549	0.14566	81.32	1	1		42980.6	23540.1	38941.1	50181.3	58792.2	46452.8	64405.6	50183.4	42204.9	78678.7	61469.7	55069.7	73543.2	60759.4	45416.2	62412.6	36281.4	46299.9	33746.5	23415.1	78678.7		0.54628	0.299193	0.494938	0.6378	0.747244	0.590411
AT1G17610.1	Disease resistance protein (TIR-NBS class)	0.035911	6.50583	0.203038	0.202646	0.293844	0.729644	0.363295	0.293732	0.112152	0.164815	0.0898773	0.197644	0.382341	0.0565441	0.140065	0.0423807	20.79	1	1		470216	93304.8	171574	153224	364444	216007	246418	189374	628065	554281	1.20683e+06	376079	511330	427894	544959	296151	222341	194386	107184	104475	1.20683e+06		0.38963	0.0773142	0.142169	0.126964	0.301986	0.178987
AT4G13930.1	SHM4 - serine hydroxymethyltransferase 4	0.0414165	8.26309	0.0940632	0.260405	0.228261	0.722732	0.362761	0.354062	0.0874651	0.0527352	0.0738934	0.135045	0.392116	0.13602	0.40104	0.0438771	66.23	1	1		5752.42	4738.9	1473.59	8615.37	9929.8	14578.5	14416.5	3315.65	11302.7	18887.8	42400.2	8990.28	20198.1	16955.2	34646	5017.88	5373.05	4770.97	4794.27	1560.38	42400.2		0.135669	0.111766	0.0347542	0.203192	0.234192	0.343832
AT2G26080.1	AtGLDP2, GLDP2 - glycine decarboxylase P-protein 2	0.041518	3.60343	0.423427	0.368735	0.48003	0.808437	0.750608	0.644116	0.224352	0.342838	0.118592	0.157724	0.109232	0.216381	0.21604	0.113825	20.88	1	1		157139	38452.8	48378.6	54759.9	96886.5	60811.4	91966.5	62016.5	122600	140434	170103	122741	192060	117684	159797	132957	78372.4	59167.1	51903.3	18196.8	192060		0.818176	0.200213	0.251893	0.285119	0.50446	0.316628
AT2G39770.1	CYT1, VTC1, SOZ1, EMB101, GMP1 - Glucose-1-phosphate adenylyltransferase family protein	0.0469579	2.3148	0.511181	0.543242	0.552627	0.869484	0.818834	0.756523	0.37562	0.214839	0.213296	0.13518	0.0166325	0.162127	0.0350582	0.13117	63.53	1	1		47316.9	20409.5	29774.5	36630.7	46932.3	20053.2	38240.2	25419.9	41746.1	56028.6	54533.1	48898.9	63578.9	43703.7	50507.7	47679.6	46109.3	30964.4	25990.2	14689.9	63578.9		0.744224	0.321011	0.468308	0.576146	0.738174	0.315406
ATCG00500.1	ACCD - acetyl-CoA carboxylase carboxyl transferase subunit beta	0.00652564	2.92539	0.252496	0.37091	0.637032	0.440901	0.577767	0.534502	0.21776	0.0500395	0.14019	0.314371	0.124768	0.0181774	0.117418	0.0908117	39.63	1	1		22313.2	26005	17358.5	30067	45224.5	21186.1	39112.4	39882.7	86703.4	45877	30578.2	48813.9	51854.5	49614.7	45693.7	56832.9	36502.9	27307.9	17621.3	11712.3	86703.4		0.257351	0.299931	0.200206	0.34678	0.5216	0.244352
AT3G04790.1	Ribose 5-phosphate isomerase, type A protein	0.0118672	2.40078	0.563534	0.418158	0.697725	0.30793	0.550258	0.556531	0.290624	0.0697321	0.115701	0.271607	0.0588236	0.0455094	0.057941	0.139666	45.76	1	1		146513	143898	178639	81724.6	145349	120974	131559	277445	171738	96974.1	73893.7	144195	146626	167178	162176	165123	135923	125375	57924.5	58597.5	277445		0.528077	0.518654	0.643869	0.294561	0.523885	0.436027
AT1G64510.1	Translation elongation factor EF1B/ribosomal protein S6 family protein	0.0190018	2.25558	0.890877	0.55764	0.422295	0.579393	0.52919	0.70781	0.394966	0.0976447	0.111279	0.084929	0.0453723	0.126668	0.239493	0.147915	52.16	1	1		669064	543111	575986	439179	387681	292432	331389	296057	220180	366186	409117	259599	423430	379158	326925	644602	449184	374264	182461	236047	669064		1	0.811747	0.860883	0.656408	0.579438	0.437075
AT3G27830.1	RPL12-A, RPL12 - ribosomal protein L12-A	0.0294295	2.2561	0.591148	0.287495	0.269398	0.286814	0.350453	0.574778	0.262022	0.354602	0.0731369	0.0586959	0.00644138	0.0756538	0.178197	0.0324343	42.73	2	2		513002	188487	208292	142448	112740	187269	123895	172799	117911	149473	144800	197734	135247	206369	300372	383399	200817	115432	146460	141362	513002		1	0.36742	0.406025	0.277674	0.219765	0.365046
AT1G19570.1	DHAR1, ATDHAR1, DHAR5 - dehydroascorbate reductase	0.0422894	2.08786	0.865794	0.708508	0.528772	0.779957	0.697508	0.593803	0.414681	0.188786	0.151171	0.0862322	0.186484	0.23295	0.122005	0.10866	41.53	1	1		291292	199816	307446	202756	180757	269970	179677	132029	175999	199254	280336	161938	185369	296031	139272	202997	205417	140661	89507.2	152307	307446		0.947458	0.649923	1	0.659484	0.587932	0.878107
AT1G55480.1	ZKT - protein containing PDZ domain, a K-box domain, and a TPR region	0.0478047	7.4044	0.590637	0.307756	0.172189	0.358623	0.443669	0.529212	0.0797684	0.157251	0.239337	0.124616	0.179799	0.349309	0.438019	0.0122369	61.06	1	1		14700.6	25158.5	19234.5	6194.18	19460.2	5136.75	10102.9	1826.79	5297.87	16200.2	7720.11	28233.6	8620.14	7535.65	15138	4459.78	33350.2	2292.99	2588.28	3099.61	33350.2		0.440795	0.754374	0.576742	0.185731	0.583512	0.154025
[truncated: 14 more columns]

## Sheet: irregularly regulated
Table S3C. List of irregularly-regulated proteins in Col-0 KR line (0-24h with ANOVA p≤0.5 and Max fold change≥2.0)				Normalized abundance (relative to maximum)																		Normalized abundance																						Max. normalization of normalized abundance
				MEAN							SD											0h			2h			4h			6h		8h			10h			24h					0h			2h
Protein code	Description	Anova (p)	Max f change	0h	2h	4h	6h	8h	10h	24h	0h	2h	4h	6h	8h	10h	24h	Conf score	Peptide count	Peptides used for quant	Additional accession	replicate 1	replicate 2	replicate 3	replicate 1	replicate 2	replicate 3	replicate 1	replicate 2	replicate 3	replicate 1	replicate 2	replicate 1	replicate 2	replicate 3	replicate 1	replicate 2	replicate 3	replicate 1	replicate 2	replicate 3	Max.		replicate 1	replicate 2	replicate 3	replicate 1	replicate 2	replicate 3
AT2G47400.1	CP12-1, CP12 - CP12 domain-containing protein 1	0.000859271	2.4532	0.712756	0.777029	0.791357	0.78236	0.851298	0.347015	0.736719	0.181406	0.120574	0.106951	0.00178861	0.0633067	0.0333676	0.22876	184.48	1	1		8.58628e+06	8.24388e+06	5.1926e+06	9.09508e+06	8.26145e+06	6.65212e+06	8.98831e+06	8.5603e+06	6.90276e+06	8.07083e+06	8.04477e+06	9.36332e+06	8.86901e+06	8.07112e+06	3.17748e+06	3.75948e+06	3.78514e+06	6.04101e+06	6.4228e+06	1.02993e+07	1.02993e+07		0.833672	0.800428	0.504168	0.883074	0.802134	0.645878
AT1G24180.1	IAR4 - Thiamin diphosphate-binding fold (THDP-binding) superfamily protein	0.00570852	Infinity	0.517073	0.142806	0.656659	0.437816	0.210723	0	0.0492123	0.38215	0.125257	0.378226	0.219061	0.134995	0	0.0852382	41.11	1	1		9884.84	11411.7	1158.43	3388.22	2813.44	0	10404.3	3636.73	14475.7	8579.96	4095.42	5278.43	2245.27	1627.37	0	0	0	2137.14	0	0	14475.7		0.682859	0.788334	0.0800262	0.234063	0.194357	0
AT1G20020.1	ATLFNR2, FNR2 - ferredoxin-NADP(+)-oxidoreductase 2	0.0122442	2.24434	0.564593	0.610492	0.766925	0.522615	0.349921	0.341715	0.565388	0.126247	0.0808531	0.234856	0.146266	0.0894988	0.102257	0.116494	90.41	1	1		37976.2	55313.5	38611.8	44964.6	42942.4	54717.6	59998	41298.7	77874.1	48752.3	32644	35282.9	23654.9	22811.5	21608.1	22430.6	35793.6	47359	50965.4	33762.8	77874.1		0.487662	0.710294	0.495824	0.577401	0.551434	0.702642
AT2G30170.1	Protein phosphatase 2C family protein	0.0259299	2.27871	0.503773	0.47613	0.744633	0.427247	0.34025	0.326779	0.499992	0.160401	0.0725412	0.259933	0.0379016	0.0213942	0.0745505	0.131792	43.58	1	1		6039.37	8723.9	4669.42	6732.47	5048.44	6585.47	6176.55	9689.04	12858.1	5148.98	5838.18	4527.02	4057.42	4540.46	5194.2	3281.08	4129.97	8374.25	5273.34	5639.23	12858.1		0.469694	0.678476	0.36315	0.523598	0.392627	0.512165
AT1G56070.1	LOS1 - Ribosomal protein S5/Elongation factor G/III/V family protein	0.0289742	6.11775	0.142199	0.368179	0.61692	0.121854	0.203717	0.100841	0.297038	0.0996356	0.225834	0.37995	0.00327436	0.0732144	0.0180226	0.164982	52.1	2	2		15385.9	78004.6	41319.5	62619.9	88978.6	197190	192809	315779	75843.5	37747.7	39209.9	45535.3	90146	57307	33458.9	36552.3	25519.2	89808.2	147776	43810.1	315779		0.0487236	0.247023	0.130849	0.198303	0.281775	0.624458
AT5G43830.1	Aluminium induced protein with YGL and LRDR motifs	0.000585382	4.07781	0.45389	0.915956	0.730877	0.536743	0.680877	0.22462	0.880767	0.224408	0.0866568	0.242347	0.0475176	0.126261	0.0783405	0.13	87.97	1	1		40738	19282	17824.6	52650.3	47272.9	57168.6	54737.1	27176.2	43436.3	32605.7	28764	36668.9	47001.4	33103.9	15445	15408.8	7669.77	51620	57068.7	42367.9	57168.6		0.712595	0.337284	0.311791	0.920966	0.826904	1
AT1G14650.1	SWAP (Suppressor-of-White-APricot)/surp domain-containing protein / ubiquitin family protein	0.00134292	3.65812	0.53284	0.757337	0.743897	0.730274	0.727444	0.207029	0.647969	0.22414	0.214838	0.263581	0.0282171	0.0642603	0.0265115	0.177144	23.59	1	1		71061.4	93438.2	37247.9	126209	85901.9	74637.3	120174	105000	56486.2	89648.9	94685.3	101150	86554.6	87724.8	29652.8	25738.9	22995	59849.7	80947.8	104541	126209		0.563046	0.740345	0.295129	1	0.680632	0.591379
AT1G23130.1	Polyketide cyclase/dehydrase and lipid transport superfamily protein	1.46377e-05	5.63608	0.694853	0.682353	0.363882	0.402681	0.687373	0.123287	0.475478	0.123756	0.171298	0.118887	0.0627821	0.270998	0.0204596	0.108918	31	1	1		6018.82	8324.26	6416.25	8752.42	6009.87	5623.59	3325.97	4928.18	2617.15	3568.05	4452.25	5405.53	9958.62	5171.71	1133.61	1088.12	1461.56	5953.56	3874.78	4377	9958.62		0.604383	0.835884	0.644291	0.878878	0.603484	0.564696
AT2G42130.3	Plastid-lipid associated protein PAP / fibrillin family protein	0.0252924	2.49903	0.504059	0.463387	0.424266	0.371055	0.320225	0.800251	0.374681	0.167839	0.0485616	0.096724	0.0908794	0.132888	0.179503	0.0946047	21.23	1	1	AT2G42130.5	81190.7	45112.9	50010.9	59734.3	48411.1	53942.5	56495.3	55448.8	36459.6	50756.3	35771	53544.1	22670.6	35796.5	76073.5	87249.3	116596	43719.3	54700.6	32639.5	116596		0.69634	0.386915	0.428923	0.512317	0.415202	0.462643
AT1G31860.1	AT-IE, HISN2 - histidine biosynthesis bifunctional protein (HISIE)	0.0156715	3.18674	0.567685	0.829699	0.789393	0.894094	0.280567	0.465836	0.783778	0.175663	0.167294	0.0319427	0.0321921	0.0451591	0.338909	0.298524	20.86	1	1		4031.02	5466.24	2912.71	6955.36	4660.73	6521.69	5905.67	5866.6	5484.4	6349.3	6681.04	1787.31	2415.3	1930.78	1578.04	2398.98	6206.48	7286.9	3229.37	6617.65	7286.9		0.553188	0.750147	0.399719	0.954503	0.639605	0.894989
AT3G03710.1	RIF10, PNP - polyribonucleotide nucleotidyltransferase, putative	0.0171433	4.17497	0.417774	0.724456	0.783148	0.79417	0.190222	0.427003	0.608055	0.21644	0.264272	0.238121	0.272346	0.0427079	0.311037	0.0490253	42.65	1	1		10023.1	3345.6	11237	19632.4	9288.52	13747.4	18736.6	10036.5	17352	19372.2	11810.7	4355.01	2780.63	4067.87	5258.42	4471.34	15419.5	12408.8	12573.7	10830.3	19632.4		0.510537	0.170413	0.572371	1	0.473123	0.700244
AT5G57020.1	NMT1, ATNMT1 - myristoyl-CoA:protein N-myristoyltransferase	0.0291156	2.46247	0.71861	0.771786	0.559592	0.789281	0.320524	0.733915	0.76839	0.0774746	0.20536	0.258112	0.189928	0.188133	0.0971989	0.123973	76.66	1	1		54642.5	44208.3	48033.6	48610.6	68133.6	41009.5	55061.7	39364.5	19954.8	62926.9	44626.3	11643.6	17643.2	36228.6	48240	57330.3	44442.6	47601.3	47352.7	62105.6	68133.6		0.801991	0.648848	0.704992	0.71346	1	0.601898
AT3G55400.1	OVA1 - methionyl-tRNA synthetase / methionine--tRNA ligase / MetRS (cpMetRS)	0.0433292	2.02123	0.611453	0.433716	0.649673	0.693272	0.342995	0.343726	0.55667	0.0255601	0.119275	0.312479	0.0109782	0.0827704	0.138146	0.0937791	39.23	1	1		23905	22767.4	22003.3	14782.6	21249.2	12681.2	20565.7	14964.1	37438.5	25664.4	26245.7	9547.07	15698.3	13278.3	12190.5	8069.12	18346.2	18586.2	24886.1	19050.3	37438.5		0.638513	0.608128	0.587719	0.39485	0.567576	0.338721
AT5G66190.1	ATLFNR1, FNR1 - ferredoxin-NADP(+)-oxidoreductase 1	0.043645	3.09	0.335284	0.637708	0.531593	0.773651	0.250373	0.366905	0.60547	0.0987462	0.066011	0.140078	0.320106	0.102267	0.0995246	0.324311	54.81	1	1		1188.46	1584.77	2150.19	3381.33	3223.31	2759.67	3345.67	1994.91	2465.51	4894.77	2678.92	1759.29	1150.7	766.562	1864.69	1278.03	2245.02	3333.49	4333.5	1223.94	4894.77		0.242801	0.323767	0.439284	0.690805	0.65852	0.563799
AT3G20390.1	endoribonuclease L-PSP family protein	0.0456227	2.2782	0.655438	0.414314	0.594088	0.803242	0.352577	0.399393	0.454964	0.263229	0.128443	0.0753671	0.278258	0.0663636	0.067003	0.118036	80.51	1	1		229588	98554.5	161403	96931.1	74738.6	137781	151289	164751	127683	150994	248966	106858	78140.8	78340.6	103466	81107.7	113732	94598.6	98068.6	147145	248966		0.922167	0.395855	0.648293	0.389335	0.300196	0.553411
AT3G26060.1	ATPRX Q - Thioredoxin superfamily protein	0.00447965	4.80045	0.380245	0.547077	0.700314	0.470791	0.145885	0.281934	0.454422	0.09355	0.164957	0.262572	0.0209739	0.0387437	0.218119	0.0835562	84.09	1	1		19680.3	11938	17963.9	26779.8	15596	28960.5	22195.7	25656.9	43465.1	21107.6	19818.4	5677.34	5089.78	8255.61	8335.19	5361.64	23066	23367.5	19782.7	16104.2	43465.1		0.452784	0.274656	0.413295	0.616122	0.358815	0.666292
AT3G60750.1	Transketolase	0.0100281	2.42915	0.47336	0.649014	0.819835	0.632183	0.337498	0.426877	0.524094	0.113584	0.126826	0.183279	0.185587	0.0552597	0.153099	0.0535384	113.95	4	4		500839	323350	516311	607516	495571	734845	779627	598087	943961	720632	472880	342837	258712	354208	363131	282523	563211	500850	541921	441403	943961		0.530572	0.342546	0.546962	0.643582	0.524991	0.77847
AT2G33210.1	HSP60-2 - heat shock protein 60-2	0.0138365	2.79993	0.475318	0.545529	0.847047	0.650089	0.302524	0.539154	0.701364	0.0976878	0.0372417	0.202201	0.262317	0.0268118	0.216406	0.203477	46.19	1	1		12059.4	8008.26	11263.6	12534.8	11045.9	12378.6	20287.8	13574.4	21972.2	18359.4	10208.3	7028.79	6943.89	5968.62	10337.4	8029.06	17172.7	17510.9	18444.3	10276.2	21972.2		0.548849	0.364473	0.512632	0.570487	0.502722	0.563377
AT4G30310.2	FGGY family of carbohydrate kinase	0.014594	5.06625	0.294628	0.464754	0.715068	0.419772	0.141144	0.371758	0.458436	0.104081	0.0869204	0.27592	0.046714	0.0841313	0.246501	0.0929632	25.59	1	1		3449.53	1672.01	2446.72	3805.35	3337.69	4795.33	5960.04	3845.8	8562.51	3877.14	3311.47	1785.88	401.269	1438.48	2283.92	1671.06	5594.55	4475.39	4288.09	3012.6	8562.51		0.402865	0.195271	0.285748	0.44442	0.389802	0.560038
AT1G16080.1	unknown protein	0.015476	2.76615	0.473791	0.657649	0.743351	0.609866	0.268731	0.451701	0.584514	0.195004	0.165117	0.252027	0.0969667	0.034767	0.0759485	0.106243	44.24	1	1		15720.2	6377.06	13576.3	16539.3	12344.8	20632.8	18417.8	12454	25097.9	17027.2	13585.5	6439.61	7728.73	6065.45	11336.5	9430.76	13243.1	15304.1	16962.4	11743.8	25097.9		0.626354	0.254087	0.540932	0.658989	0.491866	0.822092
AT3G29185.1	Domain of unknown function (DUF3598)	0.0159049	2.3907	0.748147	0.583433	0.79996	0.486767	0.334613	0.532986	0.665314	0.0614163	0.121865	0.104548	0.0639202	0.0391491	0.163359	0.307527	36.46	1	1		25055.2	21530.1	22154.8	21735.1	17584.3	14286.7	26935.9	20873.4	25691.3	13523.8	16292.4	9455.18	11627.5	9661.7	15725.7	21598.9	11646.3	30626.8	12103.8	18398.7	30626.8		0.81808	0.702982	0.72338	0.709676	0.574148	0.466476
AT4G31290.1	ChaC-like family protein	0.0190693	9.63556	0.185314	0.527478	0.782788	0.424143	0.0812395	0.196548	0.360321	0.147724	0.217677	0.212803	0.244495	0.0503535	0.263864	0.166351	21.28	1	1		1337.36	1064.92	4256.81	7210.55	3381.77	8362.1	9267.12	11978	6883.61	7151.2	3009.59	363.646	985.907	1569.71	701.537	362.717	5998.52	6616.4	3131.26	3200.14	11978		0.111651	0.0889061	0.355385	0.601982	0.282332	0.698121
AT2G16600.1	ROC3 - rotamase CYP 3	0.019987	3.14674	0.315556	0.46199	0.657719	0.459241	0.209016	0.305985	0.465966	0.0818991	0.144881	0.296634	0.101796	0.0311543	0.17241	0.0588058	53.02	1	1		32865	35332.5	51979.4	57564.1	40822.3	77558.8	60355	63184.5	126947	67437.1	49161.6	22769.7	26176.9	30655.4	31592.4	21503.1	63436.4	63053.5	63860.3	50545.6	126947		0.258887	0.278324	0.409457	0.453449	0.321569	0.610952
AT4G13360.1	ATP-dependent caseinolytic (Clp) protease/crotonase family protein	0.0241179	2.07769	0.500932	0.642397	0.827512	0.735997	0.398284	0.456035	0.738486	0.11734	0.0834763	0.175468	0.103561	0.066925	0.202593	0.193127	78.35	1	1		5041.48	3147.53	3972.58	4597.56	5068.73	5929.76	6743.82	5253.81	8092.64	6548.77	5363.54	3028.26	2806.01	3835.25	3466.13	2174.76	5430.67	7734.48	4744.67	5449.74	8092.64		0.622972	0.388938	0.490888	0.568116	0.626338	0.732736
AT2G33845.1	Nucleic acid-binding, OB-fold-like protein	0.0317947	5.82785	0.502077	0.650547	0.784338	0.678948	0.134584	0.23815	0.578759	0.114152	0.202628	0.200269	0.129963	0.0763139	0.412489	0.113929	47.92	1	1		2490.99	3773.62	3862.6	4307.59	3046.01	5768.33	5034.53	6723.54	4062.52	3947.05	5182.81	934.704	1402.42	377.525	0	0	4803.64	3140.64	3861.52	4671.78	6723.54		0.370488	0.561255	0.574489	0.640673	0.453036	0.857931
AT1G01090.1	PDH-E1 ALPHA - pyruvate dehydrogenase E1 alpha	0.0348534	3.75187	0.172401	0.3354	0.615406	0.438979	0.164027	0.327487	0.383204	0.121138	0.161861	0.348835	0.140557	0.0454491	0.094904	0.0603128	43.5	1	1		2411.73	1216.59	5274.25	8324.58	2800.39	6194.65	9067.75	5498.15	17212.9	9266.89	5845.34	1970.74	2991.3	3508.09	5200.27	4266.18	7444.55	7267.96	7119.87	5400.35	17212.9		0.140112	0.0706791	0.306412	0.483624	0.162691	0.359884
AT5G04140.1	GLU1, GLS1, GLUS, FD-GOGAT - glutamate synthase 1	0.0424222	Infinity	0.00527469	0.0034311	0.335643	0.00385319	0	1.21639e-05	0.00204982	0.0089665	0.00192851	0.575351	0.00544924	0	2.10684e-05	0.00302317	38.45	1	1		0	17.3382	1379.77	258.225	491.094	159.478	207.495	404.205	88290.2	680.398	0	0	0	0	0	0	3.22185	487.522	55.4141	0	88290.2		0	0.000196377	0.0156277	0.00292473	0.00556227	0.00180629
AT2G20260.1	PSAE-2 - photosystem I subunit E-2	0.042548	2.29404	0.432905	0.620975	0.677294	0.47506	0.295241	0.386518	0.66955	0.155495	0.278264	0.28104	0.0817464	0.0363906	0.109784	0.0864726	33.45	1	1		29511.1	24926.7	48111.5	43469.8	30377.8	73252.9	43080.5	38398.9	78962.1	32947.4	42076	21544.6	21765.5	26628.4	26677.1	24437.4	40446.2	51126.9	60399.4	47080.9	78962.1		0.373738	0.315679	0.609299	0.550515	0.384714	0.927697
AT2G37660.1	NAD(P)-binding Rossmann-fold superfamily protein	0.0451828	Infinity	0.00260126	0.0420566	0.344629	0.0233258	0	0.0350884	0	0.00450552	0.0418813	0.567821	0.0164942	0	0.0133359	0	37.58	1	1		0	307.826	0	1672.87	3303.98	0	0	1336.65	39445.7	1380.16	460.042	0	0	0	1878.4	831.216	1442.64	0	0	0	39445.7		0	0.00780379	0	0.0424096	0.0837604	0
ATCG00490.1	RBCL - ribulose-bisphosphate carboxylases	0.045548	2.52098	0.550087	0.368469	0.714606	0.58491	0.283463	0.304372	0.655072	0.125206	0.152054	0.263917	0.0838471	0.130491	0.214098	0.0998757	239.85	4	4		3.87527e+07	5.68931e+07	3.95314e+07	3.89091e+07	3.5719e+07	1.59188e+07	5.44273e+07	3.92659e+07	8.19127e+07	5.27681e+07	4.3055e+07	3.54333e+07	1.86497e+07	1.55748e+07	1.86293e+07	1.14169e+07	4.47496e+07	5.23132e+07	6.24291e+07	4.62338e+07	8.19127e+07		0.473098	0.694558	0.482605	0.475007	0.436062	0.194338
AT5G14590.1	Isocitrate/isopropylmalate dehydrogenase family protein	0.0470178	2.24771	0.642248	0.716162	0.78104	0.627411	0.347483	0.39043	0.595492	0.172739	0.088904	0.341288	0.195698	0.067195	0.135644	0.061175	64.46	1	1		7026.31	10685.3	6758.76	8962.13	8039.06	10285.4	12132.9	4925.2	12700.4	9725.84	6210.89	5357.38	3696.84	4185.29	4833.11	3302.07	6740.66	7288.76	8439.85	6960.33	12700.4		0.553235	0.841339	0.532169	0.705658	0.632977	0.809852
AT4G26840.1	SUM1, SUMO 1, SUMO1, ATSUMO1 - small ubiquitin-like modifier 1	0.0493426	2.59684	0.395493	0.485265	0.639733	0.474898	0.24635	0.331371	0.479312	0.135936	0.0603291	0.317081	0.10257	0.0302675	0.11528	0.0795309	70.08	1	1		59164.4	28640.3	52883.2	64380.7	50110.2	58131.5	61201.4	47793.5	118576	64911.6	47711.4	31255.7	25067.1	31310.8	39418.2	25560.9	52898.8	56533	66412.7	47559	118576		0.498958	0.241536	0.445985	0.542949	0.4226	0.490247
AT1G48030.1	mtLPD1 - mitochondrial lipoamide dehydrogenase 1	0.0493595	4.14198	0.504444	0.358505	0.69972	0.688054	0.168934	0.353141	0.429907	0.111582	0.283198	0.273781	0.234238	0.0453032	0.243209	0.0563918	64.32	1	1	AT3G17240.1	28248.8	26746.4	18236.2	32167	14746.2	5131.76	30737.6	22451.6	48390.8	41310.5	25280.4	9893.19	5705.86	8925.45	10431.9	10156.8	30677.6	21346	23220.4	17844.2	48390.8		0.583763	0.552715	0.376853	0.664734	0.304731	0.106048
AT1G48860.1	RNA 3'-terminal phosphate cyclase/enolpyruvate transferase, alpha/beta	0.000526365	Infinity	0.537863	0.705738	0.627657	0.637571	0	0.263644	0.559521	0.21261	0.121546	0.339748	0.168282	0	0.456645	0.107584	64.9	1	1		748.192	1176.95	1702.54	1622.97	1297.04	1839.92	1233.11	751.987	2248.21	1700.91	1165.87	0	0	0	0	0	1778.18	1418.15	1375.9	979.698	2248.21		0.332795	0.523506	0.757288	0.721896	0.576921	0.818397
AT3G13750.1	BGAL1 - beta galactosidase 1	0.000417955	4.18154	0.611519	0.24885	0.167693	0.209518	0.146243	0.167863	0.156905	0.358162	0.0165942	0.0175442	0.0257968	0.0226419	0.00586041	0.0172137	475.43	7	7		1.22665e+06	662551	361161	325771	304923	285064	181800	211757	223543	234630	279381	173292	155170	209705	204333	213755	199640	182284	178374	216745	1.22665e+06		1	0.54013	0.294429	0.265577	0.248582	0.232392
AT5G10860.1	Cystathionine beta-synthase (CBS) family protein	0.0229246	2.90527	0.8279	0.488326	0.355257	0.490517	0.284965	0.322614	0.403594	0.222844	0.154142	0.0772965	0.0629232	0.0619475	0.161855	0.0502218	52.98	1	1		156794	142293	90341.8	73747.5	102021	53931	48138.3	69680.8	49287.1	69933.7	83886.2	45635.1	34525.7	53881.1	22180.1	71026.9	58544.5	67968.4	54189.8	67684.7	156794		1	0.907519	0.576183	0.470348	0.650669	0.343962
AT5G16760.1	Inositol 1,3,4-trisphosphate 5/6-kinase family protein	0.0287258	2.43285	0.890867	0.549526	0.573914	0.620454	0.366182	0.578054	0.765994	0.0975908	0.108077	0.169246	0.270304	0.0870375	0.0999305	0.230408	32.77	1	1		10299	11967	9716.98	5288.01	7874.66	6565.89	4919.36	8962.25	6722.49	5137.69	9712.28	5385.03	3305.76	4455.53	5891.16	6630.8	8230.76	10568.3	10941.6	5990.11	11967		0.86062	1	0.811981	0.441882	0.658031	0.548666
AT4G31700.1	RPS6, RPS6A - ribosomal protein S6	0.0324934	3.23004	0.605973	0.47871	0.393214	0.475953	0.187606	0.602985	0.474051	0.00864513	0.0816758	0.168896	0.249246	0.0251268	0.343828	0.176836	64.29	1	1		38282.6	37239.7	38003.4	32541.3	33127.6	24014.7	27639.7	12809.9	33216.7	40728.5	18716.3	10039.8	13150.2	11956.8	25357.4	25160.4	62448.1	18959.4	41006.4	28845	62448.1		0.61303	0.59633	0.608559	0.521094	0.530482	0.384555
AT1G23580.1	Domain of unknown function DUF220	0.000145064	3.32027	0.73893	0.450844	0.488362	0.275395	0.643719	0.914387	0.722456	0.124432	0.0775223	0.0216738	0.0104554	0.106569	0.07448	0.249417	20.39	1	1		77375.3	103686	106777	69977.7	54608.8	51032.2	66396.4	60806.8	63029.8	36718.4	34798.5	76110.6	99550.4	75088.9	114089	129844	112251	63653	128038	89729.9	129844		0.595908	0.798537	0.822345	0.538935	0.420571	0.393026
AT2G37190.1	Ribosomal protein L11 family protein	0.000487295	2.03714	0.851953	0.537505	0.595299	0.458915	0.557708	0.934874	0.514291	0.0855554	0.0701666	0.0734852	0.132601	0.0810558	0.0914872	0.0809134	21.78	1	1	AT5G60670.1	107836	113179	92904.8	72664.2	69109.8	56280.9	69984.5	66074.3	83291.2	67881.9	44849.2	73530.7	57032.6	74935.6	122824	119672	101978	72248.4	64701.9	52550.8	122824		0.877973	0.921477	0.756408	0.591615	0.562676	0.458225
ATCG01120.1	RPS15 - chloroplast ribosomal protein S15	0.000800299	2.55059	0.678971	0.472156	0.383072	0.350419	0.537024	0.893776	0.534033	0.0634496	0.0997802	0.0809804	0.087571	0.0589628	0.138325	0.110385	51.45	2	2		60715.7	61738.5	51863.9	44921.4	30558.1	45741.2	38759.2	34404.1	25186.1	35287.9	24689.4	46097.1	40844.2	50933.4	80784.2	85579.5	63103.1	53157.9	35078.8	48870.2	85579.5		0.709465	0.721417	0.606032	0.524909	0.357073	0.534487
ATCG00770.1	RPS8 - ribosomal protein S8	0.00147587	2.13024	0.744713	0.45058	0.515817	0.411892	0.47257	0.87743	0.598926	0.12064	0.0791068	0.0680004	0.134346	0.0251255	0.121531	0.128081	32.96	1	1		63584.4	64165.1	47492.4	42279.5	33427.7	30320.9	35621	39579.1	46179.1	39759.5	24856.8	36501.1	35442.1	39259.6	78438.3	68658.9	59375	58052.5	38448.5	44435.2	78438.3		0.81063	0.818034	0.605475	0.539016	0.426166	0.386558
AT2G21660.1	ATGRP7, CCR2, GR-RBP7, GRP7 - cold, circadian rhythm, and rna binding 2	0.00198844	408.105	0.0177689	0.00201233	0.0018607	0.00124237	0.275001	0.507017	0.00265252	0.0211785	0.00348546	0.00322282	0.00117879	0.144071	0.428031	0.00288883	80.37	1	1		43.7337	561.747	2133.03	0	310.137	0	0	0	286.767	21.0033	106.645	18394.7	18406.8	5581.26	11811.9	14955.9	51372.8	51.1513	50.0185	307.632	51372.8		0.000851301	0.0109347	0.0415206	0	0.00603699	0
AT1G75350.1	emb2184 - Ribosomal protein L31	0.0020059	2.69748	0.72704	0.565014	0.482684	0.348224	0.531118	0.939326	0.673324	0.0666913	0.0446227	0.111978	0.174429	0.0644299	0.0917441	0.11638	72.44	2	2		243285	203651	216068	179247	179911	156092	164699	168005	107466	143343	68358.8	156525	144791	183022	303974	253449	299170	228012	163970	222038	303974		0.800348	0.669961	0.710812	0.589678	0.591861	0.513504
AT4G15110.1	CYP97B3 - cytochrome P450, family 97, subfamily B, polypeptide 3	0.0291417	2.4979	0.704841	0.581817	0.739352	0.307674	0.70248	0.768539	0.414473	0.2661	0.0264162	0.0206628	0.114486	0.242358	0.23297	0.174544	46.04	1	1		2701.63	3528.51	5589.96	3219.84	3413.54	3123.62	4232.3	4006.21	4160.34	2172.41	1267.35	2982.89	5479.14	3318.47	4514.09	2898.57	5475.64	1957.56	3421.29	1571.81	5589.96		0.483301	0.631224	1	0.576004	0.610656	0.558792
AT3G11710.1	ATKRS-1 - lysyl-tRNA synthetase 1	0.0334979	2.28733	0.598581	0.390627	0.507731	0.321447	0.506862	0.735256	0.517225	0.0314117	0.0581869	0.0702717	0.164869	0.0633091	0.229599	0.174283	43.23	1	1		18330.6	20022.3	18283	10202.3	13311.9	13445.7	16471.9	17964.5	13603.6	13814.9	6461.32	14655.8	18281.9	15020	19399	31539	18629.7	13388.1	22653.4	12896.7	31539		0.581206	0.634842	0.579695	0.323483	0.422079	0.426319
AT2G38140.1	PSRP4 - plastid-specific ribosomal protein 4	0.0375203	2.31869	0.497771	0.277343	0.538395	0.236534	0.314886	0.548448	0.450848	0.0758788	0.0392472	0.399943	0.0203706	0.0212517	0.0478048	0.0753328	53.61	1	1		110352	112864	84604.1	61794.7	61885.1	47827.7	60919.6	65889.8	206132	51726.2	45787.9	69525.3	60810.3	64388.5	120523	116750	101884	108829	77800.2	92173.1	206132		0.535345	0.547532	0.410437	0.299782	0.300221	0.232025
AT1G75950.1	SKP1, ASK1, ATSKP1, SKP1A, UIP1 - S phase kinase-associated protein 1	0.0443374	3.43336	0.486647	0.492737	0.544921	0.233335	0.801124	0.736031	0.400799	0.177204	0.104043	0.0284057	0.134409	0.18753	0.199351	0.226601	61.07	1	1		14215.3	7143.47	8933.39	12534.2	9878.78	8258.22	11216.3	11935.8	10767.4	6813.45	2869.44	16098.5	20748.9	13019.9	15189.4	19448.7	11177.3	9864.51	12048.4	3035.48	20748.9		0.685111	0.344282	0.430548	0.604091	0.476112	0.398008
AT5G04590.1	SIR - sulfite reductase	0.00520946	Infinity	0.188361	0.082886	0.455693	0	0	0	0.358973	0.326252	0.0718174	0.472772	0	0	0	0.423454	20.43	1	1		0	4603.61	0	994.335	1031.42	0	1200.26	8146.77	1790.25	0	0	0	0	0	0	0	0	6906.88	1012.55	853.966	8146.77		0	0.565084	0	0.122053	0.126605	0
AT1G74970.1	RPS9, TWN3 - ribosomal protein S9	0.00652569	2.38264	0.469674	0.37654	0.68367	0.286939	0.342427	0.61287	0.460191	0.0635313	0.0622568	0.288764	0.0839768	0.0345939	0.0666458	0.0573893	88.16	1	1		167254	219588	200459	166232	127633	176978	257095	180982	416815	144351	94849.6	158597	130428	139162	246814	286525	233020	216497	190210	168736	416815		0.401266	0.526824	0.480931	0.398814	0.30621	0.424596
AT5G25102.1	unknown protein; Has 30201 Blast hits to 17322 proteins in 780 species: Archae - 12; Bacteria - 1396; Metazoa - 17338; Fungi - 3422; Plants - 5037; Viruses - 0; Other Eukaryotes - 2996 (source: NCBI BLink),	0.0220106	4.10589	0.425835	0.296385	0.760092	0.185122	0.40701	0.635833	0.354952	0.130007	0.117281	0.214098	0.0680195	0.112223	0.302098	0.149909	26.14	1	1		20999.6	38832.5	28276.7	25091.1	25132	11101.4	40585.4	47714.5	68969.5	9450.56	16085	30797.5	19337.2	34079.3	65790.3	24329.5	41439.6	22410	35698.7	15333.8	68969.5		0.304477	0.563038	0.409989	0.3638	0.364393	0.160962
AT3G47520.1	MDH - malate dehydrogenase	0.0338865	2.39482	0.68988	0.523925	0.746142	0.311565	0.538492	0.570176	0.544377	0.181127	0.0689684	0.220295	0.0791377	0.0904352	0.149179	0.111856	89.43	1	1		55491.3	65954.7	38272.3	46279.8	39146.8	35870.4	46703.2	48868.6	77172	19725.6	28362.5	33519.1	45066.8	46083.4	57123.3	39285.2	35596.2	48600.5	45192.1	32239.3	77172		0.719061	0.854646	0.495935	0.599696	0.507268	0.464811
AT5G49030.3	OVA2 - tRNA synthetase class I (I, L, M and V) family protein	0.0045681	2.35659	0.695994	0.894333	0.741872	0.379502	0.476536	0.697926	0.72805	0.167787	0.0934005	0.149387	0.09978	0.0908484	0.0325282	0.171643	42.76	1	1	AT5G49030.1	18992.2	29766.5	30180.5	32520.9	31107.4	37806.5	22054	33270.4	28818.3	17015.1	11680.2	20976.2	14250.2	18822.1	27290.8	24985.9	26881.7	34518.7	21698.7	26357.7	37806.5		0.502354	0.787339	0.798289	0.860195	0.822804	1
AT5G27470.1	seryl-tRNA synthetase / serine--tRNA ligase	0.00718621	2.12666	0.363293	0.7437	0.633305	0.349704	0.490073	0.535653	0.583141	0.127969	0.238807	0.0844892	0.0840491	0.0139933	0.0390576	0.0568802	45.72	1	1		19338.8	32075.1	17169.7	33191.4	62927.8	44279.1	40793.5	44635.9	34128.1	18266.2	25746	30970	31647.1	29900.6	35634.1	30939.4	34548.9	36454	33243.5	40389.9	62927.8		0.307317	0.509712	0.272848	0.527451	1	0.703649
ATCG00830.1	RPL2,1 - ribosomal protein L2	9.26842e-05	2.28138	0.883372	0.488516	0.426514	0.38721	0.519403	0.788865	0.631703	0.103222	0.0180299	0.0742411	0.149839	0.0337702	0.0753799	0.0363785	255.8	4	4		785848	631639	665102	399415	371647	380635	336440	276211	392874	387550	221025	380213	411287	433014	587941	688282	583561	523526	466552	499190	785848		1	0.803767	0.84635	0.50826	0.472925	0.484362
AT5G65220.1	Ribosomal L29 family protein	0.00195646	2.68212	0.680624	0.310145	0.339339	0.253763	0.34539	0.570136	0.378097	0.280149	0.0162986	0.0816142	0.0185799	0.078851	0.0541213	0.0634517	223.69	1	1		399339	225811	190249	123204	117694	130662	121659	112134	172741	96091	106584	130271	110974	172538	214002	252594	216437	176782	126130	150055	399339		1	0.565462	0.476409	0.308519	0.294721	0.327196
AT3G25920.1	RPL15 - ribosomal protein L15	0.00325853	2.58573	0.762794	0.338652	0.34299	0.295001	0.387941	0.723097	0.48358	0.205499	0.0525894	0.163296	0.0244736	0.119337	0.0797327	0.0986624	176.9	2	2		430304	279559	274837	134532	130869	171768	121155	94374.7	227240	134387	119494	166766	115665	218366	289480	350708	293265	194352	174199	255708	430304		1	0.64968	0.638704	0.312645	0.304133	0.399178
AT5G54600.1	Translation protein SH3-like family protein	0.00485308	2.64863	0.851037	0.468732	0.344325	0.321312	0.336539	0.796734	0.598002	0.16792	0.0631799	0.0491516	0.00995242	0.199684	0.177966	0.117439	70.58	1	1		303572	318004	216175	171694	131084	158636	131452	101680	105817	103123	107741	46961.8	106494	177829	328129	219500	236665	224253	152279	212134	328129		0.92516	0.969142	0.65881	0.52325	0.39949	0.483455
AT3G54210.1	Ribosomal protein L17 family protein	0.00801164	3.11092	0.785412	0.47091	0.267844	0.252469	0.438166	0.771799	0.40995	0.0914463	0.154984	0.084748	0.058699	0.234708	0.199986	0.129149	66.4	1	1		71504	84877.9	90033	53521.8	31330.7	62890.5	28297.4	36727.4	19008.5	30743.9	22062.5	40287.8	24518.1	72664.2	71984.4	104580	65579.8	46171.5	54423.8	28022.4	104580		0.683726	0.811608	0.860901	0.511779	0.299587	0.601363
AT1G68590.1	Ribosomal protein PSRP-3/Ycf65	0.0081572	2.18338	0.829449	0.452252	0.382001	0.379893	0.556681	0.714529	0.554486	0.191716	0.0891092	0.105392	0.0629523	0.154228	0.168135	0.0540087	64.99	1	1		168102	145643	104550	66979	67779.1	93314.9	75302.6	73559.9	43782.3	56377.7	71343.4	82417.1	75103.4	123216	97172.7	151687	111481	91633.6	102974	85022.4	168102		1	0.866401	0.621947	0.398444	0.403203	0.55511
AT5G35630.1	GS2, GLN2, ATGSL1 - glutamine synthetase 2	0.00876354	3.32882	0.751003	0.514601	0.366632	0.225606	0.642627	0.523032	0.277419	0.248209	0.112263	0.12757	0.040795	0.0982793	0.212553	0.101842	49.54	1	1		23673.6	11921.8	17741.5	14550	12689.5	9307.76	10287.1	10555.7	5195.71	6023.8	4658.01	16755.2	16347.6	12537.1	7887.08	17818	11441	6958.06	8759.34	3985.08	23673.6		1	0.503589	0.749421	0.61461	0.536021	0.393171
AT3G52150.1	RNA-binding (RRM/RBD/RNP motifs) family protein	0.00967651	2.01148	0.845924	0.654933	0.527726	0.420547	0.683898	0.825709	0.80449	0.0309167	0.0866273	0.0515213	0.106618	0.190591	0.235769	0.0462688	94.49	1	1		2.31562e+06	2.15361e+06	2.25583e+06	1.59847e+06	1.60764e+06	2.00058e+06	1.53954e+06	1.38887e+06	1.26699e+06	1.31423e+06	914660	1.54627e+06	1.4959e+06	2.39479e+06	1.47722e+06	2.43714e+06	2.64999e+06	2.16932e+06	1.99492e+06	2.23142e+06	2.64999e+06		0.873824	0.812686	0.851262	0.603198	0.606658	0.754941
AT5G26000.1	TGG1, BGLU38 - thioglucoside glucohydrolase 1	0.0175948	2.10214	0.84228	0.633177	0.495691	0.400677	0.637703	0.602168	0.736917	0.151049	0.0728234	0.0449255	0.0538298	0.152613	0.0984976	0.216716	98.29	3	3	AT1G51490.1	607727	734049	513047	512926	407257	474167	330690	396642	364252	322057	266176	350470	573519	480325	368317	512834	444911	402116	506160	714523	734049		0.827911	1	0.698928	0.698762	0.554809	0.645961
AT2G41430.1	ERD15, LSR1, CID1 - dehydration-induced protein (ERD15)	0.0233485	20.0443	0.72687	0.334625	0.0710989	0.0362632	0.0517766	0.15294	0.515055	0.23928	0.0793209	0.0278918	0.0262236	0.0520216	0.0821219	0.279484	74.2	1	1		24000.1	38312.4	21232	13027.3	9683.12	15750.5	1491.11	3296.13	3384.67	678.911	2099.75	1941.93	11.8187	3997.31	8820.44	6202.18	2555.91	15323.1	31941.4	11934.4	38312.4		0.626432	1	0.554179	0.340029	0.252741	0.411106
AT1G15340.1	MBD10 - methyl-CPG-binding domain 10	0.0250284	2.9826	0.75356	0.476989	0.343604	0.252652	0.481714	0.476013	0.699594	0.264617	0.0959854	0.0751617	0.0464356	0.211487	0.0219464	0.188147	65.02	1	1		39048.7	49631.1	23520.3	23976.3	28278.8	18765.5	16105.1	13888.8	21166.5	10909.8	14169	11788.6	29853.9	30081.6	24527.7	23932.2	22415.2	24436.7	42668	37060.2	49631.1		0.786779	1	0.473902	0.48309	0.569779	0.378099
AT4G21445.1	unknown protein	0.0416792	2.72654	0.890876	0.590606	0.636097	0.326742	0.825585	0.65977	0.580338	0.100516	0.0821325	0.317003	0.0572213	0.111999	0.234572	0.149809	74.57	1	1		18908.6	16461	15166.1	10477	10079.6	12946.1	7563.67	18840.5	9678.98	6943.31	5413.17	16948	13169	16715	7378.16	14591.5	15456.4	8253.79	13907	10759.4	18908.6		1	0.870552	0.802074	0.554084	0.533069	0.684665
AT5G49360.1	BXL1, ATBXL1 - beta-xylosidase 1	0.0665582	2.80456	0.66737	0.259232	0.296671	0.237959	0.264993	0.292196	0.267923	0.326369	0.0678501	0.0541591	0.0657897	0.0648127	0.101512	0.104334	88.71	2	2		306721	200738	106630	55605.4	93577.8	89352	74595.6	107811	90579	58718.1	87255.6	60280.5	83747.2	99808.8	58190.7	90223.1	120454	66958.9	60625.3	118948	306721		1	0.654466	0.347645	0.18129	0.305091	0.291314
AT1G78630.1	emb1473 - Ribosomal protein L13 family protein	1.09008e-05	2.61303	0.814367	0.480722	0.330206	0.443871	0.480799	0.862837	0.560065	0.0836772	0.0535465	0.0550264	0.0831176	0.0797292	0.131688	0.0165869	235.06	4	4		447572	388624	368117	266568	228467	215873	193586	152233	142500	247775	189832	192739	250488	267795	363501	492944	419546	283204	277886	267153	492944		0.907956	0.788373	0.746772	0.540767	0.463474	0.437925
AT4G34620.1	SSR16 - small subunit ribosomal protein 16	0.0109338	3.43047	0.67899	0.342118	0.204257	0.445593	0.317179	0.700698	0.365622	0.289618	0.0835497	0.073092	0.0752631	0.0640426	0.202569	0.161158	60.66	1	1		87523.7	38273.1	52486.4	37503	22905.8	29421.5	24547.2	17291.9	11792.9	43657.9	34342	33302.2	27886	22093.8	40948.6	69826.9	73207.6	42405.8	37649.4	15946.5	87523.7		1	0.437288	0.599682	0.428489	0.261709	0.336154
AT5G02450.1	Ribosomal protein L36e family protein	0.0384323	2.68403	0.427423	0.343554	0.280515	0.379555	0.584047	0.752913	0.290869	0.0536545	0.111358	0.0741329	0.130522	0.145051	0.236514	0.200408	38.94	1	1		22537.5	18668.2	17930.7	18500.9	19107.3	9924.41	12479.9	16561.4	9769.59	21760.9	13248.1	26354.3	20555.3	33896.5	24379.3	46118.5	33671.8	5996.89	10477.9	23768.5	46118.5		0.488686	0.404787	0.388795	0.401161	0.414309	0.215194
AT3G47650.1	DnaJ/Hsp40 cysteine-rich domain superfamily protein	0.00747877	20.9042	0.462399	0.583275	0.0330578	0.691048	0.441376	0.489844	0.442238	0.326267	0.314243	0.0572579	0.436924	0.374002	0.330279	0.275444	78.72	1	1		39749.5	5212.51	39440.7	17334.4	33685.6	55446.3	0	0	6034.11	60844	23248.2	18834.2	52535.2	9195.86	10731.2	50786	27895	18811.2	15733.9	46177.6	60844		0.653302	0.0856701	0.648226	0.284899	0.553639	0.911286
AT5G48880.1	PKT1, KAT5 - peroxisomal 3-keto-acyl-CoA thiolase 2	0.0414003	Infinity	0.341984	0.298658	0	0.640987	0.105226	0.42499	0	0.401865	0.205409	0	0.507721	0.182256	0.450237	0	31.49	1	1		7277.21	0	2238.53	1089.31	2381.21	4839.67	0	0	0	2615.32	9275.04	2927.92	0	0	0	3507.42	8317.97	0	0	0	9275.04		0.784602	0	0.24135	0.117445	0.256733	0.521795
AT1G72150.1	PATL1 - PATELLIN 1	0.0332581	5.80437	0.430336	0.612659	0.105551	0.329939	0.480055	0.372822	0.268412	0.240217	0.335616	0.18282	0.327279	0.437035	0.367391	0.171463	66.8	1	1		16030.5	4878.54	18900.1	13248.1	12591.5	30835.7	9764.24	0	0	3037.87	17310	3313.34	11458.9	29636.2	7558.31	2661.91	24268.4	5557.97	4902.03	14370	30835.7		0.519869	0.158211	0.612928	0.429636	0.408341	1
AT5G15450.1	APG6, CLPB3, CLPB-P - casein lytic proteinase B3	0.0468766	2.36971	0.762742	0.826244	0.348669	0.379223	0.797756	0.825494	0.382883	0.230788	0.110407	0.282165	0.0439812	0.28389	0.147388	0.20952	43.85	1	1		17354.4	9354.4	13002.1	15998.1	14777.1	12241.8	3462.17	11698.8	2991.92	6041.5	7120.93	15970.9	17351.1	8211.77	17133.9	13715.2	12128.8	8309.42	2474.29	9150.47	17354.4		1	0.53902	0.749207	0.921844	0.851486	0.705401
AT2G33450.1	Ribosomal L28 family	0.000197522	2.79069	0.756796	0.310693	0.271186	0.363112	0.333558	0.598764	0.328045	0.211076	0.0547899	0.0349496	0.0982695	0.0623364	0.0464767	0.0801743	97.35	3	3		169377	109935	105240	58251.8	57707.5	41912.9	47770.2	50715.6	39312.1	73272.1	49733.2	54849.3	46859.4	67782.3	108485	102832	92932.9	49710.5	45891.3	71087.8	169377		1	0.649054	0.621336	0.343919	0.340705	0.247454
AT4G17560.1	Ribosomal protein L19 family protein	0.00032986	2.38786	0.749472	0.355958	0.313868	0.37119	0.381605	0.546355	0.433581	0.218341	0.0180254	0.00823816	0.00521028	0.0527753	0.0982104	0.0716685	102.7	2	2		207854	124655	134834	76795.1	69733	75433.8	63277.4	66003.7	66435.4	77919.2	76387.6	77887.6	69134.4	90933.1	90083.2	127107	123497	93443	73844.7	103077	207854		1	0.599723	0.648694	0.369466	0.33549	0.362917
AT5G47190.1	Ribosomal protein L19 family protein	0.000382347	2.26266	0.925154	0.553405	0.40888	0.429065	0.522804	0.785224	0.598375	0.0985803	0.0365602	0.0751231	0.0588214	0.104648	0.2042	0.0389906	204.5	2	2		604351	607988	500823	341196	319224	364353	203445	258035	295667	290515	239168	280153	290925	397030	366382	617253	470411	396283	349954	361810	617253		0.979098	0.98499	0.811374	0.552765	0.517169	0.590281
AT4G01310.1	Ribosomal L5P family protein	0.000643009	2.69898	0.760397	0.414611	0.281735	0.380228	0.394991	0.747899	0.428241	0.211664	0.0676644	0.111106	0.00797315	0.0459204	0.156205	0.019032	376.7	5	5		1.34186e+06	803539	915635	592886	452976	623183	541937	341734	250471	502646	517776	505507	484433	600125	869473	1.24511e+06	896132	572392	550296	601224	1.34186e+06		1	0.598827	0.682365	0.441841	0.337574	0.464419
ATCG00660.1	RPL20 - ribosomal protein L20	0.000664756	2.49571	0.795325	0.373442	0.318677	0.379746	0.362711	0.69697	0.401011	0.190802	0.0785889	0.0503587	0.0275042	0.121081	0.0371641	0.029629	50.2	1	1		90260.6	68923.3	56175.7	36369.5	39084.2	25667.6	24959.5	33797.5	27534.8	36031.5	32520.7	38977.8	20119.2	39118.4	66779.3	61105.5	60841.9	38132.4	33144.2	37309.9	90260.6		1	0.763604	0.622372	0.402939	0.433015	0.284373
AT1G05190.1	emb2394 - Ribosomal protein L6 family	0.000866544	2.27426	0.884749	0.462894	0.389027	0.462617	0.52596	0.865331	0.627806	0.00996049	0.056285	0.135173	0.0617439	0.070177	0.18458	0.0554836	68.03	2	2		142375	145572	144459	64860.4	79912.1	81459.3	69042.7	82011.6	39076.5	82478.1	68252.8	81564.6	76883.5	98606.5	153310	162911	106695	93990.4	111916	100924	162911		0.873945	0.893566	0.886737	0.398133	0.490525	0.500023
AT2G30690.1	Protein of unknown function, DUF593	0.00214211	2.46184	0.796305	0.787168	0.32346	0.496517	0.719484	0.473567	0.671438	0.185869	0.108824	0.111059	0.144906	0.125366	0.0985692	0.0657894	24.39	2	2		47299.5	30077.9	35617	41230.3	39042.8	31424.8	19757.5	16632.5	9508.32	18638.5	28331.5	39373.9	35068.5	27651.3	19624.7	19791.6	27782.1	29349.2	30654.8	35271.9	47299.5		1	0.635903	0.753011	0.871687	0.825439	0.664379
AT3G63490.1	Ribosomal protein L1p/L10e family	0.00227116	2.32078	0.781212	0.395873	0.336616	0.345677	0.338804	0.632573	0.384858	0.196884	0.0451376	0.0423758	0.0625182	0.0863227	0.119063	0.116423	109.79	2	2		721471	446101	523293	320584	256159	280090	258008	262898	207669	281290	217502	273503	172939	286871	383315	551010	434826	345617	303622	183753	721471		1	0.618321	0.725313	0.444348	0.355051	0.38822
AT2G43030.1	Ribosomal protein L3 family protein	0.00234076	2.03003	0.782807	0.398652	0.385613	0.448299	0.492341	0.693243	0.459129	0.208157	0.0140013	0.118847	0.0671673	0.0854305	0.0963565	0.00938246	174.4	4	4		442128	258666	337509	175701	170361	182704	146972	133812	230687	177207	219204	189349	203124	260561	271569	353963	293975	201622	199705	207654	442128		1	0.585048	0.763374	0.397397	0.38532	0.413238
AT5G57655.1	xylose isomerase family protein	0.0031657	4.90766	0.684356	0.414099	0.139446	0.295374	0.28029	0.377493	0.234469	0.293369	0.132302	0.0364113	0.00055726	0.0851245	0.105749	0.111721	43.41	1	1		10213.3	6465.35	4289.95	3615.79	5778.48	3293.68	1340.62	1830.77	1101.24	3020.76	3012.72	3342.53	1859.1	3386.41	3949.14	4885.61	2731.62	1444.16	2079.84	3660.12	10213.3		1	0.633032	0.420035	0.354027	0.565779	0.322489
ATCG00840.1	RPL23,1, RPL23 - ribosomal protein L23,1	0.00362042	3.90384	0.537912	0.174315	0.13779	0.145433	0.178354	0.368926	0.156015	0.400337	0.037237	0.0343819	0.0245601	0.0133783	0.0904743	0.0407629	27.74	1	1		223791	71181.2	66167.2	40785.9	46312.6	29932.2	39578.8	27835.9	25094.1	36433.1	28660.1	42969.6	36985.7	39786.8	89242.1	59819	98625.7	36521.3	43127.4	25096	223791		1	0.31807	0.295665	0.18225	0.206945	0.13375
AT5G14320.1	Ribosomal protein S13/S18 family	0.00539807	2.28895	0.867515	0.47964	0.379001	0.426826	0.505208	0.775728	0.558587	0.125095	0.0177584	0.166141	0.0454886	0.0703509	0.157663	0.0386711	39.15	1	1		118548	89080.4	100898	56631.4	59070.9	54879.2	49869	61686	23234.7	54412.6	46786.3	51289.4	60443.1	67942	79413.4	113442	83027.9	71000	61860.3	65798.2	118548		1	0.751428	0.851116	0.477708	0.498286	0.462927
AT5G13510.1	Ribosomal protein L10 family protein	0.00765672	2.02413	0.752744	0.398622	0.371885	0.377219	0.385918	0.692264	0.432068	0.252058	0.132811	0.0503411	0.0156152	0.0940632	0.056302	0.0309035	82.7	2	2		491748	374755	243977	194999	131229	261837	211452	169115	168054	180067	190927	139477	230485	199362	369441	337520	314296	225499	195775	216132	491748		1	0.762088	0.496143	0.396542	0.266863	0.532462
AT3G08943.1	ARM repeat superfamily protein	0.0197067	2.36985	0.909032	0.705198	0.383581	0.760227	0.715225	0.827963	0.833854	0.0977418	0.0422218	0.22093	0.200858	0.0764138	0.0870514	0.112322	49.65	1	1		3954.2	4522.06	4907.81	3562.45	3597.91	3222.58	2930.65	1951.6	765.386	4428.1	3034	3153.26	3476.3	3901.01	3572.83	4353.21	4264.42	3459.57	4349.4	4468.22	4907.81		0.805694	0.921401	1	0.725874	0.733098	0.656623
AT3G15190.1	chloroplast 30S ribosomal protein S20, putative	0.0255398	3.96614	0.807166	0.485033	0.203514	0.394507	0.478785	0.783599	0.45337	0.321978	0.105162	0.151747	0.17799	0.157917	0.141212	0.261647	88.66	1	1		54345.9	24001	55115.7	22816.3	33391.2	23991.3	6832.33	5957.1	20861.1	28680.3	14806.8	26468.4	17645.3	35052.1	35613.8	42787.7	51164.3	22971.2	11681.4	40310.9	55115.7		0.986032	0.435466	1	0.413971	0.605838	0.43529
AT1G62480.1	Vacuolar calcium-binding protein-related	0.0286101	17.9988	0.516985	0.137479	0.0287233	0.0414543	0.088109	0.154085	0.242658	0.46081	0.0811638	0.0275594	0.0352897	0.0478309	0.0682656	0.213589	30.29	1	1		407804	191174	33508.5	45646.1	93119.3	29428.5	24664.7	5952.07	4523.67	6729.06	27081.4	13462.3	45812.6	48518.8	86999.9	69115.8	32394.4	30850.7	197104	68916	407804		1	0.468788	0.082168	0.111931	0.228343	0.0721633
AT1G75690.1	DnaJ/Hsp40 cysteine-rich domain superfamily protein	0.0314058	8.05391	0.433224	0.188112	0.0537906	0.369127	0.107736	0.151291	0.065675	0.497962	0.0611936	0.093168	0.378567	0.0368501	0.0513467	0.0314914	52.73	1	1		79515.7	5242.38	18586.3	9383.03	17139.3	18351.3	12831.6	0	0	50636.7	8066.03	11658.1	8211.87	5830.06	9766.31	9580.46	16743.3	3469.58	4106.88	8090.12	79515.7		1	0.0659289	0.233744	0.118002	0.215546	0.230789
AT5G26570.1	PWD, OK1, ATGWD3 - catalytics;carbohydrate kinases;phosphoglucan, water dikinases	0.0346841	Infinity	0.499624	0.366476	0	0.495851	0.41015	0.187804	0.217174	0.5	0.23624	0	0.406292	0.296411	0.274291	0.376156	33.75	1	1		17893.3	0	8926.51	1990.9	7348.04	10333.5	0	0	0	3731.81	14013	1254.33	9778.83	10983.7	177.688	890.921	9012.71	0	0	11657.9	17893.3		1	0	0.498873	0.111265	0.410658	0.577506
AT2G33150.1	PKT3, PED1, KAT2 - peroxisomal 3-ketoacyl-CoA thiolase 3	0.0367668	3.29829	0.608028	0.308041	0.184347	0.461245	0.365377	0.358334	0.342924	0.342726	0.0519757	0.0479465	0.013793	0.0943341	0.120055	0.144291	58.37	1	1		25067.6	9145.23	11512.6	8993.96	6390.19	7781.4	5976.52	4201.81	3685.05	11806.8	11317.8	10965.4	6482.58	10029.4	12382.1	6658.81	7906.79	5608.05	7563.4	12617.4	25067.6		1	0.364822	0.459262	0.358788	0.254918	0.310417
AT1G78830.1	Curculin-like (mannose-binding) lectin family protein	0.0400132	3.21439	0.86415	0.400634	0.268838	0.577245	0.297483	0.354746	0.669648	0.125145	0.244606	0.128746	0.247115	0.105648	0.19254	0.154781	22.87	1	1		58266.9	43907.9	48879.2	14049.4	16228.9	39752.8	23555.7	14811.9	8625.36	23452.9	43815.6	12775.3	24335.9	14889	8019.88	24578.2	29411.9	29319	47150.9	40585	58266.9		1	0.753565	0.838885	0.241121	0.278527	0.682254
AT2G24090.1	Ribosomal protein L35	0.0422226	2.16188	0.862822	0.50601	0.399107	0.521594	0.508554	0.660803	0.559929	0.120674	0.015679	0.119709	0.0431299	0.0866606	0.206618	0.158885	64.56	1	1		366127	298547	283034	182882	191812	181098	156792	183634	97946	202136	179804	183374	155971	219241	154916	292013	278885	224853	139506	250656	366127		1	0.81542	0.773047	0.499504	0.523894	0.494631
AT2G06050.1	OPR3, DDE1 - oxophytodienoate-reductase 3	0.0495613	5.51525	0.888876	0.220112	0.161167	0.564869	0.572019	0.48308	0.383461	0.0858738	0.0145499	0.141417	0.355865	0.309419	0.447837	0.175166	47.24	3	3		24274.1	24745.2	28832.8	6890.19	6331.82	6056.48	4215.44	843.341	9056.98	9144.85	23837.8	10789.1	12212.4	27098.6	6918.95	6196.59	29195	12344.5	5604.3	15636.6	29195		0.831447	0.847584	0.987596	0.236006	0.21688	0.20745
AT3G44890.1	RPL9 - ribosomal protein L9	0.00134572	2.07867	0.809169	0.425018	0.464193	0.446331	0.44019	0.883471	0.520274	0.0968182	0.0782405	0.121509	0.0513821	0.131199	0.105742	0.0932115	108.85	3	3		179215	154808	196992	106636	73775.1	98505.8	94700.3	79051.1	130874	105582	89686.7	81196.6	78288.8	129388	173605	218749	187421	91102.1	130551	119775	218749		0.819272	0.707695	0.900539	0.487481	0.337259	0.450314
ATCG00810.1	RPL22 - ribosomal protein L22	0.00361408	2.38203	0.793116	0.334277	0.429726	0.398202	0.460719	0.796256	0.413268	0.209568	0.0573823	0.110529	0.0744475	0.134254	0.131956	0.0923173	64.98	2	2		106248	84827	61726.4	39079.7	28476.6	38992.7	42132.6	36080.5	58760.1	47901.5	36715.2	57584.7	32486.2	56781.1	93529	91832.2	68441.6	53272.7	33709.1	44745.4	106248		1	0.798384	0.580963	0.367815	0.268019	0.366996
AT1G31230.1	AK-HSDH I, AK-HSDH - aspartate kinase-homoserine dehydrogenase i	0.00583689	2.60602	0.44571	0.264613	0.682457	0.311078	0.499022	0.689587	0.490936	0.155378	0.0529448	0.308353	0.0359929	0.0805722	0.00914516	0.0783461	48.59	1	1		29731.2	16697.5	17175.4	15438.9	10668.4	11653.7	31545.4	18275.4	47567.6	16007.8	13586.6	27931	22864.5	20416.3	33204.4	32861.3	32340.4	19254.5	24264.9	26538.6	47567.6		0.625031	0.351026	0.361074	0.324568	0.224279	0.244993
ATCG00750.1	RPS11 - ribosomal protein S11	0.00821007	4.21122	0.522694	0.137055	0.237096	0.228294	0.382991	0.57717	0.138984	0.206536	0.0368003	0.15882	0.102033	0.119658	0.373754	0.012378	47.66	1	1		19119.7	43700.5	30565.6	10370.3	5987.43	8128.9	9448.59	7906.25	25005.2	17892.6	9299.14	28364.3	25287.7	14774.2	17324.2	26240.2	59554.1	9113.18	7997.13	7720.85	59554.1		0.321047	0.733794	0.513241	0.174132	0.100538	0.136496
AT3G45780.1	PHOT1, NPH1, JK224, RPT1 - phototropin 1	0.0212523	6.15824	0.47706	0.0885777	0.112166	0.240122	0.132602	0.545483	0.278988	0.251462	0.0454889	0.0759134	0.126603	0.0485162	0.394207	0.253906	22.98	1	1		4433.62	5316.96	11207.3	1220.75	1998.12	672.451	1207.64	814.056	2905.88	2205.35	4827.22	1809.97	1306.48	2708.93	4346.06	4973.94	14643.7	1489.56	2421.86	8344.88	14643.7		0.302766	0.363087	0.765328	0.0833634	0.136449	0.0459207
AT3G56460.1	GroES-like zinc-binding alcohol dehydrogenase family protein	0.0427812	2.92747	0.47127	0.315632	0.393222	0.460392	0.727628	0.924004	0.525582	0.170705	0.171464	0.085251	0.0586196	0.109871	0.0758939	0.288854	42.55	1	1		1002.67	2126.46	1527.87	1535.21	424.721	1159.09	1127.69	1138.62	1619.44	1653.04	1379.97	1998.28	2705.02	2487	3042.94	2793.96	3293.94	2765.36	1535.48	892.869	3293.94		0.304399	0.645567	0.463843	0.46607	0.12894	0.351885
AT3G02720.1	Class I glutamine amidotransferase-like superfamily protein	0.0140548	3.33082	0.566384	0.243835	0.402703	0.81217	0.758782	0.52269	0.277313	0.284846	0.026012	0.139273	0.265631	0.0307249	0.0602721	0.161825	27.56	1	1		9464.17	5114.36	15011	4749.18	4119.1	3870.37	5953.47	5297.33	9787.6	10872.5	17414.3	12888.2	12921.6	13831.2	10296.3	8325.08	8685.53	7385.28	5295.12	1807.23	17414.3		0.543471	0.293687	0.861994	0.272717	0.236535	0.222253
AT1G50200.1	ALATS, ACD - Alanyl-tRNA synthetase	0.00270129	2.59749	0.493427	0.339112	0.88084	0.418022	0.592614	0.664879	0.726665	0.146165	0.0952088	0.134229	0.0739242	0.142878	0.0453663	0.177645	41.94	1	1		21656.7	29092.6	15957.4	11539.7	14340.7	19964.4	40877	45063.6	33140.7	21193.1	16482	19458.1	31765.6	28892.1	30630.6	31588	27666.8	29335.2	27011.1	41891.9	45063.6		0.480581	0.64559	0.354109	0.256076	0.318233	0.443028
AT5G14780.1	FDH - formate dehydrogenase	0.0341099	4.40363	0.168716	0.102259	0.450312	0.102787	0.13435	0.408855	0.118632	0.0667598	0.0384226	0.477287	0.0326782	0.0444274	0.142462	0.0255189	26.32	1	1		122788	87811.9	53199	73230.5	53478.4	33180.8	109398	73506.8	521190	65614.5	41528.2	96669.1	54798.2	58598.9	134682	282329	222263	52119	56381.1	76989.1	521190		0.235591	0.168483	0.102072	0.140506	0.102608	0.0636636
AT1G35680.1	Ribosomal protein L21	0.000245671	2.38603	0.872916	0.365845	0.422556	0.428565	0.501713	0.714525	0.623634	0.128633	0.0352798	0.107802	0.00773503	0.129381	0.087804	0.0278193	243.81	3	3		725795	635766	539112	256385	294451	245750	334183	218410	367473	315020	307081	306403	313526	472494	468818	590421	496557	475904	439788	442200	725795		1	0.875958	0.742789	0.353246	0.405695	0.338594
AT4G37990.1	ELI3-2, ELI3, ATCAD8, CAD-B2 - elicitor-activated gene 3-2	0.00913287	4.90078	0.795765	0.162375	0.21977	0.39405	0.265489	0.260847	0.316858	0.199524	0.0288786	0.0434564	0.132049	0.168983	0.17214	0.0822582	94.14	1	1		16721.4	21856.7	27808.1	4348.53	5388.73	3808.81	6965.09	4728.66	6640.46	8361.27	13554.3	3951.35	5458.34	12738.6	5779.3	3377.41	12604.4	10648	6249.05	9536.68	27808.1		0.601312	0.785983	1	0.156376	0.193782	0.136968
AT4G34230.1	CAD5, ATCAD5, CAD-5 - cinnamyl alcohol dehydrogenase 5	0.0420127	2.47559	0.803516	0.324575	0.441085	0.489927	0.522167	0.422414	0.724049	0.188843	0.120733	0.104035	0.131061	0.0101227	0.156503	0.287644	60.7	1	1		45517.5	62879.6	73827.4	33290.5	15077.8	25240.2	40715.2	25065	34250.9	30030.2	44041.6	38642.9	40150.2	39626	28809.5	21976.1	45011.2	56405.6	32202.4	75594.7	75594.7		0.602126	0.831799	0.976622	0.440381	0.199455	0.333888
AT2G38040.1	CAC3 - acetyl Co-enzyme a carboxylase carboxyltransferase alpha subunit	0.000984724	2.03529	0.437818	0.548832	0.517915	0.489731	0.868302	0.891084	0.554885	0.0903448	0.0502108	0.119734	0.0288265	0.131965	0.0696186	0.132723	23.77	1	1		32581.5	23694.2	22721.4	30299.1	32464.1	36264.6	28559.9	25601.6	39287.9	28228.7	30680.6	52255.7	44270.8	60144.6	58091.5	52881.9	49808.4	24678	35072.3	40369.7	60144.6		0.54172	0.393954	0.377779	0.503771	0.539767	0.602957
AT5G54160.1	ATOMT1, OMT1 - O-methyltransferase 1	0.00616503	2.36298	0.353703	0.635928	0.803694	0.575416	0.653193	0.835795	0.578003	0.0995459	0.0208825	0.242925	0.191282	0.0568588	0.10764	0.0786015	67.97	1	1		45796.9	42480.9	25822.6	66194.9	70681.5	68266.5	57207.4	107529	94525.1	76418.1	47330	69560.5	64490.1	76661.8	98330	76681.5	94605.9	70108	53278.9	63069.9	107529		0.425902	0.395063	0.240145	0.615598	0.657323	0.634864
AT5G54770.1	THI1, TZ, THI4 - thiazole biosynthetic enzyme, chloroplast (ARA6) (THI1) (THI4)	0.00991752	2.19319	0.390715	0.820389	0.737218	0.50323	0.672063	0.856912	0.774016	0.176598	0.106508	0.0542007	0.0198314	0.10482	0.146644	0.0858522	205.01	3	3		273547	716482	726144	1.15024e+06	1.37619e+06	1.07704e+06	1.05765e+06	1.16734e+06	1.01316e+06	757326	716264	1.16113e+06	891016	899822	1.46413e+06	1.26469e+06	1.03507e+06	1.16511e+06	994700	1.23997e+06	1.46413e+06		0.186833	0.489357	0.495955	0.785615	0.939937	0.735614
AT1G36160.1	ACC1, AT-ACC1, EMB22, GK, PAS3 - acetyl-CoA carboxylase 1	0.0112782	2.0414	0.431211	0.78905	0.674017	0.587825	0.561608	0.880271	0.592388	0.0906068	0.150893	0.154782	0.126538	0.118513	0.105676	0.0837369	68.71	1	1		12097.8	9890.31	15061.9	25133.5	17608.7	25053.7	14466.1	23171.2	20274.8	19398.1	14272.9	13905.8	19995.5	14352.5	28640.3	22912.3	24081.1	14330.5	17548.1	19019.9	28640.3		0.422404	0.345329	0.525899	0.877559	0.614822	0.87477
AT1G55490.1	CPN60B, LEN1 - chaperonin 60 beta	0.0186377	2.39459	0.402683	0.770617	0.814404	0.675304	0.694812	0.964262	0.74391	0.122476	0.157113	0.17251	0.345976	0.10408	0.0442124	0.126783	46.18	1	1		13284	25098.2	20125.3	30355.8	45442.3	36168	46290	30133.5	41904.5	44554.2	20857.5	35037.1	28061.8	37853.1	48431.3	44306	47364.2	40250.9	28984.7	38850.1	48431.3		0.274285	0.518223	0.415542	0.62678	0.938283	0.746789
AT3G13460.1	ECT2 - evolutionarily conserved C-terminal region 2	0.000197821	7.33241	0.105931	0.424786	0.609362	0.751037	0.77673	0.727929	0.467199	0.0372143	0.112051	0.310933	0.349166	0.214493	0.258915	0.0720424	64.01	1	1		1566.04	3090.77	3232.1	7333.04	12151.6	12150	9124.28	23833.7	12422.5	12514.8	24772.7	14205.5	24824	18815.1	23971.6	11222	19016.7	9549.09	12397.3	12846.9	24824		0.0630855	0.124507	0.1302	0.295401	0.489511	0.489447
AT4G39800.1	MI-1-P SYNTHASE, MIPS1, ATMIPS1, ATIPS1 - myo-inositol-1-phosphate synthase 1	0.00465366	3.92118	0.232107	0.463883	0.876737	0.891533	0.910133	0.784255	0.557545	0.140514	0.296879	0.073951	0.016211	0.0867816	0.132557	0.0710631	86.2	2	2	AT5G10170.1	3841.57	14935.8	17848	42315	13676.7	17206.8	42099.3	46380.7	49865.1	46290.3	47496.2	47527.6	43488.8	52598.4	48453.2	40764.5	34534.1	28869	25837.7	33271.3	52598.4		0.0730358	0.28396	0.339326	0.804492	0.260022	0.327134
AT2G36530.1	LOS2, ENO2 - Enolase	0.00728859	Infinity	0	0.168382	0	0.402696	0.637443	0	0.245663	0	0.291646	0	0.0903997	0.314088	0	0.4255	42.89	1	1		0	0	0	0	0	5681.31	0	0	0	3810.14	5247.99	11246.9	5039.35	5221.51	0	0	0	0	0	8288.81	11246.9		0	0	0	0	0	0.505145
AT4G17090.1	CT-BMY, BAM3, BMY8 - chloroplast beta-amylase	0.0167504	3.96358	0.192387	0.37867	0.648395	0.481298	0.762542	0.599258	0.286199	0.0776466	0.116315	0.274581	0.133473	0.208189	0.113187	0.266013	25.17	1	1		17383.1	24301.8	38553.1	44716.9	71247.4	41965.6	86350.1	54005.2	130068	53790	80031.7	84993	139022	94014.8	75552.3	101418	72959.3	82162.5	23175.5	14025.7	139022		0.125039	0.174806	0.277317	0.321654	0.512491	0.301864
AT3G05590.1	RPL18 - ribosomal protein L18	0.0360209	84.9339	0.00533996	0.128792	0.388772	0.381081	0.453543	0.452495	0.356789	0.00924907	0.0496684	0.535831	0.0175264	0.327773	0.248467	0.179527	26.23	1	1		0	0	180.051	1684.43	1848.24	809.906	1869.28	0	11239.3	4422.36	4143.78	3972.36	9212.78	2107.33	5344.39	7739.94	2172.78	2905.74	2785.47	6338.91	11239.3		0	0	0.0160199	0.149871	0.164445	0.0720605
AT4G04020.1	FIB - fibrillin	0.0369926	2.00558	0.47608	0.665323	0.72017	0.711004	0.954818	0.763003	0.532416	0.1024	0.22637	0.182882	0.127877	0.0391308	0.189878	0.0808227	93.9	1	1		24868.3	20395.5	31317.2	32069.7	25746.7	49205.8	31070.9	35074.4	49699.5	33275.1	42971.8	50006.8	49963.7	53619.2	29357.4	48567.6	44809.8	23709.5	32073.2	29860.5	53619.2		0.463796	0.380377	0.584068	0.598102	0.480177	0.91769
AT5G20280.1	ATSPS1F, SPS1F - sucrose phosphate synthase 1F	0.000358866	3.72581	0.221999	0.380677	0.62195	0.827128	0.629002	0.674706	0.260251	0.078141	0.145599	0.114922	0.244479	0.0788302	0.13456	0.0852345	52	1	1		10002.4	11514.5	18858.3	20912.2	32786.1	15535.8	31021.9	37168.2	44924.8	60623.7	39663.4	35914.4	34865.5	43617.4	32476.1	41471.9	48761.5	16557.4	10264.5	20510.2	60623.7		0.164991	0.189934	0.311072	0.344951	0.540814	0.256266
AT1G58290.1	HEMA1 - Glutamyl-tRNA reductase family protein	0.000964956	Infinity	0	0.286771	0.274485	0.685263	0.349846	0.653926	0.123436	0	0.145718	0.427588	0.445106	0.193758	0.311404	0.146388	22.13	1	1		0	0	0	7090.64	3685.72	2737.93	0	884.494	12050.8	15708.6	5820.43	4034.16	3458.26	8994.34	10313.1	5360.23	15143.4	415.233	817.652	4584.11	15708.6		0	0	0	0.451386	0.234631	0.174295
ATCG00480.1	ATPB, PB - ATP synthase subunit beta	0.00196691	4.2444	0.226085	0.440735	0.796621	0.959597	0.835278	0.620434	0.385368	0.144851	0.0356401	0.188418	0.0571389	0.133256	0.131451	0.108704	30.84	1	1		2119.22	6470	10083.5	11207.4	12031.7	13161.8	22471.8	16495	26827.2	27530.4	25305.8	23004.8	26659.5	19322.4	14985.9	14997	21259.6	7261.76	13025.6	11540.7	27530.4		0.0769775	0.235013	0.366266	0.40709	0.437033	0.478081
AT3G48560.1	CSR1, ALS, AHAS, TZP5, IMR1 - chlorsulfuron/imidazolinone resistant 1	0.00359804	2.69998	0.3209	0.480056	0.734768	0.866423	0.780542	0.739104	0.436196	0.136345	0.0686442	0.162419	0.132516	0.207967	0.0603078	0.182652	96.09	2	2		38766.4	43995.3	81393.9	69789.2	82620.4	93161.7	109388	109211	157269	163717	131761	170516	128781	99987.1	134220	114488	129378	109936	51935	61264	170516		0.227348	0.258013	0.47734	0.409283	0.484533	0.546353
AT1G15950.1	CCR1, IRX4, ATCCR1 - cinnamoyl coa reductase 1	0.00592666	2.42574	0.386505	0.484039	0.777402	0.937561	0.630319	0.679759	0.46044	0.156415	0.168063	0.192964	0.0265914	0.0162829	0.0659762	0.0733837	102.05	2	2		26186.2	32123.6	55164.5	42100.4	65806.1	34203	97863.6	66023.6	64351.1	89913	93593.2	63286.8	60099.9	61669.3	71867.3	59349.3	68354.4	50700.4	36975.5	47505	97863.6		0.267578	0.328249	0.563688	0.430195	0.672426	0.349497
AT1G08200.1	AXS2 - UDP-D-apiose/UDP-D-xylose synthase 2	0.0195337	3.47916	0.281892	0.42116	0.554055	0.980748	0.840835	0.584007	0.290033	0.107149	0.176078	0.248837	0.0272266	0.05404	0.126577	0.215713	27.85	1	1		40520.7	19745.2	24995.9	50274.9	54967.3	22142.9	60039.3	28945.3	78596.3	100821	96938.8	90953.8	80664.1	82703.2	58259	71940.8	46440.3	53489.1	22776.8	11458.2	100821		0.401907	0.195844	0.247924	0.498656	0.545198	0.219627
AT5G14800.1	P5CR, AT-P5R, AT-P5C1, EMB2772 - pyrroline-5- carboxylate (P5C) reductase	0.0299131	2.46675	0.347533	0.679529	0.681257	0.857277	0.525448	0.420339	0.810221	0.109681	0.0930874	0.108498	0.0285317	0.158973	0.225694	0.169898	42.49	1	1		3890.79	6397.14	7567.51	11314.7	13368.5	10229.5	11620	13548.4	9833.02	15027.2	14336.1	11578.6	6153.01	9264.7	3115.09	10800.3	7680.69	11513.4	17125.9	12988	17125.9		0.227187	0.373536	0.441875	0.660679	0.780599	0.597309
AT5G53460.1	GLT1 - NADH-dependent glutamate synthase 1	0.0402869	3.90631	0.192537	0.338751	0.244985	0.752109	0.356949	0.616136	0.372681	0.126255	0.147611	0.181554	0.350571	0.0973363	0.133241	0.0358671	29.81	1	1		450	697.897	1586.77	2206.07	1767.8	837.522	2114.2	446.528	918.879	4734.44	2387.19	1955.04	1157.83	1957	3444.18	2218.14	3088.87	1925.21	1781.26	1586.84	4734.44		0.0950481	0.147408	0.335155	0.465961	0.373391	0.1769
AT5G01410.1	PDX1, ATPDX1,3, RSR4, PDX1,3, ATPDX1 - Aldolase-type TIM barrel family protein	0.00318449	2.26698	0.330026	0.569336	0.748163	0.628254	0.615948	0.743733	0.492255	0.0591923	0.0291056	0.219939	0.0381429	0.0780601	0.197723	0.0879655	44.76	1	1		83357.1	82554.3	111694	150525	166278	162100	166505	182434	280387	168592	183716	170299	195694	152119	239897	241180	144522	137422	113663	162981	280387		0.297293	0.29443	0.398355	0.536847	0.59303	0.57813
AT2G29630.1	PY, THIC - thiaminC	0.00618278	3.1625	0.28704	0.888103	0.907765	0.731223	0.686504	0.801721	0.850069	0.283837	0.0641665	0.141296	0.133995	0.100157	0.148021	0.0388567	242.93	3	3		36855.9	51476.4	219390	338986	293319	319790	357352	266262	349561	295162	227445	271594	259818	204558	257640	347544	254304	318854	300949	291518	357352		0.103136	0.14405	0.613934	0.948607	0.820814	0.894889
AT3G22890.1	APS1 - ATP sulfurylase 1	0.0206537	2.1284	0.39886	0.643763	0.848936	0.702303	0.787575	0.747081	0.768931	0.174351	0.107179	0.181118	0.231373	0.0533051	0.0287567	0.143589	30.73	1	1		34576.8	55223.5	85316	112220	83527.2	86891.3	131516	146347	94855	126723	78836.9	114060	108128	123591	112575	104577	110847	130080	89244.3	118269	146347		0.236266	0.377346	0.58297	0.766809	0.570746	0.593734
AT5G13650.1	elongation factor family protein	0.0328727	2.02422	0.450195	0.802139	0.911292	0.740314	0.787713	0.788674	0.636251	0.231506	0.0535958	0.0239461	0.00992731	0.194844	0.166962	0.142266	108.31	1	1		55954.6	47754.5	116994	121636	138935	132669	146889	146434	153428	119830	122124	163413	100831	121923	160040	117319	109279	126951	80464.1	104499	163413		0.342412	0.292232	0.71594	0.744347	0.850207	0.811864
AT1G68010.1	HPR, ATHPR1 - hydroxypyruvate reductase	0.0351889	1336.6	0.000251475	0.0017324	0.336121	0.0048839	0.00109434	0.0045217	0.00741908	0.000227323	0.00251324	0.574936	0.00184752	0.0010671	0.00192702	0.0048996	52.56	1	1		2.42925	124.588	77.4391	104.508	1255.32	48.6692	1160.92	1105.21	271010	969.539	1677.63	43.5666	234.342	611.823	705.209	1221.4	1749.67	3540.66	1331.91	1159.36	271010		8.96371e-06	0.000459718	0.000285743	0.000385624	0.004632	0.000179585
AT5G42390.1	Insulinase (Peptidase family M16) family protein	0.0385156	2.1579	0.42943	0.675045	0.926666	0.74738	0.631431	0.720007	0.711093	0.120776	0.105763	0.102265	0.354584	0.116514	0.0634136	0.170414	20.82	1	1		5900.12	7574.09	10318.1	12688.7	10412.1	14299.7	14956.3	17917	18468.2	18433.2	9172.24	9740.5	13986.7	11256.9	13520.3	14340.7	12030.6	15839.4	9679.18	13879.2	18468.2		0.319475	0.410116	0.558699	0.687056	0.563789	0.77429
AT4G13350.1	NIG - NSP (nuclear shuttle protein)-interacting GTPase	0.0437044	2.28487	0.335798	0.575499	0.767253	0.615691	0.55107	0.375691	0.630958	0.130271	0.179987	0.201573	0.106251	0.177138	0.0554628	0.213617	59.42	1	1		37411.2	24595.1	17171.5	38616.4	61474.5	35606.1	51301.8	51012.3	78596.7	42486.3	54296.3	44306	28919.6	56711.3	24818.7	30343.5	33422	35066.8	45732.7	67974.2	78596.7		0.47599	0.312928	0.218476	0.491323	0.78215	0.453023
AT1G37130.1	NIA2, B29, NIA2-1, CHL3, NR, NR2, ATNR2 - nitrate reductase 2	0.000266531	3.49102	0.270282	0.943559	0.867034	0.780628	0.547291	0.426552	0.806128	0.175323	0.0495725	0.08151	0.0876771	0.0803492	0.084999	0.101732	483.16	9	9		97632.9	80055.5	247261	484043	524081	475382	494920	409779	458491	376621	441604	259375	265792	335308	172267	245719	252659	396915	386755	483761	524081		0.186293	0.152754	0.471799	0.923602	1	0.907076
AT4G29350.1	PFN2, PRO2, PRF2 - profilin 2	0.0103708	43.7046	0.00892886	0.390232	0.128306	0.0378353	0.210267	0.0580756	0.102801	0.0154652	0.532245	0.125668	0.000443435	0.105981	0.0369957	0.0105682	60.88	1	1		1724.32	0	0	1213.52	9774.69	64372.6	17292.3	1682.27	5803.68	2415.37	2455.74	8376.7	10958.9	21270.8	6465.37	2067.41	2682.66	7202.16	6779.7	5870.84	64372.6		0.0267866	0	0	0.0188514	0.151845	1
AT4G38460.1	GGR - geranylgeranyl reductase	0.0271577	2.86169	0.274217	0.784724	0.564785	0.553565	0.654145	0.647236	0.399569	0.0675473	0.210314	0.257963	0.206298	0.047207	0.184026	0.175964	26.65	1	1		9091.75	6326.01	5859.62	20030	14994.9	25864.4	20862.5	15376.1	7584.88	18090.6	10544.7	15771.3	18202	16784	22226.6	14282.3	13712.3	7439.21	7984.18	15580.5	25864.4		0.351516	0.244583	0.226551	0.774422	0.579751	1
AT5G13630.1	GUN5, CCH, CHLH, CCH1, ABAR - magnesium-chelatase subunit chlH, chloroplast, putative / Mg-protoporphyrin IX chelatase, putative (CHLH)	0.0302313	2.72484	0.302561	0.824431	0.732535	0.628095	0.693125	0.541536	0.5763	0.0625342	0.23878	0.105935	0.0583153	0.25087	0.230892	0.188135	58.34	1	1		4459.98	6804.8	5901.35	18912	10449.5	17413.4	13733.9	11912.8	15914.3	12658.4	11098.7	8003.84	13937.9	17383.3	6739.31	8851.27	15134	9821.05	8004.59	14871.3	18912		0.235828	0.359814	0.312042	1	0.552533	0.92076
[truncated: 14 more columns]

## Sheet: all detected proteins
sum of all proteins in this time line of Col-0 KR				Normalized abundance (relative to maximum)																			Normalized abundance																					Max. normalization of normalized abundance
				MEAN							SD												0h			2h			4h			6h		8h			10h			24h				0h			2h
Protein code	Description	Anova (p)	Max f change	0h	2h	4h	6h	8h	10h	24h	0h	2h	4h	6h	8h	10h	24h	Conf score	Peptide count	Peptides used for quant	Highest mean	Lowest mean	replicate 1	replicate 2	replicate 3	replicate 1	replicate 2	replicate 3	replicate 1	replicate 2	replicate 3	replicate 1	replicate 2	replicate 1	replicate 2	replicate 3	replicate 1	replicate 2	replicate 3	replicate 1	replicate 2	replicate 3	Max.	replicate 1	replicate 2	replicate 3	replicate 1	replicate 2	replicate 3
ATCG00490.1;AT2G07732.1;ATMG00280.1	RBCL - ribulose-bisphosphate carboxylases	0.589638	1.09083	0.909222	0.895076	0.912013	0.83749	0.840393	0.84785	0.913557	0.0284666	0.0908744	0.0604049	0.0791803	0.0854741	0.0388129	0.0715514	4466.92	67	67	24h	6h	2.03252e+09	2.09282e+09	1.96574e+09	1.87908e+09	1.88416e+09	2.23308e+09	2.08567e+09	1.88404e+09	2.14007e+09	1.74515e+09	1.99521e+09	1.69102e+09	1.86661e+09	2.07236e+09	1.81085e+09	1.98365e+09	1.88544e+09	1.94386e+09	1.95179e+09	2.22448e+09	2.23308e+09	0.910188	0.937193	0.880284	0.841475	0.843752	1
AT4G33010.1;AT4G33010.2	AtGLDP1, GLDP1 - glycine decarboxylase P-protein 1	0.212277	1.20345	0.800398	0.881912	0.900303	0.850076	0.868134	0.748957	0.901332	0.118279	0.0430446	0.0330235	0.00263318	0.116797	0.0671987	0.060176	3168.4	55	27	24h	10h	1.59413e+07	2.12075e+07	2.03912e+07	2.07114e+07	2.23089e+07	2.03797e+07	2.07578e+07	2.16265e+07	2.23379e+07	2.03258e+07	2.04151e+07	1.98101e+07	2.39631e+07	1.86363e+07	1.6089e+07	1.89303e+07	1.88228e+07	2.30838e+07	2.15083e+07	2.0204e+07	2.39631e+07	0.665245	0.885009	0.850941	0.864303	0.930969	0.850464
AT5G17920.1;AT2G43800.1;AT5G20980.1	ATCIMS, ATMETS, ATMS1 - Cobalamin-independent synthase family protein	0.0836427	1.13395	0.838309	0.862597	0.913574	0.943665	0.834106	0.906251	0.945837	0.0365737	0.0362935	0.0450973	0.0160472	0.0463203	0.0469015	0.0859548	3378.34	45	23	24h	8h	3.05387e+07	2.82058e+07	2.85071e+07	3.02316e+07	3.10051e+07	2.85428e+07	3.05576e+07	3.10482e+07	3.34793e+07	3.31327e+07	3.23453e+07	2.73448e+07	3.05585e+07	2.89109e+07	2.98367e+07	3.13963e+07	3.30901e+07	3.46935e+07	3.43737e+07	2.93759e+07	3.46935e+07	0.880242	0.813	0.821685	0.871391	0.893686	0.822715
AT2G26080.1	AtGLDP2, GLDP2 - glycine decarboxylase P-protein 2	0.276325	1.18538	0.823596	0.872078	0.915432	0.878234	0.833096	0.872576	0.976271	0.123394	0.0469962	0.0757967	0.0168983	0.0889274	0.0522757	0.0124438	2417.13	43	15	24h	0h	3.29585e+06	4.45799e+06	4.04785e+06	4.27261e+06	4.31631e+06	3.9075e+06	4.07731e+06	4.26385e+06	4.77649e+06	4.1378e+06	4.25195e+06	3.75414e+06	4.46921e+06	3.71447e+06	3.88869e+06	4.36987e+06	4.245e+06	4.7289e+06	4.64733e+06	4.61322e+06	4.77649e+06	0.690015	0.93332	0.847454	0.894508	0.903658	0.81807
AT4G29060.1;AT4G29060.2	emb2726 - elongation factor Ts family protein	0.564519	1.14201	0.927675	0.854232	0.827632	0.864185	0.869498	0.878989	0.945162	0.067116	0.108994	0.0911524	0.0704002	0.073558	0.0836059	0.00810828	1841.67	37	37	24h	4h	9.20178e+06	8.71714e+06	1.00497e+07	7.52564e+06	8.51567e+06	9.71309e+06	9.04868e+06	8.61382e+06	7.28993e+06	8.18455e+06	9.18511e+06	8.03548e+06	9.50922e+06	8.66995e+06	8.35976e+06	9.80371e+06	8.33733e+06	9.4068e+06	9.52675e+06	9.56233e+06	1.00497e+07	0.915625	0.867401	1	0.74884	0.847354	0.966503
AT4G37930.1;AT5G26780.1	SHM1, STM, SHMT1 - serine transhydroxymethyltransferase 1	0.360258	1.11111	0.875785	0.951444	0.909064	0.89404	0.912821	0.861648	0.95739	0.0198467	0.0431192	0.0793228	0.0490679	0.065655	0.0769558	0.0193599	2522.72	39	37	24h	10h	3.55931e+07	3.71387e+07	3.58885e+07	4.13421e+07	3.87253e+07	3.79366e+07	4.09657e+07	3.73642e+07	3.44178e+07	3.83959e+07	3.55271e+07	3.80242e+07	4.02977e+07	3.48918e+07	3.57493e+07	3.87384e+07	3.23792e+07	4.03678e+07	3.9606e+07	3.87676e+07	4.13421e+07	0.860942	0.898328	0.868086	1	0.936705	0.917627
AT5G25980.2;AT5G25980.1	TGG2, BGLU37 - glucoside glucohydrolase 2	0.669255	1.2845	0.72514	0.689296	0.63417	0.68093	0.591871	0.576538	0.740563	0.0825075	0.13705	0.0713631	0.149021	0.0978999	0.153666	0.226423	2272.95	34	31	24h	10h	1.94598e+07	2.44686e+07	2.22951e+07	1.85715e+07	1.85777e+07	2.58008e+07	1.70475e+07	1.94872e+07	2.13809e+07	1.75209e+07	2.39364e+07	1.84585e+07	1.48414e+07	2.07528e+07	1.32742e+07	1.68317e+07	2.25466e+07	1.94491e+07	1.77412e+07	3.04417e+07	3.04417e+07	0.639248	0.803785	0.732388	0.610067	0.610273	0.847547
AT4G24280.1	cpHsc70-1 - chloroplast heat shock protein 70-1	0.476895	1.20219	0.866241	0.856477	0.901931	0.804387	0.842423	0.864012	0.967025	0.078025	0.0636662	0.0641454	0.0921649	0.148001	0.053649	0.0297776	1564.55	28	16	24h	6h	2.92584e+06	2.93804e+06	3.41432e+06	2.87997e+06	2.97969e+06	3.31395e+06	3.17934e+06	3.01429e+06	3.46684e+06	2.63922e+06	3.10457e+06	2.42861e+06	3.46369e+06	3.13079e+06	2.86364e+06	3.19204e+06	3.19866e+06	3.57029e+06	3.36358e+06	3.42382e+06	3.57029e+06	0.819496	0.822912	0.956315	0.806649	0.834579	0.928202
AT3G29320.1	Glycosyl transferase, family 35	0.421747	1.13271	0.861522	0.909979	0.874327	0.810101	0.898897	0.875079	0.917608	0.0295887	0.0781967	0.0155892	0.0563424	0.0464213	0.0634995	0.0675666	1391.13	27	25	24h	6h	2.2521e+06	2.10455e+06	2.20256e+06	2.53784e+06	2.17973e+06	2.21058e+06	2.24375e+06	2.17328e+06	2.23967e+06	2.15701e+06	1.9548e+06	2.29976e+06	2.38872e+06	2.15529e+06	2.25187e+06	2.36417e+06	2.04639e+06	2.41272e+06	2.13147e+06	2.44204e+06	2.53784e+06	0.88741	0.829269	0.867888	1	0.858891	0.871047
AT2G05710.1	ACO3 - aconitase 3	0.0171754	1.28468	0.783177	0.821934	0.784155	0.741198	0.770684	0.725386	0.93189	0.0626846	0.0652012	0.0264676	0.00968081	0.0698163	0.0394104	0.075074	1404.77	29	16	24h	10h	1.83411e+06	2.12286e+06	2.1047e+06	2.31384e+06	2.00732e+06	2.04049e+06	2.04896e+06	1.94564e+06	2.07464e+06	1.89459e+06	1.92991e+06	1.95057e+06	2.18434e+06	1.83008e+06	1.77723e+06	1.97923e+06	1.85791e+06	2.43619e+06	2.19655e+06	2.57995e+06	2.57995e+06	0.710909	0.822831	0.815792	0.896855	0.778045	0.790902
AT3G52930.1	Aldolase superfamily protein	0.78983	1.25871	0.786232	0.802169	0.786108	0.679215	0.684229	0.791219	0.854934	0.201857	0.0213038	0.193739	0.0909755	0.11747	0.181401	0.103734	1613.56	25	12	24h	6h	5.18814e+06	4.19247e+06	3.06023e+06	4.22698e+06	4.34534e+06	4.12071e+06	4.57943e+06	2.97919e+06	4.88026e+06	3.24319e+06	3.92179e+06	3.84562e+06	2.90589e+06	4.0753e+06	5.27446e+06	3.54546e+06	3.69983e+06	5.09325e+06	4.00846e+06	4.42624e+06	5.27446e+06	0.983635	0.794862	0.580198	0.801405	0.823845	0.781258
AT3G26650.1	GAPA, GAPA-1 - glyceraldehyde 3-phosphate dehydrogenase A subunit	0.554976	1.20463	0.850263	0.885857	0.758953	0.768546	0.737029	0.759389	0.887847	0.0842791	0.0541754	0.208168	0.104266	0.124734	0.100718	0.0973059	1912.12	29	9	24h	8h	2.80175e+07	3.41919e+07	3.12761e+07	3.12103e+07	3.14333e+07	3.47554e+07	3.55347e+07	2.76319e+07	2.02794e+07	3.0869e+07	2.54649e+07	2.92129e+07	2.17562e+07	3.00664e+07	2.35724e+07	3.01085e+07	2.9813e+07	3.06999e+07	3.02683e+07	3.66496e+07	3.66496e+07	0.764468	0.932939	0.853382	0.851586	0.85767	0.948315
AT2G36530.1	LOS2, ENO2 - Enolase	0.275015	1.16674	0.842248	0.879181	0.831685	0.82604	0.796068	0.823014	0.928808	0.0271397	0.0296785	0.0993474	0.0711792	0.027019	0.0438336	0.0859858	1746.27	29	29	24h	8h	1.6362e+07	1.645e+07	1.55102e+07	1.72645e+07	1.70004e+07	1.61763e+07	1.70611e+07	1.69425e+07	1.37126e+07	1.676e+07	1.48349e+07	1.5801e+07	1.50683e+07	1.48035e+07	1.63972e+07	1.60259e+07	1.47956e+07	1.91243e+07	1.82283e+07	1.59358e+07	1.91243e+07	0.855559	0.860161	0.811022	0.90275	0.888942	0.845852
AT4G24620.1;AT4G24620.2	PGI1, PGI - phosphoglucose isomerase 1	0.993596	1.05759	0.878584	0.871548	0.871045	0.839327	0.872668	0.8828	0.887666	0.0834237	0.0426789	0.0971162	0.0255214	0.0358734	0.0351318	0.102471	1191.11	23	23	24h	6h	1.82122e+06	2.19657e+06	1.96516e+06	2.04882e+06	2.01834e+06	1.86787e+06	1.85499e+06	1.84494e+06	2.23169e+06	1.94617e+06	1.86424e+06	1.8876e+06	2.03773e+06	2.01733e+06	1.91308e+06	2.06255e+06	2.03603e+06	2.26992e+06	1.81437e+06	1.9605e+06	2.26992e+06	0.802327	0.967685	0.865739	0.902596	0.889168	0.82288
AT1G66200.1;AT1G66200.2;AT1G66200.3	ATGSR2, GSR2, GLN1;2 - glutamine synthase clone F11	0.803639	1.18427	0.758162	0.839557	0.874058	0.852839	0.868178	0.821204	0.897867	0.175117	0.145645	0.115763	0.0766201	0.0541984	0.0910323	0.0967932	1761.18	23	7	24h	0h	2.49571e+06	3.89266e+06	3.81772e+06	3.02851e+06	4.27004e+06	4.00324e+06	3.81359e+06	3.46544e+06	4.48721e+06	3.58375e+06	4.06997e+06	3.63842e+06	3.92685e+06	4.12182e+06	3.57825e+06	3.34035e+06	4.13614e+06	4.4584e+06	4.03844e+06	3.5899e+06	4.48721e+06	0.556184	0.867501	0.850802	0.674922	0.951603	0.892146
AT1G79920.1;AT1G79930.1	Heat shock protein 70 (Hsp 70) family protein	0.134211	1.10802	0.857073	0.854536	0.894467	0.942591	0.931834	0.932638	0.946842	0.0733927	0.0236655	0.01495	0.00236359	0.0523228	0.0608549	0.0464036	1404.45	23	23	24h	2h	1.84907e+06	1.63727e+06	1.93887e+06	1.85704e+06	1.79358e+06	1.75854e+06	1.90146e+06	1.85116e+06	1.90929e+06	1.99237e+06	1.98532e+06	1.88965e+06	2.09271e+06	1.91609e+06	1.93333e+06	2.10998e+06	1.86023e+06	1.91289e+06	1.97564e+06	2.10491e+06	2.10998e+06	0.876347	0.775967	0.918905	0.880125	0.850045	0.833438
AT3G08590.1	Phosphoglycerate mutase, 2,3-bisphosphoglycerate-independent	0.348354	1.33448	0.609372	0.687975	0.752177	0.739087	0.758269	0.732621	0.813198	0.0798056	0.0238193	0.173416	0.0292875	0.0265871	0.0447618	0.178472	1031.32	22	16	24h	0h	1.01845e+06	1.23261e+06	1.32198e+06	1.3079e+06	1.397e+06	1.32902e+06	1.37174e+06	1.19126e+06	1.84737e+06	1.48502e+06	1.40406e+06	1.43974e+06	1.54004e+06	1.46631e+06	1.50936e+06	1.44934e+06	1.33701e+06	1.95449e+06	1.55415e+06	1.25952e+06	1.95449e+06	0.521083	0.630653	0.67638	0.669179	0.714762	0.679983
AT3G04120.1	GAPC, GAPC-1, GAPC1 - glyceraldehyde-3-phosphate dehydrogenase C subunit 1	0.0404966	1.39874	0.672445	0.843198	0.767789	0.800597	0.806235	0.78688	0.940576	0.0943199	0.0686248	0.0939773	0.0136791	0.10865	0.0312152	0.0645685	1433.9	25	1	24h	0h	2.23897e+06	2.7153e+06	2.08383e+06	3.21006e+06	2.86534e+06	2.74988e+06	2.79342e+06	2.93374e+06	2.30885e+06	2.82688e+06	2.75939e+06	2.76477e+06	3.21359e+06	2.46004e+06	2.71201e+06	2.86693e+06	2.65689e+06	3.31388e+06	3.48881e+06	3.04178e+06	3.48881e+06	0.641756	0.778287	0.597291	0.920101	0.821293	0.7882
AT3G46970.1	ATPHS2, PHS2 - alpha-glucan phosphorylase 2	0.000735623	1.34257	0.918452	0.939012	0.868252	0.759734	0.711366	0.801057	0.955059	0.0581708	0.0758752	0.039483	0.0804185	0.0587871	0.0355173	0.0350862	1317.38	21	20	24h	8h	3.15424e+06	3.0951e+06	3.47661e+06	3.52984e+06	3.39921e+06	3.01464e+06	3.11878e+06	3.16908e+06	2.9065e+06	2.88246e+06	2.48102e+06	2.69524e+06	2.28621e+06	2.55157e+06	2.69547e+06	2.84244e+06	2.94489e+06	3.33327e+06	3.27075e+06	3.50958e+06	3.52984e+06	0.893594	0.87684	0.984922	1	0.962993	0.854044
AT3G09840.1;AT3G53230.1	CDC48, ATCDC48, CDC48A - cell division cycle 48	0.434408	1.31967	0.614315	0.679768	0.629173	0.624822	0.748616	0.693573	0.810693	0.0885213	0.126195	0.129945	0.0602401	0.0625111	0.107324	0.171218	1032.2	19	4	24h	0h	379909	325855	435486	490703	435647	336497	411315	300525	457013	413301	360546	456871	505211	428668	353350	459317	475826	619254	412836	473984	619254	0.613495	0.526207	0.703243	0.792411	0.703504	0.543391
AT2G24200.1;AT2G24200.3	Cytosol aminopeptidase family protein	0.0731541	1.28264	0.800478	0.85068	0.740593	0.736801	0.834748	0.723895	0.928495	0.0866147	0.0494546	0.0297595	0.0379108	0.0431494	0.138545	0.0674796	1068.72	18	11	24h	10h	2.58594e+06	2.65946e+06	3.14284e+06	2.90334e+06	2.84311e+06	3.16785e+06	2.58153e+06	2.69343e+06	2.48574e+06	2.66729e+06	2.48002e+06	2.76085e+06	2.92458e+06	3.06191e+06	2.02485e+06	2.57093e+06	2.98994e+06	3.212e+06	3.02471e+06	3.49301e+06	3.49301e+06	0.740318	0.761366	0.899751	0.831185	0.813943	0.906911
AT3G09820.1;AT3G09820.2	ADK1, ATADK1 - adenosine kinase 1	0.758388	1.15915	0.856295	0.831848	0.827705	0.83799	0.757418	0.78861	0.877963	0.0758865	0.0563036	0.0945959	0.159597	0.0825531	0.0554257	0.127667	1058.9	17	7	24h	8h	1.92957e+06	1.91693e+06	1.64261e+06	1.88654e+06	1.79744e+06	1.64842e+06	1.86624e+06	1.9034e+06	1.5362e+06	2.03173e+06	1.54945e+06	1.8172e+06	1.55754e+06	1.48053e+06	1.65653e+06	1.81517e+06	1.58353e+06	2.13677e+06	1.89865e+06	1.59259e+06	2.13677e+06	0.903034	0.897116	0.768736	0.882893	0.841196	0.771456
AT3G52880.1	ATMDAR1, MDAR1 - monodehydroascorbate reductase 1	0.0852723	1.16162	0.821216	0.858047	0.819178	0.806132	0.828197	0.796327	0.925033	0.0499931	0.0140713	0.0538433	0.0522036	0.0377147	0.0170435	0.0758015	1316.75	19	19	24h	10h	5.79897e+06	5.89545e+06	5.25729e+06	5.80929e+06	5.89988e+06	6.0028e+06	6.04681e+06	5.32643e+06	5.53641e+06	5.29279e+06	5.80077e+06	5.68629e+06	5.44548e+06	5.96405e+06	5.52743e+06	5.56489e+06	5.34564e+06	5.83778e+06	6.37621e+06	6.88074e+06	6.88074e+06	0.842783	0.856806	0.76406	0.844284	0.857449	0.872407
AT1G57720.1	Translation elongation factor EF1B, gamma chain	0.919186	1.16195	0.697263	0.722891	0.752547	0.738885	0.723095	0.706477	0.810185	0.0841752	0.0611048	0.222794	0.0499923	0.0967419	0.0875582	0.0810291	1204.42	19	10	24h	0h	2.76204e+06	2.1807e+06	2.38529e+06	2.46471e+06	2.36046e+06	2.77219e+06	2.41635e+06	1.98946e+06	3.50323e+06	2.46465e+06	2.71233e+06	2.1435e+06	2.69679e+06	2.75923e+06	2.14659e+06	2.75412e+06	2.52415e+06	2.51092e+06	3.01652e+06	2.98735e+06	3.50323e+06	0.788425	0.622483	0.680882	0.703554	0.673794	0.791325
AT1G09780.1	Phosphoglycerate mutase, 2,3-bisphosphoglycerate-independent	0.142295	1.23959	0.883567	0.892868	0.835543	0.832579	0.785728	0.824419	0.97398	0.0659251	0.0416498	0.0619485	0.157657	0.0438869	0.0942431	0.0449754	811	18	12	24h	8h	1.39527e+06	1.21352e+06	1.25084e+06	1.36426e+06	1.29227e+06	1.24373e+06	1.2639e+06	1.27334e+06	1.1126e+06	1.37462e+06	1.04998e+06	1.21446e+06	1.08969e+06	1.12809e+06	1.13473e+06	1.35814e+06	1.10838e+06	1.45608e+06	1.45592e+06	1.34257e+06	1.45608e+06	0.958238	0.833416	0.859045	0.936942	0.887498	0.854163
AT4G20850.1	TPP2 - tripeptidyl peptidase ii	0.679726	1.25071	0.850442	0.759501	0.818023	0.719294	0.823277	0.841058	0.899632	0.144768	0.101501	0.123003	0.00656013	0.148321	0.128303	0.0570387	673.52	16	16	24h	6h	417110	586658	492988	461178	379770	495753	468448	414150	557101	424701	419258	392105	491305	565535	408095	550430	521716	534277	557511	491541	586658	0.710993	1	0.840333	0.786111	0.647345	0.845046
AT4G21280.1;AT4G21280.2	PSBQ, PSBQA, PSBQ-1 - photosystem II subunit QA	0.956294	1.17355	0.754138	0.734986	0.801549	0.695076	0.746667	0.730791	0.815704	0.0439198	0.133425	0.156238	0.145846	0.14617	0.0367308	0.194189	1145.37	19	15	24h	6h	5.95234e+07	5.31654e+07	5.79584e+07	4.50736e+07	5.60682e+07	6.51717e+07	5.33909e+07	5.39218e+07	7.40626e+07	4.46488e+07	6.02062e+07	4.92438e+07	5.06906e+07	6.90222e+07	5.21044e+07	5.75514e+07	5.57083e+07	4.62324e+07	6.29189e+07	7.5427e+07	7.5427e+07	0.789152	0.704859	0.768404	0.597579	0.743344	0.864036
AT1G16080.1	unknown protein	0.646285	1.10129	0.869886	0.902669	0.868609	0.885392	0.848274	0.888045	0.934195	0.0364541	0.0563075	0.053522	0.0364055	0.0136342	0.0971378	0.0578638	869.27	17	16	24h	8h	1.41649e+06	1.53829e+06	1.49948e+06	1.64774e+06	1.46178e+06	1.51262e+06	1.58475e+06	1.40878e+06	1.4542e+06	1.55516e+06	1.46728e+06	1.46089e+06	1.421e+06	1.46172e+06	1.41007e+06	1.70684e+06	1.43034e+06	1.65734e+06	1.64554e+06	1.48068e+06	1.70684e+06	0.829892	0.901253	0.878512	0.965372	0.856424	0.886212
AT5G04590.1	SIR - sulfite reductase	0.406611	1.12508	0.887357	0.857043	0.85795	0.881185	0.825283	0.833631	0.928508	0.0485709	0.00872571	0.0264645	0.0221319	0.061426	0.024497	0.112854	783.18	15	15	24h	8h	2.41626e+06	2.46776e+06	2.67675e+06	2.41106e+06	2.43109e+06	2.46034e+06	2.43742e+06	2.36123e+06	2.51156e+06	2.54718e+06	2.45828e+06	2.22797e+06	2.25931e+06	2.54459e+06	2.40004e+06	2.41516e+06	2.2878e+06	2.84018e+06	2.26763e+06	2.80359e+06	2.84018e+06	0.850741	0.868873	0.942456	0.848909	0.855961	0.866259
AT1G79550.1	PGK - phosphoglycerate kinase	0.0801667	1.23307	0.816193	0.79111	0.881802	0.792622	0.813448	0.755277	0.931309	0.045787	0.0668039	0.0256946	0.103656	0.0328633	0.0539606	0.102761	1024.57	16	14	24h	10h	3.56213e+06	3.45321e+06	3.84659e+06	3.26497e+06	3.42417e+06	3.83899e+06	4.03967e+06	3.87426e+06	3.82112e+06	3.84122e+06	3.19094e+06	3.47278e+06	3.76259e+06	3.59003e+06	3.18306e+06	3.24359e+06	3.6246e+06	4.35064e+06	3.60724e+06	4.43601e+06	4.43601e+06	0.803004	0.778448	0.867127	0.736014	0.771903	0.865414
AT5G20720.1	CPN20, CPN10, CHCPN10, ATCPN21, CPN21 - chaperonin 20	0.615902	1.20173	0.839295	0.82558	0.856558	0.832991	0.81494	0.731191	0.878692	0.0670591	0.0922531	0.128331	0.0998839	0.023878	0.123723	0.105069	968.47	14	14	24h	10h	2.03767e+07	1.73615e+07	1.9112e+07	1.80928e+07	1.6886e+07	2.09425e+07	1.84477e+07	1.69933e+07	2.25786e+07	1.72131e+07	2.04024e+07	1.79033e+07	1.83239e+07	1.89734e+07	1.35309e+07	1.69258e+07	1.90711e+07	2.22936e+07	1.75584e+07	1.96669e+07	2.25786e+07	0.902481	0.768939	0.846464	0.801324	0.747878	0.927537
AT2G21170.1;AT2G21170.2	TIM, PDTPI - triosephosphate isomerase	0.016764	1.1825	0.88655	0.934559	0.888421	0.881157	0.885584	0.807019	0.954301	0.0170156	0.0569458	0.00560992	0.0757785	0.0320965	0.0535872	0.0166936	946.36	16	15	24h	10h	1.04515e+07	1.01083e+07	1.04524e+07	1.04508e+07	1.05805e+07	1.16602e+07	1.03208e+07	1.0322e+07	1.04347e+07	9.64969e+06	1.08993e+07	9.92625e+06	1.03841e+07	1.0668e+07	8.75667e+06	9.47162e+06	1.00018e+07	1.13439e+07	1.09668e+07	1.10714e+07	1.16602e+07	0.896337	0.866903	0.896412	0.896278	0.907398	1
AT5G03300.1	ADK2 - adenosine kinase 2	0.140535	1.28021	0.797056	0.78684	0.818626	0.868798	0.742747	0.721443	0.923601	0.0705287	0.13696	0.0450906	0.0335073	0.0582452	0.0822118	0.0854841	805.12	14	4	24h	10h	345191	292117	304437	361943	313490	254241	324423	339076	303731	332839	351502	282249	318807	276521	258029	274010	320366	393843	327391	370027	393843	0.876468	0.74171	0.77299	0.919002	0.795978	0.64554
AT1G35160.1;AT1G35160.2	GRF4, 14-3-3PHI, GF14 PHI - GF14 protein phi chain	0.457324	1.29606	0.730507	0.645174	0.782388	0.632452	0.684351	0.701745	0.819698	0.237999	0.0969515	0.0744997	0.027383	0.0392609	0.124159	0.0386166	1041.54	16	5	24h	6h	94680.4	172417	110758	130409	99703.4	103604	131193	149187	124311	112384	105707	125138	117166	111676	103231	114985	144762	148331	135078	140580	172417	0.549137	1	0.642386	0.756359	0.578269	0.600892
AT5G09810.1;AT2G42170.1	ACT7 - actin 7	0.904924	1.11475	0.803452	0.895108	0.820335	0.866674	0.80641	0.833647	0.895645	0.0226046	0.13343	0.199556	0.0945188	0.107076	0.0355215	0.09201	948.52	14	4	24h	0h	1.67278e+06	1.59121e+06	1.59673e+06	2.0166e+06	1.8964e+06	1.50222e+06	1.91269e+06	1.85954e+06	1.19062e+06	1.88251e+06	1.61295e+06	1.85132e+06	1.42081e+06	1.60648e+06	1.66974e+06	1.61587e+06	1.75777e+06	1.7981e+06	1.62477e+06	1.9956e+06	2.0166e+06	0.829506	0.789058	0.791793	1	0.940394	0.744928
AT5G43940.1;AT5G43940.2	HOT5, ADH2, GSNOR, ATGSNOR1, PAR2 - GroES-like zinc-binding dehydrogenase family protein	0.215697	1.14008	0.90879	0.881163	0.834042	0.851027	0.885706	0.843372	0.950878	0.0668454	0.0282963	0.0431364	0.0742148	0.0401027	0.0727121	0.0448437	894.06	15	15	24h	4h	5.11825e+06	5.85681e+06	5.80133e+06	5.31533e+06	5.62305e+06	5.32801e+06	5.20235e+06	5.35548e+06	4.83871e+06	5.55961e+06	4.91378e+06	5.37532e+06	5.72559e+06	5.24935e+06	5.37992e+06	5.51038e+06	4.67847e+06	6.15338e+06	5.61269e+06	5.78728e+06	6.15338e+06	0.831779	0.951804	0.942787	0.863807	0.913815	0.865867
AT4G26970.1	ACO2 - aconitase 2	0.597261	1.20747	0.794632	0.774725	0.783746	0.784776	0.806668	0.727074	0.877923	0.0761396	0.031617	0.15062	0.0832939	0.0817866	0.022848	0.109034	740.09	14	10	24h	10h	663547	665388	781190	701520	653442	702301	617777	615758	847683	642517	746785	659554	686354	796177	621181	649038	660507	746678	699465	885158	885158	0.749637	0.751717	0.882543	0.792536	0.73822	0.793419
AT1G17290.1;AT1G72330.2	AlaAT1 - alanine aminotransferas	0.820816	1.0885	0.836892	0.815334	0.817168	0.8543	0.877327	0.828749	0.887495	0.0667671	0.0579541	0.0757276	0.0853399	0.112937	0.0352691	0.0495956	685.18	14	11	24h	2h	1.13242e+06	1.08622e+06	1.2647e+06	1.04765e+06	1.20804e+06	1.13793e+06	1.10271e+06	1.0477e+06	1.25084e+06	1.26899e+06	1.10155e+06	1.18528e+06	1.07895e+06	1.38741e+06	1.10019e+06	1.15125e+06	1.19802e+06	1.26462e+06	1.1522e+06	1.27715e+06	1.38741e+06	0.816212	0.782911	0.911552	0.755109	0.870713	0.82018
AT5G16970.1;AT1G26320.1;AT5G16980.1	AT-AER, AER - alkenal reductase	0.496501	1.3851	0.767942	0.722935	0.789921	0.834583	0.822136	0.638186	0.883951	0.211009	0.0821231	0.159183	0.149147	0.126378	0.172347	0.105057	746.39	15	8	24h	10h	618749	507624	863899	547527	687232	638871	695805	538687	812743	629886	812104	617759	682290	830678	406954	542674	704357	757113	676328	857492	863899	0.716229	0.587596	1	0.633786	0.7955	0.73952
AT1G78300.1	GRF2, 14-3-3OMEGA, GF14 OMEGA - general regulatory factor 2	0.418523	1.76188	0.474821	0.533176	0.625797	0.461325	0.532937	0.578326	0.812799	0.243658	0.0675998	0.11795	0.0936385	0.143211	0.190331	0.182652	1061.11	15	5	24h	6h	82766.4	274601	222920	216210	245222	190172	230134	224349	310315	214904	160958	149843	247485	253984	150168	255101	301514	327256	407373	258707	407373	0.203171	0.674079	0.547213	0.530743	0.60196	0.466826
AT3G57610.1	ADSS - adenylosuccinate synthase	0.0292247	1.35519	0.847197	0.824042	0.900276	0.690833	0.855211	0.782688	0.936208	0.073884	0.0240943	0.0923726	0.0972734	0.0907084	0.0563779	0.0278888	616.19	13	13	24h	6h	1.01222e+06	1.2046e+06	1.1355e+06	1.12269e+06	1.06197e+06	1.07605e+06	1.07846e+06	1.16491e+06	1.31899e+06	1.00192e+06	820476	1.09572e+06	1.26049e+06	1.02783e+06	969619	1.01295e+06	1.1145e+06	1.27732e+06	1.21315e+06	1.21407e+06	1.31899e+06	0.767425	0.913278	0.860887	0.851173	0.805141	0.815813
AT5G37600.1;AT5G16570.1	ATGSR1, GLN1;1, GSR 1, ATGLN1;1 - glutamine synthase clone R1	0.685945	1.41528	0.647378	0.569172	0.589104	0.601901	0.524658	0.623124	0.742536	0.18406	0.0384768	0.113873	0.123154	0.0759158	0.108103	0.242227	989.65	14	3	24h	8h	170974	196444	289214	177422	200363	199523	171153	183297	243075	174059	232944	157964	167708	206485	187832	252831	191368	175525	338098	239526	338098	0.505693	0.581027	0.855415	0.524766	0.592617	0.590132
AT3G62030.2;AT3G62030.3;AT3G62030.1	ROC4 - rotamase CYP 4	0.230945	1.23801	0.875662	0.849907	0.914849	0.867784	0.830247	0.775461	0.960026	0.095548	0.0733256	0.0628896	0.0177263	0.0725431	0.126392	0.0346973	1209.65	19	19	24h	10h	2.27233e+07	2.81077e+07	2.4525e+07	2.48926e+07	2.20675e+07	2.61795e+07	2.41712e+07	2.74681e+07	2.70889e+07	2.45331e+07	2.52522e+07	2.27503e+07	2.62138e+07	2.24836e+07	1.81453e+07	2.50308e+07	2.3557e+07	2.68981e+07	2.70326e+07	2.86853e+07	2.86853e+07	0.792158	0.979862	0.854965	0.86778	0.769297	0.912644
AT3G55440.1	ATCTIMC, TPI, CYTOTPI - triosephosphate isomerase	0.342582	1.16353	0.79632	0.824872	0.841071	0.808741	0.756146	0.735815	0.856143	0.0612892	0.0379291	0.14129	0.0342678	0.0176207	0.0131405	0.0766994	804.23	13	12	24h	10h	8.29827e+06	7.27154e+06	8.36879e+06	7.91964e+06	8.20484e+06	8.67245e+06	7.95157e+06	7.3118e+06	1.00205e+07	7.86119e+06	8.34681e+06	7.40768e+06	7.56321e+06	7.76001e+06	7.41228e+06	7.22646e+06	7.48098e+06	9.43564e+06	7.94989e+06	8.35144e+06	1.00205e+07	0.828128	0.725666	0.835166	0.790343	0.818804	0.865469
AT5G20010.1;AT5G20020.1	RAN-1, RAN1, ATRAN1 - RAS-related nuclear protein-1	0.106583	1.22614	0.83665	0.788393	0.894408	0.858342	0.740032	0.860616	0.907382	0.108538	0.0386446	0.0410383	0.029591	0.0540412	0.072915	0.0868407	580.86	12	12	24h	8h	3.88889e+06	3.00283e+06	3.62306e+06	3.39044e+06	3.40191e+06	3.11595e+06	3.58427e+06	3.7296e+06	3.9268e+06	3.68345e+06	3.50814e+06	3.04215e+06	2.90843e+06	3.34992e+06	3.81394e+06	3.74732e+06	3.25471e+06	3.46781e+06	3.74667e+06	4.18924e+06	4.18924e+06	0.928305	0.716796	0.864849	0.809321	0.812059	0.743798
AT1G22300.1;AT1G22300.3;AT1G26480.1	GRF10, 14-3-3EPSILON, GF14 EPSILON - general regulatory factor 10	0.454793	1.20141	0.894986	0.896106	0.827004	0.766882	0.814237	0.784832	0.921342	0.100614	0.0290903	0.172945	0.175828	0.0357817	0.0280748	0.0664815	613.02	12	8	24h	6h	808583	866103	692031	815492	764207	789979	881473	728890	576580	785578	566393	749554	686481	717149	697068	713502	664853	753102	813016	870295	881473	0.917309	0.982564	0.785085	0.925147	0.866967	0.896203
AT5G16710.1	DHAR3 - dehydroascorbate reductase 1	0.599597	1.12808	0.919758	0.917593	0.889979	0.903398	0.913346	0.838512	0.945912	0.0591948	0.0218495	0.0162538	0.0613556	0.104738	0.0973727	0.044536	744.2	13	13	24h	10h	3.58441e+06	3.58658e+06	3.20013e+06	3.40091e+06	3.40207e+06	3.54373e+06	3.28818e+06	3.40965e+06	3.3375e+06	3.23248e+06	3.55862e+06	2.99547e+06	3.75864e+06	3.54471e+06	2.7481e+06	3.46208e+06	3.24481e+06	3.39901e+06	3.53507e+06	3.73195e+06	3.75864e+06	0.953645	0.954223	0.851407	0.904823	0.905134	0.942822
AT5G11670.1;AT5G25880.1;AT1G79750.1	ATNADP-ME2, NADP-ME2 - NADP-malic enzyme 2	0.0067589	1.27506	0.79614	0.757148	0.792476	0.862911	0.788675	0.791044	0.965409	0.0177508	0.0382424	0.0661682	0.0503311	0.047778	0.0656995	0.0511988	703.03	12	12	24h	2h	2.9264e+06	2.87345e+06	3.00355e+06	2.88734e+06	2.8559e+06	2.629e+06	2.87576e+06	2.70284e+06	3.18429e+06	3.0494e+06	3.31175e+06	3.07503e+06	2.92203e+06	2.72379e+06	2.66308e+06	2.93813e+06	3.14584e+06	3.64766e+06	3.68587e+06	3.34158e+06	3.68587e+06	0.793951	0.779585	0.814884	0.783354	0.774825	0.713265
AT3G01480.1;AT3G01480.2	CYP38, ATCYP38 - cyclophilin 38	0.261086	1.161	0.916519	0.875992	0.849178	0.830148	0.812274	0.796914	0.925217	0.0381313	0.0934106	0.0290604	0.096699	0.0865215	0.0440321	0.0807295	992.05	12	12	24h	10h	4.85397e+06	4.67555e+06	4.46619e+06	4.45619e+06	3.98486e+06	4.9358e+06	4.19796e+06	4.28346e+06	4.48598e+06	3.87755e+06	4.57365e+06	3.65888e+06	4.21686e+06	4.52811e+06	3.82031e+06	4.26625e+06	4.08273e+06	4.27386e+06	4.76452e+06	5.09017e+06	5.09017e+06	0.953597	0.918545	0.877415	0.87545	0.782853	0.969672
AT3G48990.1	AMP-dependent synthetase and ligase family protein	0.750573	1.1404	0.877365	0.884764	0.874097	0.810226	0.858092	0.844243	0.92398	0.0220902	0.0808742	0.109872	0.0566503	0.0373161	0.0573645	0.103413	564.45	13	12	24h	6h	1.05013e+06	1.07426e+06	1.02152e+06	1.15737e+06	1.05066e+06	964409	1.19521e+06	953319	985664	920515	1.01627e+06	977058	1.03499e+06	1.06477e+06	1.08437e+06	950264	992520	1.18806e+06	1.16261e+06	962390	1.19521e+06	0.878615	0.898803	0.854676	0.968339	0.87906	0.806892
AT2G30970.1	ASP1 - aspartate aminotransferase 1	0.560482	1.17196	0.749648	0.816406	0.861649	0.7802	0.794447	0.82996	0.878559	0.099513	0.0902108	0.0413133	0.0440046	0.0602302	0.150431	0.0417096	532.81	12	12	24h	0h	1.21155e+06	1.49908e+06	1.18991e+06	1.5307e+06	1.23774e+06	1.47946e+06	1.57694e+06	1.45853e+06	1.44784e+06	1.40714e+06	1.2992e+06	1.29092e+06	1.34897e+06	1.49375e+06	1.23872e+06	1.73439e+06	1.34532e+06	1.51026e+06	1.45913e+06	1.6019e+06	1.73439e+06	0.698545	0.86433	0.686069	0.882557	0.713645	0.853015
AT2G41680.1	NTRC - NADPH-dependent thioredoxin reductase C	0.312372	1.19887	0.84911	0.85179	0.86827	0.741324	0.778343	0.776485	0.888748	0.0521425	0.0558032	0.11478	0.0678437	0.0786079	0.105691	0.0498782	714.23	12	12	24h	6h	1.43281e+06	1.46096e+06	1.60449e+06	1.60319e+06	1.40611e+06	1.50315e+06	1.39462e+06	1.43927e+06	1.76587e+06	1.3938e+06	1.22437e+06	1.33008e+06	1.26325e+06	1.53003e+06	1.1557e+06	1.47562e+06	1.4822e+06	1.48024e+06	1.57165e+06	1.65635e+06	1.76587e+06	0.811389	0.827329	0.908612	0.907874	0.796272	0.851224
AT4G14040.1	EDA38, SBP2 - selenium-binding protein 2	0.649587	1.24145	0.767565	0.772696	0.677189	0.74518	0.745347	0.756283	0.840695	0.125125	0.0274001	0.119466	0.130732	0.0641667	0.0590481	0.138554	558.26	12	7	24h	4h	480478	521527	652619	572077	560023	533586	547361	524047	388396	601882	469032	553383	483221	570127	541053	502247	587005	718560	537665	556045	718560	0.668668	0.725795	0.908232	0.796144	0.779368	0.742576
AT4G19410.1;AT4G19410.2	Pectinacetylesterase family protein	0.941023	1.50017	0.667093	0.543233	0.56724	0.628688	0.564361	0.46942	0.704209	0.182614	0.129354	0.275714	0.42348	0.113208	0.209653	0.352206	678.66	12	9	24h	10h	661040	674840	1.04386e+06	511915	612082	813898	431026	545208	1.0473e+06	391505	1.10365e+06	580107	607430	825728	350748	489069	834762	374084	948954	1.18911e+06	1.18911e+06	0.555911	0.567517	0.877852	0.430502	0.514739	0.684459
AT1G70820.1	phosphoglucomutase, putative / glucose phosphomutase, putative	0.98692	1.09187	0.873665	0.870666	0.833259	0.867194	0.8994	0.88385	0.909812	0.149654	0.0366768	0.111708	0.108701	0.0871359	0.184457	0.00852563	551.98	12	12	24h	4h	521735	731166	689842	670427	616461	649186	681359	647492	524042	699757	585812	628216	741223	630530	497467	726887	741036	667951	674586	680585	741223	0.703884	0.986431	0.930681	0.904486	0.83168	0.87583
AT1G74260.1	PUR4 - purine biosynthesis 4	0.178681	1.18657	0.893555	0.872396	0.92793	0.782869	0.844977	0.851076	0.928931	0.074396	0.0374828	0.0629766	0.0842269	0.0434118	0.037415	0.0809689	432.05	12	12	24h	6h	364984	424988	421244	413057	380319	389160	427128	442971	387713	380637	326817	379099	402611	363659	397627	365457	390552	427439	379896	451834	451834	0.807783	0.940583	0.932298	0.914178	0.841723	0.861289
AT5G03630.1	ATMDAR2 - Pyridine nucleotide-disulphide oxidoreductase family protein	0.64086	1.32383	0.727305	0.683133	0.77344	0.826418	0.720764	0.757533	0.90435	0.108615	0.0769933	0.200177	0.181713	0.111984	0.216187	0.0834891	736.79	12	11	24h	2h	491415	462570	609459	448443	467839	552209	501463	444610	716547	500097	684237	430691	528990	589701	400886	519482	708057	582952	660424	700651	716547	0.68581	0.645554	0.850551	0.625839	0.652908	0.770653
AT3G02520.1	GRF7, GF14 NU - general regulatory factor 7	0.244077	1.34562	0.790658	0.662138	0.732337	0.749676	0.823376	0.860972	0.890984	0.0418388	0.106429	0.206827	0.0261277	0.0532612	0.121094	0.0656453	937.62	12	2	24h	2h	83724.8	78588.9	75415.1	65779.6	77308.1	55998.6	93593.4	52173.6	74426.2	76987.2	73283.9	79631.5	79252.6	88682	100224	80618.4	78027.7	82844.7	95996.3	89052.9	100224	0.835377	0.784133	0.752466	0.656326	0.771353	0.558734
AT4G02520.1;AT2G02930.1	ATGSTF2, ATPM24.1, ATPM24, GST2, GSTF2 - glutathione S-transferase PHI 2	0.135959	1.35537	0.818067	0.676266	0.765554	0.653514	0.683527	0.605659	0.820894	0.119024	0.0692932	0.127309	0.114233	0.0241993	0.0755758	0.157113	551.69	10	8	24h	10h	5.46143e+06	4.43783e+06	4.16824e+06	3.49096e+06	4.28438e+06	3.85375e+06	3.78382e+06	4.18181e+06	5.19885e+06	3.28295e+06	4.20895e+06	3.93933e+06	3.76983e+06	4.04478e+06	2.98509e+06	3.61437e+06	3.81547e+06	4.04873e+06	4.33538e+06	5.73201e+06	5.73201e+06	0.952795	0.774219	0.727186	0.60903	0.747448	0.672322
AT1G11840.1;AT1G11840.5;AT1G11840.6	ATGLX1, GLX1 - glyoxalase I homolog	0.346535	1.18241	0.878021	0.840326	0.817062	0.885995	0.814764	0.777101	0.918849	0.0432885	0.0258146	0.101153	0.127108	0.086197	0.0433416	0.0726493	507.51	10	9	24h	10h	1.22983e+06	1.19005e+06	1.31037e+06	1.15189e+06	1.22477e+06	1.19344e+06	1.20931e+06	1.2669e+06	995054	1.12742e+06	1.38199e+06	1.20509e+06	1.01449e+06	1.24192e+06	1.05893e+06	1.07157e+06	1.17099e+06	1.26984e+06	1.21771e+06	1.41616e+06	1.41616e+06	0.868426	0.840336	0.925302	0.813393	0.864854	0.842731
AT3G55330.1	PPL1 - PsbP-like protein 1	0.791837	1.20664	0.83205	0.851428	0.820824	0.836648	0.88069	0.760679	0.917864	0.120535	0.096349	0.192859	0.0657357	0.0651176	0.142506	0.0829022	605.54	10	10	24h	10h	1.72834e+06	2.28809e+06	1.90625e+06	1.93034e+06	1.85018e+06	2.28009e+06	2.16142e+06	2.25913e+06	1.42222e+06	1.87485e+06	2.09542e+06	2.01163e+06	2.26759e+06	1.98968e+06	1.41718e+06	1.9588e+06	2.03866e+06	2.18142e+06	2.37272e+06	1.97937e+06	2.37272e+06	0.728422	0.964329	0.8034	0.813553	0.779772	0.960959
AT3G25530.1;AT3G25530.2	GHBDH, ATGHBDH, GLYR1, GR1 - glyoxylate reductase 1	0.476296	1.10621	0.889741	0.919717	0.864295	0.919752	0.879316	0.882545	0.956091	0.0125834	0.0672207	0.0977077	0.00353579	0.0367134	0.0359305	0.0410293	817.89	11	11	24h	4h	1.80808e+06	1.85262e+06	1.80786e+06	1.91698e+06	2.00268e+06	1.73314e+06	1.92122e+06	1.84741e+06	1.54354e+06	1.88946e+06	1.87922e+06	1.846e+06	1.84384e+06	1.71465e+06	1.77591e+06	1.89234e+06	1.75609e+06	1.94538e+06	1.88224e+06	2.04875e+06	2.04875e+06	0.882529	0.904271	0.882423	0.935683	0.977517	0.845951
AT3G14067.1	Subtilase family protein	0.593184	1.28154	0.758518	0.672398	0.708438	0.617356	0.692083	0.636912	0.791167	0.220346	0.0112598	0.0897392	0.0256477	0.120995	0.116243	0.0587261	567.49	10	9	24h	6h	1.45142e+06	2.55365e+06	1.80589e+06	1.68561e+06	1.74198e+06	1.72361e+06	1.66287e+06	1.69122e+06	2.07321e+06	1.5302e+06	1.62282e+06	1.6345e+06	1.54699e+06	2.12052e+06	1.31002e+06	1.67054e+06	1.89878e+06	1.98421e+06	1.89178e+06	2.1851e+06	2.55365e+06	0.568372	1	0.707183	0.660078	0.682156	0.674961
AT3G23600.1;AT3G23600.2	alpha/beta-Hydrolases superfamily protein	0.326149	1.13093	0.852392	0.888614	0.818736	0.893934	0.89393	0.845566	0.92593	0.06113	0.0139139	0.0524659	0.11315	0.0210247	0.0302459	0.0758523	783.52	11	11	24h	4h	2.71612e+06	2.40355e+06	2.40554e+06	2.58357e+06	2.6613e+06	2.60012e+06	2.58469e+06	2.34968e+06	2.29372e+06	2.39521e+06	2.86611e+06	2.65851e+06	2.67369e+06	2.55974e+06	2.39122e+06	2.50769e+06	2.56604e+06	2.73496e+06	2.4967e+06	2.94278e+06	2.94278e+06	0.922978	0.816762	0.817436	0.877935	0.904349	0.883557
AT5G35590.1	PAA1 - proteasome alpha subunit A1	0.12649	1.71723	0.504359	0.626822	0.791139	0.679993	0.667724	0.616081	0.8661	0.222872	0.17537	0.0562999	0.00157494	0.0947503	0.0501627	0.116202	353.07	10	2	24h	0h	123791	185946	73305.3	174685	192859	108505	205073	211519	184250	172426	171862	153030	196616	157467	147949	170605	149338	200413	253155	204204	253155	0.488994	0.734515	0.289567	0.690033	0.761822	0.428609
AT3G52990.1;AT3G52990.2	Pyruvate kinase family protein	0.205955	1.23036	0.802289	0.810547	0.855365	0.801602	0.767453	0.892946	0.944243	0.0501392	0.0678396	0.0682944	0.0557458	0.111064	0.0889604	0.0886633	547.38	10	4	24h	8h	406538	460084	427758	454858	459003	393842	489029	472268	418712	409891	452289	470027	350834	417315	535386	450214	455040	532798	452817	537786	537786	0.755947	0.855515	0.795406	0.845798	0.853505	0.732339
AT5G43330.1	Lactate/malate dehydrogenase family protein	0.834949	1.39037	0.601418	0.725867	0.720724	0.561466	0.670757	0.613202	0.780647	0.0882297	0.248834	0.19317	0.00230989	0.161512	0.20145	0.225958	651.17	9	1	24h	6h	35864	43053.2	32380.4	61002.2	30486.9	42838.9	33342.8	42994.2	57039.2	34735.5	34534	41636.1	31286.1	51207.1	35724.1	51169.7	26584.5	48937.1	61686.2	33842.2	61686.2	0.581394	0.697939	0.524921	0.988912	0.494225	0.694465
AT3G15020.1;AT3G15020.2	mMDH2 - Lactate/malate dehydrogenase family protein	0.504085	1.64153	0.774821	0.563517	0.506946	0.500848	0.580959	0.557941	0.822158	0.0801901	0.125379	0.136034	0.0284035	0.251886	0.275813	0.29598	637.28	9	2	24h	6h	89756	73193.8	79457.2	67809.6	43774.7	64715.1	46357.1	69139.9	43103.9	50136.5	54325.5	73438.9	30365.8	77951.5	91340.9	43290.5	39923.6	104285	50107.5	102824	104285	0.860679	0.701862	0.761923	0.650233	0.41976	0.62056
AT1G30230.1	Glutathione S-transferase, C-terminal-like;Translation elongation factor EF1B/ribosomal protein S6	0.991466	1.09798	0.749458	0.799501	0.789712	0.779588	0.781322	0.761449	0.82289	0.0613941	0.109543	0.130906	6.82102e-05	0.077063	0.119521	0.158461	482.92	9	6	24h	0h	1.01951e+06	1.18579e+06	1.04839e+06	1.21955e+06	976724	1.27467e+06	1.25241e+06	1.25197e+06	924072	1.1281e+06	1.12824e+06	1.11829e+06	1.24787e+06	1.02587e+06	906825	1.23648e+06	1.16244e+06	1.44713e+06	1.00508e+06	1.12027e+06	1.44713e+06	0.704503	0.819406	0.724464	0.842739	0.674939	0.880826
AT3G06050.1	PRXIIF, ATPRXIIF - peroxiredoxin IIF	0.12448	1.22988	0.776769	0.871222	0.761082	0.792307	0.784765	0.789453	0.936043	0.0626942	0.0562832	0.108765	0.0207126	0.0782832	0.0546554	0.0659723	343.47	9	9	24h	4h	1.29326e+06	1.19892e+06	1.1e+06	1.40623e+06	1.24408e+06	1.37867e+06	1.23357e+06	1.30234e+06	983729	1.19877e+06	1.24392e+06	1.07092e+06	1.26849e+06	1.28975e+06	1.18487e+06	1.31253e+06	1.15345e+06	1.33837e+06	1.54151e+06	1.44887e+06	1.54151e+06	0.838961	0.777762	0.713585	0.912244	0.807057	0.894366
AT2G47510.1	FUM1 - fumarase 1	0.534597	1.46783	0.775461	0.644904	0.822663	0.696476	0.578156	0.71361	0.848635	0.0795185	0.115698	0.150071	0.0570421	0.103	0.316366	0.134526	569.1	9	2	24h	8h	118449	129257	105176	113671	78961.5	100838	98676.2	135223	140462	99527.9	111764	93539	69996.1	99560.8	132698	139083	52955.7	112661	151687	121832	151687	0.780878	0.852133	0.693373	0.749378	0.520556	0.664778
AT3G18060.1	transducin family protein / WD-40 repeat family protein	0.114713	1.25969	0.780739	0.841838	0.826152	0.752692	0.833901	0.804863	0.948158	0.0886022	0.0496899	0.073253	0.109352	0.0407481	0.0645337	0.0508057	405.66	9	9	24h	6h	545689	454187	447807	555545	499122	506307	561798	475753	494339	513018	417433	496243	543942	506073	476095	543491	472830	555320	584718	618082	618082	0.882874	0.734832	0.72451	0.898821	0.807534	0.819158
AT3G48690.1	ATCXE12, CXE12 - alpha/beta-Hydrolases superfamily protein	0.107779	1.23491	0.789561	0.744892	0.825262	0.735971	0.710381	0.731065	0.877259	0.0655644	0.0666561	0.0291578	0.0263943	0.0846191	0.0442471	0.108776	519.8	9	9	24h	8h	748036	634889	678566	678217	685222	581424	718526	692713	743463	624281	656767	695285	548543	610927	616841	611316	680605	689981	730172	870311	870311	0.859504	0.729497	0.779683	0.779282	0.78733	0.668065
AT1G66410.1;AT2G27030.2;AT1G66410.2	CAM4, ACAM-4 - calmodulin 4	0.144081	1.38588	0.886013	0.737174	0.758953	0.850806	0.672886	0.670419	0.929121	0.118396	0.102101	0.138485	0.000628872	0.162161	0.109149	0.0891164	669.76	9	3	24h	10h	1.1158e+06	852083	997955	709983	819848	937784	839833	1.00474e+06	695939	948833	949825	848390	542023	862004	616868	769765	857525	1.08661e+06	1.10132e+06	922209	1.1158e+06	1	0.763653	0.894386	0.6363	0.734763	0.840459
AT2G27030.1;AT2G41110.2	CAM5, ACAM-2 - calmodulin 5	0.270093	1.46753	0.609143	0.612979	0.734184	0.628657	0.585116	0.538688	0.790539	0.0981654	0.0777784	0.213748	0.0526396	0.0559192	0.0958487	0.186668	585.57	8	2	24h	10h	626912	722067	863086	770150	636984	818859	733427	745315	1.1874e+06	715920	806032	643892	778844	702076	521136	742103	692971	1.21048e+06	776850	883463	1.21048e+06	0.517904	0.596514	0.713012	0.636236	0.526225	0.676475
AT4G34870.1	ROC5, ATCYP1 - rotamase cyclophilin 5	0.0436941	1.26618	0.763119	0.841814	0.889381	0.817121	0.732108	0.729839	0.924107	0.0563617	0.0406053	0.10786	0.0319788	0.105654	0.0233184	0.0954237	420.02	8	6	24h	10h	2.94679e+06	2.82752e+06	2.54766e+06	2.96698e+06	3.23024e+06	2.98293e+06	2.85174e+06	3.21206e+06	3.63506e+06	3.05248e+06	2.88809e+06	2.36026e+06	3.09381e+06	2.52972e+06	2.56319e+06	2.7316e+06	2.66426e+06	2.96037e+06	3.52653e+06	3.59067e+06	3.63506e+06	0.810657	0.777845	0.700857	0.816212	0.888633	0.820598
AT4G35450.1;AT4G35450.4	AKR2, AFT, AKR2A - ankyrin repeat-containing protein 2	0.88818	1.14624	0.848953	0.804776	0.8289	0.862036	0.826859	0.817923	0.922463	0.0706051	0.111745	0.0764109	0.0697296	0.114971	0.190357	0.0686373	467.68	10	8	24h	2h	2.22384e+06	2.37807e+06	2.62103e+06	2.20464e+06	2.6309e+06	2.01154e+06	2.49402e+06	2.10147e+06	2.45684e+06	2.30492e+06	2.58459e+06	1.99892e+06	2.64645e+06	2.38959e+06	1.70656e+06	2.52852e+06	2.72386e+06	2.46586e+06	2.83602e+06	2.5465e+06	2.83602e+06	0.784142	0.838524	0.924192	0.77737	0.927674	0.709284
AT1G74920.2;AT1G74920.1	ALDH10A8 - aldehyde dehydrogenase 10A8	0.172524	1.20612	0.830693	0.852735	0.844448	0.822069	0.797735	0.800877	0.962165	0.0707492	0.0661834	0.0733906	0.049945	0.0335173	0.105783	0.0370447	429.91	8	8	24h	8h	1.01611e+06	912059	1.08148e+06	1.10745e+06	947775	1.03429e+06	1.07318e+06	917516	1.06879e+06	950150	1.03545e+06	973852	918738	997651	847183	952948	1.10149e+06	1.11827e+06	1.16002e+06	1.20769e+06	1.20769e+06	0.841371	0.755212	0.895497	0.916998	0.784786	0.856421
AT1G05010.1;AT1G12010.1	EFE, ACO4, EAT1 - ethylene-forming enzyme	0.0464143	1.44352	0.748046	0.663324	0.753055	0.733105	0.61066	0.729481	0.881502	0.155658	0.00881129	0.111898	0.0256584	0.00913515	0.0437963	0.102641	350.59	8	5	24h	8h	467572	308339	376134	335921	344963	340683	368188	340596	450975	385659	367031	314429	317633	308397	384998	348671	389785	513357	423110	421109	513357	0.910811	0.600632	0.732693	0.65436	0.671974	0.663638
AT1G79440.1	ALDH5F1, SSADH1, SSADH - aldehyde dehydrogenase 5F1	0.551137	1.29395	0.869195	0.882667	0.771956	0.755406	0.895178	0.817791	0.977461	0.010183	0.0638728	0.267751	0.0401319	0.0449719	0.164278	0.0223783	418.51	8	8	24h	6h	397535	406930	402943	437639	409956	378527	433941	423990	214401	362921	336641	400385	438416	404700	290926	426033	419044	452450	463037	442315	463037	0.858539	0.878828	0.870217	0.945149	0.885364	0.817488
AT3G56460.1	GroES-like zinc-binding alcohol dehydrogenase family protein	0.462226	1.23669	0.836657	0.860979	0.811009	0.807887	0.776834	0.804719	0.960706	0.0913212	0.121902	0.1628	0.15021	0.0459821	0.0582069	0.0283118	358.04	8	7	24h	8h	260100	305679	322589	273366	286892	353936	270255	239684	351196	248347	323533	293521	263175	268153	301778	261893	290785	351597	334073	334414	353936	0.73488	0.863656	0.911434	0.772361	0.810576	1
AT2G13560.1	NAD-ME1 - NAD-dependent malic enzyme 1	0.109878	1.29053	0.798783	0.813659	0.820733	0.739471	0.765545	0.827956	0.954307	0.0172407	0.0849991	0.102436	0.0129371	0.119273	0.0268232	0.0594371	302.9	8	8	24h	6h	211888	219563	211258	214643	242603	197433	210547	198720	251104	200782	195875	185563	242229	188173	220891	229768	215523	261716	268204	237926	268204	0.790028	0.818644	0.787676	0.800297	0.904548	0.736132
AT2G35370.1	GDCH - glycine decarboxylase complex H	0.290787	1.41592	0.734326	0.718528	0.780358	0.724187	0.667728	0.70745	0.945449	0.0947263	0.105116	0.0994437	0.28002	0.117981	0.0959696	0.0562237	634.16	9	2	24h	8h	945846	819308	1.0624e+06	788450	1.05826e+06	920018	1.14809e+06	942435	914284	675365	1.18365e+06	686065	910790	974262	776193	927694	1.02018e+06	1.21762e+06	1.13936e+06	1.28352e+06	1.28352e+06	0.736918	0.638331	0.82773	0.614289	0.824499	0.716795
AT2G16600.1;AT2G16600.2	ROC3 - rotamase CYP 3	0.102716	1.19237	0.854119	0.813638	0.816139	0.792757	0.781313	0.78987	0.931616	0.0510865	0.0739719	0.0685539	0.0962269	0.0213538	0.0285755	0.0592223	816.95	11	9	24h	8h	6.09348e+06	5.7486e+06	6.47876e+06	5.59568e+06	6.4212e+06	5.43565e+06	5.35285e+06	5.82048e+06	6.33283e+06	6.15471e+06	5.1817e+06	5.64118e+06	5.41387e+06	5.7041e+06	5.85437e+06	5.64248e+06	5.44584e+06	6.41617e+06	6.41698e+06	7.14999e+06	7.14999e+06	0.852235	0.804	0.906121	0.782614	0.898071	0.760231
AT4G21860.1;AT4G04800.1;AT4G21860.2	MSRB2 - methionine sulfoxide reductase B 2	0.820974	1.09166	0.866987	0.906793	0.890843	0.851092	0.9133	0.863844	0.929105	0.0183728	0.100227	0.0446505	0.0151054	0.0591036	0.114097	0.0525009	230.71	7	7	24h	6h	982414	949525	945283	1.01728e+06	885832	1.10621e+06	1.03647e+06	937863	982054	953306	929675	1.08371e+06	958316	988895	964173	1.07731e+06	825311	1.00916e+06	1.0929e+06	981311	1.10621e+06	0.888087	0.858355	0.854521	0.919602	0.800777	1
AT1G15140.1;AT1G15140.2	FAD/NAD(P)-binding oxidoreductase	0.329369	1.28155	0.822064	0.819316	0.863128	0.739789	0.807963	0.817098	0.948078	0.101644	0.168317	0.0391422	0.0985971	0.0328717	0.0180107	0.0489024	339.51	7	6	24h	6h	1.41866e+06	1.8106e+06	1.56878e+06	1.65828e+06	1.88456e+06	1.23916e+06	1.59346e+06	1.70536e+06	1.73889e+06	1.57492e+06	1.30364e+06	1.51449e+06	1.64084e+06	1.56043e+06	1.59411e+06	1.55265e+06	1.62231e+06	1.94553e+06	1.75661e+06	1.83141e+06	1.94553e+06	0.72919	0.930648	0.806353	0.852356	0.968664	0.636929
AT1G64190.1	6-phosphogluconate dehydrogenase family protein	0.613723	1.92361	0.375449	0.409009	0.628576	0.528174	0.552154	0.353613	0.680215	0.0712623	0.407335	0.324655	0.554856	0.31056	0.45418	0.208268	436.51	8	1	24h	10h	6228.81	8296	5916.06	14784.2	7483.8	0	8835.24	18147.9	7238.9	16705.5	2465.06	16084.2	4942.16	9034.98	1563.32	15934.2	1754.48	10813	16649.5	9570.94	18147.9	0.343225	0.457132	0.325991	0.814649	0.412378	0
AT4G39330.1;AT4G39330.2	ATCAD9, CAD9 - cinnamyl alcohol dehydrogenase 9	0.862628	1.13979	0.811049	0.761338	0.832077	0.82475	0.786167	0.813612	0.867769	0.170002	0.134364	0.031437	0.0818298	0.0883622	0.0625509	0.00676536	523.13	8	8	24h	2h	1.42655e+06	1.08797e+06	956481	1.30049e+06	931315	1.02645e+06	1.21087e+06	1.21485e+06	1.13526e+06	1.25909e+06	1.094e+06	976116	1.20023e+06	1.18816e+06	1.16398e+06	1.24818e+06	1.06981e+06	1.22887e+06	1.23679e+06	1.24807e+06	1.42655e+06	1	0.762659	0.670487	0.911635	0.652846	0.719533
AT1G80600.1	WIN1 - HOPW1-1-interacting 1	0.103581	1.18725	0.78967	0.865435	0.868137	0.858103	0.819187	0.789181	0.936957	0.0465751	0.0518122	0.043516	0.0772584	0.0338563	0.0350985	0.105682	374.91	7	7	24h	10h	1.23668e+06	1.33558e+06	1.3904e+06	1.49553e+06	1.49975e+06	1.34757e+06	1.39244e+06	1.43075e+06	1.53322e+06	1.52673e+06	1.34397e+06	1.37047e+06	1.31352e+06	1.42678e+06	1.29725e+06	1.38676e+06	1.27619e+06	1.66589e+06	1.36317e+06	1.67271e+06	1.67271e+06	0.739327	0.798457	0.831226	0.894079	0.896601	0.805626
AT2G23600.1	ACL, ATMES2, MES2, ATME8, ME8 - acetone-cyanohydrin lyase	0.426351	1.14376	0.801115	0.828205	0.8729	0.843365	0.883252	0.837571	0.916284	0.0861228	0.0569991	0.0483487	0.02984	0.0508429	0.0718544	0.0726485	391.89	7	7	24h	0h	742547	886553	911000	848161	944374	833461	918108	873848	975755	869053	913655	943902	981292	875338	953125	803220	899348	919276	1.0569e+06	929091	1.0569e+06	0.70257	0.838822	0.861953	0.802497	0.89353	0.788588
AT3G16950.1	LPD1, ptlpd1 - lipoamide dehydrogenase 1	0.591135	2.02942	0.616894	0.454632	0.524579	0.729038	0.370741	0.428555	0.752388	0.286431	0.289537	0.129529	0.245894	0.207532	0.158541	0.331104	309.26	7	1	24h	8h	3252.04	9257.64	8185.35	6146.09	1448.48	7657.05	5096.74	4964.57	7536.82	6208.06	10096.7	4367.95	6347.38	1721.96	3735.76	6839.04	3802	4207.93	9850.17	11182.4	11182.4	0.290818	0.827877	0.731986	0.549622	0.129533	0.684742
AT5G40370.1;AT5G40370.2	Glutaredoxin family protein	0.587929	1.17827	0.783191	0.730716	0.85382	0.733264	0.800276	0.830085	0.860982	0.153086	0.0382096	0.14339	0.108437	0.0996663	0.00635651	0.0600915	402.29	7	7	24h	2h	710643	481249	576716	534231	532643	583235	536996	638371	752736	494237	609671	604635	526280	676275	622383	630348	621772	611782	633731	698762	752736	0.94408	0.639333	0.76616	0.70972	0.707609	0.77482
AT3G14290.1	PAE2 - 20S proteasome alpha subunit E2	0.628427	1.33742	0.574004	0.619393	0.766859	0.627201	0.643253	0.630513	0.767683	0.210704	0.0433384	0.120724	0.018638	0.0828222	0.0963688	0.232001	550.35	7	2	24h	0h	58404.5	124577	120857	101308	116551	110006	115587	132438	157898	108340	112991	101218	109616	129661	92150.1	116862	124739	176444	135341	94573.9	176444	0.331009	0.706045	0.684958	0.574163	0.660553	0.623463
AT3G15356.1	Legume lectin family protein	0.192938	1.5319	0.605754	0.578134	0.5756	0.603797	0.570406	0.523568	0.802053	0.0402707	0.120261	0.0304303	0.16576	0.0181414	0.112408	0.186379	352.93	7	6	24h	10h	337370	383226	374012	268482	409951	366265	355581	325629	358909	293090	434290	349880	349893	330960	246393	317970	381734	379436	467547	602339	602339	0.5601	0.63623	0.620934	0.445733	0.680599	0.608071
AT3G14990.1;AT3G14990.2	Class I glutamine amidotransferase-like superfamily protein	0.090049	1.37613	0.849984	0.762619	0.713908	0.732437	0.699938	0.6326	0.87054	0.0969961	0.0470927	0.0289386	0.0654885	0.0250377	0.127986	0.157932	454.88	7	7	24h	10h	630942	567063	501641	473606	534708	516637	468928	460975	497643	457333	519065	485800	457379	456433	335616	423133	506212	666541	462964	611246	666541	0.946591	0.850755	0.752604	0.710543	0.802214	0.775101
AT2G36580.1	Pyruvate kinase family protein	0.496441	1.57931	0.544515	0.759609	0.655273	0.632052	0.523398	0.537062	0.826606	0.175472	0.267836	0.180524	0.136725	0.212964	0.178136	0.178904	418.98	7	1	24h	8h	91450.4	176621	167690	124891	265420	217585	122654	184149	217596	142815	194395	204413	98346.1	116103	143969	190430	95399.1	266758	171435	223319	266758	0.342821	0.662103	0.628621	0.468181	0.994982	0.815664
AT2G35040.1	AICARFT/IMPCHase bienzyme family protein	0.903643	1.15829	0.687558	0.692231	0.745349	0.64827	0.65704	0.687533	0.750883	0.116292	0.0786479	0.22058	0.0238613	0.0482827	0.0581691	0.0562912	306.27	7	7	24h	6h	511149	718038	657512	643224	556739	699558	561213	569381	914686	577530	608396	550060	628772	624124	585190	613310	688131	723712	627998	708756	914686	0.558824	0.78501	0.718839	0.703218	0.608667	0.764807
AT5G09590.1;AT4G32208.1	MTHSC70-2, HSC70-5 - mitochondrial HSO70 2	0.662665	1.2806	0.694372	0.698083	0.773969	0.760396	0.650904	0.768544	0.833546	0.157995	0.129237	0.225995	0.00828525	0.0536066	0.0258656	0.0698596	309.34	7	6	24h	8h	112319	164258	177459	175422	120837	160203	119444	168678	217960	164459	167013	137246	133207	155159	172413	168771	161351	183808	195730	165501	217960	0.515318	0.753615	0.814184	0.804835	0.554401	0.735013
AT2G17390.1	AKR2B - ankyrin repeat-containing 2B	0.164995	1.24946	0.879085	0.80573	0.728556	0.764694	0.734045	0.752808	0.910303	0.0719305	0.17315	0.0777808	0.017599	0.086977	0.064182	0.00869604	376.49	8	6	24h	4h	339962	305872	360159	254684	381454	285909	302436	286366	244932	296443	286949	250338	315830	273846	313059	284031	264395	344945	351043	345730	381454	0.891226	0.801857	0.944172	0.667666	1	0.749524
AT3G51800.1;AT3G51800.2	ATG2, EBP1, ATEBP1 - metallopeptidase M24 family protein	0.803383	1.50524	0.452323	0.531494	0.520073	0.604209	0.590151	0.471467	0.680856	0.112857	0.150712	0.0772302	0.341144	0.132015	0.0995495	0.296051	274.17	7	7	24h	0h	425313	292554	274084	305734	513568	346273	359456	337009	444065	265343	618017	437226	332121	524865	271331	345742	416861	303503	458620	731006	731006	0.581819	0.400208	0.37494	0.418237	0.70255	0.473694
AT3G23490.1	CYN - cyanase	0.0853502	1.30295	0.802651	0.684863	0.852525	0.870252	0.7309	0.689887	0.892342	0.0143482	0.13923	0.0687365	0.0694546	0.0593248	0.12413	0.094903	366.03	7	7	24h	2h	315405	311849	322937	266009	327189	217554	305177	354035	350021	324026	362786	295558	262268	307425	224997	268910	322792	394605	337873	323890	394605	0.799293	0.79028	0.818381	0.674114	0.829156	0.55132
AT3G24503.1	ALDH2C4, ALDH1A, REF1 - aldehyde dehydrogenase 2C4	0.00564058	1.46863	0.630013	0.694518	0.728948	0.880103	0.679421	0.821523	0.925258	0.0902053	0.0743992	0.0763675	0.0801783	0.0655126	0.0792389	0.0654486	385.34	7	7	24h	0h	241105	197210	262920	280351	265741	226940	301146	264913	245296	347567	305498	270398	261329	224503	337248	297208	279939	371016	333012	325829	371016	0.649849	0.53154	0.708649	0.755629	0.716252	0.611672
AT5G53460.1	GLT1 - NADH-dependent glutamate synthase 1	0.317204	1.53197	0.560719	0.808982	0.760526	0.788473	0.713201	0.81336	0.859007	0.235117	0.133571	0.12243	0.299144	0.0292884	0.0851631	0.171488	301.19	7	7	24h	0h	57588.6	82870.7	132605	150258	136037	107669	144251	121463	104653	162329	93655.4	113829	112300	121192	117471	133647	144979	156569	107322	154436	162329	0.354764	0.510509	0.816885	0.925637	0.838033	0.663277
AT1G32470.1	Single hybrid motif superfamily protein	0.130013	1.45388	0.791057	0.773482	0.774522	0.762264	0.605343	0.669817	0.880098	0.0253112	0.0493536	0.0501871	0.0278939	0.145595	0.160048	0.111921	525.35	9	2	24h	8h	4.05663e+06	4.30806e+06	4.26619e+06	4.37998e+06	4.11566e+06	3.85462e+06	3.99831e+06	4.42886e+06	3.93969e+06	3.95207e+06	4.16203e+06	3.50775e+06	2.34462e+06	3.8132e+06	2.60547e+06	4.23209e+06	3.85746e+06	4.14286e+06	5.32236e+06	4.58738e+06	5.32236e+06	0.762185	0.809426	0.801559	0.822938	0.773277	0.724232
AT1G07140.1;AT2G30060.1;AT5G58590.1	SIRANBP - Pleckstrin homology (PH) domain superfamily protein	0.203615	1.31126	0.849544	0.842315	0.801323	0.776229	0.731261	0.798153	0.958875	0.0742447	0.0680478	0.152523	0.110531	0.0127085	0.0978599	0.0657084	378.83	6	6	24h	8h	861032	756717	732085	728624	847609	753608	791960	579365	845129	643621	787743	665099	670130	687436	836838	707759	663089	814211	916035	921998	921998	0.933875	0.820736	0.79402	0.790266	0.919317	0.817364
AT3G56240.1	CCH - copper chaperone	0.653794	1.33862	0.795101	0.753761	0.736936	0.711197	0.827746	0.680059	0.910341	0.0964496	0.171723	0.155039	0.319738	0.151954	0.145066	0.0793727	387.3	7	7	24h	10h	224096	248407	284943	234742	187278	296045	237732	183025	281278	154045	297633	208046	281540	298959	182955	196317	268580	269613	280069	317547	317547	0.70571	0.782269	0.897325	0.739234	0.589764	0.932286
AT3G22200.1	POP2, GABA-T, HER1 - Pyridoxal phosphate (PLP)-dependent transferases superfamily protein	0.929219	1.13477	0.655674	0.671307	0.730568	0.69695	0.650916	0.687157	0.73864	0.0762843	0.0367456	0.233706	0.105791	0.0622324	0.0542716	0.0383689	367.22	6	6	24h	8h	534922	671586	640458	648311	590555	652137	547128	571841	938966	584173	724652	546845	660953	625767	586395	675973	673284	676522	669208	734943	938966	0.569693	0.71524	0.682089	0.690452	0.628942	0.694527
AT1G75040.1	PR5, PR-5 - pathogenesis-related gene 5	0.994091	1.22124	0.597522	0.550047	0.59369	0.586194	0.549469	0.497074	0.607045	0.159426	0.210136	0.353032	0.128363	0.197565	0.0513494	0.202472	407.68	6	6	24h	10h	419876	385311	620100	342469	339306	630267	333226	287809	795109	393919	538258	346244	346145	618274	351838	432890	400955	355197	429227	663579	795109	0.528073	0.484601	0.779893	0.43072	0.426742	0.79268
AT1G32200.1	ATS1, ACT1 - phospholipid/glycerol acyltransferase family protein	0.215585	1.27605	0.845021	0.945961	0.873707	0.761506	0.830886	0.79512	0.971717	0.131747	0.0554959	0.077116	0.183574	0.114728	0.0456583	0.0389497	366.2	6	6	24h	6h	754772	661418	550593	686480	770536	744704	695800	611101	726649	691509	490093	577479	745589	610816	585720	609512	655408	775832	766413	719422	775832	0.972855	0.852528	0.709681	0.884831	0.993174	0.959878
AT1G77510.1	ATPDIL1-2, PDI6, ATPDI6, PDIL1-2 - PDI-like 1-2	0.00350202	1.70268	0.57159	0.689909	0.564998	0.670502	0.788283	0.764526	0.962012	0.1386	0.0365839	0.124207	0.0822586	0.0241759	0.0437836	0.0413641	272.48	6	4	24h	4h	44131.5	38363.4	60655.5	54426.8	60520.6	57835	56975.2	48208	36316	51118.3	60829.7	68127.2	64462	64830.2	67117.3	64461.2	59891.1	83480.7	80816.9	76630.7	83480.7	0.528643	0.459548	0.72658	0.651968	0.724965	0.692794
AT1G21440.1	Phosphoenolpyruvate carboxylase family protein	0.382878	1.32972	0.794165	0.706957	0.619256	0.652682	0.62807	0.671965	0.823438	0.187048	0.0485267	0.11765	0.115165	0.0868497	0.179703	0.00579907	395.77	6	4	24h	4h	142580	168043	224683	152951	152150	171423	117190	131738	168481	128350	164944	118855	149231	155264	104854	168163	179921	184928	183754	186356	224683	0.634584	0.747909	1	0.680742	0.677177	0.762953
AT2G41530.1	ATSFGH, SFGH - S-formylglutathione hydrolase	0.656632	1.41269	0.552748	0.689281	0.719603	0.639382	0.717052	0.756921	0.780864	0.117267	0.173644	0.246426	0.162313	0.253179	0.071358	0.0633788	350.84	6	6	24h	0h	140335	207642	209573	226394	176238	292637	208913	180712	336229	176389	253569	220921	167866	334494	227287	272607	263602	277828	238206	271614	336229	0.41738	0.61756	0.623303	0.673334	0.524161	0.870349
AT1G63000.1	NRS/ER, UER1 - nucleotide-rhamnose synthase/epimerase-reductase	0.387161	1.25569	0.824396	0.79562	0.744303	0.7277	0.865691	0.90638	0.913765	0.163045	0.129211	0.122276	0.0816686	0.0967654	0.0847985	0.0638904	264.56	6	3	24h	6h	217147	186263	145074	199402	185606	144331	193328	162609	139260	174191	148577	210156	197494	168309	221772	196139	185119	217031	188702	202211	221772	0.979143	0.839886	0.654159	0.89913	0.836922	0.650807
AT2G30110.1;AT5G06460.1	ATUBA1, MOS5, UBA1 - ubiquitin-activating enzyme 1	0.318075	1.35278	0.660441	0.738937	0.765321	0.753015	0.688819	0.774719	0.893431	0.0929312	0.041628	0.222214	0.0286141	0.085019	0.0478163	0.096664	245.42	6	6	24h	0h	171675	200887	227999	232773	209522	229644	223645	169175	303111	234380	222114	188755	237860	199750	245741	240355	218381	301726	243452	267248	303111	0.566378	0.66275	0.752197	0.767946	0.69124	0.757625
AT2G21620.1;AT2G21620.2	RD2 - Adenine nucleotide alpha hydrolases-like superfamily protein	0.0300545	1.47489	0.808488	0.784432	0.655499	0.757639	0.708578	0.554923	0.818451	0.0303291	0.102193	0.0565344	0.0355811	0.0608315	0.0871719	0.18102	275.39	6	6	24h	10h	263984	245243	251746	272739	210521	255070	222019	208149	186807	229811	245598	202337	240363	224234	205060	164033	153217	200157	256450	313743	313743	0.841401	0.781667	0.802395	0.869307	0.670997	0.812991
AT5G08570.1;AT3G04050.1;AT5G63680.1	Pyruvate kinase family protein	0.469199	1.43955	0.743105	0.772003	0.682824	0.739836	0.710724	0.653883	0.941301	0.126562	0.0597745	0.283345	0.0124726	0.0816577	0.100887	0.0868281	226.03	6	5	24h	10h	179091	243549	188949	222422	192905	220045	235798	228513	97666.2	205386	200547	212638	169780	202520	208624	175942	153592	230873	274340	269495	274340	0.652807	0.887766	0.68874	0.810755	0.703163	0.802091
AT4G04350.1	EMB2369 - tRNA synthetase class I (I, L, M and V) family protein	0.94799	1.1301	0.764461	0.840333	0.749365	0.778963	0.815668	0.804771	0.846857	0.0671762	0.130209	0.25911	0.0323732	0.153798	0.0336183	0.112505	259.7	6	6	24h	4h	95161.9	112826	108948	128350	124574	95466.9	105797	138195	66684.7	110813	104486	122886	126985	88293.8	116483	107700	109464	133060	116021	102014	138195	0.688603	0.81642	0.788361	0.928758	0.901432	0.690811
AT3G62410.1	CP12-2, CP12 - CP12 domain-containing protein 2	0.129924	1.32686	0.881589	0.845817	0.725585	0.675141	0.753532	0.835528	0.895817	0.111782	0.0738091	0.103045	0.143632	0.0259606	0.128398	0.0621003	478.62	5	5	24h	6h	1.38911e+07	1.08058e+07	1.20418e+07	1.11769e+07	1.11381e+07	1.2933e+07	1.17302e+07	9.32038e+06	9.1869e+06	7.96761e+06	1.07893e+07	1.08133e+07	1.00937e+07	1.04951e+07	9.59551e+06	1.29972e+07	1.22265e+07	1.15015e+07	1.31945e+07	1.26356e+07	1.38911e+07	1	0.777894	0.866874	0.804608	0.801814	0.931029
AT3G46000.1	ADF2 - actin depolymerizing factor 2	0.608945	1.5455	0.488289	0.570651	0.502036	0.677769	0.748711	0.556215	0.754652	0.217873	0.170811	0.259728	0.272882	0.276248	0.112376	0.207418	412.24	5	3	24h	0h	70766.2	156818	83983.7	85876.8	119761	158484	163114	104528	52698	103117	185198	96331.2	168714	212694	110802	99052.3	145056	207593	120126	153811	212694	0.332714	0.737295	0.394857	0.403757	0.563069	0.745127
AT4G11010.1;AT4G23895.3	NDPK3 - nucleoside diphosphate kinase 3	0.248302	1.31081	0.852591	0.795138	0.787042	0.822335	0.696986	0.761445	0.913615	0.0974138	0.0876253	0.0362597	0.120083	0.04642	0.128859	0.121068	344.22	6	6	24h	8h	1.47424e+06	1.59603e+06	1.26903e+06	1.26644e+06	1.25987e+06	1.52058e+06	1.34889e+06	1.38876e+06	1.26803e+06	1.25105e+06	1.53916e+06	1.18102e+06	1.10442e+06	1.26191e+06	1.05147e+06	1.47882e+06	1.34512e+06	1.69651e+06	1.3152e+06	1.63817e+06	1.69651e+06	0.868983	0.940768	0.748021	0.746496	0.742623	0.896294
AT5G45680.1	ATFKBP13, FKBP13 - FK506-binding protein 13	0.90397	1.21827	0.782033	0.733008	0.803753	0.695209	0.797424	0.77453	0.846953	0.146864	0.115771	0.139895	0.0181011	0.0280283	0.153	0.171118	221.96	5	4	24h	6h	972882	1.11165e+06	758410	726758	957858	980101	1.16345e+06	921761	836688	857945	826925	975814	928590	994487	727848	1.07671e+06	1.01111e+06	802434	1.06474e+06	1.21177e+06	1.21177e+06	0.802858	0.917373	0.625868	0.599748	0.79046	0.808816
AT1G27450.1;AT1G27450.2;AT1G27450.3;AT1G80050.1	APT1, ATAPT1 - adenine phosphoribosyl transferase 1	0.00670316	1.35776	0.848223	0.834232	0.829617	0.772419	0.791223	0.666813	0.905372	0.0241451	0.0392217	0.0584337	0.0854602	0.0665399	0.0540795	0.0819637	275.93	5	5	24h	10h	988273	940452	988518	953098	1.00289e+06	913138	964509	1.01034e+06	878399	954789	816235	993796	877036	850373	772132	698960	822238	981997	985381	1.14641e+06	1.14641e+06	0.862056	0.820343	0.86227	0.831374	0.874804	0.796517
AT5G28500.1;AT5G28500.2	unknown protein	0.133215	1.21768	0.774233	0.910317	0.840962	0.780882	0.829992	0.790677	0.94277	0.0631471	0.0440791	0.137076	0.00799385	0.0907345	0.060174	0.0497026	308.34	5	5	24h	0h	680995	788562	785778	929966	845352	876430	773843	965791	710085	763723	752746	776976	904855	735931	826618	766847	709771	891260	884024	970998	970998	0.701335	0.812115	0.809248	0.957743	0.870602	0.902607
AT1G66670.1	CLPP3, NCLPP3 - CLP protease proteolytic subunit 3	0.0901836	1.25956	0.81002	0.919662	0.842006	0.735673	0.797903	0.746728	0.926627	0.0201985	0.0634193	0.123021	0.166689	0.0609638	0.0330962	0.0691921	210.4	5	5	24h	6h	652651	627202	657008	786508	726472	686048	784015	622036	607291	680307	492418	588384	685506	633998	589988	571772	623760	797042	687494	731146	797042	0.818842	0.786911	0.824308	0.986784	0.91146	0.860743
AT1G65980.1;AT1G65980.2	TPX1 - thioredoxin-dependent peroxidase 1	0.290998	1.38347	0.670223	0.87321	0.912957	0.761699	0.789876	0.840299	0.927232	0.231328	0.0774838	0.0931931	0.130621	0.181055	0.121534	0.0631611	289.86	6	6	24h	0h	1.21728e+06	783817	633512	1.06372e+06	1.11056e+06	1.25825e+06	1.05731e+06	1.24499e+06	1.28648e+06	877039	1.11909e+06	1.28918e+06	819446	996335	1.28242e+06	984093	1.03665e+06	1.16174e+06	1.31031e+06	1.17283e+06	1.31031e+06	0.928998	0.598191	0.483482	0.811807	0.847556	0.960268
AT3G01910.1;AT3G01910.2;AT3G01910.3	SOX, AT-SO, AtSO - sulfite oxidase	0.00418631	1.60293	0.723922	0.727384	0.759044	0.55099	0.644801	0.587269	0.883196	0.124779	0.0596526	0.0855668	0.00758681	0.0419906	0.0482889	0.111008	242.68	5	5	24h	6h	318179	360919	254350	297053	298630	342229	326422	289379	362934	234515	239127	263022	270929	297476	235364	246354	275525	334854	429810	374156	429810	0.740278	0.839717	0.591772	0.691125	0.694795	0.796232
AT5G42790.1;AT1G47250.1	PAF1, ATPSM30, ARS5 - proteasome alpha subunit F1	0.990023	1.06272	0.848278	0.865506	0.897656	0.853309	0.853646	0.885004	0.901484	0.054999	0.0515449	0.0804306	0.0548427	0.156323	0.0339655	0.158619	209.48	5	5	24h	0h	559660	618668	549517	613961	601047	547928	578638	577258	672527	605694	553034	458532	656657	623591	618229	609709	574713	678962	487838	669419	678962	0.824288	0.911196	0.809348	0.904264	0.885244	0.807008
AT5G54810.1	TSB1, TRPB, TRP2, ATTSB1 - tryptophan synthase beta-subunit 1	0.241414	1.34931	0.697259	0.798222	0.827049	0.787907	0.837284	0.684443	0.923524	0.126893	0.117877	0.0788749	0.125061	0.096141	0.146715	0.0947505	204.11	6	3	24h	10h	389081	563083	483975	455387	583740	604963	548326	526116	629023	601662	480234	501943	630548	592056	374917	459289	575534	654325	561285	686564	686564	0.566708	0.820146	0.704923	0.663285	0.850234	0.881146
AT1G13060.1	PBE1 - 20S proteasome beta subunit E1	0.110449	1.61429	0.734897	0.621051	0.584967	0.707357	0.531096	0.759188	0.857342	0.0738529	0.100104	0.0237837	0.140513	0.238538	0.0639787	0.127195	272.5	5	1	24h	8h	324553	267459	284186	292379	229145	218938	222529	241339	233572	320608	241633	313071	125659	194481	272532	319065	313562	324402	300359	397424	397424	0.81664	0.672982	0.71507	0.735685	0.576575	0.550892
AT2G27020.1	PAG1 - 20S proteasome alpha subunit G1	0.867871	1.13075	0.862016	0.810267	0.829621	0.806764	0.809053	0.827895	0.912251	0.0366231	0.155093	0.145967	0.119731	0.0676011	0.0636497	0.090451	199.23	5	5	24h	6h	194292	185013	201413	219877	174575	151404	218889	153336	186670	200177	162154	177892	168752	198395	200204	185911	171617	206017	183985	224558	224558	0.86522	0.823896	0.896932	0.979154	0.777417	0.67423
AT4G34110.1	PAB2, PABP2, ATPAB2 - poly(A) binding protein 2	0.119947	1.43793	0.80792	0.851105	0.775098	0.636756	0.83582	0.829938	0.915612	0.0515248	0.0799127	0.0395515	0.157635	0.154541	0.0910548	0.0628497	261.3	5	3	24h	6h	93641.5	105779	103434	110181	113848	95013.3	94433.2	93581.6	102535	65636.2	93491.7	101746	124952	86613.9	96818	116835	97454.5	110078	123473	109672	124952	0.749419	0.846553	0.827787	0.881787	0.911129	0.760398
AT4G21580.1;AT4G21580.2	oxidoreductase, zinc-binding dehydrogenase family protein	0.382749	1.37543	0.725149	0.752457	0.655518	0.611371	0.704433	0.68596	0.840899	0.0856491	0.118205	0.0488528	0.09824	0.0944333	0.115324	0.162963	182.31	5	5	24h	6h	104507	89090	112877	109242	87971.6	120801	89068.8	87719.5	100257	76342.8	95915.4	99666	85727.9	112325	80208.1	112695	97008.1	94998.9	140879	119517	140879	0.741825	0.632389	0.801234	0.775436	0.62445	0.857485
AT4G09040.1	RNA-binding (RRM/RBD/RNP motifs) family protein	0.0234655	1.44694	0.815643	0.837053	0.7824	0.846546	0.679134	0.65378	0.945983	0.0298565	0.0741314	0.0710348	0.151402	0.100923	0.10814	0.0710781	194.59	5	5	24h	10h	390004	362456	377008	346863	405733	406520	351169	397763	334503	341337	440170	290292	283038	367107	244369	334947	326011	399484	461586	448886	461586	0.844921	0.78524	0.816767	0.751459	0.878997	0.880703
AT5G59290.2;AT2G28760.1	UXS3, ATUXS3 - UDP-glucuronic acid decarboxylase 3	0.65074	1.38762	0.774535	0.740703	0.731979	0.791137	0.642091	0.745275	0.890981	0.139373	0.167596	0.0835363	0.187656	0.248145	0.125153	0.104042	243.81	5	2	24h	8h	33878.5	41906.5	29454.3	41970.9	31434.3	27237.4	28967.9	34157.3	36331.9	41841.6	29821.9	39183.7	16975.5	31084.5	28232.8	39558.9	33472	45291.4	35905.1	39864.8	45291.4	0.748012	0.925263	0.650329	0.926685	0.694045	0.60138
AT3G26740.1	CCL - CCR-like	0.00310539	8.04185	0.453532	0.480648	0.567848	0.362242	0.406088	0.0720081	0.579079	0.280948	0.123252	0.374939	0.187239	0.123908	0.0447159	0.200349	218.41	5	5	24h	10h	426304	280494	95669.3	203498	345526	301420	220832	194111	589790	135560	291733	232972	169914	315634	27297.2	27189.3	72922.6	448422	214647	361536	589790	0.722806	0.475582	0.162209	0.345035	0.585845	0.511063
AT4G37550.1;AT4G37550.3;AT4G37550.2;AT4G37560.1	Acetamidase/Formamidase family protein	0.481401	1.17253	0.898683	0.862211	0.770316	0.837244	0.802019	0.800403	0.903218	0.0842162	0.0544809	0.0942531	0.0927993	0.0464301	0.119792	0.119873	248.3	5	5	24h	4h	251943	221920	210565	207361	215068	234221	222850	178200	185615	195887	229203	201044	193306	216459	185948	185323	238306	238765	195253	253863	253863	0.992436	0.874171	0.829442	0.816822	0.847183	0.922629
AT4G33760.1	tRNA synthetase class II (D, K and N) family protein	0.023536	1.39821	0.618853	0.786586	0.651949	0.720297	0.649741	0.831765	0.865288	0.084037	0.0949626	0.0665526	0.0809281	0.0481435	0.159589	0.0109725	232.83	5	5	24h	0h	90777.4	102217	77726.7	130295	103846	109957	102769	98263.6	84166.7	113377	96688.6	97542.7	99934.4	86756.9	118518	145819	99524.7	124680	125984	127863	145819	0.622535	0.700988	0.533035	0.893537	0.712157	0.754065
AT3G57410.1	VLN3, ATVLN3 - villin 3	0.721624	1.23297	0.826673	0.794583	0.72935	0.69515	0.675509	0.694556	0.83288	0.153083	0.198835	0.0913004	0.0403011	0.0703015	0.199281	0.118453	322.28	5	3	24h	8h	73874.5	59428.1	51376.3	74466.8	58135.6	44907.8	60185.1	55887.8	46864	53887.7	49643.5	55875.3	45487.3	49546.3	35250.2	64049.1	55864.6	52735.8	70289	63040.9	74466.8	0.992047	0.798048	0.689923	1	0.780692	0.603058
AT5G48230.1;AT5G48230.2	EMB1276, ACAT2 - acetoacetyl-CoA thiolase 2	0.789404	1.31567	0.672402	0.784806	0.717762	0.708274	0.695637	0.730068	0.884658	0.274535	0.125805	0.244571	0.0500083	0.0982839	0.159237	0.0661963	260.68	5	5	24h	0h	39360.7	91467.4	92549	70915.1	93388.2	96415.1	62919.7	64790.4	110736	74515.6	82347.1	64924.3	80169.3	86002.1	64885.2	99774.5	77874.4	106419	93404.5	94066.5	110736	0.355447	0.825996	0.835764	0.640399	0.843342	0.870676
AT5G57020.1	NMT1, ATNMT1 - myristoyl-CoA:protein N-myristoyltransferase	0.0378	1.43554	0.842386	0.835517	0.757824	0.812565	0.597601	0.849615	0.857883	0.150373	0.140463	0.0856856	0.102355	0.0628936	0.0450522	0.0684028	188.49	5	5	24h	8h	158986	131429	111368	128308	157084	113115	135808	115897	109746	140693	117680	83499.3	99987.7	101544	128810	142885	133537	144256	140937	123981	158986	1	0.82667	0.700489	0.807036	0.988038	0.711477
AT1G03130.1;AT4G02770.1	PSAD-2 - photosystem I subunit D-2	0.824106	1.43413	0.758774	0.683757	0.562024	0.725177	0.627326	0.769521	0.806017	0.306658	0.0794637	0.120465	0.24399	0.25158	0.21799	0.187548	187.58	4	4	24h	4h	328949	707914	790719	516927	507536	622434	438692	361394	553605	443704	720736	531429	289227	690323	445267	612998	795202	502310	636195	802866	802866	0.409719	0.881733	0.98487	0.643852	0.632154	0.775265
AT1G74910.1	ADP-glucose pyrophosphorylase family protein	0.80445	1.13537	0.818655	0.863666	0.859643	0.845534	0.825743	0.804355	0.91324	0.00747297	0.0522914	0.0531107	0.116974	0.142987	0.132049	0.0797975	149.23	4	4	24h	10h	769846	771155	758435	780400	780310	865154	749267	845104	820194	714203	869086	677481	926112	715752	893669	704327	661275	839583	936266	789260	936266	0.822251	0.82365	0.810064	0.833524	0.833427	0.924047
AT2G20270.1;AT2G20270.2	Thioredoxin superfamily protein	0.59777	1.14869	0.912529	0.872409	0.807053	0.860791	0.806941	0.809197	0.926924	0.0676542	0.0844392	0.20316	0.0997668	0.0621241	0.0305295	0.0224332	222.98	4	4	24h	8h	643539	562381	573600	508699	617628	574955	537013	650032	386786	605399	513685	510201	570133	493280	521233	508980	547800	597167	591390	619035	650032	0.990011	0.865158	0.882417	0.782575	0.950149	0.884502
AT2G18110.1	Translation elongation factor EF1B/ribosomal protein S6 family protein	0.515062	1.37693	0.901937	0.752634	0.87203	0.714551	0.712024	0.676795	0.931897	0.0341302	0.126529	0.116923	0.147268	0.0754819	0.356137	0.0584994	233.06	4	2	24h	10h	113266	119504	121941	101885	113406	80703.9	101043	110814	131093	107324	80021.1	100695	82091	97237.1	35429.5	122407	108332	118250	117244	131001	131093	0.864016	0.911604	0.930191	0.777196	0.865081	0.615625
AT4G01900.1	PII, GLB1 - GLNB1 homolog	0.427251	1.38807	0.633283	0.610891	0.695132	0.508203	0.623363	0.545789	0.705421	0.10891	0.0758556	0.269225	0.0355669	0.0528499	0.0238319	0.0221183	255.02	4	4	24h	6h	213968	253327	179248	180915	210405	232361	166765	202610	340313	181507	164389	196592	231837	207987	192855	176909	187453	243233	245487	231470	340313	0.628741	0.744394	0.526716	0.531615	0.61827	0.682787
AT1G01080.1;AT1G01080.2	RNA-binding (RRM/RBD/RNP motifs) family protein	0.648833	1.16997	0.779599	0.841562	0.783679	0.865019	0.814542	0.806407	0.912104	0.103452	0.090969	0.10266	0.112697	0.0680871	0.0169111	0.117107	155.25	4	4	24h	0h	271437	350144	338419	369906	302455	363940	350593	273326	341104	322352	387772	302574	345319	355137	323009	334507	335495	319821	410467	392878	410467	0.661287	0.853038	0.824473	0.901183	0.736856	0.886647
AT2G36060.3;AT1G23260.1;AT3G52560.1;AT2G36060.1	MMZ3, UEV1C - MMS ZWEI homologue 3	0.446141	1.29948	0.729049	0.772141	0.790706	0.781195	0.694632	0.817543	0.902661	0.0633473	0.0434879	0.220442	0.022823	0.0970602	0.042871	0.0904837	180.88	4	4	24h	8h	230494	230306	197382	222818	247281	226987	252226	165634	295986	230230	239943	208641	180028	238441	253462	253485	231128	247099	266888	300932	300932	0.765935	0.76531	0.655903	0.740428	0.821716	0.754279
AT2G25830.1	YebC-related	0.289671	1.20565	0.911793	0.799599	0.882347	0.805783	0.786737	0.794453	0.948528	0.0444599	0.0995549	0.0809121	0.0164791	0.0556741	0.163917	0.0712069	182.73	4	4	24h	8h	272846	299042	294934	272169	271027	216964	278504	254540	305785	251654	259039	247104	267953	232876	195000	296934	263335	274830	316893	310023	316893	0.861004	0.943669	0.930707	0.858869	0.855265	0.684661
AT5G50250.1	CP31B - chloroplast RNA-binding protein 31B	0.388637	1.5161	0.573007	0.506759	0.688538	0.480053	0.569314	0.46712	0.708201	0.134584	0.0823554	0.273842	0.0608528	0.0925369	0.18241	0.0660783	147.31	4	4	24h	10h	283094	454749	419039	347016	282875	393240	390373	326773	672989	294112	352029	311651	412171	425605	185698	327192	430211	525232	437996	466607	672989	0.420652	0.675715	0.622653	0.515634	0.420326	0.584318
AT2G20630.1	PIA1 - PP2C induced by AVRRPM1	0.534035	1.24242	0.729954	0.839931	0.757696	0.729432	0.827243	0.766374	0.906259	0.131814	0.0914307	0.154161	0.0153797	0.148699	0.0592045	0.107904	176.99	5	5	24h	6h	126662	169882	181121	192274	160345	197013	165483	131542	198794	161480	156736	158635	164978	217716	155509	181048	164940	171950	218126	202960	218126	0.580684	0.778828	0.830351	0.881481	0.735104	0.903208
AT2G20260.1	PSAE-2 - photosystem I subunit E-2	0.11539	1.6352	0.680447	0.755905	0.715449	0.507123	0.487502	0.481795	0.78783	0.179815	0.140545	0.249664	0.0734308	0.127709	0.102699	0.173149	200.23	4	3	24h	10h	123733	209791	199185	168129	185207	238448	139120	160031	260960	118789	145889	126464	94275.6	160917	96093.8	132830	148264	254878	166120	195780	260960	0.474145	0.803918	0.763277	0.644268	0.709714	0.913732
AT4G35260.1;AT4G35650.1	IDH1, IDH-I - isocitrate dehydrogenase 1	0.268028	1.35553	0.752771	0.644435	0.871293	0.698191	0.712576	0.67641	0.873554	0.245183	0.0592414	0.0334088	0.0817141	0.112027	0.0702264	0.130763	202.48	4	3	24h	2h	60922.5	119529	89482.9	68974.6	82275.9	79836.3	100933	102886	108616	90360.8	76547.8	75039.6	100354	80127.6	79776.5	73045.6	89730.4	113429	86367.4	113449	119529	0.509686	1	0.748627	0.577052	0.688332	0.667922
AT5G47770.1	FPS1 - farnesyl diphosphate synthase 1	0.316875	1.21997	0.771217	0.845045	0.904481	0.764869	0.832512	0.846683	0.933115	0.0109348	0.0430163	0.117977	0.158638	0.0276029	0.140839	0.0565501	160.82	4	4	24h	6h	185802	182540	180676	204980	207748	188847	223347	183312	237228	208118	154881	204654	196251	191749	171578	237295	193868	213496	213858	236917	237295	0.783	0.769254	0.761397	0.86382	0.875483	0.795833
AT5G20080.1	FAD/NAD(P)-binding oxidoreductase	0.420594	1.28882	0.723492	0.728304	0.785498	0.730787	0.71249	0.771549	0.918273	0.0587959	0.0426895	0.0405624	0.203813	0.090946	0.201427	0.0879768	190.56	4	4	24h	8h	123774	140604	144675	134471	130977	146326	141764	156552	145795	110565	164887	114490	143861	144483	131009	188463	116753	155478	188413	175289	188463	0.656755	0.746058	0.767661	0.713514	0.694977	0.776422
AT1G33600.1	Leucine-rich repeat (LRR) family protein	0.654384	1.24539	0.7235	0.615315	0.607672	0.630169	0.601559	0.64509	0.749173	0.0417152	0.0641627	0.104508	0.0936823	0.0950672	0.0248542	0.237478	256.09	4	3	24h	8h	92176.6	101174	102709	87175.2	90595.9	74019.1	88828.6	93211.2	66622.8	94991.9	76920.5	81615.1	69311.3	95234.8	88152.9	84523.5	91298	71991.6	98172.4	136402	136402	0.675772	0.741738	0.752991	0.639105	0.664184	0.542654
AT3G46440.1	UXS5 - UDP-XYL synthase 5	0.16062	1.96919	0.452542	0.54706	0.750136	0.715107	0.769033	0.710463	0.89114	0.199004	0.180143	0.286312	0.0798149	0.110024	0.175073	0.0930205	203.11	4	1	24h	0h	6893.04	17269.3	11349	15837.1	18068	9023.12	11449.4	21257.5	26156.9	20181.2	17228.8	22822.9	20430.7	17093	21645.3	13319	20786.3	25200.6	20564.5	24163.4	26156.9	0.263526	0.660219	0.433882	0.605465	0.690753	0.344961
AT1G30690.1	Sec14p-like phosphatidylinositol transfer family protein	0.739607	1.27744	0.791758	0.716228	0.697894	0.631618	0.766672	0.669527	0.806855	0.140045	0.0247271	0.0910018	0.196097	0.261625	0.0172574	0.0437498	136.36	4	4	24h	6h	136691	108931	97341.5	107429	100594	102223	98137.7	115024	89143.1	71177.6	111220	69859.5	117849	144389	99113.4	94132.8	96771	117512	122252	109740	144389	0.946685	0.754427	0.67416	0.744026	0.696685	0.707972
AT3G27430.2;AT3G27430.1;AT5G40580.1	PBB1 - N-terminal nucleophile aminohydrolases (Ntn hydrolases) superfamily protein	0.0428196	1.93906	0.762439	0.636105	0.730126	0.666439	0.709089	0.490982	0.952046	0.203036	0.0687498	0.151318	0.0627455	0.0730753	0.187908	0.0421995	184.85	4	4	24h	10h	223064	385798	308088	270695	271137	223181	262755	252827	362507	249379	284951	252267	309769	290751	132646	279762	178073	400884	369046	375051	400884	0.55643	0.962366	0.768521	0.675245	0.676348	0.556723
AT3G16530.1	Legume lectin family protein	0.83139	1.43402	0.635034	0.523921	0.531458	0.644311	0.55647	0.487627	0.699267	0.195165	0.0579943	0.1937	0.304787	0.108032	0.167214	0.261394	198.85	4	3	24h	10h	207818	141279	267563	147941	179415	181405	173771	108474	233835	138796	278316	185035	142958	212376	124494	128734	220290	184885	170461	323688	323688	0.64203	0.436465	0.826607	0.457049	0.554282	0.560431
AT2G17265.1	HSK, DMR1 - homoserine kinase	0.288062	1.2768	0.703815	0.733678	0.766407	0.653497	0.721029	0.707087	0.834384	0.0742162	0.0713952	0.0344577	0.0225254	0.0709	0.0609335	0.143517	249.04	4	3	24h	6h	100096	109839	123426	116349	104315	126842	117158	118622	127227	105691	100661	112193	103558	125764	113223	120366	101322	119459	117863	157883	157883	0.633991	0.695699	0.781756	0.736929	0.660713	0.803392
AT5G03290.1	IDH-V - isocitrate dehydrogenase V	0.881369	1.22812	0.667776	0.61959	0.706604	0.660767	0.71354	0.624891	0.760929	0.0276593	0.0943096	0.0444177	0.147152	0.101661	0.284311	0.207342	226.54	4	4	24h	2h	202854	212025	195201	155908	200708	209442	230508	204901	210145	232913	169539	217325	186324	248242	99571.7	199295	272034	191929	198724	304534	304534	0.666114	0.696228	0.640984	0.511957	0.659065	0.687748
AT4G31530.1;AT4G31530.2	NAD(P)-binding Rossmann-fold superfamily protein	0.694659	1.36136	0.707537	0.637263	0.680373	0.524388	0.642461	0.525478	0.713881	0.186262	0.108396	0.286079	0.0710314	0.115764	0.181125	0.109995	194.91	4	4	24h	6h	89074.5	153705	131818	91619.2	116556	129216	79117.2	104619	176480	83679.8	101408	92835.1	113615	133693	59086.7	96426	122696	118096	148100	111760	176480	0.50473	0.870952	0.746928	0.519149	0.660452	0.732188
AT1G62740.1	Hop2 - stress-inducible protein, putative	0.701495	1.40263	0.702864	0.695755	0.612765	0.665367	0.775974	0.708742	0.859483	0.252972	0.0489743	0.269566	0.0165151	0.0755201	0.166579	0.141132	246.65	4	4	24h	4h	98590	55287	55060.5	72431.2	63399.8	70993.5	72447.9	79557	30149.3	64773.2	67087.5	76770.6	69467.7	84432.6	51271.4	81417.5	77996.1	99088.7	85286.1	71120.3	99088.7	0.994967	0.557955	0.555669	0.730973	0.639828	0.716464
AT5G36880.1;AT5G36880.2	ACS - acetyl-CoA synthetase	0.333166	1.42713	0.807617	0.742062	0.643739	0.793397	0.609766	0.717944	0.870216	0.0749019	0.117204	0.110114	0.29218	0.205189	0.0678858	0.0528251	134.62	4	4	24h	8h	74649.2	81371.2	89816.6	66677.6	70342.4	88862.1	68090.3	74843	53019.4	59539.7	101466	63970.2	40080.5	81560.8	72917	65924	79699.7	94077.6	87322.9	83491.4	101466	0.735706	0.801956	0.885189	0.657143	0.693261	0.875782
AT4G00570.1	NAD-ME2 - NAD-dependent malic enzyme 2	0.549067	1.28133	0.689401	0.792295	0.811147	0.802127	0.724756	0.818126	0.883349	0.0431135	0.136258	0.149384	0.0960644	0.11925	0.13982	0.102993	195.41	4	3	24h	0h	63464.4	60228.9	68182.6	58907.7	80810.5	80795.4	75654.8	61198.2	88907.5	80718.7	68114.8	62661.7	79856	59198.2	87702.3	77988.7	62012.1	78400.7	74681.1	92774.2	92774.2	0.684073	0.649199	0.73493	0.634957	0.871045	0.870882
AT4G31180.1	Class II aminoacyl-tRNA and biotin synthetases superfamily protein	0.571992	1.39417	0.602284	0.807703	0.747542	0.724024	0.71923	0.78113	0.839684	0.254408	0.0836323	0.138699	0.110033	0.156545	0.0817705	0.184067	185.93	4	4	24h	0h	33170.7	82627.1	60046.8	81414.1	84970.2	69435.2	82625	78259.6	57370.1	62890.6	78034.8	87432.8	63297.8	59257.9	84000.6	75975.8	68084.8	62156.6	97321	85678.9	97321	0.340838	0.849016	0.616998	0.836552	0.873092	0.713466
AT1G35420.1	alpha/beta-Hydrolases superfamily protein	0.0222896	1.30827	0.751778	0.872828	0.795094	0.922755	0.821605	0.836262	0.983525	0.0716286	0.0449608	0.10506	0.0382633	0.0884589	0.0113174	0.0142731	196.07	4	4	24h	0h	105310	127275	120111	133838	144468	131180	129081	106060	137876	140072	148534	120407	120589	144458	129956	129567	132808	156383	152456	152581	156383	0.673412	0.813867	0.768054	0.855835	0.923809	0.838841
AT3G07720.1	Galactose oxidase/kelch repeat superfamily protein	0.544989	1.52774	0.496606	0.611069	0.678944	0.533977	0.604263	0.525825	0.758687	0.211117	0.187243	0.278175	0.0313004	0.10723	0.0849212	0.0644843	194.24	4	4	24h	0h	43523.3	101781	109685	73523.7	102703	137536	90200	87258.9	171155	87604.6	95180.9	82683.6	110017	117567	74303.4	92693.9	102995	137797	117251	134511	171155	0.254292	0.594674	0.640853	0.429575	0.600059	0.803575
AT4G17100.1;AT4G17100.2	unknown protein	0.0181546	1.59139	0.517443	0.55341	0.740168	0.666005	0.70067	0.480048	0.763942	0.0465698	0.0314931	0.243047	0.0996303	0.0868514	0.0173858	0.0761865	277.99	4	4	24h	10h	50287.7	50317.4	42848.5	49711.7	54490.3	49222.9	64883	47906	92411.9	55036.4	68057.1	73965.9	59293.1	60991.6	42713.4	45923.1	44450.1	72794.9	76276.9	62720.1	92411.9	0.544169	0.544491	0.463669	0.537936	0.589646	0.532647
AT1G05560.1	UGT1, UGT75B1 - UDP-glucosyltransferase 75B1	0.164611	1.44337	0.718431	0.64233	0.791108	0.720027	0.848245	0.785063	0.927119	0.172144	0.043682	0.0773609	0.223347	0.0967788	0.0680757	0.0650688	219.05	4	4	24h	2h	58897.6	37060.6	57679.5	48934.6	45720.6	42708.1	61319.8	50436.1	57423.8	62584.2	40068.5	62193.6	52867.9	66337.2	54699.9	51865.7	61321.6	62363.4	71283.9	64618.7	71283.9	0.826239	0.519901	0.809152	0.686475	0.641387	0.599127
AT1G20340.1	DRT112, PETE2 - Cupredoxin superfamily protein	0.250843	1.19081	0.940612	0.898358	0.901028	0.906114	0.821848	0.793634	0.945067	0.0510397	0.0881269	0.0282382	0.0041105	0.0470147	0.159748	0.042277	575.7	8	8	24h	10h	1.90125e+08	1.94661e+08	1.75292e+08	1.69061e+08	1.9848e+08	1.67378e+08	1.72422e+08	1.813e+08	1.82787e+08	1.80423e+08	1.79269e+08	1.62473e+08	1.72759e+08	1.5413e+08	1.2246e+08	1.65917e+08	1.84184e+08	1.79988e+08	1.86155e+08	1.96588e+08	1.9848e+08	0.957907	0.980758	0.883172	0.851776	1	0.843297
AT4G28750.1	PSAE-1 - Photosystem I reaction centre subunit IV / PsaE protein	0.258621	1.57408	0.701245	0.778124	0.720264	0.53852	0.570193	0.641304	0.847671	0.191221	0.122919	0.0100003	0.152094	0.259055	0.0333315	0.133879	119.91	3	2	24h	6h	725812	1.26772e+06	1.15762e+06	1.282e+06	953273	1.26135e+06	1.07737e+06	1.09455e+06	1.0647e+06	645548	967734	573605	691719	1.29693e+06	948342	1.01551e+06	917944	1.12145e+06	1.18981e+06	1.49789e+06	1.49789e+06	0.484558	0.846338	0.772839	0.855874	0.636412	0.842086
AT3G47650.1	DnaJ/Hsp40 cysteine-rich domain superfamily protein	0.270387	1.19718	0.819491	0.902765	0.905424	0.791772	0.764035	0.779702	0.91469	0.0389991	0.113793	0.0483833	0.110505	0.128193	0.104762	0.0658234	216.56	4	4	24h	8h	896386	910127	831752	834478	998745	1.07313e+06	1.01129e+06	912870	990754	933529	765822	809626	962331	687772	864663	932542	712964	962456	1.05981e+06	922479	1.07313e+06	0.835299	0.848104	0.77507	0.777611	0.930684	1
AT3G56070.1	ROC2 - rotamase cyclophilin 2	0.810859	1.2911	0.638596	0.718608	0.612604	0.697428	0.64841	0.660327	0.79093	0.136067	0.245719	0.079809	0.0301374	0.105099	0.0703229	0.179247	92.2	3	2	24h	4h	103998	157144	152178	117887	215744	131474	152047	122392	122058	145868	155063	128006	125629	166037	135858	159816	131711	129085	177255	205574	215744	0.482043	0.728383	0.705363	0.546422	1	0.609401
AT4G02530.1	chloroplast thylakoid lumen protein	0.696385	1.28559	0.806952	0.773729	0.855085	0.680113	0.802358	0.868087	0.874345	0.169152	0.129606	0.0910476	0.156751	0.134858	0.180483	0.0662817	381.65	4	4	24h	6h	1.02127e+06	1.31748e+06	876742	859302	1.02043e+06	1.20337e+06	999363	1.22987e+06	1.17806e+06	756135	1.05058e+06	901290	1.03929e+06	1.2566e+06	879836	1.32825e+06	1.25102e+06	1.24588e+06	1.16798e+06	1.07018e+06	1.32825e+06	0.768888	0.991893	0.660075	0.646945	0.768258	0.905985
AT5G52970.1	thylakoid lumen 15.0 kDa protein	0.585186	1.25381	0.806063	0.78591	0.656208	0.769526	0.7188	0.757373	0.822761	0.167967	0.0492311	0.198479	0.00631776	0.0298796	0.0480635	0.099891	117.71	3	3	24h	4h	369488	261260	262743	294529	306144	270479	268517	299210	159655	282680	285981	256570	262293	277900	293486	286274	259761	261393	324468	326139	369488	1	0.707087	0.711101	0.797129	0.828563	0.732037
AT3G22110.1	PAC1 - 20S proteasome alpha subunit C1	0.80385	1.20423	0.821102	0.741111	0.787884	0.751957	0.819976	0.864211	0.892466	0.081031	0.118133	0.209517	0.0812459	0.167005	0.102676	0.0890043	170.56	3	3	24h	2h	287350	319834	262781	244789	309266	231159	318208	192873	323689	245279	285858	278945	236657	353170	276787	346051	292800	309676	286881	349018	353170	0.813631	0.90561	0.744066	0.693119	0.875687	0.654526
AT5G23820.1	MD-2-related lipid recognition domain-containing protein	0.460536	1.67365	0.570393	0.608077	0.639387	0.510807	0.479222	0.508251	0.802049	0.178506	0.17581	0.329756	0.0156064	0.151905	0.0608032	0.09624	160.65	3	3	24h	8h	118031	108655	187790	159675	99881.2	182302	136839	85554.3	242216	126399	121053	106732	84853.8	156640	112742	116613	139965	221165	179902	181741	242216	0.487295	0.448585	0.775299	0.659224	0.412364	0.752642
AT1G21720.1;AT1G77440.1	PBC1 - proteasome beta subunit C1	0.0199345	1.26277	0.883132	0.785983	0.917769	0.828339	0.803138	0.884589	0.992516	0.077524	0.0629411	0.0359068	0.100237	0.0402906	0.0805506	0.00648686	223.83	3	3	24h	2h	574750	507055	602984	481813	545683	471957	557272	597585	596010	571825	481680	540225	497937	494018	621553	529791	536222	628941	635914	628608	635914	0.903816	0.797364	0.948217	0.757669	0.858108	0.742172
AT5G24165.1	unknown protein	0.792459	1.27868	0.736424	0.827354	0.776711	0.738717	0.654682	0.723826	0.837129	0.252289	0.12457	0.160174	0.0649286	0.0535333	0.114807	0.171083	187.14	3	3	24h	8h	236399	117534	168337	162451	205536	218770	227325	160907	162609	163779	185485	168594	151945	143759	162374	149417	201545	151215	220085	222389	236399	1	0.497185	0.712087	0.687192	0.869445	0.925426
AT3G44620.1	protein tyrosine phosphatases;protein tyrosine phosphatases	0.33102	1.24969	0.846588	0.826945	0.783236	0.764001	0.752179	0.686766	0.858247	0.0205179	0.164442	0.106062	0.031071	0.0678226	0.0525188	0.110163	123.01	3	3	24h	10h	222068	233055	226839	268514	180640	216984	210796	238543	181591	211044	199246	188196	195098	222618	168558	189093	195568	204171	224697	262486	268514	0.827027	0.867945	0.844793	1	0.672741	0.808093
AT3G06350.1	EMB3004, MEE32 - dehydroquinate dehydratase, putative / shikimate dehydrogenase, putative	0.552365	1.21632	0.752081	0.826996	0.703012	0.778255	0.72002	0.782749	0.855084	0.106905	0.0803864	0.106658	0.125534	0.026872	0.0692935	0.157014	101.93	3	3	24h	4h	123129	113305	148654	152408	125867	145171	140460	105624	113879	147980	117680	125898	117612	125162	127043	147250	126498	117472	170676	149680	170676	0.721419	0.663859	0.870967	0.892964	0.73746	0.850565
AT2G44100.1;AT5G09550.1	ATGDI1, AT-GDI1, GDI1 - guanosine nucleotide diphosphate dissociation inhibitor 1	0.492732	2.09859	0.588476	0.481373	0.61133	0.484319	0.445106	0.327704	0.687718	0.265988	0.200687	0.234711	0.177932	0.131921	0.0997329	0.336216	140.11	3	1	24h	10h	18892.5	23202.1	42915.2	16438.2	18849.1	34250.7	19810.4	26619.6	41881.2	17262.8	29379.6	20827.7	28066.3	15404.9	20097.4	10607.4	16634.6	48152.5	15978.2	35215.3	48152.5	0.392347	0.481846	0.891235	0.341377	0.391445	0.711296
AT2G17420.1	NTRA, ATNTRA, NTR2 - NADPH-dependent thioredoxin reductase A	0.494385	1.43221	0.766674	0.757928	0.625596	0.75049	0.716978	0.762664	0.895982	0.0982445	0.129962	0.22828	0.0338241	0.0749389	0.155722	0.13052	125.81	3	3	24h	4h	111483	94085.1	121741	128019	103880	91677.2	93295.1	119168	54617.8	103397	110204	91897.6	101039	113157	83048.8	123277	119272	106663	142307	133544	142307	0.783399	0.66114	0.855482	0.899593	0.72997	0.64422
AT2G26930.1	ATCDPMEK, PDE277, ISPE, CDPMEK - 4-(cytidine 5'-phospho)-2-C-methyl-D-erithritol kinase	0.625927	1.23183	0.840261	0.804782	0.720266	0.767312	0.731533	0.71857	0.885153	0.100079	0.126872	0.242288	0.197365	0.118298	0.0563045	0.0262314	156.28	3	3	24h	10h	137039	172741	165479	134441	141721	179029	110156	108697	188536	118354	170978	115831	137499	160432	127255	131714	147461	164034	164022	172594	188536	0.726859	0.916221	0.877703	0.71308	0.751692	0.949575
AT3G52840.1	BGAL2 - beta-galactosidase 2	0.621839	1.48676	0.781758	0.789167	0.654058	0.590673	0.667949	0.642897	0.878188	0.250988	0.0755562	0.102848	0.0349995	0.305866	0.14781	0.144131	202.84	3	1	24h	6h	45917.8	54808.7	27815	42600.4	47682	39477.3	42147.3	31278.9	34118	33730.5	31017.6	39138.4	18724.6	51965.4	27973.8	33761.7	43973.7	50334.4	54697.4	39365.3	54808.7	0.837783	1	0.507492	0.777256	0.869972	0.720274
AT5G54430.1	ATPHOS32, PHOS32 - Adenine nucleotide alpha hydrolases-like superfamily protein	0.341478	1.37641	0.706402	0.761451	0.700001	0.716717	0.603524	0.66844	0.830696	0.130868	0.0836558	0.120762	0.0259368	0.0651299	0.0537333	0.173142	206.38	3	3	24h	8h	139549	112534	163886	158764	130502	159119	150095	152053	110053	144281	137081	119661	130606	105122	122573	128081	142961	128362	196285	164513	196285	0.710949	0.57332	0.834937	0.808843	0.66486	0.810652
AT1G04690.1	KAB1, KV-BETA1 - potassium channel beta subunit 1	0.872314	1.20288	0.712985	0.842488	0.743275	0.762747	0.771648	0.769207	0.857638	0.110978	0.130094	0.167317	0.00124305	0.107386	0.0926863	0.211163	104.94	3	3	24h	0h	74657	101806	94603.3	97503.2	125802	96996	77774.5	86674.5	118133	96772.8	96550.1	93567.9	113009	86791.8	88579	93068.2	110793	121392	126728	77940.7	126728	0.589111	0.803338	0.746506	0.769388	0.99269	0.765387
AT5G26360.1	TCP-1/cpn60 chaperonin family protein	0.916184	1.19119	0.72063	0.801275	0.718549	0.764189	0.764475	0.836893	0.855928	0.0872577	0.143299	0.291682	0.326935	0.0495569	0.178132	0.020834	152.25	3	3	24h	4h	114793	138754	145409	173359	149681	120563	162328	165010	70466.4	183685	98362.1	148147	130749	144334	159419	184541	119363	158261	161635	153964	184541	0.622048	0.751889	0.787952	0.939407	0.811102	0.653315
AT4G01610.1	Cysteine proteinases superfamily protein	0.148696	1.47799	0.690448	0.546786	0.542915	0.612491	0.664848	0.578352	0.802425	0.119846	0.0505333	0.190954	0.0496578	0.0444717	0.0316721	0.181479	161.99	3	3	24h	4h	132987	176239	131256	103924	121435	123471	162019	87408.2	96933.3	137716	122782	132054	150963	141132	122388	116575	130005	136771	212655	162493	212655	0.625365	0.828754	0.617224	0.488698	0.571043	0.580617
AT5G63400.1;AT5G63400.2	ADK1 - adenylate kinase 1	0.61182	1.30434	0.623228	0.647818	0.680102	0.729539	0.58801	0.75837	0.766963	0.167077	0.0519635	0.139764	0.0887497	0.00886074	0.108022	0.220915	209.43	3	3	24h	8h	72325.9	124736	115087	113539	98147.2	112779	110666	138185	91783.7	132276	111321	99109.7	96464.8	98935.4	124242	145714	109879	166953	93592.1	123595	166953	0.433212	0.747134	0.689338	0.680069	0.587874	0.675513
AT3G19010.1;AT3G19010.3	2-oxoglutarate (2OG) and Fe(II)-dependent oxygenase superfamily protein	0.428152	1.31792	0.788874	0.679493	0.725011	0.703662	0.728136	0.72155	0.895521	0.167018	0.0541455	0.195178	0.101499	0.031761	0.0685205	0.0910358	170.33	3	3	24h	2h	99081.7	152775	133275	109574	119847	102310	102527	96909.7	154517	126190	102831	114489	124328	116662	104547	123663	124053	138864	135598	162735	162735	0.608854	0.938798	0.818969	0.673327	0.736458	0.628695
AT3G12800.1	SDRB, DECR - short-chain dehydrogenase-reductase B	0.555425	1.38421	0.769864	0.572314	0.67512	0.723774	0.784574	0.646567	0.792204	0.117085	0.0782879	0.132653	0.287971	0.129724	0.0686975	0.235507	108.24	3	3	24h	2h	48751.7	58658.6	66318.2	36716.4	44072.6	48360.1	43472.5	46725.2	62150.6	39125.7	69759.4	53891.2	52888.1	70268.5	46547.2	44838	54519.7	40347.3	75220.4	63202.1	75220.4	0.648118	0.779823	0.881651	0.488118	0.585913	0.642912
AT2G17870.1	ATCSP3, CSP3 - cold shock domain protein 3	0.029403	1.59018	0.616147	0.591213	0.669701	0.559918	0.620523	0.498576	0.792823	0.0553121	0.0554921	0.0304653	0.0920072	0.093834	0.0144753	0.187609	111.49	3	3	24h	10h	111898	126988	107160	120840	100077	111125	118987	129957	127179	92642.3	117002	99819.4	134741	113943	93903.2	90390.3	95721	139295	118768	187210	187210	0.597716	0.678322	0.572404	0.645479	0.534571	0.593588
AT5G07350.2	Tudor1, AtTudor1, TSN1 - TUDOR-SN protein 1	0.359183	3.70679	0.191692	0.509716	0.602598	0.550867	0.361351	0.632304	0.710561	0.167539	0.209652	0.260208	0.537651	0.102101	0.414778	0.279509	89.87	3	1	24h	0h	0	3980.59	3400.79	5722.85	4356.58	9547.96	8465.84	10648.4	4089.73	11950.4	2190.89	3639.95	4152.24	6122.19	2344.69	12835.5	9167.62	5587.42	12760.3	9013.51	12835.5	0	0.310124	0.264952	0.445861	0.339416	0.743872
AT1G58080.1	ATATP-PRT1, HISN1A, ATP-PRT1 - ATP phosphoribosyl transferase 1	0.324337	1.43474	0.605608	0.802084	0.745304	0.674254	0.664697	0.807104	0.868888	0.107679	0.111186	0.153275	0.28629	0.0428073	0.175785	0.0774584	143.81	3	2	24h	0h	60433	80451.4	85994.8	109786	106454	84245.2	105530	102652	71032.2	109479	58918.9	80819.6	89097.5	79098.9	124877	81911.7	95577.3	118495	107833	99184.6	124877	0.483941	0.644246	0.688637	0.879158	0.852469	0.674626
AT3G02630.1	Plant stearoyl-acyl-carrier-protein desaturase family protein	0.414983	1.31417	0.70716	0.754586	0.75314	0.660291	0.821111	0.796236	0.867737	0.114595	0.104961	0.091268	0.00202804	0.163429	0.0901937	0.103474	172.85	3	2	24h	6h	31960.1	44323.6	38159.2	35988.8	46985.1	39144.1	43868.5	43053.1	34962.4	35541.9	35696.6	36662.3	53944.8	42276.9	48111.6	38446.5	42300.3	53227.1	43079.7	44122.9	53944.8	0.592458	0.821647	0.707374	0.667141	0.870985	0.725632
AT5G17380.1	Thiamine pyrophosphate dependent pyruvate decarboxylase family protein	0.435124	1.40178	0.691319	0.596056	0.576638	0.626502	0.734262	0.60951	0.80832	0.128594	0.0395821	0.120765	0.00639931	0.180697	0.134051	0.19891	93.59	3	3	24h	4h	44987.3	60961.6	65052.3	51765	50182.7	45489.7	58957.8	40632.3	43044.2	52029.2	51283	45806.1	60218.8	75598.4	40081.8	62015.6	48667.9	67780.6	49709.6	82451.7	82451.7	0.54562	0.739361	0.788975	0.627823	0.608632	0.551714
AT4G33580.1	ATBCA5, BCA5 - beta carbonic anhydrase 5	0.635909	1.66063	0.703708	0.519375	0.556629	0.655321	0.557342	0.652054	0.862493	0.0998581	0.129532	0.403693	0.0363651	0.0789392	0.146572	0.142446	115.66	3	3	24h	2h	23463.6	30847.7	25710.8	15214.8	24940.8	18905.1	31077	28738.6	3481.48	23865.2	25814.6	21659	23815.9	17903.2	29124	26548.8	18475.5	33049.5	37905	27123.9	37905	0.619012	0.813817	0.678296	0.401394	0.657983	0.49875
AT5G04360.1	ATPU1, ATLDA, PU1, LDA - limit dextrinase	0.61425	1.38685	0.567461	0.677675	0.495805	0.536154	0.575909	0.518021	0.687607	0.0518056	0.0641992	0.214822	0.0599328	0.0708807	0.0789202	0.271349	121.61	3	3	24h	4h	32328.6	38039.8	38046	39186.5	47354	42930.5	41310.3	37481	15933.2	36843.2	31445.5	31802.6	37512.3	40713.6	31401.6	28949.5	38617.7	32509	35175.7	63684	63684	0.507641	0.597321	0.59742	0.615328	0.743579	0.674119
AT3G58510.1;AT3G01540.1;AT2G42520.1	DEA(D/H)-box RNA helicase family protein	0.640886	3.72433	0.540411	0.286407	0.378283	0.174913	0.569314	0.379762	0.651433	0.129194	0.23807	0.243523	0.192573	0.27924	0.322577	0.478039	83.14	3	3	24h	6h	17176.2	27840.7	25641	5187.47	7899.19	24360.6	18052.8	26229.9	5177.11	1688.54	13557.8	11550.6	27417.6	35468.8	1048.41	20131	28473.8	4640.6	43582.8	36950.4	43582.8	0.394104	0.638801	0.588329	0.119026	0.181246	0.55895
AT5G41970.1	Metal-dependent protein hydrolase	0.405296	1.59482	0.665461	0.668136	0.542736	0.668521	0.634259	0.689438	0.865565	0.0811258	0.0940479	0.212544	0.0557402	0.12983	0.195742	0.128022	80.12	3	3	24h	4h	21763.3	25703.8	27784.2	24558.1	29001.1	21994.6	22987.9	11486.6	26898.8	23713.5	26684.8	18475	27970.9	25277	17882.4	32313.5	27766.8	32099.8	28085.7	37693.8	37693.8	0.577371	0.68191	0.737102	0.651516	0.769386	0.583507
AT4G21770.1	Pseudouridine synthase family protein	0.0515799	1.98323	0.671126	0.636148	0.364826	0.384362	0.518784	0.561322	0.723535	0.250662	0.0363783	0.0635434	0.0888642	0.117305	0.102863	0.248613	45.61	2	1	24h	4h	387504	573959	269936	397158	363912	406150	249101	241839	178451	196647	273510	235059	349717	367101	271287	387535	371105	317021	611608	398929	611608	0.633582	0.938442	0.441354	0.649367	0.595008	0.664068
AT2G44050.1	COS1 - 6,7-dimethyl-8-ribityllumazine synthase / DMRL synthase / lumazine synthase / riboflavin synthase	0.835415	1.19711	0.813928	0.74843	0.729083	0.688232	0.742758	0.749792	0.823893	0.102936	0.0525107	0.0527453	0.0193587	0.100032	0.165019	0.168077	118.06	2	2	24h	6h	339892	433275	366864	371895	323280	353116	328649	368698	323846	327716	314934	337942	305131	397274	274272	347624	428303	310573	376531	466885	466885	0.728001	0.928013	0.785771	0.796546	0.692419	0.756324
AT5G01650.1	Tautomerase/MIF superfamily protein	0.516145	1.22887	0.868827	0.874827	0.808792	0.797977	0.835276	0.722555	0.887929	0.0602106	0.045601	0.154141	0.127253	0.0091783	0.156944	0.105417	120.9	3	3	24h	10h	685150	786382	728060	699154	739542	776086	699120	803525	544958	597473	749342	697045	712533	705073	465972	636540	726766	667308	736750	843893	843893	0.811891	0.93185	0.86274	0.828486	0.876345	0.91965
AT5G64350.1	FKBP12, ATFKBP12 - FK506-binding protein 12	0.233509	1.49974	0.737827	0.680247	0.654582	0.621234	0.68281	0.681512	0.931689	0.0540062	0.0607821	0.182292	0.260791	0.116111	0.0819696	0.0811238	145.52	2	2	24h	6h	167456	147266	148554	148510	127747	150863	177856	130854	102296	168618	91426.6	168990	120900	138841	132064	133418	162433	209297	176233	199469	209297	0.800086	0.70362	0.709774	0.709568	0.610363	0.72081
AT5G14660.1	PDF1B, DEF2, ATDEF2 - peptide deformylase 1B	0.287366	1.3223	0.915581	0.74631	0.811236	0.713444	0.865461	0.801674	0.943387	0.0192158	0.173449	0.173469	0.140089	0.0937139	0.0885944	0.05063	97.39	2	2	24h	6h	128496	125147	130462	102368	129556	81168.7	139840	108360	92129.9	85915.9	113621	115973	135906	111201	114002	98878.5	123438	134515	123913	137342	139840	0.91888	0.894929	0.932933	0.732034	0.926455	0.580439
AT4G33670.1	NAD(P)-linked oxidoreductase superfamily protein	0.411837	1.42719	0.625962	0.744643	0.699824	0.823173	0.765609	0.675043	0.893369	0.188194	0.0771836	0.198105	0.179754	0.0648109	0.144674	0.0928406	100.47	2	2	24h	0h	104126	181416	191525	185560	210336	171622	235106	157418	140836	241413	176832	187777	213261	182458	129598	198317	186558	254045	210977	215845	254045	0.409872	0.714112	0.753902	0.730421	0.827949	0.675559
AT5G23140.1	CLPP2, NCLPP7 - nuclear-encoded CLP protease P7	0.871133	1.12464	0.803593	0.827647	0.813848	0.850731	0.87113	0.870622	0.903756	0.0820217	0.151609	0.123935	0.0983979	0.0493601	0.091653	0.0843784	103.71	2	2	24h	0h	110015	129697	133779	154926	110756	118989	124409	146070	107778	121021	142579	140394	138271	126216	147075	138278	119292	125420	143978	150647	154926	0.710112	0.837159	0.863508	1	0.714899	0.768041
AT4G27320.1	ATPHOS34, PHOS34 - Adenine nucleotide alpha hydrolases-like superfamily protein	0.741019	1.34367	0.577876	0.711652	0.580401	0.701566	0.637186	0.70794	0.776477	0.181263	0.140688	0.157972	0.198583	0.139528	0.266919	0.12847	64.04	2	2	24h	0h	126101	74180.2	77559.2	109820	93922.1	138417	122250	78125.3	78678.6	89932.2	134941	82805	126617	96933.9	160265	103720	76388.6	101302	131289	140736	160265	0.786827	0.462859	0.483943	0.685239	0.586042	0.863673
AT4G11260.1	ATSGT1B, ETA3, RPR1, EDM1, SGT1B - phosphatase-related	0.291523	1.34912	0.663271	0.720616	0.745106	0.78407	0.734985	0.787427	0.894833	0.0468367	0.133479	0.0822105	0.172052	0.0515212	0.0909621	0.13189	114.9	2	2	24h	0h	64649.1	61299.8	70437.2	58098.8	84441.4	70825.1	69527.4	68212	82877	89391.6	65377.2	72800.6	67329.7	77489.5	73344	71761.3	88041.8	73711.6	98695.8	92541.2	98695.8	0.655034	0.621099	0.71368	0.588666	0.855573	0.71761
AT3G20630.1	UBP14, TTN6, ATUBP14, PER1 - ubiquitin-specific protease 14	0.68114	1.41604	0.711825	0.635321	0.577284	0.706484	0.635322	0.586824	0.817456	0.172118	0.0274577	0.394868	0.0696524	0.171634	0.0849115	0.128958	70.09	2	1	24h	4h	5828.57	9395.56	8981.9	6846.26	7331.87	7426.33	5825.47	11335.2	2470.22	7449.85	8566.4	6757.64	9330.57	5516.27	5574.7	7427.65	6952.93	7597.21	9881.18	10319.7	11335.2	0.514201	0.828884	0.792391	0.603983	0.646824	0.655157
AT5G53850.2	haloacid dehalogenase-like hydrolase family protein	0.217095	1.49785	0.569776	0.659728	0.845955	0.735855	0.702336	0.665051	0.85344	0.163684	0.122437	0.172858	0.00561983	0.0627624	0.0658374	0.187306	58.18	2	2	24h	0h	61261.4	108481	104963	108851	85087.3	124135	142922	105352	159585	117620	118898	110751	123850	104014	101438	119074	100128	160709	147516	103242	160709	0.381193	0.675012	0.653124	0.677317	0.529448	0.77242
AT2G18230.1	AtPPa2, PPa2 - pyrophosphorylase 2	0.939966	1.26165	0.604101	0.683129	0.668982	0.660516	0.729721	0.706866	0.762166	0.0835075	0.0617401	0.0444508	0.201733	0.264569	0.118823	0.191322	121.93	2	2	24h	0h	60394	56376.2	73136.7	68297.1	79036.6	67416.6	70595.4	74492	65215.6	54266.3	84161.5	49382	104788	75227.5	76851.6	84896.5	60464.3	96180.2	85931.4	57484.9	104788	0.576347	0.538005	0.697952	0.651767	0.754255	0.643365
AT1G63970.1	ISPF, MECPS - isoprenoid F	0.105325	1.62559	0.754615	0.799001	0.73888	0.720483	0.559235	0.736716	0.909086	0.196841	0.0144715	0.0992107	0.116831	0.160067	0.0704785	0.0819944	100.89	2	2	24h	8h	43138	64104	74001.7	63077.1	63549.4	65277.8	51382	67257.4	58825.1	51068	64295.9	41341.9	58953.5	34021.9	61318	52546.1	63080.7	70975.1	80060.1	67309.5	80060.1	0.53882	0.800698	0.924327	0.787871	0.793771	0.81536
AT1G51100.1	unknown protein	0.636741	1.69615	0.644219	0.697998	0.505161	0.583313	0.669298	0.677116	0.856828	0.283427	0.0698597	0.395701	0.0871007	0.132364	0.195261	0.140233	65.35	2	2	24h	4h	57486.8	144689	148158	132709	111959	134911	135710	130195	8806.69	116902	94572.9	107146	107798	149027	81915.8	144821	141487	154216	130466	181270	181270	0.317133	0.798193	0.817332	0.732104	0.617636	0.744253
AT2G29960.2	CYP5, ATCYP5, CYP19-4 - cyclophilin 5	0.149477	1.50949	0.576907	0.608983	0.652814	0.770023	0.788104	0.675577	0.870832	0.109187	0.0380405	0.154055	0.126409	0.187836	0.130582	0.116754	51.76	2	1	24h	0h	8847.18	6362.23	6584.81	8113.89	7730.3	7161.8	10113.6	6236.92	8311.29	10822.2	8570.99	9738.42	12377	7657.34	7520.16	10405.5	7596.1	9731.65	12592.6	10573.8	12592.6	0.702571	0.505237	0.522912	0.644339	0.613878	0.568732
AT2G39080.1	NAD(P)-binding Rossmann-fold superfamily protein	0.730482	1.53592	0.679689	0.639453	0.538017	0.61148	0.462957	0.559455	0.711066	0.278517	0.183905	0.187206	0.172045	0.115719	0.280782	0.16365	75.41	2	2	24h	8h	52335.6	25884.8	28495.4	42282.4	34918.1	23197.9	38878.2	19668.2	25925.8	38369	25635.3	30861.3	18992.5	22833.5	18485.4	46014.6	23338.1	27442.2	43418.5	40781.4	52335.6	1	0.494592	0.544474	0.80791	0.667197	0.443253
AT4G13780.1	methionine--tRNA ligase, putative / methionyl-tRNA synthetase, putative / MetRS, putative	0.72279	1.24977	0.731996	0.785501	0.779974	0.786874	0.696605	0.77048	0.870595	0.124922	0.0936018	0.0594514	0.301406	0.119865	0.0167884	0.0802999	95.85	2	2	24h	8h	61133.1	78959.3	58089.3	75600	75930.7	61137	69790.9	65350.1	76030.4	90247.2	51779.1	74537.6	60886.2	53176.2	67825.2	70714.4	70061.2	85376.9	70951.2	79378.1	90247.2	0.677396	0.874923	0.643669	0.8377	0.841364	0.67744
AT5G25460.1;AT5G11420.1	Protein of unknown function, DUF642	0.93533	1.35408	0.591503	0.511467	0.491608	0.590691	0.536349	0.474251	0.642175	0.0482433	0.0822441	0.0579107	0.16585	0.169179	0.07359	0.343311	104.37	2	2	24h	10h	87329.7	74242.8	82769.4	61821	66203	83256.2	68363	59404	75309.7	65187.4	97483.5	69493	53045.6	99019.8	64279	55719.6	75908	43442.9	84135.5	137695	137695	0.634224	0.539181	0.601105	0.448969	0.480793	0.60464
AT4G29670.2;AT4G29670.1	ACHT2 - atypical CYS HIS rich thioredoxin 2	0.239879	1.33272	0.731241	0.777167	0.785675	0.685298	0.838791	0.788976	0.913309	0.10826	0.12448	0.104463	0.0873106	0.0519451	0.0506347	0.0990092	59.26	2	2	24h	6h	85091.2	71225.5	96081.9	100252	73179.4	94819.3	85651.5	104063	81473.1	85950.2	71743.7	93886	103346	92288.9	97500.2	87257.6	87569	115055	107520	92667.1	115055	0.73957	0.619056	0.835096	0.871341	0.636039	0.824122
AT4G05530.1	IBR1, SDRA - indole-3-butyric acid response 1	0.362584	1.41021	0.737704	0.567195	0.60207	0.600505	0.691058	0.574347	0.799864	0.270734	0.0468603	0.0784046	0.0749779	0.0493142	0.0887047	0.161353	80.38	2	2	24h	2h	54742.9	119199	89859.4	68873.5	61499.8	72454.5	78361.1	75866.8	61071.3	65260.3	77899.5	75586.2	85795.8	85739.1	60527.3	80465.4	64392.7	80525.2	88426.3	117078	119199	0.459254	1	0.753858	0.577801	0.51594	0.607843
AT4G37870.1;AT5G65690.1	PCK1, PEPCK - phosphoenolpyruvate carboxykinase 1	0.532354	1.52469	0.775851	0.757714	0.608117	0.741991	0.737303	0.726379	0.927192	0.0393972	0.145516	0.201913	0.364879	0.101032	0.196863	0.0396174	48.76	2	2	24h	4h	33568.4	35284.9	31875	38317	34121.7	25934.8	33885.2	28312.2	16754.1	43276.5	20945	30467.4	36818.6	28437.5	21608.9	36755.6	35940.8	38404.9	40138	41833.9	43276.5	0.775673	0.815337	0.736544	0.885401	0.788458	0.599283
AT5G48960.1	HAD-superfamily hydrolase, subfamily IG, 5'-nucleotidase	0.228204	1.58485	0.568129	0.584262	0.845745	0.56993	0.671466	0.683619	0.9004	0.271014	0.122229	0.134912	0.337668	0.0910907	0.0749245	0.0974616	95.4	2	2	24h	0h	19642.6	35088.3	13979.5	25440.7	27259.1	17961.7	30226	31745.9	40313.8	13350.4	32601.7	29601.3	28749.2	22857.7	26547.5	30955.8	25174.6	38417.1	31764.9	38713.7	40313.8	0.487243	0.870377	0.346767	0.631066	0.676172	0.445548
AT4G36195.1;AT4G36195.2;AT4G36190.1	Serine carboxypeptidase S28 family protein	0.575195	1.56111	0.75505	0.734486	0.750901	0.738848	0.722678	0.557711	0.870648	0.146567	0.0819361	0.222206	0.170471	0.220193	0.190354	0.20553	116.12	2	2	24h	10h	39757.6	56035	41679	39710	44368.5	49648.9	41246.2	34780.1	60689.8	52156.2	37524.9	47653.4	29009	54915.4	21105	36800.1	43637	38437.9	59850.8	60229.7	60689.8	0.655095	0.923301	0.686754	0.654311	0.731069	0.818076
AT5G03370.1	acylphosphatase family	0.173921	1.56905	0.653955	0.793876	0.68423	0.756708	0.782936	0.617798	0.969355	0.141339	0.182378	0.0921292	0.172852	0.179573	0.104077	0.0449613	75.7	2	2	24h	10h	51946.7	80654.4	72234	98710.8	88196.7	61754.3	77569.3	60352.9	76395.8	91767.9	66245.2	61473.7	85298.4	98462.8	52360.6	73312.9	67836.4	103398	95819.7	104408	104408	0.497534	0.77249	0.691841	0.945431	0.844729	0.591469
AT5G55230.1;AT5G55230.2	ATMAP65-1, MAP65-1 - microtubule-associated proteins 65-1	0.754832	1.25314	0.774438	0.806624	0.750911	0.82568	0.808301	0.846786	0.941	0.15434	0.0480282	0.238534	0.161881	0.119656	0.068018	0.0795748	75.8	2	2	24h	4h	24898.2	36614.1	35374.5	35461.3	33958	31494.1	38033.2	36023.2	19887.1	29659	39206	37954.9	34956.1	28212.1	36267.3	37548.7	32122	35467.4	40555.3	41702	41702	0.597051	0.877996	0.848269	0.85035	0.814303	0.755219
AT5G64130.1	cAMP-regulated phosphoprotein 19-related protein	0.946255	1.34951	0.573213	0.759407	0.729099	0.672834	0.701396	0.728476	0.773555	0.154104	0.0503184	0.341247	0.245319	0.324153	0.131517	0.201372	129.89	2	2	24h	0h	111920	64266	99262.9	114894	119461	130566	134783	55395.9	160178	79987.6	135559	54156.3	128946	153942	138217	96117.9	115723	114855	97143.8	159721	160178	0.69872	0.401216	0.619704	0.717288	0.745804	0.815128
AT1G12270.1	Hop1 - stress-inducible protein, putative	0.493966	1.71261	0.514916	0.636078	0.659395	0.736166	0.627781	0.708103	0.881848	0.11379	0.256208	0.223236	0.00718837	0.196051	0.205171	0.119644	130.98	2	2	24h	0h	51837.5	66737.2	43180.8	66920.5	93275.4	39621.4	83063.3	42062.2	82016.7	77618.6	76554.1	47631	61539.4	88040.5	49499	88900.3	84044.1	104713	92648.1	79662.4	104713	0.495042	0.637333	0.412372	0.639083	0.890769	0.37838
AT4G05160.1	AMP-dependent synthetase and ligase family protein	0.00374982	2.25594	0.658043	0.702607	0.606547	0.411749	0.62998	0.675783	0.92888	0.0942366	0.148107	0.0801507	0.0760773	0.0941294	0.0922384	0.116415	126.28	2	2	24h	6h	36538.6	48505.9	45552.6	41031.5	57791.7	40618.3	44560.7	41563.6	34252.7	30797.7	23680.2	37269.2	48799.8	38958.7	44720.8	50800.5	38596.6	65632.2	52561.8	66154.3	66154.3	0.552324	0.733223	0.688581	0.620239	0.873589	0.613994
AT2G33255.1	Haloacid dehalogenase-like hydrolase (HAD) superfamily protein	0.818547	1.3081	0.607025	0.650713	0.742749	0.616939	0.62442	0.585593	0.766018	0.107254	0.301714	0.128602	0.148483	0.144343	0.0934263	0.20719	51.77	2	2	24h	10h	41029.2	55518.2	57781.9	84118.6	35739.7	45578.1	50389.2	69956.7	68489.9	43385.5	61181.1	66301	50135.9	42315	41819.1	57649.8	49411.7	51341.1	84746.3	58664.1	84746.3	0.484142	0.65511	0.681822	0.992594	0.421726	0.537819
AT1G75270.1	DHAR2 - dehydroascorbate reductase 2	0.27406	1.45706	0.729169	0.633656	0.683152	0.770265	0.755373	0.831925	0.923275	0.156448	0.169685	0.155538	0.0399997	0.0804562	0.130223	0.118064	108.19	2	2	24h	2h	15895.6	17261.4	23496	20926.9	12148.8	16156.4	19096.7	20830.8	13150.2	19216.1	20681.2	20071.1	17272.2	21345.6	18550.7	20887.3	25198.7	20390.4	25898.4	25445.3	25898.4	0.613768	0.666505	0.907235	0.808037	0.469094	0.623838
AT2G33845.1	Nucleic acid-binding, OB-fold-like protein	0.856758	1.38111	0.686159	0.58584	0.659025	0.561569	0.68219	0.565988	0.775586	0.0477865	0.080795	0.250609	0.209903	0.132916	0.0782465	0.312379	56.12	2	2	24h	6h	39915.3	36715.1	42207.6	28762.3	37951.4	34749.7	29624.7	29761.7	54752.1	23851.3	40988.6	41552.8	45738.8	30859	33466.2	27814.5	36744.5	24178.8	57731	52416.2	57731	0.691401	0.635968	0.731109	0.498213	0.657383	0.601925
AT4G31310.1	AIG2-like (avirulence induced gene) family protein	0.190911	1.46871	0.589506	0.738858	0.696928	0.793228	0.769482	0.8407	0.865814	0.0764413	0.068024	0.159799	0.15722	0.164695	0.0933529	0.143807	51.65	2	2	24h	0h	13046.8	16075.8	16781.6	21162.4	18590.8	17780.8	18213.3	22174.2	13881.4	17703.6	23474.8	15880.2	19629.2	24409.2	20529.1	24616.7	20318.5	18533	22930.6	25956.3	25956.3	0.502647	0.61934	0.646532	0.815311	0.716234	0.685029
AT2G03550.1	alpha/beta-Hydrolases superfamily protein	0.51765	1.3086	0.77387	0.78426	0.883193	0.812682	0.756556	0.697492	0.912739	0.176778	0.0324877	0.189104	0.148466	0.0784771	0.145182	0.0604045	67.04	2	2	24h	10h	23660.1	32973.4	37808.2	33423.6	31256.9	31029.2	27052.5	40679.4	40051.4	28788.9	37330	27139.8	32071.7	33117.3	23145.6	34779.8	27195.3	34396.8	39156.8	37835.5	40679.4	0.581623	0.810568	0.929419	0.821634	0.768372	0.762774
AT1G73530.1	RNA-binding (RRM/RBD/RNP motifs) family protein	0.897788	1.66163	0.484951	0.369113	0.60909	0.426335	0.472683	0.484614	0.613329	0.19017	0.176458	0.338622	0.300435	0.204731	0.2276	0.293522	57.6	2	2	24h	2h	10874.1	21289.6	25529.1	7009.22	16144	20758.8	16702	16103.7	39655.4	8482.12	25330.9	9451.08	24458.2	22324	11093.4	17626.4	28933	11905	26074.8	34985.7	39655.4	0.274215	0.536866	0.643772	0.176753	0.407107	0.523479
AT1G49670.1;AT1G49670.2	NQR - ARP protein (REF)	0.784131	1.47983	0.668981	0.580973	0.608943	0.662512	0.641003	0.541547	0.801396	0.176598	0.172032	0.0664178	0.39523	0.157855	0.235031	0.204357	128.34	2	2	24h	10h	27842.8	26613	41870.2	22407.7	23864.5	37381.7	27565.4	27213.3	32902.4	18384.7	45211.7	31655.2	22783.9	37858.3	20973.6	18092	38911.4	28401.1	38994.8	47996.4	47996.4	0.580103	0.554478	0.872362	0.466861	0.497214	0.778844
AT3G04600.2;AT3G04600.1	Nucleotidylyl transferase superfamily protein	0.692434	1.23231	0.814962	0.771976	0.699805	0.854706	0.816618	0.859068	0.862376	0.163669	0.183143	0.154651	0.109684	0.133414	0.0754284	0.0513676	97.85	2	2	24h	4h	49605.8	34186	37488.8	47353.3	38346.5	29183.6	43234.7	28355.2	32553.1	46245.7	38551	44028.3	44623.8	32874.7	42916.7	46196.3	38731.2	40038.9	43220.1	45077.5	49605.8	1	0.689153	0.755734	0.954593	0.773024	0.588311
AT2G04400.1	Aldolase-type TIM barrel family protein	0.728769	1.38548	0.754792	0.56079	0.726152	0.720497	0.670062	0.684011	0.776962	0.121334	0.249264	0.141024	0.0770221	0.143546	0.190473	0.220879	68.63	2	1	24h	2h	24232.6	31911.9	32992.8	27120.5	10767.2	28339	34037.7	22939.9	28777.6	26218.5	30506.4	23999.3	32828.1	22303.7	23591	21674.4	35513.1	39365.1	30412.7	21977.8	39365.1	0.615587	0.810665	0.838124	0.688947	0.27352	0.719902
AT1G55805.1	BolA-like family protein	0.679318	1.78627	0.614366	0.56013	0.358728	0.614058	0.638177	0.45873	0.640784	0.348514	0.260215	0.185564	0.112109	0.163396	0.0879184	0.337469	53.64	2	2	24h	4h	47041.6	15143.5	24517.2	40435.8	20316.7	18295.8	25996.5	16029.2	8599.62	25157.1	32615.4	32837.1	21323.5	35902	17999.6	20631.8	26106.8	38645.3	11828.2	39957.1	47041.6	1	0.321917	0.521181	0.859575	0.431888	0.388927
AT1G59700.1	ATGSTU16, GSTU16 - glutathione S-transferase TAU 16	0.244362	1.45738	0.816285	0.70445	0.630868	0.706145	0.689238	0.776239	0.919412	0.160349	0.1861	0.0979465	0.0681996	0.119566	0.127246	0.0291059	173.01	2	2	24h	4h	26285.7	37312.9	27775.2	30184.6	30402.7	18267.9	21532.8	27757.9	21327.8	24548.9	28147.7	28233.7	20566.4	28352.3	34309.7	25238.2	27343.2	34336.3	35376.4	33205	37312.9	0.704469	1	0.744388	0.80896	0.814804	0.489588
AT3G03980.1;AT3G04000.1	NAD(P)-binding Rossmann-fold superfamily protein	0.588854	1.82958	0.476779	0.537643	0.502043	0.624858	0.406807	0.546784	0.744287	0.229912	0.134837	0.151572	0.160096	0.146821	0.242728	0.223904	62.83	2	2	24h	8h	13509.8	4775.77	13997.8	15001.2	8941.01	12462.4	12126.8	7582.69	14284.7	11548.3	16658.5	6281.83	8469.99	12793.8	12429.7	17774.9	6818.98	14658.8	22570.5	13167.6	22570.5	0.598561	0.211593	0.620182	0.664637	0.396136	0.552155
AT1G22940.1	TH1, TH-1, THIE - thiamin biosynthesis protein, putative	0.31529	1.96899	0.499539	0.461357	0.366063	0.498322	0.402093	0.579047	0.720776	0.295592	0.118347	0.0683926	0.059437	0.177393	0.149908	0.241893	99.35	2	2	24h	4h	21968.8	22382.9	56695.1	37544.6	22179.5	33599.2	28828.2	19715.6	25503.6	30766.4	36434	17249.6	23669.2	40416.6	29635.7	37764.5	49729.6	38773.8	39598.1	67426.7	67426.7	0.325818	0.331959	0.840841	0.55682	0.328942	0.498307
AT2G43820.1	GT, UGT74F2, ATSAGT1, SGT1, SAGT1 - UDP-glucosyltransferase 74F2	0.429775	1.38503	0.676246	0.733092	0.595069	0.792914	0.598461	0.796418	0.824186	0.0770557	0.0860993	0.202906	0.0796095	0.245226	0.180937	0.108516	125.27	2	2	24h	4h	40472.8	32789.5	39982	45053.3	35647	42063.4	45005.3	22417.7	32227.4	41118.3	47402.8	34500.3	19203.3	46514.7	41044.3	36504	55820	39080.4	48621.8	50316.1	55820	0.725058	0.587415	0.716265	0.807117	0.638605	0.753554
AT4G39120.1	IMPL2, HISN7 - myo-inositol monophosphatase like 2	0.422214	2.05967	0.729979	0.608824	0.430689	0.497681	0.701697	0.534045	0.887078	0.223836	0.10264	0.201416	0.0548511	0.361901	0.217192	0.191515	83.21	2	2	24h	4h	10705.2	16465.7	20362.3	10672.1	14147.5	14824.5	10872.1	12754.1	4418.44	9960.46	11644.2	6175.25	19305.5	20210.9	6158.04	14023.3	14593.4	14454.7	21602.9	21705.3	21705.3	0.493208	0.758602	0.938127	0.491682	0.6518	0.68299
AT3G13860.1	HSP60-3A - heat shock protein 60-3A	0.376684	1.86503	0.403938	0.652494	0.618187	0.729964	0.500192	0.571475	0.753354	0.159603	0.169686	0.144703	0.381888	0.304407	0.177432	0.185749	92.92	2	2	24h	0h	7955.95	3725.24	4900.37	11499.2	6984.37	8301.12	10553.2	6617.49	8205.78	13683.3	6293.32	11640.1	4130.38	4762.34	10527	7095.96	5835.9	13177.9	9406.48	8340.6	13683.3	0.581437	0.272248	0.358129	0.840388	0.510432	0.606663
AT5G64570.1	XYL4, ATBXL4 - beta-D-xylosidase 4	0.916275	1.83099	0.54623	0.426936	0.535821	0.333368	0.311484	0.48271	0.570324	0.319512	0.284064	0.415267	0.011656	0.0512419	0.268126	0.292339	107.94	2	2	24h	8h	15527.5	30007.3	9190.76	5399.86	24267.8	13106.1	13622	6664.72	33395.9	10857.9	11408.4	8427.79	11456.2	11322.9	17270.5	24444.3	6646.8	12929.1	30305.7	13904.7	33395.9	0.464952	0.898531	0.275206	0.161692	0.72667	0.392446
AT2G37760.1;AT2G37760.3	NAD(P)-linked oxidoreductase superfamily protein	0.699861	1.95343	0.536693	0.38814	0.378832	0.511324	0.50464	0.496309	0.740022	0.396469	0.267068	0.0511669	0.101279	0.192795	0.438708	0.200353	74.55	2	2	24h	4h	4903.48	4016.01	14357.8	5478.97	1818.29	9537	6158.78	4690.43	5581.34	6356.96	8427.68	5528.14	5850.13	10508.8	2858.26	4210.28	14457.2	7983.72	13747.8	10364.4	14457.2	0.339172	0.277786	0.993122	0.378978	0.12577	0.65967
AT1G34550.1	EMB2756 - Protein of unknown function (DUF616)	0.575253	1.60659	0.623581	0.612183	0.715365	0.742022	0.787596	0.517823	0.831931	0.176817	0.163958	0.227857	0.364836	0.270319	0.156097	0.106832	22.05	1	1	24h	10h	216803	332792	391644	271819	249802	402414	271258	319133	489386	243540	503136	239222	474206	475376	182458	259623	339526	370994	407850	476880	503136	0.430903	0.661436	0.778405	0.540249	0.496489	0.799812
AT3G42628.1	phosphoenolpyruvate carboxylase-related / PEP carboxylase-related	0.701114	1.29922	0.788565	0.810388	0.826836	0.702091	0.809783	0.724864	0.91217	0.0778603	0.0469282	0.166188	0.221128	0.0455875	0.253405	0.0829561	46.37	1	1	24h	6h	411133	342613	406023	423371	388616	379879	398015	490245	327796	420852	267541	419085	397496	374395	214313	448522	403246	406128	487454	447979	490245	0.838627	0.698861	0.828205	0.863591	0.792698	0.774877
AT1G22000.1	FBD, F-box and Leucine Rich Repeat domains containing protein	0.591417	1.27206	0.750127	0.84815	0.736951	0.749238	0.673059	0.68282	0.856171	0.0414004	0.0275517	0.169429	0.00723585	0.193984	0.143924	0.183996	20.07	1	1	24h	8h	429970	425528	469804	508377	480768	509341	462807	516221	322995	444257	438230	308528	525527	355085	304839	441538	460009	541620	382113	588923	588923	0.730095	0.722552	0.797733	0.863232	0.81635	0.864868
AT2G19160.1	Core-2/I-branching beta-1,6-N-acetylglucosaminyltransferase family protein	0.791361	1.54493	0.492187	0.54814	0.495726	0.558384	0.681078	0.647001	0.760393	0.415975	0.295939	0.282929	0.357436	0.400767	0.321259	0.201709	23.05	1	1	24h	0h	8152.83	500600	480716	279179	228352	594423	224624	220849	551110	204814	543552	154944	544144	670117	206608	634871	459220	465539	401876	661242	670117	0.0121663	0.747034	0.717362	0.416612	0.340765	0.887043
AT3G61580.1	Fatty acid/sphingolipid desaturase	0.157935	1.87057	0.469127	0.401456	0.621302	0.590092	0.705224	0.637091	0.75095	0.201038	0.140864	0.045341	0.0709854	0.173434	0.126916	0.218911	26.17	1	1	24h	2h	41698.1	107782	87606.7	74715.4	87008.8	41163.4	101452	99157.7	113384	90951.1	107862	122981	145704	87720.5	92842.9	131881	97249.1	111837	168460	99218.1	168460	0.247526	0.63981	0.520045	0.443521	0.516496	0.244352
AT1G53320.1	AtTLP7, TLP7 - tubby like protein 7	0.0696804	1.47475	0.835522	0.768753	0.670203	0.7508	0.781157	0.59643	0.879586	0.11458	0.0746306	0.125352	0.148887	0.137151	0.0445378	0.106515	26.09	1	1	24h	10h	676629	835002	653040	611460	644379	735850	567572	692214	476579	557473	739311	584277	808707	630840	483451	557894	503887	688877	863601	726357	863601	0.783498	0.966885	0.756183	0.708035	0.746153	0.852072
AT1G60800.1	NIK3 - NSP-interacting kinase 3	0.482215	1.17473	0.800859	0.881869	0.839225	0.852951	0.862816	0.774263	0.909547	0.152261	0.0546492	0.0427498	0.0263044	0.0669339	0.0279863	0.100574	28.79	1	1	24h	10h	425589	355476	289874	382752	375604	420914	352407	388202	381635	371909	388490	363404	418716	371670	335172	341083	359119	357151	445746	413383	445746	0.954779	0.797484	0.650313	0.858677	0.842641	0.94429
AT5G14360.1	Ubiquitin-like superfamily protein	0.318324	1.4496	0.669097	0.710706	0.565285	0.610199	0.661476	0.701159	0.81944	0.140948	0.0449389	0.0449036	0.0879007	0.0809129	0.0145107	0.226559	38.73	1	1	24h	4h	112284	168788	163549	160442	165520	146310	122266	136299	117073	121393	148929	136016	136328	167214	152298	154935	158694	197825	125197	221503	221503	0.506918	0.762013	0.738359	0.724332	0.747256	0.660532
AT5G58250.1	unknown protein	0.242215	1.37321	0.762988	0.72418	0.673634	0.653433	0.746739	0.81122	0.897301	0.0418848	0.0584097	0.202726	0.0864062	0.10872	0.024543	0.136939	65.2	1	1	24h	6h	390202	404464	362790	342248	399199	357138	457598	297922	266387	361316	299525	440909	350027	341871	423748	407503	399373	505668	480424	375118	505668	0.771657	0.79986	0.717447	0.676823	0.789448	0.706269
AT5G01830.1	ARM repeat superfamily protein	0.799666	1.53506	0.644284	0.559158	0.459056	0.589992	0.632021	0.449953	0.690703	0.0736859	0.204437	0.0568692	0.446815	0.176199	0.127406	0.330382	20.7	1	1	24h	10h	215322	267216	261041	176907	162863	305564	168654	201342	159809	105427	348519	188885	319127	221415	123817	173641	221840	131821	384706	280626	384706	0.559705	0.694599	0.678547	0.459851	0.423344	0.794279
AT3G05510.1	Phospholipid/glycerol acyltransferase family protein	0.327078	1.52717	0.798207	0.746515	0.794604	0.731977	0.591787	0.630868	0.903757	0.17989	0.0557783	0.065664	0.12922	0.24615	0.181323	0.0583015	25.28	1	1	24h	8h	171679	232008	151884	164708	188092	166793	190737	166967	195361	191024	148626	72140.6	178663	161095	100201	182538	156361	213161	221124	194752	232008	0.73997	1	0.65465	0.709924	0.810714	0.718909
AT1G26330.2	DNA binding	0.945627	1.51665	0.550123	0.62382	0.592547	0.577059	0.524919	0.423832	0.642807	0.144374	0.128611	0.403058	0.0456599	0.221522	0.12298	0.314896	24.19	1	1	24h	10h	247385	317735	186366	256222	351341	244595	338598	409014	61826.7	277462	248059	353427	162905	200724	242881	203666	132422	455344	238193	184557	455344	0.543293	0.697792	0.409285	0.5627	0.771593	0.537166
AT1G04120.1	ATMRP5, MRP5, ATABCC5, ABCC5 - multidrug resistance-associated protein 5	0.186414	1.33243	0.717121	0.868842	0.847912	0.858227	0.896116	0.770437	0.955516	0.1277	0.132581	0.112669	0.0423964	0.0877651	0.119899	0.0371209	26.76	1	1	24h	0h	331284	462316	361712	394642	537014	468084	391173	511357	463491	444780	476979	429271	521232	493177	358477	398286	484442	519823	490704	528848	537014	0.6169	0.860902	0.673563	0.734883	1	0.871643
AT1G50320.1	ATHX, ATX, THX - thioredoxin X	0.573099	1.61751	0.721968	0.712879	0.831058	0.556107	0.691283	0.752063	0.899509	0.173508	0.272627	0.111703	0.157512	0.120407	0.23634	0.135976	30.29	1	1	24h	6h	62937	103271	87998.2	92592.7	48156.6	110257	102539	107414	82664.5	52196.7	78341	96403.2	68514.5	78484.9	57350.4	96479.6	110973	87413.6	111938	117367	117367	0.536239	0.879898	0.749766	0.788913	0.410306	0.939417
AT4G24580.1	REN1 - Rho GTPase activation protein (RhoGAP) with PH domain	0.354711	2.3868	0.534938	0.55265	0.264893	0.563919	0.351676	0.311577	0.632249	0.209728	0.0255843	0.257906	0.169121	0.222557	0.115869	0.356963	24.31	1	1	24h	4h	74554.3	37834.9	41807	50844.4	55720.3	52737	23200.9	51281.2	1873.67	42693	65673.6	36839.3	11045.3	53486.2	26539.7	20899.1	42373.5	58571.8	27590.8	96083.6	96083.6	0.775932	0.393771	0.435111	0.529168	0.579915	0.548866
AT3G48050.1	BAH domain ;TFIIS helical bundle-like domain	0.203601	1.44329	0.726476	0.697271	0.801748	0.616439	0.559414	0.67196	0.807394	0.108553	0.0997427	0.191554	0.112573	0.0734975	0.0773018	0.16629	22.01	1	1	24h	8h	28062.2	37811.9	32287.5	35288.7	32441.7	26485	27820.4	45040.1	35471.9	31349.7	24179.2	28755.7	22210	24622.5	29975	33882.8	26937.6	31622.4	44999.5	32473.4	45040.1	0.62305	0.839517	0.716862	0.783495	0.720284	0.588033
AT1G64920.1	UDP-Glycosyltransferase superfamily protein	0.635423	1.92814	0.518279	0.612039	0.403591	0.666289	0.61309	0.396257	0.76404	0.141077	0.156735	0.0997056	0.452722	0.255855	0.166186	0.402603	20.78	1	1	24h	10h	67690	45894.3	41398.9	47504.7	57396.9	78118.9	32194.6	51342.8	37150.3	34505.2	98323.6	39389.9	89192.6	54752.2	28158.5	31827.6	58508.2	29820.9	98975.1	99678.1	99678.1	0.679086	0.460425	0.415326	0.476582	0.575822	0.783712
AT3G55260.1	HEXO1, ATHEX2 - beta-hexosaminidase 1	0.984554	1.14799	0.790816	0.762723	0.78334	0.76561	0.75075	0.727193	0.834811	0.0471537	0.132984	0.12504	0.10013	0.088266	0.185977	0.221047	53.18	1	1	24h	10h	43610.8	45241.5	40213.4	36426.5	38275.4	49778.9	34761.4	46651	46433.1	37798.8	45502.4	37980.6	38160.2	46386	34899.8	51168.6	32613.6	31754.7	54401.9	50089.3	54401.9	0.801641	0.831615	0.739191	0.669582	0.703567	0.915021
AT4G12880.1	ENODL19, AtENODL19 - early nodulin-like protein 19	0.634794	2.02574	0.444717	0.448888	0.589541	0.342326	0.481669	0.533572	0.693465	0.349506	0.0714703	0.358419	0.155221	0.112818	0.192399	0.126048	48.72	1	1	24h	6h	9065.9	58250.1	27526	32049.7	26761.7	36920.2	24057.2	30582.6	71087.9	16532.8	32137.7	25839.4	35067.9	41815.2	23389.8	39863.1	50538.6	59094.2	41517	47279.8	71087.9	0.127531	0.819409	0.387211	0.450845	0.376459	0.51936
AT2G25540.1	CESA10 - cellulose synthase 10	0.0868095	1.62132	0.762413	0.833163	0.789157	0.811149	0.653237	0.520927	0.844589	0.164248	0.127131	0.140953	0.22718	0.0207777	0.153342	0.148203	26.31	1	1	24h	10h	35060.5	52725.2	39714.7	52052.3	48800.7	38479.1	45993.7	35326.1	50653.2	54171.6	36262.1	37709.3	36055.5	35477.7	25732.3	22637.8	38745.9	46207.9	55744.2	39290.7	55744.2	0.628953	0.945842	0.712445	0.93377	0.875439	0.69028
AT5G42765.1	unknown protein	0.613298	1.31029	0.819974	0.867314	0.792767	0.702902	0.743022	0.850177	0.921002	0.155908	0.0359772	0.0977875	0.257994	0.21398	0.115732	0.0721409	90.29	1	1	24h	6h	106534	77716.3	77815.4	92482.2	88524.8	96189	79124.8	96461.3	77784.6	55448.2	94318.1	91688.3	52844.5	92939.3	85919.6	81247.5	104552	98730.5	105479	90145.1	106534	1	0.729495	0.730425	0.868098	0.830951	0.902892
AT4G14430.1	IBR10, ATECI2, ECI2, ECHIB, PEC12 - indole-3-butyric acid response 10	0.396369	1.38727	0.747775	0.75328	0.764377	0.776151	0.66481	0.681465	0.922268	0.218605	0.0519405	0.204605	0.0305704	0.0886166	0.0841898	0.0954311	73.78	1	1	24h	8h	42026.9	66675.4	40872.3	46258.2	51772.8	52644.8	49771.9	65164.7	37958.8	53191.5	50308.9	39235.1	42939	50805.3	43829	40803	51678.8	54372.7	63482.2	66623	66675.4	0.630321	1	0.613004	0.693781	0.77649	0.789568
AT5G39880.1	unknown protein	0.482935	1.51855	0.61537	0.811637	0.84918	0.804174	0.839972	0.813081	0.93447	0.236029	0.170692	0.218835	0.139631	0.198161	0.166275	0.00679843	24.45	1	1	24h	0h	24729.4	55571.3	40317.2	40712.2	55933.6	62442.3	38974.8	63977.2	63494.8	46090.8	58992.7	39933.4	62108	62600.6	44535.2	65336.3	49499.6	60659.1	61535.3	60970	65336.3	0.378494	0.850544	0.617072	0.623117	0.856088	0.955706
AT2G40600.1	appr-1-p processing enzyme family protein	0.301877	1.59234	0.603576	0.65099	0.659896	0.813748	0.71037	0.569541	0.906904	0.252453	0.0706048	0.101737	0.178638	0.0825056	0.197882	0.0944551	51.9	1	1	24h	10h	85431.1	45887.4	113997	77176.6	93045.6	94364.5	105135	83619.7	79451.8	93132.7	127359	89362.6	90220.5	109138	47011.5	98316.5	86154.6	109893	123227	135479	135479	0.630585	0.338704	0.841438	0.569657	0.68679	0.696525
AT3G54600.1	Class I glutamine amidotransferase-like superfamily protein	0.395008	1.44705	0.599429	0.65582	0.752382	0.715519	0.648209	0.686217	0.867402	0.100351	0.139929	0.225892	0.119774	0.0326776	0.17114	0.0904884	49.99	1	1	24h	0h	16246.1	15014	20519.8	23483.9	17185.9	15981.4	20143.6	16054.7	28794	23041.3	18164	17878.8	18407.7	19707.3	15102.3	24919.2	19255.4	22146.4	27276.1	25505.6	28794	0.564219	0.521428	0.712641	0.815581	0.596854	0.555023
AT1G20810.1	FKBP-like peptidyl-prolyl cis-trans isomerase family protein	0.546994	1.39063	0.681376	0.751134	0.733285	0.738346	0.740687	0.547513	0.761385	0.0658851	0.0979722	0.148223	0.297704	0.0652994	0.12283	0.219595	71.04	1	1	24h	10h	131795	147983	160047	137278	173998	173578	170782	181112	121437	204160	113572	168509	143192	166410	120927	89955	142535	154138	122168	215165	215165	0.612528	0.687767	0.743832	0.638011	0.808671	0.806721
AT1G59780.1	NB-ARC domain-containing disease resistance protein	0.804903	1.73883	0.481813	0.648056	0.560513	0.589332	0.643023	0.498925	0.83779	0.160674	0.292336	0.201284	0.276824	0.359958	0.13712	0.224411	25.49	1	1	24h	0h	36737.8	26023.6	51280.9	49947.7	28679.7	74763.8	47045.1	27120.8	58504.4	31053.3	61941	18094.4	64298.1	69807.4	31420.9	34986.2	51685.6	73508.4	45893.6	78898.1	78898.1	0.465636	0.329838	0.649963	0.633066	0.363504	0.947599
AT2G17410.1	ARID/BRIGHT DNA-binding domain-containing protein	0.671383	1.96784	0.666647	0.598395	0.575859	0.687119	0.629844	0.406101	0.799142	0.243996	0.300379	0.393971	0.0495343	0.0514581	0.112882	0.197588	26.42	1	1	24h	10h	24094.8	13612.4	13115.5	23128	14593	7898.51	19917.6	20896.6	3087.19	18351.2	16571.1	14561.6	16345.7	17109.7	7589.26	10061.5	13308.9	15374.2	25412.1	20137.3	25412.1	0.948163	0.535664	0.516114	0.910117	0.574252	0.310817
AT5G06600.1;AT5G06600.3	UBP12 - ubiquitin-specific protease 12	0.467849	1.50282	0.733954	0.832249	0.70134	0.631555	0.643679	0.563811	0.847308	0.208291	0.0835179	0.110271	0.00571544	0.121518	0.271444	0.185919	22.11	1	1	24h	10h	48846.1	28350.8	34285	46868.8	40816.1	38727.1	38855.3	38608.6	29064.1	31771.5	32180.7	35638.3	36623.1	25508.4	12678.5	36267	36692.9	45651.3	32417.5	50630.7	50630.7	0.964752	0.559952	0.677159	0.925699	0.806154	0.764894
AT5G52100.1	crr1 - Dihydrodipicolinate reductase, bacterial/plant	0.9181	1.17363	0.770149	0.802796	0.708266	0.813932	0.758482	0.73575	0.831242	0.167424	0.051874	0.0987759	0.0176636	0.143555	0.270345	0.0808704	53.17	1	1	24h	4h	56091	53882.1	78574	61073.9	69504.9	65960.9	61542.4	48547.3	63307.5	65402.7	67441.3	65791.5	71168.7	48730.7	37514.2	61005.1	81606.4	66132.8	62252.7	75118.5	81606.4	0.687337	0.660269	0.962841	0.748397	0.851709	0.808281
AT3G59140.1	ATMRP14, MRP14, ABCC10 - multidrug resistance-associated protein 14	0.703504	1.2803	0.739707	0.694318	0.672998	0.818774	0.697978	0.681033	0.861637	0.0613196	0.266576	0.052281	0.256293	0.107318	0.0726869	0.0525254	32.57	1	1	24h	4h	56630.7	48036.3	53788.6	57770.5	27818.1	63143.9	44802	47232.5	52131	45523.8	71404.6	47114.4	58491.8	43910.5	45268.1	46012	54606.6	57207	63394.7	63973	71404.6	0.793095	0.672734	0.753292	0.809058	0.389584	0.884311
AT3G54640.1	TSA1, TRP3 - tryptophan synthase alpha chain	0.858999	1.33776	0.783531	0.590318	0.709034	0.771107	0.732338	0.706344	0.789702	0.0456748	0.159104	0.368453	0.214854	0.187221	0.118151	0.049945	29.94	1	1	24h	2h	43765.7	44057.8	48492.6	44784.1	30244.4	27673.1	48270.8	57992.2	17092.3	35907.7	53528.6	31861.2	53559.9	41988.6	36221.1	37847.9	48818.3	43252.3	48948.6	45188.8	57992.2	0.754682	0.75972	0.836192	0.772243	0.521525	0.477187
AT5G46750.1	AGD9 - ARF-GAP domain 9	0.258212	1.40371	0.631183	0.842661	0.839272	0.696576	0.664159	0.804119	0.885996	0.204769	0.121336	0.170299	0.115215	0.150838	0.0531905	0.0137708	22.99	1	1	24h	0h	23633.1	44758.1	44974.2	42219.8	53159	55969.6	51309.4	39561.1	59869.2	36825.9	46581	36427.5	32874.1	49986.5	48918.4	44641.1	50866.4	53580.9	53456.2	52094.6	59869.2	0.394745	0.747597	0.751207	0.705201	0.887919	0.934864
AT3G17940.1	Galactose mutarotase-like superfamily protein	0.0420143	1.65224	0.772662	0.59902	0.614118	0.822222	0.562998	0.65559	0.930208	0.12065	0.0867104	0.103441	0.211373	0.158634	0.00882882	0.110055	66.12	1	1	24h	8h	55512.5	49760.4	67383	52069	41172.1	40613.5	52699.7	47066.9	37461.7	72376.3	50110.7	50070.7	28381.8	47352.8	48190.7	49504.7	48800.1	74485.3	73538.2	59837	74485.3	0.74528	0.668056	0.904648	0.699051	0.552755	0.545255
AT5G64940.1	ATATH13, ATH13, ATOSA1, OSA1 - ABC2 homolog 13	0.656027	2.24866	0.259917	0.260932	0.506812	0.336131	0.250822	0.309276	0.564014	0.212994	0.16761	0.427362	0.211665	0.148237	0.233344	0.0869124	22.39	1	1	24h	8h	716.939	19072.3	19811.9	9329.74	7407.64	23018.3	13955.5	12475.8	50786.8	9469.81	24672.3	4094.85	17863.1	16257.4	4409.08	14669.9	28042.5	27130.2	33616.3	25186.9	50786.8	0.0141166	0.375536	0.390099	0.183704	0.145857	0.453233
AT2G02100.1	LCR69, PDF2.2 - low-molecular-weight cysteine-rich 69	0.9746	2.10019	0.418063	0.325443	0.447935	0.238293	0.336531	0.256673	0.500459	0.354575	0.295402	0.338348	0.326005	0.272055	0.189057	0.495975	129.12	2	2	24h	6h	8448	163063	104646	6518.61	71851.2	136606	14411.9	125547	155930	1711.33	103227	13970.3	133774	74555.5	8448.78	80350.5	80749.3	1789.97	108607	220188	220188	0.0383673	0.740563	0.475259	0.0296048	0.326318	0.620407
AT1G04640.1	LIP2 - lipoyltransferase 2	0.90604	1.37075	0.629314	0.659178	0.614328	0.68984	0.627477	0.573101	0.785575	0.168603	0.0696945	0.197047	0.0232598	0.249661	0.274534	0.229946	24.95	1	1	24h	10h	21792.4	17851.5	30047.4	26726.3	24660	21612.2	28241.6	25343.7	14446.5	26071.8	24857.6	27698	29232.1	12557.9	9608.65	28573.5	25284.1	20034.9	36913.9	30047.2	36913.9	0.590358	0.483599	0.813986	0.724018	0.668041	0.585476
AT4G12720.1;AT4G12720.4	AtNUDT7, GFG1, NUDT7, ATNUDX7 - MutT/nudix family protein	0.544412	1.42062	0.788097	0.79458	0.610129	0.825322	0.73484	0.704842	0.866759	0.0727505	0.114834	0.248422	0.00837135	0.278191	0.125278	0.0118924	157.38	1	1	24h	4h	44238	42921.7	37058.4	35964	48002.7	41273.1	32309.9	44978.6	18878.5	43672.8	43050.8	39892.4	52539.2	23392.1	44468.2	31954.2	34673.1	46217.9	45410.3	44988.3	52539.2	0.841999	0.816945	0.705347	0.684517	0.913655	0.785568
AT1G10590.3	Nucleic acid-binding, OB-fold-like protein	0.778112	1.38105	0.769834	0.846785	0.684323	0.678573	0.762393	0.625892	0.86439	0.234	0.107874	0.172522	0.326759	0.280024	0.135834	0.1278	25.14	1	1	24h	10h	21952.2	11847.8	20806.4	20306.3	17340.6	22417.9	19645.2	17211	11684.6	10581.2	21507.4	10433.5	22597.3	21047.8	16432.9	11098.6	16864.8	17643	20026.3	23644.2	23644.2	0.928439	0.501087	0.879977	0.858828	0.733395	0.948133
AT5G62350.1	Plant invertase/pectin methylesterase inhibitor superfamily protein	0.702146	2.03364	0.582393	0.370061	0.54553	0.427014	0.582316	0.632043	0.752571	0.452351	0.0836046	0.0307379	0.341073	0.0631055	0.196679	0.254763	31.23	1	1	24h	2h	5930.05	58204.8	37559.3	16037.2	25277.7	23303	30916.3	30534.5	33806.5	10816.7	38891.8	38039.6	32594.4	31046.6	23912.1	40635.8	45815.8	27494.6	47440.5	56474.6	58204.8	0.101883	1	0.645295	0.275531	0.43429	0.400363
AT1G05750.1	PDE247, CLB19 - Tetratricopeptide repeat (TPR)-like superfamily protein	0.681277	1.38799	0.577601	0.760116	0.778331	0.797633	0.722138	0.703147	0.801703	0.209772	0.0958946	0.155588	0.28619	0.200984	0.209335	0.101539	24.75	1	1	24h	0h	15460.9	33480.3	25721.1	33597.1	36395.2	28262.3	31749.4	40952.7	27907	43087.6	25648.6	34095.5	37891.4	21358.7	40582.9	26569.7	23738.1	38872.6	34633.8	30123.9	43087.6	0.358825	0.777029	0.596949	0.77974	0.84468	0.655927
AT1G78610.1	MSL6 - mechanosensitive channel of small conductance-like 6	0.216914	2.14101	0.367595	0.395308	0.634399	0.418803	0.428236	0.561968	0.787026	0.313417	0.123723	0.0853665	0.0169602	0.199192	0.0714407	0.271052	22.55	1	1	24h	0h	31864	88689.8	15123.9	52165.4	61782.2	31958.8	69475.3	89765.5	74913.2	53001.6	50050.7	51566.3	77734.6	28759.2	77449.9	70031.1	59938.8	108165	123032	59291.2	123032	0.25899	0.720869	0.122927	0.423999	0.502165	0.259761
AT2G29700.1	ATPH1, PH1 - pleckstrin homologue 1	0.134823	1.96001	0.470825	0.766792	0.458901	0.560505	0.734226	0.769128	0.899449	0.238806	0.0713194	0.210502	0.218014	0.194921	0.168391	0.126522	46.37	1	1	24h	4h	8975.5	26541.3	16585.9	29930.9	29673.3	25250.9	21561.3	21258.5	7963.31	26362.2	14989.1	19008.7	29450.2	32792.5	30720	21327.8	33065.8	34709.7	27938.1	36887.5	36887.5	0.243321	0.719521	0.449634	0.811411	0.804427	0.684538
AT3G20970.1	NFU4, ATNFU2 - NFU domain protein 4	0.590085	1.46139	0.691838	0.787753	0.681913	0.78311	0.619251	0.583303	0.852432	0.280828	0.181495	0.0430392	0.0907659	0.176239	0.363046	0.0573484	30.55	1	1	24h	10h	22219.6	12167.7	29324.7	17781.3	26818.7	27944.8	20412.8	22434.7	19950.5	22068.9	26009.3	17767.4	14327.9	24932	10291.8	30696.9	12728.1	27010.4	24143.6	27347.1	30696.9	0.723836	0.396381	0.955296	0.579253	0.873661	0.910345
AT5G08370.1	AtAGAL2, AGAL2 - alpha-galactosidase 2	0.267817	1.54205	0.532622	0.583109	0.627813	0.739086	0.694704	0.623937	0.821332	0.0826895	0.206379	0.0609391	0.0711987	0.0665343	0.112753	0.178417	101.29	1	1	24h	0h	34590.2	25800.8	27998.3	37011.2	40525.8	19230.6	33770.8	38475.1	31940.5	43669	38099.2	39621.2	34300.3	41365.7	38318.8	27316.2	37908.2	45405.9	35578.1	55317.1	55317.1	0.625308	0.466416	0.506141	0.669073	0.732609	0.347643
AT2G03390.1	uvrB/uvrC motif-containing protein	0.554162	1.77681	0.437746	0.638052	0.576544	0.537109	0.613663	0.636597	0.777791	0.288328	0.0225872	0.168856	0.141057	0.133616	0.238715	0.200077	41.15	1	1	24h	0h	4613.16	26898.1	26223.3	27343.5	27623.3	29186.2	27222	31653.1	17165.7	19228.2	27998.2	24105.9	23093.9	33736.6	15868.8	34082.2	34010.2	43963.5	26902.6	31717.2	43963.5	0.104932	0.611827	0.596479	0.621959	0.628322	0.663873
AT5G42360.1	Galactose oxidase/kelch repeat superfamily protein	0.614815	1.64711	0.447064	0.601595	0.423482	0.478633	0.375012	0.401548	0.617686	0.149653	0.350954	0.15441	0.1642	0.105903	0.132375	0.0783842	20.26	1	1	24h	8h	12522.5	25299	19515.1	42750.6	14457.2	19947.8	22226.6	10490.5	21595.2	15498.2	25425.5	11285.8	20303.2	16507	10643.2	20761.6	20094.4	23265.2	26020.4	29933.7	42750.6	0.292921	0.591782	0.456488	1	0.338176	0.466609
AT5G51700.1	PBS2, ATRAR1, RPR2, RAR1 - protein binding;zinc ion binding	0.642867	1.37778	0.795144	0.67419	0.654998	0.713736	0.61388	0.803521	0.84579	0.184008	0.0677172	0.361447	8.06939e-05	0.112597	0.0401527	0.0437546	23.45	1	1	24h	8h	24931.7	16053.1	18488.1	17293.7	18201.4	14931	23929.7	18686.3	6374.73	17793.2	17796.1	12526.9	18140.6	15247.7	18929.3	20882.2	20288	20187.1	20773.7	22300.2	24931.7	1	0.643884	0.741549	0.693643	0.730051	0.598875
AT5G42170.1	SGNH hydrolase-type esterase superfamily protein	0.548703	2.27109	0.281412	0.411436	0.299838	0.256988	0.545668	0.559844	0.583642	0.428149	0.240887	0.243412	0.186304	0.40438	0.393124	0.422364	22.03	1	1	24h	6h	35.7059	2004.67	22574.7	12632.6	4676.03	18679.6	9286.04	1388.92	15551.8	3651.91	11333.9	3554.35	27039.2	17135.9	3240.81	21126.5	24602.1	17360.1	4534.35	29156.6	29156.6	0.00122463	0.0687552	0.774257	0.433269	0.160377	0.640664
AT3G23870.1	Protein of unknown function (DUF803)	0.805137	3.3828	0.463495	0.225407	0.303889	0.372314	0.542839	0.45606	0.762505	0.403931	0.138959	0.198808	0.421793	0.407925	0.355364	0.318443	24.91	1	1	24h	2h	3.74516	38072.1	33373.6	11095.9	4697.76	18953.6	18560.5	4250.43	24034.6	3805.62	34456.7	3694.88	39563.8	40422	2365.81	33247.3	34690.2	51384.5	20587	45571.3	51384.5	7.28851e-05	0.740925	0.649488	0.215939	0.0914236	0.368857
AT5G35560.1	DENN (AEX-3) domain-containing protein	0.905231	1.32842	0.685727	0.603576	0.68172	0.554558	0.717297	0.594772	0.736688	0.303121	0.0334593	0.201637	0.17893	0.187074	0.217967	0.123897	24.36	1	1	24h	6h	28622.9	43234.8	17084.1	26857.1	27002.2	24427.2	24749.4	24138.5	39534.2	29446.4	18506	22414.5	38469.7	32152.3	15432.5	27771.8	33940.2	36630.5	26060.9	32860.5	43234.8	0.662034	1	0.395148	0.621192	0.624547	0.564989
AT2G42070.1	ATNUDT23, ATNUDX23, NUDX23 - nudix hydrolase homolog 23	0.565654	1.41381	0.608246	0.774343	0.555489	0.660484	0.738561	0.652604	0.785355	0.0511276	0.148187	0.245724	0.108451	0.218655	0.0613045	0.185889	47	1	1	24h	4h	37910.4	41663.9	35260.4	44062.2	59469.1	42661.9	39232.8	47835.1	17806.5	46391.7	36739.6	59152.4	48442.8	31842.5	42567.2	36687.5	43954.6	42711.6	62932.1	42628.5	62932.1	0.602401	0.662045	0.560292	0.700154	0.944971	0.677903
AT3G43800.1	ATGSTU27, GSTU27 - glutathione S-transferase tau 27	0.879067	2.1012	0.554091	0.534449	0.54395	0.330628	0.551923	0.500751	0.694717	0.365741	0.144348	0.129792	0.0177676	0.158795	0.203213	0.36158	25.8	1	1	24h	6h	5251.45	19470.7	28457.1	16065.6	13083.7	22144.8	13991.2	22025.7	16189.1	10175.5	10979.3	16786	13068.8	23116.4	10261.2	23069.8	14729	31991.9	25233.2	9450.87	31991.9	0.164149	0.608612	0.88951	0.502175	0.40897	0.692201
AT2G24580.1	FAD-dependent oxidoreductase family protein	0.286459	1.77802	0.445317	0.594528	0.485681	0.554948	0.524688	0.443648	0.788817	0.147021	0.127839	0.226033	0.0828602	0.157469	0.0881321	0.199408	63.44	1	1	24h	10h	25896.7	28453.8	46216.2	35631.9	54810.6	43821	34093.9	20913.7	54674.8	37364.5	46185.6	25893.8	44985.2	47612.4	26982.3	32976.6	40231	57413.4	45449.3	75277.4	75277.4	0.344018	0.377986	0.613946	0.473341	0.728115	0.582127
AT1G29250.1	Alba DNA/RNA-binding protein	0.700211	2.50553	0.610483	0.44461	0.538887	0.30945	0.459403	0.579179	0.775338	0.438243	0.07001	0.125912	0.160588	0.117714	0.294353	0.286826	61.16	1	1	24h	6h	8308.68	61108.1	42499.6	30684.4	22405.7	28417.7	27550.8	29496.7	41743.6	11970.9	25848.9	19779.8	32615.2	31824.9	16491.8	52300.6	37385.2	27568.7	60871	53698.7	61108.1	0.135967	1	0.695482	0.502132	0.366657	0.46504
AT5G42980.1	ATTRX3, ATH3, ATTRXH3, TRXH3, TRX3 - thioredoxin 3	0.587355	1.72717	0.746637	0.580698	0.529518	0.606598	0.634892	0.680317	0.914565	0.125908	0.128045	0.254892	0.0519314	0.232286	0.384501	0.0456226	26.46	1	1	24h	4h	26912	20377.3	20288.8	14970.5	15624	21964.4	14344.6	24350.3	9231.78	17193.2	19408.9	18997.4	26240.1	12226.6	7652.78	30170	23752.7	26408.7	29102.8	27265.8	30170	0.892014	0.675416	0.672481	0.496205	0.517867	0.728023
AT5G03350.1	Legume lectin family protein	0.966316	1.82286	0.344406	0.230932	0.296964	0.227038	0.285175	0.235734	0.41386	0.158221	0.0779293	0.239737	0.0701161	0.178265	0.283068	0.509944	33.68	1	1	24h	6h	59521.6	42560	103573	60582.4	29692.8	47620.5	52057.4	15308.5	109959	35321.8	55058.6	59538.6	19972.7	90774	12439.5	16383.7	111940	14347.8	33736.7	199042	199042	0.29904	0.213824	0.520355	0.30437	0.149178	0.239248
AT3G27310.1	PUX1 - plant UBX domain-containing protein 1	0.468755	1.82516	0.416587	0.631751	0.361047	0.482194	0.357981	0.507309	0.653373	0.207654	0.18634	0.221686	0.0500278	0.0324917	0.20514	0.305749	41.21	1	1	24h	8h	11074.8	24048.7	33965.9	28063.6	46769.9	29939.9	32239.1	19910.4	7728.74	24701.1	28612.3	20439.9	17759.2	21170.6	34351.8	14953	34830.4	23329.6	29747.8	55282.1	55282.1	0.200333	0.435019	0.614411	0.507645	0.846024	0.541584
AT5G11580.1	Regulator of chromosome condensation (RCC1) family protein	0.370186	1.56013	0.7007	0.727628	0.710672	0.534648	0.804407	0.769991	0.83412	0.151167	0.0446605	0.237907	0.0963864	0.189626	0.0428129	0.137119	52.81	1	1	24h	6h	22691.9	15067.2	22429.3	20850.4	19546.9	22104.2	14564.9	27856.9	18623.2	17259.8	13356.9	22672.7	28632.5	17791.4	23440.8	21562.7	21136.9	19776.3	24273.4	27599.3	28632.5	0.792522	0.526228	0.78335	0.728208	0.682681	0.771996
AT4G26555.1	FKBP-like peptidyl-prolyl cis-trans isomerase family protein	0.776973	2.10572	0.357378	0.267515	0.523962	0.279115	0.325949	0.366507	0.563312	0.286211	0.148484	0.412716	0.172262	0.167551	0.163991	0.106734	23.48	1	1	24h	2h	1454.26	28334	28187.2	11911.7	8024.33	23461.5	14414.2	16510.6	54074.9	8506.36	21679.9	7167.53	23099.7	22609.8	9601.43	24343.2	25511.9	36880	28803.7	25699.4	54074.9	0.0268935	0.523976	0.521263	0.220281	0.148393	0.43387
AT3G47810.1	MAG1, VPS29, ATVPS29 - Calcineurin-like metallo-phosphoesterase superfamily protein	0.287343	1.81173	0.502187	0.714145	0.462454	0.795181	0.789318	0.59328	0.83784	0.144468	0.223568	0.242743	0.289658	0.169924	0.253883	0.155069	43.04	1	1	24h	4h	22300.9	35664.8	40549.5	52371.9	57630.8	30092.9	31733.6	45314	13673.1	65390.8	38604.2	38921.1	56339.1	59582.4	23120.6	37074.8	56189.9	55351.6	64633	44376.4	65390.8	0.341041	0.54541	0.62011	0.800905	0.881329	0.460201
AT3G06240.1	F-box family protein	0.743114	2.30874	0.454149	0.452119	0.35474	0.538811	0.570351	0.284331	0.656446	0.231084	0.202807	0.166644	0.608403	0.235078	0.141948	0.355127	26.13	1	1	24h	10h	24717.6	60958.8	29892.3	26241.8	30768	58042.4	27120.3	45475.2	17676.3	9212.34	82196.3	26917.9	66332.9	51888.3	14600.7	20099.8	37654.2	24665.2	84824.4	57558.2	84824.4	0.291398	0.718647	0.352402	0.309366	0.362726	0.684266
AT1G51710.2;AT1G51710.1	UBP6 - ubiquitin-specific protease 6	0.660472	1.79764	0.437777	0.619224	0.454924	0.444541	0.539809	0.502642	0.786965	0.381051	0.119305	0.22818	0.248118	0.289867	0.213298	0.258537	44.83	1	1	24h	0h	76.8405	14667	12106.8	11208.6	15475.9	11295.1	14686.5	6702.38	6513.51	5501.58	12675.5	16254.2	12261.4	4593.17	14377.7	10755.8	5695.65	20444.7	17614.4	10208.7	20444.7	0.00375845	0.7174	0.592174	0.548239	0.756964	0.55247
AT5G49760.1	Leucine-rich repeat protein kinase family protein	0.162545	1.37931	0.86459	0.646517	0.67475	0.756703	0.692192	0.761346	0.891745	0.120053	0.0129276	0.162061	0.142032	0.13636	0.106745	0.0969887	46.11	1	1	24h	2h	19581.6	23804.8	18357.8	15581.1	15554.3	15035.2	14670.1	20423	13093.8	15622.4	20403.9	16837.4	13066.5	19528.5	17611	15878.1	20882	23685.5	19104.4	20893.5	23804.8	0.822589	1	0.77118	0.654537	0.653409	0.631603
AT1G16210.1	unknown protein	0.780324	1.62618	0.452337	0.402677	0.526623	0.406037	0.471071	0.388826	0.632301	0.0924249	0.129206	0.0633412	0.243943	0.131997	0.0846146	0.356066	46.48	1	1	24h	10h	8247.82	9765.15	6438.66	4667.73	9179.7	7919.75	10111.2	8171.86	10184.2	4208.14	10424.4	8572.27	10823.3	6068.71	6084.67	8766.01	6167.77	5209.88	18018.7	10951.2	18018.7	0.457736	0.541945	0.357331	0.259049	0.509453	0.439529
AT2G22480.1	PFK5 - phosphofructokinase 5	0.35673	1.76084	0.821651	0.641183	0.635111	0.614586	0.665789	0.500784	0.881801	0.16182	0.198388	0.165883	0.0147254	0.173984	0.273878	0.125238	67.27	1	1	24h	10h	17162.9	25340.8	23854.3	22646.9	17169.4	11966.7	22117	13565.2	15610.5	16264.7	16825.3	12725.7	21816.7	19227.9	5168.91	19230.5	16044.7	24090	20205.1	26920.6	26920.6	0.637537	0.941318	0.886098	0.84125	0.63778	0.444519
AT1G64710.1	GroES-like zinc-binding dehydrogenase family protein	0.554542	1.48039	0.616674	0.572098	0.634607	0.780689	0.650003	0.651049	0.84693	0.0993154	0.0422516	0.208635	0.310152	0.107506	0.0817399	0.224157	21.34	1	1	24h	2h	57201.6	45026.3	62182.9	53679.8	46584.3	52262.2	54603.6	38818	75770.2	88869.6	49889.4	67654.8	48586.5	57055.3	59856.5	49804.3	63914.5	87971.1	52307.4	85520.5	88869.6	0.643658	0.506655	0.699709	0.604029	0.524187	0.588077
AT1G78150.1	unknown protein	0.384774	1.86041	0.600467	0.712696	0.67659	0.445465	0.640806	0.698337	0.828747	0.0723871	0.22096	0.0651668	0.242805	0.182398	0.276743	0.152473	102.01	1	1	24h	6h	14225.8	15797.3	12391.9	21736.5	17243.9	11362.2	17137.5	16450.6	14203.9	14531.2	6446.21	15176.8	19337.8	10749.8	23545.6	15041.1	10741.5	21230.4	21922.4	15387.2	23545.6	0.604182	0.670926	0.526294	0.923165	0.732363	0.482561
AT1G78870.2;AT1G78870.1	UBC35, UBC13A - ubiquitin-conjugating enzyme 35	0.796412	1.50418	0.633567	0.436443	0.608458	0.565731	0.622368	0.509361	0.65649	0.336865	0.234339	0.0577855	0.297143	0.165612	0.0853084	0.208561	66.61	1	1	24h	2h	31846.7	10742.9	17941.4	16005.4	20082.8	5609.63	20328.2	17256.2	20547.8	24708	11325.3	23254.5	22459	13747.6	14903.1	14415.5	19345.9	13289.6	25487.9	23943.7	31846.7	1	0.337331	0.563368	0.502576	0.630609	0.176145
AT1G20120.1	GDSL-like Lipase/Acylhydrolase superfamily protein	0.879395	1.67777	0.45725	0.448906	0.531885	0.472137	0.445655	0.404733	0.67905	0.356912	0.0568307	0.414186	0.110205	0.227814	0.169045	0.138126	21.95	1	1	24h	10h	2838.78	18188	28369.8	13954.7	16546.6	17993.9	13780.5	7668.97	36009.9	14195.5	19807.7	7157.14	23324.1	17662.7	10181.7	12018.5	21522.9	20550.3	30053.2	22754.1	36009.9	0.0788335	0.505084	0.787834	0.387523	0.459501	0.499694
AT1G09010.1	glycoside hydrolase family 2 protein	0.626039	2.06641	0.477919	0.478655	0.503537	0.455395	0.661718	0.403527	0.833851	0.464818	0.318094	0.316771	0.317114	0.390546	0.169652	0.178845	64.06	1	1	24h	10h	0	22451.8	12220.4	5505.84	8993.43	20226.4	5162.93	11016.6	20351.3	5590.15	16435.3	5473.69	23728.5	18804.5	5921.1	9271.22	14082.9	15587.3	20724.5	24182.8	24182.8	0	0.928422	0.505336	0.227676	0.371894	0.836396
AT2G43550.1	Scorpion toxin-like knottin superfamily protein	0.633065	2.74544	0.449389	0.383076	0.393633	0.226664	0.374247	0.448802	0.622293	0.0721963	0.215532	0.0595418	0.256114	0.0896102	0.398675	0.418349	25.26	1	1	24h	6h	7347.32	8905.48	10172.6	2698.22	10615.6	9212.2	8728.88	7978.36	6439.53	893.098	7992.57	5471.82	8960.19	7574.83	3263.52	5391.09	17736.3	3383.81	13607.9	19601	19601	0.374845	0.454338	0.518983	0.137657	0.541583	0.469987
AT4G18370.1	DEG5, DEGP5, HHOA - DEGP protease 5	0.704207	1.63013	0.405055	0.622292	0.415622	0.467095	0.606763	0.465345	0.660293	0.259545	0.327975	0.278561	0.199802	0.187458	0.156536	0.208383	59.02	1	1	24h	0h	2641.64	12500.7	14383.9	11111.9	9951.61	24298.2	16810.3	10211.6	3274.64	7916.68	14782.4	10506.5	14162.6	19560.6	8061.11	15492.2	10367.8	10677.5	20736.7	16717.5	24298.2	0.108718	0.514472	0.591975	0.457313	0.409562	1
AT5G57330.1	Galactose mutarotase-like superfamily protein	0.533024	2.04642	0.399955	0.476821	0.412263	0.482519	0.329484	0.409813	0.674264	0.153517	0.0443301	0.132083	0.0464704	0.0616974	0.365344	0.295226	47.82	1	1	24h	8h	13991	30952.3	30417.9	33137.5	28705.3	28001.8	17736.1	25623	34321.3	32369.9	28242.3	18034.7	18907.7	25140.3	9379.59	15869.5	51969.7	26651.3	62808.1	37588.2	62808.1	0.222757	0.492808	0.4843	0.527599	0.457033	0.445831
AT3G11750.1	FOLB1 - Dihydroneopterin aldolase	0.749265	1.24048	0.72548	0.678204	0.630857	0.630487	0.695307	0.732103	0.782106	0.0802927	0.0783174	0.0652077	0.202733	0.0949921	0.102273	0.201602	79.51	1	1	24h	6h	8595.72	10410.4	8689.41	8805.67	7557.58	9527.49	7689.13	7420.82	8973.28	6198.83	9847.23	7497.64	9829.26	9216.74	8046.45	10647.2	9254.74	9469	7663.1	12725.1	12725.1	0.675491	0.818097	0.682854	0.69199	0.59391	0.748714
AT4G17220.1	ATMAP70-5, MAP70-5 - microtubule-associated proteins 70-5	0.582009	2.61786	0.26945	0.297284	0.440433	0.257609	0.318124	0.396531	0.674383	0.289711	0.162036	0.427167	0.0623557	0.338415	0.339814	0.324446	24.38	1	1	24h	6h	0	12672.5	5115.82	7106.75	2727.55	9791.61	4683.88	20535.9	3856.45	6639.17	4698.61	15467	4070.57	1464.1	17353.4	4719.93	4104.63	14788.5	22005.8	7726.71	22005.8	0	0.575873	0.232476	0.322949	0.123947	0.444956
AT5G49940.1	NFU2, ATCNFU2 - NIFU-like protein 2	0.269596	2.45617	0.528623	0.413732	0.299531	0.654186	0.575527	0.567906	0.735699	0.43827	0.0786595	0.205031	0.0464753	0.146521	0.107497	0.0678501	63.65	1	1	24h	4h	13830.2	1845.71	6256.99	6741.24	5848.32	4576.5	7191.93	3650.85	1585	9502.05	8593.05	7994.05	9968.69	5916.29	9563.63	7137.17	6862.05	9386.45	11212.8	9925.45	13830.2	1	0.133455	0.452413	0.487427	0.422864	0.330905
AT5G05730.1;AT3G55870.1	ASA1, TRP5, AMT1, WEI2, JDL1 - anthranilate synthase alpha subunit 1	0.299778	1.56819	0.66524	0.746055	0.72021	0.533413	0.670446	0.498836	0.782269	0.311382	0.083531	0.126577	0.193667	0.159406	0.025785	0.0351712	43.81	1	1	24h	10h	7242.07	18848.1	11525.3	12250.5	14831.3	15103.3	13122.3	16154	11447.3	12634.9	7472.68	9727.32	15728	12454.5	9866.94	8897.4	9441.94	15279.6	14950.4	14002.7	18848.1	0.384235	1	0.611485	0.649962	0.786885	0.801317
AT5G11330.1	FAD/NAD(P)-binding oxidoreductase family protein	0.235938	1.53165	0.704989	0.795417	0.58974	0.829193	0.627688	0.695002	0.903277	0.0609795	0.0683245	0.175307	0.166106	0.151955	0.243662	0.157242	44.32	1	1	24h	4h	13943.3	14857.6	16520.8	15910.5	16526.7	18697.8	16956.3	10126.3	10830.1	20285.7	15251.9	17097.8	12419.4	10835.1	11880.5	11876.8	20922.4	15468.4	21171.6	21429	21429	0.650675	0.69334	0.770954	0.742474	0.771231	0.872544
AT4G20770.1	Pentatricopeptide repeat (PPR) superfamily protein	0.514585	3.84	0.420123	0.137821	0.143474	0.196545	0.248183	0.158412	0.529234	0.410463	0.154181	0.106382	0.156455	0.195913	0.10035	0.435482	24.55	1	1	24h	2h	2909.02	19715.1	5295.83	911.897	6991.9	1255.35	3468.42	5376.35	690.042	1903.21	6804.63	4706.53	10178.9	1607.97	1093.46	3965.47	5468.62	3118.72	22152.2	9900.17	22152.2	0.131319	0.889984	0.239065	0.041165	0.315629	0.0566692
AT3G46100.1	ATHRS1, HRS1 - Histidyl-tRNA synthetase 1	0.12364	2.07268	0.614464	0.669202	0.645203	0.353874	0.631778	0.439146	0.733469	0.17388	0.07227	0.183578	0.0379444	0.0503147	0.189282	0.248696	20.65	1	1	24h	6h	14635	19584.8	25957.9	20158.9	20837.6	24542.1	16324.4	19064.2	27799.6	10676.4	12428.2	18949	22232	20692.4	7384.74	19205	16418.2	32645.1	16571.5	22615.9	32645.1	0.448307	0.599929	0.795155	0.617516	0.638306	0.751785
AT3G53380.1	Concanavalin A-like lectin protein kinase family protein	0.0448463	2.12561	0.680334	0.671275	0.604405	0.386629	0.36779	0.576199	0.781777	0.276873	0.151587	0.0280518	0.0038595	0.17334	0.109743	0.162355	22.62	1	1	24h	8h	6033.02	5933.04	11494.7	8106.99	9229.97	5811.44	6595.04	7227.67	7019.75	4412.83	4475.57	2324.32	6298.71	4059.93	7946.4	5434.18	6489.21	6961.1	9361.25	10636.6	11494.7	0.524851	0.516153	1	0.705278	0.802973	0.505574
AT3G18940.1	clast3-related	0.833254	1.91635	0.465185	0.446756	0.32901	0.504305	0.416834	0.420844	0.630498	0.234727	0.166035	0.0749375	0.108638	0.237748	0.189301	0.33045	26.35	1	1	24h	4h	2122	6275.78	6759.91	4730.13	6713.8	3113.28	3281.88	4493.08	2945.58	6311.83	4643.11	1882.28	7041.89	4658.04	6906.93	3770.25	3035.7	5736.97	10861.4	3945.91	10861.4	0.19537	0.577805	0.622378	0.435499	0.618133	0.286636
AT3G62940.1;AT3G62940.2	Cysteine proteinases superfamily protein	0.581558	5.13053	0.317117	0.358508	0.116639	0.580387	0.289589	0.157556	0.598422	0.294039	0.11773	0.172195	0.593422	0.339284	0.136584	0.273364	47.43	1	1	24h	4h	3462.98	6640.02	22034.2	8027.43	12332.4	15972.1	10621.1	1199.37	0	5431.06	33780.6	0	6954.5	22393	0	7777.31	8189.67	9558.06	25852.5	25234.6	33780.6	0.102514	0.196563	0.652275	0.237634	0.365072	0.472818
AT4G32760.1	ENTH/VHS/GAT family protein	0.416083	2.01813	0.405419	0.760755	0.532944	0.393076	0.642551	0.618597	0.793281	0.0651229	0.273845	0.22509	0.207918	0.325841	0.280105	0.145262	49.21	1	1	24h	6h	6041.92	8190.12	6596.31	7912.97	14045.7	17124.9	8346.43	13311.7	5721.78	9249.12	4213.7	4708.45	15340.5	12962	5178.01	14308.1	12294.2	16457.1	12116.5	12181.1	17124.9	0.352814	0.478257	0.385187	0.462073	0.820191	1
AT2G31170.1	SYCO ARATH - Cysteinyl-tRNA synthetase, class Ia family protein	0.413178	2.09734	0.682236	0.38187	0.623173	0.367634	0.661107	0.648588	0.771055	0.201608	0.0454337	0.279374	0.0857783	0.342316	0.308423	0.198341	42.78	1	1	24h	6h	9789.61	18173.3	15054.8	6942.42	8391.79	8744.2	13234.9	7158.64	18900	6452.11	9001.78	6285.39	20586.9	14813.2	6164.29	17809.3	16922.5	21018	13909.3	13690.8	21018	0.465773	0.864653	0.716283	0.330308	0.399267	0.416034
AT3G18790.1	unknown protein	0.160945	19.943	0.0242394	0.0321719	0.0688578	0.128865	0.0879264	0.270202	0.483407	0.0216351	0.027982	0.0662176	0.104189	0.0267388	0.139728	0.467937	24.03	1	1	24h	0h	448.355	1568.87	306.77	1625.12	1459.43	0	4633	1187.39	781.491	6472.91	1763.89	2115.59	2550.17	3764.35	10748.7	11652	3505.44	11578	31959	2810.66	31959	0.0140291	0.0490902	0.00959885	0.0508501	0.0456656	0
AT3G60240.2	EIF4G, CUM2 - eukaryotic translation initiation factor 4G	0.22773	1.96782	0.453325	0.600583	0.706985	0.368904	0.693079	0.716224	0.725938	0.142562	0.184203	0.275966	0.446097	0.0886942	0.0586061	0.181726	73.41	1	1	24h	6h	2344.56	2950.24	4310.68	2804.14	4583.62	5337.98	3192.58	7062.99	4724.73	377.626	4833.5	5337.92	4178.44	5169.28	4582.6	5333.49	5259.96	3669.86	5622.83	6089.19	7062.99	0.33195	0.417704	0.610319	0.397018	0.648963	0.755767
AT1G76850.1	SEC5A - exocyst complex component sec5	0.372715	33.5881	0.269051	0.158463	0.160103	0.0131455	0.405614	0.287386	0.441531	0.393853	0.149652	0.0968537	0.0185905	0.360899	0.248921	0.49617	27.06	1	1	24h	6h	558.314	9632.52	550.483	1489.27	4336.41	500.632	1633.51	3594.02	1164.27	349.87	0	575.936	10181.2	5436.23	0	5794.24	5679.06	685.727	13307.7	3633.86	13307.7	0.0419543	0.723833	0.0413658	0.11191	0.325858	0.0376198
AT4G30160.1	VLN4, ATVLN4 - villin 4	0.942513	1.38571	0.632531	0.617002	0.60063	0.633989	0.570776	0.463511	0.642294	0.328753	0.232352	0.243517	0.0674069	0.226748	0.0971433	0.194878	29.47	1	1	24h	10h	4975.79	13583.4	7216.63	12022.9	6677.54	6442.61	5364.67	7300.2	11811	9259.2	7964.32	11083.4	7168.82	5007.08	7767.8	5218.58	5901.86	11779.8	7277.76	7116.18	13583.4	0.366313	1	0.531281	0.885113	0.491594	0.474299
AT3G14920.1	Peptide-N4-(N-acetyl-beta-glucosaminyl)asparagine amidase A protein	0.726634	1.96694	0.588926	0.666338	0.538148	0.436079	0.568993	0.516235	0.857741	0.116751	0.141521	0.404672	0.0289663	0.157334	0.272018	0.246327	50.22	1	1	24h	6h	5434.02	6305.77	7999.28	8700.8	5669.12	7963.75	8025.14	9177.59	834.387	5100.86	4643.19	4464.78	6667.1	7939.08	6863.79	2332.44	8106.43	6405.18	11172.3	11171.4	11172.3	0.486381	0.564408	0.715989	0.77878	0.507424	0.712809
AT3G03490.1	PEX19-1, AtPEX19-1 - peroxin 19-1	0.250979	1.93405	0.574426	0.446308	0.676274	0.480679	0.635285	0.830727	0.863181	0.293254	0.00823578	0.157102	0.226644	0.352313	0.118121	0.0764179	45.01	1	1	24h	2h	4650.28	7983.91	13439.3	6730.8	6886.8	6640.49	7604.97	10857.5	12233.9	4847.96	9697.51	4491.33	15130.1	9214.36	10518.7	13391.4	13796.9	11729.8	13823.7	13626.6	15130.1	0.307352	0.527683	0.888244	0.444861	0.455171	0.438892
AT3G62910.1	APG3 - Peptide chain release factor 1	0.938522	15.7213	0.0762003	0.113204	0.274925	0.0506737	0.0459438	0.0414216	0.651201	0.131983	0.0987922	0.476184	0.0716634	0.079577	0.0717443	0.564433	73.77	1	1	24h	10h	0	5164.58	0	4111.6	3560.99	0	18633.4	0	0	2289.66	0	3113.91	0	0	2807.41	0	0	21543.9	22592.1	0	22592.1	0	0.228601	0	0.181992	0.157621	0
AT1G78020.1	Protein of unknown function (DUF581)	0.367688	1.86254	0.367457	0.49062	0.573212	0.678788	0.62944	0.469354	0.684402	0.149884	0.13142	0.213922	0.155076	0.164003	0.087522	0.318224	23.87	1	1	24h	0h	2574.17	1114.83	1708.56	2631.67	2899.53	1675.48	2686.13	1824.65	3909.09	3860.47	2786.65	3875.89	3099.74	2270.17	1924.16	2204.42	2765.73	1780.37	4896.31	3376.45	4896.31	0.525736	0.227688	0.348947	0.537481	0.592187	0.342193
AT1G79500.1	AtkdsA1 - Aldolase-type TIM barrel family protein	0.0383343	2.12914	0.820906	0.712249	0.499017	0.389283	0.676635	0.69716	0.828838	0.156084	0.0661473	0.15347	0.202302	0.149399	0.144913	0.165281	52.36	1	1	24h	6h	4285.09	4084.88	5722.21	4314.52	3639.23	4273.17	3769.85	2018.62	2777.96	3046.12	1409	2895.69	4487.12	4232.73	3063.52	4663.88	4240.48	5444.7	5116.37	3667.28	5722.21	0.748853	0.713864	1	0.753996	0.635983	0.746769
AT1G74210.1	PLC-like phosphodiesterases superfamily protein	0.629628	2.12181	0.535519	0.698302	0.475989	0.653359	0.39147	0.390534	0.828637	0.482311	0.132782	0.171368	0.108892	0.295718	0.349416	0.16222	30.52	1	1	24h	10h	1862.98	121.598	3271.88	1868.95	2735.71	2249.63	1072.18	1428.74	2171.22	1885.78	2389.64	164.051	1812	1866.49	732.302	509.435	2591.61	2127.02	2842.79	3163.8	3271.88	0.569392	0.0371646	1	0.571214	0.836126	0.687565
AT4G12910.1	scpl20 - serine carboxypeptidase-like 20	0.5504	1.59532	0.667675	0.768014	0.769928	0.828472	0.693535	0.563115	0.898351	0.383283	0.160854	0.0803474	0.200876	0.0268279	0.211212	0.0415334	37.06	1	1	24h	10h	1340.93	4074.09	5398.68	4256.45	3228.04	4954.32	4476.54	3662.88	4330.37	3705.82	5239.49	3911.37	3656.95	3664.21	4335.52	2188.43	2596.29	4608.68	5051.97	4889.09	5398.68	0.248381	0.754645	1	0.788423	0.59793	0.91769
AT5G37475.1	Translation initiation factor eIF3 subunit	0.458249	3.05458	0.516228	0.400379	0.20911	0.423733	0.42833	0.38655	0.638745	0.0697598	0.349728	0.12542	0.451648	0.113219	0.30253	0.313464	46.28	1	1	24h	4h	14155	11446.3	14920.1	5302.43	21041.5	5083.96	9024.28	2553.96	4835.96	2730.84	19443.2	8652.43	10514.9	14454.6	3657.41	7739.63	18945.4	26165.1	11476.1	12497.3	26165.1	0.540987	0.437465	0.570231	0.202653	0.804181	0.194303
AT3G48890.1	ATMP2, ATMAPR3, MSBP2, MAPR3 - membrane-associated progesterone binding protein 3	0.503877	3.08232	0.315298	0.582907	0.28647	0.220658	0.517203	0.242812	0.680137	0.476704	0.368964	0.127262	0.175145	0.27201	0.289839	0.0959279	47.74	1	1	24h	6h	0	1400.72	14718.8	7661.75	5097.67	17041.6	7318.33	3162.35	4165.07	5870.9	1649.83	11186.5	11783	3472.46	9606.15	2807.56	0	10434.7	13461	10876.2	17041.6	0	0.082194	0.863699	0.449591	0.299131	1
AT5G36240.1	zinc knuckle (CCHC-type) family protein	0.562701	1.87301	0.672033	0.640712	0.4619	0.425727	0.495546	0.53818	0.797393	0.189866	0.284991	0.50178	0.283427	0.143932	0.168207	0.0699395	23.08	1	1	24h	6h	1712.02	3085.78	2579.07	2137.6	1420.43	3475.02	1386.44	3658.98	24.8319	824.42	2291.04	1890.73	2296.78	1252.08	2055.98	1314.94	2536.66	3202.98	2708.45	2841.51	3658.98	0.467894	0.843345	0.70486	0.584207	0.388205	0.949723
AT4G33870.1	Peroxidase superfamily protein	0.483933	2.66636	0.32024	0.384924	0.244175	0.581831	0.348513	0.517086	0.651059	0.307346	0.537271	0.409926	0.0636033	0.208124	0.146443	0.287727	21.27	1	1	24h	4h	0	3554.59	6261.4	73.9665	1507.37	10217.3	7330.29	0	154.173	6404.27	5485.24	1376.62	3681.57	5624.41	4991.17	3954.55	6903.99	3854.75	9716.16	6385.33	10217.3	0	0.347898	0.612822	0.00723932	0.147531	1
AT3G52200.2;AT3G52200.1	LTA3 - Dihydrolipoamide acetyltransferase, long form protein	0.427746	2.14259	0.557743	0.530591	0.450555	0.519841	0.359119	0.359298	0.769447	0.2921	0.253559	0.235325	0.0785579	0.188407	0.046105	0.317762	41.06	1	1	24h	8h	3227.61	5766.22	2002.54	5410.46	2570.91	2479.67	2406.92	4708.28	1767.85	3781.43	3051.3	3789.85	1649.37	1641.11	2623.32	2029.49	2431.04	5923.73	6571.94	2674.6	6571.94	0.49112	0.8774	0.30471	0.823266	0.391195	0.377312
AT4G34940.1	ARO1 - armadillo repeat only 1	0.197482	4.051	0.246031	0.482003	0.143542	0.286323	0.179706	0.32868	0.581488	0.112219	0.260038	0.159429	0.163349	0.311261	0.446251	0.425835	24.24	1	1	24h	4h	2087.04	748.24	1795.84	4685.31	1423.81	2963.8	1977.3	724.637	0	2521.25	1071.79	0	0	3382.67	740.853	167.564	5278.43	3738.15	932.947	6274.44	6274.44	0.332626	0.119252	0.286215	0.746728	0.226922	0.47236
AT5G11900.1	Translation initiation factor SUI1 family protein	0.279354	24.3368	0.200414	0.315759	0.234001	0.272997	0.14795	0.0266018	0.647403	0.347128	0.202501	0.206648	0.0638854	0.167748	0.0460757	0.339443	60.39	1	1	24h	10h	0	12506.3	0	1895.83	7733.57	10074.7	8142.45	6459.78	0	4738.9	6618.2	2364.12	0	6868.31	0	1660.02	0	12883	20800.8	6715.64	20800.8	0	0.601243	0	0.0911421	0.371792	0.484344
AT2G17190.1	ubiquitin family protein	0.424056	2.45289	0.650967	0.541112	0.335121	0.292568	0.71475	0.566894	0.717636	0.279275	0.220479	0.368107	0.144963	0.0309969	0.0388607	0.257452	51.66	1	1	24h	6h	7740.45	3174.76	5109.81	5655.38	2361.01	5304.29	5982.96	2266.79	0	3241.87	1559.61	5855.81	6123.91	5615.46	4297.75	4916.43	4741.19	5391	8205.75	4069.47	8205.75	0.943295	0.386894	0.62271	0.689197	0.287726	0.646412
AT2G21270.1	UFD1 - ubiquitin fusion degradation 1	0.945143	1.40074	0.479371	0.407621	0.541965	0.410297	0.40343	0.531589	0.5651	0.120276	0.119464	0.469676	0.0141408	0.0399954	0.138137	0.124312	44.01	1	1	24h	8h	2499.04	2935.55	4036.1	2213.57	3592.62	2246.96	3717.11	404.713	6585.49	2636.16	2767.86	2767.78	2846.51	2356.06	3615.43	2539.19	4347.71	3750.03	4525.46	2888.9	6585.49	0.379476	0.44576	0.612877	0.336128	0.545535	0.341199
AT2G18600.1	Ubiquitin-conjugating enzyme family protein	0.969979	225.243	0.0793234	0.00281032	0.00148	0.117824	0.0412374	0.03907	0.33336	0.137372	0.00452967	0.00244445	0.166628	0.0357231	0.0648559	0.577328	21.09	1	1	24h	4h	4913.05	0.483793	0	8.16018	165.92	0	2.86035	88.8155	0	0	4865.59	1259.36	1295.02	0	61.935	2352.65	5.53242	1.62717	0	20647.7	20647.7	0.237947	2.34309e-05	0	0.00039521	0.00803575	0
AT2G42600.1	ATPPC2, PPC2 - phosphoenolpyruvate carboxylase 2	0.729322	1.09913	0.849978	0.868064	0.877213	0.822874	0.892539	0.904446	0.902018	0.0134797	0.0561425	0.0837692	0.086435	0.0233771	0.0890689	0.039336	2185.58	42	27	10h	6h	4.81563e+06	4.85241e+06	4.96415e+06	5.20473e+06	4.6119e+06	5.1269e+06	5.25583e+06	5.3631e+06	4.48209e+06	5.07258e+06	4.37115e+06	5.06984e+06	5.27393e+06	5.02108e+06	5.10483e+06	5.73826e+06	4.72674e+06	4.94153e+06	5.39181e+06	5.19469e+06	5.73826e+06	0.839214	0.845624	0.865097	0.907022	0.803711	0.893459
AT2G39730.1;AT2G39730.2	RCA - rubisco activase	0.0121023	1.86196	0.69369	0.513035	0.646894	0.456678	0.677814	0.850318	0.47616	0.0831335	0.0774552	0.113973	0.13323	0.092668	0.153417	0.102708	2973.53	44	44	10h	6h	6.67535e+07	8.49691e+07	7.75007e+07	4.74342e+07	5.77272e+07	6.43661e+07	5.76553e+07	8.24018e+07	7.37028e+07	6.06783e+07	3.99249e+07	6.6206e+07	7.17725e+07	8.59985e+07	7.6378e+07	9.44545e+07	1.10147e+08	3.99909e+07	5.5269e+07	6.20827e+07	1.10147e+08	0.606041	0.771417	0.703613	0.430645	0.524094	0.584367
AT5G50920.1;AT3G48870.1;AT1G74310.1;AT2G25140.1	CLPC, ATHSP93-V, HSP93-V, DCA1, CLPC1 - CLPC homologue 1	0.355547	1.21365	0.848584	0.833263	0.840618	0.748396	0.895808	0.908288	0.826763	0.072007	0.0382413	0.116627	0.128436	0.00559645	0.0807238	0.0475351	1941.46	33	30	10h	6h	4.69261e+06	4.50903e+06	3.97516e+06	4.13531e+06	4.52633e+06	4.27726e+06	3.86639e+06	4.15949e+06	5.02723e+06	4.34377e+06	3.40362e+06	4.60461e+06	4.66093e+06	4.64455e+06	4.53858e+06	5.176e+06	4.3893e+06	4.1846e+06	4.55865e+06	4.09472e+06	5.176e+06	0.906611	0.871142	0.767998	0.79894	0.874484	0.826365
AT1G55490.1	CPN60B, LEN1 - chaperonin 60 beta	0.650419	1.48792	0.495257	0.675516	0.735817	0.620468	0.705318	0.736901	0.602975	0.168602	0.0258597	0.305628	0.186142	0.111731	0.163695	0.203729	1986.3	28	4	10h	0h	979892	584448	547594	917774	980469	982370	1.1462e+06	570116	1.42144e+06	1.06905e+06	694865	942618	882447	1.18263e+06	1.28892e+06	824683	1.02877e+06	1.11981e+06	546578	904887	1.42144e+06	0.689366	0.411166	0.385239	0.645666	0.689772	0.69111
AT2G04030.2;AT2G04030.1;AT3G07770.1;AT4G24190.1	CR88, Hsp88.1, AtHsp90.5 - Chaperone protein htpG family protein	0.21491	1.18013	0.802366	0.899335	0.818682	0.855442	0.898014	0.946898	0.897932	0.115651	0.0336077	0.0584677	0.123087	0.0434735	0.0468175	0.0399257	1289.58	26	26	10h	0h	3.12537e+06	2.62092e+06	2.35922e+06	2.99219e+06	3.1552e+06	2.9377e+06	2.97652e+06	2.69736e+06	2.59645e+06	3.17364e+06	2.58748e+06	3.19078e+06	2.96386e+06	2.9171e+06	3.36734e+06	3.06957e+06	3.12867e+06	2.97121e+06	3.17639e+06	2.9233e+06	3.36734e+06	0.928144	0.778336	0.700618	0.888594	0.937001	0.872411
AT3G23810.1	SAHH2, ATSAHH2 - S-adenosyl-l-homocysteine (SAH) hydrolase 2	0.291133	1.33559	0.639376	0.757787	0.793705	0.820149	0.761549	0.824963	0.617679	0.0787848	0.110904	0.0447005	0.254348	0.0535882	0.172382	0.126693	1769.82	28	8	10h	24h	1.56266e+06	1.23293e+06	1.32998e+06	1.89171e+06	1.573e+06	1.42492e+06	1.7834e+06	1.59913e+06	1.73885e+06	2.15083e+06	1.37717e+06	1.69295e+06	1.71544e+06	1.50551e+06	1.90686e+06	2.06066e+06	1.35555e+06	1.6351e+06	1.11389e+06	1.23658e+06	2.15083e+06	0.726539	0.573232	0.618357	0.879522	0.731345	0.662495
AT3G09440.1	Heat shock protein 70 (Hsp 70) family protein	0.108952	1.17394	0.814217	0.78836	0.858916	0.843524	0.896185	0.925486	0.877756	0.0713633	0.0583702	0.0329095	0.0335733	0.05457	0.0683917	0.0481008	1402.39	23	8	10h	2h	1.19863e+06	1.08067e+06	1.00834e+06	1.01713e+06	1.15178e+06	1.01433e+06	1.20696e+06	1.13473e+06	1.12643e+06	1.16728e+06	1.10337e+06	1.17703e+06	1.28975e+06	1.15182e+06	1.165e+06	1.34593e+06	1.22598e+06	1.11433e+06	1.18633e+06	1.24353e+06	1.34593e+06	0.890556	0.802918	0.749178	0.755705	0.855749	0.753625
AT3G17390.1	MTO3, SAMS3, MAT4 - S-adenosylmethionine synthetase family protein	0.0462982	1.64841	0.537881	0.80679	0.851288	0.847413	0.731415	0.88665	0.775511	0.125354	0.0768288	0.120653	0.151428	0.103955	0.194773	0.100928	1383.8	20	13	10h	0h	3.45369e+06	3.6906e+06	5.22357e+06	6.8459e+06	5.98626e+06	5.71892e+06	6.69742e+06	7.35098e+06	5.52583e+06	7.31574e+06	5.67436e+06	5.09991e+06	6.52441e+06	5.1936e+06	7.65078e+06	7.66456e+06	5.07201e+06	6.61649e+06	6.11676e+06	5.09859e+06	7.66456e+06	0.450605	0.481515	0.681522	0.893189	0.781031	0.746151
AT5G08280.1	HEMC - hydroxymethylbilane synthase	0.296458	1.1366	0.881928	0.880885	0.9312	0.83846	0.904189	0.933703	0.821488	0.0186865	0.0562932	0.070718	0.0816217	0.0255907	0.0889688	0.064447	811.86	16	15	10h	24h	2.79882e+06	2.80769e+06	2.70191e+06	2.91272e+06	2.56986e+06	2.81601e+06	2.93579e+06	2.69655e+06	3.14024e+06	2.81421e+06	2.45173e+06	2.77531e+06	2.92954e+06	2.81327e+06	3.10136e+06	3.08523e+06	2.60959e+06	2.79123e+06	2.38792e+06	2.55987e+06	3.14024e+06	0.891273	0.894099	0.860413	0.927544	0.818362	0.896747
AT3G03250.1	UGP, UGP1, AtUGP1 - UDP-GLUCOSE PYROPHOSPHORYLASE 1	0.551692	1.23706	0.720004	0.798164	0.787144	0.699947	0.829126	0.86588	0.755039	0.0563722	0.110267	0.0670044	0.0172897	0.0170445	0.168674	0.13158	944.6	16	6	10h	6h	1.19581e+06	1.11193e+06	1.29987e+06	1.40726e+06	1.12339e+06	1.46859e+06	1.3478e+06	1.18994e+06	1.40628e+06	1.18946e+06	1.14862e+06	1.37728e+06	1.36083e+06	1.41626e+06	1.67018e+06	1.53845e+06	1.1299e+06	1.26525e+06	1.03923e+06	1.47869e+06	1.67018e+06	0.715976	0.665753	0.778282	0.842575	0.672617	0.8793
AT1G07920.1;AT1G07930.2;AT5G60390.2	GTP binding Elongation factor Tu family protein	0.134019	1.26913	0.877756	0.790135	0.895965	0.735224	0.86118	0.933091	0.870666	0.127636	0.0481398	0.0625828	0.0835259	0.0133821	0.0586231	0.0869329	994.92	18	18	10h	6h	3.47591e+07	3.08637e+07	2.59073e+07	2.55326e+07	2.84647e+07	2.83958e+07	3.03571e+07	2.94698e+07	3.3602e+07	2.35028e+07	2.76086e+07	2.94837e+07	3.04127e+07	2.99051e+07	3.0099e+07	3.38557e+07	3.33455e+07	2.68581e+07	3.26243e+07	3.13082e+07	3.47591e+07	1	0.887932	0.745338	0.734559	0.818914	0.81693
AT2G47390.1	Prolyl oligopeptidase family protein	0.994006	1.07805	0.85863	0.854064	0.860236	0.806712	0.855322	0.869673	0.844803	0.106895	0.0830891	0.091678	0.12776	0.0340239	0.142785	0.0239362	699.76	14	14	10h	6h	1.30008e+06	1.02182e+06	1.10869e+06	1.26511e+06	1.07822e+06	1.06901e+06	1.15655e+06	1.01849e+06	1.26196e+06	1.1947e+06	954068	1.11157e+06	1.19142e+06	1.11438e+06	1.33181e+06	1.18793e+06	954973	1.12804e+06	1.15543e+06	1.09187e+06	1.33181e+06	0.976177	0.767243	0.832471	0.949924	0.809594	0.802674
AT3G08530.1	Clathrin, heavy chain	0.22274	1.69127	0.456344	0.492774	0.556122	0.460013	0.470366	0.766776	0.453372	0.0495267	0.145887	0.00666564	0.1785	0.180048	0.20524	0.0411005	641.89	14	1	10h	24h	16281.2	20090.5	17477.7	25951.4	15344.8	16852.1	21584.9	21942.8	22095.7	23058.8	13129.5	22973.3	10336.1	22194.6	27007.1	39333.9	24139.9	17102.8	16710.1	19685.8	39333.9	0.413922	0.510769	0.444341	0.659771	0.390115	0.428437
AT3G48000.1;AT1G23800.1	ALDH2B4, ALDH2, ALDH2A - aldehyde dehydrogenase 2B4	0.48218	1.16154	0.848428	0.857314	0.794658	0.86824	0.898537	0.92303	0.838035	0.0685799	0.0382507	0.0551361	0.149074	0.0602682	0.0705968	0.0752532	772.6	14	14	10h	4h	2.30533e+06	2.12428e+06	2.49751e+06	2.28189e+06	2.26476e+06	2.45302e+06	2.29046e+06	1.99746e+06	2.20019e+06	2.07608e+06	2.64984e+06	2.2582e+06	2.56385e+06	2.51419e+06	2.34406e+06	2.72155e+06	2.47061e+06	2.05221e+06	2.34238e+06	2.44767e+06	2.72155e+06	0.847065	0.780539	0.917679	0.838453	0.832157	0.901332
AT1G21750.1;AT1G21750.2	ATPDIL1-1, ATPDI5, PDI5, PDIL1-1 - PDI-like 1-1	0.829432	1.15294	0.753276	0.750213	0.779039	0.747747	0.777608	0.862105	0.826331	0.0497979	0.0479664	0.0205887	0.108393	0.0871346	0.147002	0.163047	695.14	13	11	10h	6h	339407	372261	386619	379730	337760	376330	390166	372556	373127	400658	326158	400464	329070	404228	475366	442953	338641	486004	389995	328801	486004	0.698363	0.765962	0.795505	0.781331	0.694974	0.774335
AT1G49240.1;AT3G18780.1	ACT8 - actin 8	0.508971	1.43281	0.755406	0.59701	0.753508	0.698389	0.736376	0.855402	0.602493	0.237263	0.0114792	0.276999	0.102127	0.0703384	0.0675737	0.104077	695.52	12	2	10h	2h	206545	162897	107027	123034	127853	125674	169625	210248	95398.1	162018	131652	162910	163802	137753	167493	195371	176677	117954	110495	151571	210248	0.982387	0.774781	0.509049	0.585182	0.608106	0.597741
AT1G18080.1	ATARCA, RACK1A_AT, RACK1A - Transducin/WD40 repeat-like superfamily protein	0.649051	1.29301	0.823881	0.772341	0.677426	0.748617	0.719559	0.872277	0.67461	0.0337057	0.00592527	0.245314	0.0771451	0.101439	0.22012	0.109275	668.86	12	10	10h	24h	1.40265e+06	1.37344e+06	1.29527e+06	1.26629e+06	1.2669e+06	1.28349e+06	1.19835e+06	1.47237e+06	676916	1.323e+06	1.14329e+06	1.22723e+06	1.00121e+06	1.3274e+06	1.01816e+06	1.64513e+06	1.64723e+06	1.0241e+06	991386	1.31823e+06	1.64723e+06	0.851523	0.833788	0.786332	0.768736	0.769109	0.77918
AT4G01850.1	SAM-2, MAT2, SAM2, AtSAM2 - S-adenosylmethionine synthetase 2	0.129624	1.63807	0.526094	0.676983	0.816515	0.784184	0.723371	0.861779	0.72371	0.121287	0.152688	0.0689763	0.255591	0.123673	0.126015	0.125144	758.57	12	4	10h	0h	195519	276423	313578	403988	352436	254390	376596	398628	443929	480243	300343	337969	429568	312541	374915	497706	414116	417971	368399	294214	497706	0.392841	0.555394	0.630048	0.8117	0.708122	0.511126
AT5G02240.1	NAD(P)-binding Rossmann-fold superfamily protein	0.789933	1.16122	0.798181	0.814136	0.765278	0.778853	0.75811	0.880332	0.841738	0.103485	0.0369833	0.182891	0.0541111	0.0977876	0.0194663	0.137253	818.88	13	12	10h	8h	2.16699e+06	1.68151e+06	1.85155e+06	1.95787e+06	1.84172e+06	2.01439e+06	1.86858e+06	1.36479e+06	2.23171e+06	1.76292e+06	1.94509e+06	1.63752e+06	1.70586e+06	2.0705e+06	2.1381e+06	2.10243e+06	2.04619e+06	1.79798e+06	1.83269e+06	2.38043e+06	2.38043e+06	0.910334	0.706389	0.777821	0.822486	0.773691	0.84623
AT2G20580.1;AT4G28470.1	RPN1A, ATRPN1A - 26S proteasome regulatory subunit S2 1A	0.508046	1.29729	0.738672	0.808141	0.88829	0.763386	0.715119	0.92772	0.76719	0.0142579	0.11726	0.085481	0.334622	0.125529	0.0470947	0.17576	564.92	11	11	10h	8h	227488	222726	231487	279241	257723	208847	255149	303421	261208	307624	162048	257465	180326	222173	301032	282700	272434	295525	189924	222569	307624	0.739499	0.724019	0.752499	0.907735	0.837785	0.678904
AT5G30510.1	RPS1, ARRPS1 - ribosomal protein S1	0.0258534	1.70635	0.732732	0.531878	0.522211	0.456927	0.551944	0.779678	0.549643	0.235821	0.0306521	0.13103	0.0448061	0.0396585	0.0557407	0.0265426	613.04	12	12	10h	6h	2.85683e+06	1.84048e+06	1.58257e+06	1.48632e+06	1.45335e+06	1.61879e+06	1.43492e+06	1.14927e+06	1.89141e+06	1.39588e+06	1.21485e+06	1.59128e+06	1.45697e+06	1.68218e+06	2.28992e+06	2.34591e+06	2.0464e+06	1.65761e+06	1.53145e+06	1.52165e+06	2.85683e+06	1	0.644237	0.55396	0.520268	0.508727	0.566639
AT5G49460.1	ACLB-2 - ATP citrate lyase subunit B 2	0.53276	1.55066	0.759526	0.650775	0.751445	0.494222	0.679214	0.766372	0.649286	0.061704	0.14069	0.0790428	0.100009	0.28306	0.140401	0.276219	583.47	10	3	10h	6h	48446.6	56799.4	54592.3	35130	47118.2	54704.1	48294.8	58934.7	50908.3	39629.5	29708.1	32587.5	70148.3	40201.3	62628.1	43159.9	55491.1	67788.1	36527.3	32323.5	70148.3	0.690631	0.809705	0.778242	0.500797	0.671694	0.779835
AT5G45930.1	CHLI2, CHL I2, CHLI-2 - magnesium chelatase i2	0.128585	1.58347	0.514393	0.59193	0.775028	0.531936	0.771569	0.814525	0.748379	0.213269	0.0711804	0.179622	0.0914136	0.11641	0.160874	0.0248151	506.48	9	2	10h	0h	56767	123558	140781	134835	106506	128168	158856	125158	199793	124136	97235.6	175969	173048	132630	208081	148331	152050	161622	153529	152020	208081	0.272812	0.593798	0.676568	0.647993	0.511847	0.615951
AT5G54770.1	THI1, TZ, THI4 - thiazole biosynthetic enzyme, chloroplast (ARA6) (THI1) (THI4)	0.139857	1.77696	0.491557	0.768452	0.757939	0.600978	0.698511	0.873477	0.800838	0.268902	0.0803753	0.056713	0.0234407	0.10812	0.117971	0.174433	620.92	9	9	10h	0h	1.06735e+06	2.4579e+06	3.70156e+06	4.21972e+06	3.56506e+06	3.51291e+06	3.41433e+06	3.963e+06	3.7658e+06	3.0264e+06	2.86394e+06	4.03176e+06	3.06464e+06	3.17302e+06	4.18479e+06	4.90063e+06	3.75633e+06	4.19041e+06	2.96845e+06	4.61496e+06	4.90063e+06	0.217798	0.501549	0.755323	0.861058	0.72747	0.716828
AT3G25860.1	LTA2, PLE2 - 2-oxoacid dehydrogenases acyltransferase family protein	0.778393	1.13655	0.839284	0.848062	0.856287	0.786458	0.760779	0.864665	0.837226	0.145993	0.0478156	0.0657296	0.0940413	0.0622416	0.120435	0.0538445	548.53	9	7	10h	8h	1.71894e+06	1.38029e+06	1.2288e+06	1.47926e+06	1.52708e+06	1.36696e+06	1.60229e+06	1.41063e+06	1.40279e+06	1.46618e+06	1.23757e+06	1.37797e+06	1.1846e+06	1.36063e+06	1.65043e+06	1.55476e+06	1.25373e+06	1.54577e+06	1.3796e+06	1.39206e+06	1.71894e+06	1	0.802991	0.714861	0.860566	0.888383	0.795237
AT2G31610.1;AT5G35530.1	Ribosomal protein S3 family protein	0.332165	1.86435	0.675903	0.542027	0.477993	0.547989	0.61763	0.840172	0.45065	0.256985	0.164659	0.155101	0.308697	0.116217	0.153534	0.0676045	431.76	9	3	10h	24h	63532	58777.1	28341.9	44231.4	50032.9	26547.3	44601.3	39385.6	22552.2	56931	24496	50234.8	35943.4	51484.5	51548.1	74296.2	61420.3	29868.5	31359.2	39217.2	74296.2	0.855118	0.791119	0.381472	0.595338	0.673425	0.357317
ATCG00800.1	structural constituent of ribosome	0.228631	1.72372	0.734455	0.568486	0.60881	0.53139	0.625451	0.915969	0.612899	0.113999	0.0761832	0.13436	0.141164	0.100539	0.105767	0.262476	626.3	9	9	10h	6h	915265	853493	672271	724880	600819	563718	647071	541234	835130	699293	478122	713022	572848	792876	1.05325e+06	1.10786e+06	883191	921837	356763	758427	1.10786e+06	0.826152	0.770395	0.606817	0.654304	0.542322	0.508833
AT1G74040.1	IMS1, MAML-3, IPMS2 - 2-isopropylmalate synthase 1	0.252069	8.96981	0.196879	0.108797	0.0704246	0.278317	0.381427	0.631695	0.346391	0.240715	0.101083	0.121979	0.120765	0.120538	0.429118	0.30008	447.1	9	1	10h	4h	0	1072.81	3980.23	1082.99	1709.37	0	1807.5	0	0	1650.5	3111.64	4141.99	3519.68	2127.94	8555.24	6284.75	1372.93	3258.04	261.615	5370.72	8555.24	0	0.125398	0.465238	0.126588	0.199804	0
AT1G13930.1	Involved in response to salt stress. Knockout mutants are hypersensitive to salt stress.	0.388148	1.33899	0.774139	0.69796	0.664508	0.612145	0.74078	0.819658	0.740102	0.107934	0.0954456	0.0760055	0.160021	0.0614565	0.157996	0.0833485	508.21	8	8	10h	6h	1.61599e+07	1.46497e+07	1.21993e+07	1.1144e+07	1.46788e+07	1.29539e+07	1.1421e+07	1.39291e+07	1.1568e+07	9.24086e+06	1.34318e+07	1.34901e+07	1.27119e+07	1.49535e+07	1.30671e+07	1.8519e+07	1.39516e+07	1.27278e+07	1.29047e+07	1.54854e+07	1.8519e+07	0.872611	0.791063	0.658742	0.601758	0.792631	0.69949
AT2G21660.1;AT2G21660.2	ATGRP7, CCR2, GR-RBP7, GRP7 - cold, circadian rhythm, and rna binding 2	0.178105	1.79498	0.780919	0.622864	0.821848	0.488004	0.769672	0.875959	0.775963	0.126427	0.1239	0.147671	0.200854	0.124043	0.188882	0.223238	699	9	7	10h	6h	1.00661e+06	1.30317e+06	984958	677616	945906	1.00438e+06	1.24958e+06	917780	1.30006e+06	486569	886044	999180	1.28291e+06	965203	926194	1.40635e+06	1.36318e+06	730076	1.24512e+06	1.29863e+06	1.40635e+06	0.71576	0.926633	0.700363	0.481825	0.672595	0.714171
AT2G37620.1	ACT1, AAc1 - actin 1	0.834692	1.42677	0.54718	0.549611	0.663641	0.760051	0.559945	0.770655	0.540139	0.174414	0.160868	0.276224	0.339339	0.372645	0.166981	0.332333	454.96	8	1	10h	24h	19903.6	21365.3	11083.5	23323.4	15695.8	13565.8	19206.8	30788.8	13499.5	31892.3	16587.2	30903.7	7647.69	15022.3	25629.9	29298.8	18805	27983.3	16902.3	6793.04	31892.3	0.624088	0.669922	0.34753	0.731319	0.49215	0.425364
AT3G09630.1	Ribosomal protein L4/L1 family	0.92459	1.50339	0.496319	0.429028	0.420118	0.403683	0.531093	0.571621	0.380222	0.450441	0.0165041	0.137013	0.00859479	0.292353	0.171516	0.24075	379.61	8	2	10h	24h	28010.3	3700.5	9995.28	12182.6	12374	11494.9	13763.7	7343.17	14196	11477.5	11137	10001.8	10296.1	24330.2	11384.2	15674.6	20974.9	8704.4	5093.44	18152.5	28010.3	1	0.132112	0.356844	0.434934	0.441766	0.410383
AT5G02870.1;AT5G02870.2	Ribosomal protein L4/L1 family	0.952869	1.7709	0.400281	0.463882	0.444627	0.522135	0.469792	0.708857	0.492901	0.352375	0.251446	0.208086	0.0390648	0.158624	0.463077	0.243768	322.19	8	2	10h	0h	7985.49	47299.8	15703	12849.4	42561.9	26856.3	14864.1	24680	39308.8	32499.2	29233.3	32335.7	16986.5	33993.5	10337.5	59115.4	56260.1	23899.5	18079.6	45435	59115.4	0.135083	0.800127	0.265633	0.217362	0.719981	0.454304
AT5G11880.1	Pyridoxal-dependent decarboxylase family protein	0.179224	1.7772	0.789725	0.700936	0.481909	0.699376	0.770747	0.856448	0.739867	0.195876	0.057595	0.2477	0.0715241	0.15168	0.0854713	0.243982	407.6	8	1	10h	4h	23145.8	13991.7	21206	15655.9	17783.7	18344.4	18876.3	8968.33	7757.97	15977.4	18468.4	14674.3	21346.2	20920.9	20524.1	23421.1	19327.6	17323.9	12710.1	24626.1	24626.1	0.939888	0.568166	0.861121	0.635743	0.722149	0.744916
AT1G59900.1	AT-E1 ALPHA, E1 ALPHA - pyruvate dehydrogenase complex E1 alpha subunit	0.826338	1.20451	0.727166	0.780011	0.731772	0.670529	0.685494	0.807661	0.782588	0.110332	0.130363	0.0287765	0.0903702	0.124315	0.184532	0.129066	406.06	9	5	10h	6h	246044	325707	261922	346246	301253	246759	267918	289723	281312	280667	231827	256319	217534	312044	241553	382156	302249	281395	261020	354797	382156	0.643831	0.852288	0.685378	0.906032	0.788299	0.645701
AT5G46290.1;AT5G46290.3;AT5G46290.2	KASI, KAS1 - 3-ketoacyl-acyl carrier protein synthase I	0.292585	1.36994	0.674567	0.69593	0.796266	0.688779	0.646272	0.885352	0.673797	0.0599539	0.0730672	0.0482664	0.205743	0.0653535	0.10804	0.193055	376.4	8	8	10h	8h	507546	605065	575590	639511	584371	517783	624633	705133	663005	695953	453226	509554	505790	602045	834214	726287	655219	698426	384395	603452	834214	0.608412	0.725311	0.689979	0.766603	0.700504	0.620684
AT1G43170.1;AT1G61580.1;AT1G43170.4	ARP1, emb2207, RPL3A, RP1 - ribosomal protein 1	0.558569	1.57843	0.651394	0.511295	0.475329	0.565663	0.573692	0.669559	0.424193	0.301949	0.0301588	0.0182782	0.106426	0.116063	0.235853	0.17667	308.83	8	8	10h	24h	491229	231733	236989	239753	267906	245829	225395	231940	243150	314837	240903	311558	216079	317804	195265	390441	401014	140608	178327	306192	491229	1	0.471742	0.482441	0.488067	0.545379	0.500437
AT3G11710.1	ATKRS-1 - lysyl-tRNA synthetase 1	0.723569	1.32245	0.84445	0.740109	0.716826	0.773313	0.652598	0.863025	0.810867	0.136832	0.108038	0.299867	0.00418194	0.0712432	0.133012	0.156542	376.02	8	8	10h	8h	396663	294591	313631	317749	318879	244094	330342	373411	149261	305571	307917	291476	241669	243438	370722	374814	281453	257235	326555	381132	396663	1	0.742674	0.790675	0.801056	0.803905	0.615368
AT2G17360.1;AT2G17360.2	Ribosomal protein S4 (RPS4A) family protein	0.62607	1.35319	0.699906	0.54126	0.714387	0.55989	0.650655	0.732428	0.565505	0.157061	0.0539251	0.226515	0.00374573	0.155794	0.237333	0.0620551	257.26	7	7	10h	2h	569826	607686	388528	423390	357419	430261	374952	512491	710999	415610	419561	427287	409495	619058	408233	745834	484742	374360	424121	466836	745834	0.764012	0.814774	0.520931	0.567673	0.47922	0.576886
AT1G48630.1;AT3G18130.1	RACK1B_AT - receptor for activated C kinase 1B	0.583173	1.59387	0.550424	0.711665	0.653414	0.737339	0.51621	0.822771	0.658283	0.162167	0.0967905	0.31129	0.371459	0.0824172	0.109407	0.0816762	254.14	7	4	10h	8h	76525.9	42679.3	55120.4	84326.1	76936.1	64130.3	82608.5	92838.6	31496.7	105571	50111.9	64474.7	48491.7	50523.2	90857	95881.4	73842.6	68399.1	61473.2	78613.6	105571	0.724879	0.404272	0.522119	0.798765	0.728765	0.607464
AT3G53870.1	Ribosomal protein S3 family protein	0.519616	1.72922	0.514812	0.395269	0.379218	0.526124	0.514238	0.65575	0.40713	0.0210754	0.21876	0.0643915	0.176108	0.048298	0.317818	0.154894	349.45	7	1	10h	4h	18813.7	18414.7	17370.9	21628.4	14129.3	6163.36	15840.8	13047	11330.8	23002	14197.3	16792.5	17659.4	20086.5	13204.1	35352.3	20990.4	14245.5	8992.31	19941.1	35352.3	0.532179	0.520892	0.491365	0.611796	0.399671	0.174341
AT3G29360.1;AT1G26570.1;AT5G15490.1	UDP-glucose 6-dehydrogenase family protein	0.281509	1.32366	0.628688	0.81484	0.774923	0.632677	0.726871	0.83217	0.812005	0.0315828	0.0820001	0.119312	0.258645	0.0778284	0.097144	0.163761	356.08	7	4	10h	0h	251457	250423	229739	341513	326319	280417	337531	315584	248680	316365	174476	309356	286928	249592	348102	340816	279496	387908	271680	285361	387908	0.64824	0.645572	0.592252	0.880397	0.841228	0.722895
AT5G54160.1	ATOMT1, OMT1 - O-methyltransferase 1	0.127498	1.51746	0.560827	0.684633	0.768037	0.786101	0.66766	0.851032	0.616256	0.0847198	0.0820362	0.0844634	0.294786	0.0702838	0.133989	0.100796	293.23	7	7	10h	0h	420289	309696	369253	508093	426955	406855	493703	560575	451101	649781	377408	453491	384160	470985	653344	530996	483710	434544	326896	446441	653344	0.643289	0.474017	0.565174	0.77768	0.653491	0.622727
AT4G33030.1	SQD1 - sulfoquinovosyldiacylglycerol 1	0.161601	1.27827	0.641251	0.722628	0.819692	0.798987	0.806239	0.819693	0.678496	0.123411	0.080742	0.162409	0.0219922	0.0988771	0.0103269	0.00691304	412.95	7	7	10h	0h	195454	132249	174963	176070	213171	177215	202291	178958	261295	204708	212834	231383	181717	218898	217278	212334	212932	178420	178238	175204	261295	0.74802	0.506131	0.669601	0.673837	0.815826	0.678221
AT1G14610.1	TWN2, VALRS - valyl-tRNA synthetase / valine--tRNA ligase (VALRS)	0.854032	1.17924	0.804199	0.793754	0.754119	0.82455	0.713427	0.841298	0.796947	0.121036	0.204538	0.0475704	0.0444395	0.175065	0.0304495	0.0564819	333.85	7	7	10h	8h	537439	396435	473407	460984	583306	344715	471828	421774	426044	499294	462635	506659	305443	436337	510803	477039	484360	461694	499280	433617	583306	0.921368	0.679636	0.811593	0.790295	1	0.590968
AT2G38040.1	CAC3 - acetyl Co-enzyme a carboxylase carboxyltransferase alpha subunit	0.084575	1.45276	0.676335	0.632287	0.693349	0.5928	0.848795	0.861199	0.624733	0.136161	0.119434	0.0376425	0.080482	0.0854475	0.121564	0.12217	304.7	7	7	10h	6h	342158	337603	233771	300528	328746	224762	309103	330444	296967	292523	241278	403955	337738	404782	364656	450237	348337	220350	296202	327281	450237	0.759952	0.749834	0.519218	0.667489	0.730163	0.499208
AT5G64460.1;AT5G64460.5;AT5G64460.7	Phosphoglycerate mutase family protein	0.572776	1.20759	0.781557	0.851927	0.869057	0.904568	0.81525	0.909426	0.753094	0.150859	0.141939	0.0852694	0.125018	0.0304923	0.125148	0.0828171	273.78	7	7	10h	24h	415610	287775	322953	367142	437732	313873	352404	366051	422787	434655	357262	369998	343312	357274	436655	422220	335381	356721	343772	288466	437732	0.949461	0.657423	0.737787	0.838737	1	0.717043
AT3G27830.1;AT3G27850.1	RPL12-A, RPL12 - ribosomal protein L12-A	0.00372693	1.82205	0.779952	0.46383	0.458906	0.428946	0.567535	0.781562	0.465293	0.190571	0.0660369	0.0613269	0.0183453	0.0295987	0.188141	0.0980215	340.63	6	6	10h	6h	3.3492e+06	2.23982e+06	2.24763e+06	1.64583e+06	1.30108e+06	1.71347e+06	1.34454e+06	1.75325e+06	1.51312e+06	1.39318e+06	1.48008e+06	1.86926e+06	1.82125e+06	2.01185e+06	2.33573e+06	3.33946e+06	2.17763e+06	1.71088e+06	1.18155e+06	1.78266e+06	3.3492e+06	1	0.668761	0.671094	0.491411	0.388474	0.511606
AT1G48350.1	Ribosomal L18p/L5e family protein	0.00667458	1.79749	0.879341	0.573951	0.53702	0.492751	0.603429	0.885717	0.566652	0.109036	0.0798251	0.0243843	0.0546883	0.0770933	0.0874872	0.186944	279.73	6	6	10h	6h	969761	824450	764043	526890	498437	644460	539725	494279	528340	515352	440350	527666	558189	669693	866565	939702	770534	615951	344381	688221	969761	1	0.850157	0.787867	0.543319	0.513979	0.664555
AT5G20290.1;AT5G59240.1	Ribosomal protein S8e family protein	0.285788	1.7092	0.550134	0.437131	0.467402	0.458526	0.513607	0.721186	0.421944	0.0751338	0.0349631	0.0387637	0.105399	0.121813	0.26252	0.195193	266.37	6	5	10h	24h	394128	403459	311700	280474	320943	280010	298453	344230	299782	358282	258097	406551	252240	376842	321786	672131	460277	234294	184204	432306	672131	0.586386	0.600268	0.463748	0.417291	0.477501	0.4166
AT4G31700.1;AT5G10360.1;AT4G31700.2	RPS6, RPS6A - ribosomal protein S6	0.291297	1.54462	0.718412	0.610624	0.581564	0.636228	0.649385	0.838875	0.543095	0.201764	0.0744622	0.0792812	0.143491	0.12772	0.150255	0.152849	385.39	6	6	10h	24h	611593	485385	342292	417068	452200	354059	420841	416992	327275	492631	357116	510723	342019	448238	469186	667801	543617	319345	289423	479270	667801	0.915831	0.72684	0.512567	0.624539	0.677147	0.530186
AT3G11510.1;AT3G52580.1;AT2G36160.1	Ribosomal protein S11 family protein	0.563931	1.55108	0.736566	0.623181	0.605828	0.648634	0.687573	0.867657	0.559387	0.273088	0.0967956	0.141529	0.171308	0.16749	0.166289	0.196403	234.62	6	6	10h	24h	861669	670695	389501	519545	635146	471328	528249	403158	649335	669499	458789	710844	433557	649632	592297	869742	801874	374975	401416	683177	869742	0.990718	0.771143	0.447836	0.597355	0.73027	0.541917
AT3G54470.1	uridine 5'-monophosphate synthase / UMP synthase (PYRE-F) (UMPS)	0.167354	1.32521	0.655122	0.625526	0.785964	0.695352	0.702017	0.808678	0.610227	0.108511	0.0138248	0.185362	0.0545683	0.0587932	0.101718	0.0590062	281.74	6	5	10h	24h	215271	220466	160983	188316	186763	194684	303618	205903	206377	222837	199406	231580	211912	195942	276158	214397	246032	205945	174192	175691	303618	0.70902	0.726131	0.530215	0.620239	0.615125	0.641214
AT4G37910.1	mtHsc70-1 - mitochondrial heat shock protein 70-1	0.041083	1.77914	0.506296	0.493075	0.468132	0.667974	0.611271	0.832873	0.828691	0.0848135	0.0413244	0.175164	0.225016	0.133396	0.181946	0.0644404	339.48	6	5	10h	4h	118025	84183.8	100825	96640.7	107347	91133	101547	123549	55095.3	165012	101523	131064	142818	91982.3	171492	199510	127498	175719	150953	169325	199510	0.591572	0.421952	0.505365	0.48439	0.538052	0.456784
AT3G25230.2	ROF1, ATFKBP62, FKBP62 - rotamase FKBP 1	0.954728	1.21168	0.656674	0.68787	0.743664	0.753565	0.71299	0.795678	0.717286	0.0458199	0.115905	0.247416	0.0320597	0.151069	0.0791955	0.214435	280.31	6	6	10h	0h	142191	160147	161532	143274	193287	149346	170650	119205	235465	172100	182776	133583	204602	165466	208516	173327	180219	202583	193262	110841	235465	0.603875	0.680133	0.686015	0.608473	0.820875	0.634263
AT3G15360.1	ATHM4, TRX-M4, ATM4 - thioredoxin M-type 4	0.807292	1.26049	0.782	0.704474	0.680561	0.796825	0.722179	0.857839	0.716673	0.0901911	0.142794	0.189822	0.247467	0.110216	0.0678836	0.247474	345.14	5	5	10h	4h	2.93974e+06	2.33263e+06	2.62526e+06	1.99689e+06	2.20421e+06	2.91357e+06	2.07046e+06	1.79155e+06	3.01115e+06	2.09337e+06	3.27152e+06	2.0153e+06	2.54988e+06	2.7283e+06	2.62414e+06	3.02778e+06	3.01163e+06	1.82729e+06	2.04417e+06	3.36642e+06	3.36642e+06	0.873254	0.69291	0.779837	0.59318	0.654763	0.86548
AT4G03520.1	ATHM2 - Thioredoxin superfamily protein	0.497487	1.18055	0.869723	0.884425	0.882378	0.862516	0.823976	0.887271	0.751577	0.124951	0.0737603	0.101672	0.0274701	0.112415	0.0584951	0.0733697	314.32	7	6	10h	24h	2.43441e+06	2.08941e+06	1.82796e+06	2.15407e+06	1.97298e+06	2.33211e+06	2.38056e+06	2.17578e+06	1.88787e+06	2.05243e+06	2.14701e+06	2.23246e+06	1.70184e+06	2.08339e+06	2.32417e+06	2.08567e+06	2.07011e+06	2.02039e+06	1.66634e+06	1.80221e+06	2.43441e+06	1	0.858283	0.750885	0.884844	0.810456	0.957975
AT4G02930.1	GTP binding Elongation factor Tu family protein	0.352577	1.38529	0.615287	0.811008	0.722259	0.769862	0.606497	0.840176	0.690404	0.156517	0.16421	0.0728902	0.141049	0.0676856	0.0428813	0.233202	467.55	5	4	10h	8h	203472	169264	277092	352046	256919	247571	232119	282388	248298	306139	235915	207790	193070	239684	293072	312048	282222	319193	156075	253894	352046	0.577969	0.480802	0.78709	1	0.729787	0.703235
AT4G34620.1	SSR16 - small subunit ribosomal protein 16	0.000479584	1.68716	0.794499	0.490255	0.481669	0.495339	0.521614	0.812653	0.566614	0.180944	0.043226	0.024226	0.0777276	0.0425086	0.116074	0.0515266	283.42	5	5	10h	4h	1.33193e+06	964882	877837	614564	625212	719182	624162	621705	678782	732962	586552	681338	646048	756875	961311	1.25654e+06	1.02934e+06	831495	733192	699382	1.33193e+06	1	0.724424	0.659072	0.461408	0.469403	0.539954
AT3G63540.1	Mog1/PsbP/DUF1795-like photosystem II reaction center PsbP family protein	0.85961	1.11548	0.872458	0.899732	0.843718	0.820032	0.86934	0.914733	0.9032	0.0521047	0.0591147	0.12637	0.146584	0.0800431	0.0789635	0.0714285	540.58	6	6	10h	6h	1.23931e+06	1.34839e+06	1.2035e+06	1.21494e+06	1.30887e+06	1.38591e+06	1.31017e+06	1.34447e+06	1.01167e+06	1.33793e+06	1.03766e+06	1.30817e+06	1.34265e+06	1.12683e+06	1.44847e+06	1.2227e+06	1.30373e+06	1.25156e+06	1.42768e+06	1.24555e+06	1.44847e+06	0.855596	0.930906	0.830873	0.83877	0.903617	0.956808
AT1G76080.1	ATCDSP32, CDSP32 - chloroplastic drought-induced stress protein of 32 kD	0.119579	1.34687	0.746103	0.866249	0.806167	0.850347	0.908175	0.93902	0.697187	0.0979686	0.1175	0.103838	0.0570965	0.111279	0.05281	0.134562	299.26	5	5	10h	24h	403800	326473	321813	398327	356893	466284	395876	417002	323905	418670	380717	469468	442661	368495	427114	470036	426969	271946	314731	396432	470036	0.859083	0.694571	0.684656	0.847439	0.759288	0.992019
AT3G12490.1	ATCYSB, ATCYS6, CYSB - cystatin B	0.552181	1.21388	0.905752	0.900485	0.767747	0.803702	0.829158	0.931957	0.922388	0.0566576	0.102464	0.233486	0.0461284	0.0560857	0.0942494	0.0785618	235.77	5	5	10h	4h	687031	653146	739215	740699	598868	727732	667334	712382	382850	590076	639997	590261	675963	637327	763987	744934	630631	645040	707290	765254	765254	0.897781	0.853502	0.965973	0.967912	0.782574	0.950968
AT2G21385.1;AT2G21385.4;AT2G21385.2	unknown protein	0.842504	1.18171	0.90305	0.90482	0.829878	0.785484	0.862261	0.928217	0.863833	0.069484	0.0441315	0.182621	0.17917	0.123005	0.104365	0.131299	181.16	5	5	10h	6h	199036	179737	209475	207350	189295	192757	185156	217134	138295	198064	143046	184340	215261	162078	212417	216726	175499	206144	154743	201816	217134	0.916649	0.827772	0.964729	0.95494	0.871787	0.887733
AT2G41840.1	Ribosomal protein S5 family protein	0.28216	1.45054	0.642175	0.558862	0.723873	0.60126	0.604322	0.806348	0.555895	0.0838257	0.0785828	0.20728	0.0241881	0.117423	0.175894	0.136826	201.68	5	4	10h	24h	444949	487065	374544	424298	392467	320286	426003	394545	652230	396171	419370	378751	350452	500339	445225	678194	517161	317428	329665	483922	678194	0.65608	0.718179	0.552266	0.625629	0.578694	0.472264
AT4G27440.1;AT5G54190.1	PORB - protochlorophyllide oxidoreductase B	0.0149871	1.74286	0.526695	0.58264	0.594498	0.537728	0.753689	0.917956	0.652371	0.130027	0.0616838	0.0600999	0.115784	0.114614	0.0732113	0.162746	343	5	5	10h	0h	189012	172543	269600	239184	205509	253504	215906	263337	233163	247495	182089	288817	262639	351714	357336	343236	399444	231039	215599	335119	399444	0.473188	0.431959	0.674938	0.598792	0.514488	0.634642
AT1G49760.1	PAB8, PABP8 - poly(A) binding protein 8	0.774293	1.27524	0.76043	0.777841	0.767476	0.692284	0.809226	0.88283	0.757242	0.0553052	0.131721	0.0401258	0.294291	0.045806	0.139102	0.163144	289.02	5	3	10h	6h	117735	103589	117932	118087	94991.7	133945	117118	107262	118019	72005	133898	124364	112477	124185	148712	136725	108426	84944.9	130259	122630	148712	0.791695	0.696574	0.793022	0.794063	0.638761	0.9007
AT4G34670.1	Ribosomal protein S3Ae	0.26459	1.82281	0.67696	0.513786	0.559566	0.580392	0.435513	0.793856	0.447149	0.255863	0.176484	0.137866	0.0976974	0.128534	0.184595	0.213332	240.28	5	2	10h	8h	305068	178581	155494	163556	216282	105246	155423	146922	225962	204398	160915	162723	90431.2	158030	202624	314712	232173	94904.3	109476	217790	314712	0.969353	0.567443	0.494082	0.519701	0.687238	0.334418
AT1G74050.1;AT1G18540.1	Ribosomal protein L6 family protein	0.432877	1.46699	0.754846	0.63846	0.694415	0.727244	0.71652	0.869596	0.592774	0.191721	0.0609446	0.0631109	0.0673516	0.148625	0.149011	0.230255	215.34	5	5	10h	24h	272504	242690	161748	183939	211520	177110	195919	197480	229349	231633	203160	236152	163058	243362	211399	298932	269519	137153	137767	256677	298932	0.911594	0.811859	0.541086	0.615319	0.707586	0.592476
AT4G33510.1;AT4G33510.2	DHS2 - 3-deoxy-d-arabino-heptulosonate 7-phosphate synthase	0.212132	1.34187	0.912244	0.8234	0.724073	0.787956	0.756676	0.959478	0.71503	0.0920278	0.144696	0.107204	0.261923	0.0715116	0.0384062	0.10654	208.44	5	4	10h	24h	223764	185110	219185	220779	191590	154522	182789	177812	137906	223333	138326	181491	154790	184672	211962	219124	229492	188560	164062	139660	229492	0.97504	0.806606	0.955086	0.962035	0.834844	0.673322
AT4G35630.1;AT2G17630.1	PSAT - phosphoserine aminotransferase	0.332447	1.23786	0.817339	0.811823	0.70469	0.743242	0.76097	0.872307	0.840935	0.0618038	0.0739879	0.0367183	0.00456045	0.0599597	0.123689	0.149956	253.13	5	5	10h	4h	457243	397564	451513	406172	477818	413513	357054	395992	373231	394247	397682	369931	414407	431889	388691	505295	500186	532753	437204	374074	532753	0.858264	0.746245	0.847509	0.762402	0.896885	0.776182
AT3G19480.1	D-3-phosphoglycerate dehydrogenase	0.930519	1.24663	0.597645	0.641218	0.688476	0.563824	0.698917	0.70288	0.565539	0.189818	0.0276416	0.295517	0.272328	0.226673	0.0149648	0.256308	221.21	5	2	10h	6h	35744.4	49881.2	26332.7	41264.4	40790.3	38066.1	25733.9	40795.8	62444.1	47232	23183	50235.7	27395.2	53299	44803.4	42935.9	43932.8	43670.7	16861	45412	62444.1	0.572422	0.798814	0.421701	0.660821	0.653229	0.609602
AT1G24180.1	IAR4 - Thiamin diphosphate-binding fold (THDP-binding) superfamily protein	0.716056	1.48159	0.656584	0.646217	0.585073	0.683351	0.57146	0.84667	0.669793	0.164347	0.131548	0.240035	0.324751	0.149818	0.135854	0.222891	237.02	6	2	10h	8h	4126.83	6351.54	6835.62	7012.01	4932.14	5096.47	7389.7	3203.77	4834.79	8025.08	3988.15	6284.34	5128.11	3656.84	6516.03	8789.94	7020.58	5008.54	8132.19	4521.61	8789.94	0.469495	0.722592	0.777664	0.797731	0.561112	0.579808
AT3G11830.1	TCP-1/cpn60 chaperonin family protein	0.65529	1.33641	0.57532	0.630695	0.757635	0.663546	0.746269	0.768866	0.626865	0.195021	0.137707	0.0261817	0.251856	0.178956	0.207377	0.116572	203.57	5	5	10h	0h	80301.1	41764.7	53151	56619.1	80152	55310.7	73917.8	77835.8	78988.1	85441.5	49282.8	94945.2	73516.1	58819.1	101518	71824.6	60819.3	70837.3	49980.1	70097.7	101518	0.791	0.4114	0.52356	0.557722	0.789531	0.544833
AT2G20140.1;AT4G29040.1	AAA-type ATPase family protein	0.679134	1.52056	0.575964	0.764844	0.727007	0.694858	0.626086	0.875789	0.697015	0.0753579	0.170802	0.264053	0.334172	0.118953	0.198303	0.145723	257.55	5	5	10h	0h	94368.2	99161	76772.6	150443	102612	105889	136745	138401	66041.3	145664	71735.1	118859	83226.7	91738.7	156434	153349	101227	130883	110833	85396.5	156434	0.603244	0.633882	0.490765	0.961698	0.655942	0.676891
AT1G21680.1	DPP6 N-terminal domain-like protein	0.786615	1.2497	0.750051	0.72545	0.697722	0.76098	0.723745	0.871941	0.778741	0.129043	0.0306452	0.16285	0.209229	0.0496517	0.122489	0.184174	316.7	6	6	10h	4h	155794	211505	162607	169757	164228	178539	168588	124002	200345	144367	214050	160382	183270	167668	202508	178015	235497	166374	151108	232692	235497	0.661551	0.898119	0.690485	0.720847	0.697367	0.758137
AT5G63310.1	NDPK2, NDPK1A, NDPK IA IA, NDPK IA, ATNDPK2 - nucleoside diphosphate kinase 2	0.964195	1.17292	0.826467	0.760738	0.783667	0.706785	0.792374	0.829003	0.77277	0.162256	0.0400674	0.214043	0.0339486	0.120696	0.118815	0.0872145	207.85	4	4	10h	6h	1.42836e+06	1.14393e+06	969189	1.02911e+06	1.08714e+06	1.14357e+06	1.29011e+06	766395	1.30158e+06	975258	1.04383e+06	1.13752e+06	956608	1.30126e+06	1.30337e+06	1.25916e+06	989823	1.00743e+06	1.0595e+06	1.24447e+06	1.42836e+06	1	0.800869	0.678531	0.720485	0.76111	0.800618
AT2G23120.1	Late embryogenesis abundant protein, group 6	0.874511	1.18484	0.842421	0.752764	0.721401	0.729975	0.847739	0.854744	0.765021	0.160249	0.0789997	0.340759	0.266203	0.120412	0.0541312	0.0133692	383.77	5	5	10h	4h	1.71712e+06	1.45549e+06	1.167e+06	1.13836e+06	1.34598e+06	1.39342e+06	1.68809e+06	1.45101e+06	577100	930235	1.57667e+06	1.47756e+06	1.23883e+06	1.65061e+06	1.57102e+06	1.39088e+06	1.44119e+06	1.3042e+06	1.29689e+06	1.3398e+06	1.71712e+06	1	0.847636	0.679629	0.662948	0.783859	0.811485
AT1G07770.1;AT3G46040.1	RPS15A - ribosomal protein S15A	0.550514	1.52409	0.609789	0.483946	0.524527	0.523604	0.55219	0.709791	0.465713	0.0706929	0.0510437	0.128197	0.0252015	0.173564	0.261402	0.156281	136.67	4	4	10h	24h	363994	307172	293755	244971	235004	285814	208822	277124	344058	285581	266782	264260	216246	393271	259944	527462	335757	151997	277724	307217	527462	0.690087	0.582359	0.556922	0.464433	0.445537	0.541867
AT1G22780.1	PFL, RPS18A, PFL1 - Ribosomal protein S13/S18 family	0.858998	1.38487	0.620787	0.590377	0.714344	0.593229	0.639065	0.773364	0.558439	0.0545391	0.0455058	0.167323	0.271425	0.144129	0.300619	0.112542	291.87	4	4	10h	24h	948147	948890	811153	897697	895721	782106	767224	1.23698e+06	1.11213e+06	1.14175e+06	583562	1.06778e+06	688182	1.03197e+06	628700	1.45417e+06	1.29094e+06	820214	644488	971493	1.45417e+06	0.652019	0.65253	0.557811	0.617326	0.615967	0.537837
AT1G14980.1	CPN10 - chaperonin 10	0.33602	1.21389	0.810173	0.768599	0.826613	0.780543	0.749045	0.909257	0.862861	0.0472745	0.0612206	0.131794	0.00131902	0.0976342	0.10234	0.046192	132.52	4	4	10h	8h	559205	498040	523230	512392	455206	531775	615367	445685	551494	506951	508164	480464	427153	553611	650262	604381	519123	591856	531841	559561	650262	0.859969	0.765906	0.804644	0.787978	0.700034	0.817785
AT4G00100.1	ATRPS13A, RPS13, PFL2, RPS13A - ribosomal protein S13A	0.549831	1.66977	0.724549	0.575766	0.598465	0.638529	0.591071	0.776016	0.464745	0.188115	0.0487657	0.286716	0.240699	0.232586	0.199985	0.0498958	178.8	4	1	10h	24h	54553.1	47280.5	31887.5	36762.6	37515.6	31984	30608.2	23122.6	56720.6	49752.4	28811.2	50866.5	22257.9	35962.4	37857	43843.6	61519.3	30753.1	25077.4	29941.8	61519.3	0.886764	0.768548	0.518334	0.597578	0.609819	0.519901
AT3G60770.1	Ribosomal protein S13/S15	0.238475	1.77257	0.731331	0.472512	0.596824	0.489227	0.589432	0.826757	0.466419	0.248011	0.0345216	0.285704	0.0742896	0.149408	0.183094	0.121147	156.42	4	1	10h	24h	94708.5	64672.3	48408.9	46048.8	47172.2	41031.8	53460.8	31127.9	84984.3	51309.1	41358.9	59084	40328.6	68060.1	59482.8	93634.9	81785.2	40518.8	34973	57029.7	94708.5	1	0.682856	0.511135	0.486216	0.498077	0.433242
AT4G11600.1	ATGPX6, PHGPX, LSC803, GPX6 - glutathione peroxidase 6	0.452567	1.47747	0.686243	0.775091	0.745129	0.59659	0.823374	0.881441	0.687605	0.128359	0.136438	0.167276	0.166313	0.200351	0.0943972	0.136067	208.19	4	4	10h	6h	297516	215317	309511	246675	340831	341308	311448	356469	224993	191329	285279	345301	241929	399443	313704	353475	389078	244962	337389	241626	399443	0.744828	0.539044	0.774857	0.617547	0.853265	0.85446
AT3G15190.1	chloroplast 30S ribosomal protein S20, putative	0.00896225	1.95161	0.893775	0.566947	0.492468	0.475603	0.554593	0.928189	0.6263	0.128015	0.00653023	0.145768	0.143533	0.173801	0.0971788	0.126096	273.23	4	4	10h	6h	173467	137074	180929	102907	103607	105239	80220.9	70026.5	120551	105778	68571.9	93576.3	74612.6	136771	149863	183294	177237	120625	89328	134438	183294	0.94639	0.747836	0.987098	0.561431	0.565253	0.574158
AT1G33120.1	Ribosomal protein L6 family	0.717929	1.46523	0.691063	0.599098	0.685869	0.685846	0.779768	0.877817	0.62078	0.115334	0.137277	0.157731	0.337321	0.250028	0.176822	0.251893	204.4	4	4	10h	2h	333194	332595	245124	282736	311380	195575	294871	373673	235522	406147	196544	436142	221634	370061	296606	439378	421096	210716	207017	400536	439378	0.758331	0.756968	0.557889	0.643493	0.708683	0.445117
AT4G30530.1;AT4G30550.1	Class I glutamine amidotransferase-like superfamily protein	0.204603	1.21594	0.760412	0.715836	0.753677	0.847291	0.857817	0.870416	0.808428	0.0144441	0.0686129	0.0778921	0.0126577	0.112923	0.112858	0.0721575	154.87	4	4	10h	2h	100934	97478.1	97939.4	85681.2	90376.2	102922	102087	105270	86370.1	108908	111233	109726	97699.3	126888	106211	103104	129908	111522	94276.2	109267	129908	0.776964	0.75036	0.753911	0.659551	0.695691	0.792267
AT1G07320.1	RPL4 - ribosomal protein L4	0.569709	1.83359	0.46359	0.343725	0.580225	0.412507	0.376356	0.630251	0.389554	0.270282	0.134002	0.363611	0.0301376	0.129219	0.0670833	0.246755	184.93	4	4	10h	2h	142095	104311	306372	114663	97843.5	197346	150124	144267	397462	155486	172426	148174	98948.4	201639	273572	221310	256620	265246	77817.2	121436	397462	0.357506	0.262443	0.770821	0.288489	0.246171	0.496516
AT3G47370.1;AT3G45030.1	Ribosomal protein S10p/S20e family protein	0.788852	1.39883	0.626832	0.509854	0.674065	0.535973	0.519279	0.713199	0.573023	0.132905	0.0614594	0.282434	0.079276	0.103674	0.262523	0.135287	103.25	4	4	10h	2h	91301.7	139435	129908	97546.4	86112.7	109683	96161.2	99877.3	191782	92039.2	113540	86912.6	89348.3	122504	85002.4	185563	139770	80229.6	121104	128352	191782	0.476071	0.727051	0.677375	0.508632	0.449014	0.571915
AT2G39770.1	CYT1, VTC1, SOZ1, EMB101, GMP1 - Glucose-1-phosphate adenylyltransferase family protein	0.474795	1.55832	0.615338	0.64368	0.613884	0.738606	0.730247	0.773655	0.496467	0.258666	0.14437	0.129313	0.209081	0.114591	0.204363	0.0486354	213.02	4	4	10h	24h	163242	68982.3	106465	134011	132758	87519.6	132124	119551	86213.5	162637	108388	152286	138633	111018	183471	131783	110575	100413	82630.4	90218	183471	0.889743	0.375985	0.580285	0.730425	0.723592	0.477022
AT5G53480.1	ARM repeat superfamily protein	0.165574	1.3078	0.707656	0.658151	0.650238	0.761438	0.809374	0.834158	0.637833	0.100401	0.0757203	0.0850714	0.151614	0.0797569	0.158827	0.0151396	153.5	4	4	10h	24h	109882	84735.3	109385	81759.3	101292	99684.1	83350.9	106764	89221	124387	93683.7	110857	107868	128974	97864.3	117285	143197	93736.9	90747.7	89522.3	143197	0.767351	0.59174	0.763876	0.570957	0.707363	0.696133
AT2G20610.1;AT2G20610.2;AT4G28420.2	SUR1, HLS3, RTY, ALF1, RTY1 - Tyrosine transaminase family protein	0.825841	1.17579	0.741479	0.774168	0.771669	0.81226	0.842576	0.871822	0.857375	0.130214	0.0644158	0.149459	0.0799108	0.113379	0.0583792	0.192094	218.73	4	4	10h	0h	137179	122315	171508	139438	146792	163773	146704	122067	179779	146433	168330	137944	174464	177359	172956	177664	156147	193758	123800	180811	193758	0.707991	0.63128	0.885167	0.719649	0.757607	0.845247
AT4G16720.1	Ribosomal protein L23/L15e family protein	0.534188	1.40919	0.828089	0.695234	0.732789	0.731776	0.764143	0.872366	0.619053	0.177386	0.135885	0.0419042	0.174062	0.165848	0.140756	0.233805	181.68	4	3	10h	24h	174456	208039	134329	141568	174314	118025	142390	157133	157823	177843	126632	180499	119175	177240	147804	195751	200903	99492.7	101934	184935	208039	0.838574	1	0.645693	0.680488	0.837891	0.567323
AT5G35170.1	adenylate kinase family protein	0.261306	1.36622	0.767217	0.725335	0.630316	0.729637	0.763414	0.80993	0.592827	0.055347	0.171774	0.0370645	0.195592	0.0697782	0.169878	0.0671259	188.14	4	2	10h	24h	108822	125453	120427	89534.8	141058	104747	102823	97187.8	91399.2	133757	91129	110775	130040	112129	116642	103699	154108	103041	83360.3	87675.9	154108	0.706145	0.81406	0.781448	0.580989	0.915318	0.679697
AT2G34470.1	UREG, PSKF109 - urease accessory protein G	0.661621	1.42796	0.589409	0.714168	0.743288	0.632746	0.72033	0.84165	0.796532	0.130861	0.155889	0.264364	0.0339707	0.234309	0.0947932	0.132097	187.7	4	4	10h	0h	45733.8	45504.8	65740.4	66073.2	48421.8	75711.4	67291.7	41892.8	88777.6	54041.1	58306.2	40775.9	81008.3	70063.4	75443.6	82749.9	65965.6	78773.9	57260.5	76108.2	88777.6	0.51515	0.512571	0.740506	0.744255	0.545428	0.852821
AT3G08947.1;AT3G08943.1	ARM repeat superfamily protein	0.0238605	1.30438	0.709701	0.697582	0.711792	0.765923	0.758838	0.90856	0.696547	0.0233301	0.101301	0.0361837	0.0206204	0.0722901	0.101873	0.0242636	152.62	4	4	10h	24h	50582	47597.4	48077.5	55955	43950.3	43854.2	48974.8	46372	51341.3	53616.1	51612.9	51788	47340.4	57254.8	68694.2	63674.4	54869.7	48951.2	48663.7	45931.3	68694.2	0.736336	0.692889	0.699877	0.814552	0.639797	0.638397
AT5G40950.1	RPL27 - ribosomal protein large subunit 27	0.362935	1.90761	0.623408	0.397147	0.526282	0.36079	0.345177	0.658465	0.409135	0.0149484	0.114125	0.41065	0.0352389	0.0976604	0.290561	0.103423	262.8	3	3	10h	8h	593845	613344	585409	357427	284759	499802	294734	260087	958494	321932	369698	224619	401242	366690	368051	922843	602510	338280	331625	506554	958494	0.61956	0.639904	0.610759	0.372905	0.29709	0.521446
AT1G75350.1	emb2184 - Ribosomal protein L31	0.0031195	2.29449	0.755966	0.53547	0.569194	0.405868	0.601715	0.931262	0.688991	0.0730259	0.013443	0.121341	0.057092	0.0956292	0.0609966	0.198953	150.76	3	3	10h	6h	464494	409014	385546	289024	299238	303557	305483	254505	387998	247735	202911	341922	277463	382763	490538	555163	505305	405889	262230	479387	555163	0.83668	0.736745	0.694473	0.520612	0.539009	0.54679
AT4G10040.1	CYTC-2 - cytochrome c-2	0.956216	1.35444	0.560135	0.537593	0.544234	0.463212	0.605565	0.627392	0.591577	0.209693	0.200617	0.403973	0.0195089	0.149502	0.196124	0.0840704	170.65	4	1	10h	6h	5242.29	6200.47	2764.83	4255.87	6367.56	3012.41	3402.15	1947.27	8454.87	3799.76	4033.03	6556.58	4624.96	4178.36	5911.99	3428.25	6573.32	5639.9	5129.57	4235.65	8454.87	0.620032	0.733361	0.327011	0.503364	0.753123	0.356293
AT5G27850.1	Ribosomal protein L18e/L15 superfamily protein	0.514353	1.43508	0.59178	0.593788	0.567633	0.626916	0.718335	0.809686	0.564208	0.17645	0.0901566	0.212374	0.0313353	0.0245205	0.182001	0.269097	96.35	3	1	10h	24h	53973.3	35957.2	31145.3	40828	46471.2	34187.5	31746.9	55362.1	29026.4	41243.7	44265.9	49366.9	47160.7	50440.7	43464.9	53994.9	68198.6	31500.7	24638.3	59295.6	68198.6	0.791413	0.527242	0.456685	0.598663	0.681409	0.501293
AT1G36160.1	ACC1, AT-ACC1, EMB22, GK, PAS3 - acetyl-CoA carboxylase 1	0.0203209	2.03799	0.426305	0.768267	0.697174	0.601101	0.524801	0.868804	0.576535	0.107012	0.180742	0.134116	0.215242	0.086456	0.117188	0.0647115	116.31	3	2	10h	0h	16273.9	10733.6	17901.5	31889.9	19811.6	29231.4	19328.5	25552	28563.1	26452.1	15763.2	17763.7	21741.5	15779.8	35114.9	27196.6	29212.5	17824.4	20578.4	22332.2	35114.9	0.463447	0.305671	0.509798	0.908157	0.564192	0.83245
AT1G09590.1	Translation protein SH3-like family protein	0.6809	1.44531	0.686252	0.703432	0.563814	0.782511	0.729065	0.814884	0.621307	0.0829411	0.19302	0.168674	0.159281	0.0776845	0.288261	0.147845	84.25	3	3	10h	4h	315488	357190	280487	325924	414916	236187	299711	312242	171152	414432	310143	378675	312009	321945	223507	445339	462981	254312	242263	366385	462981	0.681429	0.7715	0.605828	0.703969	0.896183	0.510144
AT1G56450.1	PBG1 - 20S proteasome beta subunit G1	0.422708	1.38853	0.637828	0.698032	0.647061	0.554738	0.566887	0.770272	0.691966	0.11011	0.0549611	0.157819	0.160506	0.0383219	0.19897	0.0897622	153.7	3	3	10h	6h	203755	267180	197724	258552	222175	251046	173887	220670	283781	233511	154190	183406	209622	201262	229995	349446	228064	277225	230648	217541	349446	0.58308	0.764581	0.565822	0.739892	0.635792	0.718413
AT5G16130.1;AT3G02560.1	Ribosomal protein S7e family protein	0.358591	1.58658	0.660387	0.61592	0.534565	0.549772	0.634292	0.766334	0.483009	0.121676	0.060911	0.165736	0.163101	0.0676627	0.229255	0.127766	101.9	3	3	10h	24h	134437	171619	120985	145853	119594	132838	131740	139706	74231.8	143363	93644.2	126694	130018	153453	116777	215550	163224	101517	77962.9	132859	215550	0.623692	0.796188	0.561282	0.676652	0.554832	0.616274
AT2G09990.1	Ribosomal protein S5 domain 2-like superfamily protein	0.469991	2.12009	0.65057	0.500342	0.424207	0.631189	0.457623	0.899356	0.496421	0.268728	0.155751	0.287444	0.0969505	0.275308	0.135777	0.185299	137.48	3	1	10h	4h	24757.2	17454.6	10297.6	14004.4	17353.7	9025.87	15256	16472.1	2510.78	18826.1	15137.3	18496	4103.2	14336.7	20041.7	26904.2	25643.6	10002.6	10980.2	19084.7	26904.2	0.920195	0.648766	0.382748	0.520529	0.645016	0.335481
ATCG00500.1	ACCD - acetyl-CoA carboxylase carboxyl transferase subunit beta	0.434555	1.31315	0.787647	0.795017	0.835027	0.732821	0.701448	0.850772	0.647887	0.183843	0.15128	0.0610058	0.0871873	0.12795	0.14136	0.0797346	91.83	3	3	10h	24h	315502	211369	219040	238074	303840	210977	241420	276142	273217	250791	211869	244433	174790	245057	315670	263092	226928	192576	233437	187543	315670	0.999466	0.669587	0.693888	0.754184	0.962523	0.668345
AT2G34480.1;AT1G29965.1	Ribosomal protein L18ae/LX family protein	0.55953	1.56704	0.781674	0.709811	0.529434	0.516201	0.696616	0.808908	0.60648	0.279764	0.195878	0.23446	0.165866	0.166354	0.107958	0.225987	113.66	3	3	10h	6h	41698.3	36640.7	19444.4	24006.2	38971.2	25816.3	26150.3	29157.3	10921.7	16634.1	26415.2	32730.7	21046.3	33366	29328.2	33536.7	38325.2	16491.5	24142.9	35233.1	41698.3	1	0.87871	0.466312	0.575711	0.934599	0.619123
AT1G04270.1;AT5G09510.2;AT5G09510.1;AT5G09500.1	RPS15 - cytosolic ribosomal protein S15	0.712301	1.39443	0.68873	0.690059	0.67325	0.626857	0.658372	0.874107	0.662857	0.142398	0.128907	0.0504512	0.0507032	0.18658	0.217503	0.17193	180.69	3	3	10h	6h	242769	237172	163336	215319	254730	174468	195121	207396	226301	184000	206324	254482	141027	219413	193948	311335	311137	192487	161152	265472	311335	0.779768	0.761792	0.524631	0.691601	0.818188	0.560388
AT4G36130.1;AT2G18020.1;AT3G51190.1	Ribosomal protein L2 family	0.745464	1.44086	0.713616	0.67241	0.672995	0.721813	0.777182	0.793213	0.550512	0.122595	0.164599	0.0301403	0.147464	0.143394	0.319134	0.147194	128.99	3	3	10h	24h	104345	95477.7	73873.4	61741.4	96413.5	99737.1	86857.2	81841.9	89417	105611	78949.2	102003	79847.8	116225	54419.4	121960	127845	64295.9	55356.8	91487.2	127845	0.816184	0.746826	0.577837	0.482941	0.754146	0.780144
AT1G80460.1	NHO1, GLI1 - Actin-like ATPase superfamily protein	0.781719	1.27109	0.672928	0.630255	0.771873	0.648081	0.682811	0.801112	0.750688	0.27941	0.0305378	0.0734743	0.168649	0.075439	0.172535	0.148097	109.98	3	3	10h	2h	70269.7	94882.7	38622.2	66666.5	63683.1	60502.6	78132.5	85216.1	70388.2	77454	53379.4	61159.4	69228.3	76379.7	71839.8	100939	69811.8	69546.4	64945.6	92829.6	100939	0.696158	0.939999	0.382628	0.660462	0.630905	0.599397
AT3G48170.1	ALDH10A9 - aldehyde dehydrogenase 10A9	0.642826	1.35948	0.727078	0.77525	0.620626	0.745768	0.767154	0.843725	0.726221	0.188596	0.0298691	0.257439	0.0773523	0.0920488	0.135375	0.0745581	92.96	3	3	10h	4h	117256	74129.5	79757.2	99051.2	97924	92131.2	96575.2	94656.1	40212.6	85905	99503.2	83216.7	105939	96931	124307	94772.6	95562.9	99388.1	90575.1	80859.3	124307	0.943275	0.596343	0.641615	0.796829	0.787761	0.741159
AT2G44120.1;AT3G13580.1;AT2G44120.2;AT2G01250.2	Ribosomal protein L30/L7 family protein	0.397202	1.98288	0.534692	0.62816	0.40616	0.626184	0.658952	0.805369	0.544467	0.101567	0.250984	0.0381596	0.0361115	0.136408	0.322588	0.264726	170.8	4	2	10h	4h	86286.3	58618.5	76115.3	61019.1	125908	72729.3	55001.1	61636	51253.1	89798	82761.4	106050	69798.5	96536.1	59662.1	137787	135458	62178.5	46702	116180	137787	0.626232	0.425429	0.552414	0.442852	0.913788	0.52784
AT4G21210.1;AT4G21210.2	ATRP1, RP1 - PPDK regulatory protein	0.0219296	1.54119	0.575555	0.808684	0.783656	0.702243	0.838248	0.88704	0.682438	0.106024	0.0228629	0.110339	0.0954613	0.141614	0.116395	0.0261856	136.99	3	3	10h	0h	238866	174376	249648	314756	316272	300368	255570	307492	339508	295515	243686	383914	298743	282789	382743	293730	345168	269496	250574	265923	383914	0.622187	0.454207	0.65027	0.81986	0.823809	0.782383
AT1G20450.1;AT1G20450.2	LTI29, LTI45, ERD10 - Dehydrin family protein	0.52586	1.61603	0.514342	0.501884	0.46273	0.467001	0.668488	0.683466	0.42293	0.123711	0.186341	0.017012	0.193743	0.107564	0.286343	0.209811	168.2	3	3	10h	24h	146541	109404	91927.5	69355.5	153114	116976	100188	107766	105010	74398.8	136170	161698	122910	167520	137060	99749.9	225448	101316	45346.8	139383	225448	0.649999	0.485273	0.407755	0.307634	0.679155	0.518862
AT3G51160.1;AT5G66280.1	MUR1, MUR_1, GMD2 - NAD(P)-binding Rossmann-fold superfamily protein	0.864299	1.25497	0.724387	0.690244	0.809461	0.768184	0.77179	0.866238	0.774262	0.103993	0.134931	0.119929	0.327837	0.0720881	0.12518	0.187978	133.23	3	3	10h	2h	120674	93776.8	122655	130471	100615	90130.8	123285	108207	145205	155123	83202.9	111341	132419	115406	152911	136029	114180	132454	86803.4	141059	155123	0.777928	0.604534	0.7907	0.841083	0.648619	0.58103
AT1G09430.1	ACLA-3 - ATP-citrate lyase A-3	0.715654	1.38322	0.698263	0.783455	0.573041	0.72811	0.716233	0.792642	0.602314	0.170904	0.241524	0.258598	0.186187	0.114596	0.0539606	0.232072	126.11	3	2	10h	4h	34073.5	22514.4	23128.4	38054.5	31485.7	19901.9	24716.2	29865	10839.3	32717.9	22697.9	24610.8	32289.3	24867.8	28979	28977.1	32534.7	27210.3	12763.9	28788	38054.5	0.895386	0.591635	0.607769	1	0.827383	0.522982
AT2G27710.1;AT2G27720.1	60S acidic ribosomal protein family	0.503719	2.04814	0.488808	0.554243	0.431401	0.626748	0.645495	0.766489	0.374237	0.197498	0.204442	0.133799	0.011884	0.249271	0.377852	0.324855	214.07	3	3	10h	24h	93410.7	50602.6	47202.6	74142.4	97944.5	44726.2	37145	71334.8	60279	80629.7	82821.2	107456	47035.2	98018.9	43102.8	130396	126343	31052.7	18198.7	97145.6	130396	0.716362	0.388069	0.361995	0.568595	0.751131	0.343003
AT4G04640.1	ATPC1 - ATPase, F1 complex, gamma subunit protein	0.0184141	2.07421	0.538958	0.489443	0.679432	0.621556	0.737067	0.861565	0.415371	0.249031	0.0277941	0.1445	0.118822	0.111059	0.149381	0.0615872	131.87	3	3	10h	24h	166197	77905.1	81078.4	98884.7	103787	92634.2	123131	116802	170003	141903	108108	127302	145658	171750	201117	177277	141432	76930.9	97826.9	75856.2	201117	0.82637	0.387362	0.403141	0.491678	0.516053	0.460599
AT2G44060.1	Late embryogenesis abundant protein, group 2	0.917658	1.1848	0.6602	0.697815	0.766978	0.686367	0.680169	0.782208	0.686101	0.152436	0.196543	0.0453091	0.0313295	0.105739	0.18947	0.170792	138.39	3	3	10h	0h	47594.6	35733	30496.4	53095	34601.8	32612.4	44830	46222.8	41180.6	40718.3	38172	46100.6	35814.5	35351.6	57469.4	39729.1	37660.6	43449.8	28242.7	46597.1	57469.4	0.828172	0.621774	0.530654	0.923882	0.60209	0.567474
AT4G25080.1	CHLM - magnesium-protoporphyrin IX methyltransferase	0.602603	1.36499	0.783327	0.691805	0.787447	0.657044	0.818442	0.896856	0.702373	0.102323	0.14074	0.194318	0.218754	0.130745	0.00601649	0.238309	121.04	3	3	10h	6h	50981.5	66078.5	57198.1	47852.6	43022.6	63023.1	45894.6	74153	55127.1	37251.6	60191.9	56774.2	71730.5	53565	66384.2	66998.5	66130.9	53418.3	69048.9	33782	74153	0.687518	0.89111	0.771353	0.645322	0.580187	0.849907
AT5G48930.1	HCT - hydroxycinnamoyl-CoA shikimate/quinate hydroxycinnamoyl transferase	0.959356	1.29908	0.60795	0.552444	0.578167	0.595812	0.620391	0.700591	0.539296	0.355841	0.237535	0.0541239	0.201301	0.160995	0.172428	0.13335	72.49	3	2	10h	24h	69610.8	41007.8	134271	43479.6	107146	71905.2	78115.3	84643.6	70133.4	99112.3	60887.9	68572.8	108117	73210.8	120520	77487.5	84198.5	53331.6	75055.6	88847.4	134271	0.518437	0.305412	1	0.323821	0.797986	0.535524
AT4G29160.1;AT2G19830.1	SNF7.1 - SNF7 family protein	0.256786	1.42576	0.791256	0.56896	0.719566	0.732301	0.556055	0.792798	0.653192	0.124003	0.0431499	0.143932	0.298984	0.0362376	0.179593	0.147653	150.44	3	3	10h	8h	101231	73767.3	87905.1	57547	65099.9	66396	78000.6	64668.1	96414.7	57690.1	104520	60295	58375.2	66084.8	77147	75515.2	110754	91194.8	63860.4	61974.6	110754	0.914019	0.666049	0.7937	0.519595	0.587791	0.599494
AT1G80410.1	EMB2753 - tetratricopeptide repeat (TPR)-containing protein	0.1296	1.42312	0.599254	0.764159	0.774144	0.794648	0.733912	0.85281	0.640382	0.0715691	0.0596559	0.0739113	0.150249	0.166373	0.128225	0.0834459	203.85	3	3	10h	0h	50096.5	42776.8	54367.2	62729.8	57630.2	67398.9	69108.2	57053.2	64050.8	73784.9	56382	73227.2	61073.8	46025.9	62681.7	81902.2	64957.1	44804.9	54571	57970.2	81902.2	0.611663	0.522292	0.663807	0.765911	0.703646	0.822919
AT4G16143.1	IMPA-2 - importin alpha isoform 2	0.93198	1.17901	0.749745	0.760476	0.777502	0.819043	0.783387	0.883957	0.78675	0.0175195	0.0345071	0.221991	0.21891	0.0470936	0.0987207	0.198399	133.96	3	3	10h	0h	80041.2	83636.2	83015.2	82338.9	87612	80272.6	60983.5	109678	85163.6	106809	72853.9	89698	80034.8	88029.1	95722.2	86790.4	108341	64548.4	108069	86251.6	109678	0.729781	0.762558	0.756896	0.75073	0.798808	0.73189
AT1G16350.1;AT1G79470.1	Aldolase-type TIM barrel family protein	0.191456	1.49358	0.54111	0.708641	0.692459	0.508309	0.678644	0.759199	0.602302	0.119318	0.161449	0.0947269	0.0152654	0.0271476	0.210089	0.0645693	122.63	3	3	10h	6h	37258.1	39230.4	54881.3	66422.5	42372.7	63247.4	57167.5	47870	63076.4	42009	40261.9	52765.1	54838.1	57156.7	53756	80926.1	49634.8	54628.1	44650.2	46947.7	80926.1	0.460397	0.484768	0.678166	0.82078	0.523597	0.781546
AT5G49650.1;AT5G49650.2	XK-2, XK2 - xylulose kinase-2	0.941733	1.25345	0.745424	0.681926	0.762964	0.636174	0.736622	0.797415	0.754859	0.235898	0.0932222	0.173983	0.0123977	0.0796987	0.0314848	0.234736	160.01	3	2	10h	6h	52608.7	98476.8	69135.6	72877.2	72019.4	56565	84964.9	85087.3	55350.6	63511.7	61785.1	78911.7	63773.1	74935.8	81080.7	79422.9	75077.1	92094.4	82715	48199.1	98476.8	0.534224	1	0.702049	0.740044	0.731334	0.574399
AT3G18890.1	NAD(P)-binding Rossmann-fold superfamily protein	0.857763	1.41153	0.61604	0.532897	0.586172	0.470807	0.604258	0.664558	0.579929	0.16281	0.0697298	0.358408	0.0678749	0.0771273	0.0595303	0.162373	211.44	3	3	10h	6h	62085.2	81319.1	105902	63411.4	70240.7	82006.9	51698.8	50622.8	134897	69984.9	57036.1	69768.6	89577	85192.4	82525.5	88064.8	98350.9	79879.3	99263.6	55549.4	134897	0.460241	0.602823	0.785056	0.470072	0.520698	0.607922
AT4G28080.1	Tetratricopeptide repeat (TPR)-like superfamily protein	0.290727	1.95689	0.374452	0.455855	0.682188	0.493575	0.639606	0.732762	0.53299	0.306507	0.0459876	0.19602	0.189946	0.0963797	0.24982	0.0520288	95.11	3	3	10h	0h	5296.13	21714.6	43797.4	26145	31865.7	28190.6	44017.7	30167.1	54815.6	22645.3	39577.4	40366.5	46365.8	34216	31836.6	63032.7	43694.6	37301.4	31067.5	32418.4	63032.7	0.0840219	0.344498	0.694836	0.414785	0.505542	0.447238
AT3G01390.1	VMA10, AVMA10 - vacuolar membrane ATPase 10	0.837033	2.04587	0.317231	0.230055	0.38853	0.242022	0.400519	0.470662	0.325122	0.149984	0.129811	0.217939	0.143773	0.0857832	0.459322	0.112359	153.25	3	3	10h	2h	3708.83	9774.47	10771.6	3843.61	9681.23	4064.71	4193.16	10225.2	15287.8	3577.18	8759.15	10441	7914.01	12267.8	4516.55	5983.35	25486	6019.37	11504.3	7334.52	25486	0.145524	0.383523	0.422647	0.150813	0.379865	0.159488
AT1G07250.1	UGT71C4 - UDP-glucosyl transferase 71C4	0.932985	1.31502	0.691364	0.793026	0.683722	0.615997	0.779666	0.810047	0.73253	0.0936825	0.297658	0.35625	0.163085	0.112986	0.19125	0.0441134	47.29	2	1	10h	6h	24606.7	32346.8	29111.8	40972.5	18687.5	39060.7	35856.1	37914.7	11343.1	30346.2	20775.9	32702.1	36856.4	27499.2	25624.5	41495.4	33719.7	30380.5	32235.1	28574.2	41495.4	0.592998	0.779528	0.701566	0.987399	0.450351	0.941326
AT3G13120.1	Ribosomal protein S10p/S20e family protein	0.0921527	1.83757	0.757117	0.474755	0.487267	0.442669	0.48989	0.813434	0.515104	0.167446	0.0421124	0.1135	0.125003	0.0691494	0.259359	0.176615	48.58	2	2	10h	6h	355047	287361	226938	199828	176336	168965	188284	142192	229020	203260	135598	192132	159027	211349	353286	382744	197981	260190	125769	205501	382744	0.927636	0.750791	0.592924	0.522094	0.460716	0.441456
AT5G04800.1;AT2G04390.1	Ribosomal S17 family protein	0.264225	2.43173	0.442161	0.479239	0.283521	0.50549	0.564213	0.60842	0.250201	0.240239	0.245489	0.164027	0.0784044	0.109413	0.33926	0.0311006	68.33	2	1	10h	24h	22032.4	40603.4	13613.5	34716.5	36635.7	11291.2	24664.5	18146.6	6081.18	32243.5	25869.9	31714	39049.9	26532.9	24283.7	57482.3	23154.2	12595.7	16171.1	14379.6	57482.3	0.38329	0.706364	0.23683	0.603951	0.637338	0.196429
AT2G39460.1	ATRPL23A, RPL23A, RPL23AA - ribosomal protein L23AA	0.853721	1.29964	0.677534	0.609579	0.697839	0.650644	0.72511	0.792235	0.724439	0.111161	0.00159218	0.173164	0.165602	0.136749	0.142852	0.239198	101.7	2	2	10h	2h	88372.5	109368	79872.4	83056.1	83225.1	83487.6	97232.7	70757.8	117942	72871.7	104858	78539.2	103473	115094	90076.1	128852	105682	82349.4	77902.1	136580	136580	0.647038	0.80076	0.584803	0.608113	0.609351	0.611273
AT5G28060.1;AT3G04920.1	Ribosomal protein S24e family protein	0.585751	1.73013	0.546493	0.536289	0.500392	0.508483	0.520908	0.697462	0.403127	0.15881	0.0608347	0.100188	0.0375449	0.148912	0.297544	0.138632	78.36	2	2	10h	24h	74185.4	88286.3	48086.8	75151.1	60124.8	71351.1	49543.1	69893.3	73359.9	68714.2	61895	70377.2	46275.5	84048.1	88258.4	128430	52036.9	45041.9	38316.5	71962.6	128430	0.577632	0.687426	0.37442	0.585152	0.468152	0.555563
AT3G49010.1	ATBBC1, BBC1, RSU2 - breast basic conserved 1	0.22199	1.90719	0.50457	0.534304	0.530805	0.425734	0.692033	0.811955	0.473767	0.163687	0.00534743	0.135139	0.168935	0.188394	0.174064	0.240387	121.82	2	2	10h	6h	61248.6	120286	109866	102928	101795	103850	107886	73791	124876	58961.1	104953	131670	97755.3	170240	126376	192508	150040	62770.9	66239.2	144602	192508	0.318161	0.624838	0.57071	0.53467	0.528783	0.53946
AT2G27530.1;AT1G08360.1	PGY1 - Ribosomal protein L1p/L10e family	0.582076	1.81762	0.581625	0.537132	0.416226	0.559094	0.613101	0.756541	0.440527	0.40087	0.0766807	0.172708	0.0922346	0.191527	0.0575008	0.196014	57.36	2	2	10h	4h	198683	108075	39919.4	97656.1	124309	98193.1	102600	102417	43074.7	124041	98124.6	158288	82356.4	124795	145377	163375	142185	58095.4	72793.9	131687	198683	1	0.543956	0.200919	0.491516	0.625662	0.494219
AT3G15840.1;AT3G15840.2	PIFI - post-illumination chlorophyll fluorescence increase	0.391409	1.22578	0.716211	0.757166	0.70609	0.814494	0.796037	0.865511	0.834324	0.0925767	0.0308822	0.120718	0.135563	0.0320084	0.0398591	0.161298	121.83	2	2	10h	4h	476830	368332	442837	469427	433403	458821	388627	374732	506439	430787	545711	463668	499146	468740	491447	535438	529608	406304	599451	494655	599451	0.795445	0.61445	0.738737	0.783095	0.723001	0.765403
AT5G47930.1;AT2G45710.1	Zinc-binding ribosomal protein family protein	0.617803	1.34505	0.738935	0.723108	0.823591	0.711538	0.614366	0.82635	0.633817	0.150206	0.123282	0.134005	0.205967	0.18789	0.205715	0.136232	102.06	2	2	10h	8h	229142	277810	184176	208180	269481	198662	208779	285025	276503	267240	176428	242578	127579	204461	186798	311767	274322	193353	157416	242041	311767	0.734977	0.891081	0.590748	0.667743	0.864367	0.637214
AT5G02960.1;AT3G09680.1	Ribosomal protein S12/S23 family protein	0.358354	1.54488	0.718715	0.72746	0.564072	0.662575	0.663849	0.871422	0.627965	0.145083	0.0499563	0.118336	0.200906	0.0874683	0.138873	0.25433	93.07	2	2	10h	4h	85703.4	124379	93603.1	110206	100711	96463.7	89647.2	88481.9	60213.7	113330	73312.6	105902	81264.4	93336.2	101994	125370	140847	73442.7	62567.2	129331	140847	0.608487	0.883083	0.664574	0.782454	0.715041	0.684885
AT2G47450.1	CAO, CPSRP43 - chloroplast signal recognition particle component (CAO)	0.697104	1.32894	0.658532	0.795999	0.730334	0.621279	0.668302	0.825643	0.671501	0.0851881	0.178666	0.247154	0.0694048	0.0449548	0.150005	0.0993614	95.43	2	2	10h	6h	49054.5	62046.5	61903.5	63106.3	58441.7	87570.8	73367.3	79300.4	39200.1	58703.6	50108.2	54348.2	59055.4	62167.7	85577.7	72018.6	59310.2	48905	65243.2	62263.3	87570.8	0.56017	0.70853	0.706896	0.720632	0.667365	1
AT1G04480.1	Ribosomal protein L14p/L23e family protein	0.97949	1.25848	0.657703	0.663986	0.72299	0.700092	0.616117	0.760825	0.604557	0.107988	0.147687	0.122874	0.221343	0.20169	0.354456	0.283268	110.58	2	2	10h	24h	295730	286663	215928	263974	330604	211370	249947	347158	280461	346583	219932	340033	181943	225869	143066	404600	375824	233065	136199	364547	404600	0.73092	0.708508	0.533682	0.652432	0.817112	0.522416
AT1G70600.1	Ribosomal protein L18e/L15 superfamily protein	0.481065	1.47522	0.743397	0.744036	0.768764	0.704577	0.791108	0.943422	0.639511	0.227918	0.137293	0.162575	0.160288	0.0370237	0.0643439	0.245807	66.71	2	2	10h	24h	159203	124549	84092.7	115178	148174	104809	125994	154007	100395	134906	97517.7	137534	126841	127077	157820	164939	144062	81287.2	82866.5	152286	164939	0.965226	0.755123	0.509842	0.698307	0.898357	0.635443
AT4G33520.2	PAA1, HMA6 - P-type ATP-ase 1	0.748834	1.19402	0.801066	0.765644	0.848738	0.809085	0.789052	0.914195	0.847714	0.126383	0.106359	0.168079	0.0379503	0.0793056	0.076911	0.109359	81.36	2	1	10h	2h	135791	104525	104280	102993	99112.6	127254	93930.6	137152	134021	112167	119863	104833	108493	126103	143391	127779	122091	108618	138994	117051	143391	0.946997	0.728955	0.727244	0.718267	0.691206	0.887459
AT3G05560.1;AT5G27770.1	Ribosomal L22e protein family	0.877002	1.50696	0.598985	0.630126	0.62833	0.568824	0.572046	0.701462	0.465482	0.222286	0.125349	0.0560969	0.0729081	0.377998	0.330433	0.371603	94.11	2	2	10h	24h	86570	44873.3	50842	73631.5	68602.7	49528.1	57536.4	64960.4	68719	62931.9	52472.5	90293.5	15637.3	68156.2	76889.1	101441	35141.3	25897.3	25016.3	90743.5	101441	0.853401	0.442357	0.501197	0.725854	0.67628	0.488244
AT2G01250.1	Ribosomal protein L30/L7 family protein	0.964632	1.18745	0.604855	0.635037	0.626581	0.597278	0.650342	0.650555	0.547857	0.0752891	0.10952	0.126485	0.0521959	0.0497371	0.309187	0.236503	87	2	1	10h	24h	128239	143156	111409	127690	159563	114652	102922	138462	155169	133789	118217	125130	142288	144174	87018.7	113746	210961	95668.1	78711.6	172350	210961	0.607878	0.678587	0.5281	0.605279	0.75636	0.543472
AT3G53020.1	STV1, RPL24B, RPL24 - Ribosomal protein L24e family protein	0.542084	2.08415	0.627142	0.596303	0.611568	0.59984	0.723748	0.781598	0.37502	0.18749	0.264045	0.38838	0.271983	0.264764	0.209939	0.271898	119.24	2	2	10h	24h	94513.5	80437.9	50517.2	61706.4	106832	45843	73277.4	119839	26752.9	94932.1	48836.8	110479	50697.5	99023.8	66724.8	116549	97724.3	42371.3	13719.7	78735.5	119839	0.788669	0.671215	0.421541	0.51491	0.891463	0.382537
AT2G40510.1	Ribosomal protein S26e family protein	0.371679	1.59212	0.642135	0.545719	0.547199	0.562024	0.606224	0.776536	0.487738	0.0875614	0.0885594	0.0999572	0.203277	0.0671922	0.194811	0.24651	94.33	2	2	10h	24h	170426	173977	134615	116937	159943	130215	126045	164367	117785	175494	104011	157255	131760	163214	170866	248659	159753	95007.6	77499.4	191335	248659	0.685382	0.699659	0.541364	0.470269	0.64322	0.523667
AT1G27400.1;AT1G67430.1	Ribosomal protein L22p/L17e family protein	0.865281	1.28848	0.679318	0.694434	0.616647	0.7373	0.747854	0.794538	0.63097	0.124372	0.133194	0.312795	0.137645	0.153621	0.204925	0.232379	99.65	2	2	10h	4h	76578.2	87254.5	60123.7	72022.8	92616.1	64300.9	67611.6	102215	33468.2	91719.9	70328.1	84105.4	64423.3	98022.4	64853.7	87195.6	109893	49093.4	60895.5	98028.3	109893	0.696845	0.793997	0.547113	0.655392	0.842786	0.585124
AT1G58380.1;AT1G58684.1;AT3G57490.1	XW6 - Ribosomal protein S5 family protein	0.0519183	2.1299	0.557033	0.458546	0.418455	0.451171	0.50044	0.697536	0.327496	0.0324411	0.0301529	0.075388	0.111183	0.0443496	0.267641	0.152975	74.8	2	1	10h	24h	48802.2	44984.6	43663.9	40068.1	37955.4	35125.2	33007.7	41203.4	29045	43576.1	30643.1	44860.2	41059.2	37566.7	40415.7	82251.8	49453.1	21029.5	18395.6	41386.3	82251.8	0.593327	0.546914	0.530857	0.48714	0.461454	0.427045
AT2G38270.1	CXIP2, ATGRX2 - CAX-interacting protein 2	0.112293	1.43879	0.819863	0.868991	0.785929	0.639421	0.882844	0.919993	0.880116	0.105598	0.0383998	0.1147	0.147596	0.115202	0.026577	0.124949	70.58	2	2	10h	6h	80798.8	71479.8	62368.3	79572.2	73095.3	74841.4	57074.9	73454.9	75232.9	64909.8	46693.9	76695	87269.4	67171.3	82001.8	81211.7	77648.2	78554.9	86732	65134.7	87269.4	0.925855	0.819071	0.714664	0.9118	0.837583	0.85759
AT2G37190.1;AT3G53430.1;AT5G60670.1	Ribosomal protein L11 family protein	0.767921	1.52733	0.651963	0.643837	0.674755	0.677159	0.696141	0.868785	0.568827	0.300497	0.0404016	0.309516	0.0789858	0.215389	0.0638513	0.377378	59.58	2	2	10h	24h	398953	230920	162387	243886	261943	276556	259417	155475	405063	251669	296916	277346	197145	371453	322069	365875	367796	92708.9	203631	394893	405063	0.984914	0.570083	0.400893	0.602093	0.646672	0.682747
AT3G10950.1	Zinc-binding ribosomal protein family protein	0.230035	1.79631	0.538924	0.46121	0.540541	0.486515	0.572161	0.828476	0.490342	0.15583	0.105316	0.0391133	0.0359474	0.140441	0.189894	0.246959	131.24	2	2	10h	2h	73879.3	104292	59427.3	63122.6	85049.4	55164.2	73825.1	85312.1	79174.3	75233.1	67762.1	100808	61018.3	90425.3	91763.3	146959	126533	57116.6	45624.5	113438	146959	0.502722	0.709669	0.404382	0.429527	0.57873	0.375372
AT5G52650.1;AT4G25740.1	RNA binding Plectin/S10 domain-containing protein	0.202127	1.71907	0.709207	0.563836	0.584376	0.51373	0.565719	0.789078	0.459015	0.257561	0.115917	0.0937055	0.288106	0.0742352	0.0482658	0.0643804	81.94	2	2	10h	24h	243650	150531	124213	130155	168532	113449	133405	168339	125405	174807	75533.3	144998	117266	151248	178682	199275	198819	104375	101278	129863	243650	1	0.617819	0.509802	0.534189	0.691698	0.465621
AT1G22410.1	Class-II DAHP synthetase family protein	0.331478	5.17649	0.114539	0.268223	0.422792	0.498653	0.582322	0.592911	0.177834	0.120633	0.199745	0.185805	0.303806	0.144531	0.423802	0.18969	141.68	2	1	10h	0h	0	4396.54	1886.11	8916.26	4022.91	1773.29	9135.32	10199.6	3855.89	13045.1	5189.5	12679.9	7659.9	11601.6	18283.9	11419.4	2818.83	6916.15	2818.01	20.357	18283.9	0	0.24046	0.103157	0.487657	0.220025	0.0969864
AT3G43980.1	Ribosomal protein S14p/S29e family protein	0.713359	1.62693	0.584945	0.540779	0.550211	0.434149	0.543242	0.706331	0.511644	0.155586	0.176556	0.0597254	0.0902031	0.121526	0.264413	0.183059	129.05	2	2	10h	6h	67924.8	70345.2	41593.7	76170.3	47243.6	42869.2	53987.7	51841.9	63353.6	51036	37961	70052.9	48025.4	48962.2	64760.6	102496	49931.7	36061.8	48350.4	72912.4	102496	0.662707	0.686321	0.405808	0.743154	0.460931	0.418252
AT5G53140.1	Protein phosphatase 2C family protein	0.787139	1.28124	0.615528	0.74437	0.601081	0.665563	0.677092	0.77013	0.731128	0.17852	0.0366184	0.319282	0.0116372	0.136685	0.200166	0.109273	102.56	2	2	10h	4h	121543	108569	66650.6	115275	126323	117282	148926	94504.7	46366.9	105639	108284	128948	112109	85386.9	160709	108653	101938	100390	116626	135480	160709	0.756292	0.675563	0.414729	0.717294	0.786034	0.729781
AT4G02450.1	HSP20-like chaperones superfamily protein	0.631588	1.32801	0.760272	0.769607	0.631702	0.597691	0.733406	0.793737	0.733394	0.123542	0.0672494	0.177974	0.265059	0.0542744	0.0751049	0.235108	193.11	2	2	10h	6h	89701	74241.3	103153	95231.1	94088.3	81055.3	91443.9	50905.5	79577	48044.2	91941	78663.6	90627.5	88365.5	88505.4	87265.3	103081	65080.6	75466.8	117105	117105	0.765988	0.633972	0.880857	0.813211	0.803452	0.692159
AT4G14716.1;AT4G14710.1	ATARD1, ARD1 - acireductone dioxygenase 1	0.936339	1.24581	0.669618	0.539239	0.59583	0.636727	0.555021	0.671788	0.628052	0.186034	0.0786876	0.371034	0.158794	0.130762	0.12968	0.124492	133.89	2	2	10h	2h	145174	81458.1	119608	105137	78335.3	95352.3	89080.5	46648.9	172357	90391.2	129097	71670.2	98925	116390	138891	94273.2	114197	106392	87780.6	130574	172357	0.842285	0.472614	0.693954	0.609994	0.454495	0.553227
AT5G58290.1	RPT3 - regulatory particle triple-A ATPase 3	0.390427	1.47394	0.547054	0.701681	0.681193	0.540544	0.706627	0.796728	0.777037	0.168767	0.18706	0.0906539	0.228693	0.127814	0.215375	0.142781	50.79	2	2	10h	6h	30709.7	49848.2	29734.1	61512.3	38121.3	41832.8	45815.3	51852.4	39668.1	47194	25458.9	42376.9	57404.6	42682	55051.6	67203.5	38373.7	63143.1	48364.2	45151.7	67203.5	0.456966	0.74175	0.442448	0.915313	0.567252	0.622479
AT4G18100.1	Ribosomal protein L32e	0.183419	1.58289	0.679806	0.516838	0.727354	0.538617	0.750853	0.818099	0.540123	0.198258	0.120326	0.0741397	0.105201	0.141391	0.22244	0.168214	113.19	2	2	10h	2h	43849	71053.7	44569.7	40433.3	49813.5	30995.7	50519.5	61873	58233.9	47933.9	36300.3	71244	50334.2	54560.5	44579.1	78195	69139.5	38104.3	31642.6	56957.9	78195	0.560765	0.908673	0.569981	0.517083	0.637042	0.396389
AT2G35840.1	Sucrose-6F-phosphate phosphohydrolase family protein	0.56768	2.53414	0.430234	0.576527	0.534651	0.622594	0.268006	0.679164	0.402692	0.237579	0.0770519	0.379708	0.533733	0.158388	0.261172	0.388618	74.01	2	1	10h	8h	15716.3	17995.1	4752.57	18131.3	18849.5	14562.2	12177.7	28648.9	6972.52	29800.9	7306.79	13182.6	6814.45	3963.36	26755.9	22341.8	11621.4	25370.2	5565.7	5065.8	29800.9	0.527378	0.603846	0.159477	0.608417	0.632514	0.488649
AT3G62870.1	Ribosomal protein L7Ae/L30e/S12e/Gadd45 family protein	0.0557342	2.06192	0.728604	0.559862	0.717662	0.810445	0.767332	0.885836	0.429616	0.232542	0.261354	0.152886	0.16454	0.133989	0.165606	0.0617781	67.67	2	2	10h	24h	148386	90287.4	86722.9	57440.9	128085	64509	87915.2	100501	132092	137969	103328	117590	92817.7	132284	103597	148867	143152	69427.2	53337.9	69102.1	148867	0.996765	0.606496	0.582552	0.385854	0.8604	0.433333
ATCG01120.1	RPS15 - chloroplast ribosomal protein S15	0.356156	2.02203	0.557755	0.492077	0.341986	0.35787	0.484745	0.691504	0.388037	0.103363	0.13534	0.222272	0.114878	0.202286	0.285691	0.0949736	150.46	2	2	10h	4h	96227.5	83711.6	65992.5	89297.4	50435.3	77239.6	49327.7	83391.1	18073.5	64537.8	40659.6	69789.2	42270.4	101680	93839.2	146977	64089.7	66616.5	63463.9	41017.2	146977	0.654711	0.569555	0.448998	0.60756	0.343151	0.525521
ATCG00065.1	RPS12A, RPS12 - ribosomal protein S12A	0.12521	2.50144	0.559079	0.397372	0.346219	0.390569	0.391225	0.866047	0.401065	0.102225	0.116115	0.0982181	0.268455	0.0509868	0.118448	0.226325	59.92	2	2	10h	4h	44570.4	31532.3	34912.7	34918.2	20153.3	23834	24726	28320.2	15701.8	38416.1	13287	22031.6	27384.8	28268.5	51306.5	54473.5	66189.5	36506.1	9318.45	33814.3	66189.5	0.673376	0.476395	0.527465	0.527549	0.304479	0.360088
AT5G64380.1	Inositol monophosphatase family protein	0.884248	1.34735	0.697242	0.654481	0.565146	0.649067	0.616896	0.761452	0.687073	0.168898	0.301795	0.134461	0.122046	0.104391	0.210027	0.119195	50.31	2	2	10h	4h	14926.4	24549.4	21631.9	29214	12925.7	15220.3	16197.5	20585.3	12747.7	21483	16440.7	16405.9	21539.6	16120.5	22376.3	28314.1	16044.8	16124	22705.4	21387	29214	0.510933	0.84033	0.740465	1	0.442448	0.520994
AT2G42910.1	Phosphoribosyltransferase family protein	0.469921	1.70153	0.519519	0.397692	0.601211	0.414819	0.408534	0.676683	0.513218	0.165318	0.0299462	0.345371	0.0564543	0.109662	0.237886	0.0778619	105.13	2	2	10h	2h	93009.2	176353	126205	106632	92305.6	103869	102634	101331	253804	115414	95151	92698.3	135337	83027	106015	224734	184486	151202	127625	111943	253804	0.366461	0.694842	0.497254	0.420136	0.363689	0.409251
AT3G27160.1	GHS1 - Ribosomal protein S21 family protein	0.326969	2.03933	0.670473	0.343461	0.335007	0.445412	0.433978	0.683188	0.428647	0.349974	0.0907046	0.188496	0.0727899	0.237429	0.276853	0.06584	75.03	2	2	10h	4h	113877	34518.7	80658.5	45750.6	27211.7	44374.6	22859.5	28900	62688.9	44860.8	56583.3	35859.3	31846.6	80554.4	65481.8	113626	54290.3	40723.6	50186.1	55529.1	113877	1	0.303124	0.708296	0.401755	0.238957	0.389672
AT3G55620.1	emb1624 - Translation initiation factor IF6	0.790962	1.33207	0.617517	0.512014	0.602781	0.647852	0.678773	0.682041	0.596242	0.337702	0.127948	0.129638	0.0526804	0.00823659	0.130759	0.0831546	48.96	2	2	10h	2h	91593.8	45066.6	33021.9	44295.3	59698.9	36697.8	65056.3	42024.2	58552.4	62751.1	55927.2	61785.9	63040.6	61687.6	76294.9	55892.3	55225	49118.5	51411.2	63306.6	91593.8	1	0.492026	0.360526	0.483606	0.651779	0.400658
AT1G20200.1;AT1G75990.1	EMB2719, HAP15 - PAM domain (PCI/PINT associated module) protein	0.5718	2.08909	0.439106	0.453798	0.234702	0.431056	0.368032	0.490314	0.337597	0.486218	0.172594	0.184455	0.157087	0.0808469	0.12599	0.0834729	47.17	2	1	10h	4h	67995.3	12240.4	9335.71	38702.4	36501.3	17364.8	26324.1	19534.9	2016.83	36862.5	21757	31353.8	22276.9	21442.6	43172.9	29349.2	27495	19395.8	19968.8	29500.5	67995.3	1	0.180018	0.137299	0.569192	0.536821	0.255382
AT4G09020.1	ATISA3, ISA3 - isoamylase 3	0.243014	1.87029	0.410403	0.498432	0.765454	0.427596	0.581165	0.767571	0.711273	0.115212	0.209742	0.334459	0.110024	0.220807	0.107439	0.21382	130.99	2	2	10h	0h	8803.88	15704.4	14122.4	23237.8	11862.8	11816.1	28674.6	12000.3	31376.2	15857.4	10975.3	24804.5	18902.9	10996.8	27968.2	22353.2	21928.9	18941.3	30043.3	17966.5	31376.2	0.280591	0.500519	0.450098	0.74062	0.378082	0.376595
AT5G37830.1	OXP1 - oxoprolinase 1	0.0853074	1.45693	0.702249	0.561738	0.771406	0.684163	0.769582	0.818415	0.577846	0.0777724	0.0806989	0.170703	0.00230629	0.0895176	0.157542	0.115677	97.97	2	2	10h	2h	43922.2	37900.6	47313.1	29201.1	35062.5	39033.8	41163.5	59366.2	41323.4	42036.6	41836.7	43115.2	53415.7	44986.7	61296.3	45181.6	44019.7	38785.3	27273.3	40201	61296.3	0.716554	0.618317	0.771876	0.476393	0.572017	0.636806
AT5G64400.1;AT5G64400.2	unknown protein	0.696515	1.60155	0.479572	0.575603	0.642192	0.44851	0.615033	0.718311	0.656787	0.0552375	0.368456	0.130045	0.217727	0.0899772	0.163343	0.277222	88.28	2	2	10h	6h	18914.3	23770.3	22352	15253.4	17601.6	45204.6	30767.9	33843.9	22478.4	13315.2	27234.3	30643.1	29621	23143	32299.3	39939.2	25174.5	15465.9	39105.1	34498.5	45204.6	0.418415	0.525838	0.494462	0.337431	0.389377	1
AT5G57870.1;AT5G57870.2	eIFiso4G1 - MIF4G domain-containing protein / MA3 domain-containing protein	0.373481	1.33294	0.677819	0.67403	0.807773	0.709173	0.649077	0.865181	0.805899	0.0913437	0.169837	0.205059	0.201106	0.100567	0.0274974	0.0287088	136.66	2	2	10h	8h	19561.5	24374.1	19346.4	17035.5	26982.4	18910.3	18421	25873.3	31120.4	17644.3	26495.2	22693.3	21217.8	16687.5	25936.7	27428.1	27409.6	26102.2	24448.7	24688.9	31120.4	0.628576	0.783218	0.621662	0.547407	0.867032	0.607651
AT1G05520.1;AT4G14160.1;AT4G14160.2	Sec23/Sec24 protein transport family protein	0.0138719	1.80836	0.731455	0.437922	0.450505	0.462745	0.592652	0.791923	0.560375	0.14998	0.01133	0.106564	0.151503	0.0719009	0.1802	0.103508	92.39	2	2	10h	2h	9716.66	11170.9	14430.6	7257.64	6923.79	6963.55	6124.56	9224.78	6403.22	9172.07	5723.62	10143.6	10268.1	8204.37	11071.9	11071	16094.9	10209.6	7115.34	9732.63	16094.9	0.603709	0.694062	0.896594	0.450927	0.430184	0.432655
AT1G17720.1	ATB BETA - Protein phosphatase 2A, regulatory subunit PR55	0.228648	1.63129	0.610097	0.552061	0.470355	0.62486	0.608918	0.767287	0.577081	0.0484592	0.0928914	0.0725641	0.126883	0.0821286	0.233593	0.12165	65.99	2	2	10h	4h	8808.97	9678.56	8274.72	6868.91	7802.6	9544.97	7231.17	5684.77	7716.46	10448.5	7824.75	9539.24	9652.88	7518.42	14621.9	11244.8	7790.87	10406.7	6946.49	7960.83	14621.9	0.602453	0.661924	0.565914	0.46977	0.533626	0.652788
AT5G42390.1	Insulinase (Peptidase family M16) family protein	0.539321	1.78451	0.531339	0.478869	0.62946	0.614313	0.663124	0.761009	0.426453	0.197208	0.0713808	0.180143	0.545443	0.178492	0.106158	0.119922	94.38	2	2	10h	24h	4550.94	4121.33	7858.94	4125.23	5519.12	5254.42	4812.27	6253.4	8518.32	10370.8	2371.04	8182.94	7689.71	4758.7	8916.16	6727.78	8032.85	5787.03	4128.56	3352.37	10370.8	0.438823	0.397398	0.757795	0.397774	0.532179	0.506655
AT5G02880.1	UPL4 - ubiquitin-protein ligase 4	0.86948	1.39137	0.665253	0.640967	0.730901	0.531857	0.609128	0.740009	0.599793	0.189041	0.0416569	0.190014	0.0346198	0.137975	0.244104	0.254877	39.29	1	1	10h	6h	613953	513614	339353	506416	455278	451672	596452	377708	637517	408918	372932	507974	330634	504553	735018	517675	379068	262710	423662	636203	735018	0.83529	0.698777	0.461693	0.688985	0.619411	0.614505
ATCG00820.1	RPS19 - ribosomal protein S19	0.0357099	1.86355	0.849057	0.643361	0.470035	0.555106	0.599994	0.875931	0.688559	0.130872	0.0875804	0.169673	0.135246	0.144554	0.104373	0.0878534	34.05	1	1	10h	4h	279081	363725	283664	269783	223521	208716	196930	215451	100509	236690	167122	197678	179037	277983	325795	277551	352446	277034	214996	259307	363725	0.767287	1	0.779886	0.741722	0.614533	0.573829
AT1G69230.1	SP1L2 - SPIRAL1-like2	0.928615	1.14623	0.737908	0.772855	0.80162	0.725124	0.761421	0.831157	0.771936	0.116547	0.0600234	0.0747192	0.107836	0.0841711	0.181606	0.0425436	104.64	1	1	10h	6h	225199	183303	166410	210173	182722	209246	217801	185849	220902	168515	208120	222908	186877	183448	259704	221901	165960	201799	210802	188824	259704	0.867138	0.705815	0.64077	0.809278	0.703576	0.80571
AT5G65460.1	KCA2, KAC2 - kinesin like protein for actin based chloroplast movement 2	0.122733	1.52387	0.732549	0.714507	0.845789	0.593232	0.721037	0.904006	0.719204	0.167488	0.075145	0.148514	0.0240766	0.0888982	0.118569	0.0769889	28.27	1	1	10h	6h	231868	312917	202990	218667	241016	269675	340261	239447	283659	207647	196061	267976	210986	257060	339326	321275	262193	246884	217505	269763	340261	0.681441	0.919637	0.59657	0.642644	0.708325	0.792552
AT3G54210.1	Ribosomal protein L17 family protein	0.0626936	2.09423	0.772411	0.398742	0.438624	0.397481	0.386565	0.809557	0.513925	0.228879	0.133257	0.134588	0.106642	0.153919	0.218947	0.113845	36.36	1	1	10h	8h	72049.9	88809.1	47813.5	46430.2	22838.8	38454.2	49148	25895.8	43453.7	42584.7	29003.4	19155.5	45519.4	39758.6	90052.4	77295.2	51360	56564.9	36061.2	46214.5	90052.4	0.800088	0.986194	0.530952	0.51559	0.253617	0.42702
AT1G55580.1	LAS, SCL18 - GRAS family transcription factor	0.415257	2.10675	0.62689	0.52098	0.708794	0.382343	0.57788	0.805501	0.626955	0.323662	0.194037	0.238467	0.139591	0.247799	0.177869	0.101601	20.91	1	1	10h	6h	103820	226175	95365.9	87392.8	97966	168139	222591	129095	129249	64151.7	108801	166740	66131.1	159236	216167	192620	137765	156059	115292	154053	226175	0.459025	1	0.421646	0.386394	0.433142	0.743402
AT2G19750.1	Ribosomal protein S30 family protein	0.295772	1.72607	0.597178	0.52712	0.494615	0.485632	0.443502	0.765515	0.51061	0.0175188	0.0741083	0.0836678	0.158343	0.16251	0.205128	0.192428	34.08	1	1	10h	8h	57887.9	57169.9	54721.4	50264.9	42780.5	56816.2	38693.6	47401.6	54525.2	56632.9	35411.5	45383.6	25228.4	55477	58688.4	94767.6	64182.1	30413.6	47879.4	66874.9	94767.6	0.610841	0.603265	0.577427	0.530402	0.451425	0.599533
AT1G54580.1	ACP2 - acyl carrier protein 2	0.227082	1.48863	0.733681	0.601605	0.777215	0.88956	0.839385	0.89557	0.661114	0.20902	0.146445	0.149561	0.0210314	0.0964078	0.102228	0.19955	65.11	1	1	10h	2h	251576	157568	158772	116286	191741	157654	171376	185941	244297	233363	225688	222625	237874	189238	258021	229900	205307	218184	177627	115934	258021	0.975022	0.610678	0.615344	0.450685	0.74312	0.611011
AT2G42740.1	RPL16A - ribosomal protein large subunit 16A	0.526523	1.39704	0.581972	0.585681	0.721659	0.646319	0.603045	0.766568	0.548708	0.128213	0.114944	0.241076	0.0428873	0.108124	0.1929	0.0758771	40.89	1	1	10h	24h	56373.8	81831.7	57535.7	78961.9	64794.8	53232.1	64910.4	65699.6	112114	75861.2	69061.3	78104.5	54340.9	70383.6	77192.5	110574	70062.3	53698.2	60279	70576.1	112114	0.502827	0.729898	0.51319	0.704301	0.577938	0.474805
AT5G19130.1	GPI transamidase component family protein / Gaa1-like family protein	0.199222	1.90238	0.71444	0.809408	0.46248	0.826027	0.806916	0.879813	0.711308	0.293141	0.1705	0.335388	0.0183149	0.116498	0.109199	0.153832	20.35	1	1	10h	4h	278369	115319	202946	237487	172951	265504	233276	99289.5	53654.9	226335	233545	204889	206924	262048	253705	269945	211088	155530	197322	241166	278369	1	0.414265	0.729056	0.853139	0.621301	0.953784
AT3G52110.1	unknown protein	0.767149	1.93151	0.401269	0.347529	0.284319	0.311472	0.487462	0.549166	0.363583	0.232169	0.0504302	0.321939	0.0616454	0.462494	0.136276	0.204237	20.04	1	1	10h	4h	37698.5	12863.3	51910.7	31357.6	24687.4	32703.9	55844.7	8088.61	8673.59	22803.1	30224.2	85123.7	8620.66	30739.4	60139.4	39823.6	40278.3	15940.2	26909	49999.4	85123.7	0.442867	0.151113	0.609826	0.368376	0.290017	0.384192
AT3G49910.1	Translation protein SH3-like family protein	0.0949542	2.19711	0.588047	0.514751	0.628216	0.592859	0.610103	0.705817	0.321247	0.143721	0.13649	0.157742	0.100507	0.070495	0.254993	0.162125	39.05	1	1	10h	24h	69385.9	46799.2	46167.6	53716.8	55495.4	32904.3	41550.3	62431.6	69460.9	61100.8	48019.9	63391.8	50873.7	54176.5	52399.3	92029.3	50438.9	29253	14802	44637.6	92029.3	0.753955	0.508525	0.501662	0.583693	0.603019	0.357542
AT5G17870.1	PSRP6 - plastid-specific 50S ribosomal protein 6	0.104813	1.5784	0.827663	0.550941	0.539678	0.620368	0.549334	0.851827	0.647726	0.191107	0.04743	0.0942187	0.058735	0.185349	0.0547573	0.223283	48.78	1	1	10h	4h	520010	447654	323516	308090	259618	291777	304635	224271	313008	344195	301001	244390	216782	395806	414959	471885	442032	458657	324375	227441	520010	1	0.860856	0.622135	0.592469	0.499255	0.561098
AT4G21540.1	SPHK1 - sphingosine kinase 1	0.305956	1.83089	0.730586	0.716159	0.603527	0.591117	0.751448	0.802462	0.438292	0.238849	0.0938954	0.22771	0.155761	0.130571	0.270299	0.210408	26.76	1	1	10h	24h	91349.3	49765.6	59100.7	74695.9	63790.6	57775.3	63133.5	70743.8	31518	64059.3	43936.9	81705.8	65897	58330	83449.4	91307.4	45156.2	30756	27219.3	62137.6	91349.3	1	0.544784	0.646975	0.817696	0.698315	0.632466
AT1G19370.1	unknown protein	0.524965	1.53143	0.6636	0.723902	0.570905	0.530977	0.6526	0.813156	0.552097	0.154079	0.032437	0.237874	0.0452068	0.210288	0.165799	0.150282	23.98	1	1	10h	6h	198331	123035	169234	174760	172862	187559	177646	73100	171324	122973	138728	159400	109726	213341	246434	168459	186274	156985	93294.6	157886	246434	0.804805	0.499263	0.686731	0.709158	0.701456	0.761092
AT2G23610.1	ATMES3, MES3 - methyl esterase 3	0.904148	1.2834	0.558982	0.546739	0.65228	0.65113	0.554506	0.701688	0.588422	0.0749283	0.133208	0.310107	0.109792	0.0735855	0.0695364	0.244864	48.05	1	1	10h	2h	61664.5	77271.9	79639	77472.3	84666.7	51649.2	52705.2	130341	72010.6	74750.1	94988	70198.4	63892.3	82734.5	82530.4	91194.7	100652	79612.9	43421.4	107053	130341	0.4731	0.592843	0.611004	0.59438	0.649577	0.396261
AT3G02400.1	SMAD/FHA domain-containing protein	0.017358	2.05431	0.702986	0.402847	0.455489	0.427971	0.512147	0.827571	0.609366	0.241079	0.0303026	0.0338047	0.0987638	0.169914	0.178709	0.0698703	25.2	1	1	10h	2h	71357.2	133796	83857.2	52033.4	59906	53678.4	58356.6	67464.6	61438.9	68219.3	49078.5	69546.1	47225.1	93782	115049	137040	88141.4	94563.4	78001.6	77956.5	137040	0.520705	0.976334	0.611919	0.379696	0.437144	0.3917
AT3G07420.1	NS2, ATNS2, SYNC2_ARATH, SYNC2 - asparaginyl-tRNA synthetase 2	0.701597	1.44466	0.834602	0.652312	0.711868	0.843902	0.599979	0.866765	0.692157	0.141984	0.190642	0.196549	0.21096	0.394806	0.158763	0.194533	31.65	1	1	10h	8h	137248	99699	108716	111976	97323.3	60865.6	113027	114841	66962.3	137099	95911.1	116371	19939.8	112180	138055	95409.4	125519	123815	92487	70365.8	138055	0.994155	0.722168	0.787484	0.811098	0.70496	0.440879
ATCG00160.1	RPS2 - ribosomal protein S2	0.0584456	1.745	0.720598	0.43206	0.446972	0.643906	0.528774	0.748242	0.428793	0.242973	0.140626	0.0501568	0.188621	0.0472248	0.135624	0.120804	46.84	1	1	10h	24h	107961	65096.1	60332.6	53191.8	57456.7	29288.6	54327	46514.5	43925.3	83916.2	55117.5	62915.7	53455.7	54889.8	65618.3	94840.1	81884.7	60094.7	44610.5	34173.6	107961	1	0.602958	0.558836	0.492694	0.532198	0.271288
AT3G15000.1	cobalt ion binding	0.865298	1.45946	0.449225	0.416969	0.519309	0.422704	0.550131	0.608552	0.491796	0.0746461	0.018494	0.155142	0.195517	0.113002	0.351242	0.114006	44.8	1	1	10h	2h	19999.3	25003.7	28003.5	21514.3	22752.5	23497.7	21032.4	37411.6	25952.3	15409.4	30388.2	31696.5	34752	22956.9	17384.9	54172.1	27342.7	25864.7	20890.9	33169.3	54172.1	0.36918	0.46156	0.516935	0.397146	0.420003	0.433759
AT4G13850.1	ATGRP2, GR-RBP2, GRP2 - glycine-rich RNA-binding protein 2	0.595572	1.61755	0.542851	0.457528	0.566479	0.495122	0.633187	0.703877	0.43515	0.161083	0.0925238	0.379116	0.110842	0.172693	0.143088	0.0356663	32.44	1	1	10h	24h	37863.3	20421.1	33529.6	27220.5	30149.3	20013.4	22685.6	16747.1	56377.7	32332.6	23495.1	45627.3	35298.1	26167.6	40267.6	31339.6	47441.7	25418.8	25948.4	22231.1	56377.7	0.671601	0.36222	0.594731	0.482825	0.534773	0.354987
ATCG00330.1	RPS14 - chloroplast ribosomal protein S14	0.256655	2.0538	0.647114	0.47322	0.512809	0.44559	0.395421	0.705121	0.343326	0.0938149	0.113344	0.341624	0.129902	0.118655	0.266769	0.155002	62.19	1	1	10h	24h	114532	86200	96335.7	72959.9	54801.7	89477.1	45595.6	51066.1	138751	82240.7	54129.2	60549.7	42330.5	78644.1	97141.4	153022	73533.2	79890.4	37680.1	40038.3	153022	0.748467	0.563318	0.629556	0.476795	0.35813	0.584734
AT4G32915.1	unknown protein	0.536343	1.43715	0.724347	0.58777	0.6383	0.67809	0.591744	0.844714	0.671979	0.144741	0.215738	0.156111	0.159635	0.0623496	0.13662	0.143532	39.72	1	1	10h	2h	37482	26074.9	38098.9	31786.4	34734.5	15967.5	26906.7	38177.1	24496.2	26440.8	37001.9	24615.5	30421.4	28009.2	34757.5	46780.5	37010.3	23767.5	36262.6	34276.2	46780.5	0.801232	0.557388	0.81442	0.679481	0.7425	0.341328
AT2G39020.1	Acyl-CoA N-acyltransferases (NAT) superfamily protein	0.190984	1.79546	0.658222	0.499259	0.636063	0.419379	0.475187	0.752979	0.49877	0.11638	0.135996	0.226439	0.0716963	0.0838003	0.225931	0.0955769	32.14	1	1	10h	6h	11694.5	8206.96	10779.7	10107.9	6015.78	7147.8	10030.3	13324.9	6293.05	7303.74	5728.34	6170.38	7220.01	8759.07	10909.3	15537.4	8651.23	6347.93	9305.86	7594.92	15537.4	0.752666	0.528208	0.693793	0.650555	0.387181	0.460039
AT1G69040.1	ACR4 - ACT domain repeat 4	0.805728	1.57549	0.427851	0.578425	0.431607	0.43033	0.543519	0.660489	0.419227	0.218418	0.367248	0.381925	0.372351	0.294396	0.246204	0.291908	22.78	1	1	10h	24h	43714.3	16623.3	22948.3	64887.1	26431.7	21278.1	48237.5	35415.6	364.035	45007	10838.6	47093.6	45479	13229.4	56134.5	47309.1	25128	7529.36	45314.9	28762.9	64887.1	0.673698	0.256188	0.353666	1	0.407349	0.327926
AT5G20830.1	SUS1, ASUS1, atsus1 - sucrose synthase 1	0.914352	1.30105	0.666604	0.612908	0.592195	0.572962	0.625429	0.745452	0.738207	0.294695	0.0512625	0.342031	0.0421317	0.0477245	0.248653	0.144266	28.39	1	1	10h	6h	16821.6	9075.32	23676.8	14571.9	14353.2	16655.4	23086.5	6130.92	14822.8	13464.8	14941.8	14891.7	16867.6	14752.4	24789.2	18175.7	12472.6	16296.7	16173.5	22428.5	24789.2	0.678587	0.366099	0.955125	0.587833	0.57901	0.671882
AT1G57943.1	ATPUP17, PUP17 - purine permease 17	0.52125	2.41467	0.519769	0.381024	0.384101	0.387742	0.381667	0.53153	0.220125	0.195856	0.111633	0.192137	0.175889	0.143398	0.416722	0.0810789	26.32	1	1	10h	24h	31466.1	70515.9	63045.2	36337.9	53617.4	31020.1	26692.7	31278.3	63981.3	54198.8	27873.3	57911.2	31235.8	32032.4	41537	21390.6	105834	32808.9	20942.1	16138.8	105834	0.297317	0.666291	0.595701	0.343349	0.50662	0.293103
AT4G02080.1	ASAR1, ATSARA1C, ATSAR2, SAR2 - secretion-associated RAS super family 2	0.375588	1.44731	0.604717	0.68807	0.734627	0.602796	0.59853	0.788882	0.545066	0.064778	0.272839	0.172893	0.0828367	0.0364173	0.104566	0.0971986	20.71	1	1	10h	24h	18695.2	22719.2	19307.6	16528.6	33471.2	19091.9	21350.8	31270	21145.8	18215.8	22136.9	18688.7	21065.7	20346.2	28019.1	22389.1	28806.4	14538.1	20629.8	19564.2	33471.2	0.558544	0.678767	0.57684	0.493814	1	0.570396
AT4G19610.1	nucleotide binding;nucleic acid binding;RNA binding	0.183134	2.50664	0.311155	0.502048	0.384177	0.481803	0.539887	0.779951	0.390904	0.142616	0.0126847	0.309661	0.0880496	0.112343	0.190954	0.147206	20.37	1	1	10h	0h	26970.9	28743.2	57876.9	61363.6	62483.5	59432.1	39604.8	87492.5	13151.6	66205.8	51053.2	76852.5	50447.3	69793.1	121688	80044.2	82999.5	37148.5	37303.7	68252.4	121688	0.22164	0.236205	0.475618	0.504271	0.513474	0.488399
AT5G19860.1	Protein of unknown function, DUF538	0.614855	1.64058	0.656908	0.495984	0.490812	0.413703	0.623084	0.678713	0.644054	0.217287	0.0418329	0.0622133	0.222856	0.305972	0.280038	0.201357	89.23	1	1	10h	6h	38396.1	76307.2	57218.6	41438	47471	40896.8	39075.8	49042.1	40334.3	22343.4	49837.9	40675.4	37278.6	85115.8	47957.8	42432.9	87238	40062.6	53589.6	74905.6	87238	0.440131	0.874702	0.655891	0.475	0.544155	0.468796
AT1G63610.1	unknown protein	0.377115	1.31729	0.703609	0.727642	0.82312	0.847898	0.751182	0.913383	0.693379	0.11334	0.148915	0.136996	0.0567993	0.132658	0.0767719	0.17035	27.79	1	1	10h	24h	47327.3	36817.8	50700.2	42264.2	57376.8	39810.3	45942.1	49307.1	62500.1	56731.8	51600.3	48930.7	39080.8	55951	56626.6	54538.8	63882.7	56557.6	35787.3	40539.9	63882.7	0.740846	0.576334	0.793645	0.661591	0.898158	0.623178
AT5G27510.1	Protein kinase superfamily protein	0.874236	1.46011	0.499223	0.467768	0.552168	0.457179	0.407443	0.59491	0.533185	0.240719	0.0710143	0.0736819	0.210758	0.14039	0.019661	0.405921	20.36	1	1	10h	8h	6520.45	4373.64	11355.5	7876.48	5801.37	7169.88	7335.67	7840.67	9433	9005.93	4577.94	5248.09	4489.82	8421.25	9059.09	8506.95	8948.24	4996.34	3910.75	14856.2	14856.2	0.438905	0.294399	0.764364	0.530182	0.390502	0.482619
AT2G40010.1	Ribosomal protein L10 family protein	0.260828	2.35766	0.35454	0.465098	0.605074	0.638789	0.611597	0.816873	0.346476	0.0626386	0.192996	0.183854	0.00911807	0.339752	0.267648	0.306945	37.34	1	1	10h	24h	59068.9	46517.5	42329.3	40395.3	93497.5	60148.4	57859.2	85651.2	108929	89731.9	87938.7	112342	30495.7	112324	70884.2	130851	139068	26402.8	20781.9	97366.7	139068	0.424747	0.334494	0.304378	0.290471	0.672313	0.43251
AT2G46280.1	TRIP-1, TIF3I1 - TGF-beta receptor interacting protein 1	0.992572	1.30763	0.688956	0.667535	0.683898	0.641408	0.696484	0.721481	0.551746	0.290874	0.252297	0.233752	0.0889579	0.237958	0.246573	0.028313	58.84	1	1	10h	24h	32661.3	13837.8	21007.4	22907.1	29434.9	13065.6	27809.1	25586.6	13615.1	18894.7	23003.7	27979.3	26447.4	13817.4	26871.4	14384	29438	17281.3	17723.3	19057.6	32661.3	1	0.423677	0.643191	0.701355	0.901217	0.400034
AT5G54940.1	Translation initiation factor SUI1 family protein	0.68195	1.88546	0.503925	0.44329	0.333949	0.427663	0.497939	0.581816	0.30858	0.372733	0.079935	0.295881	0.00018727	0.221608	0.363985	0.0446892	21.67	1	1	10h	24h	15113.5	3844.16	5618.73	6487.15	8706.48	6425.57	9833.61	6156.59	296.47	6954.51	6950.21	12128.6	5197.58	6958.24	16256.6	6651.28	5467.18	4738.85	4469.72	5840.84	16256.6	0.929681	0.236467	0.345627	0.399046	0.535565	0.395258
AT3G04780.1	Protein of unknown function (DUF1000)	0.886187	1.19893	0.669681	0.765734	0.714834	0.78581	0.705688	0.802899	0.799749	0.115729	0.131497	0.23344	0.044814	0.135937	0.179183	0.0881906	76.83	1	1	10h	0h	59766.9	42411.9	55856.1	60707	70333.1	49661.7	61579.8	35786.5	71324	59320.5	64305.8	43474.5	63913.9	59143.6	51118.4	59692.2	78661.7	65983.3	67779	54966.6	78661.7	0.759796	0.539168	0.71008	0.771747	0.894121	0.631333
AT4G14300.1	RNA-binding (RRM/RBD/RNP motifs) family protein	0.686042	1.96958	0.597116	0.552608	0.492301	0.417765	0.382965	0.75428	0.597928	0.114784	0.265107	0.37052	0.343524	0.107753	0.22636	0.257181	38.25	1	1	10h	8h	13945.3	13520.1	18861	6895.53	20435	15542.7	14044.3	21589.5	2560.69	17085.8	4522.01	9669.05	7242.18	12800.5	14333.6	18325	25861.2	11163.7	12101.7	23123.9	25861.2	0.539238	0.522794	0.729316	0.266637	0.790182	0.601004
AT1G17360.1	unknown protein	0.134584	1.50069	0.610282	0.750791	0.696814	0.77181	0.737083	0.908276	0.60524	0.0681201	0.040249	0.123868	0.0150781	0.202849	0.111985	0.129896	27.24	1	1	10h	24h	22126	17771.1	19352.3	22870.2	24597.8	25422.6	24552.2	25163.2	17934.9	24632.1	25322.1	29957	24693.9	16908.9	32361.7	25354.8	30463.7	18044.1	24343.6	16372.1	32361.7	0.683708	0.549139	0.598	0.706706	0.760091	0.785576
AT3G54900.1	CXIP1, ATGRXCP - CAX interacting protein 1	0.821599	1.43982	0.629158	0.582853	0.667078	0.518096	0.745066	0.745965	0.683221	0.298553	0.234401	0.297816	0.0115268	0.204508	0.146916	0.0724957	49.39	1	1	10h	6h	47410.9	27122.8	18719.2	42160	21690.6	22539.1	28419.8	49406.2	21047.4	25194.5	25999.8	47257.2	36087.3	27088.2	28664.4	42489.8	39411.8	29623.6	35662.2	35980.3	49406.2	0.959614	0.548976	0.378884	0.853334	0.439026	0.456199
AT4G38710.1	glycine-rich protein	0.341654	2.57743	0.340017	0.298126	0.318507	0.60336	0.324257	0.768396	0.381921	0.339526	0.109305	0.129238	0.369689	0.120529	0.351863	0.0902221	33.84	1	1	10h	2h	1873.65	3752.72	14025.1	6406.95	7437.59	3385.83	6363.68	8504.33	3540.34	6587.74	16660	6138.56	8621.18	3980.93	19265.2	18141.9	7002.85	8952.28	7616.19	5504.91	19265.2	0.0972553	0.194793	0.728003	0.332565	0.386063	0.175748
AT5G42190.1	ASK2, SKP1B - E3 ubiquitin ligase SCF complex subunit SKP1/ASK1 family protein	0.336549	1.41239	0.712834	0.622286	0.621897	0.833671	0.829823	0.851487	0.602868	0.0807453	0.259562	0.103299	0.234231	0.148756	0.047022	0.143956	78.85	1	1	10h	24h	31184.3	25338.9	26329.5	26682.5	32629.2	13016.6	28560.4	22889.7	20832.8	38716.1	25882.3	29636.3	38743.3	28070.7	34342.9	33707.3	30918.1	25161.9	27808.6	17100.9	38743.3	0.804895	0.65402	0.679587	0.6887	0.842188	0.33597
AT5G55280.1	FTSZ1-1, ATFTSZ1-1, CPFTSZ - homolog of bacterial cytokinesis Z-ring protein FTSZ 1-1	0.553036	2.4595	0.359856	0.317798	0.269622	0.513082	0.384437	0.663135	0.299202	0.0825941	0.13691	0.178237	0.534448	0.0590933	0.292128	0.133646	33.65	1	1	10h	4h	5206.59	3545.05	5624.19	2644.98	6223.29	3827.39	4965.91	4955.43	849.74	11864.7	1799.96	5609.19	4211.58	5537.02	6789.62	6385.55	13316.3	2010.14	5465.66	4476.95	13316.3	0.390994	0.266219	0.422355	0.198628	0.467345	0.287422
AT3G53740.1;AT2G37600.1	Ribosomal protein L36e family protein	0.119496	2.30036	0.410985	0.299364	0.294864	0.41216	0.446018	0.639087	0.277821	0.111674	0.060293	0.0394257	0.146223	0.152956	0.312573	0.126862	39.78	1	1	10h	24h	12086.5	9504.47	6921.49	7176.47	8172.97	5419.19	6624.95	6019.64	7811.92	11922.4	7140.27	10964.7	6497.11	13481.2	10539.2	23125.3	10672.7	4165.51	5368.27	9740.34	23125.3	0.522652	0.410998	0.299304	0.31033	0.353421	0.23434
AT2G47250.1	RNA helicase family protein	0.868496	1.44359	0.600188	0.578875	0.620191	0.623454	0.600358	0.835657	0.69821	0.408518	0.101619	0.361318	0.308129	0.07852	0.0779079	0.184132	57.3	1	1	10h	2h	6183.28	1303.72	8268.86	5656.33	4042.79	5497.24	5073.71	8750.51	2456.76	7362.1	3548.98	4673.36	6012.23	5074.73	7640.68	6528.67	7767.94	6078.09	4514.48	7736.52	8750.51	0.706619	0.148988	0.944957	0.6464	0.462006	0.628219
AT1G55090.1	carbon-nitrogen hydrolase family protein	0.849589	1.39188	0.691372	0.698729	0.592965	0.765667	0.627665	0.825335	0.750522	0.177968	0.15263	0.238415	0.10113	0.0471777	0.17072	0.332898	40.87	1	1	10h	4h	9782.17	7995.66	13229.7	10838.6	7993.16	12505.7	9390.93	5066.57	12136.6	10377.5	12515.6	10151.2	9234.83	8764.3	12216.2	14949.8	9849.7	5510.28	14637.3	13512.7	14949.8	0.654337	0.534835	0.884943	0.725001	0.534668	0.836517
AT3G06610.1	DNA-binding enhancer protein-related	0.936087	1.43803	0.624758	0.443199	0.445089	0.589829	0.607564	0.637335	0.526489	0.395407	0.153141	0.171829	0.273529	0.165834	0.128429	0.341153	67.57	1	1	10h	2h	22813.1	4833.59	15111.3	14144.3	8037.63	8150.27	13842.8	10580.8	6037.89	9043.42	17868.2	14144.9	17493.3	9942.99	17822.5	12190.4	13605.7	16235.3	3029.36	16767.9	22813.1	1	0.211878	0.662396	0.620008	0.352326	0.357263
AT5G59750.1;AT5G59750.2	DHBP synthase RibB-like alpha/beta domain;GTP cyclohydrolase II	0.921663	1.21854	0.669964	0.691266	0.672966	0.704466	0.651111	0.793408	0.775664	0.336782	0.126461	0.303288	0.00416541	0.04461	0.0724079	0.0968249	28.88	1	1	10h	8h	14600.3	21374.5	6985.58	12521.3	17772.1	14032.9	19708.1	16279.5	7165.29	14994.6	15120.5	14424.8	14509.4	12817.2	18664.5	16567.3	15644.2	14478.5	18616.2	16643.5	21374.5	0.683073	1	0.326819	0.585806	0.831466	0.656525
AT1G19390.1	Wall-associated kinase family protein	0.73579	1.43446	0.675125	0.582617	0.654008	0.652049	0.689992	0.785326	0.547473	0.281613	0.155186	0.13168	0.0189349	0.216582	0.128611	0.397871	25.71	1	1	10h	24h	4504.13	8998.77	4722.98	4697.22	6829.76	4201.54	5289.02	7249.93	5116.86	5988.13	5747.16	8450.68	4915.35	5261.21	5863.28	8171.6	7166.02	2250.23	8993.63	3535.9	8998.77	0.500527	1	0.524848	0.521985	0.758965	0.466901
AT5G60090.1	Protein kinase superfamily protein	0.967767	1.45132	0.559296	0.607351	0.648586	0.458872	0.452934	0.65735	0.620544	0.255857	0.34238	0.508913	0.0944988	0.134597	0.0958266	0.153857	23.22	1	1	10h	8h	9099.7	11579.9	4145.02	14501.9	4542.64	7913	14795.1	13031.1	961.542	5800.45	7777.69	4426.26	8128.5	7548.9	8088.64	10525.5	10562.7	8786.08	11629	7128.02	14795.1	0.615046	0.782681	0.280161	0.980179	0.307036	0.534838
AT4G35930.1	F-box family protein	0.198216	2.03622	0.675619	0.374438	0.418969	0.616347	0.521331	0.762439	0.506501	0.182419	0.0937639	0.168878	0.0928587	0.0401643	0.277497	0.260271	21.76	1	1	10h	2h	6687.71	8175.9	4672.54	3124.27	4651.79	3051.18	4263.43	5541.76	2309.68	6573.63	5307.87	5429.08	4657.42	4988.29	4409.08	7998.91	9638.65	3180.98	3701.89	7763.09	9638.65	0.693843	0.848241	0.484772	0.32414	0.482619	0.316556
AT1G45201.1	ATTLL1, TLL1 - triacylglycerol lipase-like 1	0.731605	2.30877	0.385692	0.18192	0.209025	0.33025	0.380192	0.420013	0.231955	0.156215	0.0422384	0.220105	0.120398	0.400331	0.502341	0.332838	65.06	1	1	10h	2h	10989.5	7175.69	4837.2	4320.59	3841.84	2687.18	1302.5	1970.44	9193.2	4872.85	8257.74	4584.82	1514.36	16575.2	2735.22	2434.28	19879.8	629.549	954.823	12249.3	19879.8	0.5528	0.360954	0.243322	0.217336	0.193254	0.135171
AT2G28360.1	SIT4 phosphatase-associated family protein	0.158849	1.76859	0.701119	0.476145	0.689983	0.655118	0.706833	0.842105	0.548207	0.123482	0.0743276	0.184215	0.00594632	0.221729	0.138098	0.170732	20.95	1	1	10h	2h	10735.5	7542.86	8966.16	5146.85	6296.06	7059.43	8702.18	6677.41	11432.2	8540.13	8431.2	8353.32	12343.4	6769.89	12952.9	10135.2	9634.98	8696.7	8029.4	4576.5	12952.9	0.828813	0.582331	0.692214	0.397352	0.486074	0.545009
AT3G02760.1	Class II aaRS and biotin synthetases superfamily protein	0.476166	2.21145	0.711152	0.594922	0.406134	0.546876	0.375129	0.82958	0.643313	0.153834	0.175752	0.425603	0.164316	0.0788145	0.232262	0.134407	22.95	1	1	10h	8h	3374.49	3051.2	2175.73	1627.72	2546.32	3021.57	1489.94	3422.27	0	2673.27	1736.39	1874.76	1281.33	1381.11	3724.11	4031.68	2278.02	3134.85	2051.08	2594.97	4031.68	0.836992	0.756805	0.539658	0.403733	0.631577	0.749456
AT2G17840.1	ERD7 - Senescence/dehydration-associated protein-related	0.752719	1.68388	0.415834	0.411916	0.355784	0.379468	0.49736	0.599096	0.399944	0.100811	0.0192236	0.0874047	0.19705	0.118835	0.353541	0.199842	56.01	1	1	10h	4h	10679.5	14057.7	8713.24	11393.1	11289.2	10452.9	7186.35	9559.98	11873.6	6438.89	13911.2	9745.69	14435.3	15827.6	12477.7	8900.79	26814	6601.97	8788.83	16781.4	26814	0.398282	0.524269	0.324952	0.424895	0.42102	0.389831
AT4G01940.1	NFU1, AtCNFU1 - NFU domain protein 1	0.588704	1.73464	0.508765	0.474745	0.421003	0.680295	0.549615	0.73029	0.677702	0.448852	0.369016	0.166766	0.0695188	0.128094	0.205553	0.0842706	26.26	1	1	10h	4h	865.373	2929.26	7210.07	1645.84	2141.16	6481.84	4423.85	2346.96	2335.57	5259.4	4550.55	3504.64	5025.83	3357.82	5511.44	6609.1	3675.79	5308.73	4189.95	5160.17	7210.07	0.120023	0.406273	1	0.22827	0.296967	0.898997
AT3G61080.1	Protein kinase superfamily protein	0.471062	2.04928	0.509165	0.520078	0.587594	0.584261	0.672598	0.79578	0.388322	0.150618	0.260744	0.227839	0.110479	0.0563671	0.34373	0.255663	88.99	1	1	10h	24h	16476.7	11416.1	9339.11	10846.3	19746.4	7437.14	10497.2	11777.6	20692.1	12336.9	16145.2	15879.7	17951.1	15351.8	24092	24374.5	9723.74	15506.4	9829.93	3059.09	24374.5	0.67598	0.468364	0.383151	0.444987	0.810128	0.30512
AT2G19520.1	FVE, ACG1, MSI4, NFC4, NFC04, ATMSI4 - Transducin family protein / WD-40 repeat family protein	0.639839	1.47935	0.650697	0.514518	0.688255	0.479335	0.5812	0.709102	0.521118	0.262343	0.106365	0.270808	0.0549928	0.122248	0.0499579	0.194941	22.18	1	1	10h	6h	3661.67	8700.48	6410.64	6101.68	4590.35	4151.94	5323.37	4916.21	9616.75	4235.69	4983.6	6276.01	6259.97	4231.78	7358.79	6437.72	6661.26	4295.92	7138.55	3599.9	9616.75	0.380759	0.904721	0.666612	0.634484	0.477328	0.431741
AT4G32330.1;AT4G32330.2	TPX2 (targeting protein for Xklp2) protein family	0.235016	3.14522	0.387885	0.334886	0.304016	0.42625	0.463063	0.605851	0.192626	0.10714	0.0848635	0.196929	0.031976	0.264389	0.350509	0.0351697	36.08	1	1	10h	24h	3660.23	4273.05	6148.73	3708.27	5207.54	3242.09	4163.26	1090.99	5782.92	5431.91	4884.66	9233.64	3193.03	4384.65	5910.49	3983.16	12101.5	2389.57	1879.25	2724.41	12101.5	0.30246	0.3531	0.508095	0.306429	0.43032	0.267907
AT4G00810.1	60S acidic ribosomal protein family	0.211127	5.68412	0.149597	0.280674	0.131646	0.331367	0.454058	0.619176	0.108931	0.0336988	0.188736	0.172038	0.0385217	0.341033	0.433828	0.135128	129.9	1	1	10h	24h	7378.05	11015.3	7874.22	16362.3	27506.8	5413.9	1868.76	19332.2	1914.54	20989	17800.4	40838.1	3764.66	35124.4	8599.11	58529.4	41591.5	1541.64	2082.5	15502.8	58529.4	0.126057	0.1882	0.134534	0.279557	0.469966	0.0924988
AT1G15250.1	Zinc-binding ribosomal protein family protein	0.0359783	8.91796	0.272198	0.115012	0.1461	0.167195	0.369881	0.564638	0.0633148	0.250743	0.0202102	0.0897717	0.0750023	0.305863	0.38733	0.0253795	43.86	1	1	10h	24h	2327.74	7334.19	1096.91	1620.17	1212.57	1713.19	1314.89	3288.14	1171.68	2901.59	1504.09	9425.43	3432.67	1761.75	3402.46	5740.07	13175.3	910.681	468.19	1123.7	13175.3	0.176675	0.556663	0.0832555	0.12297	0.0920335	0.130031
AT5G54900.1	ATRBP45A, RBP45A - RNA-binding protein 45A	0.775849	1.73473	0.493995	0.463382	0.504484	0.551366	0.387787	0.672705	0.638814	0.319136	0.210765	0.339783	0.0623314	0.167372	0.300276	0.12324	59.41	1	1	10h	8h	16090.7	6472.08	5156.99	4458.52	12273.7	9269.78	15956	9093.52	3258.88	11137.4	9488.63	10633.6	6672.84	4453.65	11375.6	18704.5	7667.74	14246.9	11962.6	9636.63	18704.5	0.860259	0.346017	0.275708	0.238366	0.656189	0.495591
AT2G26770.1	plectin-related	0.240541	2.0529	0.657419	0.411665	0.498864	0.46859	0.437252	0.845107	0.412823	0.0860046	0.240098	0.231126	0.13462	0.15671	0.202989	0.228493	24.9	1	1	10h	2h	2233.65	2894.44	2498.36	913.431	2649.94	1212.18	1280.54	1558.06	2948.52	2180.06	1443.88	2374.85	1221.27	1476.25	2379.32	3866.86	3557.56	680.47	2443.57	1664.95	3866.86	0.577638	0.748525	0.646095	0.23622	0.685295	0.31348
AT5G51110.1	Transcriptional coactivator/pterin dehydratase	0.1347	9.19633	0.0752716	0.312211	0.31866	0.328709	0.497055	0.692222	0.176202	0.0986738	0.0345223	0.0845245	0.015615	0.149081	0.325206	0.117421	41.86	1	1	10h	0h	1143.01	0	5503.8	9512.58	10005.5	8051.54	6517.04	11020.6	10601.3	9350.47	10000.5	9614.28	17757.6	16520.3	21329.9	29434.8	10361.6	1417.67	8207.9	5933.82	29434.8	0.0388321	0	0.186983	0.323175	0.33992	0.273539
AT2G38770.1	EMB2765 - P-loop containing nucleoside triphosphate hydrolases superfamily protein	0.878728	24.2731	0.017607	0.018782	0.126786	0.0242234	0.0211575	0.342075	0.0140928	0.0152881	0.0160057	0.208111	0.00163092	0.0183256	0.5698	0.0142492	21.62	1	1	10h	24h	3839.1	0	3530.74	1290.64	1372.22	5198.79	0	1868.35	51201	3218.87	3540.68	0	4384.84	4471.16	1163.98	139525	2494.96	1923.34	0	3975.54	139525	0.0275156	0	0.0253054	0.00925026	0.00983498	0.0372607
AT1G32160.1	Protein of unknown function (DUF760)	0.790218	3.98741	0.141146	0.50217	0.249683	0.26286	0.547558	0.562808	0.344344	0.0326743	0.209881	0.22006	0.216763	0.227298	0.511698	0.204679	67.85	1	1	10h	0h	1424.65	1653.4	2218.66	9080.79	3874.11	5889.74	1393.73	6297.51	1678.45	1370.78	5205.34	3700.34	7619.38	9228.15	12508.8	0	8611.34	4083.32	6972.27	1866.41	12508.8	0.113892	0.132179	0.177368	0.725952	0.309711	0.470848
AT4G37470.1	alpha/beta-Hydrolases superfamily protein	0.573218	2.0481	0.396832	0.424849	0.570373	0.488986	0.415619	0.812752	0.4494	0.308187	0.315528	0.0558435	0.0736581	0.143703	0.295817	0.210309	33.87	1	1	10h	0h	441.713	3598.15	5032.36	1274.02	2519.38	5919.33	4836.28	4136.63	4066.74	3329.43	4123.25	4415.43	2718.5	2367.79	7365.53	7620.54	3594.75	2749.99	2269.65	5254.37	7620.54	0.0579635	0.472164	0.660368	0.167182	0.330604	0.77676
AT5G65683.1	Zinc finger (C3HC4-type RING finger) family protein	0.778856	1.78785	0.560016	0.494593	0.456557	0.678156	0.619929	0.816254	0.712239	0.422951	0.244863	0.180339	0.34906	0.163434	0.266938	0.25595	27.35	1	1	10h	4h	6248.15	603.457	4783.99	4488.88	1469.71	4317.7	4142.99	1755.98	3587.05	2987.31	6406.18	3086.51	4462.64	5331.28	6501.23	6925.76	3532.54	3474.47	4418.08	6905.84	6925.76	0.902162	0.0871323	0.690753	0.648142	0.21221	0.623427
AT1G25490.1	RCN1, REGA, ATB BETA BETA, EER1 - ARM repeat superfamily protein	0.498796	2.1129	0.474712	0.521483	0.560971	0.595492	0.553234	0.776896	0.367692	0.122106	0.0152158	0.380365	0.144057	0.273442	0.157845	0.197738	48.64	1	1	10h	24h	1753.13	2893.76	2830.78	2723.22	2666.75	2824.44	1735.78	1849.98	5250.67	3661.58	2591.88	1320.31	4119.38	3274.86	4227.98	3186.13	4823.57	2427.12	2627.43	737.345	5250.67	0.333887	0.551122	0.539127	0.518643	0.507888	0.537919
AT4G15110.1	CYP97B3 - cytochrome P450, family 97, subfamily B, polypeptide 3	0.0293019	2.49919	0.704394	0.581137	0.738182	0.30687	0.700825	0.766929	0.414479	0.266564	0.025621	0.0202204	0.114215	0.241703	0.232678	0.174473	33.41	1	1	10h	6h	2699.81	3531.55	5597.79	3223.23	3409.08	3126.93	4232.3	4009.36	4154.91	2169.89	1265.71	2978.8	5473.11	3317.29	4506.42	2897.13	5475.76	1958.67	3426.04	1575.78	5597.79	0.4823	0.630883	1	0.575805	0.609004	0.558601
AT3G13300.1	VCS - Transducin/WD40 repeat-like superfamily protein	0.547899	2.16502	0.577029	0.321187	0.502452	0.370871	0.345345	0.695376	0.67103	0.222334	0.143889	0.328193	0.280545	0.299637	0.391611	0.0535156	73.75	1	1	10h	2h	1362.67	2278.43	3090.9	1711.73	1408.33	627.125	3411.47	1414.34	1036.13	2213.73	670.816	1943.32	2085.7	0	3888.89	986.402	3237.43	2849.17	2505.67	2473.84	3888.89	0.350401	0.585883	0.794804	0.440159	0.362141	0.161261
AT2G22400.1	S-adenosyl-L-methionine-dependent methyltransferases superfamily protein	0.187496	5.85854	0.64775	0.500728	0.133411	0.704	0.646779	0.781594	0.198998	0.459956	0.299095	0.115718	0.20857	0.0762646	0.0932074	0.163536	44.08	1	1	10h	4h	3433.29	437.361	2801.09	891.147	2868.19	1398.09	664.878	0	709.239	2923.38	1910.69	1996.79	2508.54	2156.41	2948.57	2773.77	2327.97	408.95	311.6	1329.1	3433.29	1	0.127388	0.815863	0.259561	0.835406	0.407216
AT3G63280.1	ATNEK4, NEK4 - NIMA-related kinase 4	0.407982	Infinity	0	0	0.452379	0.117841	0.26397	0.491188	0.298902	0	0	0.426655	0.166652	0.2309	0.500233	0.517713	24.68	1	1	10h	0h	0	0	0	0	0	0	1558.61	937.157	0	433.417	0	0	668.443	787.88	870.88	1839	0	0	0	1649.04	1839	0	0	0	0	0	0
AT5G22780.1;AT5G22770.1	Adaptor protein complex AP-2, alpha subunit	0.858143	3.43565	0.208047	0.511562	0.39289	0.246007	0.258105	0.592087	0.172336	0.207477	0.303234	0.248585	0.0572116	0.226346	0.524824	0.178284	62.05	1	1	10h	24h	0	3734.11	1882.52	7467.46	2033.69	4309.47	2239.2	6118.69	2248.95	1849.76	2577.87	3804.59	3163.46	0	6985.56	8998.98	0	3203.87	1448.69	0	8998.98	0	0.414949	0.209193	0.829811	0.225991	0.478884
AT4G13940.1;AT4G13940.4;AT4G13940.2;AT4G13940.3	HOG1, EMB1395, SAHH1, MEE58, ATSAHH1 - S-adenosyl-L-homocysteine hydrolase	0.498518	1.15318	0.752856	0.794776	0.858261	0.818007	0.86818	0.857345	0.779162	0.0393711	0.0956706	0.0654556	0.0853484	0.0478664	0.131208	0.0572006	1810.61	30	9	8h	0h	6.82895e+06	6.31924e+06	6.19184e+06	7.37563e+06	7.17443e+06	5.86683e+06	7.58869e+06	7.75025e+06	6.7088e+06	7.52133e+06	6.48778e+06	7.03472e+06	7.85373e+06	7.41411e+06	7.10903e+06	8.56295e+06	6.35224e+06	7.06842e+06	6.12439e+06	6.82297e+06	8.56295e+06	0.797499	0.737974	0.723096	0.861342	0.837845	0.685141
AT1G20260.1	ATPase, V1 complex, subunit B protein	0.284295	1.78449	0.510403	0.507166	0.678346	0.704135	0.870263	0.715207	0.487681	0.141455	0.128646	0.249138	0.0488172	0.223582	0.116774	0.279835	939.05	18	1	8h	24h	64398.5	45302.6	37973.1	47470.5	61977.4	37289.5	55629	47836.7	92799.1	71237.8	64579.6	59032.1	96442.8	96317	78754.9	71511.6	56663	48665.5	73168.2	19266.2	96442.8	0.667738	0.469736	0.393737	0.492214	0.642634	0.386649
AT3G12580.1	HSP70, ATHSP70 - heat shock protein 70	0.844084	1.30462	0.709551	0.595218	0.614406	0.730014	0.771245	0.765452	0.591166	0.0472694	0.118725	0.276103	0.358978	0.178703	0.224512	0.259385	1192.5	19	1	8h	24h	17161.3	17441.3	19362.7	17516.4	16031.4	11721.8	18964.9	20236.8	7527.18	24942.4	12072	24264	19165.4	15228	25351.8	14008	18857	11836.3	10579.6	22545.6	25351.8	0.676925	0.687969	0.76376	0.690933	0.632358	0.462363
AT1G70580.1	AOAT2, GGT2 - alanine-2-oxoglutarate aminotransferase 2	0.283386	2.09456	0.347884	0.644352	0.416689	0.377527	0.728663	0.356524	0.355152	0.0773068	0.329027	0.198112	0.170659	0.101431	0.299224	0.18202	1289	17	2	8h	0h	46306.4	66566	46049.1	53417	88664	152275	94540.2	61514.4	34298.7	75863.3	39112.2	93123.5	119676	120071	106902	28146.7	27819.8	48145.7	84284.5	29811.9	152275	0.304098	0.437145	0.302408	0.350794	0.582263	1
AT2G30860.1;AT2G30860.2	ATGSTF9, GLUTTR, ATGSTF7, GSTF9 - glutathione S-transferase PHI 9	0.998022	1.05531	0.767717	0.781596	0.784059	0.791891	0.810182	0.783598	0.782547	0.0406994	0.0680134	0.19756	0.0100554	0.0430519	0.0378755	0.0991019	769.47	12	11	8h	0h	6.66745e+06	6.48826e+06	7.18064e+06	6.69124e+06	7.5787e+06	6.43406e+06	6.53212e+06	5.40732e+06	8.8298e+06	6.92945e+06	7.05502e+06	7.08773e+06	7.56256e+06	6.81093e+06	6.95716e+06	6.56714e+06	7.23274e+06	7.88689e+06	6.64382e+06	6.19849e+06	8.8298e+06	0.755108	0.734814	0.813229	0.757802	0.858309	0.728676
AT4G18480.1	CHLI1, CH42, CH-42, CHL11, CHLI-1 - P-loop containing nucleoside triphosphate hydrolases superfamily protein	0.697136	1.2486	0.677215	0.767386	0.751204	0.769586	0.845567	0.821654	0.702403	0.0566916	0.195118	0.177756	0.0928351	0.135206	0.0823889	0.100358	706.34	12	5	8h	0h	503275	575083	590549	528403	547601	815118	619630	469804	761809	686105	578257	614868	821456	647465	731586	600000	693271	643549	602656	484774	821456	0.612662	0.700078	0.718905	0.643252	0.666622	0.992284
AT5G41670.1	6-phosphogluconate dehydrogenase family protein	0.744989	1.28655	0.808386	0.849557	0.812815	0.689637	0.887254	0.823328	0.813561	0.135399	0.103341	0.161748	0.226111	0.109382	0.0840821	0.113531	849.83	13	7	8h	6h	159165	154050	115397	170238	134548	145654	170683	146547	113730	150141	93626.1	155560	138133	176735	129864	147235	159435	142712	124279	164365	176735	0.900582	0.87164	0.652937	0.963237	0.761299	0.824136
AT5G63570.1	GSA1 - glutamate-1-semialdehyde-2,1-aminomutase	0.580166	1.40342	0.648684	0.747893	0.788357	0.775475	0.807037	0.717232	0.57505	0.156002	0.238615	0.194532	0.159512	0.0984922	0.0993639	0.156966	749.93	12	6	8h	24h	1.88909e+06	1.3372e+06	1.22196e+06	1.90885e+06	2.12725e+06	1.09247e+06	1.70912e+06	1.41115e+06	2.28579e+06	2.03039e+06	1.51475e+06	1.99715e+06	1.95087e+06	1.58613e+06	1.71909e+06	1.81601e+06	1.38322e+06	1.6893e+06	1.27979e+06	974236	2.28579e+06	0.826452	0.585006	0.534592	0.835096	0.93064	0.477942
AT5G15450.1	APG6, CLPB3, CLPB-P - casein lytic proteinase B3	0.695141	1.23248	0.659615	0.754386	0.67913	0.705707	0.775568	0.685927	0.629273	0.100062	0.0104318	0.149002	0.100676	0.194437	0.0724809	0.0462542	569	11	10	8h	24h	220865	162509	197629	223586	217978	222916	189615	247209	161369	228102	186299	293607	196322	193208	225812	186802	191566	169730	196150	188397	293607	0.752246	0.553492	0.673106	0.761512	0.742413	0.759233
AT3G16640.1;AT3G05540.1	TCTP - translationally controlled tumor protein	0.215193	1.29854	0.670988	0.739286	0.810671	0.799659	0.82753	0.769898	0.637277	0.168369	0.0774387	0.167811	0.0425849	0.0284855	0.0672774	0.0188516	792.51	12	12	8h	24h	5.30635e+06	3.36607e+06	3.70868e+06	4.31829e+06	5.09465e+06	4.22841e+06	4.62368e+06	4.18418e+06	6.15068e+06	5.10366e+06	4.73324e+06	4.94978e+06	5.28632e+06	5.03351e+06	4.97674e+06	4.97187e+06	4.25759e+06	4.04845e+06	3.88708e+06	3.82354e+06	6.15068e+06	0.862726	0.547268	0.602971	0.702083	0.828306	0.68747
AT3G08030.1	Protein of unknown function, DUF642	0.806445	1.20821	0.802339	0.837856	0.774732	0.754112	0.843652	0.698267	0.780759	0.175019	0.121071	0.157755	0.179359	0.0745658	0.0830461	0.0423406	522.28	11	11	8h	10h	2.15335e+06	2.91006e+06	1.94116e+06	2.52882e+06	2.73638e+06	2.04943e+06	2.54055e+06	2.49802e+06	1.72499e+06	2.56359e+06	1.82544e+06	2.59415e+06	2.56604e+06	2.20505e+06	2.05867e+06	2.25923e+06	1.7781e+06	2.31254e+06	2.13369e+06	2.36994e+06	2.91006e+06	0.739967	1	0.66705	0.868992	0.940317	0.704258
AT4G37980.1;AT4G37980.2	ELI3-1, ELI3, ATCAD7, CAD7 - elicitor-activated gene 3-1	0.98775	1.12438	0.809856	0.755675	0.833188	0.846281	0.849666	0.811988	0.83929	0.128302	0.14935	0.138532	0.171601	0.215162	0.0793844	0.112927	708.9	11	9	8h	2h	1.26235e+06	1.17388e+06	920773	1.28232e+06	919024	931069	1.37054e+06	1.0177e+06	1.06549e+06	1.33699e+06	1.00167e+06	1.38173e+06	1.30684e+06	833453	1.23885e+06	1.02129e+06	1.1057e+06	1.31635e+06	1.00429e+06	1.15837e+06	1.38173e+06	0.913604	0.84957	0.666392	0.928056	0.665126	0.673843
AT1G08200.1	AXS2 - UDP-D-apiose/UDP-D-xylose synthase 2	0.00299934	1.72565	0.511461	0.726301	0.741994	0.87503	0.882604	0.852617	0.642317	0.0590456	0.101084	0.114092	0.0517867	0.0256918	0.145038	0.111368	679.44	11	6	8h	0h	276888	294380	234134	427530	392849	323334	374738	338332	455355	440085	478527	451855	478157	459832	445018	524903	372704	396409	335525	279529	524903	0.527503	0.560828	0.446052	0.814493	0.748422	0.615988
AT4G09650.1	ATPD - ATP synthase delta-subunit gene	0.504102	1.43894	0.779541	0.640677	0.747001	0.661909	0.854809	0.678636	0.594056	0.190924	0.116278	0.165861	0.280423	0.119443	0.0691668	0.182926	669.46	10	10	8h	24h	2.49131e+06	1.66663e+06	1.66829e+06	1.31787e+06	1.57447e+06	1.89603e+06	1.43371e+06	1.8908e+06	2.25852e+06	1.15502e+06	2.14302e+06	1.78735e+06	2.32716e+06	2.27428e+06	1.50419e+06	1.84399e+06	1.7239e+06	1.08168e+06	1.97696e+06	1.38129e+06	2.49131e+06	1	0.668978	0.669644	0.528988	0.631985	0.761057
AT5G14200.1;AT5G14200.2	ATIMD1, IMD1 - isopropylmalate dehydrogenase 1	0.22423	1.24652	0.749245	0.71022	0.694725	0.707068	0.865992	0.704857	0.858274	0.103719	0.0591559	0.0792698	0.106111	0.116623	0.127793	0.0694707	538.53	9	5	8h	4h	253112	299185	334750	301202	255098	284543	310079	259575	252844	308648	249427	319850	394640	310774	299523	220568	314403	366283	311454	338390	394640	0.641373	0.758121	0.848242	0.763231	0.646408	0.72102
AT2G25450.1	2-oxoglutarate (2OG) and Fe(II)-dependent oxygenase superfamily protein	0.379926	1.29707	0.804811	0.62775	0.687082	0.790101	0.814232	0.756349	0.696107	0.120839	0.0290346	0.144337	0.152361	0.164932	0.0905169	0.0707016	686.67	10	10	8h	2h	790629	758476	993168	652798	635345	694821	695463	587428	887493	718496	945376	721281	797804	1.05295e+06	727808	756155	905227	681928	818387	698579	1.05295e+06	0.750872	0.720336	0.943226	0.619972	0.603396	0.659881
AT5G16990.1	Zinc-binding dehydrogenase family protein	0.507786	2.40564	0.427173	0.614406	0.589625	0.35718	0.859244	0.627221	0.700559	0.437544	0.313521	0.209249	0.220842	0.22974	0.318683	0.109342	345.98	8	1	8h	6h	0	4999.29	2327.66	5581.43	2539.59	2417.39	4708.48	3002.22	2402.65	2934.96	1149.31	5717.4	5623.63	3396.89	5599.95	3106.43	2051.84	4723.22	3712.25	3580.64	5717.4	0	0.874399	0.40712	0.976219	0.444187	0.422813
AT4G32520.1	SHM3, AtSHMT3 - serine hydroxymethyltransferase 3	0.0925401	1.19875	0.764333	0.856252	0.901115	0.819169	0.916243	0.869161	0.865909	0.0706398	0.0110234	0.0882146	0.0348801	0.0417495	0.0438805	0.0719898	392.39	8	8	8h	0h	538631	632451	543491	630775	645724	644269	621003	652659	747743	630970	594085	665731	668485	721126	662533	612660	674533	665192	587022	690217	747743	0.720342	0.845814	0.726842	0.843573	0.863564	0.861618
AT5G55220.1	trigger factor type chaperone family protein	0.741171	1.23388	0.740524	0.730854	0.770058	0.780367	0.800494	0.790949	0.648761	0.134863	0.0142501	0.206183	0.189058	0.117633	0.0161547	0.0559631	362.69	8	8	8h	24h	425309	458591	318817	387110	397818	402085	383586	541382	325718	494851	350102	504803	382525	412791	433818	418128	432669	383742	346151	323789	541382	0.7856	0.847076	0.588896	0.715042	0.73482	0.742702
AT2G47400.1	CP12-1, CP12 - CP12 domain-containing protein 1	0.000385763	2.32198	0.723376	0.778032	0.808998	0.784952	0.848618	0.365472	0.768485	0.183507	0.0826465	0.0597862	0.00940872	0.0565416	0.0328832	0.204806	528.02	7	7	8h	10h	1.05641e+07	9.71011e+06	6.31383e+06	1.01759e+07	1.00559e+07	8.36515e+06	1.05123e+07	1.01272e+07	9.09564e+06	9.53559e+06	9.69861e+06	1.10684e+07	1.04382e+07	9.68476e+06	4.02878e+06	4.59652e+06	4.80781e+06	7.48519e+06	8.50901e+06	1.22518e+07	1.22518e+07	0.862248	0.792543	0.515338	0.830558	0.82077	0.682767
AT1G16880.1;AT1G16880.2	uridylyltransferase-related	0.492956	1.24461	0.781237	0.805398	0.908776	0.751744	0.935625	0.814256	0.920167	0.193029	0.158697	0.0580089	0.220219	0.0245832	0.116764	0.0677701	371.48	7	7	8h	6h	1.64135e+06	2.5853e+06	1.83255e+06	1.6895e+06	2.50804e+06	2.04905e+06	2.17629e+06	2.43593e+06	2.43616e+06	2.34606e+06	1.5409e+06	2.40912e+06	2.36076e+06	2.48674e+06	1.78183e+06	2.15381e+06	2.37965e+06	2.47558e+06	2.17666e+06	2.48448e+06	2.5853e+06	0.634879	1	0.708833	0.653501	0.970117	0.792576
AT1G30580.1	GTP binding	0.853668	1.12348	0.748147	0.796636	0.812306	0.765978	0.840525	0.762364	0.775044	0.0224992	0.0941781	0.0683826	0.0732673	0.145316	0.037928	0.0712733	383.41	7	7	8h	0h	603280	603616	635434	582232	735823	643680	618693	653174	728456	671272	586220	661583	820841	587388	629791	654713	592836	694429	636710	577424	820841	0.734953	0.735362	0.774126	0.709311	0.896426	0.784171
AT3G27925.1	DEGP1, Deg1 - DegP protease 1	0.687114	1.14535	0.782415	0.80156	0.776049	0.759522	0.869919	0.821614	0.849988	0.102725	0.077765	0.0270265	0.102146	0.0570231	0.0535526	0.130158	423.07	7	7	8h	6h	631176	822124	728373	724464	685244	825350	695346	745492	723086	638814	773080	779694	776250	869724	713528	764377	813070	712915	727717	929462	929462	0.679077	0.884516	0.78365	0.779445	0.737248	0.887987
AT5G24300.1	SSI1, SSI, ATSS1 - Glycogen/starch synthases, ADP-glucose type	0.0906744	1.32033	0.789012	0.82749	0.822721	0.733697	0.968724	0.77664	0.8452	0.0190542	0.057465	0.132701	0.118415	0.0285943	0.074843	0.0556354	232.08	7	7	8h	6h	381455	395588	378053	375430	404494	431503	350390	379745	474311	398899	317178	460627	469571	487993	396364	337028	403591	381103	427928	428324	487993	0.781682	0.810643	0.774711	0.769336	0.828894	0.88424
AT2G45300.1	RNA 3'-terminal phosphate cyclase/enolpyruvate transferase, alpha/beta	0.383106	3.58433	0.191728	0.21331	0.467584	0.383256	0.687216	0.378521	0.454565	0.145626	0.073857	0.301168	0.0285568	0.409303	0.207177	0.395267	389.63	7	1	8h	0h	6327.51	69839.3	55178.6	30505.9	51820.6	63803.9	60849	73632	185843	82906.9	92129.1	51146.5	191285	228354	42193.9	136309	80806.8	205137	74239.3	32029.4	228354	0.0277092	0.305838	0.241636	0.13359	0.226931	0.279408
AT4G34200.1	EDA9 - D-3-phosphoglycerate dehydrogenase	0.863421	1.21666	0.751109	0.669264	0.753298	0.754782	0.814267	0.75749	0.713612	0.0567137	0.0586595	0.236321	0.0513852	0.116257	0.0932884	0.0833485	315.11	7	5	8h	2h	252044	253722	221224	223293	230057	194423	170654	235825	322629	255237	231792	287760	219584	280775	220277	234769	278120	253938	201011	235747	322629	0.781217	0.786419	0.68569	0.692103	0.713069	0.602621
AT4G29010.1	AIM1 - Enoyl-CoA hydratase/isomerase family	0.227688	1.39494	0.82535	0.660402	0.654231	0.773139	0.912616	0.724683	0.736724	0.039582	0.1085	0.175856	0.0724399	0.0818641	0.196508	0.0816787	230.07	7	6	8h	4h	184581	169530	170636	115110	160485	144280	134467	103650	177835	152995	174706	190767	177534	211929	131255	127860	201630	140883	174948	152569	211929	0.870956	0.799936	0.805158	0.543153	0.757259	0.680794
AT5G45390.1	CLPP4, NCLPP4 - CLP protease P4	0.955607	1.09436	0.768951	0.754282	0.822938	0.795636	0.825454	0.784613	0.770153	0.106011	0.0434386	0.157229	0.124393	0.0706928	0.0522211	0.0656751	516.21	6	6	8h	2h	1.77913e+06	1.53839e+06	1.35115e+06	1.59337e+06	1.5593e+06	1.42695e+06	1.55664e+06	1.41598e+06	2.02383e+06	1.78825e+06	1.43222e+06	1.64983e+06	1.82289e+06	1.53901e+06	1.70996e+06	1.52725e+06	1.52656e+06	1.59633e+06	1.66867e+06	1.41097e+06	2.02383e+06	0.879092	0.76014	0.66762	0.787304	0.770469	0.705075
AT3G62290.1;AT1G10630.1	ATARFA1E, ARFA1E - ADP-ribosylation factor A1E	0.361935	1.2749	0.785269	0.802973	0.801041	0.686949	0.875793	0.86124	0.831616	0.0433444	0.11053	0.00255577	0.181729	0.120646	0.0843333	0.0344252	362.07	6	6	8h	6h	1.47282e+06	1.59783e+06	1.63929e+06	1.85343e+06	1.53315e+06	1.42954e+06	1.59562e+06	1.60466e+06	1.60427e+06	1.1165e+06	1.63032e+06	1.99929e+06	1.73604e+06	1.51757e+06	1.52941e+06	1.79264e+06	1.84356e+06	1.71159e+06	1.69239e+06	1.58395e+06	1.99929e+06	0.736672	0.799198	0.819936	0.927045	0.766849	0.715024
AT3G13920.1;AT1G54270.1	EIF4A1, RH4, TIF4A1 - eukaryotic translation initiation factor 4A1	0.0450135	1.51242	0.718731	0.597405	0.796992	0.61149	0.903525	0.896054	0.674253	0.10876	0.0406091	0.178092	0.134388	0.0896537	0.0625204	0.158867	371.53	6	6	8h	2h	528816	536612	404472	383705	437752	400316	441872	510248	677834	481640	352078	560893	605226	681711	582178	590545	659826	341535	554289	483113	681711	0.77572	0.787155	0.593319	0.562856	0.642137	0.587223
AT5G42740.1	Sugar isomerase (SIS) family protein	0.529611	1.17954	0.786406	0.88198	0.781952	0.890792	0.922346	0.846229	0.867011	0.13079	0.0339841	0.0507217	0.146341	0.068982	0.0946356	0.122555	279.22	6	6	8h	4h	433735	367367	512868	471443	493053	509164	443218	404206	459105	553761	438495	500631	483523	556952	482219	517707	414000	491511	410722	546416	556952	0.778766	0.659603	0.920849	0.84647	0.885271	0.914199
AT1G48600.1	PMEAMT, AtPMEAMT - S-adenosyl-L-methionine-dependent methyltransferases superfamily protein	0.539831	1.36181	0.74467	0.744203	0.666213	0.788352	0.907257	0.743923	0.741918	0.120184	0.0642638	0.223186	0.0547321	0.0887277	0.152685	0.0131921	247.07	6	3	8h	4h	245109	196602	272468	226854	261615	225262	240555	266423	131956	264396	239652	319685	287266	263158	253999	182975	276489	236089	233615	241836	319685	0.766722	0.614987	0.852301	0.709619	0.818353	0.704637
AT2G39800.1;AT3G55610.2;AT3G55610.1;AT2G39800.2;AT2G39800.3	P5CS1, ATP5CS - delta1-pyrroline-5-carboxylate synthase 1	0.301069	1.50303	0.585272	0.789241	0.796558	0.641382	0.879682	0.686039	0.732555	0.175228	0.144992	0.177332	0.00585772	0.125545	0.080264	0.147899	291.1	6	6	8h	0h	87849.4	149851	162453	205760	142652	191196	207297	202356	134958	145228	147116	227902	170811	202730	173721	158070	137258	180637	128553	191661	227902	0.385471	0.657524	0.712822	0.902846	0.625935	0.838943
AT1G48420.1	D-CDES, ATACD1, ACD1 - D-cysteine desulfhydrase	0.980317	1.11539	0.644579	0.68328	0.701886	0.641744	0.715797	0.65288	0.662914	0.0249361	0.0297062	0.258269	0.118985	0.0514862	0.0494508	0.0867079	258.2	6	6	8h	6h	292466	315532	308467	326035	336676	308778	265321	258688	473934	344019	264270	313572	362138	342012	327095	282837	318335	349870	323410	269253	473934	0.617101	0.665771	0.650864	0.687933	0.710385	0.651521
AT4G34120.1	LEJ1, CDCP1 - Cystathionine beta-synthase (CBS) family protein	0.826921	1.22782	0.874902	0.872952	0.815948	0.730116	0.896453	0.865988	0.848209	0.0773545	0.078744	0.183718	0.177415	0.0640163	0.195471	0.0794564	272.76	5	5	8h	6h	523689	502103	440423	490961	529888	442099	509408	520535	337475	477938	337778	538977	495259	468096	358464	534192	558621	449156	447258	525068	558621	0.937468	0.898827	0.788412	0.878881	0.948564	0.791411
AT4G16830.1;AT4G16830.2;AT4G16830.3	Hyaluronan / mRNA binding family	0.572498	1.70285	0.628139	0.548862	0.562378	0.443668	0.667944	0.392251	0.542476	0.248514	0.428043	0.110827	0.619922	0.169589	0.129693	0.439124	233.69	5	3	8h	10h	62251.6	33841.1	32149.4	10101.3	33901.4	68053.9	36682.8	46482.2	31651	361.846	60024.9	32857.8	55518.3	47992.5	20997.8	22223.7	36861.1	3123.88	47769.3	59859.8	68053.9	0.914739	0.497268	0.47241	0.148431	0.498155	1
AT1G70410.2;AT1G23730.1	ATBCA4, BCA4 - beta carbonic anhydrase 4	0.530836	1.26288	0.844536	0.869917	0.743876	0.705548	0.891023	0.796286	0.853808	0.122792	0.113831	0.13438	0.25913	0.0725177	0.0989886	0.0684135	319.14	5	5	8h	6h	327888	419692	330550	425531	349443	335556	339088	359016	251523	378204	222262	413031	371799	352644	304219	385740	326575	395107	356905	337953	425531	0.770538	0.986278	0.776793	1	0.821193	0.788557
AT1G08980.1	ATAMI1, AMI1, ATTOC64-I, TOC64-I - amidase 1	0.51571	1.17172	0.795301	0.804201	0.862729	0.843537	0.87213	0.852455	0.744315	0.0781586	0.095919	0.124611	0.0837934	0.04659	0.0481669	0.0878337	301.46	5	5	8h	24h	297106	268890	244069	264676	308977	245477	282295	256929	339522	306516	266282	294532	312654	281135	298469	299264	270549	272136	267622	218375	339522	0.875073	0.791968	0.718862	0.779556	0.910038	0.723009
AT4G24820.1	26S proteasome, regulatory subunit Rpn7;Proteasome component (PCI) domain	0.896299	1.18361	0.711415	0.619836	0.68038	0.715701	0.731106	0.714186	0.61769	0.0962314	0.0195051	0.307965	0.120584	0.0626256	0.0874827	0.0952459	357.38	5	5	8h	24h	349611	279271	278271	268040	268450	253889	278648	163885	425047	340448	267964	331193	280654	320416	310908	336526	263254	306211	226256	255174	425047	0.822525	0.657037	0.654683	0.630612	0.631577	0.597321
AT2G43945.1;AT3G59870.1	unknown protein	0.217498	1.43334	0.766923	0.69086	0.596038	0.718323	0.794638	0.708018	0.554397	0.201889	0.111071	0.112623	0.050626	0.150798	0.0959458	0.0584708	185.23	5	4	8h	24h	254588	164571	166589	160250	208527	158877	172078	164204	118949	173762	191990	238224	161846	206845	167328	208426	165005	156801	127173	139454	254588	1	0.646423	0.654346	0.629448	0.819076	0.624055
AT1G12050.1	fumarylacetoacetase, putative	0.726087	1.18662	0.748399	0.807714	0.757899	0.681215	0.808344	0.695524	0.736597	0.116441	0.171134	0.0501192	0.0414279	0.069836	0.0567863	0.124426	133.4	4	4	8h	6h	173883	211740	238263	208692	186765	277876	225296	197596	208913	181153	197433	208781	246266	218811	210586	179702	189520	215687	165945	232416	277876	0.625757	0.761997	0.857445	0.751025	0.672118	1
AT3G02720.1	Class I glutamine amidotransferase-like superfamily protein	0.0394689	1.54714	0.625699	0.735661	0.799378	0.836656	0.92523	0.772794	0.598024	0.112086	0.107786	0.175099	0.0399225	0.105748	0.0926263	0.0912651	174.8	4	4	8h	24h	182074	171395	237111	225576	267925	200870	238964	203765	311783	254351	272114	305642	253034	314624	213436	271687	244297	221208	169379	173872	314624	0.578702	0.544762	0.753633	0.716969	0.851571	0.638443
AT5G12040.1;AT5G12040.2	Nitrilase/cyanide hydratase and apolipoprotein N-acyltransferase family protein	0.617689	1.2279	0.734604	0.648974	0.766529	0.794741	0.796878	0.763958	0.673133	0.0503919	0.0236385	0.233159	0.105602	0.07019	0.111835	0.0257059	194.39	4	4	8h	2h	260666	228051	238687	211271	208295	223049	252799	176151	330067	237671	286964	252857	246677	289535	281750	263927	210795	215424	219410	231702	330067	0.789737	0.690926	0.723149	0.640085	0.631069	0.675769
AT3G18000.1;AT1G73600.1	NMT1, XPL1, PEAMT - S-adenosyl-L-methionine-dependent methyltransferases superfamily protein	0.108188	27.2446	0.131924	0.130284	0.317017	0.49736	0.743801	0.621821	0.0273008	0.204169	0.054606	0.14943	0.204047	0.275254	0.142489	0.0242978	160.22	4	1	8h	24h	415.149	0	5314.65	1815.46	2709.73	1133.37	4306.97	6880.44	2581.47	9289.42	5111.69	11272.2	14477.5	6555.47	10776.1	9492.54	6738.62	673.973	511.774	0	14477.5	0.0286754	0	0.367097	0.125398	0.187168	0.0782844
AT5G19140.1;AT5G19140.2	ATAILP1, AILP1 - Aluminium induced protein with YGL and LRDR motifs	0.810244	1.19389	0.793698	0.78824	0.781164	0.749161	0.894419	0.818175	0.836727	0.175343	0.00655146	0.190219	0.0834594	0.0468407	0.0927846	0.0467614	254.18	4	3	8h	6h	303567	456215	462533	405734	407313	400861	336456	353215	513342	354281	414870	455316	437240	484872	472914	406549	380547	407636	455197	425748	513342	0.591354	0.888716	0.901023	0.790378	0.793455	0.780886
AT1G31230.1	AK-HSDH I, AK-HSDH - aspartate kinase-homoserine dehydrogenase i	0.991006	1.1706	0.677997	0.732068	0.712313	0.74321	0.793663	0.718875	0.701586	0.0166124	0.239661	0.212973	0.0581099	0.188869	0.178489	0.0408474	146.32	4	2	8h	0h	32630.6	31743.9	33336.6	48039.1	31613.2	25851.3	44200.2	34701.2	23755.2	37677.1	33729.2	38883.2	46798.2	28699.3	42626.2	25547.5	35428.8	32900.4	32270.3	35940	48039.1	0.679251	0.660794	0.693947	1	0.658073	0.53813
AT3G02540.1;AT3G02540.2	RAD23-3, RAD23C - Rad23 UV excision repair protein family	0.97727	1.13979	0.769959	0.700989	0.688795	0.754737	0.78508	0.724255	0.72328	0.215097	0.17559	0.285689	0.04141	0.0872804	0.156124	0.0876936	308.2	4	4	8h	4h	125969	171143	98208.2	137410	137229	85269.7	142067	149972	61609.9	134180	124157	149530	133887	119666	119416	152649	99790.3	109360	139315	122678	171143	0.736042	1	0.573836	0.802895	0.801836	0.498236
AT5G61780.1	Tudor2, AtTudor2, TSN2 - TUDOR-SN protein 2	0.212149	1.64132	0.650475	0.457811	0.611442	0.509606	0.751414	0.56951	0.464496	0.214336	0.135051	0.127074	0.0550308	0.223986	0.063275	0.0604455	99.69	4	2	8h	2h	37181.2	18671.5	28453.9	18555.6	26127.8	14652.6	23693.7	32735	22819	23697.5	20335.2	43202.6	24422	29764.5	27408.7	24456.8	21947.4	21678	17054.5	21469.9	43202.6	0.860624	0.432185	0.658616	0.429502	0.604773	0.33916
AT2G31390.1;AT1G06020.1;AT1G06030.1;AT1G50390.1	pfkB-like carbohydrate kinase family protein	0.373802	1.21727	0.809759	0.753184	0.713654	0.834254	0.868706	0.834305	0.846468	0.0136879	0.118157	0.0546693	0.00646855	0.082335	0.101678	0.136379	154.64	4	4	8h	4h	151435	147051	151449	114390	149595	154514	120574	136745	139216	155362	153668	155712	178062	148915	138353	150020	175200	185213	148177	136941	185213	0.817626	0.793954	0.817699	0.617613	0.807691	0.834248
AT3G19710.1	BCAT4 - branched-chain aminotransferase4	0.316589	2.65266	0.321233	0.260853	0.303605	0.487305	0.691954	0.576437	0.675673	0.253082	0.088593	0.195626	0.0954327	0.137249	0.309698	0.29322	132.72	4	4	8h	2h	3778.49	61189.5	60540.2	28367.4	47242.2	26307.8	60693.2	46670.5	11257.3	72253.1	54676.1	103320	69776.5	97254.8	119790	41440.2	63988.3	130236	77841.4	55913.5	130236	0.0290127	0.469835	0.46485	0.217815	0.362743	0.202001
AT5G54960.1	PDC2 - pyruvate decarboxylase-2	0.0918856	2.59458	0.417994	0.50141	0.293649	0.495739	0.761896	0.608443	0.727166	0.18505	0.183735	0.119216	0.159481	0.268391	0.222966	0.0574189	108.45	4	4	8h	4h	84026.4	31582.9	63447.1	43037.5	94628	77123.9	41294.6	25234.1	59262	54684.3	86889.2	67261.1	142790	116323	51395.9	112946	96298	104609	111615	95272.6	142790	0.58846	0.221183	0.444337	0.301404	0.662706	0.54012
AT4G34450.1	coatomer gamma-2 subunit, putative / gamma-2 coat protein, putative / gamma-2 COP, putative	0.563565	1.71642	0.420612	0.502743	0.648899	0.594893	0.721946	0.708273	0.621353	0.210163	0.095656	0.306849	0.299707	0.128789	0.226927	0.247486	200.58	4	4	8h	0h	32047.2	36254	11437.9	36032.6	34425	24851.9	27304.9	32519.7	63192.9	50985.1	24200.9	45031.1	37794.9	54039.8	29800.4	46084.5	58388.6	24171.9	38224.7	55398.7	63192.9	0.507133	0.573703	0.180999	0.5702	0.54476	0.39327
AT4G19170.1	NCED4, CCD4 - nine-cis-epoxycarotenoid dioxygenase 4	0.88472	1.81575	0.562851	0.334671	0.580006	0.494532	0.607679	0.521858	0.424425	0.362982	0.0797458	0.36398	0.118949	0.210198	0.245352	0.059476	75.42	3	2	8h	2h	1601.18	8893.54	7791.63	3019.51	3240.16	4613.41	4154.49	3859.61	10829.6	4444.71	6266.46	4552.92	6146.74	9043.11	3072.96	5500.9	8380.69	4934.55	5000.91	3853.6	10829.6	0.147853	0.821225	0.719475	0.27882	0.299195	0.425999
AT3G05590.1	RPL18 - ribosomal protein L18	0.0360404	84.7245	0.00535442	0.128967	0.388845	0.38111	0.453651	0.452704	0.357895	0.00927414	0.0496462	0.535786	0.0175645	0.327798	0.248589	0.180441	95.34	3	1	8h	0h	0	0	180.304	1686.21	1845.82	810.764	1869.28	0	11224.6	4417.21	4138.39	3966.91	9202.64	2106.58	5335.31	7736.11	2172.83	2907.39	2789.34	6354.93	11224.6	0	0	0.0160633	0.150225	0.164444	0.0722311
AT3G58990.1	IPMI1 - isopropylmalate isomerase 1	0.727041	2.25095	0.466955	0.488017	0.318626	0.528215	0.717209	0.658884	0.543027	0.380028	0.371338	0.14082	0.23124	0.297079	0.271421	0.125803	220.86	3	1	8h	4h	7773.07	4492.53	21962.9	1482.52	16401.4	17888.5	11619.9	6768.39	4967.49	8911.12	16901.5	9960.51	18178.2	24433.8	18443.2	8613.47	21240.5	13308	10174.7	16322	24433.8	0.318127	0.183865	0.898873	0.060675	0.671256	0.73212
AT3G44860.1;AT3G44870.1	FAMT - farnesoic acid carboxyl-O-methyltransferase	0.69972	1.3341	0.796212	0.633306	0.684204	0.788569	0.841473	0.66897	0.630744	0.165321	0.0589352	0.158917	0.0270787	0.214701	0.302069	0.0886837	148.56	3	3	8h	24h	98509.9	88429.4	130510	78646.9	80720.8	93130.7	94269.5	68339.9	110182	102256	107345	123235	79359.6	132900	88496.4	48967.4	129254	94914.4	71448.3	85114.3	132900	0.741235	0.665385	0.982017	0.591777	0.607382	0.700759
AT1G08110.4	lactoylglutathione lyase family protein / glyoxalase I family protein	0.875781	1.28993	0.584089	0.565743	0.54686	0.626985	0.701012	0.677372	0.543449	0.383737	0.0794194	0.288545	0.0163883	0.0994883	0.111094	0.103032	126.06	3	3	8h	24h	47580	99245.5	195177	93987.2	124780	112493	114299	47017.4	158888	120111	124635	140484	115833	154147	145351	107181	144091	109131	84604	124472	195177	0.243778	0.508489	1	0.481548	0.639319	0.576361
AT5G43830.1	Aluminium induced protein with YGL and LRDR motifs	0.568257	1.31846	0.693927	0.767909	0.753019	0.715634	0.76988	0.583924	0.733185	0.266629	0.0764772	0.120598	0.0932684	0.109054	0.0981012	0.0900132	182.24	3	3	8h	10h	205582	105273	117122	145542	175575	152489	183206	137474	143742	160680	133563	168959	173351	132510	139487	121423	99222.4	156630	165565	129994	205582	1	0.512071	0.56971	0.707951	0.854036	0.74174
AT4G37000.1	ACD2, ATRCCR - accelerated cell death 2 (ACD2)	0.882878	1.22006	0.77432	0.823014	0.686169	0.767085	0.837167	0.81547	0.771796	0.0800222	0.129382	0.285731	0.0444192	0.038251	0.0828447	0.258825	158.97	3	3	8h	4h	146490	178812	172602	195583	144608	189024	189680	174650	76889.9	171149	157685	170956	180039	187320	182353	154501	187509	176793	105147	214340	214340	0.683445	0.834243	0.805273	0.912489	0.674665	0.881888
AT3G18490.1	Eukaryotic aspartyl protease family protein	0.130876	1.28935	0.672169	0.671655	0.837391	0.76278	0.865997	0.714776	0.83085	0.0389559	0.0299087	0.119036	0.0311602	0.149228	0.135803	0.090001	146.8	3	3	8h	2h	161683	179594	178505	182010	169203	168171	189480	208540	249526	190937	202296	181769	230134	257764	180087	151502	221141	196072	206099	240318	257764	0.627253	0.696741	0.692514	0.706114	0.656428	0.652425
AT1G78060.1	Glycosyl hydrolase family protein	0.130956	1.49057	0.739846	0.711969	0.660225	0.809856	0.817284	0.548303	0.767368	0.112268	0.0710917	0.109664	0.198053	0.160513	0.0952905	0.0944329	121.6	3	3	8h	10h	55077.5	54260.4	41475.2	50101.8	42920.6	52108.1	40908.5	40218.5	53456	45512.4	64543.9	47494.8	51155.7	67948	30446.7	37987.4	43334.2	45228	57906.1	53289.2	67948	0.810583	0.798558	0.610396	0.737355	0.631669	0.766883
AT4G04020.1	FIB - fibrillin	0.0107849	1.81739	0.541288	0.733486	0.680554	0.670305	0.98373	0.847215	0.543327	0.111427	0.115843	0.263868	0.0373564	0.0155193	0.0656443	0.0318019	284.38	3	3	8h	0h	86401.2	102987	129806	129320	132819	170393	115680	192263	93375.5	136951	126566	190489	196565	193046	155226	163782	180589	102936	114011	103449	196565	0.439556	0.523935	0.660374	0.6579	0.675703	0.866854
AT3G01120.1	MTO1, CGS, ATCYS1, CGS1 - Pyridoxal phosphate (PLP)-dependent transferases superfamily protein	0.177435	1.43921	0.642675	0.832344	0.803004	0.812637	0.924942	0.793139	0.818642	0.18619	0.0763325	0.078817	0.138688	0.0689365	0.0545796	0.139294	148.13	3	3	8h	0h	133299	124391	206024	179119	212744	208704	194386	211431	173580	219036	171863	207913	240512	218955	179557	205204	187519	229891	162909	197879	240512	0.554231	0.517192	0.856603	0.744738	0.884547	0.867748
AT1G75950.1	SKP1, ASK1, ATSKP1, SKP1A, UIP1 - S phase kinase-associated protein 1	0.17371	1.62997	0.502586	0.65663	0.80235	0.620449	0.819199	0.782803	0.810739	0.155221	0.213612	0.146396	0.0863144	0.109327	0.199514	0.185707	213.03	3	3	8h	0h	103957	171797	104154	175578	213490	107282	188820	173812	243870	171713	140955	194616	237893	186728	153117	251969	186640	250925	204575	157342	251969	0.412577	0.681818	0.413361	0.696826	0.847288	0.425775
AT4G22930.1	PYR4, DHOASE - pyrimidin 4	0.606656	1.23814	0.802618	0.707014	0.736374	0.745569	0.875386	0.760374	0.764631	0.112609	0.066279	0.126897	0.123329	0.108129	0.0507863	0.131254	161.13	3	3	8h	2h	123126	120598	154005	119697	125982	104675	117719	102907	144276	137558	108748	133192	165180	135417	124298	134561	117936	129137	146425	103343	165180	0.745403	0.730103	0.932347	0.724646	0.762695	0.633703
AT4G39800.1;AT2G22240.1;AT5G10170.1	MI-1-P SYNTHASE, MIPS1, ATMIPS1, ATIPS1 - myo-inositol-1-phosphate synthase 1	0.00135439	3.39565	0.277236	0.514598	0.879398	0.902183	0.941397	0.785841	0.612055	0.133422	0.234266	0.051777	0.0187322	0.0837618	0.0948291	0.0662435	161.03	3	3	8h	0h	7336.93	19881.3	21844.1	46099	24741.2	20227.8	55382.7	50443.9	49800	54000.9	52438.2	57735.1	49873.5	58989.8	52440.8	45193	41435.9	36722.7	31925.3	39667.1	58989.8	0.124376	0.337029	0.370303	0.781474	0.419415	0.342904
AT5G23010.1	MAM1, IMS3 - methylthioalkylmalate synthase 1	0.232349	1.83355	0.536312	0.594326	0.494368	0.650881	0.906449	0.743083	0.764994	0.243081	0.124047	0.260403	0.134421	0.0822428	0.203479	0.0919009	112.79	3	3	8h	4h	23499.8	36313.6	58930.6	50770.7	47339.2	33478.9	55198.7	37459.5	16798.9	55051.7	41021.8	73802.7	64489.9	62402.5	60809.7	37757.7	65957.3	63496.6	55915.2	49964.2	73802.7	0.318413	0.492036	0.798488	0.687924	0.641428	0.453626
AT5G42650.1	AOS, CYP74A, DDE2 - allene oxide synthase	0.798319	1.44446	0.568511	0.489288	0.595552	0.704336	0.706757	0.633709	0.516698	0.101713	0.200519	0.0231739	0.0512822	0.297741	0.271808	0.152591	131.81	3	3	8h	2h	60855.5	53571.2	75825.3	28851.3	69405.6	65483.2	65949	64125.3	69226.8	74523.6	82613.6	45145.7	79820.6	111550	71173.2	40131.3	100766	40552.6	57765.2	74594.9	111550	0.545545	0.480245	0.679743	0.258641	0.622193	0.58703
AT3G23050.1	IAA7, AXR2 - indole-3-acetic acid 7	0.919027	1.39516	0.657754	0.646779	0.667785	0.525717	0.733461	0.722477	0.698506	0.298234	0.118422	0.0207192	0.159732	0.215677	0.140054	0.276077	42.3	2	1	8h	6h	63003.8	165955	111784	121506	125373	88179.1	119444	113180	113316	110285	71277.1	157962	136533	85467.6	152585	112869	108818	79099.4	172680	110075	172680	0.364858	0.961054	0.647349	0.703647	0.72604	0.510649
AT5G63980.1	SAL1, ALX8, ATSAL1, HOS2, FRY1, RON1 - Inositol monophosphatase family protein	0.54972	1.26795	0.832733	0.740366	0.731661	0.704127	0.840719	0.730084	0.663052	0.150653	0.143596	0.131453	0.0659533	0.120411	0.0649875	0.106428	77.56	2	2	8h	24h	136741	152732	193214	118689	137210	173249	149768	161502	112833	145058	127037	151306	189179	146832	155259	131411	136518	143495	136083	104755	193214	0.707717	0.790481	1	0.614288	0.710143	0.896668
AT4G34490.1	ATCAP1, CAP 1, CAP1 - cyclase associated protein 1	0.098308	1.629	0.661283	0.712095	0.473436	0.724188	0.771225	0.658217	0.602096	0.160394	0.0485124	0.102442	0.0693144	0.2092	0.0533938	0.0987294	99.32	2	2	8h	4h	153107	106352	99857.8	138695	121595	126636	104857	84588.6	67802.6	140043	122289	106802	131133	181121	108733	127789	121130	88502.4	117583	121071	181121	0.84533	0.587189	0.551332	0.765759	0.671349	0.699177
AT3G25770.1;AT1G13280.1	AOC2 - allene oxide cyclase 2	0.923735	1.34116	0.675719	0.508921	0.538121	0.633384	0.682546	0.563214	0.581982	0.285191	0.184921	0.2613	0.203769	0.139632	0.367398	0.122963	99.91	2	2	8h	2h	33498.9	27592.8	59476.5	22145.4	25876.4	42784.7	27047.7	49420.8	19548.2	29101.7	46241.2	33230.8	38958.9	49596.7	10180.1	36808.6	53505.4	26170.1	38926.3	38746.5	59476.5	0.563229	0.463928	1	0.372338	0.435069	0.719355
AT5G15350.1	ENODL17, AtENODL17 - early nodulin-like protein 17	0.441724	2.0911	0.515856	0.450138	0.391976	0.517142	0.59587	0.497365	0.284955	0.419282	0.117089	0.0383559	0.123618	0.143002	0.210873	0.0194301	83.31	2	2	8h	24h	72273	19850	19724.5	35035.9	39461.3	23101.3	31206.5	25675.9	28105.5	43692.9	31057.9	44933.8	52338.9	31923.4	52113.3	33882.1	21842.9	21861.1	20838.2	19084.4	72273	1	0.274653	0.272916	0.484772	0.546003	0.319639
AT2G30695.1	unknown protein	0.49449	1.29706	0.695587	0.653666	0.723694	0.659228	0.847841	0.834558	0.821825	0.115333	0.00686879	0.276022	0.0337463	0.0705788	0.0886088	0.16416	104.71	2	2	8h	2h	23789.2	30576.5	33152.8	27191.1	27313.1	27739.7	31102.2	41534.4	18418.2	28648.7	26647.2	35776.1	32495.5	38403.6	32534.8	33193.4	39275.5	33080.5	28381.3	41939.9	41939.9	0.567221	0.729056	0.790483	0.648335	0.651245	0.661417
AT1G51680.1;AT1G51680.3	4CL1, 4CL.1, AT4CL1 - 4-coumarate:CoA ligase 1	0.217546	1.49777	0.556438	0.832461	0.825731	0.730078	0.833414	0.819913	0.66274	0.223344	0.0137116	0.162959	0.238603	0.134587	0.0855864	0.155703	62.17	2	2	8h	0h	23792.7	35180.6	53650.8	55114.7	56514.8	56862.2	67467.3	53978.2	45684	60639.4	37873.5	48518.9	66237.1	53928.5	61938	52690.4	51323.5	46504.1	33428.1	54207.6	67467.3	0.352655	0.521446	0.795212	0.81691	0.837661	0.842811
AT1G22430.1	GroES-like zinc-binding dehydrogenase family protein	0.929657	1.42949	0.451943	0.528523	0.501743	0.436731	0.624304	0.489058	0.521289	0.325548	0.158855	0.111911	0.14718	0.325367	0.134195	0.194602	70.76	2	2	8h	6h	26013	83545.4	27280.9	71832.3	44889.3	43304.5	51110.3	61691	39116.3	54581.4	33574.2	44229.7	100927	43870.3	43464.9	64851.1	39760.9	72937.6	51161.2	33736.9	100927	0.257742	0.827783	0.270304	0.711728	0.444771	0.429069
AT2G17120.1	LYM2 - lysm domain GPI-anchored protein 2 precursor	0.338034	1.34782	0.796603	0.791933	0.661083	0.839334	0.891022	0.803568	0.829118	0.110543	0.0954316	0.124776	0.227216	0.120396	0.0320631	0.0853948	69.86	2	2	8h	4h	59402.3	45937.8	48642.1	47164.8	58117.2	47797.4	40394.4	35885.5	51506.3	43728.4	64432.8	48745	63707.1	59780.8	51090.2	50140.4	54097.7	51596.5	59605.4	49065.2	64432.8	0.921927	0.712956	0.754927	0.731999	0.901982	0.741818
AT1G64770.1;AT1G64770.2	NDF2, NDH45 - NDH-dependent cyclic electron flow 1	0.66436	1.49796	0.666694	0.531944	0.610295	0.733748	0.796829	0.568992	0.56929	0.171047	0.142727	0.14244	0.309163	0.210928	0.174803	0.194796	115.32	2	2	8h	2h	105304	82173.1	137512	59738.7	101613	97951.5	83039.6	88771.6	125685	83703.3	154746	94067	162488	131870	61192.6	99495	116675	81455.6	128197	67854.5	162488	0.648074	0.505719	0.846289	0.367651	0.625356	0.602824
AT1G08450.1;AT1G08450.3	CRT3, PSL1, EBS2, AtCRT3 - calreticulin 3	0.873868	1.5441	0.53704	0.424438	0.491403	0.54358	0.655375	0.546783	0.646056	0.174728	0.021417	0.01305	0.439301	0.22402	0.185337	0.306846	79.21	2	2	8h	2h	24315.1	38048	48209.9	27774.8	28921.9	30692.4	34623.2	33721.7	32831.9	15987.5	58625.6	29000	46269.3	59668.2	25448.8	36326.7	50803.6	33156.5	31231	68631.2	68631.2	0.354287	0.554383	0.702449	0.404697	0.42141	0.447208
AT3G13460.1;AT3G13460.2	ECT2 - evolutionarily conserved C-terminal region 2	0.0114559	3.94325	0.192328	0.453834	0.549572	0.740142	0.758399	0.700898	0.496581	0.102047	0.129023	0.2998	0.357284	0.209313	0.183723	0.086954	97.8	2	2	8h	0h	3612.39	9763.23	12598.5	13726.5	23608.4	23955.8	16005.9	40284.3	17929.8	21946	44691.9	28963.8	45017	28441.6	39613.1	23086.7	31957.1	17842.3	24839.2	24382.2	45017	0.0802452	0.216879	0.279861	0.304917	0.524433	0.532151
AT5G22620.1;AT5G22620.3	phosphoglycerate/bisphosphoglycerate mutase family protein	0.43137	1.37485	0.771798	0.835632	0.617148	0.776446	0.848484	0.688613	0.848278	0.197339	0.061043	0.242837	0.00401166	0.0607295	0.177087	0.140234	76.26	2	2	8h	4h	28507.3	16901.1	22679.9	26401.2	24505.4	22813	25463.1	11194.7	17787.2	22916.2	22749.4	23430.7	26917.8	24505	21086.6	14674.6	24988.4	21273.4	24155.2	29406.8	29406.8	0.969412	0.574735	0.771248	0.897795	0.833326	0.775774
AT5G11720.1	Glycosyl hydrolases family 31 protein	0.450787	1.45447	0.775409	0.751681	0.668831	0.738376	0.81687	0.790669	0.561627	0.111138	0.263886	0.14237	0.205573	0.142503	0.0307758	0.12043	97.54	2	2	8h	24h	57269.6	47888.3	43357.7	49827.4	63844	30299.6	35861.7	39225.6	53015.3	56421.4	37860.4	51613.7	43335.5	61507.6	48370.6	50809.2	52258.6	37262.4	27561.9	42745.3	63844	0.897024	0.750083	0.67912	0.780455	1	0.474587
AT5G52190.1	Sugar isomerase (SIS) family protein	0.659927	1.59531	0.526122	0.520822	0.6732	0.655839	0.674294	0.422674	0.61914	0.250342	0.226801	0.333158	0.0785626	0.0485141	0.187021	0.120433	202.19	3	3	8h	10h	15316.5	28715.4	42884.2	27970	41509.4	16561.1	55067.2	18394.1	37752.4	33056.1	39174.3	38880.7	38457.4	34056.3	21538.9	13955.5	34332.1	27129.2	34820.5	40333.2	55067.2	0.278142	0.521462	0.778761	0.507926	0.753796	0.300743
AT3G25800.1;AT3G25800.2	PDF1, PR 65, PP2AA2 - protein phosphatase 2A subunit A2	0.104165	1.88585	0.473198	0.505428	0.622301	0.536935	0.779102	0.679842	0.413131	0.0320166	0.0618841	0.327687	0.0408472	0.117683	0.0511022	0.156006	120.14	2	2	8h	24h	26967	23675.3	26270.2	26781.1	30996.9	24373	24549	22419.1	54179.1	30655.5	27525.8	34962.4	46951.5	44719.4	34041.6	36879.8	39578.4	31084.6	21860.5	14204.3	54179.1	0.497737	0.436982	0.484876	0.494307	0.572119	0.449859
AT5G60790.1	ATGCN1, GCN1 - ABC transporter family protein	0.0557919	2.26552	0.440446	0.463135	0.678901	0.650509	0.843306	0.690964	0.372235	0.0892889	0.146658	0.340748	0.115596	0.029723	0.0676244	0.12363	64.36	2	2	8h	24h	14931.3	11703.6	17687.6	10534.6	20369.3	15701.9	23993.1	10781.7	33543.7	19078.7	24562.3	28715.7	27148	28999.1	25791	22021.5	21720	11572	17013.9	8872.43	33543.7	0.445131	0.348907	0.5273	0.314057	0.607246	0.468102
AT1G17050.1	SPS2 - solanesyl diphosphate synthase 2	0.483893	1.57421	0.467462	0.535478	0.643881	0.623249	0.67111	0.564504	0.426314	0.00511056	0.136839	0.311576	0.134781	0.0179644	0.113931	0.197833	144.91	2	2	8h	24h	34586.2	34520.9	35209.6	28439.5	48032.3	43023	37946.7	31353.8	74385.2	53449.8	39271.3	50663.7	50720.2	48378	32944.6	43281.5	49746	42483.4	37706.7	14944.4	74385.2	0.464961	0.464083	0.473341	0.382328	0.645724	0.578382
AT2G05920.1	Subtilase family protein	0.411452	1.3916	0.760661	0.643857	0.603454	0.771245	0.839769	0.785709	0.755123	0.1671	0.0746048	0.0571089	0.0887753	0.0643197	0.253593	0.0774738	112.56	2	2	8h	4h	41329.4	26374.3	36456	31591.9	31107.1	25466.3	30281.1	25090.9	27260.9	38068.2	32337.7	35784	37666.5	41541.8	45644.4	23084	38861.2	30387.4	36358.7	36655.3	45644.4	0.905464	0.577822	0.798696	0.692131	0.68151	0.557929
AT5G36230.1	ARM repeat superfamily protein	0.310464	1.8652	0.442053	0.569208	0.477793	0.620729	0.769523	0.7563	0.412568	0.13235	0.325728	0.176721	0.353464	0.124098	0.222684	0.103121	85.66	2	2	8h	24h	8065.81	12397.8	15102.2	12263.9	25106	8426.24	14926	7385.46	16129.8	23350.1	9944.15	17170	23806.1	20936.7	18920.2	26818.7	15110.1	9159	14236.5	9798.02	26818.7	0.300754	0.462282	0.563124	0.457292	0.93614	0.314193
AT1G53625.1	unknown protein	0.0754068	1.89141	0.55151	0.417326	0.395241	0.468099	0.663327	0.621827	0.350705	0.0603644	0.105387	0.0457331	0.17968	0.294969	0.0161299	0.0974287	21.22	1	1	8h	24h	874509	729795	724958	702850	639553	420142	560294	490191	618783	837861	480128	1.40781e+06	759738	633967	893825	850040	882377	361329	635200	484647	1.40781e+06	0.621185	0.518391	0.514955	0.499251	0.45429	0.298437
AT5G46390.2	Peptidase S41 family protein	0.621528	1.73658	0.565342	0.629536	0.395571	0.418715	0.686939	0.678012	0.664115	0.402013	0.129643	0.0878874	0.224586	0.239875	0.252455	0.224093	23.33	1	1	8h	4h	39363.5	190272	93070.4	103235	148134	107979	56095.4	86853.5	82848.8	49453.3	109886	78164.8	160550	153400	74787.5	145986	166245	78077.2	158839	142170	190272	0.206881	1	0.489145	0.542569	0.778542	0.567498
AT5G37500.1	GORK - gated outwardly-rectifying K+ channel	0.978828	1.35659	0.481975	0.395036	0.500815	0.417593	0.535902	0.488454	0.39658	0.241472	0.0935999	0.436369	0.108842	0.184032	0.16596	0.131509	20.45	1	1	8h	2h	59547.1	164169	94936.3	94621.8	102836	63716.4	68455.7	42273	220380	108990	75067.9	161249	112295	80761.5	75242.8	100390	147304	72407.5	120805	68981.9	220380	0.270202	0.744937	0.430785	0.429358	0.466631	0.289121
AT4G11570.1	Haloacid dehalogenase-like hydrolase (HAD) superfamily protein	0.704121	1.20206	0.783953	0.707577	0.788635	0.745852	0.850548	0.810284	0.815493	0.029698	0.0720922	0.0692184	0.105434	0.140583	0.140857	0.106593	20.14	1	1	8h	2h	77749.6	83655	82196	65969.1	80895.3	73003.4	75033.2	80743.3	89279	84975.8	69531.7	74673.8	103578	86042.2	99481.9	81754.4	70546.2	85726.1	72850.8	94824.1	103578	0.750639	0.807653	0.793567	0.636904	0.781009	0.704817
[truncated: 1,177 more rows]
[truncated: 14 more columns]
