# Supplementary material for: Sustained mitogen-activated protein kinase activation reprograms defense metabolism and phosphoprotein profile in Arabidopsis thaliana
Source: Front Plant Sci. 2014 Oct 20;5:554. doi: 10.3389/fpls.2014.00554 (PMC4202796; doi:10.3389/fpls.2014.00554)
Supplement: Supplementary file 2 [file Presentation2.ZIP › SUPPTAB_S04 Differentially regulated proteins in wild type DD 0-24 h after DEX treatment.xlsx]

## Sheet: upregulated to 24h
Table S4A. List of upregulated proteins in Col-0 DD line (0-24h with ANOVA p≤0.5 and Max fold change≥2.0)				Normalized abundance (relative to maximum)																		Normalized abundance																					Max. normalization of normalized abundance
	p, p-value/f, fold/conf, confidence/quant, quantitation			MEAN							SD											0h			2h			4h			6h			8h		10h			24h				0h			2h			4h
Protein code	Description	Anova (p)	Max f change	0h	2h	4h	6h	8h	10h	24h	0h	2h	4h	6h	8h	10h	24h	Conf score	Peptide count	Peptides used for quant	Additional accession	replicate 1	replicate 2	replicate 3	replicate 1	replicate 2	replicate 3	replicate 1	replicate 2	replicate 3	replicate 1	replicate 2	replicate 3	replicate 1	replicate 2	replicate 1	replicate 2	replicate 3	replicate 1	replicate 2	replicate 3	Max.	replicate 1	replicate 2	replicate 3	replicate 1	replicate 2	replicate 3	replicate 1
AT1G26390.1	FAD-binding Berberine family protein	7.26189e-10	61.9384	0.0183423	0.0204855	0.0134121	0.0166271	0.0176574	0.0205396	0.830725	0.00679913	0.00311981	0.00285072	0.000618476	0.0028787	0.00597088	0.252123	617.73	9	4	AT1G26400.1	31585.4	22523.3	14615.4	29982.3	22562.6	24209.3	20381.6	13265.5	16604.8	20804.5	19974.9	21518.3	24594.9	19510.4	27728.2	31851.6	17377.2	675620	1.18799e+06	1.24892e+06	1.24892e+06	0.0252902	0.0180343	0.0117024	0.0240066	0.0180657	0.0193842	0.0163194
AT2G45220.1	Plant invertase/pectin methylesterase inhibitor superfamily	2.35255e-09	33.2711	0.0327561	0.0309211	0.0246309	0.0238393	0.0280805	0.0295833	0.793162	0.0126191	0.0014479	0.00351631	0.00408853	0.00762612	0.00989945	0.182113	829.7	10	10	AT4G02300.1	161251	93500.1	81131.3	108665	108425	99975.8	82935.1	72845.8	96785.2	67250.7	82014.2	95184.9	114411	77548	63313.1	111467	128568	3.41801e+06	2.2453e+06	2.4698e+06	3.41801e+06	0.0471769	0.0273551	0.0237364	0.0317919	0.0317216	0.0292497	0.0242641
AT1G66700.1	PXMT1 - SAM-dependent methyltransferases superfamily protein	3.91523e-09	13.117	0.0609201	0.066073	0.0600537	0.0623216	0.0747011	0.106872	0.787725	0.00991411	0.00802733	0.00998599	0.0116458	0.00912608	0.0258004	0.20802	440.16	6	6	AT1G66700.3	60917.3	50069.1	44326.8	62436.8	57117.1	48896.4	41758.4	52938.2	58407.7	64298.1	48546.2	46042	68966.4	57998.5	114318	87238.7	70908.4	661955	496498	849819	849819	0.0716827	0.0589173	0.0521603	0.0734707	0.0672109	0.0575375	0.049138
AT2G02010.1	GAD4 - glutamate decarboxylase 4	3.45089e-08	13.0572	0.0657814	0.0691516	0.067718	0.10957	0.19249	0.211417	0.858924	0.00310845	0.00860361	0.00284426	0.0102377	0.0427843	0.0896393	0.122194	1046.58	21	15	AT1G65960.1;AT2G02000.1	471136	451159	428604	478779	529374	411957	441120	476023	473525	757177	816299	676682	1.52477e+06	1.11058e+06	1.7966e+06	1.80639e+06	738712	6.84539e+06	5.41131e+06	5.38231e+06	6.84539e+06	0.0688252	0.0659069	0.0626121	0.0699419	0.0773329	0.0601802	0.0644405
AT5G05730.1	ASA1, TRP5, AMT1, WEI2, JDL1 - anthranilate synthase alpha subunit 1	3.7772e-08	11.1925	0.0807696	0.107783	0.0756684	0.0838008	0.119236	0.180252	0.84692	0.0145073	0.00901688	0.0114901	0.0143186	0.0297305	0.0461957	0.221125	617.01	10	8	AT5G05730.2;AT2G29690.1	233434	261879	329573	353632	345115	402026	214959	291821	266009	327628	231997	296218	477478	334344	679472	727267	434145	3.40428e+06	2.02011e+06	3.22507e+06	3.40428e+06	0.0685708	0.0769265	0.0968114	0.103879	0.101377	0.118094	0.0631437
AT5G38900.1	Thioredoxin superfamily protein	4.04885e-08	15.9551	0.044701	0.060492	0.0453592	0.0427721	0.0631365	0.07454	0.682433	0.0064297	0.00823043	0.00280389	0.00434387	0.0139985	0.0306371	0.277005	458.43	8	8		192738	247711	197065	325327	247205	290188	219640	200760	226500	180839	221431	207734	347201	253089	517992	306153	238922	4.75391e+06	2.33204e+06	2.64672e+06	4.75391e+06	0.0405431	0.0521068	0.0414532	0.0684336	0.0520004	0.061042	0.0462021
AT5G48540.1	receptor-like protein kinase-related family protein	4.57056e-08	17.8949	0.0467984	0.0447913	0.0509835	0.0869849	0.137408	0.183354	0.801534	0.00338238	0.00921988	0.00742857	0.00734051	0.0312942	0.0770996	0.216405	455.43	6	6		85829.8	76565.6	75361.5	67906.4	93841.9	65811.8	75034.6	84092.7	99892.1	160319	146052	135552	270172	195224	367525	402867	161128	1.69348e+06	966660	1.41201e+06	1.69348e+06	0.0506824	0.0452119	0.0445009	0.0400987	0.0554136	0.0388618	0.0443078
AT5G63680.1	Pyruvate kinase family protein	7.63107e-08	9.85245	0.0744363	0.0772997	0.0740083	0.0826243	0.0889135	0.119066	0.729163	0.0127692	0.00488636	0.00510397	0.0107	0.0123285	0.0393675	0.235467	324.9	7	7	AT5G08570.1	123913	107025	87523.9	102307	115382	113023	108586	110807	97237.2	102396	132908	118189	114368	139232	201275	203144	104982	1.42611e+06	876325	817161	1.42611e+06	0.0868891	0.0750472	0.0613726	0.0717388	0.0809072	0.079253	0.0761419
AT1G10700.1	PRS3 - phosphoribosyl pyrophosphate (PRPP) synthase 3	9.5922e-08	19.9931	0.0485779	0.0577481	0.0442429	0.0421009	0.0728861	0.113903	0.841726	0.0103168	0.0173513	0.0025815	0.00624243	0.017656	0.0498912	0.151461	229.06	5	5		33770.9	24958.4	22890.7	35078.1	40399.4	21550.2	24357.6	26388.4	23590.4	19552.8	25845.8	25338.9	47813	33828.6	83171.4	76444.6	31762.6	560063	391007	463189	560063	0.0602984	0.0445636	0.0408717	0.0626325	0.0721337	0.0384782	0.0434908
AT2G04400.1	Aldolase-type TIM barrel family protein	1.44235e-07	7.78081	0.11854	0.12757	0.117901	0.145056	0.237327	0.305162	0.917368	0.0195577	0.00539925	0.00823889	0.0271952	0.00981798	0.114976	0.106741	504.09	7	6		204010	276555	218274	262282	248334	241458	221420	250355	223299	283289	339355	232514	480022	452736	747860	711556	339630	1.87719e+06	1.56592e+06	1.96513e+06	1.96513e+06	0.103815	0.140731	0.111074	0.133468	0.12637	0.122872	0.112675
AT3G24503.1	ALDH2C4, ALDH1A, REF1 - aldehyde dehydrogenase 2C4	2.15919e-07	12.7957	0.0518889	0.0572872	0.0529867	0.0605883	0.0875822	0.122368	0.663955	0.00249581	0.00740332	0.00265224	0.00239375	0.0219453	0.0456463	0.297408	1591.6	23	21		1.50491e+06	1.39643e+06	1.53015e+06	1.86476e+06	1.57202e+06	1.45575e+06	1.59171e+06	1.48906e+06	1.44448e+06	1.76058e+06	1.76764e+06	1.64624e+06	2.93503e+06	2.05152e+06	4.44068e+06	4.00573e+06	2.00423e+06	2.84678e+07	1.23733e+07	1.58629e+07	2.84678e+07	0.0528636	0.0490528	0.0537502	0.0655042	0.055221	0.0511366	0.0559127
AT2G29350.3	SAG13 - senescence-associated gene 13	2.28237e-07	37.8572	0.0240974	0.0305974	0.0272092	0.0340197	0.0822418	0.137723	0.91226	0.0052144	0.00562684	0.00262844	0.00778265	0.0248739	0.0829856	0.134153	53.64	1	1	AT2G29350.1	8251.56	11409.7	12830.1	11374.6	13471.8	16409.2	13163.2	12622.9	10901.1	12970	13586.7	19313.3	44868.3	29058.1	90292.1	75746.6	19658.2	449445	340604	439984	449445	0.0183594	0.0253861	0.0285465	0.0253081	0.0299743	0.0365099	0.0292876
AT5G56350.1	Pyruvate kinase family protein	3.25942e-07	7.13734	0.131958	0.134599	0.111214	0.133732	0.164391	0.17532	0.793772	0.0342132	0.0172736	0.013847	0.0090097	0.0635172	0.0309344	0.182941	383.64	7	7	AT4G26390.1	287019	206197	175126	258296	222980	200440	179121	169929	214226	241930	211728	223665	353361	201709	352325	286445	249190	1.68827e+06	1.09912e+06	1.23291e+06	1.68827e+06	0.170008	0.122135	0.103731	0.152995	0.132076	0.118725	0.106098
AT5G20830.1	SUS1, ASUS1, atsus1 - sucrose synthase 1	3.48503e-07	9.54331	0.0808758	0.0905709	0.0752816	0.0703325	0.0971604	0.137123	0.671205	0.00952454	0.0087038	0.00428421	0.00586523	0.00516601	0.0488358	0.284866	571.8	12	11	AT3G43190.1	337855	267541	317990	381938	333612	318529	276177	278037	305302	284826	242433	275751	383673	355869	557312	687440	320830	3.80578e+06	1.89724e+06	1.96036e+06	3.80578e+06	0.0887742	0.0702987	0.0835544	0.100357	0.0876593	0.0836962	0.0725678
AT5G54900.1	ATRBP45A, RBP45A - RNA-binding protein 45A	3.79172e-07	Infinity	0	0	0	0	0	0	0.351594	0	0	0	0	0	0	0.561728	24.18	1	1		0	0	0	0	0	0	0	0	0	0	0	0	0	0	0	0	0	15194.3	639.213	193.144	15194.3	0	0	0	0	0	0	0
AT5G11670.1	ATNADP-ME2, NADP-ME2 - NADP-malic enzyme 2	4.22291e-07	5.86914	0.134762	0.135608	0.126858	0.158274	0.21867	0.267869	0.744545	0.014659	0.00684779	0.00959498	0.00385515	0.0435588	0.0788573	0.223142	1468.51	19	12	AT2G19900.1;AT1G79750.1	2.19619e+06	2.58552e+06	2.11861e+06	2.41727e+06	2.33899e+06	2.18738e+06	2.05449e+06	2.08778e+06	2.35331e+06	2.69671e+06	2.76942e+06	2.63808e+06	4.25795e+06	3.20654e+06	5.3939e+06	5.30329e+06	3.0187e+06	1.70679e+07	1.00303e+07	1.10253e+07	1.70679e+07	0.128674	0.151484	0.124128	0.141627	0.137041	0.128158	0.120371
AT2G21620.1	RD2 - Adenine nucleotide alpha hydrolases-like superfamily protein	4.97582e-07	5.06475	0.186102	0.15139	0.167993	0.150971	0.171435	0.190183	0.764628	0.0406855	0.0285717	0.0233869	0.0048604	0.020514	0.0269496	0.203876	128.28	3	3		225260	200891	144243	188033	133841	142131	174417	146465	194007	158628	155241	148849	189966	160327	206656	162754	213491	1.02165e+06	656937	664962	1.02165e+06	0.220486	0.196633	0.141186	0.184048	0.131004	0.139119	0.170721
AT2G38860.1	YLS5 - Class I glutamine amidotransferase-like superfamily protein	5.0974e-07	18.5811	0.0561126	0.0420894	0.0408415	0.0610166	0.114326	0.137305	0.758878	0.0196183	0.00688921	0.00743103	0.0146444	0.0317873	0.0606653	0.212441	444.43	8	7	AT2G38860.3	80219.8	99565.7	47239.1	59648.2	46371.5	64268.8	64977.5	55323.4	44938.6	98813.5	87636.6	60415.4	184496	123870	258831	199575	97114	1.34863e+06	808160	913541	1.34863e+06	0.0594827	0.0738275	0.0350276	0.0442289	0.0343843	0.047655	0.0481805
AT3G19010.1	2-oxoglutarate (2OG) and Fe(II)-dependent oxygenase superfamily protein	5.64354e-07	6.72372	0.135604	0.126	0.14162	0.266454	0.428801	0.45529	0.847189	0.00850582	0.004777	0.00584965	0.0229793	0.0371627	0.196387	0.175437	403.41	7	7	AT3G19010.2	186650	187632	208219	177311	188257	175678	210896	194167	203280	354101	418011	372472	651613	576360	883763	732868	339120	1.43187e+06	938748	1.26857e+06	1.43187e+06	0.130354	0.13104	0.145418	0.123832	0.131476	0.122691	0.147287
AT1G65230.1	Uncharacterized conserved protein (DUF2358)	6.06552e-07	944.398	0.00273931	0.000620106	0.00250789	0.0111301	0.0434027	0.0887319	0.585627	0.00222449	0.000319866	0.00102796	0.00609193	0.0277338	0.0832406	0.358969	29.72	1	1		18514.6	7392.66	3251.77	911.176	3049.27	2640.37	12160.9	9574.23	4960.55	53841.9	50002.9	14631.1	223586	84419	648350	209842	86329.7	3.54822e+06	1.31114e+06	1.37444e+06	3.54822e+06	0.00521798	0.00208348	0.000916451	0.000256798	0.00085938	0.000744138	0.00342733
AT2G24200.1	Cytosol aminopeptidase family protein	6.82332e-07	5.28866	0.162154	0.151628	0.152998	0.169948	0.213129	0.264045	0.801909	0.0106036	0.00684958	0.0103649	0.00274364	0.0324153	0.087557	0.192883	1846.75	24	16	AT2G24200.3	4.33349e+06	4.00148e+06	3.8103e+06	3.86025e+06	3.90667e+06	3.59e+06	3.74111e+06	3.60956e+06	4.10883e+06	4.18373e+06	4.22732e+06	4.318e+06	5.89336e+06	4.74884e+06	8.11188e+06	7.57803e+06	4.08702e+06	2.49666e+07	1.53468e+07	1.97494e+07	2.49666e+07	0.173572	0.160273	0.152616	0.154616	0.156476	0.143792	0.149844
AT5G20960.1	AAO1, AO1, ATAO, AT-AO1, AOalpha, AtAO1 - aldehyde oxidase 1	7.8089e-07	31.3424	0.0269611	0.0433949	0.0275811	0.0421156	0.0205607	0.043387	0.644422	0.00612122	0.00340473	0.00223198	0.0152963	0.0156609	0.0114705	0.314355	308.66	7	7		11649.5	10803.9	16246.3	19394.1	22564.7	20329.8	13793.2	13832.8	11963.7	12743.2	27377.3	20331.9	15136	4539.08	15510.7	26459.2	20307.3	478463	193035	253499	478463	0.0243477	0.0225803	0.0339552	0.0405341	0.0471607	0.0424898	0.0288282
AT1G02930.1	ATGSTF6, GST1, ERD11, ATGSTF3, GSTF6, ATGST1 - glutathione S-transferase 6	9.64103e-07	27.356	0.0269581	0.0298824	0.0315059	0.0527351	0.109602	0.154489	0.737466	0.00235421	0.00292269	0.00444462	0.00523306	0.0154627	0.0954124	0.238644	1306.96	16	9		2.05776e+06	2.3292e+06	2.44528e+06	2.36424e+06	2.8088e+06	2.40033e+06	2.25549e+06	2.99615e+06	2.73318e+06	3.98502e+06	4.86254e+06	4.51758e+06	1.01828e+07	8.33545e+06	1.667e+07	1.86679e+07	3.81557e+06	8.44797e+07	4.50857e+07	5.73374e+07	8.44797e+07	0.024358	0.0275711	0.0289452	0.0279859	0.0332482	0.0284131	0.0266987
AT4G30530.1	Class I glutamine amidotransferase-like superfamily protein	1.01862e-06	7.82125	0.113933	0.107072	0.117391	0.172605	0.201755	0.255186	0.837437	0.0196985	0.0116826	0.0097043	0.0317253	0.102949	0.0856217	0.142759	409.01	8	8	AT4G30550.1	397461	280220	358651	341136	283981	348808	372631	321956	373202	630521	494965	444521	832436	391003	1.06538e+06	687872	567916	3.03199e+06	2.2209e+06	2.36441e+06	3.03199e+06	0.131089	0.0924212	0.118289	0.112512	0.0936615	0.115042	0.1229
AT4G20830.1	FAD-binding Berberine family protein	1.03872e-06	6.52238	0.117902	0.114829	0.11834	0.145785	0.163228	0.187623	0.748958	0.0271323	0.029858	0.0198274	0.0108229	0.0176779	0.0432048	0.224987	492.34	10	8	AT4G20840.1	104252	164251	126693	102415	165948	116534	109259	153465	133942	176322	159459	152877	196342	168409	241917	232842	154138	1.11731e+06	631878	761260	1.11731e+06	0.0933068	0.147006	0.113392	0.0916622	0.148525	0.1043	0.0977877
AT5G19550.1	ASP2, AAT2 - aspartate aminotransferase 2	1.43671e-06	5.32391	0.169829	0.15768	0.139974	0.174535	0.219355	0.245126	0.745207	0.0366366	0.0323981	0.0102605	0.0136822	0.0364831	0.0301834	0.240533	471.14	10	6		406483	286779	283069	370687	286140	249659	246173	274608	283914	364240	324314	314835	469786	370914	486257	517520	405433	1.9163e+06	1.00044e+06	1.36738e+06	1.9163e+06	0.212118	0.149652	0.147716	0.193439	0.149319	0.130281	0.128462
AT1G47250.1	PAF2 - 20S proteasome alpha subunit F2	1.58251e-06	2.28749	0.505685	0.44591	0.391957	0.453609	0.472079	0.47012	0.896596	0.0182448	0.0502326	0.0373437	0.0411595	0.0563692	0.0324414	0.0939931	98.76	2	2		140803	132472	141386	137485	111644	116517	95450.4	111637	114317	136455	114595	120909	139930	118140	124130	138703	122665	273333	238743	223132	273333	0.515134	0.484654	0.517267	0.502993	0.408455	0.426282	0.349209
AT5G17990.1	TRP1, pat1 - tryptophan biosynthesis 1	1.81354e-06	4.88801	0.204862	0.189528	0.169779	0.199856	0.236261	0.25686	0.829882	0.00961491	0.0376891	0.0025477	0.0445509	0.0620486	0.064735	0.164683	584.36	11	9		462385	449169	421516	500828	340848	391616	374046	367697	363036	540058	408882	351553	607631	417296	713539	515981	441912	2.16906e+06	1.45594e+06	1.77518e+06	2.16906e+06	0.213174	0.207081	0.194332	0.230897	0.157141	0.180547	0.172446
AT3G13790.2	ATBFRUCT1 - Glycosyl hydrolases family 32 protein	2.03298e-06	21.9068	0.0302211	0.028992	0.0488996	0.0535055	0.0791584	0.0735735	0.635122	0.00856402	0.00662297	0.0167484	0.00433631	0.0310233	0.0112309	0.359496	144.64	2	2	AT3G13790.1	3034.72	5169.33	3563.93	4524.23	2830.72	3934.4	6788.32	8266.58	3986.42	6822.27	7559.01	6453.56	7427.28	13122	9404.05	11074.9	8170.31	129799	36507.3	81007.9	129799	0.0233802	0.0398257	0.0274574	0.0348558	0.0218085	0.0303115	0.0522988
AT4G35630.1	PSAT - phosphoserine aminotransferase	2.04364e-06	4.0353	0.246983	0.227234	0.194338	0.249383	0.317682	0.380952	0.784214	0.0173145	0.0198011	0.00679196	0.0239377	0.0488172	0.0939134	0.205014	462.53	7	7	AT2G17630.1	433507	407744	376669	401782	337930	380821	324443	327226	306648	451727	404415	373612	578922	465442	786500	613493	478548	1.64373e+06	973106	1.25027e+06	1.64373e+06	0.263734	0.248061	0.229155	0.244433	0.205587	0.231681	0.197382
AT3G16530.1	Legume lectin family protein	2.11934e-06	18.4791	0.0405955	0.0351315	0.0380675	0.0535258	0.105142	0.12377	0.649199	0.00856409	0.00386609	0.00243852	0.00645715	0.00421592	0.0647152	0.324222	921.87	10	8		518497	719737	499102	445340	555618	502538	531385	515593	582168	657969	805339	827396	1.54242e+06	1.45737e+06	2.16818e+06	2.41919e+06	709517	1.42654e+07	5.14349e+06	8.37437e+06	1.42654e+07	0.0363465	0.0504533	0.0349868	0.0312182	0.0389486	0.0352277	0.0372499
AT3G55410.1	2-oxoglutarate dehydrogenase, E1 component	2.12571e-06	3.92188	0.234383	0.205229	0.191484	0.21596	0.244395	0.258812	0.750978	0.026249	0.0237031	0.0199675	0.0271207	0.0553468	0.0290262	0.218186	865.93	13	13	AT5G65750.1	866476	775264	692279	761334	604056	678305	651620	562789	692415	820780	666875	662909	941148	681333	953295	760732	863259	3.31938e+06	1.96959e+06	2.18937e+06	3.31938e+06	0.261035	0.233557	0.208557	0.22936	0.181979	0.204347	0.196308
AT4G04610.1	APR1, APR, PRH19, ATAPR1 - APS reductase 1	2.21395e-06	52.4685	0.0173461	0.0201961	0.0657921	0.125129	0.210062	0.660583	0.910123	0.00667826	0.0122276	0.0287449	0.0151659	0.051822	0.425051	0.131849	174.77	2	2	AT4G21990.1	3586.24	2167.33	4901.47	6425.53	1462.28	4517.86	12689.8	19708.5	8015.27	23912	29205	23744.8	50514	35508.2	170114	199456	36200.4	198940	204754	155360	204754	0.0175149	0.010585	0.0239384	0.0313817	0.00714165	0.0220648	0.0619761
AT3G15356.1	Legume lectin family protein	2.41128e-06	10.0657	0.0953951	0.0841271	0.0836633	0.117775	0.204351	0.247636	0.842133	0.0170057	0.000746769	0.00855748	0.00851416	0.00311202	0.127056	0.219852	916.45	11	9	AT1G53080.1	1.0967e+06	1.40259e+06	1.0049e+06	1.02333e+06	1.0405e+06	1.02645e+06	985808	944412	1.14302e+06	1.36125e+06	1.40529e+06	1.55976e+06	2.52911e+06	2.47522e+06	3.51095e+06	4.29225e+06	1.29333e+06	1.22445e+07	7.23681e+06	1.14532e+07	1.22445e+07	0.0895673	0.114549	0.0820695	0.0835746	0.0849767	0.08383	0.0805104
AT1G02920.1	ATGSTF7, GST11, ATGSTF8, GSTF7, ATGST11 - glutathione S-transferase 7	2.47402e-06	41.5601	0.0196125	0.0273231	0.0271527	0.0423899	0.103557	0.155384	0.815099	0.00233973	0.00956418	0.00552559	0.00659712	0.00930368	0.106698	0.189294	1465.81	20	13		820664	1.04019e+06	975322	879440	1.79839e+06	1.27339e+06	1.07717e+06	1.59987e+06	1.24954e+06	1.67618e+06	2.22226e+06	2.23159e+06	5.30893e+06	4.67469e+06	9.16015e+06	1.15907e+07	1.71933e+06	4.82036e+07	2.99681e+07	3.97004e+07	4.82036e+07	0.017025	0.0215792	0.0202334	0.0182443	0.0373081	0.0264169	0.0223462
AT1G21130.1	O-methyltransferase family protein	2.53993e-06	14.6329	0.0664354	0.0541801	0.0763612	0.304774	0.545967	0.649331	0.792814	0.0138666	0.0125842	0.0157166	0.0793735	0.111146	0.415186	0.0575404	696.88	11	3	AT1G21130.2	148908	120260	183113	131999	90964.2	145885	211467	167558	140829	671001	881157	522690	1.4173e+06	1.0606e+06	2.26928e+06	1.71809e+06	433169	1.94989e+06	1.7231e+06	1.72435e+06	2.26928e+06	0.0656193	0.0529949	0.0806921	0.058168	0.0400851	0.0642872	0.0931869
AT1G26380.1	FAD-binding Berberine family protein	2.73035e-06	17.2352	0.0515855	0.0566239	0.0551732	0.0498088	0.0945309	0.138798	0.858466	0.00399851	0.0173538	0.00614002	0.00831665	0.0143644	0.0841619	0.13377	520.37	9	7		76978.5	76749.2	66988.4	69149.6	109179	63945.2	78029.2	87757	70280.4	57349.4	78279.2	77485.5	149308	120335	294295	236083	63490.5	1.42621e+06	1.04702e+06	1.19984e+06	1.42621e+06	0.053974	0.0538132	0.0469694	0.0484847	0.0765513	0.0448356	0.0547107
AT5G54500.1	FQR1 - flavodoxin-like quinone reductase 1	2.95976e-06	17.4061	0.0490143	0.0454096	0.0668553	0.0525219	0.0739402	0.126909	0.790404	0.0074565	0.00364042	0.0449671	0.000704478	0.00949328	0.0615765	0.181758	463.42	9	7	AT4G27270.1;AT5G54500.2	526017	451990	387627	417257	457559	390385	390564	1.10298e+06	369177	492850	480400	490115	749050	624363	1.56356e+06	1.45087e+06	521507	9.28733e+06	6.28033e+06	6.45456e+06	9.28733e+06	0.0566381	0.0486674	0.0417372	0.0449276	0.049267	0.0420342	0.0420534
AT1G16470.1	PAB1 - proteasome subunit PAB1	3.39853e-06	3.16316	0.336048	0.297499	0.27442	0.330823	0.306304	0.366478	0.868034	0.0487929	0.0580039	0.0162248	0.0194937	0.0316072	0.0722408	0.128959	221.62	2	2		344640	290014	259216	322482	242190	226661	259709	232803	237431	313281	283540	283151	291401	251769	391880	318701	264231	886650	658167	764111	886650	0.388699	0.32709	0.292355	0.363709	0.273152	0.255637	0.29291
AT5G54810.1	TSB1, TRPB, TRP2, ATTSB1 - tryptophan synthase beta-subunit 1	3.45883e-06	9.22168	0.0936186	0.103025	0.0951389	0.124297	0.194208	0.309263	0.86332	0.0178345	0.00728837	0.00465722	0.0172927	0.0244482	0.165587	0.124378	709.03	10	3		372676	385529	519153	480795	493862	431041	442355	447335	408412	542662	652804	500478	961901	804651	1.64877e+06	2.00875e+06	562143	4.54809e+06	3.44193e+06	3.78936e+06	4.54809e+06	0.081941	0.0847673	0.114147	0.105714	0.108587	0.0947739	0.0972617
AT4G26970.1	ACO2 - aconitase 2	3.48476e-06	4.02384	0.209888	0.196264	0.193722	0.207636	0.255281	0.307378	0.779504	0.00891644	0.0305465	0.0109475	0.0110584	0.0536154	0.08379	0.198354	1204.38	16	13		1.04421e+06	1.00182e+06	959101	1.09411e+06	909626	806328	929004	870222	974433	1.03554e+06	932686	1.00465e+06	1.39929e+06	1.03742e+06	1.67105e+06	1.72368e+06	1.00623e+06	4.77259e+06	2.93794e+06	3.45023e+06	4.77259e+06	0.218793	0.209911	0.20096	0.229248	0.190594	0.16895	0.194654
AT1G22400.1	UGT85A1, ATUGT85A1 - UDP-Glycosyltransferase superfamily protein	3.48715e-06	11.3078	0.0617501	0.0781129	0.0656038	0.06301	0.0778956	0.078119	0.698261	0.0217129	0.0143851	0.00194252	0.0133218	0.0041418	0.0271985	0.32026	70.41	2	2		21165.9	12128.9	11870.4	16511.1	23047.3	17574.8	15455.4	16185.2	16343.2	18799.9	12345	14941.7	18277.4	19705.5	22360.3	23366.5	11411	243806	88316.1	178599	243806	0.0868145	0.049748	0.0486878	0.0677223	0.0945312	0.072085	0.0633922
AT3G09840.1	CDC48, ATCDC48, CDC48A - cell division cycle 48	3.64578e-06	4.75437	0.170626	0.167923	0.167507	0.196418	0.213953	0.280262	0.796391	0.0119268	0.0289096	0.0104464	0.0489437	0.0512068	0.0763904	0.184124	1511.54	27	27	AT3G53230.1;AT5G03340.1	1.90717e+06	1.68525e+06	1.70277e+06	2.06867e+06	1.48774e+06	1.65492e+06	1.85556e+06	1.69082e+06	1.65203e+06	2.38437e+06	2.25955e+06	1.4517e+06	2.58784e+06	1.8387e+06	3.71362e+06	2.84842e+06	2.13561e+06	1.03447e+07	7.73353e+06	6.63698e+06	1.03447e+07	0.184363	0.16291	0.164604	0.199975	0.143817	0.159978	0.179374
AT1G26420.1	FAD-binding Berberine family protein	3.73395e-06	35.9962	0.0198963	0.0601693	0.0675891	0.0849216	0.112097	0.105613	0.716194	0.013218	0.0239518	0.00916353	0.0267526	0.010704	0.0247289	0.311348	234.04	4	1		1099.46	415.034	354.229	1113.28	2611.17	1926.84	2194.22	1798.19	2355.78	1720.83	2923.18	3332.1	3272.52	3746.45	3759.34	3747.64	2412.57	31307.7	11996.1	23963.4	31307.7	0.035118	0.0132566	0.0113144	0.0355592	0.0834034	0.0615453	0.0700855
AT5G17380.1	Thiamine pyrophosphate dependent pyruvate decarboxylase family protein	3.97964e-06	5.7677	0.177917	0.17553	0.146529	0.193398	0.257199	0.288695	0.845137	0.00933313	0.0326394	0.0320631	0.0193431	0.0544775	0.0839333	0.217749	234.37	5	4		114407	117209	126376	136808	122551	93829	88565.7	83343.4	122927	136825	114739	137577	198343	146669	237873	212753	130265	670709	399850	629965	670709	0.170577	0.174754	0.188421	0.203975	0.182719	0.139895	0.132048
AT4G21580.1	oxidoreductase, zinc-binding dehydrogenase family protein	3.99909e-06	3.57049	0.252428	0.258948	0.216372	0.266008	0.288401	0.299151	0.772555	0.0382248	0.0126939	0.0147273	0.00248182	0.0507552	0.0474178	0.216751	486.13	8	8	AT4G21580.2;AT4G21580.3	325822	286811	239881	293443	304738	276354	239006	229771	261968	297813	297879	302685	365070	284265	397774	298630	313906	1.12575e+06	639848	843515	1.12575e+06	0.289426	0.254773	0.213085	0.260664	0.270697	0.245484	0.212308
AT1G24100.1	UGT74B1 - UDP-glucosyl transferase 74B1	4.20597e-06	4.34216	0.279116	0.268625	0.195868	0.269948	0.342788	0.394737	0.850489	0.0274425	0.0351198	0.0340547	0.0671159	0.0691889	0.0278704	0.167538	87	2	2		43678.2	41010.2	49608.9	47027	36632.3	45590.3	34805.9	25113.5	34322.9	54288.7	42821.7	32775.7	62824.4	47131.1	68426.9	60166.9	61335.2	160384	107364	141467	160384	0.272334	0.255699	0.309313	0.293215	0.228403	0.284256	0.217016
AT1G22920.2	CSN5A, JAB1, AJH1 - COP9 signalosome 5A	4.49875e-06	5.24724	0.276657	0.181712	0.266318	0.255816	0.287109	0.301337	0.953487	0.075102	0.0588445	0.0141201	0.0223544	0.0413948	0.0697373	0.0422121	22.18	1	1		46673.5	29699.8	30241.2	31257.9	16199.6	22568.3	36300.9	33058.2	33271.1	30975.6	31441.6	36165.9	40640.7	33120.8	48082.2	37809.3	30233.8	128456	117872	121114	128456	0.363343	0.231207	0.235422	0.243337	0.126111	0.175689	0.282595
AT3G52990.1	Pyruvate kinase family protein	4.53681e-06	3.90804	0.185902	0.194627	0.178608	0.199323	0.215458	0.218319	0.698007	0.0130407	0.00677801	0.00974845	0.0167065	0.0536298	0.018502	0.269486	427.77	7	7	AT2G36580.1	527085	480620	460097	530904	510427	495363	497960	464784	447471	575319	497390	501067	666863	467252	594488	610175	519091	2.63186e+06	1.26863e+06	1.61068e+06	2.63186e+06	0.200271	0.182616	0.174818	0.201722	0.193941	0.188218	0.189204
AT5G03630.1	ATMDAR2 - Pyridine nucleotide-disulphide oxidoreductase family protein	4.71403e-06	2.91353	0.282586	0.320355	0.310611	0.3647	0.406609	0.448225	0.823322	0.0123873	0.0350498	0.0251951	0.0294395	0.00034204	0.0836847	0.17624	1088.59	15	14		1.13683e+06	1.22856e+06	1.2269e+06	1.1862e+06	1.43548e+06	1.45073e+06	1.27313e+06	1.23767e+06	1.43775e+06	1.49103e+06	1.45703e+06	1.68808e+06	1.72399e+06	1.72194e+06	2.01477e+06	2.18179e+06	1.50136e+06	4.2374e+06	2.74381e+06	3.48502e+06	4.2374e+06	0.268284	0.289932	0.289541	0.279936	0.338765	0.342364	0.300452
AT5G39050.1	HXXXD-type acyl-transferase family protein	4.82276e-06	53.3854	0.0131477	0.0155374	0.015496	0.0298102	0.0466898	0.0758898	0.701897	0.00269092	0.00718236	0.0101959	0.00976608	0.020385	0.0532366	0.277828	128.64	4	4		4666.09	5081.55	3366.53	7178.79	2527.34	5791.57	8640.54	1870.02	4945.91	12385.5	11114	6234.55	20316.1	10731	45438.8	17786.3	12471	332482	149678	217945	332482	0.0140341	0.0152837	0.0101254	0.0215915	0.00760144	0.0174192	0.025988
AT1G20630.1	CAT1 - catalase 1	4.94495e-06	2.94879	0.317825	0.261221	0.260284	0.252839	0.297711	0.338817	0.74557	0.0167391	0.0171529	0.0186019	0.0261545	0.0221136	0.0405965	0.224215	125.92	2	2	AT1G20620.1	1.87948e+06	1.77065e+06	1.69273e+06	1.53815e+06	1.35524e+06	1.49792e+06	1.35407e+06	1.45895e+06	1.56254e+06	1.27055e+06	1.56366e+06	1.41619e+06	1.75587e+06	1.58062e+06	2.0733e+06	1.64136e+06	1.98109e+06	5.60356e+06	3.2325e+06	3.69749e+06	5.60356e+06	0.335408	0.315986	0.302081	0.274494	0.241853	0.267315	0.241644
AT4G02520.1	ATGSTF2, ATPM24.1, ATPM24, GST2, GSTF2 - glutathione S-transferase PHI 2	5.22105e-06	7.83278	0.127108	0.126841	0.104567	0.135851	0.188165	0.285229	0.819051	0.0135028	0.021246	0.00788399	0.0184043	0.0488686	0.131772	0.178048	819.6	11	6		5.31019e+06	5.66099e+06	4.58139e+06	5.63296e+06	5.71314e+06	4.17378e+06	3.9465e+06	4.58951e+06	4.2585e+06	5.54352e+06	6.29001e+06	4.78876e+06	9.08382e+06	6.26509e+06	1.32462e+07	1.60165e+07	5.63709e+06	4.07857e+07	2.62681e+07	3.31628e+07	4.07857e+07	0.130197	0.138799	0.112328	0.138111	0.140077	0.102335	0.0967619
AT1G74100.1	SOT16, ATSOT16, CORI-7, ATST5A - sulfotransferase 16	5.40646e-06	4.54972	0.197086	0.289316	0.226368	0.323489	0.485543	0.571479	0.896683	0.0328239	0.0378318	0.0536008	0.0161217	0.0419547	0.22226	0.092392	250.4	5	4	AT1G18590.1	46482.5	60307.3	64739.1	72578.9	94485.7	84734.8	49042	68120.5	79851.5	88493.1	97136.5	95911.9	149467	132254	238161	144759	114454	238467	251831	290109	290109	0.160224	0.207878	0.223154	0.250178	0.32569	0.292079	0.169047
AT3G44290.1	anac060, NAC060 - NAC domain containing protein 60	5.55037e-06	7.40296	0.11935	0.142811	0.155308	0.151135	0.198262	0.261131	0.883545	0.0243117	0.00348671	0.0298981	0.0207006	0.0466107	0.113631	0.133854	22.07	1	1		118252	142836	177530	179643	173899	171295	151118	223704	195942	175236	213960	166234	283250	202500	422930	375204	161535	1.22502e+06	1.11884e+06	903216	1.22502e+06	0.0965313	0.116599	0.144921	0.146645	0.141956	0.13983	0.12336
AT2G17420.1	NTRA, ATNTRA, NTR2 - NADPH-dependent thioredoxin reductase A	5.91445e-06	4.00196	0.178413	0.235276	0.200773	0.211141	0.224602	0.267898	0.714001	0.0297056	0.0163292	0.0212727	0.00987814	0.0113443	0.0503159	0.247717	125.81	3	3	AT4G35460.1	153799	207682	209669	231359	264447	257378	207847	195429	239456	226073	214405	235446	231112	248232	333436	296530	227651	1.06709e+06	604891	613735	1.06709e+06	0.144128	0.194624	0.196486	0.216812	0.247819	0.241195	0.194779
AT1G23740.1	Oxidoreductase, zinc-binding dehydrogenase family protein	6.06948e-06	2.9975	0.341196	0.277067	0.283963	0.360629	0.422294	0.456758	0.830508	0.0739902	0.0370307	0.0377876	0.0089012	0.023752	0.0258381	0.163604	127.34	2	2		469318	544109	348921	313322	385354	407613	435966	346845	351014	469769	492970	477203	539701	584408	578551	645753	599469	1.33095e+06	1.08874e+06	896409	1.33095e+06	0.352617	0.408811	0.262159	0.235412	0.289532	0.306256	0.327558
AT3G19510.1	HAT3.1 - Homeodomain-like protein with RING/FYVE/PHD-type zinc finger domain	6.65544e-06	31.5101	0.048946	0.0489322	0.0667519	0.0292897	0.0716289	0.106563	0.922923	0.0244265	0.0104183	0.023191	0.0186592	0.0164455	0.0692417	0.0684259	22.72	1	1		3246.74	1594.61	4802.69	3897.51	2529	3214.8	2812.65	4485.93	5853.82	3327.27	1377.83	1065.97	3940.69	5468.2	12177.8	5161.17	3657.64	59072.9	57096.3	65678	65678	0.0494342	0.0242792	0.0731248	0.0593426	0.0385061	0.0489479	0.0428248
AT2G43570.1	CHI - chitinase, putative	6.85681e-06	159.841	0.00567402	0.00915969	0.00648788	0.00552206	0.0189239	0.07849	0.882651	0.00241648	0.00368645	0.00245625	0.000976885	0.00928102	0.0615991	0.133557	234.9	3	3		3069.18	6606.1	7878.6	10538.5	12581.6	5217.58	6745.76	4130.45	9195.53	5606.02	6743.35	4734.39	26282.9	12747.4	120293	114876	7658.24	1.03124e+06	760356	939085	1.03124e+06	0.00297619	0.00640595	0.0076399	0.0102192	0.0122004	0.00505951	0.00654139
AT4G00370.1	ANTR2, PHT4;4 - Major facilitator superfamily protein	7.05247e-06	6.1541	0.193073	0.172361	0.148085	0.226818	0.304675	0.368161	0.911332	0.0594561	0.0367557	0.0131598	0.0195179	0.0784902	0.13336	0.085678	23.35	1	1		121967	120523	66349.7	113366	87384.5	74958.7	71256	80635.9	84985.9	121251	131187	110381	192046	132860	198220	266435	124257	482547	442021	533201	533201	0.228745	0.226036	0.124436	0.212613	0.163886	0.140582	0.133638
AT3G49120.1	ATPERX34, PERX34, PRXCB, ATPCB, PRX34 - peroxidase CB	7.43165e-06	7.5357	0.144644	0.120312	0.0999513	0.115191	0.136179	0.134896	0.753203	0.0234708	0.0262845	0.00311762	0.0351698	0.0483809	0.0358985	0.258659	722.78	8	7	AT4G08780.1;AT3G49110.1	1.24709e+06	1.66537e+06	1.2997e+06	890221	1.39203e+06	1.22133e+06	953522	951993	1.00516e+06	799570	1.07638e+06	1.47851e+06	989807	1.65397e+06	1.37162e+06	1.62262e+06	934062	9.70697e+06	4.69938e+06	7.52762e+06	9.70697e+06	0.128474	0.171564	0.133894	0.0917095	0.143405	0.12582	0.0982307
AT4G25900.1	Galactose mutarotase-like superfamily protein	7.67008e-06	4.80953	0.158346	0.143152	0.149817	0.169895	0.238477	0.227473	0.688493	0.025363	0.0278313	0.0282567	0.0188375	0.0224172	0.0400319	0.271599	202.08	4	3		53879.7	65002.3	47448.7	39553.1	58749.9	52067.9	49572.5	44326.3	63472.8	52708.5	59870.8	65883.4	89051.1	77950.6	75571.7	95251	68120.8	350143	175526	197544	350143	0.153879	0.185645	0.135513	0.112963	0.167788	0.148705	0.141578
AT3G54640.1	TSA1, TRP3 - tryptophan synthase alpha chain	7.99757e-06	7.5121	0.107719	0.140948	0.128931	0.136317	0.188933	0.263449	0.809193	0.00494136	0.0144881	0.015974	0.011626	0.0280803	0.126401	0.174098	647.5	9	9		1.34116e+06	1.44663e+06	1.45955e+06	1.63295e+06	1.95228e+06	1.97235e+06	1.49644e+06	1.91462e+06	1.67268e+06	1.63296e+06	1.93779e+06	1.80422e+06	2.74417e+06	2.22223e+06	4.36713e+06	4.47536e+06	1.54527e+06	1.31433e+07	8.66108e+06	1.0102e+07	1.31433e+07	0.102041	0.110066	0.111049	0.124242	0.148538	0.150065	0.113856
AT1G68620.1	alpha/beta-Hydrolases superfamily protein	8.71552e-06	18.9281	0.0379326	0.0504623	0.0378875	0.0355937	0.0430717	0.0516191	0.67372	0.0129644	0.0264911	0.00749879	0.0139535	0.00457459	0.0246821	0.333533	254.44	4	4		19964.9	20649.5	35269.2	21879.4	53962.2	25107.5	22818.1	31017	21958.2	13988	24693.5	32523	26564.4	30878.4	25191.5	53423.4	24648.4	666828	222307	458632	666828	0.0299401	0.0309668	0.0528909	0.0328111	0.0809236	0.0376521	0.0342188
AT3G28930.1	AIG2 - AIG2-like (avirulence induced gene) family protein	8.87313e-06	14.117	0.0564625	0.0693933	0.0680164	0.0824128	0.148803	0.222551	0.797081	0.0200876	0.00752324	0.00822662	0.0149432	0.0377893	0.128911	0.188342	231.77	2	2		26489.1	53549.3	35847.2	49343.1	51427.1	41654.9	40807.1	52058.1	46733.9	54571.5	67390	47185.3	120084	83521.7	180811	222635	53324.2	684144	429552	522260	684144	0.0387186	0.0782719	0.0523971	0.0721238	0.07517	0.0608861	0.0596469
AT2G30110.1	ATUBA1, MOS5, UBA1 - ubiquitin-activating enzyme 1	9.75827e-06	2.36493	0.357677	0.401611	0.374563	0.382376	0.385628	0.447199	0.845881	0.0417194	0.0174023	0.0234915	0.0265474	0.000662224	0.0864325	0.133781	666.13	9	9	AT5G06460.1	549879	461831	581315	625679	577367	585653	562065	587572	518596	592923	587845	522262	573200	571810	764491	707851	519398	1.4846e+06	1.1549e+06	1.12789e+06	1.4846e+06	0.370387	0.31108	0.391562	0.421445	0.388903	0.394485	0.378596
AT5G08300.1	Succinyl-CoA ligase, alpha subunit	1.00247e-05	3.07571	0.246353	0.229112	0.240915	0.247099	0.270702	0.269168	0.704682	0.0146787	0.0159136	0.0139063	0.0125016	0.000171384	0.0391001	0.255772	492.65	6	6	AT5G23250.1	833454	816123	743832	722997	800302	702610	821253	732028	787301	820353	826691	753613	877049	876264	871666	998325	745077	3.23846e+06	1.79382e+06	1.81396e+06	3.23846e+06	0.257361	0.25201	0.229687	0.223253	0.247125	0.216958	0.253594
AT1G25220.1	ASB1, TRP4, WEI7 - anthranilate synthase beta subunit 1	1.01682e-05	18.6586	0.0419216	0.0465132	0.0575813	0.0740439	0.119841	0.187812	0.7822	0.0164829	0.00499788	0.00348647	0.00852549	0.00961021	0.116533	0.210667	379.19	6	6	AT5G57890.1;AT1G24807.1	52032.5	59890.1	104651	85440.5	84684.4	70169.7	93828.5	97983.3	105663	120330	144397	117796	218076	194671	439670	438895	91702.7	1.72205e+06	997889	1.32103e+06	1.72205e+06	0.0302153	0.0347783	0.0607712	0.0496154	0.0491764	0.0407477	0.0544864
AT4G34200.1	EDA9 - D-3-phosphoglycerate dehydrogenase	1.08658e-05	3.97923	0.207575	0.23559	0.23127	0.226648	0.24759	0.310785	0.825987	0.0194377	0.00426795	0.0269558	0.00658007	0.0253372	0.115935	0.172928	468.1	8	6	AT3G19480.1	409661	484562	483751	531994	514055	517905	483483	580285	471503	490849	495626	518115	508225	587515	706091	934568	422470	2.21281e+06	1.44754e+06	1.82291e+06	2.21281e+06	0.185131	0.21898	0.218614	0.240415	0.232308	0.234048	0.218492
AT5G42080.1	ADL1, ADL1A, AG68, DRP1A, RSW9, DL1 - dynamin-like protein	1.18979e-05	11.268	0.0633365	0.0548572	0.0534319	0.0608661	0.0589648	0.0690686	0.602071	0.00227905	0.00755333	0.010106	0.029893	0.00254014	0.0156408	0.347698	22.04	1	1		18432.7	17206.3	18168.2	14374.2	14226.5	18003	16520.7	11839.6	17032.5	8039.59	24702.5	18966.4	17206.4	16189.1	22766.8	14505.4	21404.6	283182	101073	127232	283182	0.0650914	0.0607607	0.0641575	0.0507597	0.0502382	0.0635739	0.0583394
AT2G31390.1	pfkB-like carbohydrate kinase family protein	1.20872e-05	5.28784	0.159779	0.130719	0.133261	0.151185	0.166591	0.184644	0.691222	0.0258443	0.0376546	0.0200688	0.010915	0.0345965	0.035166	0.27783	349.55	6	5	AT1G06020.1	143870	165662	119431	155891	97569.2	97483	111524	106457	139787	129295	146567	130026	170975	127190	188216	178130	129369	894904	412958	547872	894904	0.160765	0.185117	0.133456	0.174199	0.109028	0.108931	0.124621
AT1G43080.1	Pectin lyase-like superfamily protein	1.23433e-05	71.194	0.0423366	0.0185247	0.00913821	0.0152021	0.0344751	0.0324664	0.650586	0.0135755	0.00964129	0.0010342	0.0162869	0.00880313	0.0193498	0.305528	25.34	1	1		3184.57	2913.2	1636.45	1176.65	1689.36	518.17	543.06	625.071	501.275	2070.52	380.351	326.304	2478.41	1720.3	3288.83	1633.85	1008.42	60894.7	31547.5	26409.5	60894.7	0.0522964	0.0478399	0.0268735	0.0193227	0.0277423	0.00850928	0.00891802
AT5G27380.1	GSH2, GSHB - glutathione synthetase 2	1.29426e-05	2.97036	0.279095	0.300713	0.284814	0.303047	0.366028	0.446528	0.829012	0.0449959	0.0344411	0.0399968	0.0385146	0.0705936	0.0826172	0.155429	347.77	6	6		290145	282639	374308	385126	318446	316879	274938	365119	326442	366479	369381	292514	470496	357568	514993	593194	407079	1.13115e+06	787608	894449	1.13115e+06	0.256505	0.24987	0.33091	0.340474	0.281524	0.28014	0.243061
AT5G20080.1	FAD/NAD(P)-binding oxidoreductase	1.32651e-05	2.575	0.428188	0.376432	0.365558	0.409368	0.378171	0.524634	0.941312	0.0179438	0.0289092	0.0472121	0.0385849	0.0370207	0.141545	0.0509641	46.92	1	1		163202	151862	151945	147296	126278	136985	113346	139880	145475	147829	163327	135325	147003	127969	192090	241500	138608	332914	330184	363554	363554	0.448907	0.417714	0.417943	0.405157	0.347342	0.376795	0.311771
AT5G36880.1	ACS - acetyl-CoA synthetase	1.35997e-05	5.08098	0.138742	0.162469	0.13642	0.153863	0.190478	0.254546	0.693147	0.00469746	0.0259316	0.000950939	0.00984182	0.0310572	0.0984839	0.267245	698.15	9	8	AT5G36880.2	276632	288077	269408	285744	384367	306652	271664	273059	275433	307053	289292	328674	425727	337708	710246	504437	315646	2.00399e+06	1.02488e+06	1.13832e+06	2.00399e+06	0.13804	0.143751	0.134435	0.142587	0.1918	0.15302	0.135561
AT1G77510.1	ATPDIL1-2, PDI6, ATPDI6, PDIL1-2 - PDI-like 1-2	1.3625e-05	10.8348	0.0790355	0.0879606	0.0598294	0.0834364	0.135992	0.165333	0.648237	0.0217035	0.0437764	0.00846213	0.0184803	0.0109029	0.0309469	0.327332	342.92	6	4		22453.8	34787.1	22004.7	21457.7	20454.2	46282.6	22470.9	16913.3	20604.2	33429.5	21228.3	29000.4	48027.7	42874.4	66539.6	53010	46223	334220	117843	197898	334220	0.0671829	0.104085	0.065839	0.0642023	0.0612	0.13848	0.0672338
AT2G20420.1	ATP citrate lyase (ACL) family protein	1.62683e-05	2.53863	0.30636	0.32519	0.29011	0.311605	0.327433	0.365525	0.736481	0.0198998	0.0168294	0.019939	0.0179922	0.00656259	0.0329914	0.229046	499.37	9	9		1.09507e+06	961413	1.03076e+06	1.0669e+06	1.15711e+06	1.05299e+06	941604	930327	1.05156e+06	1.11092e+06	990931	1.03826e+06	1.08428e+06	1.11546e+06	1.29897e+06	1.28435e+06	1.10014e+06	3.35906e+06	1.96577e+06	2.09683e+06	3.35906e+06	0.326005	0.286215	0.30686	0.317617	0.344475	0.313477	0.280317
AT2G36060.1	MMZ3, UEV1C - MMS ZWEI homologue 3	1.78832e-05	32.0517	0.0259868	0.0244731	0.0305818	0.0471739	0.0312516	0.0602223	0.784405	0.0105816	0.00834186	0.0183121	0.0240277	0.0197844	0.0345543	0.226481	22.44	1	1		1408.76	1677.46	687.1	1137.3	1609.78	806.434	1041.83	898.438	2500.24	2335.4	1095.08	3419.22	835.485	2189.7	4609.26	2869.81	1265.28	48400.4	38952.4	26543.6	48400.4	0.0291063	0.0346579	0.0141962	0.0234978	0.0332597	0.0166617	0.0215252
AT5G02780.1	GSTL1 - glutathione transferase lambda 1	2.0049e-05	13.0234	0.0571931	0.0832582	0.0551004	0.0546431	0.0691254	0.101506	0.711639	0.021933	0.0344499	0.0187113	0.0116086	0.0117408	0.0528411	0.253497	240.97	5	5		23682.4	21041.3	41261.9	27206.7	60814.6	37151.3	17053.7	34967.1	30818.6	25502.9	22739.7	33909.3	30481.2	38802.2	76690.9	52140.4	23774.9	501142	306204	262551	501142	0.0472569	0.0419867	0.0823357	0.0542893	0.121352	0.0741332	0.0340296
AT5G40760.1	G6PD6 - glucose-6-phosphate dehydrogenase 6	2.07765e-05	14.0354	0.103649	0.119586	0.0983145	0.0705203	0.106775	0.197385	0.989783	0.036699	0.021196	0.0313312	0.0115594	0.0492207	0.10948	0.00920874	136.33	2	2		9379.18	4774.38	6023.41	9028.3	7953.15	6297.99	4174.4	6784.7	8179.47	5206.57	4774.89	3746.5	4670.13	9186.96	18756.2	14726.1	4941.98	64060.1	63728.9	64888.9	64888.9	0.144542	0.0735778	0.0928265	0.139135	0.122566	0.0970579	0.0643314
AT1G51760.1	IAR3, JR3 - peptidase M20/M25/M40 family protein	2.58836e-05	9.7097	0.0828206	0.0826951	0.0809379	0.0932055	0.12796	0.192792	0.785883	0.019939	0.0465291	0.0104596	0.0159705	0.00996282	0.100577	0.248209	152.16	3	3		35773.4	41837.3	25474	24264.3	56565.3	22098.8	33268.3	29405.4	38067.7	39561.8	31643.5	44805.2	50166.6	56012.3	77189.8	123045	39728.8	414891	213184	350093	414891	0.0862236	0.100839	0.0613992	0.0584835	0.136338	0.053264	0.0801856
AT2G44350.1	ATCS, CSY4 - Citrate synthase family protein	2.73027e-05	2.35314	0.372113	0.354867	0.337554	0.338107	0.366447	0.375834	0.794313	0.0313073	0.0356207	0.0404974	0.0239958	0.0439664	0.0416632	0.18899	477.49	7	7	AT3G60100.1	967551	830192	849978	939166	795824	790018	800771	704474	896577	836104	736218	833430	942871	795398	999554	868813	805832	2.37179e+06	1.49026e+06	1.78978e+06	2.37179e+06	0.407941	0.350028	0.35837	0.395974	0.335537	0.333089	0.337623
AT4G16760.1	ACX1, ATACX1 - acyl-CoA oxidase 1	2.76058e-05	6.3291	0.116327	0.127468	0.12284	0.12442	0.158408	0.216146	0.736246	0.0174177	0.0257034	0.0126346	0.00450091	0.00820866	0.116208	0.239249	547.44	10	10		462279	391696	343449	362742	534692	414672	467515	415518	381430	439020	409518	432188	563447	523615	708769	1.15579e+06	360358	3.4312e+06	1.82951e+06	2.31792e+06	3.4312e+06	0.134728	0.114157	0.100096	0.105719	0.155832	0.120853	0.136254
AT1G64710.1	GroES-like zinc-binding dehydrogenase family protein	3.1305e-05	3.26501	0.287764	0.430194	0.363888	0.392326	0.631016	0.73311	0.939553	0.0424159	0.0638882	0.0921052	0.0390701	0.0566641	0.200064	0.0536335	58.05	1	1		22527.9	20965.1	27647.4	33285	31613.9	41452.7	21375.9	35706.5	32877.2	30279.6	36040.9	30669.5	48697.7	55301.4	71292	68502.1	41444	73972.6	75895.8	82406	82406	0.273377	0.254413	0.335502	0.403915	0.383636	0.503031	0.259397
AT4G15530.1	PPDK - pyruvate orthophosphate dikinase	3.14917e-05	3.65611	0.274317	0.243721	0.233352	0.24375	0.278851	0.261068	0.85316	0.0726704	0.0434472	0.0364416	0.0157937	0.00942704	0.0583529	0.222886	502.53	9	9		660936	443718	415647	441553	534502	374683	378542	407753	506975	446158	423413	481325	502829	527458	509103	574158	363618	1.77863e+06	1.10232e+06	1.84738e+06	1.84738e+06	0.357769	0.240188	0.224993	0.239016	0.28933	0.202818	0.204908
AT4G08390.1	SAPX - stromal ascorbate peroxidase	3.18936e-05	2.11335	0.419737	0.441459	0.414128	0.436559	0.384953	0.46361	0.81354	0.0285286	0.01678	0.00708105	0.00711604	0.0286376	0.0810465	0.161506	175.48	2	2	AT4G08390.3;AT4G08390.4	516426	460317	521466	541907	503118	530720	496570	483069	498551	522702	509801	525751	482110	433924	527553	657780	469475	853497	860553	1.1898e+06	1.1898e+06	0.434045	0.386886	0.43828	0.455461	0.42286	0.446058	0.417356
AT4G19880.1	Glutathione S-transferase family protein	3.34049e-05	13.011	0.051218	0.120399	0.108085	0.0912587	0.0829013	0.115458	0.666399	0.00366044	0.0740277	0.036011	0.0138085	0.00033108	0.029714	0.296532	191.93	4	4		25826.5	29485.6	26493.3	49196.8	34313.4	108791	68798.7	68427.3	35407.2	40250.3	51364.6	54143.8	44012.1	44261.3	75511.5	64567.7	44330.3	532400	230414	301560	532400	0.0485096	0.0553824	0.0497619	0.0924056	0.0644503	0.204341	0.129224
AT3G51160.1	MUR1, MUR_1, GMD2 - NAD(P)-binding Rossmann-fold superfamily protein	3.50982e-05	4.138	0.193394	0.206265	0.203187	0.280373	0.392812	0.438104	0.800264	0.0211589	0.0436148	0.0244385	0.0524828	0.0176305	0.16391	0.18229	274.02	4	4	AT5G66280.1	151063	122072	144706	179774	148922	116955	137684	134732	166585	226450	220923	158394	291878	273922	415953	345112	185491	720192	462994	545844	720192	0.209754	0.169499	0.200927	0.249619	0.206782	0.162394	0.191177
AT5G15450.1	APG6, CLPB3, CLPB-P - casein lytic proteinase B3	3.89335e-05	5.913	0.131771	0.228458	0.234985	0.218431	0.224668	0.246765	0.779162	0.0320783	0.0603546	0.085236	0.0256416	0.0462001	0.0411625	0.193057	213.73	3	3		45623.2	75367.5	63681.4	78110.1	107585	134480	79534.6	154888	94898.9	89103.8	112747	104272	89693.3	120216	124585	128082	93165.2	467154	324714	300098	467154	0.097662	0.161333	0.136318	0.167204	0.230298	0.287871	0.170254
AT1G49630.1	ATPREP2, PREP2 - presequence protease 2	3.97546e-05	2.87854	0.294388	0.344829	0.383293	0.29921	0.364198	0.454454	0.847409	0.027555	0.025293	0.0558008	0.0428221	0.00927331	0.103179	0.199517	20.47	1	1	AT3G19170.1	133939	155091	131102	169157	150294	172666	163872	212757	170382	139875	163828	123310	176373	170134	270895	201667	176005	295719	437937	475712	475712	0.281555	0.326019	0.275591	0.355587	0.315935	0.362964	0.344477
AT1G65970.1	TPX2 - thioredoxin-dependent peroxidase 2	3.98357e-05	21.2468	0.0453539	0.0466404	0.0478051	0.0968241	0.19649	0.278183	0.963626	0.00940146	0.0105984	0.00960759	0.0200453	0.0278212	0.201009	0.0605508	584.31	8	8	AT1G60740.1	318044	300346	211111	288181	346952	217897	271632	357353	245346	547128	728218	495518	1.31783e+06	1.07797e+06	2.56501e+06	2.22851e+06	294311	5.44861e+06	6.07912e+06	6.0965e+06	6.0965e+06	0.0521683	0.0492653	0.0346282	0.0472699	0.05691	0.0357413	0.0445555
AT4G19110.1	Protein kinase superfamily protein	4.1086e-05	7.7796	0.140545	0.101618	0.105892	0.154204	0.19382	0.16167	0.790548	0.00894246	0.0279272	0.0284688	0.0117415	0.0447326	0.103127	0.230005	24.05	1	1		15444.8	13596.5	14625.1	13766	9597.33	8208.63	11162.8	7925.01	13811.9	14593.2	16419.8	16897	23348.6	16797	28970.4	9236.92	12022.3	85672.5	56380.6	103564	103564	0.149132	0.131285	0.141218	0.132922	0.0926703	0.0792613	0.107787
AT3G14990.1	Class I glutamine amidotransferase-like superfamily protein	4.48696e-05	3.48337	0.324789	0.259871	0.228179	0.230105	0.250216	0.245856	0.794833	0.0249564	0.0528858	0.0365905	0.0287462	0.0535767	0.0450966	0.236449	500.33	7	7	AT3G14990.2	540975	488980	466213	469737	310342	417041	317159	318722	415248	363425	305021	391555	442387	326042	431249	299370	401938	1.53553e+06	823418	1.30252e+06	1.53553e+06	0.352305	0.318444	0.303617	0.305911	0.202107	0.271594	0.206547
AT1G45145.1	ATTRX5, ATH5, LIV1, TRX5 - thioredoxin H-type 5	4.53735e-05	320.25	0.00474245	0.00384154	0.00151121	0.0119915	0.0102614	0.00550307	0.483966	0.00250728	0.00245949	0.000817479	0.00898109	0.00460061	0.00211981	0.450048	91.31	2	2		763.167	1656.14	670.043	281.075	874.496	1346.9	386.309	469.278	128.853	3798.64	353.429	3659.5	1521.8	2934.57	1272.74	1611.39	700.707	217141	37521.7	60603.8	217141	0.00351461	0.00762701	0.00308575	0.00129443	0.00402731	0.00620288	0.00177907
AT1G21120.1	O-methyltransferase family protein	4.53918e-05	13.0728	0.0653119	0.0974059	0.122227	0.479009	0.811579	0.500535	0.853812	0.0353387	0.0199661	0.0295894	0.100569	0.0349131	0.340848	0.12671	547.03	9	1	AT1G21110.1	2523.29	8271.46	5158.92	6629.34	9753.28	7410.61	11442.9	11240.8	7172.57	39671.5	46835.9	30499.7	64071.1	68091.3	64897.3	46934.6	10433.3	81423	63143.4	63993.2	81423	0.0309899	0.101586	0.0633594	0.0814186	0.119785	0.0910137	0.140536
AT5G07350.1	Tudor1, AtTudor1, TSN1 - TUDOR-SN protein 1	4.87883e-05	2.97221	0.3104	0.297765	0.343614	0.36108	0.442605	0.440124	0.885019	0.076759	0.0718834	0.057851	0.0255518	0.0210769	0.0401017	0.148354	177.73	4	4	AT5G61780.1	77051.8	104059	64439.9	74037.3	62205.5	99312.7	96792.8	101800	73232.5	87458.2	99623.2	98561.1	112782	120642	119372	124578	104223	263693	247212	189215	263693	0.292203	0.394622	0.244375	0.280771	0.235901	0.376623	0.367066
AT2G22780.1	PMDH1 - peroxisomal NAD-malate dehydrogenase 1	4.90231e-05	2.28401	0.511321	0.395359	0.362545	0.433422	0.445419	0.44789	0.828057	0.0612798	0.0611135	0.0411023	0.0326044	0.059002	0.0268376	0.14894	147.23	3	3		220467	193112	173768	150489	175215	128440	131419	128141	156891	154111	178993	164762	186524	154575	160064	174456	179965	382896	285336	282946	382896	0.57579	0.504346	0.453827	0.393029	0.457604	0.335444	0.343224
AT3G52930.1	Aldolase superfamily protein	4.93367e-05	4.77764	0.168841	0.129125	0.136001	0.179014	0.180076	0.186019	0.616914	0.0229834	0.0110031	0.0257269	0.0126703	0.0124173	0.0127497	0.336148	1454.41	19	11	AT4G26530.1	5.00398e+06	4.754e+06	3.83302e+06	3.3858e+06	3.2169e+06	3.79134e+06	4.4429e+06	3.18907e+06	3.31551e+06	5.18994e+06	4.66875e+06	4.55119e+06	4.59618e+06	5.06736e+06	4.59648e+06	5.20058e+06	5.17671e+06	2.68319e+07	1.28658e+07	9.96123e+06	2.68319e+07	0.186494	0.177177	0.142853	0.126185	0.119891	0.1413	0.165583
AT5G52310.1	COR78, LTI78, RD29A, LTI140 - low-temperature-responsive protein 78 (LTI78)	5.16694e-05	4.94241	0.182579	0.226369	0.284836	0.47223	0.610615	0.728277	0.902379	0.0604976	0.0959313	0.117257	0.0445173	0.0845222	0.0969895	0.0894225	26.48	2	2		15206	27241.5	16780.4	12506	30800.1	30127	24738.6	22288.9	45372.1	49132	56542.8	47515.1	72489.7	59564.4	90846.6	73200.7	72203.3	95448.9	89147.5	108132	108132	0.140624	0.251928	0.155184	0.115655	0.284838	0.278613	0.228781
AT5G51830.1	pfkB-like carbohydrate kinase family protein	5.16911e-05	20.0352	0.0303975	0.0514764	0.0442864	0.0472129	0.115971	0.138534	0.60902	0.00563349	0.0053429	0.0129475	0.0175379	0.00660127	0.0798002	0.3596	216.14	4	4		11651.6	8571.76	8569.71	17948.2	16236.7	14574.4	15906.4	16754.5	9287.93	9029.5	15665.2	20026.2	38090.5	35142.9	59287.9	57263.7	14670.2	315739	92334.3	168801	315739	0.0369025	0.0271483	0.0271418	0.056845	0.0514246	0.0461596	0.0503784
AT1G65980.1	TPX1 - thioredoxin-dependent peroxidase 1	5.61263e-05	3.12278	0.311385	0.273795	0.306182	0.32052	0.371941	0.480159	0.855	0.0238493	0.0096966	0.012146	0.0309493	0.0046439	0.172374	0.136029	207.71	3	3		933653	839224	806903	781316	759033	727998	884181	828738	823751	816596	980915	857952	1.03623e+06	1.01809e+06	1.68704e+06	1.50447e+06	786542	2.76162e+06	2.30539e+06	2.01653e+06	2.76162e+06	0.338082	0.303889	0.292185	0.28292	0.274851	0.263613	0.320168
ATCG00780.1	RPL14 - ribosomal protein L14	5.80301e-05	2.09704	0.736011	0.393741	0.425068	0.539355	0.584186	0.723393	0.82569	0.0597558	0.0714661	0.028656	0.0647055	0.0114217	0.0917472	0.157057	244.21	4	4		1.42857e+06	1.2575e+06	1.46951e+06	785491	589930	847674	741495	810730	847741	1.07791e+06	1.09262e+06	874721	1.08425e+06	1.11465e+06	1.31869e+06	1.21417e+06	1.55148e+06	1.88203e+06	1.47152e+06	1.30836e+06	1.88203e+06	0.759058	0.668164	0.780812	0.417364	0.313454	0.450405	0.393988
AT1G07890.1	APX1, MEE6, CS1, ATAPX1, ATAPX01 - ascorbate peroxidase 1	6.44885e-05	2.04444	0.41144	0.439214	0.399762	0.43065	0.424691	0.48722	0.817289	0.0569766	0.0266023	0.0123028	0.0350027	0.0070708	0.0645791	0.162398	495.9	6	6		6.4574e+06	5.31328e+06	7.01399e+06	6.88807e+06	6.21797e+06	6.94665e+06	5.88132e+06	6.11951e+06	6.25065e+06	7.10469e+06	6.04137e+06	6.51563e+06	6.53931e+06	6.38713e+06	8.43437e+06	7.33664e+06	6.47343e+06	1.52186e+07	1.04915e+07	1.16038e+07	1.52186e+07	0.424309	0.34913	0.460882	0.452608	0.408577	0.456457	0.386456
AT5G40370.1	Glutaredoxin family protein	6.51657e-05	3.18754	0.28302	0.232979	0.220907	0.256013	0.254486	0.310319	0.704151	0.0377054	0.02212	0.0107484	0.0183991	0.0300091	0.0748369	0.256544	127.87	3	3		605527	494505	476165	441847	387573	468090	419204	387210	423864	513930	462657	449201	511819	433035	733166	525697	469369	1.8564e+06	1.05678e+06	1.00838e+06	1.8564e+06	0.326184	0.266379	0.256499	0.238013	0.208777	0.252149	0.225815
AT2G43590.1	Chitinase family protein	6.62545e-05	13.5173	0.0842674	0.0690192	0.0636722	0.112426	0.18516	0.300636	0.860674	0.0283042	0.0153487	0.0188685	0.0565517	0.074792	0.174898	0.142946	214.59	3	2		62248.6	65071	32720.6	48800.6	49792	32488.3	44337.9	49718	26870.1	63031.6	110344	40144.3	150699	83738.2	221586	282050	67329.8	452239	633065	549285	633065	0.0983289	0.102787	0.051686	0.0770863	0.0786522	0.0513191	0.0700368
AT5G61160.1	AACT1 - anthocyanin 5-aromatic acyltransferase 1	7.21015e-05	15.2481	0.0730822	0.073732	0.0524615	0.100132	0.333389	0.388695	0.799937	0.0274382	0.0076063	0.0115203	0.0128466	0.176496	0.261817	0.222076	339.3	6	6	AT3G29635.1	50463	28768.1	26493.4	35871	39054.4	31739.1	21459.9	31668.1	22765.5	55432.4	44966.5	44456.8	220947	100584	285978	231205	45122.5	482217	270516	404496	482217	0.104648	0.0596581	0.0549408	0.0743878	0.0809892	0.0658191	0.0445027
AT4G34120.1	LEJ1, CDCP1 - Cystathionine beta-synthase (CBS) family protein	7.75806e-05	2.70107	0.286738	0.2908	0.274046	0.310245	0.386885	0.459065	0.740219	0.0135457	0.0105565	0.0551969	0.00762507	0.0307587	0.0898163	0.229478	148.44	3	2		287743	309776	314728	295541	313586	316042	223171	328104	320593	333709	319674	333650	433352	387222	572758	503328	384414	1.06049e+06	599281	695211	1.06049e+06	0.271331	0.292107	0.296777	0.278684	0.2957	0.298016	0.210442
AT2G27020.1	PAG1 - 20S proteasome alpha subunit G1	7.76368e-05	2.93935	0.368093	0.30334	0.345136	0.377579	0.377735	0.402338	0.891624	0.0530826	0.0317224	0.0883341	0.0173956	0.0523106	0.0867802	0.108618	158.31	3	3		97631	105106	78836.2	79829.9	68307.6	83902.8	108623	63966.3	91422.7	97495.2	91359.1	99975.5	86884.5	105748	77040.2	115575	115154	254984	227473	199592	254984	0.382891	0.412206	0.309181	0.313079	0.26789	0.329052	0.426
AT2G35210.1	RPA, AGD10, MEE28 - root and pollen arfgap	7.83432e-05	5.57896	0.155444	0.164856	0.139958	0.158536	0.214859	0.227846	0.780821	0.0346573	0.0378538	0.0480104	0.0242578	0.0689517	0.0714086	0.252473	22.67	1	1		4389.25	6536.67	4697.47	4873.91	4710.98	6984.5	6474.25	3352.71	4239.96	5523.27	5997.18	4413.75	8831.82	5564.9	9956.38	5177.2	7766.77	28065.3	16910.8	33502.7	33502.7	0.131012	0.195109	0.140212	0.145478	0.140615	0.208476	0.193246
AT5G54960.1	PDC2 - pyruvate decarboxylase-2	7.89162e-05	2.67439	0.347	0.334606	0.331338	0.360673	0.484924	0.715902	0.886127	0.110461	0.0171641	0.0558481	0.0742115	0.120419	0.0485561	0.121085	129.39	2	2		11787.5	19460.3	23075.5	18474.3	17133.6	16775.1	16868.5	14610.1	20392.8	22922.6	15227.4	18313.8	29748.6	20861.8	39839.2	34774.7	37461.3	52183.7	46936.6	39603.9	52183.7	0.225884	0.372919	0.442198	0.354024	0.328332	0.321462	0.323253
AT3G24170.1	ATGR1, GR1 - glutathione-disulfide reductase	7.98064e-05	2.53715	0.35048	0.308293	0.317392	0.340182	0.394944	0.356378	0.782186	0.00448911	0.0407431	0.0534465	0.0239977	0.0300294	0.0556516	0.203221	341.86	5	4		643996	660458	654808	633040	488698	601688	490826	593492	689979	680902	591886	628907	775511	696376	725890	721988	544354	1.86341e+06	1.1137e+06	1.39548e+06	1.86341e+06	0.345601	0.354435	0.351403	0.339721	0.26226	0.322896	0.263402
AT4G35830.1	ACO1 - aconitase 1	8.18324e-05	2.4257	0.365189	0.352695	0.327693	0.378361	0.438615	0.48085	0.794886	0.0419203	0.0594815	0.0228789	0.0524094	0.0638552	0.0387462	0.18184	715.65	12	10	AT4G35830.2	2.25764e+06	1.80293e+06	1.96424e+06	2.21528e+06	2.02526e+06	1.57813e+06	1.79124e+06	1.68201e+06	1.93295e+06	2.36304e+06	2.0921e+06	1.78695e+06	2.66036e+06	2.16375e+06	2.81902e+06	2.70699e+06	2.40693e+06	5.49925e+06	3.59347e+06	4.02111e+06	5.49925e+06	0.410535	0.327849	0.357183	0.402833	0.368279	0.286973	0.325724
AT1G17290.1	AlaAT1 - alanine aminotransferas	8.41582e-05	2.81763	0.266606	0.27396	0.279973	0.273893	0.276008	0.345793	0.751196	0.018692	0.0482453	0.0222629	0.0171422	0.0471664	0.0959535	0.215516	327.03	5	5		811060	705067	753892	906250	633658	792726	790088	733811	859940	832034	738845	761189	878017	688701	1.2942e+06	853139	796921	2.83817e+06	1.7664e+06	1.7915e+06	2.83817e+06	0.285768	0.248423	0.265626	0.319308	0.223263	0.279309	0.278379
AT4G37530.1	Peroxidase superfamily protein	8.44487e-05	22.6178	0.0538527	0.0384939	0.0274277	0.035907	0.0315128	0.0375418	0.620354	0.023068	0.0138483	0.00729924	0.0175022	0.00102536	0.0247168	0.34667	211.87	3	3		24303.4	16211.8	9934.65	8574.63	10613.8	16873.2	7870.23	6713.67	11110.7	13467.7	15189.8	4980.57	10066.9	9614.13	4017.28	11698.5	19453.9	312271	100119	168766	312271	0.077828	0.0519157	0.0318142	0.027459	0.0339889	0.0540338	0.0252032
AT5G20230.1	ATBCB, BCB, SAG14 - blue-copper-binding protein	8.62096e-05	5.20239	0.312878	0.182943	0.182438	0.223819	0.353855	0.346451	0.949114	0.0724501	0.0307859	0.0233237	0.0430216	0.160845	0.167683	0.071555	195.75	2	2		118594	99831.7	73699.2	62234.8	45875.9	62697.8	64897.2	50913.6	54526.2	77469.1	77306.6	54197.3	145525	74731.2	165621	93690.9	64158.4	305013	269923	311223	311223	0.381058	0.320772	0.236805	0.199968	0.147405	0.201456	0.208523
AT3G22110.1	PAC1 - 20S proteasome alpha subunit C1	8.71011e-05	2.14556	0.497875	0.404255	0.3937	0.436925	0.385071	0.461939	0.826193	0.030584	0.0567049	0.0377937	0.0744625	0.0312199	0.0186143	0.152751	255.22	2	2		375630	332554	349992	326330	286879	245988	308536	256424	271804	336947	342958	248729	257168	288447	333045	336577	312175	708461	542178	505337	708461	0.530205	0.469403	0.494017	0.460619	0.404932	0.347215	0.435502
AT2G31570.1	ATGPX2, GPX2 - glutathione peroxidase 2	8.71323e-05	7.15497	0.119917	0.150086	0.202943	0.132023	0.142084	0.244105	0.858004	0.0313199	0.050674	0.0337165	0.0277041	0.0467058	0.107669	0.243708	100.03	2	2		79478.4	88721.9	128049	103172	171600	96007.1	136757	191215	173387	121812	121968	82375.7	144200	89807.2	261452	242365	99231	821353	823483	474819	823483	0.096515	0.10774	0.155497	0.125287	0.208383	0.116587	0.166071
AT3G08590.1	Phosphoglycerate mutase, 2,3-bisphosphoglycerate-independent	9.08475e-05	2.22701	0.346001	0.35899	0.328298	0.356772	0.351108	0.358809	0.731124	0.0191264	0.032228	0.0169189	0.0205723	0.00234786	0.0230598	0.233385	773.97	15	15		1.21001e+06	1.18619e+06	1.31472e+06	1.40445e+06	1.27072e+06	1.17506e+06	1.24244e+06	1.12866e+06	1.14995e+06	1.35389e+06	1.20802e+06	1.26453e+06	1.26117e+06	1.2493e+06	1.28195e+06	1.36561e+06	1.20073e+06	3.57506e+06	2.0769e+06	2.18948e+06	3.57506e+06	0.338459	0.331795	0.367748	0.392845	0.35544	0.328683	0.347529
AT4G25810.1	XTR6, XTH23 - xyloglucan endotransglycosylase 6	9.91499e-05	57.7086	0.0113588	0.0152565	0.0130418	0.0149924	0.0160941	0.0157219	0.655501	0.00554711	0.00970127	0.00178816	0.0169773	0.0162159	0.00904584	0.301259	137.43	2	2		2754.2	6129.34	8308.72	5214.43	13335.5	4541.68	6678.42	7428.66	5632.43	3321.15	17422.6	1948.1	2334.76	13904.8	8734.17	12041.6	3020.32	504521	222720	264900	504521	0.00545904	0.0121488	0.0164686	0.0103354	0.0264321	0.00900197	0.0132372
AT1G75270.1	DHAR2 - dehydroascorbate reductase 2	0.00010435	2.66307	0.315298	0.333818	0.412606	0.360023	0.380437	0.431573	0.83966	0.0379665	0.0493451	0.0380418	0.0156408	0.0163857	0.134368	0.139905	246.21	4	3		93054	83277.2	73037.4	77455.1	102541	84020.2	110987	97826.8	117516	96660	90204.5	97876.7	97241	103350	107155	152044	82131.4	263633	204728	195725	263633	0.352968	0.315883	0.277042	0.293799	0.388953	0.318702	0.420989
AT3G02360.1	6-phosphogluconate dehydrogenase family protein	0.000104652	2.61043	0.371193	0.327101	0.31077	0.340485	0.408852	0.448037	0.811241	0.0252006	0.0542997	0.00744009	0.0689263	0.111132	0.057518	0.16603	586.58	13	11	AT5G41670.1;AT1G64190.1	772559	675867	711688	756027	569335	578165	588347	602930	617211	775762	691751	513902	945524	640656	996691	789838	820775	1.9398e+06	1.33423e+06	1.4469e+06	1.9398e+06	0.398268	0.348422	0.366888	0.389746	0.293503	0.298055	0.303304
AT1G76680.2	OPR1 - 12-oxophytodienoate reductase 1	0.000107002	3.84896	0.173418	0.190926	0.208252	0.279852	0.293131	0.310911	0.667478	0.0181149	0.023556	0.033932	0.0284786	0.0429429	0.0412269	0.302494	257.29	5	4	AT1G76690.1;AT1G76680.1	68252.9	63860.2	78153.4	82539.6	82783.1	66172.8	86864.3	69305.2	96332.6	113350	101475	124491	106200	130745	142241	125817	108917	404162	165148	239998	404162	0.168875	0.158006	0.193372	0.204224	0.204826	0.163728	0.214924
AT1G21750.1	ATPDIL1-1, ATPDI5, PDI5, PDIL1-1 - PDI-like 1-1	0.000110424	3.56162	0.226876	0.249166	0.188976	0.230542	0.260508	0.281637	0.67306	0.0174347	0.0197999	0.0134652	0.0115611	0.0651533	0.0271691	0.295012	392.41	7	5		311570	285571	333164	371570	321664	328471	279538	248315	247043	332715	302150	310472	419042	293100	427816	364524	362514	1.36684e+06	583280	809772	1.36684e+06	0.22795	0.208928	0.243748	0.271847	0.235335	0.240315	0.204515
AT2G32240.1	unknown protein	0.000116282	9.04036	0.111323	0.0911118	0.117022	0.183414	0.249204	0.278835	0.823683	0.0229016	0.0408745	0.0132871	0.037899	0.0239227	0.134024	0.292101	338.62	7	7		26123.3	21771.3	17197	9397.55	18615	25261.4	19820.9	24179.5	24423.3	31576.5	31390.7	44276.7	45273.8	51867.7	68660	70181.5	24195.8	194903	94822.9	191890	194903	0.134032	0.111703	0.0882337	0.0482165	0.095509	0.12961	0.101696
AT5G51070.1	ERD1, CLPD, SAG15 - Clp ATPase	0.000128144	15.8779	0.0594364	0.101452	0.110691	0.10265	0.199872	0.227145	0.943727	0.00191818	0.0333606	0.0336303	0.0266813	0.0641046	0.151544	0.062385	530.14	8	7		15690.3	14884.6	15797	23705.8	36083.3	19363.1	21157.5	38332	26871.2	25775.3	34048.6	20262.7	63768	40191.2	89637.4	72988.6	14590.9	248242	260065	227984	260065	0.0603323	0.0572341	0.0607427	0.0911536	0.138747	0.0744549	0.0813548
AT3G26560.1	ATP-dependent RNA helicase, putative	0.000133807	22.6102	0.0504322	0.0265496	0.0418402	0.0831607	0.0854458	0.0522848	0.60029	0.0185206	0.0155718	0.0186181	0.0295986	0.0135621	0.0189279	0.360072	24.98	1	1		19060.4	11829.5	9579.02	10273.8	2384.69	8646.09	12814.8	5602.37	15157.3	20304.5	30950.5	15476.8	25420.3	20290	9243.55	13394.6	19317.5	267481	133623	80594.6	267481	0.0712589	0.0442256	0.0358119	0.0384093	0.00891536	0.0323241	0.047909
AT5G54430.1	ATPHOS32, PHOS32 - Adenine nucleotide α hydrolases-like superfamily protein	0.000136168	2.12	0.384164	0.46928	0.454985	0.551319	0.47532	0.597597	0.814426	0.0246393	0.0718328	0.0167617	0.0522092	0.0190835	0.0206699	0.181917	222.74	2	2		115276	128392	114954	120232	159700	158148	141668	146748	136318	155133	171913	187619	143707	152105	193033	180467	184365	311171	251077	198030	311171	0.370458	0.412609	0.369425	0.386384	0.513221	0.508234	0.455274
AT4G23850.1	LACS4 - AMP-dependent synthetase and ligase family protein	0.00014328	4.30129	0.204765	0.187259	0.221449	0.257303	0.285969	0.238601	0.805455	0.0212141	0.0675036	0.0366082	0.0589062	0.0652139	0.0238161	0.270969	149.77	3	3		50973	44488.7	41745.8	58545.2	29261.5	37671	55620.7	40185.2	52581.4	48289.4	51578.8	72544.3	74173.3	53573.8	49313.4	51231.8	59335.2	205580	110777	223358	223358	0.228212	0.199181	0.186901	0.262113	0.131007	0.168657	0.24902
AT1G15520.1	PDR12, ATPDR12, ABCG40, ATABCG40 - pleiotropic drug resistance 12	0.000144425	35.8018	0.0145921	0.0267801	0.0260105	0.0302909	0.0376898	0.0503926	0.522423	0.00899587	0.00919626	0.0114289	0.0189168	0.00713923	0.0145857	0.413597	173.53	3	3	AT1G15210.1;AT1G66950.1	2675.95	1145.14	4597.92	5764.29	6530.16	3156.56	5755.06	6725.05	2526.83	2086.16	6037.37	9353.02	6277.61	8219.34	11901.1	10637.7	6535.6	192319	54241.7	54855.1	192319	0.0139141	0.00595439	0.0239078	0.0299725	0.0339548	0.0164131	0.0299245
AT1G17745.1	PGDH - D-3-phosphoglycerate dehydrogenase	0.000151811	9.63112	0.109405	0.0899032	0.104634	0.13907	0.231132	0.30608	0.865868	0.019704	0.0259459	0.018136	0.0376536	0.0439922	0.197126	0.122631	161.49	3	2		24578.3	17299.9	19771.7	20542	11353.7	18764.9	16038.3	22803.5	20119.4	21230.7	34231.5	22904.1	49257.5	37571.5	66501.9	89183.2	16792	157425	142659	187834	187834	0.130851	0.0921018	0.105262	0.109362	0.0604456	0.0999015	0.0853855
ATCG00810.1	RPL22 - ribosomal protein L22	0.000154202	2.47674	0.667762	0.339722	0.378121	0.450518	0.521142	0.589875	0.841401	0.137991	0.0580282	0.00562439	0.100682	0.0681938	0.0365837	0.154926	155.68	3	3		464390	351580	314925	228810	166581	179949	210225	213576	216571	292656	281299	189025	321417	266974	318005	324433	356554	564521	389763	470682	564521	0.822627	0.622794	0.557863	0.405317	0.295083	0.318765	0.372395
AT5G37600.1	ATGSR1, GLN1;1, GSR 1, ATGLN1;1 - glutamine synthase clone R1	0.000165417	3.44808	0.227344	0.269546	0.239049	0.339142	0.51001	0.533667	0.783901	0.0124513	0.0567029	0.0477222	0.045676	0.0311167	0.192422	0.205532	373.95	6	3	AT1G66200.2;AT3G17820.1;AT5G16570.1	356107	394868	364641	339982	522411	460315	304165	413570	455321	481160	630538	552532	870227	798246	1.07253e+06	1.03617e+06	510099	1.63572e+06	966526	1.24449e+06	1.63572e+06	0.217706	0.241403	0.222924	0.207848	0.319376	0.281413	0.185952
AT1G03220.1	Eukaryotic aspartyl protease family protein	0.000169938	3.38071	0.284999	0.25955	0.223644	0.227402	0.257746	0.247804	0.756075	0.0760098	0.0306261	0.0097187	0.0165522	0.0662044	0.0254149	0.271685	388.3	6	3		224882	312267	186738	240026	228691	190532	188469	181596	197982	206126	178132	193334	257856	178587	188271	231306	209837	681522	392228	846655	846655	0.265613	0.368825	0.22056	0.283499	0.270111	0.225041	0.222604
AT1G78630.1	emb1473 - Ribosomal protein L13 family protein	0.000176688	2.29318	0.707423	0.352888	0.443016	0.492635	0.552214	0.764337	0.809238	0.0707871	0.0810655	0.0374203	0.0966907	0.0135715	0.0511325	0.178317	380.3	6	6		1.02997e+06	846860	985230	555725	351296	520680	543738	643877	604720	635576	806745	550763	731767	757650	1.05446e+06	1.08477e+06	953097	1.34859e+06	1.05321e+06	872189	1.34859e+06	0.763743	0.627961	0.730565	0.41208	0.260492	0.386093	0.403191
AT1G35680.1	Ribosomal protein L21	0.000177827	2.45966	0.618979	0.308674	0.370732	0.461292	0.542017	0.58891	0.759231	0.0667426	0.0401564	0.0593001	0.0368042	0.0540489	0.0801976	0.218203	160.91	2	2		403971	390566	328336	190304	160751	208902	193026	216134	263376	304212	270338	262269	304643	350863	300123	385058	383146	604691	425192	347418	604691	0.668062	0.645894	0.542981	0.314713	0.26584	0.345469	0.319214
AT3G27430.2	PBB1 - N-terminal nucleophile aminohydrolases superfamily protein	0.000187555	4.48176	0.287429	0.239606	0.279013	0.169621	0.291313	0.303664	0.760198	0.0698407	0.0231582	0.0760404	0.0584326	0.0296747	0.0312061	0.219338	43.74	1	1	AT3G27430.1	30933.9	27103.8	18767.4	19784.6	20560	23681.4	31550	18006.4	24999.8	14110.2	20739.8	10475	27816.6	24078.6	27476.2	24078.8	29588.2	89071.3	63318	50746.2	89071.3	0.347294	0.304293	0.210701	0.222121	0.230826	0.26587	0.354211
AT2G36530.1	LOS2, ENO2 - Enolase	0.000189003	2.34321	0.338268	0.341083	0.305261	0.345338	0.336622	0.3762	0.71529	0.0322446	0.0258975	0.0123661	0.0359699	0.0198424	0.00907744	0.246655	352.19	6	6		2.43225e+06	2.02102e+06	2.15337e+06	2.40376e+06	2.07195e+06	2.1859e+06	2.05998e+06	1.90078e+06	2.00122e+06	2.49218e+06	2.02524e+06	2.22729e+06	2.28284e+06	2.10015e+06	2.48308e+06	2.48347e+06	2.38092e+06	6.51025e+06	3.687e+06	3.7729e+06	6.51025e+06	0.373602	0.310436	0.330766	0.369228	0.318259	0.335762	0.316421
AT1G10630.1	ATARFA1F, ARFA1F - ADP-ribosylation factor A1F	0.00018901	2.72278	0.304554	0.331057	0.265466	0.264512	0.346235	0.395876	0.720208	0.0407805	0.00678466	0.0156617	0.0261597	0.0913357	0.062998	0.242891	139.56	3	2		190556	149011	189186	193366	187088	194312	163378	152055	145457	160846	135631	162756	237749	162997	256465	243125	187713	578718	345583	326092	578718	0.329272	0.257485	0.326906	0.334128	0.323279	0.335762	0.28231
AT4G16260.1	Glycosyl hydrolase superfamily protein	0.000202016	6.41372	0.15166	0.136893	0.161131	0.137899	0.203202	0.327491	0.877996	0.0429469	0.0436106	0.05203	0.0522548	0.00946229	0.152265	0.121809	101.86	2	2		30648.5	37947.8	21071.1	18318.5	35506.5	27111.7	23983.1	43377.4	27906.7	15592.5	30644.6	35294.1	38728.3	41365.6	78440.9	85080.8	30103.9	197080	149068	172958	197080	0.155513	0.19255	0.106916	0.0929497	0.180163	0.137567	0.121692
AT5G28540.1	BIP1 - heat shock protein 70 (Hsp 70) family protein	0.000227917	2.27892	0.540178	0.421359	0.402501	0.444472	0.460615	0.661686	0.917269	0.0344272	0.0698879	0.0920414	0.0639402	0.0649435	0.109112	0.129377	616.61	9	1	AT1G09080.1	141315	152435	134406	113962	128331	91684.4	92568.4	134422	92040.1	107223	136932	108142	133830	109565	191302	191628	141535	264206	202957	259882	264206	0.534865	0.576953	0.508716	0.431339	0.485721	0.347018	0.350364
AT2G02930.1	ATGSTF3, GST16, GSTF3 - glutathione S-transferase F3	0.000243666	Infinity	0.00117775	3.98866e-05	0	0.000139993	0.00620322	0.00419028	0.605045	0.00143694	6.90856e-05	0	0.000242476	0.00814358	0.00712176	0.342253	312.61	6	1		186.231	36.4826	10.5078	7.89846	0	0	0	0	0	0	27.7219	0	29.3623	789.557	819.371	0	10.4008	66007.6	27697.7	26107.4	66007.6	0.00282135	0.000552703	0.000159191	0.00011966	0	0	0
AT3G04720.1	PR4, HEL, PR-4 - pathogenesis-related 4	0.000251812	8.69621	0.187279	0.126972	0.0963044	0.136397	0.205528	0.208565	0.837483	0.152853	0.0292016	0.0124596	0.0121379	0.0413776	0.0473165	0.251524	67.58	1	1		77491.3	227612	48404.2	88374.5	92489.7	58808.2	61871.1	52195.3	67717.8	77053.1	89386	91023.6	110909	147728	142114	154026	97546.8	629200	344654	606979	629200	0.123158	0.361748	0.0769298	0.140455	0.146996	0.093465	0.0983329
AT1G27020.1	unknown protein	0.000253369	10.0119	0.0766785	0.150895	0.0970555	0.269694	0.563475	0.506533	0.767701	0.0114876	0.0403067	0.0227157	0.0691751	0.19143	0.37892	0.255938	117.09	2	2		4715.69	6366.49	5467.83	12906.4	12123.9	7538.31	5103.39	7773.96	8070.77	19536.8	24312	14361	50278.1	30800.8	64240.9	35336	9751.41	71945.4	35493.3	58259.1	71945.4	0.0655454	0.0884905	0.0759996	0.179391	0.168516	0.104778	0.0709341
AT3G02520.1	GRF7, GF14 NU - general regulatory factor 7	0.000253986	2.89661	0.248768	0.382745	0.300363	0.294108	0.258171	0.308842	0.720585	0.0450092	0.0678658	0.0285513	0.0392996	0.00186349	0.0242302	0.257374	196.72	4	1		158653	171351	221559	303933	319062	225617	202258	244234	219465	188639	216732	246718	191777	189830	216519	248864	219373	739057	364506	494097	739057	0.21467	0.23185	0.299785	0.411244	0.431714	0.305277	0.273671
AT1G79920.1	Heat shock protein 70 (Hsp 70) family protein	0.000255151	2.02358	0.390971	0.446034	0.417151	0.421134	0.535606	0.591767	0.791162	0.0203922	0.0393794	0.0251006	0.019666	0.0392499	0.120756	0.18186	362.74	5	5	AT1G79930.1	375767	408341	371669	421423	484064	413066	387775	437023	408372	435783	411723	397439	500432	555129	685459	611353	452553	985391	657939	695480	985391	0.381338	0.414395	0.37718	0.427671	0.491241	0.419191	0.393524
AT2G20610.1	SUR1, HLS3, RTY, ALF1, RTY1 - Tyrosine transaminase family protein	0.000270523	3.05282	0.283434	0.310523	0.265969	0.257663	0.325172	0.392175	0.786598	0.0535106	0.0758751	0.0560313	0.0317326	0.0323847	0.0830146	0.217585	128.11	3	2	AT2G20610.2	101010	101715	138558	106855	107248	159798	84129	107020	129105	107422	89159.8	113670	139704	121322	195454	143327	133437	401367	226796	318981	401367	0.251665	0.253422	0.345214	0.266228	0.267207	0.398134	0.209606
AT2G41740.1	VLN2, ATVLN2 - villin 2	0.000276647	2.4227	0.292936	0.298	0.322866	0.323768	0.384651	0.397935	0.709695	0.00516623	0.0437997	0.0106787	0.0473797	0.00776497	0.0225128	0.256364	136.12	2	2	AT3G57410.1	95259.7	98045	94979.6	112691	96545	84031.9	102782	105260	109697	122306	91288.2	105032	127982	124380	124235	128718	138664	328040	168743	201642	328040	0.29039	0.298881	0.289536	0.343529	0.294308	0.256163	0.313322
AT1G32940.1	ATSBT3.5, SBT3.5 - Subtilase family protein	0.000278969	10.0652	0.113867	0.133543	0.106866	0.137924	0.0708776	0.0904953	0.713394	0.0340399	0.0956758	0.017684	0.0128187	0.031975	0.022119	0.270104	95.28	1	1		19421.5	15052.9	10465.9	14317.3	6926.5	31462.3	15782.8	14981.5	11412.8	19965.4	17833.9	16635.9	12299	6350.03	8548.76	13451.5	13715.9	131558	60985	89015.2	131558	0.147627	0.11442	0.0795537	0.108829	0.0526497	0.239152	0.119968
AT2G15220.1	Plant basic secretory protein (BSP) family protein	0.000294079	5.25623	0.19223	0.287625	0.311661	0.220602	0.167102	0.229217	0.878327	0.0753825	0.104689	0.133459	0.043992	0.0358125	0.0488164	0.106097	87.06	1	1		7609.63	11335.4	16925.3	15169.2	25321.3	13180.6	12277.3	28508.6	17370.5	16876	11987.2	12301.5	11968.9	8818.69	13069.7	17708.1	11994.4	51618.4	50078.1	62200.4	62200.4	0.122341	0.182239	0.272109	0.243877	0.407092	0.211906	0.197382
AT4G04800.1	ATMSRB3, MSRB3 - methionine sulfoxide reductase B3	0.000296126	60.5526	0.0337797	0.0140323	0.0228239	0.0809258	0.0909341	0.120492	0.849692	0.0273875	0.00968566	0.00856753	0.0542749	0.013423	0.0833253	0.1822	135.81	2	2		5753	3594.77	473.609	1827.64	279.294	1972.93	2245.98	1365.21	3024.82	5601.91	13852.5	4074.6	7893.09	9732.85	20941.4	7968.22	6123.15	96916.1	62709.8	87420.4	96916.1	0.0593607	0.0370916	0.0048868	0.018858	0.00288181	0.0203571	0.0231744
AT1G33600.1	Leucine-rich repeat (LRR) family protein	0.000296255	4.9124	0.142818	0.131314	0.134013	0.153885	0.192392	0.17805	0.645065	0.0277399	0.0318633	0.0237298	0.0185248	0.067693	0.0254647	0.335277	180.49	4	4		66825.1	82534.4	56086.7	72190.7	71376.9	45329.8	66013.5	52106.8	74660.4	76670.4	63822.9	80872.8	115205	69301	83484.1	98422.2	74222	479507	160015	288418	479507	0.139362	0.172124	0.116968	0.150552	0.148855	0.0945342	0.13767
AT1G33590.1	Leucine-rich repeat (LRR) family protein	0.000297384	2.33453	0.41878	0.374344	0.349345	0.409011	0.443368	0.433005	0.815555	0.0568125	0.0674296	0.0392848	0.0161641	0.0885206	0.0198076	0.191212	510.19	8	8	AT1G33612.1	736980	916505	724221	700864	839719	584829	581097	674347	728030	791964	791522	738758	957565	720641	809972	787682	860821	1.89257e+06	1.17004e+06	1.56787e+06	1.89257e+06	0.389408	0.484266	0.382666	0.370324	0.443693	0.309014	0.307042
AT3G09440.1	Heat shock protein 70 (Hsp 70) family protein	0.000299926	2.87438	0.302017	0.35524	0.385685	0.420075	0.436062	0.543227	0.868112	0.0411377	0.0507118	0.0132156	0.0222225	0.0271522	0.172362	0.180919	1190	21	7	AT1G16030.1	611311	644372	785813	728559	932179	740523	836565	875407	895081	888761	972855	977898	1.02579e+06	939267	1.40484e+06	1.48895e+06	778182	2.12356e+06	1.49129e+06	2.25318e+06	2.25318e+06	0.27131	0.285983	0.348757	0.323347	0.413717	0.328657	0.371282
AT4G03080.1	BSL1 - BRI1 suppressor 1 (BSU1)-like 1	0.000303126	4.12873	0.167227	0.167125	0.18765	0.197055	0.219323	0.263662	0.690014	0.0378312	0.048176	0.0386894	0.0412429	0.0367587	0.078311	0.27931	96.85	2	1		12056.9	12996.6	18104.8	19055.8	12910.6	11165.7	15952.8	19562.5	12914	21048.8	14941.4	14866.2	16631.8	21103.9	17227.2	30212.7	20606.8	86027.7	39393.1	52660.1	86027.7	0.140152	0.151075	0.210453	0.221507	0.150075	0.129792	0.185438
AT5G59420.1	ORP3C - OSBP(oxysterol binding protein)-related protein 3C	0.000313195	7.48394	0.11375	0.108667	0.0753907	0.101445	0.118601	0.148194	0.56422	0.0220944	0.0315795	0.0149663	0.0224905	0.0543676	0.0276885	0.377827	228.29	4	4	AT5G02100.1	82170.2	55532.6	68111.7	63657.5	85456.6	47503.8	42935.1	37981.6	55492.6	76829	54000.4	52721.1	94717.2	48344.8	107303	74258.5	86575.5	603121	198012	219746	603121	0.136242	0.0920754	0.112932	0.105547	0.141691	0.0787632	0.0711881
AT1G75040.1	PR5, PR-5 - pathogenesis-related gene 5	0.000319357	3.80731	0.210792	0.20741	0.176761	0.196057	0.274209	0.241595	0.672986	0.0521345	0.048015	0.00615892	0.0104839	0.0815744	0.0542721	0.283409	443.48	9	8		680269	950094	598998	562184	900723	730681	598347	638726	632373	657338	730615	685562	763336	1.17003e+06	971411	952673	631048	3.52536e+06	1.75801e+06	1.83418e+06	3.52536e+06	0.192964	0.269502	0.169911	0.159468	0.255498	0.207264	0.169726
AT2G32780.1	UBP1, ATUBP1 - ubiquitin-specific protease 1	0.000328506	2.57984	0.398597	0.337823	0.38797	0.351535	0.405771	0.45947	0.871529	0.1193	0.0145556	0.0296178	0.0278536	0.0659816	0.0856945	0.161493	20.55	1	1		171925	92217.9	135962	107614	117043	114444	118943	138346	132149	123981	121961	106924	151380	120158	182064	154414	124731	334595	230951	309281	334595	0.513832	0.275611	0.40635	0.321625	0.349805	0.342038	0.355484
AT5G66760.1	SDH1-1 - succinate dehydrogenase 1-1	0.000328696	3.33869	0.543149	0.270402	0.315486	0.372231	0.512007	0.286514	0.902788	0.154019	0.0548372	0.12318	0.0947143	0.0482749	0.0484006	0.123646	97.08	1	1	AT2G18450.1	25423.7	37906.8	22649.9	12538.8	12657	17608.7	13944.3	11934.8	24062.2	13886.4	22148.1	22889.6	25215.6	28818	18022.9	14108.1	13224.1	49850.6	40293.8	52766.5	52766.5	0.481815	0.718386	0.429247	0.237628	0.239868	0.333709	0.264264
AT2G43030.1	Ribosomal protein L3 family protein	0.000343588	2.49896	0.487423	0.286139	0.288174	0.391502	0.410481	0.48806	0.715051	0.0658107	0.052284	0.0149646	0.0623124	0.0219141	0.0463959	0.247174	237.08	3	3		450524	429683	346220	240031	196117	283820	252230	227809	245047	282469	385244	317362	357273	331280	364512	434370	429148	838715	468421	492035	838715	0.53716	0.512311	0.412798	0.286189	0.23383	0.338398	0.300734
AT4G26260.1	MIOX4 - myo-inositol oxygenase 4	0.000357172	22.2905	0.0417944	0.0488694	0.0713098	0.0328571	0.0365918	0.0777344	0.7324	0.00771357	0.038431	0.0419585	0.0151587	0.0143497	0.0391474	0.318705	28.16	1	1	AT4G26260.2	686.114	757.344	971.56	1708.09	230.874	884.872	715.479	2275.57	1129.47	896.321	318.95	683.323	509.36	900.237	1339.09	2317.81	834.854	15743.7	19261.1	7315.72	19261.1	0.0356217	0.0393198	0.0504416	0.0886809	0.0119865	0.0459408	0.0371463
AT2G44490.1	PEN2, BGLU26 - Glycosyl hydrolase superfamily protein	0.000363849	2.01308	0.431616	0.445372	0.504862	0.436559	0.540002	0.686046	0.86888	0.00698352	0.0291775	0.065143	0.0367937	0.0923564	0.146707	0.178864	31.69	2	2		47106.2	46667.5	45641.2	48077	51030.3	44750.9	46434.9	56865.3	59773.5	50301.4	48100.6	42609.4	65172.8	51110	91895	62460.1	67242.1	71613.2	101372	107669	107669	0.43751	0.433435	0.423903	0.446527	0.473956	0.415635	0.431276
AT5G59890.1	ADF4, ATADF4 - actin depolymerizing factor 4	0.000367903	8.1346	0.0933709	0.169186	0.138862	0.246644	0.272951	0.361222	0.759535	0.0501058	0.0210442	0.00711178	0.0939579	0.121425	0.165146	0.20997	116.9	1	1		40843.6	23747.3	13255.9	41019.5	52703.6	47333.9	36997.2	40802.9	37974.6	97610.4	60959.7	47066	99718.3	51994.8	132129	121272	47763.9	277912	170214	185126	277912	0.146966	0.0854488	0.0476981	0.147599	0.189641	0.17032	0.133125
AT2G28760.1	UXS6 - UDP-XYL synthase 6	0.000371242	5.36146	0.107341	0.120992	0.117232	0.118223	0.112474	0.169276	0.575506	0.00483313	0.0178733	0.0274803	0.00934167	0.00250557	0.0815075	0.367654	215.03	3	3	AT3G46440.1	60186.6	60095.5	55570.3	73309.6	69934.7	54971.2	57765.7	81140.4	53149.3	69946.4	63931	59802	60452.7	62387.7	66936.8	143835	66546.6	546085	200994	195746	546085	0.110215	0.110048	0.101761	0.134246	0.128066	0.100664	0.105782
AT3G25920.1	RPL15 - ribosomal protein L15	0.000376056	2.22288	0.689929	0.364503	0.424887	0.514209	0.567093	0.729473	0.810246	0.028605	0.0118875	0.0464625	0.0963921	0.174504	0.072786	0.198525	424.46	5	5		746815	688145	727356	369942	378112	394340	442848	492929	395866	496069	651953	463569	463535	721354	753785	841932	690533	1.0447e+06	863718	630982	1.0447e+06	0.714857	0.658698	0.696231	0.354112	0.361932	0.377466	0.423898
AT1G76140.1	Prolyl oligopeptidase family protein	0.000383061	2.60738	0.301598	0.346536	0.320513	0.331584	0.364176	0.464952	0.786381	0.0128105	0.0338491	0.0282205	0.0132232	0.103731	0.151828	0.189918	194.11	4	4		122417	118318	112467	132157	149770	123901	114867	136766	123721	127065	135361	125892	170795	113530	164783	247335	132389	390368	248520	282045	390368	0.313594	0.303095	0.288105	0.338546	0.383665	0.317396	0.294253
AT2G21390.1	Coatomer, alpha subunit	0.000385792	11.5866	0.0787948	0.0600971	0.105555	0.115721	0.272622	0.304547	0.69632	0.0490974	0.017292	0.0336129	0.049577	0.175504	0.127878	0.312292	59.16	2	2	AT1G62020.1	934.825	1645.61	3322.69	1920.27	1057.6	1524.47	1738.01	3400.92	2769	3222.2	3927.83	1519.54	9907.18	3708.99	4980.14	6675.25	11160.5	17802.6	24972.6	9391.59	24972.6	0.0374341	0.0658967	0.133054	0.0768951	0.0423503	0.0610458	0.0695966
AT5G03290.1	IDH-V - isocitrate dehydrogenase V	0.000400452	2.30047	0.392347	0.357842	0.440262	0.449016	0.357392	0.430471	0.822168	0.0293621	0.0570081	0.0708679	0.0759043	0.000506139	0.0359375	0.198337	210.78	3	3		97817.9	87198.4	85308	86437	67492.8	92620.4	92594.6	119879	90863.1	123223	92130.3	94015.5	82162.3	81997.9	98399.8	107339	90851.8	197104	229664	139699	229664	0.425917	0.379678	0.371447	0.376363	0.293876	0.403286	0.403174
AT1G31930.1	XLG3 - extra-large GTP-binding protein 3	0.000403281	4.34771	0.302857	0.223255	0.167838	0.267212	0.322588	0.29055	0.72971	0.0656061	0.0656731	0.0100574	0.0600245	0.0450664	0.0663862	0.266849	25.92	1	1		92636.2	93496.1	62037	81066.6	46557.4	55317	45020	48908.3	43602.5	85014.6	54311.9	79634.2	96816.7	79408.3	100283	68176.3	69625.4	273142	127405	197397	273142	0.33915	0.342298	0.227123	0.296792	0.170451	0.202521	0.164822
AT1G62740.1	Hop2 - stress-inducible protein, putative	0.000409172	2.87867	0.380769	0.275691	0.306881	0.286801	0.420777	0.444984	0.793624	0.0268214	0.084896	0.02798	0.0133658	0.0604754	0.125698	0.189844	76.06	2	2		44542.2	46417	40390.5	32489.5	21568.3	41044.2	36686.7	31607.1	37567.6	33879.2	33851.7	31203.6	53300.7	43466.5	65792.4	36891.7	50816.8	114986	72030.2	86750.9	114986	0.387369	0.403674	0.351264	0.282551	0.187573	0.356949	0.319053
AT5G54160.1	ATOMT1, OMT1 - O-methyltransferase 1	0.000419115	3.03588	0.233316	0.234856	0.23955	0.240774	0.269247	0.336639	0.708317	0.0568407	0.0606872	0.0182992	0.0558478	0.0627083	0.0154813	0.25263	421.45	8	7		615232	531323	843608	822891	481915	698497	645949	656512	740884	862525	633975	557282	891627	639474	1.00147e+06	956592	913438	2.84331e+06	1.60946e+06	1.58912e+06	2.84331e+06	0.216379	0.186868	0.2967	0.289413	0.169491	0.245664	0.227182
ATCG00380.1	RPS4 - chloroplast ribosomal protein S4	0.000442689	2.97074	0.682589	0.280884	0.391329	0.386941	0.537659	0.764111	0.834433	0.0389823	0.0679359	0.0934468	0.0932304	0.132438	0.165191	0.213941	34.57	1	1		174354	159523	177882	75536.5	51189.7	83861.3	118771	101989	72632.3	117210	101525	71367	157771	110963	237143	178097	157640	249911	227526	148164	249911	0.697667	0.638319	0.71178	0.302254	0.204832	0.335565	0.475255
AT3G06860.1	MFP2, ATMFP2 - multifunctional protein 2	0.000453654	3.41632	0.365452	0.25238	0.265676	0.347101	0.417833	0.429388	0.862209	0.0671084	0.0711762	0.0874373	0.0573764	0.0821073	0.0922076	0.160473	137.58	4	3		91452.3	88049.4	64093.7	68351.4	38229.7	61645	49489	46217	81382.7	86466.8	82297.7	62598.8	105737	79937.1	118268	89232.3	78712.4	222187	152425	200103	222187	0.411602	0.396286	0.288468	0.307631	0.172062	0.277447	0.222736
AT1G73440.1	calmodulin-related	0.000509908	15.5711	0.0519737	0.0545809	0.0564782	0.0737148	0.150569	0.265839	0.809287	0.0239456	0.0478302	0.0373573	0.0298397	0.0505636	0.189564	0.199878	31.12	1	1		4440.47	8861.26	12274.8	5563.89	17923.9	3371.75	4078.22	16026.3	7688.69	12386.4	7056.42	16832.6	30563.5	18833.8	39514.5	76545.6	14760.6	164035	98643.7	135576	164035	0.0270703	0.0540205	0.0748302	0.0339189	0.109269	0.020555	0.0248619
AT4G26910.1	Dihydrolipoamide succinyltransferase	0.000541591	4.71446	0.216608	0.152608	0.139411	0.155478	0.204907	0.221678	0.657246	0.0430528	0.0613381	0.0188315	0.0386321	0.0819013	0.0448579	0.29687	330	5	5	AT5G55070.1	606771	501036	406249	518675	252290	295743	320088	283501	370870	435626	389326	261817	612358	342490	604983	401182	543334	2.32995e+06	1.12124e+06	1.14286e+06	2.32995e+06	0.260422	0.215042	0.174359	0.222612	0.108281	0.126931	0.13738
AT3G18170.1	Glycosyltransferase family 61 protein	0.00055641	2.9857	0.314496	0.415306	0.275033	0.360755	0.415405	0.381901	0.821166	0.033631	0.0279258	0.0398293	0.0356367	0.0454174	0.12235	0.23522	21.65	1	1		161226	159812	192181	243200	214710	219817	161097	124616	163106	174123	210303	204280	243432	208494	195155	279684	148374	543958	301740	494341	543958	0.296394	0.293794	0.353301	0.447093	0.394718	0.404107	0.296157
AT2G35980.1	YLS9, ATNHL10 - Late embryogenesis abundant OHproline-rich glycoprotein family	0.000609655	16.6424	0.0319393	0.0413531	0.0410097	0.034932	0.0456739	0.0427105	0.531547	0.0101316	0.0150052	0.0161374	0.0196925	0.0274001	0.0259331	0.405724	39.25	1	1		3722.45	2066.89	2433.78	2497.79	3163.68	4985.34	5116.11	2798.87	2643.42	1577.83	2548.69	4867.1	2257	5582.5	1188.16	5496.18	4311.94	85820.3	25079	25953.3	85820.3	0.0433749	0.0240839	0.028359	0.0291049	0.036864	0.0580905	0.0596142
AT3G28610.1	P-loop containing nucleoside triphosphate hydrolases superfamily protein	0.000614012	5.18497	0.244298	0.216356	0.178123	0.23532	0.359717	0.466503	0.923563	0.0440309	0.101991	0.0373224	0.0678117	0.226789	0.12031	0.107151	47.87	2	1	AT3G28600.1	25318.7	25072.3	18074.3	30183.9	11201.5	19249.1	18693	12614.2	18612.3	25361.5	25912.5	14675.2	48584.8	18623.1	55290.8	42567	32881.1	74835.6	93417.7	90578	93417.7	0.271027	0.268389	0.193478	0.323107	0.119907	0.206054	0.200102
ATCG00270.1	PSBD - photosystem II reaction center protein D	0.000622557	Infinity	0.00419382	0	0.011099	0.00888268	0.0204569	0.012412	0.349603	0.00407805	0	0.0101487	0.00365475	0.00932008	0.00740364	0.563275	60.04	1	1		1208.37	2218.7	0	0	0	0	866.358	2063.86	6139.54	2297.95	1490.42	3470.29	7367.38	3777.12	5471.56	3223.76	1447.39	272390	5530.81	7764.56	272390	0.00443617	0.00814528	0	0	0	0	0.00318058
AT5G13120.2	CYP20-2 - cyclophilin 20-2	0.000628034	2.21489	0.366287	0.389024	0.356729	0.362916	0.328812	0.350562	0.728284	0.0313616	0.0271226	0.0632144	0.0376553	0.00763542	0.0193067	0.237423	92.22	1	1	AT5G13120.1	426418	359109	397388	426417	386524	443400	343095	346381	462569	374129	361031	436867	359775	348151	396847	355491	379794	1.07649e+06	603740	671742	1.07649e+06	0.396119	0.333592	0.369151	0.396118	0.359059	0.411894	0.318716
AT5G11520.1	ASP3, YLS4 - aspartate aminotransferase 3	0.000655272	3.14453	0.348316	0.291531	0.273783	0.29901	0.350114	0.385575	0.860919	0.0640258	0.0946174	0.0305945	0.0335992	0.121467	0.101024	0.192866	312.18	7	4		172656	126598	128052	163339	91085.2	103220	97560.1	120190	118121	137900	112088	116831	178293	108048	199917	117363	155736	408926	262018	385212	408926	0.422218	0.309588	0.313142	0.399434	0.222742	0.252417	0.238576
AT5G53480.1	ARM repeat superfamily protein	0.000672142	2.25153	0.376362	0.424613	0.472224	0.465171	0.46353	0.41488	0.847392	0.030215	0.0818719	0.0806793	0.0344545	0.119079	0.0613903	0.134077	150.89	2	2		90649.3	90283.4	78448	115340	77865.7	99428.3	103654	128953	92840.4	112105	97757.1	110724	125828	87141.7	109052	80871.4	96003.4	229726	182326	171953	229726	0.394597	0.393004	0.341485	0.502077	0.33895	0.432812	0.451205
AT5G25980.1	TGG2, BGLU37 - glucoside glucohydrolase 2	0.000677017	3.17308	0.300484	0.251284	0.238114	0.313197	0.361975	0.32926	0.755555	0.0339921	0.0235515	0.0213502	0.0297838	0.137167	0.101043	0.233594	154.65	1	1		1.97068e+06	2.22386e+06	2.47356e+06	1.66372e+06	1.91363e+06	1.99893e+06	1.61039e+06	1.74821e+06	1.92543e+06	2.19792e+06	2.18133e+06	2.57095e+06	3.39501e+06	1.9601e+06	3.14788e+06	2.50141e+06	1.65739e+06	3.95435e+06	5.41524e+06	7.39706e+06	7.39706e+06	0.266414	0.300641	0.334398	0.224916	0.258702	0.270233	0.217706
AT4G34180.1	Cyclase family protein	0.00068884	4.35126	0.264019	0.205829	0.18701	0.253539	0.274244	0.328192	0.813729	0.0801375	0.0449169	0.0407093	0.0180936	0.0246497	0.13453	0.220554	116.88	2	2		138168	112198	73142.7	105190	74923.2	72094.3	70029.7	95250	63868.5	104370	110505	95792.3	119132	104893	162118	169289	70734.6	408442	232889	355752	408442	0.338282	0.274697	0.179077	0.257541	0.183437	0.176511	0.171456
AT1G08420.1	BSL2 - BRI1 suppressor 1 (BSU1)-like 2	0.000712271	6.7818	0.199205	0.237045	0.287282	0.265283	0.0974974	0.368326	0.661208	0.117047	0.0264052	0.0567636	0.0634278	0.00208217	0.0746527	0.303415	54.12	1	1	AT2G27210.1	2343.66	2525.91	6179.77	4108.37	4093.46	4946.42	6038.24	5788.14	4108.34	6230.07	4483.27	4001.18	1775.42	1829.86	5886.68	8396.71	6146.63	18489.1	10522.4	7663.91	18489.1	0.126759	0.136616	0.334239	0.222205	0.221399	0.267532	0.326584
AT2G27860.1	AXS1 - UDP-D-apiose/UDP-D-xylose synthase 1	0.000732797	2.64605	0.392893	0.455275	0.388853	0.356408	0.417473	0.442871	0.943072	0.0386734	0.0859721	0.0764933	0.0809092	0.125155	0.131262	0.0507074	27.4	1	1		30254	35706.4	30226.4	45119.9	34441.6	31897.5	31867.3	25424	37906.4	36708.8	25234.1	25311.7	41290	26846.2	48484.7	29289.4	30648.2	75605.1	73669.2	81605.6	81605.6	0.370734	0.437549	0.370396	0.552902	0.42205	0.390873	0.390503
AT2G02390.1	ATGSTZ1, GST18, GSTZ1 - glutathione S-transferase zeta 1	0.00074702	3.35267	0.310086	0.245006	0.275851	0.311062	0.389293	0.334476	0.821426	0.0771081	0.0527284	0.0390081	0.0400914	0.103901	0.0795963	0.242448	137.52	2	2	AT2G02380.1	78109.3	99754.6	60330.3	76411.6	62375.1	49416.3	69793.2	61090	81013.3	89825.6	69296.9	79822	118491	80867.5	90486.8	103166	63277	235275	139656	256052	256052	0.305053	0.389587	0.235617	0.298422	0.243603	0.192993	0.272574
AT4G01720.1	WRKY47, AtWRKY47 - WRKY family transcription factor	0.000754732	4.25102	0.483074	0.183029	0.23714	0.310303	0.553464	0.623322	0.778058	0.258358	0.0393849	0.0449188	0.0888523	0.044664	0.107419	0.192227	23.75	1	1		48145.5	67991.1	19780.5	21426.4	14868.5	15201.8	17610.6	23263	25847.9	38524.6	22701.4	26080.5	54869.3	48945.4	68044.7	47958.3	59374.1	62820.5	62306.8	93786.3	93786.3	0.513353	0.724958	0.21091	0.22846	0.158536	0.16209	0.187774
AT5G42740.1	Sugar isomerase (SIS) family protein	0.000763027	2.52754	0.292812	0.380579	0.281023	0.330269	0.366989	0.278294	0.703399	0.0433253	0.0171858	0.0508392	0.0501088	0.0653174	0.0261698	0.257626	52.68	2	2		72623.1	58090.3	77983.8	85703.1	92831.8	92716.7	53285.1	70405.6	76604	88530.4	65324.1	81539.2	76215.7	98161.4	58939.3	69854.6	69555.3	237578	127175	136584	237578	0.305681	0.24451	0.328245	0.360737	0.390743	0.390258	0.224285
AT3G04120.1	GAPC, GAPC-1, GAPC1 - glyceraldehyde-3-phosphate dehydrogenase C subunit 1	0.000770716	2.13342	0.431625	0.426693	0.479199	0.469102	0.458744	0.469371	0.910314	0.0553858	0.100205	0.0166726	0.064253	0.0998507	0.107638	0.0850606	311.16	5	4	AT1G13440.2;AT1G13440.1	3.79893e+06	3.81149e+06	4.71854e+06	5.16398e+06	3.53761e+06	3.48649e+06	4.7376e+06	4.42784e+06	4.52241e+06	4.93805e+06	4.68621e+06	3.77519e+06	5.04012e+06	3.69561e+06	5.62332e+06	3.66593e+06	4.11787e+06	9.52134e+06	7.91026e+06	8.57062e+06	9.52134e+06	0.398991	0.40031	0.495575	0.542358	0.371545	0.366176	0.497576
AT5G15650.1	RGP2, ATRGP2 - reversibly glycosylated polypeptide 2	0.000801239	2.50654	0.346431	0.35441	0.291409	0.31665	0.338393	0.360857	0.730429	0.027134	0.0786068	0.00825821	0.0156313	0.0268021	0.0453918	0.253458	439.87	8	5	AT3G08900.1;AT5G50750.1	865156	746445	773227	1.00644e+06	784049	649256	683175	647241	675640	760335	688925	730550	819986	733009	923503	843679	716953	2.29466e+06	1.14034e+06	1.59325e+06	2.29466e+06	0.37703	0.325296	0.336968	0.438603	0.341684	0.282942	0.297724
AT4G19410.1	Pectinacetylesterase family protein	0.000825057	4.61079	0.167138	0.210746	0.146241	0.286272	0.497157	0.621543	0.674288	0.107579	0.0332045	0.0597723	0.0511646	0.0372702	0.353802	0.0789826	81.78	1	1		21278.1	8709.55	6751.98	17566.7	12787.8	15970.9	9620.61	15538.6	6987.02	24706.3	21012.4	17208.7	34496.7	38358.8	73272.1	41439.5	21913.7	46827.2	45357.4	56034.9	73272.1	0.290398	0.118866	0.0921494	0.239746	0.174525	0.217967	0.1313
AT4G34870.1	ROC5, ATCYP1 - rotamase cyclophilin 5	0.000825988	5.76596	0.140775	0.0980203	0.0962475	0.141832	0.14904	0.167095	0.554959	0.0444912	0.0100405	0.0233792	0.0379953	0.013051	0.0296786	0.387434	126.22	2	2		181730	242801	126709	112810	135331	135683	157385	122970	96527.3	156569	242393	156420	182489	206580	213328	259005	181971	1.30525e+06	485463	382371	1.30525e+06	0.13923	0.186018	0.0970763	0.0864275	0.103682	0.103951	0.120578
AT3G02720.1	Class I glutamine amidotransferase-like superfamily protein	0.000829506	6.03928	0.27662	0.58295	0.384568	0.4555	0.570664	0.140874	0.850775	0.15379	0.0177554	0.0671969	0.173999	0.122183	0.0306978	0.199649	46.16	1	1		3055.49	10320.7	11716.7	18022	17843.2	17015.7	13819.2	11260.1	9805.82	9114.83	12725.1	19479.6	14643	19867.9	3843.86	3612.05	5323.1	28070.8	30237.5	18867.7	30237.5	0.10105	0.34132	0.387489	0.596015	0.590101	0.562734	0.457021
AT1G54000.1	GDSL-like Lipase/Acylhydrolase superfamily protein	0.000852442	6.6422	0.126289	0.198483	0.230499	0.235869	0.342488	0.218787	0.838836	0.0567731	0.040573	0.0595408	0.0465695	0.0252893	0.1098	0.265536	39.91	1	1	AT1G54010.1	15169.1	9527.28	6041.48	15322.4	19715	13271.9	14244.2	23834	18023.6	23418.1	17719.9	16271	26335.6	29237.2	19684.9	25532.5	8033.93	81131.1	43190.8	79845.1	81131.1	0.18697	0.117431	0.0744656	0.188859	0.243002	0.163586	0.175571
AT1G78300.1	GRF2, 14-3-3OMEGA, GF14 OMEGA - general regulatory factor 2	0.000854049	3.35116	0.318746	0.240289	0.238212	0.226028	0.257613	0.469508	0.757454	0.122317	0.0246603	0.0464862	0.0596386	0.109412	0.115341	0.212435	298.28	5	1		71148.2	39154.4	37639.8	35435.5	41550.9	34540.9	33383.9	45123.6	32055.8	40617.7	39968.7	24321.7	51825.5	27886.6	92672.9	58449	66794.8	154713	103335	93515.9	154713	0.459872	0.253078	0.243288	0.229041	0.268568	0.223258	0.21578
AT5G23120.1	HCF136 - photosystem II stability/assembly factor, chloroplast (HCF136)	0.00087429	3.06198	0.307697	0.213044	0.226706	0.226701	0.302628	0.241389	0.652336	0.0562545	0.0113116	0.0534642	0.0111461	0.0541291	0.0362269	0.303559	22.33	1	1		57571.9	48356.5	39812.8	31797.4	33747.3	35364	36141.1	27183.7	44055.2	34036.6	35784.5	37556.1	41737.2	53823.3	31813.6	39537.8	42982.9	157884	81653.8	69442.6	157884	0.364647	0.306278	0.252165	0.201397	0.213747	0.223987	0.228909
AT3G03650.1	EDA5 - Exostosin family protein	0.000907553	Infinity	0	0	0	0.00346113	0.017966	0.114041	0.627295	0	0	0	0.00599485	0.00525907	0.184888	0.326863	21.29	1	1		0	0	0	0	0	0	0	0	0	440.01	0	0	918.922	603.75	13872.4	625.558	0	42376.4	16500.8	20870.3	42376.4	0	0	0	0	0	0	0
AT2G33150.1	PKT3, PED1, KAT2 - peroxisomal 3-ketoacyl-CoA thiolase 3	0.000934234	2.63	0.360899	0.344151	0.315656	0.276303	0.315985	0.366153	0.726678	0.0655676	0.0140833	0.0357632	0.0247539	0.00176166	0.0574056	0.262455	936.54	11	9	AT1G04710.1	1.92565e+06	1.47624e+06	1.3839e+06	1.45359e+06	1.57612e+06	1.53399e+06	1.23891e+06	1.3919e+06	1.55502e+06	1.1233e+06	1.20131e+06	1.33938e+06	1.40224e+06	1.39123e+06	1.71245e+06	1.81185e+06	1.33116e+06	4.42025e+06	2.10688e+06	3.10917e+06	4.42025e+06	0.435643	0.333973	0.313081	0.328849	0.356568	0.347036	0.28028
AT1G78850.1	D-mannose binding lectin protein with Apple-like carbohydrate-binding domain	0.000962975	3.06288	0.31848	0.276987	0.240258	0.276415	0.310627	0.379327	0.735881	0.0684625	0.00478204	0.0412264	0.0219312	0.0650351	0.104906	0.257947	155.82	3	3	AT1G78860.1	721984	605406	465412	528621	519927	510678	425745	389116	537609	550151	472103	533750	496575	669155	921919	681722	531682	1.87641e+06	909281	1.35676e+06	1.87641e+06	0.384768	0.32264	0.248033	0.281719	0.277086	0.272156	0.226893
AT4G28660.2	PSB28 - photosystem II reaction center PSB28 protein	0.000967307	2.31909	0.433134	0.450232	0.42689	0.337489	0.413709	0.381353	0.782668	0.0987177	0.0465811	0.0165234	0.0413586	0.0137032	0.0713613	0.189053	67.4	1	1		415498	348741	260326	318121	391576	355313	321562	344526	343708	301505	259528	237287	318565	333846	362789	286201	253089	788490	517420	545468	788490	0.526955	0.44229	0.330157	0.403456	0.496615	0.450625	0.40782
AT1G71860.1	PTP1, ATPTP1 - protein tyrosine phosphatase 1	0.000975128	3.4473	0.372863	0.367618	0.275559	0.302226	0.374679	0.427584	0.949935	0.0373175	0.112777	0.108663	0.119015	0.0682018	0.0244305	0.0603048	27.79	1	1		31349.8	25644.9	29058.8	35774.1	18775.8	30293.1	18839.5	30484.4	14272.6	33563.5	16079.2	20108.3	32534.3	25114.2	32507.5	31238.2	34936.9	74377.6	76930.4	67928.6	76930.4	0.407509	0.333352	0.377728	0.465019	0.244062	0.393774	0.24489
AT3G22060.1	Receptor-like protein kinase-related family protein	0.00101853	3.03447	0.256502	0.246284	0.27011	0.334709	0.426989	0.421414	0.747341	0.0402104	0.0630209	0.051415	0.0301679	0.0491196	0.017802	0.293707	27.36	1	1		44287.2	45395	33714	28053.8	43218.7	47207.9	44052	34725.1	51165.1	53241.6	49065.7	58712.1	62901.2	74040.6	65164.1	70728.3	66838.1	160357	68165.8	131002	160357	0.276178	0.283086	0.210243	0.174945	0.269515	0.294392	0.274711
AT3G61440.1	ATCYSC1, ARATH;BSAS3;1, CYSC1 - cysteine synthase C1	0.0010308	2.43578	0.368636	0.347991	0.327828	0.330936	0.38664	0.380847	0.798516	0.0164402	0.0907011	0.0187576	0.0445838	0.145069	0.0376541	0.199158	267.39	6	4	AT3G61440.2	839174	788738	770307	973184	591842	698880	667588	748287	716859	821839	700287	630828	1.0609e+06	615999	911851	816439	749364	2.16855e+06	1.30497e+06	1.72135e+06	2.16855e+06	0.386975	0.363717	0.355218	0.448772	0.272921	0.32228	0.30785
AT1G23820.1	SPDS1 - spermidine synthase 1	0.00104294	2.58392	0.273235	0.32156	0.282483	0.27143	0.260861	0.309974	0.674044	0.066439	0.0175284	0.0195848	0.0112626	0.0273041	0.045192	0.282841	105.27	3	3		146257	142928	215366	207596	186290	199903	168007	165880	187742	168787	159444	172988	172451	148683	207472	206236	158686	615528	303670	325482	615528	0.237612	0.232204	0.349888	0.337265	0.30265	0.324766	0.272947
AT2G20630.1	PIA1 - PP2C induced by AVRRPM1	0.00105855	2.36645	0.340587	0.425245	0.397686	0.318618	0.364726	0.427847	0.753994	0.0129892	0.0595923	0.0542862	0.00929605	0.0112762	0.114873	0.214142	41.28	1	1		76039.4	78830.1	73036.8	80011.3	105664	98880.3	80977.3	82477.1	102660	69657.7	70098.5	73449.2	79574.4	83131.4	94658.9	121433	70204.9	223052	135920	145568	223052	0.340904	0.353415	0.327443	0.358711	0.473717	0.443305	0.363042
AT3G49620.1	DIN11 - 2-oxoglutarate and Fe(II)-dependent oxygenase superfamily protein	0.00107561	17.5623	0.0417173	0.0399007	0.0449752	0.0504943	0.291515	0.43327	0.700749	0.0329784	0.0156013	0.0313387	0.00676794	0.290852	0.343241	0.260191	35.87	1	1		7038.55	1648	2396.05	5039.35	2324.68	3235.99	4508.11	6457.58	982.412	4018.29	4245.03	5150.98	44026.8	7602.45	69324.5	37210.5	8567.41	46753.2	50854.4	88553.2	88553.2	0.0794839	0.0186102	0.0270577	0.0569076	0.0262518	0.0365429	0.0509084
AT1G65930.1	cICDH - cytosolic NADP+-dependent isocitrate dehydrogenase	0.00109341	2.19366	0.398701	0.348434	0.337963	0.388312	0.395982	0.363436	0.741376	0.0214531	0.076168	0.0193489	0.0442417	0.0350441	0.0509403	0.224664	492.76	7	7	AT1G54340.1	4.2043e+06	3.81798e+06	3.85551e+06	4.26561e+06	2.76498e+06	3.34971e+06	3.57754e+06	3.25753e+06	3.23328e+06	4.34803e+06	3.5028e+06	3.71746e+06	4.17834e+06	3.68619e+06	3.95275e+06	3.0282e+06	3.84627e+06	9.93042e+06	5.9035e+06	6.2526e+06	9.93042e+06	0.423376	0.384473	0.388252	0.42955	0.278435	0.337318	0.360261
AT4G35260.1	IDH1, IDH-I - isocitrate dehydrogenase 1	0.0011016	2.9641	0.281914	0.29552	0.244921	0.281748	0.306133	0.297109	0.72597	0.0339201	0.068894	0.0570387	0.0178552	0.0605684	0.0465904	0.266523	144.29	1	1		43840.1	37468.4	47717.4	56870.7	36685	41697.3	32460.9	32222.1	47412.1	43977.6	39902	45070.7	53237.4	40169.6	38758.5	52872.9	44349.1	152560	71344.4	108357	152560	0.287364	0.245599	0.312779	0.372777	0.240464	0.273318	0.212775
AT1G18210.1	Calcium-binding EF-hand family protein	0.00112538	3.90694	0.362783	0.226416	0.203038	0.278409	0.30081	0.327366	0.793259	0.0654032	0.055818	0.0465832	0.0779591	0.120161	0.119195	0.180818	444.14	5	4		277385	237250	192445	181604	109300	150392	147212	97050.9	151468	212095	208098	122439	250633	140230	300578	154498	182975	649682	464631	431787	649682	0.426955	0.365179	0.296214	0.279527	0.168237	0.231485	0.226591
AT1G48850.1	EMB1144 - chorismate synthase/ 5-enolpyruvylshikimate-3-phosphate phospholyase	0.0011322	2.14527	0.468465	0.402775	0.365489	0.343797	0.389226	0.421042	0.737535	0.0409942	0.040827	0.0187074	0.0428343	0.00187747	0.0766658	0.228785	111.19	2	2	AT1G48850.2	159702	134991	154973	114874	131000	140738	121036	119715	110072	125822	101788	102391	124960	124111	118428	162927	122790	319957	202316	185666	319957	0.499136	0.421905	0.484355	0.359029	0.409431	0.439865	0.378289
AT4G37910.1	mtHsc70-1 - mitochondrial heat shock protein 70-1	0.00115681	3.19684	0.211519	0.203434	0.204022	0.251183	0.265593	0.353485	0.650347	0.0387123	0.0373843	0.0323351	0.0315517	0.0899711	0.0754965	0.302811	840.98	11	8		258992	178916	234341	230120	170685	245748	242589	228388	177445	279004	291155	228149	348767	213970	444851	391093	287499	1.0594e+06	502396	505136	1.0594e+06	0.244471	0.168885	0.221202	0.217218	0.161115	0.231969	0.228987
AT1G74590.1	ATGSTU10, GSTU10 - glutathione S-transferase TAU 10	0.00119223	15.4418	0.0807362	0.0588612	0.068759	0.0925743	0.104746	0.120201	0.908921	0.0498938	0.0429968	0.0233707	0.0424653	0.0121157	0.0530125	0.134037	99.71	2	2		9442.42	26923.2	10818.5	16367.5	16237.4	1795.01	18638.4	11098.9	10447.1	9730.61	26275.4	18096.6	18736.4	22074.3	23032.8	33929.8	13285.9	189305	147082	194808	194808	0.0484704	0.138204	0.0555341	0.0840184	0.083351	0.00921428	0.0956759
AT3G14900.1	unknown protein	0.00122734	Infinity	0.000318244	0.00791844	0	0.0251774	0.189891	0.222283	0.815808	0.000551214	0.0137151	0	0.0436085	0.115667	0.219793	0.1758	25.06	1	1		0	0	31.7751	790.62	0	0	0	0	0	0	2513.84	0	9041.99	3597.83	4608.63	15697.4	1887.91	33281.8	21627	26545.8	33281.8	0	0	0.000954731	0.0237553	0	0	0
AT2G05840.1	PAA2 - 20S proteasome subunit PAA2	0.00126496	2.44514	0.36563	0.312073	0.294678	0.299865	0.3277	0.389035	0.720528	0.0385741	0.0634625	0.0149051	0.0553801	0.0672008	0.070495	0.242107	211.19	5	3	AT2G05840.2	159371	147729	128976	152165	103354	116681	117757	110946	122751	141681	118283	97676.8	149170	111388	186798	135282	141910	397557	228474	233322	397557	0.400877	0.371591	0.324423	0.382751	0.259972	0.293496	0.296201
AT1G76030.1	ATPase, V1 complex, subunit B protein	0.00130618	2.01052	0.502413	0.450865	0.389861	0.460581	0.481461	0.440755	0.783824	0.0394596	0.0237861	0.0436886	0.0752748	0.0222332	0.0648124	0.187488	229.03	3	3	AT4G38510.1;AT1G20260.1	560204	484141	498596	466012	435271	483352	397029	355442	444817	397212	466206	551056	476772	508959	479385	375407	498793	1.02369e+06	681362	702123	1.02369e+06	0.547242	0.472938	0.487058	0.455229	0.425199	0.472167	0.387842
AT3G60190.1	ADL4, ADLP2, EDR3, DRP1E, ADL1E, DL1E - DYNAMIN-like 1E	0.00144627	143.066	0.0314694	0.0409137	0.00496385	0.0298768	0.0979604	0.0970936	0.710156	0.0113569	0.00500396	0.00859765	0.0191649	0.103265	0.083769	0.273177	55.09	1	1		672.711	312.347	517.594	655.293	728.729	569.595	0	0	237.022	811.126	215.095	400.384	396.976	2721.41	3026.13	1170.11	439.945	15916.5	7280.95	10712.2	15916.5	0.0422649	0.019624	0.0325193	0.0411705	0.0457844	0.0357863	0
AT5G15490.1	UDP-glucose 6-dehydrogenase family protein	0.00147798	7.30314	0.0830589	0.152286	0.143765	0.181164	0.146956	0.223592	0.606591	0.0262844	0.0178346	0.0344158	0.0210979	0.0341969	0.123777	0.343177	143.03	2	2	AT3G01010.1	7845.93	14177.8	14960.3	23801.4	24439	19568.7	21097.2	26562.6	16354.8	27267.4	29814.4	23585.9	18222.9	25401	32866.7	51716.1	14977	148425	54730.8	66943.9	148425	0.0528613	0.0955218	0.100794	0.16036	0.164656	0.131842	0.142141
AT2G17120.1	LYM2 - lysm domain GPI-anchored protein 2 precursor	0.00154841	2.70639	0.392484	0.419103	0.362515	0.483894	0.297596	0.394932	0.805412	0.0876227	0.103395	0.027389	0.0538716	0.0781981	0.048251	0.189795	144.74	1	1		31754.5	27223.3	20084.1	27549.9	35360.7	21513.4	26179	22500.9	24345	28315.3	34625.5	34534.7	23695.4	16269.7	29569.2	26868	23117.8	53410.5	41684.9	67146.6	67146.6	0.472913	0.405431	0.299108	0.410295	0.52662	0.320394	0.389879
AT2G42810.1	PAPP5, PP5 - protein phosphatase 5.2	0.00156055	58.2607	0.0615919	0.10709	0.0727645	0.0831883	0.00757171	0.0562131	0.441133	0.0404772	0.016637	0.0195988	0.0222607	0.00443346	0.0169572	0.490189	42.23	1	1		5743.78	1233.73	3325.51	4980.03	6818.52	6115.35	2795.44	4685.2	4691.32	5984.86	3539.61	4391.18	247.393	596.998	3089.89	4101.43	2211.94	55759.6	4684.33	13348.2	55759.6	0.10301	0.0221259	0.0596401	0.0893125	0.122284	0.109674	0.0501339
AT5G57870.1	eIFiso4G1 - MIF4G domain-containing protein / MA3 domain-containing protein	0.00163577	4.5312	0.131933	0.173011	0.241671	0.165909	0.163991	0.239089	0.597815	0.0207524	0.0706376	0.04926	0.01465	0.0183296	0.0373551	0.354524	30.94	1	1		3150.22	2673.86	3669.04	3743.78	6009.9	2695.17	5878.19	6934.88	4576.16	4219.48	3575.99	4142.36	4244.15	3622.42	6651.93	5689.8	4861.7	23984.7	7929.25	11101.3	23984.7	0.131343	0.111482	0.152974	0.15609	0.250572	0.11237	0.245081
AT5G09900.1	EMB2107, RPN5A, MSA - 26S proteasome regulatory subunit, putative (RPN5)	0.00165772	2.17135	0.359888	0.408595	0.348634	0.349049	0.42576	0.418222	0.757005	0.0408069	0.0761515	0.0495246	0.0300162	0.107386	0.0297744	0.218802	150.19	2	2	AT5G64760.1	158482	128955	133456	191056	154551	132251	115655	137975	154102	139657	145563	122998	195579	136375	172340	150031	166745	389838	271102	224388	389838	0.406534	0.330793	0.342338	0.49009	0.396449	0.339247	0.296674
AT2G37760.1	NAD(P)-linked oxidoreductase superfamily protein	0.00172691	9.57513	0.102523	0.0750736	0.129305	0.205423	0.25851	0.224009	0.718839	0.0519842	0.0224317	0.055688	0.0548338	0.00470589	0.157697	0.253218	143.44	4	4	AT2G37760.3	32374.8	29897.8	10067.9	17276	23113.7	12582.5	41836.9	16117.5	33283.6	62586.6	37494	44866.8	60019.2	61584.5	92765.7	45724.9	19571.3	235201	119660	152354	235201	0.137647	0.127116	0.0428055	0.073452	0.098272	0.0534967	0.177877
AT4G34490.1	ATCAP1, CAP 1, CAP1 - cyclase associated protein 1	0.00173115	6.22222	0.136219	0.405495	0.52451	0.445472	0.631652	0.44598	0.847586	0.0302307	0.204732	0.210069	0.144572	0.262378	0.162889	0.154984	22.13	1	1		2481.56	3486.39	2365.27	7210.83	4724.62	12870.8	10266.1	15177.9	6642.94	5787	11466.5	9998.3	9097.21	16663.7	12111.1	9636.93	5534.79	17386.1	20391.7	14073.4	20391.7	0.121695	0.170971	0.115992	0.353616	0.231693	0.631177	0.503445
AT5G22300.1	NIT4, AtNIT4 - nitrilase 4	0.00173734	8.59984	0.0764126	0.149495	0.148734	0.105772	0.0735322	0.0914338	0.632366	0.0159312	0.0524955	0.0197676	0.0587535	0.0283349	0.0608052	0.322495	234.6	3	3		30630.3	30608.1	20750.1	43097.1	42165.6	75141.2	46840.6	60811.2	51935.9	49736.2	13567.1	50187.1	33465.3	19133.4	25901.1	57037.1	15167.7	357657	142061	178792	357657	0.0856415	0.0855794	0.0580169	0.120498	0.117894	0.210093	0.130965
AT1G78870.1	UBC35, UBC13A - ubiquitin-conjugating enzyme 35	0.00175195	2.94917	0.323182	0.237981	0.269495	0.279201	0.336678	0.416767	0.701846	0.0818211	0.0347564	0.0118459	0.0581806	0.0913602	0.0880163	0.25878	153.27	2	2	AT1G78870.3;AT1G16890.1	53963.1	62443.7	37014.6	43403.5	37129	32442	44533.4	42616.7	40784.8	50851.5	48013.9	33677.1	63498.6	43053.5	80888.1	63638.2	53321.8	158240	90189.1	84751.8	158240	0.34102	0.394613	0.233914	0.274288	0.234636	0.205017	0.281429
AT5G06600.1	UBP12 - ubiquitin-specific protease 12	0.00181059	2.79668	0.367655	0.345273	0.290644	0.307092	0.294555	0.392633	0.812838	0.0401579	0.020216	0.0565176	0.0425533	0.0785528	0.0645459	0.29683	36.64	1	1		26438.4	24902.1	30667.8	27136.8	24133.3	25746	17157.8	22165.5	25507	21748.8	20353.8	26396.6	26030.9	17771	32040.1	23652.4	31887.4	74352.7	34989.5	71967.7	74352.7	0.355581	0.334919	0.412465	0.364974	0.324578	0.346268	0.230763
AT5G23540.1	Mov34/MPN/PAD-1 family protein	0.00182667	2.22291	0.345733	0.371879	0.345525	0.35724	0.432273	0.434512	0.768073	0.0626813	0.100304	0.0398256	0.0374593	0.077731	0.055366	0.201862	506.82	7	6	AT5G23540.2	273097	293817	381047	441224	262722	315704	273814	338499	335079	347395	345126	286994	445317	344846	403724	444108	343550	913963	614412	577596	913963	0.298805	0.321476	0.416917	0.482759	0.287454	0.345423	0.299589
AT3G48000.1	ALDH2B4, ALDH2, ALDH2A - aldehyde dehydrogenase 2B4	0.00183736	2.10917	0.442967	0.460795	0.554099	0.581054	0.61165	0.667494	0.934291	0.0733451	0.0543685	0.078153	0.0890761	0.116268	0.15816	0.0661579	152.91	3	3		187433	262228	231475	204387	247799	256363	329580	268073	254368	246126	332622	314720	271365	355644	377014	399911	249459	512556	479333	444741	512556	0.365683	0.511608	0.45161	0.398761	0.483458	0.500166	0.643012
AT4G11600.1	ATGPX6, PHGPX, LSC803, GPX6 - glutathione peroxidase 6	0.00190133	2.18446	0.412717	0.411451	0.425707	0.37819	0.452257	0.635045	0.826142	0.0571691	0.108329	0.0724423	0.0499905	0.0483503	0.145754	0.166106	95.52	2	2		387719	465533	512593	347642	583261	430753	403659	446696	558479	462571	433195	355817	536614	461184	878319	657994	565305	1.10313e+06	892837	738063	1.10313e+06	0.351471	0.42201	0.46467	0.31514	0.528732	0.390482	0.365921
AT5G07440.1	GDH2 - glutamate dehydrogenase 2	0.00191428	4.07431	0.340339	0.227284	0.190823	0.192707	0.293462	0.30427	0.777473	0.119229	0.09539	0.0158386	0.0705147	0.162005	0.0427533	0.196208	68.16	1	1		55919.7	38949.9	27515.9	40402.4	19730.4	21598.1	24731.2	20936.7	22951.9	31770.4	22642.8	14884.2	48907.4	21444.9	31364.1	36437.9	41613.2	84274.9	75437.2	119866	119866	0.466518	0.324945	0.229555	0.337063	0.164604	0.180185	0.206324
AT4G24820.1	26S proteasome, regulatory subunit Rpn7;Proteasome component (PCI) domain	0.00199108	2.49178	0.278142	0.273675	0.292941	0.275144	0.297515	0.339025	0.681939	0.0379978	0.0706922	0.00449716	0.0253951	0.0823938	0.0396247	0.276137	232.3	3	3		220137	169155	184651	243092	150426	171210	202215	198104	204163	203945	193874	169939	244714	164566	263330	225973	210273	687832	346274	373071	687832	0.320046	0.245926	0.268453	0.353418	0.218696	0.248912	0.293989
AT3G17770.1	Dihydroxyacetone kinase	0.00206118	3.08363	0.250338	0.246671	0.229731	0.239254	0.268818	0.207782	0.640723	0.0146554	0.00354695	0.0269163	0.0352746	0.0282862	0.064703	0.319592	25.04	1	1		38267.9	39978.4	35572.8	36853.5	37369.9	37928.4	30133.3	37594.3	36722.3	30774.2	41454.3	36550.8	43771.7	37709.2	42541.8	28098.5	23830.4	151554	58815.6	80942.8	151554	0.252504	0.26379	0.23472	0.243171	0.246579	0.250263	0.198829
AT2G06050.1	OPR3, DDE1 - oxophytodienoate-reductase 3	0.00214334	2.8843	0.311994	0.281172	0.283243	0.39282	0.404864	0.48146	0.810985	0.034477	0.0734602	0.0973302	0.135944	0.0179931	0.0787925	0.167406	80.52	2	1		96099.9	110017	88624.7	62876.8	94960.7	107786	108750	53870.5	104960	109337	89918.4	171843	131498	123485	179461	143516	131860	236662	214577	314901	314901	0.305175	0.349372	0.281437	0.199672	0.301557	0.342286	0.345348
AT5G66140.1	PAD2 - proteasome alpha subunit D2	0.00215789	2.09223	0.379539	0.378666	0.423828	0.409329	0.444995	0.439694	0.792256	0.10287	0.0335277	0.0529127	0.0300742	0.117003	0.0448285	0.180439	115.29	3	2	AT3G51260.1	97019.6	147067	92199	101248	113396	120868	122742	110908	141877	110723	124832	127126	106992	155862	139615	135181	114789	295345	199240	207382	295345	0.328496	0.497948	0.312173	0.342813	0.383942	0.409243	0.415588
AT4G33090.1	APM1, ATAPM1 - aminopeptidase M1	0.0022021	2.90149	0.251793	0.24825	0.344138	0.33459	0.470052	0.453949	0.720293	0.0512011	0.0512061	0.118735	0.0423409	0.0815158	0.0792727	0.242523	48.34	1	1		32342.6	36662.6	24217.4	23340	34238.9	34331.7	54078.7	26005.6	47327.7	37818.3	38756.9	47301.6	50896.5	65123.5	55662	65981	46424.6	123412	70169.5	73096.6	123412	0.262071	0.297075	0.196233	0.189123	0.277437	0.278189	0.438197
AT1G79850.1	RPS17, CS17, PRPS17 - ribosomal protein S17	0.00224359	2.14799	0.654614	0.374198	0.459755	0.459898	0.536573	0.742603	0.803774	0.0869304	0.0749473	0.128663	0.0930749	0.0887147	0.0431043	0.169969	145.93	4	4		998609	766142	867873	536045	388475	580372	470431	806681	571858	678451	698203	472895	803395	635208	973732	1.061e+06	951753	1.34055e+06	941582	950361	1.34055e+06	0.744926	0.571514	0.647401	0.39987	0.289788	0.432936	0.350924
AT5G19820.1	emb2734 - ARM repeat superfamily protein	0.00236997	2.27865	0.324049	0.575576	0.497992	0.470192	0.462459	0.407676	0.738394	0.0461487	0.0681176	0.0951703	0.0451839	0.0106416	0.0745564	0.226558	105.99	1	1		41113.8	37162.6	49030.5	78061.2	82642	65419.2	59238.3	79539.8	56864.6	64776.3	54745.6	65198.9	59575.6	61546.4	49404.1	46244.5	64512.3	130954	79635.1	79498.2	130954	0.313955	0.283783	0.374409	0.596095	0.631075	0.499557	0.452359
AT1G78830.1	Curculin-like (mannose-binding) lectin family protein	0.00252356	2.89452	0.356973	0.292563	0.296288	0.288366	0.316641	0.274181	0.79362	0.116258	0.0226728	0.0397713	0.0622286	0.0626576	0.0129007	0.279581	144.84	3	3		188773	211961	107028	131606	151082	133457	147408	119140	154894	122279	117226	170669	129124	171138	137062	126422	126513	474137	225423	429293	474137	0.398141	0.447046	0.225733	0.277569	0.318646	0.281475	0.310898
AT4G32760.1	ENTH/VHS/GAT family protein	0.00253943	5.51629	0.108071	0.15195	0.145343	0.162175	0.314611	0.16615	0.596152	0.0219071	0.0392297	0.0197604	0.0393684	0.0483081	0.0123179	0.393053	75.13	1	1		2631.74	3780.08	2792.04	3036.13	5080.06	4824.59	3761.84	4772.02	3844.21	4365.45	3624.69	5821.42	7961.55	9900.98	4312.92	4917.59	4919.58	28388.2	6099.66	16283.2	28388.2	0.0927051	0.133156	0.0983521	0.10695	0.178949	0.16995	0.132514
AT1G78570.1	RHM1, ROL1, ATRHM1 - rhamnose biosynthesis 1	0.00260891	3.04473	0.232381	0.231707	0.293969	0.275201	0.327067	0.423233	0.705485	0.0260709	0.069803	0.0594838	0.0728623	0.0666355	0.111874	0.264636	153.78	3	3	AT3G14790.1;AT1G53500.1	118736	104822	131357	158965	98844.2	96076.2	174047	159168	115763	163133	159867	97313.7	190497	142522	270429	219264	156709	509099	320111	248274	509099	0.233228	0.205898	0.258019	0.312247	0.194155	0.188718	0.341873
AT2G47510.1	FUM1 - fumarase 1	0.00263117	2.23013	0.506729	0.430865	0.470458	0.508614	0.567556	0.564784	0.960886	0.127546	0.0973157	0.0780544	0.0902309	0.0782821	0.0920538	0.0648847	251.02	4	4	AT5G50950.1	301744	249876	407801	334007	211193	270583	282940	256151	351655	370950	333051	258988	393131	323261	369361	292979	407000	629018	559165	631120	631120	0.478109	0.395925	0.646154	0.529229	0.334632	0.428735	0.448314
AT5G55160.1	SUM2, SUMO 2, SUMO2, ATSUMO2 - small ubiquitin-like modifier 2	0.00265532	4.57639	0.193589	0.145087	0.153215	0.232285	0.273006	0.243478	0.663974	0.0515627	0.0452952	0.0386986	0.0534278	0.0133913	0.0984132	0.316607	56.71	1	1		74117.3	53383.6	44358.9	27652.5	52700.6	48448.3	58315.7	41052.8	36649.2	65900.2	54537.9	85774.2	77985.2	83589.3	42034.4	100188	73926.4	295918	183670	109857	295918	0.250466	0.1804	0.149903	0.0934467	0.178092	0.163722	0.197067
AT3G01480.1	CYP38, ATCYP38 - cyclophilin 38	0.00269714	2.6143	0.47001	0.39987	0.342058	0.385047	0.381369	0.571999	0.89424	0.0914267	0.0846536	0.0670034	0.0705442	0.0935756	0.16906	0.150502	62.18	1	1	AT3G01480.2	198683	186109	135040	124992	134202	183061	141874	97636.9	138805	151427	161897	112538	164992	116204	263290	141959	227381	368667	354209	266154	368667	0.538922	0.504816	0.366292	0.339039	0.364021	0.496549	0.38483
AT3G28940.1	AIG2-like (avirulence induced gene) family protein	0.00284709	2.82756	0.389907	0.243785	0.333574	0.446323	0.441532	0.467779	0.689318	0.0893368	0.0305284	0.0637751	0.0619317	0.021712	0.0812192	0.271352	113.45	2	2		326544	297141	205193	155850	197129	165267	287715	218786	202620	337738	265783	345288	301995	323753	328507	275461	390452	708611	403329	353435	708611	0.460823	0.419329	0.28957	0.219938	0.278191	0.233226	0.406027
AT4G16200.1	SWAP (Suppressor-of-White-APricot)/surp domain-containing protein	0.00309331	2.44769	0.348339	0.391988	0.478608	0.395816	0.444675	0.487071	0.852627	0.042181	0.0392278	0.129099	0.092488	0.0590139	0.0398275	0.204113	20.23	1	1		109485	101255	85894.9	114821	120194	98790.7	152980	160805	93783.5	125250	129668	82147.9	114379	138069	149519	138348	126909	266323	283857	175893	283857	0.385705	0.356712	0.302599	0.404503	0.423431	0.348029	0.538932
AT2G21370.1	XK-1, XK1 - xylulose kinase-1	0.00311856	3.8321	0.183902	0.207242	0.174899	0.167941	0.220941	0.263455	0.643567	0.0376	0.0494926	0.0243741	0.0183924	0.0915325	0.12726	0.310222	39.97	1	1	AT2G21370.2	11638.9	10585.1	7699.64	14155.5	10695.3	8870.42	7975.96	10048.6	10434	8586.88	8480.53	10259.1	15493.9	8472.94	22235.7	9784.22	10848	54238.2	26915.3	23564.3	54238.2	0.214588	0.195159	0.14196	0.260988	0.197191	0.163546	0.147054
AT3G25230.1	ROF1, ATFKBP62, FKBP62 - rotamase FKBP 1	0.00321666	4.24958	0.211697	0.161313	0.135575	0.22269	0.166278	0.246728	0.576134	0.0296274	0.0179053	0.0269036	0.0614658	0.0057124	0.078761	0.36821	65.04	1	1		23578.7	28323.2	31268.9	23824.2	19587.5	19964.3	21625.8	16902.7	14735.5	21722	28060.4	37707.2	21246.5	22304.5	23600.3	43700.7	29632.5	130959	51473.5	43917.2	130959	0.180047	0.216276	0.238769	0.181921	0.14957	0.152448	0.165134
AT3G16950.2	LPD1, ptlpd1 - lipoamide dehydrogenase 1	0.00322809	3.96172	0.20487	0.150538	0.17099	0.206541	0.189901	0.264556	0.596391	0.0313088	0.0366321	0.0451639	0.0207225	0.0207126	0.0574841	0.357516	74.07	1	1	AT4G16155.1;AT3G16950.1	46070	46540.4	35048.9	38843.3	23626.2	31334.2	35647.6	44830.1	26069.7	44822.6	45908.1	37969.7	42485.9	36401.7	41375.5	59650.3	63824.8	207707	97560.6	66356.3	207707	0.221802	0.224067	0.168742	0.18701	0.113748	0.150857	0.171624
ATCG00900.1	RPS7.1, RPS7 - Ribosomal protein S7p/S5e family protein	0.00324212	2.83532	0.615151	0.266413	0.446706	0.354006	0.504954	0.744224	0.755366	0.149139	0.00823723	0.188121	0.0549126	0.129303	0.0464739	0.27347	141.05	2	2		273468	174372	196280	89840	93642.6	95476.7	146929	225605	95209.9	131792	137233	101652	144332	208157	251057	249743	278472	281308	349031	160599	349031	0.783505	0.49959	0.562357	0.257398	0.268293	0.273547	0.420962
AT4G33430.2	BAK1 - BRI1-associated receptor kinase	0.00331014	9.54588	0.0728789	0.0832491	0.091974	0.0727769	0.101674	0.206674	0.694719	0.0108912	0.029713	0.0542535	0.0311188	0.00252014	0.153773	0.300668	23.76	1	1		14606.5	14587.9	18732.3	10731.9	22219.5	21795	16762.6	33383.4	10338	12362.2	23820	11677.4	22678.4	21897.1	48612.9	77236.3	10064	87438.8	219207	150216	219207	0.0666333	0.0665485	0.0854549	0.0489577	0.101363	0.0994267	0.0764692
AT5G25460.1	Protein of unknown function, DUF642	0.00334223	2.61998	0.35915	0.541295	0.337337	0.449178	0.36994	0.483352	0.883818	0.0485718	0.169329	0.120971	0.0338257	0.110499	0.0801341	0.18938	63.68	1	1	AT5G11420.1	18618.9	17807.1	14314	20695.7	21081.3	34696.1	13451.1	11811.4	22395.8	20864.6	19724	22870.4	13741.9	21101.1	20207.1	20983.2	27096.8	46441.3	31330.2	47092.7	47092.7	0.395367	0.378129	0.303955	0.439467	0.447655	0.736762	0.285631
AT3G29250.1	NAD(P)-binding Rossmann-fold superfamily protein	0.00358847	4.28853	0.176099	0.341036	0.27622	0.269264	0.276639	0.233143	0.755207	0.0419611	0.101707	0.0404962	0.0371502	0.00521558	0.0840592	0.327137	20.66	1	1		20252.2	13755.2	22334.9	29391.9	30853.8	48867.5	34298.6	25997.8	28079.3	28796.9	24715.2	32638	29110	29896.6	31820.2	28026	14747.2	106649	40916.9	94060.1	106649	0.189896	0.128977	0.209425	0.275595	0.289303	0.45821	0.321603
AT1G70730.1	PGM2 - Phosphoglucomutase/phosphomannomutase family protein	0.00360665	2.7371	0.351778	0.353397	0.305397	0.339827	0.450497	0.427585	0.8359	0.0623161	0.0888711	0.038047	0.0792944	0.190799	0.0241043	0.239959	35.66	1	1	AT1G70730.3	74086	69425.5	95907.5	102539	63392.9	74588.7	59317.7	74173.9	74360.2	97061.9	72071.7	62151.5	132810	71594.6	96499.4	91805.8	102708	226865	127158	214887	226865	0.326564	0.306021	0.422751	0.451982	0.27943	0.32878	0.261466
AT3G01340.1	Transducin/WD40 repeat-like superfamily protein	0.00371521	2.90724	0.474673	0.327217	0.24671	0.324743	0.255036	0.276066	0.717246	0.070142	0.0661052	0.0556254	0.110458	0.0179635	0.0915842	0.247151	116.36	2	1		82008.8	72554	60830.3	57358.3	52882.3	38241.1	27724.2	40779.3	43446.6	51446.1	64542.1	31370.8	36654.7	40497.3	57670.1	35206.9	32393.9	151257	92169.5	82039.2	151257	0.542181	0.479673	0.402165	0.379211	0.349618	0.252822	0.183292
AT5G25280.1	serine-rich protein-related	0.00378759	2.33139	0.327882	0.310425	0.343299	0.354575	0.398379	0.411418	0.723722	0.0392409	0.0775706	0.040784	0.0422078	0.00614885	0.0650973	0.2475	35.64	1	1		218698	215773	175186	216967	137001	223228	235359	217495	185469	226131	242151	191007	244218	249607	209986	267078	287918	619793	402182	323698	619793	0.352856	0.348137	0.282652	0.350064	0.221044	0.360166	0.379738
AT4G38630.1	RPN10, MCB1, ATMCB1, MBP1 - regulatory particle non-ATPase 10	0.00379411	2.4538	0.358643	0.493925	0.441648	0.355683	0.569926	0.572217	0.872778	0.0651215	0.0303289	0.178261	0.0337337	0.0973386	0.160663	0.17296	83.26	1	1		51282.2	55457.6	71726.5	77130.3	81490.9	87163.2	52980.5	107185	59605.5	63475.1	60793.3	52725	83117.9	105951	89226.1	123949	71568.8	156333	165872	112103	165872	0.309168	0.33434	0.432421	0.465	0.491289	0.525485	0.319407
AT2G47630.1	alpha/beta-Hydrolases superfamily protein	0.00381017	2.10747	0.380123	0.376455	0.445462	0.412248	0.486152	0.726005	0.793367	0.0589891	0.024036	0.0328635	0.0386745	0.047472	0.294152	0.143165	23.26	1	1		78484.6	65817.5	57750.4	65045.9	63518.2	71538.8	72204.1	82300.4	82278.6	78189.9	75673.8	65264.8	80189.6	92084.9	135163	177182	73560.2	165879	140685	115147	177182	0.442961	0.371469	0.325939	0.367114	0.358491	0.403759	0.407514
AT5G64430.1	Octicosapeptide/Phox/Bem1p family protein	0.00382356	4.11623	0.178005	0.201206	0.153476	0.153519	0.194115	0.269519	0.631742	0.0308996	0.0962556	0.0354604	0.0367317	0.00335458	0.0382228	0.323735	39.1	1	1		10277.4	9709.04	7302.91	4664.51	12364.7	13817.1	9190.88	5782.99	8555.08	6887.38	10007.9	6640.19	10040.9	9798.51	11549.5	15212	14557.7	51102.4	20031.6	25716.5	51102.4	0.201114	0.189992	0.142907	0.0912777	0.24196	0.270381	0.179852
AT5G20250.1	DIN10 - Raffinose synthase family protein	0.00382406	7.11589	0.183591	0.182142	0.139807	0.112043	0.137764	0.120664	0.797289	0.16653	0.0160656	0.0315548	0.00871381	0.0342266	0.0580344	0.210594	138.21	3	3		72373.2	9012.68	26730.5	33614.3	34272.5	39375.9	21058.8	33427.6	27845.6	20129.1	22363.2	23489.8	31793.7	22292.1	11591.5	25253.9	34213.4	159445	113777	196299	196299	0.368688	0.045913	0.136172	0.17124	0.174593	0.200591	0.107279
AT4G09000.1	GRF1, GF14 CHI - general regulatory factor 1	0.00391213	2.55728	0.286589	0.355352	0.279355	0.379271	0.411819	0.384711	0.714387	0.0184608	0.110444	0.0206257	0.0766712	0.0756514	0.052216	0.259754	433.53	6	2	AT5G38480.1	517462	557400	490599	878922	520731	541419	488610	485363	551973	827272	548238	696218	847240	652438	668647	625409	807388	1.8208e+06	896315	1.18515e+06	1.8208e+06	0.284195	0.30613	0.269442	0.482713	0.285991	0.297353	0.26835
AT1G63770.1	Peptidase M1 family protein	0.00404126	2.40692	0.536078	0.444163	0.507981	0.486838	0.330635	0.526249	0.795812	0.110426	0.0486977	0.055459	0.0493817	0.0406698	0.137215	0.178432	134.59	2	2		217716	148121	164380	153991	127997	157319	188060	161251	153117	174322	164637	142557	99525.4	118488	225463	142906	152127	329689	236572	220850	329689	0.660367	0.449276	0.49859	0.467079	0.388234	0.477175	0.570415
AT3G09790.1	UBQ8 - ubiquitin 8	0.00405888	2.25342	0.355057	0.319634	0.350931	0.367111	0.345312	0.406498	0.720271	0.0663352	0.0347787	0.0621121	0.00927168	0.0650917	0.0429823	0.255822	51.85	1	1	AT5G37640.1	282940	210018	205412	184789	214237	229671	264533	240583	185141	246262	241610	234208	196224	256579	294449	267011	238093	655643	434439	326639	655643	0.431547	0.320325	0.313299	0.281844	0.326759	0.350299	0.403471
AT5G45220.1	Disease resistance protein (TIR-NBS-LRR class) family	0.00416632	4.57603	0.30958	0.154833	0.184078	0.238068	0.247435	0.322192	0.70852	0.150225	0.0307725	0.0492143	0.0565519	0.0692082	0.130406	0.270048	21.31	1	1		99594.4	52297.4	40786.3	39492.1	28565.3	28308.2	47313	27161	40093.8	61964.5	47468.9	38736.9	61486	41180.6	91011.4	37616.4	71900	207462	136660	96850.2	207462	0.480061	0.252082	0.196597	0.190359	0.13769	0.13645	0.228056
AT5G13370.1	Auxin-responsive GH3 family protein	0.00418786	5.48677	0.180104	0.123963	0.136475	0.16341	0.248101	0.199002	0.68016	0.0395783	0.106057	0.0398785	0.0441721	0.0527245	0.0083315	0.316404	42.96	1	1		7489.28	7056.1	4841.75	8808.77	1799.4	2735.74	3803.15	4371.27	6516.27	6976.6	4048.72	6564.74	7564.45	10239.9	6826.31	7421.44	7173.62	35881.3	13179.5	24154.2	35881.3	0.208724	0.196651	0.134938	0.245498	0.0501487	0.0762443	0.105993
AT3G47800.1	Galactose mutarotase-like superfamily protein	0.00426011	32.1493	0.104259	0.0499132	0.0225982	0.0337586	0.0416822	0.0902255	0.726518	0.0340677	0.0589534	0.00519686	0.0247351	0.0118533	0.0623639	0.387365	36.83	1	1		7602.27	8834.15	4429.14	7865.14	1261.17	862.911	1107.29	1701.13	1714.2	2658.3	436.779	3661.09	2221.5	3339.78	8114.6	8714.82	1227.57	66710.6	18895.9	59792.8	66710.6	0.113959	0.132425	0.0663933	0.117899	0.018905	0.0129351	0.0165985
AT1G55450.1	S-adenosyl-L-methionine-dependent methyltransferases superfamily protein	0.00426106	3.99627	0.197982	0.267121	0.273901	0.427657	0.438093	0.399703	0.791191	0.0797485	0.1036	0.0589746	0.0205003	0.130462	0.1765	0.266416	22.93	1	1		3113.66	6889.32	4341.05	9321.83	5296.69	4734.72	5789.31	8259.39	5795.71	10885.1	9938.09	10161.1	8352.21	12808	7894.22	14513.5	6551.23	21311	11861.3	24150.4	24150.4	0.128928	0.285268	0.179751	0.385991	0.219321	0.196052	0.239719
AT4G02482.1	chloroplast outer envelope GTP-binding protein, putative	0.00449563	4.65826	0.40881	0.293109	0.189599	0.253187	0.324805	0.27398	0.883203	0.102232	0.118705	0.0191345	0.184896	0.016754	0.0840457	0.20179	28.37	1	1		36944.4	48749.2	29693.1	40049.7	18503.6	24176.8	17208.6	19868.6	16437.2	17488.6	43495.4	10477.9	29444.1	31673.3	34899.6	21545.1	20886.2	94028.1	94083.4	61172.6	94083.4	0.392677	0.518149	0.315605	0.425683	0.196672	0.256973	0.182908
AT2G05710.1	ACO3 - aconitase 3	0.00455622	2.24357	0.33087	0.335446	0.303884	0.349708	0.37858	0.325711	0.681783	0.0231557	0.0301021	0.0247534	0.00902282	0.00957966	0.0540842	0.290063	541.55	10	4		156386	179375	164408	185400	166236	155452	159407	138760	161208	176312	180714	171622	194178	187351	138778	192949	160644	503894	217771	308975	503894	0.310356	0.355978	0.326275	0.367935	0.329902	0.308501	0.316351
AT4G17560.1	Ribosomal protein L19 family protein	0.00458215	2.3569	0.727765	0.329068	0.343049	0.580567	0.468249	0.627092	0.775579	0.0482933	0.154903	0.0701128	0.122697	0.0498817	0.145683	0.210495	47.37	1	1		77554.6	76329.2	68488.7	50629.4	19549.3	30369.8	32512.2	42978.7	29329.6	58931.1	71727.8	46736.4	51284.4	44099.5	80762.8	52943.5	57905.1	59332.1	101852	75798.3	101852	0.761446	0.749415	0.672435	0.497089	0.191939	0.298176	0.319211
AT4G34230.1	CAD5, ATCAD5, CAD-5 - cinnamyl alcohol dehydrogenase 5	0.00479058	2.35018	0.386181	0.457266	0.439309	0.363671	0.317948	0.404166	0.747235	0.028811	0.0170568	0.0291062	0.0332652	0.0570073	0.107703	0.240024	122.27	2	2	AT3G19450.1	135878	117484	123548	154773	143834	147682	136531	153800	138432	125889	105919	123133	116553	90324.3	143368	92053.3	159042	325331	169951	234014	325331	0.41766	0.361121	0.379761	0.47574	0.442116	0.453943	0.419667
AT5G63980.1	SAL1, ALX8, ATSAL1, HOS2, FRY1, RON1 - Inositol monophosphatase family protein	0.00488304	4.37586	0.347156	0.442399	0.391448	0.338774	0.20569	0.41128	0.90007	0.163091	0.13535	0.0888927	0.0489211	0.0953399	0.0551816	0.0933493	39.43	1	1		12042.6	4150.89	9631.85	13562.4	7179.11	12169.2	8332.35	8538.72	12249.3	9534.29	8546.31	7121.24	6772.22	3428.8	9139.25	11743.5	9712.95	20212.4	21947.9	24797.1	24797.1	0.485646	0.167394	0.388427	0.546933	0.289514	0.490751	0.336021
AT2G15480.1	UGT73B5 - UDP-glucosyl transferase 73B5	0.00492217	99.005	0.00983295	0.00739801	0.0281314	0.0227922	0.0228258	0.0315114	0.73244	0.00577335	0.0128137	0.01961	0.0173663	0.00996939	0.0175383	0.256756	28.25	1	1		222.463	831.297	503.22	0	1171.42	0	1760.92	2353.79	339.71	2261.38	680.882	666.733	832.692	1576.84	2494.79	1829	665.823	52781	25760.3	37435.4	52781	0.00421483	0.0157499	0.00953412	0	0.022194	0	0.0333627
AT5G48880.1	PKT1, KAT5 - peroxisomal 3-keto-acyl-CoA thiolase 2	0.00497937	4.72014	0.137497	0.123695	0.139164	0.142058	0.161959	0.227742	0.583857	0.048947	0.0471716	0.0384862	0.00272666	0.0781209	0.0565185	0.365629	117.38	2	1		50866.8	33826.3	70661.3	27834.7	63167.1	48757.8	36179.8	64060.4	56998.2	54020.6	54167.1	52319.7	81802.6	40193.3	67599.8	109192	80528.9	376625	118304	164756	376625	0.13506	0.0898142	0.187617	0.0739057	0.167719	0.12946	0.0960633
AT4G05390.1	ATRFNR1, RFNR1 - root FNR 1	0.0050067	5.0179	0.246087	0.205102	0.158626	0.216354	0.260119	0.215574	0.795971	0.0641572	0.0628172	0.0780089	0.11092	0.0782471	0.0171941	0.256598	27.96	1	1		17525.1	22633.2	29602.2	16872.6	26158.8	15110.5	12097.8	23367.7	9501.71	27186.9	25776.2	8368.79	29807.6	19351.2	21888.1	20566.1	18656.4	94492.9	83156.1	47991.7	94492.9	0.185465	0.239523	0.313274	0.17856	0.276833	0.159912	0.128029
AT4G29010.1	AIM1 - Enoyl-CoA hydratase/isomerase family	0.00505202	2.86337	0.350643	0.2616	0.332749	0.272398	0.392269	0.371749	0.749058	0.0277139	0.0156116	0.107942	0.0248721	0.0415879	0.0220729	0.318454	150.11	4	3		65822.1	75855.9	66949.9	51685.3	48890	55073	50253.3	57356.8	90370.7	55291.3	48581.7	58200.3	83630.4	71965.9	70461	72022.3	78702.5	198329	77509.3	169841	198329	0.331884	0.382476	0.33757	0.260604	0.24651	0.277686	0.253384
AT5G35170.1	adenylate kinase family protein	0.00505503	2.08979	0.456348	0.678208	0.615203	0.544268	0.58946	0.383741	0.80194	0.0557447	0.132916	0.11903	0.0717013	0.0512088	0.0942017	0.180583	88.36	1	1		19597.7	21422.4	24880.8	31038.2	39695.3	27206	27552	36088.9	25200.2	23392.3	25152.3	30052.8	26631.5	30117.6	14352.3	17732.9	23330.6	48136.5	31117.1	36554.1	48136.5	0.407128	0.445034	0.516881	0.644796	0.824642	0.565186	0.572372
AT3G03250.1	UGP, UGP1, AtUGP1 - UDP-GLUCOSE PYROPHOSPHORYLASE 1	0.0052019	2.31129	0.338375	0.503883	0.435945	0.379296	0.498306	0.506927	0.782083	0.0555089	0.0346273	0.0965132	0.0481057	0.0558609	0.164496	0.194116	77.88	1	1	AT5G17310.1	114723	121514	154672	205116	179238	197760	157572	136949	209107	124768	154939	158477	176679	207101	153059	268055	164517	276710	241711	385085	385085	0.297917	0.315552	0.401658	0.532651	0.46545	0.513548	0.409187
AT2G33210.1	HSP60-2 - heat shock protein 60-2	0.00547126	2.57391	0.564601	0.6177	0.418275	0.379189	0.517133	0.313627	0.807248	0.0434236	0.0885006	0.0969514	0.0631999	0.116459	0.139955	0.168015	64.84	1	1		21541	20873.8	24104	25930.9	26581.3	20262.6	20797.3	14651.4	13830.6	16269.4	16378.8	12026.2	23542.8	17074.8	17764.1	12413.4	6772.76	28666.8	27167.8	39271.9	39271.9	0.548509	0.53152	0.613773	0.66029	0.676854	0.515957	0.529572
AT2G38740.1	Haloacid dehalogenase-like hydrolase (HAD) superfamily protein	0.00560029	2.46452	0.370304	0.373727	0.456902	0.329904	0.524042	0.450698	0.813056	0.118533	0.012316	0.0694309	0.0673653	0.0364251	0.151467	0.175563	24.79	1	1		31210.6	30617.6	51931.6	36841.5	39227.9	38742.2	38642.1	49973.3	51747.8	25899.4	38712.2	36737.1	56300.5	51025.5	44342.6	62488.5	31626.2	102402	66733.1	80641	102402	0.304784	0.298993	0.507133	0.359772	0.383076	0.378334	0.377357
AT1G53990.1	GLIP3 - GDSL-motif lipase 3	0.00568332	23.06	0.0319461	0.0306082	0.050906	0.0481147	0.066317	0.122269	0.705823	0.0170145	0.0148497	0.0358991	0.0379574	0.0703999	0.0777543	0.254888	73.18	1	1		2794.68	6330.51	9346.49	5824.18	8798.31	3075.58	17790.8	6171.48	5472.25	1176.5	15407.7	11236.4	3187.27	22376.4	37057.5	26204.6	7435.59	192738	109215	106163	192738	0.0144999	0.0328451	0.0484932	0.0302181	0.045649	0.0159573	0.0923058
AT2G18660.1	PNP-A - plant natriuretic peptide A	0.0057853	13.407	0.0441244	0.059983	0.0378206	0.0751926	0.284772	0.231367	0.507059	0.0165914	0.0139302	0.00668092	0.0138791	0.00917121	0.231877	0.428237	46.07	1	1		522.125	1153.05	841.795	1047.76	1439.31	934.519	664.081	864.4	628.904	1626.93	1129.94	1532.32	5291.41	5538.03	3455.92	9203.53	538.309	19014.2	4311.85	5597.91	19014.2	0.0274597	0.0606415	0.0442719	0.0551041	0.0756963	0.0491484	0.0349255
AT1G19130.1	unknown protein	0.00597198	2.17933	0.438803	0.376664	0.355482	0.415973	0.441759	0.499907	0.774712	0.108783	0.0448335	0.0373077	0.0743956	0.0326856	0.121154	0.19918	37.77	1	1		290038	200705	186879	213498	199710	168456	200022	162174	186759	255789	206111	180466	239293	215498	250751	322719	198512	514750	320168	361431	514750	0.563454	0.389907	0.363047	0.414759	0.387974	0.327259	0.38858
AT2G30860.1	ATGSTF9, GLUTTR, ATGSTF7, GSTF9 - glutathione S-transferase PHI 9	0.00603839	2.45114	0.457085	0.321775	0.282279	0.287728	0.422827	0.363488	0.691906	0.103339	0.0482015	0.0398236	0.0145998	0.0773775	0.0943408	0.271595	80.1	2	2		116164	184592	162213	111801	91016	123100	89777.4	85503	110632	93977.7	102823	94631	161230	124284	148809	87225.9	132132	337624	164470	198719	337624	0.344063	0.546739	0.480454	0.331142	0.269578	0.364606	0.265909
AT5G13030.1	unknown protein	0.00605719	3.50416	0.347137	0.403565	0.227851	0.396037	0.368323	0.400264	0.798429	0.0837434	0.0611751	0.0861597	0.129498	0.137253	0.0927662	0.213249	117.57	2	2		31616.4	20380.8	32657.6	37699.3	32959.2	27757.2	26608.6	14405.2	14551.4	44066.2	24001.6	28512.1	37829.7	22051.2	40094.3	32503.6	25012.7	81288.5	46754	66666.7	81288.5	0.388941	0.250722	0.401749	0.463771	0.405459	0.341465	0.327335
ATCG00640.1	RPL33 - ribosomal protein L33	0.00617677	3.00085	0.397151	0.22159	0.278958	0.332499	0.497322	0.433843	0.664956	0.0173628	0.0637133	0.0586183	0.0386907	0.199164	0.0991371	0.294833	34.04	1	1		54783.3	50192.6	52551.9	25322.2	23596.8	38973.3	44022	28639.8	37985.5	40689	41338.8	49856.3	47133.5	84373.3	42507.2	67304.7	62269.7	132215	72683.9	58852.7	132215	0.41435	0.379629	0.397473	0.191523	0.178473	0.294773	0.332958
AT3G13860.1	HSP60-3A - heat shock protein 60-3A	0.00632865	2.82413	0.304064	0.250851	0.301364	0.325544	0.419537	0.36596	0.708435	0.0639123	0.0266036	0.0251548	0.0786422	0.0856911	0.105062	0.277222	21.38	1	1		44743.2	41962.2	29462.4	30140.7	29842.9	35854.3	40670.4	39747.6	34718.3	51404.7	41593.6	31375.9	45711.6	61144.6	40302.1	61972.1	37541	127350	86226.7	57081.2	127350	0.35134	0.329502	0.231349	0.236676	0.234337	0.281541	0.319359
AT3G56970.1	BHLH038, ORG2 - basic helix-loop-helix (bHLH) DNA-binding superfamily protein	0.00657034	21.3514	0.0540322	0.0329342	0.0293136	0.0350532	0.0968138	0.103757	0.625887	0.0115731	0.0267438	0.0147389	0.0216534	0.0992372	0.0369721	0.324006	25.05	1	1		12591.8	8224.68	9970.95	9539.35	8821.9	404.594	5025.76	8598.32	3078.76	11255.6	3329.58	5388.11	31715.9	5060.28	27806.1	15995.1	15319.6	189933	82776.6	83919.8	189933	0.0662962	0.0433031	0.0524973	0.0502249	0.0464475	0.0021302	0.0264607
AT4G03830.1	Protein of unknown function, DUF601	0.00660896	6.67915	0.106291	0.147639	0.0858293	0.1328	0.174294	0.233936	0.573267	0.0453561	0.0742255	0.00836233	0.0147103	0.0406542	0.150064	0.375314	24.07	1	1		10720.6	19092.1	8761.97	8970.93	26926.7	17682.8	11055.7	10873.6	9219.57	18090.6	14752.9	15351.9	17607.1	24562.2	21361.1	48899.2	14638.8	120972	51456.7	35619	120972	0.0886206	0.157823	0.0724298	0.0741571	0.222586	0.146173	0.0913903
AT5G65220.1	Ribosomal L29 family protein	0.00673472	2.67443	0.47885	0.254586	0.306415	0.405576	0.414174	0.5455	0.68087	0.0346066	0.0233774	0.0501476	0.0923432	0.0792258	0.164939	0.288203	139.77	1	1		173639	169534	151265	95681	79588.8	87603	91434.3	124737	100218	125811	175941	117026	123270	161833	124654	203916	234687	344184	207552	151298	344184	0.504496	0.492567	0.439488	0.277994	0.231239	0.254524	0.265656
AT1G70810.1	Calcium-dependent lipid-binding (CaLB domain) family protein	0.00691718	9.09278	0.073257	0.0934294	0.0665999	0.0815557	0.15299	0.163111	0.605578	0.0414855	0.0718	0.0309762	0.038908	0.0727827	0.0376495	0.363359	94.93	2	2		1185.99	4025.71	4732.61	3268.29	1566.33	7848.01	3477.43	1438.78	4124.43	2403.15	2971.14	5696.53	4593.84	9251.28	5492.13	7847.65	8801.85	45248.5	12871.3	24084.6	45248.5	0.0262105	0.0889689	0.104592	0.0722297	0.0346161	0.173442	0.0768517
AT5G26667.2	PYR6 - P-loop containing nucleoside triphosphate hydrolases superfamily protein	0.00696105	2.43611	0.270826	0.383834	0.369174	0.329623	0.372343	0.460986	0.659762	0.0197118	0.0560423	0.0255867	0.0527345	0.00468969	0.0868984	0.294856	67.92	2	1	AT5G26667.1	45865.1	52433.2	51882.7	61520.4	69289	82038	73165.2	67818.5	63734.2	66935.1	66169	49681.7	69438.2	68212.3	102952	71655.9	81023	184843	92520.9	88493.6	184843	0.248129	0.283663	0.280684	0.332825	0.374852	0.443824	0.395823
AT2G37670.1	Transducin/WD40 repeat-like superfamily protein	0.00711313	3.62528	0.248237	0.197295	0.17772	0.242382	0.222601	0.265728	0.644285	0.047999	0.0587887	0.0387365	0.0568756	0.0506261	0.0470231	0.332553	20.17	1	1		85695.5	76781.7	57881.2	65949.2	38481.2	70706.8	56985.6	61198.2	39577.2	88834.2	71136.1	55190.7	76459.7	55274.6	65736.7	76770.7	93378.1	295898	175081	100949	295898	0.289612	0.259487	0.195612	0.222878	0.130049	0.238957	0.192585
AT1G60730.1	NAD(P)-linked oxidoreductase superfamily protein	0.00711963	6.0158	0.152251	0.0947574	0.12682	0.0920407	0.121418	0.176957	0.553698	0.0387338	0.007597	0.034562	0.0610921	0.0138077	0.00783196	0.396728	139.17	3	1	AT1G10810.1;AT1G60680.1	5645.96	7507.39	4538.51	3703.08	3946.84	3361.06	6449.69	4282.81	4004.26	1200.19	5932.86	3562.25	4324.82	5081.17	7134.96	6895.35	6532.43	38733.9	16268.7	9338.07	38733.9	0.145763	0.193819	0.117172	0.095603	0.101896	0.086773	0.166513
AT1G60989.1	SCRL7 - SCR-like 7	0.00720751	3.08619	0.314871	0.266091	0.320226	0.301866	0.33147	0.336863	0.821207	0.111049	0.0764847	0.0462467	0.0710438	0.0767344	0.128404	0.238535	20.63	1	1		81032.9	58837.7	38998.9	67047.4	40806.9	43304.5	64600.4	66712	50599	48541.3	72662	50278.5	73040.7	52491.9	91698.2	47201.3	52462.8	104215	172932	189357	189357	0.427936	0.310723	0.205954	0.354079	0.215502	0.228692	0.341156
AT1G10140.1	Uncharacterised conserved protein UCP031279	0.0073029	Infinity	0.0319438	0	0	0	0.110426	0.312839	0.525149	0.0314401	0	0	0	0.105219	0.290774	0.501894	97.21	1	1		1796.95	942.765	0	0	0	0	0	0	0	0	0	0	5284.03	1029.92	9368.12	17036.3	426.752	0	16451.4	28588.9	28588.9	0.0628548	0.0329766	0	0	0	0	0
AT2G18020.1	EMB2296 - Ribosomal protein L2 family	0.00750045	2.01567	0.486099	0.419294	0.550714	0.456403	0.415937	0.582316	0.83839	0.110582	0.0147974	0.0867738	0.109178	0.0503198	0.104972	0.164994	20.81	1	1		188855	245869	300320	203348	212564	218114	227784	309762	295204	228408	285878	175854	191715	227585	287286	243990	349260	504042	425897	337814	504042	0.37468	0.487794	0.595824	0.403434	0.421719	0.432729	0.451914
AT3G60820.1	PBF1 - N-terminal nucleophile aminohydrolases superfamily protein	0.00765631	3.44744	0.264021	0.181907	0.205989	0.259048	0.258456	0.303532	0.627112	0.0532297	0.0505088	0.0581696	0.075824	0.0182582	0.0583764	0.325363	25.2	1	1		55756.2	58710.5	39495.6	41721.8	24052	40303.9	53045.6	34538.1	32537.8	43123.1	67311.9	40627.3	52748.5	47729.4	65127	45907.2	65968.5	194381	93377.5	77937.8	194381	0.286839	0.302038	0.203186	0.214639	0.123736	0.207344	0.272895
AT1G05950.1	unknown protein	0.00766426	12.1658	0.0454229	0.0460704	0.0615874	0.0864868	0.273325	0.395754	0.552609	0.00516583	0.0144179	0.0187499	0.0452363	0.250994	0.524986	0.0476794	25.47	1	1		12480.5	15580.2	14896.2	10368.4	19377.4	13823.6	16390.3	26225.5	15628.1	12308.3	28774.9	40708.3	30213.9	142110	42798.7	315237	16232.9	173858	159348	189402	315237	0.039591	0.0494238	0.047254	0.0328907	0.0614692	0.0438514	0.0519937
AT2G22480.1	PFK5 - phosphofructokinase 5	0.00782451	2.6018	0.554069	0.4529	0.328368	0.424407	0.397674	0.449068	0.854348	0.213413	0.0734495	0.0434898	0.0428063	0.0676138	0.11989	0.126205	70.73	1	1		15113.7	18260.8	7918.31	9166.05	12030.7	12556.3	6954.69	8471.74	9045.72	9648.25	11718.8	10262.5	11066.8	8691.37	14484.8	10239.1	8743.64	24842.2	19516.5	19312.9	24842.2	0.60839	0.735072	0.318745	0.368972	0.484285	0.505442	0.279955
AT3G16360.2	AHP4 - HPT phosphotransmitter 4	0.00789851	2.06038	0.428233	0.50192	0.369939	0.503922	0.440833	0.494327	0.762215	0.0254083	0.0963283	0.0439476	0.0333011	0.0879015	0.0955935	0.206868	20.39	1	1		77926.2	82906	87759	112938	76571.9	101857	64632.4	81065.7	69053	104832	94991.9	92704.6	97329	73274.5	111619	75382.9	99957	193501	128294	120673	193501	0.402716	0.428452	0.453531	0.583655	0.395718	0.526388	0.334015
AT2G47470.1	ATPDIL2-1, UNE5, MEE30, PDI11, ATPDI11 - thioredoxin family protein	0.00795139	2.29346	0.393439	0.454595	0.387722	0.331796	0.420038	0.438558	0.760962	0.0261628	0.0792218	0.0280969	0.0512966	0.0326533	0.0479192	0.273016	86.55	2	2		322738	341878	368336	447731	427112	318672	336297	316373	365272	273961	255992	341159	387802	347389	414347	401073	335989	875148	405583	717131	875148	0.368781	0.390651	0.420884	0.511606	0.488045	0.364135	0.384274
AT3G55010.1	ATPURM, PUR5 - phosphoribosyl-aminoimidazole synthetase / AIR synthase (PUR5)	0.00808023	2.28826	0.386305	0.551135	0.42428	0.353362	0.440374	0.531363	0.808586	0.0411212	0.0758163	0.0373118	0.0754261	0.0451245	0.0851898	0.285814	35.05	1	1		40486	48468.9	40535.7	52955.7	69889.5	61897	49242.7	50342.5	42634.8	36421.6	33013.4	49013.1	45639.7	52770.1	61139.4	67882.3	49092.9	53637.8	105668	111734	111734	0.362342	0.433787	0.362786	0.473943	0.625496	0.553966	0.440712
AT1G78900.1	VHA-A - vacuolar ATP synthase subunit A	0.00813096	2.28146	0.509417	0.387361	0.357403	0.387144	0.427663	0.371911	0.815401	0.0680729	0.061513	0.0725151	0.0194563	0.0500481	0.12481	0.248359	270.36	5	4		949896	878514	726996	748600	651538	542994	641036	460633	691184	684827	626406	630809	774275	655925	852859	446891	565877	1.67211e+06	891297	1.52691e+06	1.67211e+06	0.568082	0.525392	0.434778	0.447698	0.38965	0.324736	0.38337
AT1G71230.1	CSN5B, CSN5, AJH2 - COP9-signalosome 5B	0.00833861	Infinity	0	0	0	0	0.0326799	0.0462576	0.372602	0	0	0	0	0.0462164	0.0801204	0.543425	21.64	1	1	AT1G22920.1	0	0	0	0	0	0	0	0	0	0	0	0	1150.29	0	0	0	2442.3	17599.3	870.275	1203.01	17599.3	0	0	0	0	0	0	0
AT1G56070.1	LOS1 - Ribosomal protein S5/Elongation factor G/III/V family protein	0.00842872	4.78154	0.152917	0.123297	0.123914	0.204564	0.222903	0.200617	0.589548	0.013006	0.00484265	0.0643665	0.0754713	0.0484138	0.00769135	0.379831	164.02	3	3	AT3G12915.1	198655	169209	175999	140288	151758	146470	143231	72497.2	224981	259150	145894	322507	304844	223674	229272	247423	236817	1.18553e+06	296930	614322	1.18553e+06	0.167566	0.142728	0.148456	0.118333	0.128009	0.123548	0.120816
AT5G56630.1	PFK7 - phosphofructokinase 7	0.00864011	8.65699	0.254639	0.0629842	0.172211	0.283152	0.228684	0.142456	0.545253	0.102601	0.0118443	0.0697405	0.0377785	0.056922	0.0743905	0.411894	22.67	1	1		157561	160751	69079.4	34269.2	25117.9	36433.1	124554	54173.7	83262.8	159101	122175	149494	136380	95557.2	88696.6	29084.6	98943	507112	222394	100008	507112	0.310703	0.316994	0.136221	0.0675771	0.0495313	0.0718442	0.245615
AT3G27300.1	G6PD5 - glucose-6-phosphate dehydrogenase 5	0.00876214	3.73937	0.404532	0.190763	0.253631	0.391171	0.400043	0.322949	0.713334	0.183194	0.0236594	0.0667121	0.091304	0.0696819	0.0428931	0.319213	50.94	1	1		14338	7991.54	6143.64	5048.22	4438.86	3939.87	7462.89	4337.4	6051.65	7678.85	8222.8	11631.1	10541.8	8229.72	7385.82	8665.2	6679.92	23461.8	8665.44	18081.1	23461.8	0.61112	0.340619	0.261857	0.215168	0.189195	0.167927	0.318086
AT2G13560.1	NAD-ME1 - NAD-dependent malic enzyme 1	0.00905421	2.89563	0.415208	0.499068	0.293376	0.522597	0.410469	0.433226	0.849508	0.058018	0.177967	0.035493	0.107393	0.0862748	0.118257	0.209346	61	1	1		21043.9	20351.7	26110.7	35709.8	28776.6	16654.2	16449.4	13760.8	17488.1	33789.7	28972.4	22204	18939.1	25551.4	24291.5	16702	29442.3	50839.6	33082.3	54194.8	54194.8	0.388301	0.375529	0.481795	0.658916	0.530986	0.307302	0.303523
AT4G02260.1	RSH1, AT-RSH1, ATRSH1 - RELA/SPOT homolog 1	0.00921896	2.91947	0.261802	0.439561	0.355186	0.460496	0.473139	0.541191	0.764324	0.0811117	0.0654352	0.0925442	0.178964	0.159854	0.0403594	0.207868	27.57	1	1		41665.8	60739.4	33392.7	75910.4	64732.3	87359.4	69940.4	42953.6	71342.8	114129	54345.3	70386.7	101350	62262.7	89642.4	101630	89446.2	104968	118589	172901	172901	0.24098	0.351295	0.193132	0.439038	0.374388	0.505255	0.40451
AT1G29150.1	ATS9, RPN6 - non-ATPase subunit 9	0.00939279	2.23398	0.371635	0.441096	0.364805	0.378416	0.380181	0.352419	0.787298	0.0900132	0.0721428	0.0495403	0.0192127	0.174796	0.0340487	0.216499	79.2	1	1		80416.1	51025.3	81054.7	98753.5	71496.9	81962.3	78644.2	70155.4	59791	76052	68804.1	71517.6	96018.3	48903.3	64166.3	74616.7	62725.7	190596	108105	151467	190596	0.42192	0.267715	0.42527	0.518131	0.375123	0.430032	0.412623
AT1G21380.1	Target of Myb protein 1	0.00942604	4.65492	0.204828	0.135349	0.134896	0.161458	0.205047	0.199603	0.627929	0.0347839	0.0334089	0.0559443	0.0676953	0.072874	0.0446404	0.357079	71.32	1	1	AT1G76970.1	15901.3	14371	11283.4	8210.73	11731.3	7517.79	5406.51	8991.47	12969.8	13032.9	14058	5665.89	17351.5	10381.9	13016.1	16729.6	10749.9	67627	19477.8	40290	67627	0.235132	0.212504	0.166847	0.121412	0.17347	0.111165	0.079946
AT5G03610.1	GDSL-like Lipase/Acylhydrolase superfamily protein	0.00965101	Infinity	0	0.0068072	0.00273973	0	0.000531928	0.00764072	0.397817	0	0.0117904	0.00459857	0	0.00075226	0.00673507	0.521558	23.65	1	1		0	0	0	0	272.786	0	2.27609	107.513	0	0	0	0	14.2107	0	0	169.862	136.326	1194.13	1389.91	13357.7	13357.7	0	0	0	0	0.0204216	0	0.000170396
AT1G78380.1	ATGSTU19, GST8, GSTU19 - glutathione S-transferase TAU 19	0.00987974	2.16791	0.33812	0.415336	0.331081	0.352898	0.344967	0.393294	0.717754	0.0267908	0.0339644	0.0311189	0.0701957	0.00787896	0.0472115	0.287395	120.26	2	2	AT1G17170.1	417829	396372	462468	534317	558507	475397	407172	383172	459748	440682	357596	534190	427163	441186	426434	531514	527047	1.2586e+06	535498	915992	1.2586e+06	0.33198	0.314932	0.367448	0.424534	0.443754	0.37772	0.323513
AT1G09640.1	Translation elongation factor EF1B, gamma chain	0.0099313	4.38984	0.201865	0.292009	0.243021	0.196912	0.345219	0.165779	0.727742	0.098987	0.0790103	0.0565606	0.0546642	0.108836	0.119282	0.277346	22.76	1	1		9550.96	4851.86	3964.38	10430.7	10039.9	6098.58	5573.76	7547.13	8990.98	4064.74	6784.45	7067.3	12804.3	8136.13	9202.22	3079.81	2801.76	30329.2	13513.9	22372.4	30329.2	0.31491	0.159974	0.130712	0.343918	0.33103	0.20108	0.183775
AT3G48990.1	AMP-dependent synthetase and ligase family protein	0.0102752	2.32972	0.485909	0.627338	0.420842	0.332293	0.43773	0.417134	0.77415	0.0746723	0.140904	0.0315914	0.0441259	0.0277573	0.149235	0.217429	57.92	1	1		131692	148967	109147	156483	209783	136998	108819	106584	122205	75315.6	96928.5	94328.9	122301	111804	149215	115692	69726.2	267407	151420	202212	267407	0.492476	0.55708	0.408169	0.585187	0.784507	0.512321	0.406943
AT4G01850.1	SAM-2, MAT2, SAM2, AtSAM2 - S-adenosylmethionine synthetase 2	0.0105543	2.53576	0.308325	0.446376	0.377593	0.470408	0.480021	0.509303	0.781838	0.105902	0.139766	0.0322235	0.103737	0.085315	0.088452	0.19098	384.66	5	1		171602	192407	315555	444810	286856	252169	259000	304116	269117	377228	400910	258666	396984	308342	390598	429374	302557	734683	473780	514746	734683	0.233573	0.261891	0.429512	0.605445	0.390448	0.343235	0.352533
AT2G24090.1	Ribosomal protein L35	0.0108349	2.00569	0.805168	0.458311	0.461894	0.552196	0.6374	0.837891	0.919228	0.0717888	0.11627	0.0508815	0.144611	0.314996	0.201486	0.0581923	62.52	1	1		305318	259154	266958	202076	124265	146918	144069	178270	154620	227074	209654	133479	296063	142730	344206	210762	310253	327118	328797	293295	344206	0.887023	0.752904	0.775578	0.587079	0.361021	0.426833	0.418555
AT1G53850.1	PAE1, ATPAE1 - 20S proteasome alpha subunit E1	0.0108612	2.76295	0.205922	0.211286	0.209576	0.209308	0.211236	0.205204	0.566968	0.0336633	0.0206377	0.0234189	0.0172546	0.0172567	0.0354624	0.375943	90.23	1	1		133703	110824	96854.8	129890	111043	109341	112009	105200	130230	126171	107561	113262	109987	123473	123018	126324	90849.3	552607	179090	208234	552607	0.241949	0.200548	0.175269	0.23505	0.200945	0.197863	0.202692
AT1G27130.1	ATGSTU13, GST12, GSTU13 - glutathione S-transferase tau 13	0.0110074	3.88896	0.273542	0.228387	0.21546	0.345487	0.461974	0.394208	0.837915	0.0334451	0.098937	0.0444894	0.12485	0.335408	0.112369	0.278396	63.63	2	2		22058	23380.8	18363.6	26636.4	13498.5	13135.2	14224.6	15336.6	20693.8	37978.8	22535.2	20069.2	54357.3	17478.2	33249.7	20907.5	37789.9	77748.4	40153.5	77537.8	77748.4	0.28371	0.300723	0.236193	0.342598	0.173618	0.168945	0.182957
AT3G26200.1	CYP71B22 - cytochrome P450, family 71, subfamily B, polypeptide 22	0.0111952	133.275	0.009116	0.0888796	0.0055422	0.310113	0.033472	0.0174677	0.738638	0.00778574	0.0952731	0.00358931	0.525345	0.00331085	0.00297958	0.328982	38.69	1	1	AT3G53290.1;AT3G26190.1	86.5115	198.577	24.6267	354.018	413.694	2251.96	107.29	27.6391	53.3665	10381.8	38.3964	115.885	405.583	352.556	184.83	236.129	172.503	9588.8	4181.37	11325	11325	0.00763901	0.0175344	0.00217455	0.03126	0.0365294	0.198849	0.00947378
AT1G22410.1	Class-II DAHP synthetase family protein	0.0113396	145.854	0.00320808	0.15608	0.15914	0.155473	0.230846	0.34765	0.467912	0.00228325	0.0837287	0.118617	0.0424145	0.00505617	0.185615	0.501546	120.24	2	1		87.4458	536.423	322.749	12432.4	24649.1	8973.68	14053.7	28036.6	4867.68	12705.7	20104.7	13065.6	23057.2	22353.8	37784.5	50388.9	14409	378.861	98357.8	39331.8	98357.8	0.000889057	0.00545379	0.00328138	0.1264	0.250606	0.0912351	0.142884
AT3G17390.1	MTO3, SAMS3, MAT4 - S-adenosylmethionine synthetase family protein	0.0117669	2.20708	0.357124	0.441535	0.536004	0.572455	0.61649	0.581174	0.788203	0.0765144	0.0359924	0.134724	0.101804	0.0164349	0.0819556	0.234446	186.59	4	2		181833	175349	253982	258772	228781	268068	393379	274161	249749	371717	346908	261046	358306	345047	343502	371132	279957	570450	472517	305924	570450	0.318755	0.307387	0.445231	0.453628	0.401054	0.469924	0.689595
AT3G44180.1	syntaxin-related family protein	0.0117823	3.15998	0.265719	0.296984	0.283057	0.299411	0.322853	0.448371	0.839667	0.0401398	0.0168839	0.0453805	0.0219243	0.0494433	0.29597	0.253515	42.64	1	1		169728	230318	202053	211362	224723	236857	188448	252793	200143	237582	207157	233701	217446	270260	284648	584262	147063	413449	733863	755307	755307	0.224713	0.304933	0.267511	0.279836	0.297525	0.313591	0.249498
AT3G02230.1	RGP1, ATRGP1 - reversibly glycosylated polypeptide 1	0.0118464	2.26207	0.361048	0.410429	0.362722	0.401373	0.435285	0.453137	0.816716	0.0180982	0.112351	0.0403661	0.0292972	0.0255528	0.187904	0.184404	242.94	4	1		309557	281435	288136	372381	398107	228879	257920	321317	303968	299910	346690	330717	338632	367962	334096	534325	234937	811645	512319	664685	811645	0.381395	0.346746	0.355002	0.458798	0.490494	0.281994	0.317775
AT4G17260.1	Lactate/malate dehydrogenase family protein	0.0119532	4.09655	0.14382	0.135777	0.131815	0.142334	0.191267	0.168847	0.539985	0.0554945	0.0491856	0.0172284	0.0391646	0.0559068	0.0276287	0.398505	26.32	1	1		18012.9	9920.34	9462.5	16229.4	11339	7735.82	12237.9	12334.7	9701.36	15659	12475.8	8874.34	20003.9	13151.2	13897.9	12694.4	17310.7	86672.3	26018.8	27714.1	86672.3	0.207827	0.114458	0.109176	0.18725	0.130827	0.0892536	0.141198
AT2G42790.1	CSY3 - citrate synthase 3	0.0122314	2.33137	0.480839	0.407416	0.350354	0.321218	0.428595	0.400864	0.748879	0.0544765	0.0653328	0.0462773	0.0445792	0.0365692	0.097814	0.271072	161.48	2	2		65511.1	55546	53093.2	56122.3	50829.1	40606.4	35908.8	44713	46269.5	32573.2	42158.3	41607.2	54864.6	48621.1	50269.7	59154.1	35760.9	120727	55716	94786.4	120727	0.54264	0.460097	0.439781	0.464871	0.421027	0.33635	0.297439
ATCG00790.1	RPL16 - ribosomal protein L16	0.0124197	2.10624	0.551636	0.377517	0.393005	0.332803	0.502153	0.643464	0.700966	0.132323	0.0478574	0.138974	0.0606687	0.0580021	0.016971	0.259363	60.1	1	1		213701	174659	280405	163500	130229	163947	114343	221926	140182	150725	146455	106287	219499	186351	264043	252111	263937	404110	217090	228602	404110	0.528818	0.432206	0.693883	0.404593	0.32226	0.405699	0.282949
AT3G52960.1	Thioredoxin superfamily protein	0.0124454	2156.03	0.000703198	0.000156168	0.000349039	0.00103613	0.00230217	0.000644153	0.336703	0.000384562	2.62419e-05	0.000205947	0.000485003	0.00270913	0.00050356	0.574434	25.5	1	1		184.304	192.908	449.535	72.9108	57.0631	53.6322	229.782	95.5973	84.9834	227.287	385.179	605.707	1652.95	151.478	188.972	473.712	94.6432	391898	2519.33	1442.36	391898	0.000470284	0.000492239	0.00114707	0.000186045	0.000145607	0.000136852	0.000586331
AT5G49760.1	Leucine-rich repeat protein kinase family protein	0.0124503	3.34987	0.424771	0.355514	0.226559	0.211843	0.298304	0.308299	0.709645	0.0274434	0.150928	0.0650034	0.0586236	0.0699684	0.106183	0.309563	42.36	1	1		11262.5	10322.5	11731.4	13832.2	7384.86	6667.13	7499.79	4123	6147.08	7185.5	5276.09	4154.02	9092.54	6505.53	6875.06	6073.62	11232.4	26144.6	10037.3	19478.2	26144.6	0.430779	0.394822	0.448714	0.529068	0.282463	0.25501	0.286859
AT1G72680.1	ATCAD1, CAD1 - cinnamyl-alcohol dehydrogenase	0.0124692	2.24288	0.607679	0.394648	0.389313	0.447726	0.610149	0.392041	0.873181	0.255636	0.0738436	0.0689489	0.0589543	0.0821101	0.0340346	0.188314	53.16	1	1		28377.5	23135.6	11213.7	15238.2	14844.9	10654	10897.5	15618.3	13670.5	17521.3	13477.3	15217.4	22991.7	18996.2	13447.1	12339.9	14680.9	22599.2	33125.9	34407.9	34407.9	0.824739	0.672392	0.325905	0.442869	0.43144	0.309637	0.316715
AT1G51710.1	UBP6, ATUBP6 - ubiquitin-specific protease 6	0.0126133	2.45348	0.40798	0.337876	0.339974	0.319163	0.440752	0.390025	0.783059	0.0728055	0.0918179	0.00841056	0.108629	0.0215528	0.132953	0.209696	45.74	1	1		13914.6	17074	19976	15663.4	16837.2	9706.68	14560.4	13937.4	13971.6	18028.9	12822	9018.66	17718.2	18987.4	22553.1	13957.5	12211.1	31968	41639.8	24211.4	41639.8	0.334167	0.410039	0.479734	0.376165	0.404353	0.233111	0.349674
AT5G09590.1	MTHSC70-2, HSC70-5 - mitochondrial HSO70 2	0.0126169	3.05976	0.311218	0.231921	0.254016	0.32896	0.414837	0.45616	0.709623	0.102256	0.101648	0.0808273	0.0522191	0.0020056	0.115989	0.262897	395.16	3	1		81259.2	51972.3	44424.2	50533.7	22398.6	59457.4	34924	65122.1	44956.3	74036.3	56138.7	57608	79205	78665.3	112260	75003.5	73130.7	190280	92814.7	121986	190280	0.427051	0.273136	0.233468	0.265576	0.117714	0.312474	0.18354
AT1G05190.1	emb2394 - Ribosomal protein L6 family	0.0127546	2.95003	0.598778	0.240527	0.233986	0.306332	0.387215	0.569495	0.690267	0.184925	0.1151	0.0254778	0.0859655	0.125839	0.229258	0.268671	158.22	3	3		641659	369271	412031	269365	90683.9	211550	169261	178798	207996	295524	266639	165817	377218	236245	474822	258831	619717	792147	436206	412025	792147	0.810025	0.466165	0.520145	0.340045	0.114479	0.267059	0.213674
AT3G14067.1	Subtilase family protein	0.012808	2.09426	0.651056	0.351749	0.354618	0.37677	0.456462	0.619136	0.736653	0.304195	0.0502616	0.0974375	0.0466674	0.0385712	0.156251	0.153225	57.52	1	1		329135	168325	145396	122363	128005	96950.7	85575.6	114934	149641	115946	141720	114358	159215	141261	257947	155619	197772	294918	238122	194335	329135	1	0.511415	0.441753	0.371773	0.388913	0.294562	0.260002
AT5G62180.1	AtCXE20, CXE20 - carboxyesterase 20	0.0131283	13.6174	0.0559767	0.0884622	0.0615613	0.038621	0.0716883	0.0620421	0.525918	0.0243192	0.0880984	0.0178973	0.0249755	0.0192346	0.0543899	0.410844	96.65	1	1		9723.47	4773.22	4931.29	3597.12	5136.1	21969.6	5665.02	9492.22	6208.98	1592.14	7370.83	4441.32	9867.18	6720.18	2235.33	14261.3	5036.49	115691	31673.4	35167.5	115691	0.084047	0.0412584	0.0426248	0.0310926	0.044395	0.189899	0.0489669
AT1G02335.1	GL22 - germin-like protein subfamily 2 member 2 precursor	0.0134481	12.8784	0.0950955	0.0486661	0.0553603	0.114486	0.0757036	0.0526538	0.62674	0.065762	0.0185655	0.0410276	0.0541839	0.0561497	0.019266	0.323617	44.2	1	1		10113.1	8337.52	1435.8	3326.75	2132.26	4718.04	6168.8	660.162	4748	10203.7	3619.45	10118.3	8044.68	2509.42	2742.06	5210.25	3058.66	69706.8	29608.4	31748.9	69706.8	0.14508	0.119608	0.0205978	0.047725	0.030589	0.0676842	0.0884964
AT3G11130.1	Clathrin, heavy chain	0.0136411	Infinity	0.0257142	0	0.0297975	0.0225928	0	0.0133247	0.346886	0.0231079	0	0.0423949	0.00821234	0	0.00891908	0.565766	62.64	1	1		0	2168.2	2993.83	0	0	0	740.07	5241.67	0	2043.87	1545.22	946.33	0	0	454.327	1571.55	648.999	66915.5	2239.46	481.163	66915.5	0	0.032402	0.0447405	0	0	0	0.0110598
AT2G26560.1	PLP2, PLA IIA, PLA2A - phospholipase A 2A	0.0139463	67.393	0.00955017	0.0114878	0.0395777	0.0218176	0.0839859	0.167905	0.643614	0.0165414	0.0198975	0.0131757	0.0192358	0.0451296	0.161077	0.317706	197.35	3	3		4112.72	0	0	0	4947.17	0	3524.26	6463.79	7055.83	2189.62	6240.92	965.066	16636.8	7475.19	49566.2	18323.2	4417.94	143548	55992.4	77628.3	143548	0.0286505	0	0	0	0.0344635	0	0.0245511
AT1G05750.1	PDE247, CLB19 - Tetratricopeptide repeat (TPR)-like superfamily protein	0.0140577	3.21854	0.233803	0.268246	0.312182	0.26753	0.347826	0.343254	0.752504	0.0883119	0.0461212	0.0359482	0.029126	0.134726	0.175499	0.221477	39.94	1	1		51301.5	114934	87132	99468.3	112123	79101.4	122149	118209	97947.9	107601	86623	95692.9	91231.6	160057	117779	190266	63933.4	361227	206975	247273	361227	0.14202	0.318177	0.241211	0.275363	0.310395	0.21898	0.338152
AT4G31610.1	REM1, ATREM1 - Transcriptional factor B3 family protein	0.0141693	2.28064	0.3932	0.587138	0.603921	0.512661	0.851676	0.758706	0.896746	0.146692	0.158707	0.15405	0.147664	0.166447	0.09392	0.0934636	21.05	1	1		10682.5	7050.86	15232.8	16213.5	20938.5	12074.2	15191.9	21770.8	13670.6	10166.9	18419.6	14395.4	27091	20512.5	22662.2	22775	18173.4	24378.4	22858.6	27946.9	27946.9	0.382241	0.252295	0.545063	0.580152	0.749222	0.43204	0.543597
AT4G37980.1	ELI3-1, ELI3, ATCAD7, CAD7 - elicitor-activated gene 3-1	0.014462	2.15489	0.604087	0.381551	0.407118	0.533663	0.519244	0.650951	0.822202	0.148104	0.0571648	0.0705362	0.0650634	0.0751508	0.210154	0.168619	81.34	2	1	AT4G37990.1	141081	117534	85130.3	78636.8	59851.3	78626.6	92293.7	66749.9	72619.7	109303	107350	87018.3	108568	88409.5	135480	78985.3	155946	189677	152127	126055	189677	0.743795	0.619651	0.448816	0.414582	0.315543	0.414528	0.486583
ATCG00830.1	RPL2.1 - ribosomal protein L2	0.0147637	2.24204	0.781071	0.386839	0.549036	0.578222	0.641642	0.779709	0.867307	0.0314496	0.143984	0.0933649	0.161991	0.00512227	0.144717	0.211766	256.62	5	3		825409	801300	867446	542122	242932	450220	574050	688554	490606	581056	802505	462844	686829	679119	844964	668932	975908	1.04189e+06	1.06442e+06	663223	1.06442e+06	0.775457	0.752807	0.81495	0.509314	0.22823	0.422974	0.53931
AT3G51840.1	ACX4, ATSCX, ATG6 - acyl-CoA oxidase 4	0.0148322	2.40837	0.539828	0.344926	0.31604	0.355856	0.400915	0.467789	0.76114	0.153805	0.100444	0.0975921	0.00344174	0.153631	0.067805	0.213636	281.92	4	2		139791	82843.4	94376.4	84115.2	72636.9	45804.1	58316.9	44783.1	82492.8	70298.4	68955.4	69721.1	99743.4	57213.7	95642.6	76736.8	102327	136063	115164	195748	195748	0.714139	0.423214	0.482131	0.429711	0.371073	0.233995	0.297917
AT3G43300.1	ATMIN7, BEN1 - HOPM interactor 7	0.0148584	5.09793	0.134728	0.334038	0.202854	0.182853	0.131682	0.24057	0.671304	0.0510711	0.185444	0.0509945	0.113412	0.0066901	0.0968135	0.293446	38.52	1	1	AT3G43300.2	3153.83	1496.04	2038.98	9063.34	3550.07	3970.58	3994.83	3676.18	2400.1	4844.2	3138.36	1095.52	2257.49	2100.92	5622.26	2420.99	3900.36	16549	7210.14	9569.1	16549	0.190575	0.0904005	0.123209	0.547667	0.214518	0.239928	0.241394
AT5G27470.1	seryl-tRNA synthetase / serine--tRNA ligase	0.0151978	Infinity	0.0192443	0.00563226	0.0105478	0.00793347	0	0.0178759	0.375068	0.00853177	0.00360713	0.0124405	0.00794775	0	0.0130789	0.54124	39.99	1	1		1225.47	688.07	1779.56	513.115	94.8632	472.891	1552.81	470.299	1.08494	0	505.674	1016.81	0	0	602.604	2107.16	720.73	63968.9	4386.03	3623.04	63968.9	0.0191573	0.0107563	0.0278192	0.00802133	0.00148296	0.00739251	0.0242744
AT3G10410.1	SCPL49, CPY - SERINE CARBOXYPEPTIDASE-LIKE 49	0.0152825	2.52353	0.697995	0.679576	0.464782	0.473685	0.374966	0.50628	0.94624	0.122421	0.139434	0.19383	0.0854865	0.019364	0.144096	0.0503586	54.44	1	1		40383.7	33840.6	48130.2	40226.2	31314.8	47584.8	34530.1	32826.5	14117.1	33303	23760.5	25970.8	21109.7	22709.9	37751.1	30064.6	20932.3	58431.4	52598	54841	58431.4	0.69113	0.579151	0.823704	0.688434	0.535924	0.814369	0.590951
AT1G12240.1	ATBETAFRUCT4, VAC-INV - Glycosyl hydrolases family 32 protein	0.0153236	Infinity	1.72131e-05	0	0	0.000577295	0	0.00849895	0.335162	2.9814e-05	0	0	0.000999905	0	0.0107391	0.575772	27.55	1	1		0	0	1.0715	0	0	0	0	0	0	0	35.9361	0	0	0	99.9918	1.73585	427.325	20749.7	8.82494	104.988	20749.7	0	0	5.16394e-05	0	0	0	0
AT4G19210.1	ATRLI2, RLI2 - RNAse l inhibitor protein 2	0.0154664	2.67799	0.329226	0.257254	0.254624	0.27332	0.354482	0.322695	0.681882	0.103891	0.072763	0.0168655	0.0686962	0.050183	0.104088	0.276866	27.25	1	1		48128.9	27134.6	30987.1	31979.8	32404	18639.2	26003.1	29444.4	26727	35657.2	31302.8	21248.1	41951.1	34316.5	47415.7	26269	30458.1	107576	53286.1	59200.3	107576	0.447394	0.252236	0.288049	0.297277	0.30122	0.173265	0.241718
AT1G02500.1	SAM1, SAM-1, MAT1, AtSAM1 - S-adenosylmethionine synthetase 1	0.0155501	3.71334	0.168012	0.307194	0.236123	0.315027	0.375925	0.355012	0.623885	0.0906904	0.0728314	0.028041	0.0346613	0.132931	0.0567557	0.338733	392.9	6	2		62286.5	36532.4	110816	157516	128821	96960.7	91187	111669	91763.5	145691	130508	116873	195447	117258	173964	128331	140668	415913	142600	219933	415913	0.149758	0.0878365	0.266441	0.378724	0.309731	0.233127	0.219245
AT5G20990.1	B73, SIR4, CNX, CHL6, CNX1 - molybdopterin biosynthesis CNX1 protein	0.0156449	2.88261	0.378506	0.319093	0.285288	0.29546	0.459885	0.395583	0.822372	0.0704097	0.105088	0.0940035	0.0578657	0.0253685	0.238791	0.193823	24.13	1	1		6941.68	5699.42	8294.98	8087.44	5113.45	4448.94	3842.04	4745.83	7192.07	6623.65	5177.01	4541.93	8809.86	8148.39	4511.72	12369.5	4999.38	11350.9	18437.5	15699	18437.5	0.376498	0.309122	0.449898	0.438641	0.27734	0.241299	0.208382
AT5G13420.1	Aldolase-type TIM barrel family protein	0.0156881	3.33334	0.242352	0.256025	0.244556	0.226638	0.178894	0.261476	0.596314	0.0295444	0.0556941	0.077912	0.0495827	0.00149532	0.0175026	0.349606	117.54	1	1		72304.9	69763.1	57183.9	87554.6	58988.8	63950.3	43239.3	73281.1	84544.1	77310.4	51138.6	57883.7	49316.2	48736.6	77196.6	68837.6	68940.6	274053	108540	107672	274053	0.263835	0.25456	0.20866	0.31948	0.215246	0.23335	0.157777
AT2G33800.1	Ribosomal protein S5 family protein	0.0157898	2.54523	0.55719	0.251382	0.287173	0.324817	0.486414	0.575049	0.639825	0.0580707	0.0267081	0.118923	0.13504	0.000610336	0.108415	0.314397	53.69	2	2		103434	87376	86214.2	40714	37784.6	46483.8	41975.2	69499.8	31301.8	65890.4	67594.6	28007.7	80683.4	80540.3	77250.2	113184	95469.2	165727	69664.1	82717.8	165727	0.624122	0.527229	0.520218	0.245669	0.227993	0.280485	0.253279
AT1G63000.1	NRS/ER, UER1 - nucleotide-rhamnose synthase/epimerase-reductase	0.0158074	2.15589	0.384538	0.41643	0.457144	0.532665	0.379179	0.556533	0.817467	0.0951358	0.101579	0.0731938	0.127323	0.139375	0.11405	0.160685	85.28	1	1		121919	74415.5	93513.7	133791	93729.4	86366.2	133761	113786	97027.9	127341	168572	105587	120031	70507.6	172300	129106	118084	251252	189701	175217	251252	0.485245	0.296179	0.372191	0.532497	0.373049	0.343744	0.532378
AT4G01370.1	ATMPK4, MPK4 - MAP kinase 4	0.0158808	Infinity	0.0111277	0.00019475	0.0277137	0.0168545	0.0108198	0	0.34107	0.0034787	0.000337318	0.0436156	0.00511426	0.0153015	0	0.570656	50.42	1	1		181.815	152.131	273.566	0	0	10.6323	93.7629	1419.25	0	273.66	234.695	411.808	0	393.799	0	0	0	18198.1	165.577	256.778	18198.1	0.00999087	0.0083597	0.0150326	0	0	0.000584251	0.00515234
AT5G62530.1	ALDH12A1, ATP5CDH, P5CDH - aldehyde dehydrogenase 12A1	0.0159655	2.15018	0.40508	0.395219	0.321766	0.327345	0.363758	0.36828	0.691857	0.0508176	0.0554977	0.0262279	0.0307448	0.0489223	0.0708357	0.286312	34.91	1	1		73649.5	57707.3	70485.3	69207.4	72546	55175.1	57338.1	48738.9	54251.7	59084.5	48945.6	55078.4	66163.1	54671.7	73807.9	50535.4	59162.3	166092	72093	106551	166092	0.443425	0.347441	0.424374	0.41668	0.436781	0.332195	0.345218
AT3G22960.1	PKP1, PKP-ALPHA - Pyruvate kinase family protein	0.016026	Infinity	0.0053253	0	0	0.000616452	0	0.00483525	0.352765	0.00922369	0	0	0.00106773	0	0.0083749	0.560812	33.08	1	1		0	0	225.367	0	0	0	0	0	0	0	26.0883	0	0	0	204.628	0	0	14106.7	156.53	665.84	14106.7	0	0	0.0159759	0	0	0	0
AT2G20580.1	RPN1A, ATRPN1A - 26S proteasome regulatory subunit S2 1A	0.0160835	4.71116	0.166139	0.191733	0.197424	0.148692	0.333091	0.229025	0.700514	0.0200587	0.123807	0.0485279	0.0916896	0.149087	0.107513	0.262107	53.01	1	1		3308.04	4145.48	4072.48	7739.32	2731.83	2830.4	3393.63	4672.33	5630.41	5516.7	3520.49	1278.41	10140.6	5264.91	8033.3	3177.46	4677.94	23125.1	13611.4	11861.9	23125.1	0.143049	0.179263	0.176106	0.334671	0.118132	0.122395	0.14675
AT5G59540.1	2-oxoglutarate (2OG) and Fe(II)-dependent oxygenase superfamily protein	0.0163639	2.44913	0.259807	0.290468	0.360617	0.477543	0.540556	0.586635	0.6363	0.0558697	0.0146756	0.102545	0.0573296	0.00449365	0.180296	0.329016	34.05	1	1		1603.91	1259.55	1048.4	1407.1	1542.32	1424.1	2203.99	1998.12	1227.64	2424.39	2096.21	2669.68	2728.96	2697.07	3771.67	3083.22	1977.95	5018.93	2758.15	1803.57	5018.93	0.319572	0.250961	0.208888	0.280358	0.307301	0.283746	0.439135
AT3G23570.1	alpha/beta-Hydrolases superfamily protein	0.0164198	2.4477	0.45669	0.355691	0.389907	0.395087	0.518626	0.509106	0.870624	0.152503	0.0777359	0.137323	0.108001	0.114031	0.12588	0.112483	109.83	2	2		89183.7	80956	145506	74069.5	69325.8	102444	84171.3	61403.1	123914	86541.2	68686.3	117841	100908	138061	140121	84659.5	127094	230387	187969	183386	230387	0.387104	0.351392	0.631574	0.3215	0.30091	0.444662	0.365348
AT1G27450.1	APT1, ATAPT1 - adenine phosphoribosyl transferase 1	0.0165976	7.91687	0.158382	0.0980372	0.070161	0.0894559	0.101575	0.119681	0.555455	0.110589	0.0720072	0.00648691	0.0262925	0.0745572	0.0560833	0.387983	43.49	1	1	AT1G27450.3	180911	63108.5	56598.9	114594	37493.5	33993.3	49116.7	42322.3	41730.8	74576.4	53464.3	41752.2	97620.5	30910	84299.7	36734.1	106127	632688	180353	241248	632688	0.28594	0.0997468	0.0894579	0.181123	0.0592606	0.0537284	0.0776319
AT1G35160.1	GRF4, 14-3-3PHI, GF14 PHI - GF14 protein phi chain	0.0168729	Infinity	0	0	0.0021836	0	0	0.00453769	0.339483	0	0	0.00189592	0	0	0.00104014	0.572099	416.64	6	2	AT1G35160.2	0	0	0	0	0	0	948.329	0	872.828	0	0	0	0	0	1560.52	983.312	1240.68	278006	5128.82	0	278006	0	0	0	0	0	0	0.00341119
AT1G62750.1	ATSCO1, ATSCO1/CPEF-G, SCO1 - Translation elongation factor EFG/EF2 protein	0.0175455	2.19761	0.478547	0.487685	0.578298	0.443183	0.386945	0.575867	0.850356	0.155668	0.0761217	0.0481507	0.10287	0.0135812	0.0610781	0.217268	55.53	2	2		94186.6	131961	182500	136538	118380	161535	149347	175866	168616	118446	101491	158513	107409	112876	164932	180774	146047	270390	171114	284645	284645	0.330892	0.4636	0.64115	0.479677	0.415885	0.567495	0.524678
AT4G08870.1	Arginase/deacetylase superfamily protein	0.0177264	2.78126	0.656706	0.371453	0.402961	0.447989	0.557755	0.279055	0.776123	0.106849	0.00735571	0.0526245	0.134421	0.00691095	0.115324	0.310013	106.29	1	1		320377	428868	335246	199800	206927	206694	199005	212038	254410	167376	313920	258517	304337	309717	195627	80584	184623	550470	232453	498774	550470	0.582006	0.779095	0.609017	0.362963	0.37591	0.375486	0.361519
AT4G11260.1	ATSGT1B, ETA3, RPR1, EDM1, SGT1B - phosphatase-related	0.0177543	6.08968	0.111696	0.129933	0.0891762	0.195889	0.206449	0.18785	0.543054	0.0558674	0.0366893	0.0595768	0.0137692	0.0263051	0.0469534	0.410351	109.43	2	2		7865.81	20907.9	25075	14176.3	23204.8	25259.6	7774.04	9900.51	25317.4	29086	33450.7	31901.6	36165.6	30187.4	35482.7	21548	33532.2	160700	33105.6	68001.1	160700	0.0489471	0.130105	0.156036	0.0882158	0.144398	0.157184	0.048376
AT3G59760.1	OASC, ATCS-C - O-acetylserine (thiol) lyase isoform C	0.0177659	5.21782	0.245661	0.319014	0.206861	0.267913	0.238767	0.1762	0.919379	0.108434	0.132011	0.104847	0.0655476	0.0570518	0.170731	0.101724	26.14	2	2		26057.5	40405.9	16216	21020.6	50639.9	35706.1	27947.7	9813.93	31859	28889.1	37923.4	23355.9	22260.5	31312.1	41735.6	10997	6568.93	90319.8	112186	106919	112186	0.23227	0.360169	0.144545	0.187373	0.451392	0.318276	0.249119
AT4G02380.2	SAG21 - senescence-associated gene 21	0.0178037	9.89336	0.0644008	0.0829786	0.173921	0.338121	0.233367	0.408126	0.63714	0.04597	0.0298675	0.0746092	0.180499	0.0487078	0.300544	0.322332	48.48	1	1	AT4G02380.1	2248.6	4778.45	10317.5	9800.62	4529.24	8018.08	21324	17275.5	8241.05	30741.7	46361.4	13960.2	24042.2	17858.3	52129.3	52303.8	5484.23	89773.9	34469.9	47351.9	89773.9	0.0250473	0.0532276	0.114927	0.10917	0.0504517	0.0893141	0.23753
AT1G07700.1	Thioredoxin superfamily protein	0.0181444	2.13445	0.668026	0.406266	0.463275	0.505102	0.6071	0.587479	0.867154	0.18538	0.0104666	0.108734	0.0602952	0.00905804	0.200659	0.117739	29.48	1	1		22587.6	21074.5	12869.1	11272.3	11800.3	11307.3	16609.1	11356.5	11238.7	14126.4	16006.3	12611.2	16944.5	17305.8	10894.6	16605.5	22214.8	21881.1	23293.1	28208.1	28208.1	0.800749	0.74711	0.456219	0.399614	0.41833	0.400853	0.588807
AT4G14800.2	PBD2 - 20S proteasome beta subunit D2	0.018298	3.9839	0.26331	0.2465	0.174682	0.263379	0.308863	0.26216	0.695918	0.0666979	0.137333	0.0351577	0.0422282	0.104368	0.124805	0.26831	30.29	1	1	AT4G14800.1	32305	19311	25385	38330.5	11798.2	21956.6	17519	13381.5	20182.7	30160.4	22071.5	24789.1	37301.2	22913.6	21371.7	16032.7	39260.4	97478.2	48007	58025.1	97478.2	0.331408	0.198106	0.260418	0.393221	0.121034	0.225246	0.179722
AT1G06130.1	GLX2-4 - glyoxalase 2-4	0.01839	3.14752	0.232528	0.193439	0.242553	0.213733	0.254134	0.298407	0.608853	0.040994	0.0103966	0.0222014	0.0713881	0.0488772	0.0418816	0.357428	40.22	1	1		34929.2	24734.5	33210.3	25945.3	27032.2	24283.8	30269.8	30923.5	35684.9	32660.5	35132.4	17574.2	38435.9	29233.1	45563.4	39169.7	34453.6	133137	39838.2	70206.9	133137	0.262356	0.185783	0.249446	0.194877	0.203041	0.182398	0.227359
AT5G13510.1	Ribosomal protein L10 family protein	0.0183962	3.75971	0.376943	0.151943	0.150471	0.228887	0.335739	0.348524	0.565727	0.0588796	0.065557	0.0372382	0.0729001	0.106443	0.175484	0.376643	109.75	3	2		101211	117003	85387.6	56882.3	21995.3	43502.3	50400.1	40389.3	30404.9	71835	73642.8	38875.3	110346	69931.1	75862.7	57877.5	146973	268478	99057.8	88119.6	268478	0.376982	0.435803	0.318043	0.21187	0.0819258	0.162033	0.187725
AT1G56450.1	PBG1 - 20S proteasome beta subunit G1	0.0185339	2.40138	0.35329	0.368731	0.389651	0.367642	0.497209	0.571173	0.848383	0.0776777	0.198922	0.0703535	0.0202379	0.0997036	0.117191	0.141403	116.91	2	1		60628.1	63906.4	89257.5	113117	77022.8	32996.3	71372.2	94948.8	69475	78530.2	73501.2	70445.5	114516	86073.5	110356	140905	94381.8	201715	145254	166426	201715	0.300563	0.316815	0.442492	0.560775	0.381839	0.163579	0.353826
ATCG00330.1	RPS14 - chloroplast ribosomal protein S14	0.0185921	2.07834	0.53504	0.442741	0.408879	0.374341	0.552056	0.712328	0.778007	0.101213	0.0935462	0.088049	0.118673	0.178207	0.0647664	0.218176	75.5	1	1		94550.5	89514.3	125567	106224	75758	74235.5	66384	98214.1	72023.4	82967.1	87745	45921.9	130801	82185.2	146963	141995	123272	192903	148566	108770	192903	0.490146	0.464039	0.650935	0.550663	0.392727	0.384834	0.344132
AT4G36400.1	FAD-linked oxidases family protein	0.0186199	3.00579	0.231132	0.220821	0.200908	0.204579	0.268836	0.233998	0.603889	0.0390693	0.0377197	0.0397019	0.021409	0.145698	0.0162383	0.352482	76.2	1	1		18305.8	15331.5	13059.2	17483.2	12409.5	14720.7	16595.1	11676.6	12318.6	14294.2	12148.3	14889.3	25042.8	11166.5	16869.6	15722.5	14683.4	67344.6	21873.9	32787.5	67344.6	0.271823	0.227657	0.193916	0.259608	0.184268	0.218587	0.246421
AT5G20890.1	TCP-1/cpn60 chaperonin family protein	0.0188383	2.32566	0.33445	0.462959	0.483729	0.45998	0.550238	0.721225	0.777817	0.126033	0.0510286	0.074738	0.0737984	0.00982683	0.0930281	0.271667	106.42	1	1		38497.9	19333.6	43391.5	51599	47181.9	41336	40138	52381	53884.1	51400.6	49966.6	37848.1	56211.8	54809.8	80980.3	74767.7	62534.6	100885	86610.3	47915.1	100885	0.381602	0.19164	0.430108	0.511463	0.46768	0.409734	0.397859
AT1G07780.1	PAI1, TRP6 - phosphoribosylanthranilate isomerase 1	0.0189763	4.59198	0.260825	0.314958	0.280646	0.146967	0.172419	0.245486	0.674869	0.149633	0.135041	0.0514462	0.0292278	0.00322229	0.101957	0.32923	56.16	1	1		8309.99	18420.3	6626.7	10414.1	20064.7	9801.35	10344.1	14459.7	11088.1	7305.36	6606.01	4884.31	7447.39	7253.13	5793.49	11212.4	14389.5	42630.2	29113	14566.2	42630.2	0.194932	0.432096	0.155446	0.24429	0.470669	0.229916	0.242648
AT4G29040.1	RPT2a - regulatory particle AAA-ATPase 2A	0.0191842	3.00323	0.253758	0.250521	0.248007	0.210146	0.244905	0.281817	0.631118	0.0343185	0.0813251	0.0571492	0.0659297	0.103848	0.0205014	0.320716	108.4	1	1	AT2G20140.1	61224.2	53244.9	69859.8	83023.3	45921.7	53033	55179.8	75664.9	49306.7	65801.8	52800.3	34047.5	77079.7	41519.2	73707.2	64018.8	66985.1	242132	115017	101293	242132	0.252854	0.2199	0.288519	0.342884	0.189655	0.219025	0.227891
AT5G08670.1	ATP synthase alpha/beta family protein	0.0193875	2.82115	0.342996	0.361945	0.319131	0.377503	0.274471	0.231796	0.653931	0.0425254	0.0198528	0.0631232	0.125478	0.0461326	0.0496764	0.313965	276.62	3	3	AT5G08680.1	575901	604058	474117	549513	613324	582618	593521	399026	546440	501474	479617	839392	388770	493644	438909	283961	394952	1.60748e+06	622656	923405	1.60748e+06	0.358264	0.37578	0.294945	0.341848	0.381544	0.362442	0.369225
AT1G53860.1	Remorin family protein	0.0195221	2.96427	0.245689	0.263968	0.263823	0.240762	0.212982	0.28901	0.631336	0.0390764	0.0421245	0.0848425	0.0744075	0.0643909	0.0421112	0.319471	21.95	1	1		39951.2	30548.2	41536.9	47011.2	34351.5	39009.1	42130.7	26311.3	51863.4	36785.2	47811.3	25193.3	39294.7	25453	51225.7	41310.6	39254.8	152003	69655.8	66236.1	152003	0.262832	0.200971	0.273264	0.309278	0.225992	0.256633	0.27717
AT1G30580.1	GTP binding	0.0196284	2.86593	0.298217	0.528831	0.400043	0.351768	0.469176	0.594453	0.854668	0.0944245	0.078319	0.0354837	0.143448	0.168399	0.248025	0.1294	113.03	2	2		36329.3	63062.7	70358.8	89306.7	117238	94476.2	75498.1	82830.6	69383.7	68367.3	38751.5	93114.6	66427.9	111615	118353	156824	63197.7	189740	142674	154080	189740	0.191469	0.332364	0.370817	0.47068	0.617887	0.497925	0.397903
AT1G08450.2	CRT3, PSL1, EBS2, AtCRT3 - calreticulin 3	0.0196428	3.73859	0.27719	0.192193	0.219808	0.313875	0.266875	0.3905	0.718532	0.0606611	0.0709629	0.104771	0.1276	0.0717274	0.0929056	0.297252	21.87	1	1		86369.6	55149.1	74276.2	64929	29342.1	55353	86980.4	50251.4	33890.4	85644.1	112268	46442	82416.5	56093.1	87260.1	87573.2	129174	259503	194087	105794	259503	0.332827	0.212518	0.286225	0.250205	0.113071	0.213304	0.335181
AT1G56560.1	Plant neutral invertase family protein	0.0199697	3.83634	0.441109	0.503469	0.457607	0.424269	0.188493	0.422261	0.723121	0.0982191	0.0522183	0.083488	0.121029	0.143279	0.106485	0.275478	75.5	1	1		10661.1	6770.03	8787.55	10769.2	10351	8805.09	8195.42	10974.1	8029.83	11099.9	6505.02	7612.84	1727.25	5741.85	9374.97	5941.36	9782.08	19812.7	8897.2	14271	19812.7	0.538094	0.341701	0.443531	0.543548	0.522441	0.444416	0.413644
AT5G64380.1	Inositol monophosphatase family protein	0.0201673	Infinity	0	0	0.0356623	0.052766	0.046338	0.0608524	0.333333	0	0	0.0439873	0.0345269	0.000402696	0.042057	0.57735	41.47	1	1		0	0	0	0	0	0	0	2618.6	684.547	2660.09	1695.99	531.252	1421.86	1439.44	1147.51	3377.98	1110.83	30874.3	0	0	30874.3	0	0	0	0	0	0	0
AT4G31300.1	PBA1 - N-terminal nucleophile aminohydrolases superfamily protein	0.0206503	2.43378	0.499982	0.283539	0.331317	0.406984	0.44036	0.398716	0.690072	0.174199	0.056394	0.00830011	0.0577757	0.0326157	0.0616416	0.269129	102.52	2	2	AT4G31300.2	148850	151430	74736.5	87000.6	60798.6	64872.3	82642.4	85001.4	80864.6	113409	106261	85593	115865	104333	89017.3	92687.5	117356	250020	128858	138718	250020	0.595353	0.60567	0.298922	0.347974	0.243175	0.259468	0.330542
AT4G14040.1	EDA38, SBP2 - selenium-binding protein 2	0.0207611	2.37918	0.390722	0.704943	0.448068	0.352703	0.468757	0.51083	0.839142	0.25817	0.0314407	0.0335516	0.0639755	0.0975211	0.0692765	0.197361	107.07	2	1		15642.7	24494.3	55890.5	56006.4	60709.4	56537.6	37638.2	38869.3	33613.8	31992.8	22843.2	31847.5	32752.8	44051.3	35994.7	42224.8	47326.7	81923.1	50703	73609.3	81923.1	0.190944	0.298991	0.682232	0.683646	0.741054	0.69013	0.459433
AT4G12720.1	AtNUDT7, GFG1, NUDT7, ATNUDX7 - MutT/nudix family protein	0.0209465	3.3371	0.270806	0.30583	0.204219	0.32978	0.396585	0.258319	0.681499	0.0533429	0.0577709	0.04281	0.0552826	0.200559	0.0751309	0.320889	216.35	1	1		27881.2	25515.3	18753	32560.2	22350.1	26570.6	17056.9	14990.9	22361.3	31231	23703.4	32927.4	47814.7	22625.6	25006.2	15480.2	28336.3	88808.5	31817.8	60942.3	88808.5	0.313948	0.287307	0.211162	0.366634	0.251666	0.29919	0.192064
AT5G19990.1	RPT6A, ATSUG1 - regulatory particle triple-A ATPase 6A	0.0209737	2.18659	0.338676	0.41126	0.459536	0.343447	0.493702	0.686189	0.740545	0.0632668	0.105164	0.171622	0.093731	0.0996129	0.155277	0.226462	54.25	1	1		25892.8	20214	29566.9	38890.6	23310	29691.4	33961.2	47139.1	21578.4	20055.1	33425.9	23258.7	42017.1	31524.8	54371.2	60689.7	38261.1	43390.9	74480	47596.4	74480	0.347648	0.271402	0.396978	0.522161	0.31297	0.398649	0.455977
AT3G07090.1	PPPDE putative thiol peptidase family protein	0.0210203	4.38894	0.161114	0.166062	0.342379	0.260392	0.200721	0.492503	0.707118	0.0245224	0.0548595	0.108153	0.0419605	0.133239	0.23119	0.393763	65.45	2	2		10648.9	12144.8	14397.3	15565.6	7921.28	14846.5	17443.1	33930.2	27660.5	22850.9	20745.6	16511.6	22694	8195.26	39688.2	54721.1	19278.7	19966.5	66316.8	76945.7	76945.7	0.138395	0.157836	0.18711	0.202294	0.102946	0.192947	0.226694
AT2G43620.1	Chitinase family protein	0.0212522	3.30336	0.240982	0.255835	0.222887	0.229121	0.396671	0.342421	0.736277	0.111554	0.0900059	0.0655775	0.0453607	0.000110121	0.159325	0.277798	21.58	1	1		18439	14706	6485.99	17432.7	16274.3	8366.63	10664.5	16328.8	9661.88	14960.8	9995.67	12723.9	21740.7	21749.2	28792.8	14738.4	12782	41802.5	24464	54818.7	54818.7	0.336364	0.268266	0.118317	0.318006	0.296875	0.152624	0.19454
AT1G15820.1	LHCB6, CP24 - light harvesting complex photosystem II subunit 6	0.0222237	Infinity	0.0171901	0	0	1.57872e-06	0	0.00670511	0.340136	0.00179051	0	0	2.73443e-06	0	0.0116136	0.57155	65.4	1	1		576.018	700.474	604.015	0	0	0	0	0	0	0.172704	0	0	0	0	733.503	0	0	36464.9	744.142	0	36464.9	0.0157965	0.0192095	0.0165643	0	0	0	0
AT5G13450.1	ATP5 - delta subunit of Mt ATP synthase	0.0228352	3.28019	0.267587	0.292796	0.213399	0.184429	0.259557	0.217426	0.604961	0.0337758	0.092138	0.0281929	0.010884	0.102105	0.043699	0.356782	36.37	1	1		13046.8	13242.4	16239.2	18672.3	9889.7	17972.7	12330.4	11993.9	9591.64	10353.6	9757.51	9200.58	17575.6	9925.73	12631.5	13067.2	8857.32	52977.4	16221.3	26949.1	52977.4	0.24627	0.249962	0.30653	0.352458	0.186678	0.339252	0.232748
AT5G37510.1	EMB1467, CI76 - NADH-ubiquinone dehydrogenase, mitochondrial, putative	0.0233014	2.81063	0.535192	0.271075	0.327888	0.370342	0.513818	0.517898	0.761893	0.123119	0.125068	0.16292	0.0749549	0.0838703	0.0971073	0.206257	92.81	1	1		20617.9	24954.6	32443.5	11594.7	8038.56	19881.9	7817.21	16345.9	23633.8	14034.9	21201	18749.6	22085.1	27848.4	28789.3	26876.1	19829.7	48590.7	31015.2	31456.7	48590.7	0.424317	0.513567	0.66769	0.23862	0.165434	0.409172	0.160879
AT1G22300.1	GRF10, 14-3-3EPSILON, GF14 EPSILON - general regulatory factor 10	0.0233567	2.37024	0.299029	0.391488	0.306815	0.378916	0.373197	0.314563	0.708771	0.0422439	0.115486	0.026319	0.0782072	0.0901633	0.0357425	0.299673	131.38	1	1		238445	196480	182592	361275	223981	223193	230379	208837	194377	244115	217334	321038	300779	213006	196441	209180	243973	688356	276246	499059	688356	0.346397	0.285433	0.265258	0.524837	0.325385	0.324241	0.33468
AT4G08770.1	Prx37 - Peroxidase superfamily protein	0.0234463	12.75	0.0878738	0.101305	0.113052	0.134115	0.0505397	0.0578525	0.64438	0.00935305	0.0697059	0.0527456	0.0813303	0.016247	0.0378003	0.416989	156.47	2	1		12088.3	12754.3	10337.8	12449.2	23310.2	4798.13	20129.6	7045.08	18086	28391.8	6717.24	18584.4	5211.44	8277.7	9336.27	2066.04	11759.1	133451	24747.9	99780.4	133451	0.0905827	0.0955734	0.0774653	0.0932869	0.174673	0.0359543	0.150839
AT1G11790.1	ADT1 - arogenate dehydratase 1	0.0236022	Infinity	0	0	0	0	0	0	0.489695	0	0	0	0	0	0	0.500318	57.44	1	1		0	0	0	0	0	0	0	0	0	0	0	0	0	0	0	0	0	6572.55	0	3083.08	6572.55	0	0	0	0	0	0	0
AT3G59290.1	ENTH/VHS family protein	0.0238468	2.29051	0.703362	0.571737	0.629369	0.662847	0.316598	0.540002	0.725171	0.258879	0.145308	0.136924	0.0749383	0.104157	0.0604356	0.103342	24.87	1	1		74383.4	38907.3	43664.7	54865.3	34727.4	37990.5	58329.8	38987.9	43126	48558.3	44141.5	55214.6	18071.2	29028	44364.1	35423.3	40714.2	46094.2	61457.5	54270.4	74383.4	1	0.523064	0.587022	0.737601	0.46687	0.51074	0.784178
AT1G76150.1	ECH2, ATECH2 - enoyl-CoA hydratase 2	0.0238837	8.91806	0.390822	0.063551	0.0678038	0.0877004	0.170647	0.355999	0.566751	0.264217	0.0663017	0.00472559	0.0642195	0.189931	0.283515	0.375472	20.91	1	1		27189	9757.73	8879.12	5475.62	937.903	1038.14	2838.55	2469.39	2642.39	1866.85	6323.13	2093.32	11918.9	1420.57	13469	3062.38	25211.3	39085	13131.2	14238.1	39085	0.695638	0.249654	0.227175	0.140095	0.0239965	0.0265611	0.072625
AT1G28200.1	FIP1 - FH interacting protein 1	0.0240072	3.06739	0.329185	0.216639	0.208419	0.269187	0.254227	0.325885	0.639304	0.0654422	0.0202492	0.083836	0.0967636	0.0660848	0.0432252	0.330089	61.38	1	1		9490.94	14199.9	12800.3	7272.79	7974.02	8768.28	11256.5	5581.89	6265.47	5823.11	11831.7	12185.3	7667.24	11120.6	10974.9	13878	11272.4	36951	20901	13016.7	36951	0.256852	0.38429	0.346413	0.196823	0.2158	0.237295	0.304634
AT2G20620.1	Protein of unknown function (DUF626)	0.0241012	4.99753	0.423423	0.137979	0.172644	0.212633	0.146198	0.281238	0.689556	0.267184	0.0462836	0.0627493	0.104808	0.100805	0.144019	0.268904	26.11	1	1		142804	56091.7	49168.4	37321.7	20786.6	22727.6	33442	21599.3	46102.7	55960.9	50510.3	18100.8	42470.1	14630.3	76688.8	23166	64909.9	195285	105375	103320	195285	0.731261	0.28723	0.251778	0.191114	0.106442	0.116382	0.171247
AT5G14320.1	Ribosomal protein S13/S18 family	0.0241231	2.35882	0.646852	0.317131	0.327859	0.395548	0.560221	0.603266	0.748056	0.179347	0.122215	0.0240864	0.126093	0.261548	0.181588	0.223529	131.5	3	3		219649	123465	190423	124520	59358.8	77698.3	91292.3	96113.5	83019.6	143024	109531	73701.3	204876	103179	139315	134818	223453	274940	157684	184388	274940	0.798896	0.449062	0.692597	0.452897	0.215897	0.2826	0.332044
AT5G54600.1	Translation protein SH3-like family protein	0.0242044	3.11892	0.471562	0.183432	0.234998	0.31668	0.409716	0.534112	0.57211	0.120552	0.063466	0.0336594	0.183005	0.0942814	0.0997485	0.370879	51.93	1	1		80971.6	93440.5	55098.4	31917.9	18554.3	38804.7	43609.2	32688.1	38076.8	39140.7	85228.5	29759.9	55654.3	77285.6	69699	88320.1	101935	162234	60585.6	55627.6	162234	0.499102	0.57596	0.339622	0.19674	0.114368	0.239189	0.268804
AT3G21220.1	ATMKK5, ATMAP2K_ALPHA, MAP2K_A, MKK5, ATMEK5, MEK5 - MAP kinase kinase 5	0.0245144	Infinity	0	0	0	0.00306857	0.0084015	0.00833285	0.337303	0	0	0	0.00270744	0.0118815	0.0135697	0.573913	35.44	1	1		0	0	0	0	0	0	0	0	0	381.401	478.09	0	1568.81	0	94.0742	0	2239.91	93365	641.598	470.223	93365	0	0	0	0	0	0	0
AT4G33510.1	DHS2 - 3-deoxy-d-arabino-heptulosonate 7-phosphate synthase	0.0250541	3.25395	0.226906	0.482235	0.494874	0.399218	0.440194	0.435934	0.738341	0.123597	0.102613	0.0388044	0.132221	0.0285703	0.168901	0.244015	26.29	1	1		8684.09	14288.8	26153.8	30979.2	30089.7	43338	33816.1	38930.8	34396.7	18724.1	37694.3	30014.8	33226.3	30310.3	43570.8	31618.2	19193.6	50376.2	72168.8	37310.5	72168.8	0.12033	0.197991	0.362397	0.42926	0.416935	0.600508	0.468569
AT2G35390.2	Phosphoribosyltransferase family protein	0.0254721	3.11519	0.272797	0.348989	0.374034	0.38225	0.469653	0.554411	0.849812	0.0243581	0.111174	0.0160178	0.179824	0.139677	0.218264	0.231354	42.54	1	1	AT1G32380.1;AT2G35390.1	23798	24848.5	28177.7	24181.2	44378.8	29721.2	33541.1	36538.1	35255.2	36389.3	52504.3	18754.7	53358.9	34815.9	57421.3	69307.9	29402.5	90685.3	54764	93872.4	93872.4	0.253514	0.264705	0.300171	0.257596	0.472757	0.316613	0.357306
AT1G53310.1	ATPPC1, PEPC1, ATPEPC1, PPC1 - phosphoenolpyruvate carboxylase 1	0.025686	3.01791	0.220222	0.242425	0.211186	0.205451	0.257296	0.263643	0.620034	0.060376	0.0379923	0.0371534	0.0561134	0.114767	0.042701	0.345681	73.28	2	1	AT2G42600.1	13179.3	22846.2	21656	24992.4	19392.6	19111.9	15309.3	18219.8	21785.8	18185.3	12919.3	22708.2	15378.8	29549.3	22634.1	26923.5	19496.9	87308.2	28300.9	46793.1	87308.2	0.150951	0.261673	0.248041	0.286255	0.222117	0.218902	0.175347
AT2G37190.1	Ribosomal protein L11 family protein	0.0260869	2.85678	0.396433	0.207744	0.220937	0.317829	0.41773	0.523654	0.59348	0.0765386	0.0355478	0.0379972	0.0725205	0.198946	0.209606	0.359451	20.13	1	1		168614	125886	119649	75698.6	58631.8	82697.3	92025.9	71470.5	67314	130153	119735	82143.9	194453	96478.2	136343	144199	266512	348229	161145	110627	348229	0.484205	0.361502	0.343592	0.217382	0.168371	0.23748	0.264268
AT5G44572.1	unknown protein	0.0263627	Infinity	0	0	0	0	0	0	0.37698	0	0	0	0	0	0	0.543509	21.12	1	1		0	0	0	0	0	0	0	0	0	0	0	0	0	0	0	0	0	11868.4	0	1554.05	11868.4	0	0	0	0	0	0	0
AT2G02480.1	STI - AAA-type ATPase family protein	0.0267806	2.29048	0.661977	0.398619	0.465451	0.579218	0.652086	0.568383	0.913028	0.163705	0.0962869	0.0136222	0.0456312	0.255783	0.259881	0.0753387	26.07	1	1		29931.1	24742	17986.3	18572.1	11894.8	13286.2	16782.1	16703.1	17603.2	22703.7	21472	19400.1	30475.3	17240.6	14518.5	16132.8	31735.1	31752	31876	36587.1	36587.1	0.818079	0.67625	0.491603	0.507612	0.325108	0.363138	0.45869
AT2G26080.1	AtGLDP2, GLDP2 - glycine decarboxylase P-protein 2	0.0268518	3.30312	0.295015	0.487994	0.297209	0.234383	0.322193	0.316485	0.774196	0.065877	0.331704	0.0483791	0.0269943	0.0501421	0.131023	0.207566	21.81	1	1		39331.1	31925.9	25003.7	24507.6	41102.6	93617.8	37243.1	26776.3	32957.2	26015.2	28131.9	22330.1	38899.3	31186.7	49339.7	20948.6	32977.8	108764	64355.7	79493.9	108764	0.361619	0.293535	0.22989	0.225329	0.377907	0.860745	0.342422
AT2G25830.1	YebC-related	0.0269107	4.29611	0.240157	0.232287	0.143491	0.218109	0.21519	0.180592	0.616452	0.0413611	0.0580276	0.088637	0.103627	0.0412478	0.0495148	0.346911	28.34	1	1		41452.1	43082.1	30878.3	36796.9	28128.2	46705.4	19486	10864.3	38607.3	30202.2	21222.1	53392.4	39143.6	29799.2	21405	28168.6	37213.9	160190	51998.3	84060.4	160190	0.258768	0.268943	0.19276	0.229707	0.175592	0.291562	0.121643
ATCG00800.1	structural constituent of ribosome	0.0272445	3.18718	0.583423	0.197935	0.288739	0.347587	0.535779	0.590877	0.630853	0.102009	0.105196	0.029244	0.147525	0.242917	0.245257	0.320454	39.89	1	1		39397.2	27695.5	35843.7	17490.8	5164.93	12266.9	18937.1	16301.6	15705	29155	20368.5	11803.1	41612.1	21408.1	21511.4	32618.1	50122	58811.7	27546.8	24946.1	58811.7	0.669887	0.470918	0.609465	0.297403	0.0878214	0.208579	0.321995
AT5G26360.1	TCP-1/cpn60 chaperonin family protein	0.0272581	2.03276	0.397438	0.615751	0.582252	0.687287	0.725238	0.600372	0.807896	0.0664448	0.149251	0.0378119	0.0546028	0.0867237	0.169555	0.216108	77.39	1	1		11159.5	11865.8	8528.98	19890.2	12067.1	16929.7	16319.8	14337.9	15569.7	16624.9	19474.6	18467.1	20816.1	17570.3	12055.2	20824.3	14786.6	15188.5	22489	26464.7	26464.7	0.421676	0.448361	0.322277	0.751575	0.45597	0.639708	0.616663
AT1G11860.1	Glycine cleavage T-protein family	0.0277596	153.121	0.00933162	0.00223661	0.0022256	0.00801423	0.0238591	0.0250309	0.340785	0.00695898	0.00130509	0.00383	0.00472893	0.00979013	0.0260709	0.570898	172.05	3	3		1732.64	8747.97	3946.55	1927.62	808.837	721.45	3426.1	7.17285	7.61033	6924.95	2448.11	3017.36	15863.4	8728.19	8113.87	2512.19	28073	515351	6232.41	5288.39	515351	0.00336207	0.0169748	0.00765799	0.00374041	0.00156949	0.00139992	0.0066481
AT1G17720.1	ATB BETA - Protein phosphatase 2A, regulatory subunit PR55	0.0281017	2.66751	0.268298	0.313406	0.264601	0.33257	0.329875	0.304795	0.705827	0.0242083	0.104269	0.0281088	0.0645723	0.216029	0.0620715	0.265538	76.44	1	1		6745.48	5715.47	5887.11	9766.9	5132.33	6533.58	6714.58	5443.6	5937.04	9233.52	7099.84	6410.09	11001.9	4037.54	6962.62	5525.76	8355.56	22795.6	11029.9	14443.7	22795.6	0.295911	0.250727	0.258256	0.428455	0.225145	0.286616	0.294556
AT4G05160.1	AMP-dependent synthetase and ligase family protein	0.0281976	2.14324	0.450501	0.458311	0.403105	0.494059	0.534852	0.522312	0.863951	0.121671	0.0228324	0.0584037	0.119579	0.159424	0.155879	0.127303	82.77	1	1		19129.8	14298.2	11161.2	15584.4	15526.3	14251.6	11717.9	12734.7	15445.5	19310.8	17755.6	11834	21365.2	13926.8	21016.7	11376.9	19303.2	27850	24668.9	32992.3	32992.3	0.579825	0.433379	0.338298	0.472364	0.470604	0.431966	0.355171
AT3G46970.1	ATPHS2, PHS2 - alpha-glucan phosphorylase 2	0.0285069	4.39272	0.210585	0.160741	0.121819	0.122162	0.231177	0.17164	0.535115	0.0756887	0.0648261	0.0166447	0.0547145	0.0949792	0.0598625	0.404315	88.22	2	2		52890.3	30955.8	28432.1	41299.5	25542.8	18860.6	18315.3	23957.6	22677.6	32083.8	12801.4	20248.4	53021.8	29149.7	25877.5	22962.7	42673.7	177725	47186	60398.7	177725	0.297597	0.174179	0.159978	0.232379	0.143721	0.106123	0.103054
AT4G11150.1	TUF, emb2448, TUFF, VHA-E1 - vacuolar ATP synthase subunit E1	0.0285638	2.00091	0.419285	0.473474	0.442284	0.48003	0.431087	0.424383	0.838952	0.0460632	0.0328828	0.0847989	0.0489893	0.0432894	0.181813	0.142362	72.56	2	2	AT1G64200.1	242976	204197	199984	224392	256292	250113	231938	181896	268822	221434	247653	271829	237540	206043	293541	113594	247890	514493	375521	404889	514493	0.472264	0.396889	0.388702	0.436142	0.498144	0.486134	0.450809
AT4G17830.1	Peptidase M20/M25/M40 family protein	0.0288171	2.72593	0.401926	0.31812	0.267795	0.39221	0.351466	0.405665	0.729989	0.0708646	0.0883662	0.0969787	0.1047	0.0890232	0.125207	0.245104	43.87	1	1		73611.7	54717.6	77202.5	54642.2	38958.8	69075.2	29604.7	44710.7	62626	87087.2	60126	53350	70639.4	49179.3	61748.7	93205.1	52489.9	170456	88896.7	113940	170456	0.431852	0.321007	0.452918	0.320565	0.228557	0.405238	0.17368
AT4G36020.1	CSDP1 - cold shock domain protein 1	0.0289302	2.08209	0.371864	0.319107	0.334017	0.492187	0.370835	0.511758	0.664412	0.0338569	0.0158661	0.0598689	0.0622371	0.0306745	0.156121	0.295335	43.5	1	1		24629.2	22352.1	26832.2	20492.7	22325.9	20522.9	22514.4	25838.3	17948.3	27863.4	34305.5	35528.1	25971.5	23101.3	34623	43788.1	23170.8	66165.3	29383.9	36333.8	66165.3	0.372238	0.337822	0.405533	0.30972	0.337426	0.310176	0.340275
AT1G55490.1	CPN60B, LEN1 - chaperonin 60 beta	0.029924	2.95995	0.218531	0.429164	0.471426	0.394284	0.265106	0.265036	0.64684	0.155867	0.075846	0.132981	0.0788213	0.053092	0.0615493	0.306543	161.32	2	1	AT1G26230.1	58158.2	33261.9	137465	163127	119339	167031	161017	212697	120049	168861	116863	127241	79448.8	105662	79646.2	117338	80609.5	349126	156967	171393	349126	0.166582	0.0952718	0.393739	0.467244	0.341823	0.478425	0.461198
AT3G20410.1	CPK9 - calmodulin-domain protein kinase 9	0.0299623	Infinity	0	0	0	0	0	0	0.353935	0	0	0	0	0	0	0.560362	32.53	1	1		0	0	0	0	0	0	0	0	0	0	0	0	0	0	0	0	0	0	714.084	11554	11554	0	0	0	0	0	0	0
AT3G18860.1	transducin family protein / WD-40 repeat family protein	0.0303266	2.71995	0.278245	0.327591	0.385765	0.44521	0.417822	0.454914	0.756813	0.0672266	0.115582	0.091125	0.154063	0.0357371	0.064839	0.240787	50.42	1	1	AT3G18860.2	3335.92	2085.44	2494.82	3479.78	1872.74	3967.55	4412.33	3847.52	2715.3	5392.92	4688.68	2584.77	4202.05	3722.75	4978.35	4199.39	3764.73	9483.45	7130.99	4917.17	9483.45	0.351762	0.219903	0.263071	0.366932	0.197474	0.418366	0.465267
AT1G06650.1	2-oxoglutarate (2OG) and Fe(II)-dependent oxygenase superfamily protein	0.0306036	2.63828	0.634225	0.462724	0.308184	0.339997	0.670183	0.509216	0.813075	0.209109	0.108712	0.0535236	0.106521	0.31853	0.239286	0.167755	54.71	1	1	AT1G06650.2	30091.9	15048.8	26776.7	22084.3	14166.2	16219.7	10347.4	10619.2	13979.5	9889.86	17435.7	11228	33845	16818.2	29182.9	17066.6	11492.6	37798	25536.9	28863	37798	0.796123	0.398136	0.708416	0.584271	0.374786	0.429114	0.273756
AT1G67980.1	CCOAMT - caffeoyl-CoA 3-O-methyltransferase	0.0307313	23.5534	0.0531379	0.0559377	0.0693347	0.02752	0.043359	0.0393372	0.64819	0.0306306	0.017669	0.00694552	0.0170926	0.0178827	0.0166482	0.519736	60.52	1	1		7026.5	4043.94	2024.91	5390.03	5475.47	2919.84	6140.86	5893.56	5052.47	770.45	3558.9	2452.71	2523.06	4600.56	4258.71	3756.46	1679.12	4207.4	73386.2	82146.9	82146.9	0.0855357	0.0492281	0.0246499	0.0656145	0.0666546	0.0355442	0.0747546
AT3G04780.1	Protein of unknown function (DUF1000)	0.0307485	2.58176	0.37752	0.433068	0.397227	0.33422	0.300452	0.448468	0.775695	0.0206156	0.171186	0.0967326	0.0791121	0.0851864	0.0745563	0.20561	108.28	1	1		73529.6	73236.1	80545	105097	108369	47291	57857.8	94935.2	86384	75200.1	77255.4	48783.5	48212.8	72392.1	106636	85772.6	77621.7	200705	119652	146702	200705	0.366356	0.364894	0.40131	0.523639	0.539942	0.235624	0.288273
AT1G15125.1	S-adenosyl-L-methionine-dependent methyltransferases superfamily protein	0.0307668	6.33934	0.412419	0.605119	0.567224	0.38605	0.099714	0.581002	0.632121	0.0922708	0.156935	0.0919636	0.107002	0.084203	0.346259	0.388663	27.75	1	1		9668.95	6128.89	7938.34	8251.05	14067.6	12508.2	10846.4	12663.7	9135.71	5186.39	9236.04	7796.12	770.711	3055.22	15069.5	14892.8	3476.48	19184.5	12868.9	4327.39	19184.5	0.503997	0.31947	0.413788	0.430089	0.733277	0.651992	0.56537
AT3G17240.1	mtLPD2 - lipoamide dehydrogenase 2	0.030819	2.2903	0.374704	0.41314	0.413738	0.390842	0.332525	0.409159	0.761582	0.12228	0.112261	0.0967336	0.0333874	0.0795626	0.082032	0.211221	209.87	5	4	AT1G48030.1	110348	62108.5	68471.6	111895	63832.4	89914.3	105733	94694.7	65599.3	88584.6	75545.7	87174.7	83327.2	59211.4	107942	78847.2	76292.9	214328	147220	128137	214328	0.514856	0.289783	0.319472	0.522076	0.297826	0.419518	0.493322
AT1G01050.1	AtPPa1, PPa1 - pyrophosphorylase 1	0.0308438	2.4307	0.654288	0.486552	0.350748	0.776723	0.774023	0.376579	0.852565	0.163875	0.0976257	0.205137	0.264039	0.0540152	0.206263	0.192653	69.75	1	1	AT4G01480.1	47394.1	28660.5	36582.9	29683	21648.9	32429.4	11970.7	14789.2	33622.4	48482.9	27847.8	57384.3	46608.5	42225	13040.7	16673.2	35115.2	54847.9	36169.1	55754.5	57384.3	0.825908	0.499449	0.637507	0.517267	0.377263	0.565127	0.208606
AT5G26710.1	Glutamyl/glutaminyl-tRNA synthetase, class Ic	0.0311825	2.32078	0.315518	0.363713	0.356973	0.344335	0.527754	0.548263	0.732246	0.0768319	0.0518896	0.0308991	0.120771	0.183009	0.194149	0.247742	58.33	3	3		21557.3	14477.6	14443.4	18945	16882.5	22361.5	17143.3	20144.6	19822.8	25648	13425.5	16015.3	35045.5	21243.3	38561.4	18095.3	31057.7	53328.6	27259	36561.3	53328.6	0.404235	0.27148	0.270838	0.35525	0.316576	0.419314	0.321464
AT2G30140.1	UDP-Glycosyltransferase superfamily protein	0.0318184	5.67872	0.144174	0.294231	0.320224	0.138176	0.456865	0.335497	0.784663	0.0421038	0.0986112	0.0849299	0.0883403	0.310473	0.218591	0.265759	48.82	1	1		3870.98	6013.35	7130.21	7130.46	13310.7	14282.3	16146	12132.3	9512.73	2196.32	9106.31	5004.11	9336.02	26608.4	18658.2	17649.5	3285.71	34080	19183.3	39338.1	39338.1	0.0984029	0.152863	0.181255	0.181261	0.338368	0.363064	0.410443
AT2G42130.3	Plastid-lipid associated protein PAP / fibrillin family protein	0.0323455	2.31999	0.346215	0.399273	0.419867	0.31535	0.366384	0.479621	0.731609	0.0505416	0.114248	0.0393849	0.0257993	0.0492055	0.115764	0.291219	57.9	1	1		46704	60984.4	49171	64088.4	41465.7	75344.1	56546.8	67075.9	66606.2	45730.2	45038.8	52106.4	60587.1	50077.8	92547.2	63877	60877.7	63726.1	151023	116720	151023	0.30925	0.403808	0.325586	0.424362	0.274565	0.498891	0.374424
AT5G13200.1	GRAM domain family protein	0.0324063	Infinity	0	0	0	0	0	0	0.343634	0	0	0	0	0	0	0.56864	60.57	1	1		0	0	0	0	0	0	0	0	0	0	0	0	0	0	0	0	0	33582.2	0	1037.75	33582.2	0	0	0	0	0	0	0
ATCG00820.1	RPS19 - ribosomal protein S19	0.0324488	2.03353	0.691353	0.407153	0.418565	0.482402	0.553277	0.650815	0.827956	0.106791	0.130859	0.0802635	0.148719	0.249369	0.11603	0.154055	64.97	1	1		309069	259228	354184	244391	129889	168989	148688	219769	190039	211533	282165	149977	324508	167655	307985	231152	329253	444771	312574	347407	444771	0.694895	0.582836	0.79633	0.549477	0.292036	0.379946	0.334302
AT4G21280.1	PSBQ, PSBQA, PSBQ-1 - photosystem II subunit QA	0.0326695	2.58162	0.461065	0.405526	0.284209	0.360538	0.385568	0.399056	0.733721	0.100004	0.0364336	0.0318437	0.0633388	0.126368	0.129338	0.281582	75.61	1	1		43452.6	27909.5	36213.2	34681.7	30756.2	29179.1	24541.8	19590.3	22179.4	33575.8	24139.6	26405	36936.2	23037.3	41293.2	21187.6	30626.6	77773.1	34142	59276	77773.1	0.55871	0.358858	0.465626	0.445934	0.395461	0.375183	0.315556
AT3G24780.1	Uncharacterised conserved protein UCP015417, vWA	0.0329383	6.97156	0.0972957	0.120277	0.087651	0.137638	0.19252	0.132857	0.611065	0.0441775	0.0711375	0.0478012	0.0313813	0.0165736	0.0688686	0.407733	26.78	1	1		3004.85	3791.69	6932.12	1862.21	8182.32	6926.78	2378.25	3329.6	6659.92	4952.07	6569.55	7899.38	9606.21	8503.79	5902.7	9647.12	3196.57	8787.4	30401.2	47034.1	47034.1	0.0638866	0.0806157	0.147385	0.0395927	0.173965	0.147271	0.0505643
AT5G02790.1	GSTL3 - Glutathione S-transferase family protein	0.032984	2.0408	0.410587	0.411034	0.42032	0.492665	0.427862	0.420871	0.837926	0.0887848	0.113646	0.0423171	0.0200809	0.192952	0.10291	0.220066	43.6	1	1		118526	79830.1	87065.1	124498	73432.9	87800.7	105329	86432.9	100425	113159	110088	119231	130758	67528.2	112100	70004.3	110466	231718	136110	214659	231718	0.511509	0.344514	0.375738	0.537284	0.316907	0.378912	0.454557
AT3G16480.1	MPPalpha - mitochondrial processing peptidase alpha subunit	0.0335288	5.42417	0.2152	0.172022	0.138106	0.239603	0.181959	0.194221	0.749108	0.0852935	0.0991082	0.0507393	0.0942497	0.153183	0.127531	0.237415	77.32	1	1		4377.17	5997.77	9517.74	8399.16	2293.67	5208.52	5826.66	2699.96	4239.57	9749.32	8257.04	4142.01	8944.17	2269.12	10320.3	2658.17	4974.94	30812.6	16268.3	22165	30812.6	0.142058	0.194653	0.308891	0.272588	0.0744393	0.169038	0.1891
AT4G31490.1	Coatomer, beta subunit	0.0337782	12.7918	0.0744936	0.0631628	0.182603	0.0519903	0.226599	0.407953	0.665048	0.0284092	0.109401	0.127533	0.0900499	0.0286573	0.213508	0.439249	26.08	1	1	AT4G31480.1	1159.6	799.111	1728.87	0	0	3126.69	1161.29	5301.53	2576.4	0	2573.63	0	3404.68	4073.41	3427.2	10438.6	6328.69	13652.9	16500.7	2767.68	16500.7	0.070276	0.0484289	0.104776	0	0	0.189488	0.0703781
AT5G16230.1	Plant stearoyl-acyl-carrier-protein desaturase family protein	0.0339639	Infinity	0	0.00575575	0.00338969	0.00410116	0	0.0165527	0.608888	0	0.00996925	0.00587111	0.00710342	0	0.0176493	0.491591	65.74	2	2		0	0	0	0	945.528	0	0	0	556.842	0	673.72	0	0	0	1923.39	795.822	0	3124.1	42142.7	54758.5	54758.5	0	0	0	0	0.0172672	0	0
AT1G20200.1	EMB2719, HAP15 - PAM domain (PCI/PINT associated module) protein	0.0342167	4.43248	0.125836	0.144271	0.148977	0.118323	0.171162	0.201409	0.524464	0.0413254	0.0592719	0.0418291	0.0422724	0.0300453	0.0694241	0.412918	25.68	1	1		11095.6	5612.84	10243.4	8937.66	15045.1	6917.45	8232.68	13979.3	9696.33	10041.7	10334.2	4966.78	13736.8	10703.2	18692.3	15481	8964.77	71394.1	22610.8	18326	71394.1	0.155413	0.0786177	0.143477	0.125188	0.210734	0.096891	0.115313
AT5G09660.1	PMDH2 - peroxisomal NAD-malate dehydrogenase 2	0.0344136	5912.76	0.000168366	5.74497e-05	8.45105e-05	0.000121117	0.000652578	0.00222978	0.339686	0.000215528	3.80176e-05	0.000101351	4.64481e-05	0.000300217	0.00315121	0.571849	59.39	1	1		227.227	5.93205	44.0809	15.0567	24.5453	54.9975	26.7733	3.21977	109.166	95.8426	49.9767	53.6183	241.669	474.709	468.991	0	3202.67	548883	5767.18	4694.02	548883	0.000413981	1.08075e-05	8.03102e-05	2.74315e-05	4.47186e-05	0.000100199	4.87777e-05
AT1G33120.1	Ribosomal protein L6 family	0.0345477	2.0942	0.726064	0.438743	0.54408	0.545425	0.52921	0.72275	0.918815	0.101391	0.0852454	0.0694347	0.215308	0.184815	0.190986	0.127558	45.99	1	1		58072	75860.8	73468.4	36980.9	37199.2	51147.5	58313	52009.4	45094.9	35406.7	74875.1	45519.7	37946.6	62833.2	48390.7	74820.5	83243.5	95217.2	93756	73487.7	95217.2	0.60989	0.796714	0.771587	0.388384	0.390677	0.537167	0.612421
AT1G66020.1	Terpenoid cyclases/Protein prenyltransferases superfamily protein	0.0346606	Infinity	0	0	0	0	0	0	0.346702	0	0	0	0	0	0	0.566128	26.7	1	1		0	0	0	0	0	0	0	0	0	0	0	0	0	0	0	0	0	6422.16	257.575	0	6422.16	0	0	0	0	0	0	0
AT1G53750.1	RPT1A - regulatory particle triple-A 1A	0.0348241	2.90138	0.288224	0.208096	0.236517	0.32059	0.303023	0.358476	0.603766	0.100262	0.0526787	0.0366087	0.0743436	0.00518995	0.0493209	0.344054	26.94	1	1		30241.4	37526.2	17881	14734.6	22405	24698.2	25745.9	25288.6	19249	36148	35864.7	23253.9	29651.9	30378.9	29921.4	37625.3	38978	99053.3	37710.5	42651.1	99053.3	0.305304	0.378849	0.180519	0.148755	0.226191	0.249342	0.25992
AT1G60420.1	DC1 domain-containing protein	0.0349376	2.82728	0.229987	0.296815	0.267105	0.257765	0.27816	0.364435	0.650236	0.0494358	0.0817492	0.0345185	0.0485848	0.029297	0.141353	0.329001	30.05	1	1		15123	12708.1	9747.25	11084.4	18029.6	19383.5	13547.1	16716.5	13379.6	16810.9	13766.5	11539.7	14021.6	16278.1	28736.7	15558.5	15251	54464.5	32884	18895.9	54464.5	0.277667	0.233328	0.178965	0.203516	0.331035	0.355893	0.248733
AT1G66070.1	Translation initiation factor eIF3 subunit	0.0350284	4.14631	0.223166	0.158132	0.219952	0.205831	0.216091	0.164848	0.655663	0.0757559	0.07341	0.126748	0.0400784	0.00770259	0.0697097	0.329627	26.49	1	1		11147.7	10363.1	5504.52	7739.22	2983.07	8420.25	6380.86	5486.85	14758.5	8658.96	9716.88	6540.87	8499.8	8939.36	7081.59	9225.14	3648.82	40351.5	13842.1	25177.3	40351.5	0.276265	0.25682	0.136414	0.191795	0.073927	0.208673	0.158132
AT5G26000.1	TGG1, BGLU38 - thioglucoside glucohydrolase 1	0.0353462	2.11105	0.565709	0.464617	0.379214	0.646392	0.582477	0.400833	0.80054	0.100632	0.109177	0.0616998	0.0735292	0.32261	0.122746	0.173762	189.87	1	1		2.10205e+06	2.11025e+06	1.51771e+06	1.98424e+06	1.44067e+06	1.28114e+06	1.32004e+06	1.05503e+06	1.46595e+06	2.20437e+06	2.41895e+06	1.9239e+06	2.73681e+06	1.19641e+06	1.24091e+06	1.00671e+06	1.81237e+06	2.42978e+06	2.30251e+06	3.37629e+06	3.37629e+06	0.62259	0.62502	0.449518	0.587696	0.426703	0.379451	0.390973
AT2G45560.1	CYP76C1 - cytochrome P450, family 76, subfamily C, polypeptide 1	0.0359383	2.42646	0.263121	0.484828	0.392182	0.28853	0.361308	0.327116	0.638451	0.0185899	0.0702726	0.0438965	0.0288746	0.0918455	0.113394	0.335988	26.54	1	1		28069.2	24755.1	28037.6	43963.1	57754.4	47279.2	39106.4	45109.8	36308.8	26676.7	32586.8	29407.4	43665.2	30359.4	25903.6	46880.5	27744.8	102440	34401	59367.5	102440	0.274007	0.241656	0.273699	0.429161	0.56379	0.461532	0.381751
AT2G36390.1	SBE2.1, BE3 - starch branching enzyme 2.1	0.0359734	2.44409	0.628863	0.358091	0.312039	0.471111	0.451703	0.578889	0.76265	0.185077	0.0871299	0.0502481	0.122784	0.207738	0.171143	0.23375	24.15	1	1		36515.8	22977.2	22288.1	19024.9	11520.8	16022.5	15256.3	11080.3	14242.7	22201.3	24627	14437.8	25948.3	13213.1	29841.7	16544.9	28895.4	43348.6	32740.2	23090.7	43348.6	0.842374	0.530055	0.51416	0.438883	0.265771	0.369619	0.351944
AT3G16270.1	ENTH/VHS family protein	0.0365672	9.61038	0.062569	0.0970642	0.203753	0.177021	0.158939	0.242065	0.601312	0.0426884	0.0544628	0.0988244	0.0268512	0.053991	0.07126	0.453717	22.58	1	1		1296.71	2605.82	591.652	1058.46	2250.15	3663.28	7587.32	3216.24	3831.54	4839.88	3560.85	4314.22	4719.47	2891.35	6399.17	7118.01	3869.78	23942.5	2576.51	16671.7	23942.5	0.0541592	0.108836	0.0247113	0.0442084	0.0939812	0.153003	0.316897
AT3G05350.1	Metallopeptidase M24 family protein	0.0375153	3.77366	0.241665	0.144693	0.168109	0.23943	0.202426	0.208228	0.546022	0.0731592	0.0192105	0.068677	0.0438385	0.0399316	0.0627085	0.393359	80.17	1	1		52884.2	50658.7	28732.7	25319.2	23561.4	30317.1	43554.2	18526.5	29933.7	52918.8	39181.8	38951.7	42084.3	31781	35186	28213.7	50574.2	182450	60508.5	55906.8	182450	0.289856	0.277658	0.157482	0.138773	0.129139	0.166166	0.238718
AT4G34620.1	SSR16 - small subunit ribosomal protein 16	0.0378001	2.14839	0.674729	0.346695	0.346001	0.389732	0.484917	0.592532	0.743346	0.16322	0.127558	0.0231298	0.157536	0.207402	0.119211	0.226348	71.23	1	1		486443	306120	358256	280422	162757	148144	181694	202289	206157	269493	276988	118246	359070	192313	375989	258614	376020	568534	373979	325339	568534	0.85561	0.538438	0.63014	0.493237	0.286275	0.260573	0.319583
AT1G71950.1	Proteinase inhibitor, propeptide	0.0387048	2.12534	0.782585	0.398356	0.487311	0.510243	0.542025	0.69967	0.84664	0.152438	0.109222	0.10746	0.113086	0.177138	0.244564	0.153588	34.42	1	1		39988.7	33397	26958.5	21635	12300.8	17141.9	24996.5	15904.3	21582.9	23087.7	25872.8	16463.6	28519.9	17812.9	33496.3	18129.1	38087.4	36205.2	42740.5	29611.7	42740.5	0.935617	0.78139	0.630749	0.506195	0.287801	0.40107	0.584843
AT3G23600.1	alpha/beta-Hydrolases superfamily protein	0.0390853	2.92016	0.2754	0.212397	0.213505	0.229309	0.236097	0.380822	0.620232	0.0762731	0.0382208	0.0276713	0.0705951	0.0390881	0.160686	0.337455	32.2	1	1		46719.6	49201.8	28226.3	34147.3	36207.7	25391.4	35815.6	32829.4	27601	40486.9	40675.2	22208.4	39630	31323.6	65034.7	30139.8	76496.4	150263	76018.5	53312.7	150263	0.310918	0.327437	0.187846	0.22725	0.240962	0.168979	0.238352
AT1G36280.1	L-Aspartase-like family protein	0.039199	93.6341	0.00966629	0.0297804	0.0149555	0.0372264	0.0101024	0.0898053	0.905095	0.00837527	0.0111874	0.00644179	0.0275135	0.0142869	0.045589	0.106822	66.58	2	1		945.985	0	980.431	1594.89	2834.93	1505.18	1478.92	670.775	830.819	4317.68	662.679	2438.58	0	1342.22	7771.78	7656.26	2469.44	66430.7	61506.5	52441.1	66430.7	0.0142402	0	0.0147587	0.0240083	0.042675	0.0226578	0.0222626
AT3G15020.1	mMDH2 - Lactate/malate dehydrogenase family protein	0.039738	2.71836	0.480171	0.465109	0.254073	0.324614	0.395465	0.434685	0.690663	0.114262	0.207846	0.0557888	0.0608784	0.0953309	0.0717816	0.272647	96.64	1	1		58282.8	42667.2	37164.5	64815.2	43994.3	24972.7	18279.7	28339.5	26461.4	34355.6	34629.7	24385.5	44379.8	31453.6	48722.3	41338.7	34970.1	95878.7	46530.7	56250.1	95878.7	0.60788	0.445012	0.38762	0.676012	0.458854	0.260461	0.190654
AT4G28030.1	Acyl-CoA N-acyltransferases (NAT) superfamily protein	0.0399528	2.55795	0.291987	0.268076	0.321111	0.335227	0.500613	0.514123	0.685724	0.110107	0.00972458	0.0748105	0.0962966	0.0377237	0.256001	0.281191	22.65	1	1		75822.5	140182	76981.7	89547.3	92974.2	86472.1	112396	80261.4	129553	96302.5	149185	90887.4	158520	176364	263744	157907	94231.4	153168	334474	200428	334474	0.226692	0.419112	0.230157	0.267726	0.277971	0.258531	0.336037
AT4G19006.1	Proteasome component (PCI) domain protein	0.0404035	2.77739	0.296411	0.456056	0.410238	0.317003	0.509004	0.728143	0.823247	0.0862122	0.153857	0.076298	0.150159	0.150298	0.28013	0.282554	20.99	1	1	AT5G45620.1	2679.03	3968.85	2315.16	6361.36	3450.31	3978.83	5019.72	3626.3	3759	4040.84	4097.03	1447.87	6201.75	4059.31	9970.19	4356.11	7691.74	9801.04	10079.5	5013.28	10079.5	0.265789	0.393754	0.229689	0.631117	0.342309	0.394744	0.498011
AT1G35580.1	CINV1 - cytosolic invertase 1	0.0408905	3.42047	0.311176	0.284744	0.307002	0.209215	0.322889	0.219981	0.715613	0.0757224	0.0277749	0.142271	0.0521551	0.00935768	0.105543	0.307591	37.91	1	1		8300.57	6577.76	5067.17	5436.39	6212.91	6601.98	3130.61	7623.38	8923.94	5573.96	3345.59	4490.53	7040.13	6757.38	4986.17	6798.34	2315.66	16188.6	8314.45	21365.7	21365.7	0.3885	0.307865	0.237164	0.254445	0.290789	0.308999	0.146525
AT1G07750.1	RmlC-like cupins superfamily protein	0.0414498	3.18265	0.659903	0.327742	0.236247	0.272927	0.4068	0.472647	0.751893	0.231811	0.112995	0.111255	0.166472	0.0553981	0.161212	0.271739	34.72	1	1		3075.05	6404.87	4738.74	3278.21	1758.11	2025.39	2322.14	796.569	1971.61	3173.37	1924.36	782.915	3203.06	2640.37	2987.12	2495.64	4701.16	5704.07	3314.47	7182.19	7182.19	0.428149	0.891771	0.659791	0.456435	0.244788	0.282002	0.323319
AT1G31812.1	ACBP6, ACBP - acyl-CoA-binding protein 6	0.0415021	3.90018	0.194784	0.516889	0.403678	0.470113	0.603027	0.498771	0.759694	0.0861637	0.170524	0.0559831	0.208533	0.0823288	0.352063	0.208684	36.69	1	1		3506.59	9155.49	6505.16	11085.6	17553.4	22224.1	13747.6	14770.8	11204.6	12487.1	10535.7	23237.5	17870.3	21689.3	13712.7	6365.78	29001.9	21484.1	32800.8	20470.8	32800.8	0.106906	0.279124	0.198323	0.337968	0.535151	0.677547	0.419124
AT1G11650.2	ATRBP45B, RBP45B - RNA-binding (RRM/RBD/RNP motifs) family protein	0.0421325	3.5551	0.141595	0.154159	0.185802	0.175214	0.196665	0.19532	0.503386	0.00914514	0.0194078	0.0323373	0.0137034	0.028507	0.0276014	0.431185	44.04	1	1		13980.8	15897.8	14800.1	14056	18113.9	16473.1	19459	22984.6	16183.7	16780.7	19452.7	19053.2	22805.2	18564.9	20247.8	17799.8	23583.3	105179	30073	23584.8	105179	0.132923	0.15115	0.140713	0.133639	0.17222	0.156619	0.185008
AT3G57870.1	AHUS5, EMB1637, SCE1, SCE1A, ATSCE1 - sumo conjugation enzyme 1	0.0422906	3.07789	0.236689	0.234528	0.289606	0.323345	0.270986	0.413307	0.721852	0.0808814	0.109761	0.104632	0.142645	0.0492575	0.0783638	0.281465	32.55	1	1		38014.3	22077.4	21688.9	33906.6	34705.9	12421.5	42672	19745.6	37646.9	29244	56137	26341.1	35221.9	27198.8	37688.4	55342.6	49774.5	115173	50351.7	83889.1	115173	0.330062	0.191689	0.188316	0.294396	0.301337	0.107851	0.370503
AT2G06990.1	HEN2 - RNA helicase, ATP-dependent, SK12/DOB1 protein	0.0426841	2.13129	0.412114	0.31108	0.352019	0.415807	0.446599	0.408698	0.663	0.0777687	0.0254917	0.0748333	0.0293467	0.0893332	0.0616054	0.291852	20.36	1	1		159446	172714	118359	102820	120363	116886	158545	105631	120647	151574	140797	162184	139721	185757	123694	166682	156408	364397	179842	180547	364397	0.43756	0.473971	0.324809	0.282165	0.330308	0.320767	0.435089
AT2G22410.1	SLO1 - SLOW GROWTH 1	0.0437772	2.14387	0.478176	0.364622	0.463992	0.488427	0.475078	0.447067	0.781702	0.143746	0.0734248	0.0734184	0.116333	0.0807558	0.0949635	0.195209	20.82	1	1		12798.5	18121.6	23754.4	12897	11735.8	17058	20868.6	15617.9	16566.2	23731.8	15892.7	16222.1	15930.4	20283.1	18946.4	19306.1	12865	38113.2	23779.3	27487	38113.2	0.335803	0.475468	0.623258	0.338387	0.307918	0.447561	0.547542
AT1G43720.1	unknown protein	0.0441657	2.69641	0.301027	0.242909	0.367006	0.340287	0.514901	0.344831	0.654982	0.0896945	0.0894778	0.0716078	0.060059	0.0784965	0.115758	0.303373	29.08	1	1		8544.77	9765.35	5243.48	6596.83	8527.4	3882	9171.59	11607.4	7937.11	7683.49	8292.6	10649.4	11981.7	14877	9094.68	11961	5925.33	11214	13953.1	26081.4	26081.4	0.327619	0.374418	0.201043	0.252932	0.326953	0.148842	0.351653
AT3G20330.1	PYRB - PYRIMIDINE B	0.0441774	2.6836	0.361659	0.340526	0.37288	0.271539	0.380124	0.277406	0.728704	0.0797921	0.0642586	0.0402891	0.0802541	0.0845831	0.0947475	0.331991	33.62	1	1		15835	21380.3	14161.7	12954.5	19021.7	16398.7	18612.6	18898.3	15460.3	12116.8	9483.34	16974.6	15167.9	20832.2	18143.9	9483.1	11781	47353.1	39190	16976	47353.1	0.334403	0.451507	0.299066	0.273573	0.4017	0.346307	0.39306
AT3G05530.1	RPT5A, ATS6A.2 - regulatory particle triple-A ATPase 5A	0.0451536	4.25468	0.156176	0.131187	0.145017	0.205568	0.178835	0.235123	0.558159	0.02604	0.0506934	0.0276154	0.0358915	0.129935	0.0767965	0.39617	52.37	2	1	AT1G09100.1	19394.8	13849.1	17528.8	16437.2	7960.06	18251.6	18890.4	12946.9	15307.8	26466	21583.9	18780.3	29336.1	9423.19	27890.4	16217.9	32329.9	108366	47667.5	25423.4	108366	0.178975	0.127799	0.161755	0.151682	0.073455	0.168424	0.17432
AT2G29460.1	ATGSTU4, GST22, GSTU4 - glutathione S-transferase tau 4	0.0451749	Infinity	0	0	0	0	0	0.0782369	0.425907	0	0	0	0	0	0.0762682	0.516207	47.91	1	1		0	0	0	0	0	0	0	0	0	0	0	0	0	0	770.212	1425.29	0	0	2597.83	9354.06	9354.06	0	0	0	0	0	0	0
AT5G10560.1	Glycosyl hydrolase family protein	0.0452248	2.22274	0.764251	0.376759	0.452193	0.687861	0.783533	0.431954	0.837439	0.104022	0.194183	0.0807739	0.158552	0.30613	0.178399	0.210499	34.03	1	1		9739.22	11486.9	8802.58	4353.98	2731.68	7717.82	5634.47	5038.39	7094.57	9666.28	10677.5	6683.38	13097.2	7426.99	2959.45	7020.44	6992.3	12650.4	7786.42	12467.5	13097.2	0.74361	0.877046	0.672096	0.332436	0.20857	0.589272	0.430204
AT3G12490.1	ATCYSB, ATCYS6, CYSB - cystatin B	0.0454464	5.97295	0.416434	0.141833	0.119445	0.235778	0.218482	0.324819	0.713439	0.12426	0.0527957	0.0647052	0.132638	0.264988	0.0851801	0.28306	83.66	1	1		39959.5	26770.3	22959.4	13111.4	5901.53	11534.2	13452.1	8070.5	4202.75	24806.1	19628.8	6345.58	29137	2233.28	29106.7	16922	23928.9	31158.5	50706.4	71791.4	71791.4	0.556606	0.37289	0.319807	0.182632	0.0822038	0.160663	0.187378
AT5G02500.1	HSC70-1, HSP70-1, AT-HSC70-1, HSC70 - heat shock cognate protein 70-1	0.0455322	2.31839	0.352021	0.292817	0.308908	0.453847	0.345436	0.439649	0.678865	0.117829	0.0296519	0.0984686	0.0438658	0.0387522	0.108065	0.299198	793.15	16	1	AT5G02500.2	314245	179713	186150	208192	187485	170047	268196	143723	184894	294457	319376	263002	204815	240109	346356	208563	294485	644002	404841	262730	644002	0.487956	0.279057	0.289051	0.323279	0.291125	0.264048	0.416452
AT3G58750.1	CSY2 - citrate synthase 2	0.0463532	2.5288	0.530867	0.367757	0.519748	0.350521	0.405883	0.45527	0.886398	0.271735	0.0527505	0.0414258	0.2059	0.0399691	0.0381929	0.139056	81.65	1	1		105153	46581	46536.4	46373.7	38941.7	52036.2	61015.8	70598.8	62503.2	41973.3	70063.3	18877.4	54048.9	47011.9	61862.4	52520	55653.7	124495	91046.1	115515	124495	0.84464	0.37416	0.373802	0.372495	0.312797	0.417979	0.490107
AT2G45790.1	ATPMM, PMM - phosphomannomutase	0.0464014	2.44092	0.461848	0.281748	0.316379	0.480044	0.410502	0.415996	0.687725	0.151372	0.0579811	0.0916947	0.0913948	0.0771189	0.120685	0.272166	44.3	1	1		45050.9	32324.5	23177.4	24354.7	15992.5	20994.5	30251.2	17213.5	21416.7	41327.3	35116.5	28070.6	33748.7	25833.8	31473.9	20860.4	38235.6	72572.8	40800.7	36356.7	72572.8	0.620769	0.445408	0.319368	0.33559	0.220365	0.289289	0.41684
AT4G34450.1	coatomer gamma-2 subunit/ gamma-2 coat protein/ gamma-2 COP	0.0467871	3.07997	0.227818	0.326729	0.436622	0.435175	0.40716	0.428356	0.701671	0.0860901	0.0407573	0.2227	0.0931649	0.121046	0.146092	0.269692	33.49	1	1		14376.4	27167.1	15229	25626.7	31018.9	24775.9	20599.7	56676.2	31531	34754.1	44490.3	29202.1	26711.8	40931.6	25829.7	49172.6	31744.7	83067.3	52320.8	39469.6	83067.3	0.17307	0.327049	0.183334	0.308506	0.373419	0.298263	0.247988
AT4G13940.1	HOG1, EMB1395, SAHH1, MEE58, ATSAHH1 - S-adenosyl-L-homocysteine hydrolase	0.0477077	2.40428	0.262334	0.313888	0.316433	0.330673	0.300258	0.382254	0.630724	0.0622027	0.0644068	0.0103223	0.0859759	0.0968253	0.0338341	0.319911	115.54	2	2	AT4G13940.4	670142	411989	553499	806879	571966	578224	641182	681905	649844	845818	722262	493636	766321	481735	875530	757486	750305	2.07831e+06	944438	909769	2.07831e+06	0.322446	0.198233	0.266322	0.388239	0.275208	0.278219	0.308512
AT5G10920.1	L-Aspartase-like family protein	0.0483382	2.36148	0.679578	0.42791	0.440335	0.641549	0.556839	0.347915	0.821594	0.30348	0.144809	0.120195	0.126802	0.241364	0.0558928	0.0656939	24.93	1	1		6650.67	16773.7	10772.7	8097.59	4423.04	9012.23	9704.62	6045.62	6407.86	8371.11	11466.5	12445.7	12203	6477.46	5454.95	5148.64	6903.82	12546.2	14133.2	14664	16773.7	0.396495	1	0.642238	0.482757	0.26369	0.537285	0.578563
AT2G01250.1	Ribosomal protein L30/L7 family protein	0.0486918	3.00003	0.33603	0.243331	0.327483	0.240554	0.192666	0.343871	0.578002	0.0782416	0.0440029	0.0478551	0.079737	0.00196945	0.0590604	0.367545	199.06	5	4	AT2G01250.2;AT2G44120.1	104671	91937.5	142543	98955.9	73089.3	73546.5	93009.8	124940	112576	100033	92494.8	50260.8	64350	65287	105437	103038	138590	336430	136620	110322	336430	0.311123	0.273274	0.423693	0.294135	0.21725	0.218609	0.276461
AT3G23940.1	dehydratase family	0.0491862	2.16288	0.503003	0.515897	0.454039	0.374812	0.666615	0.46228	0.810673	0.0668014	0.147938	0.0740382	0.138712	0.00276025	0.114793	0.234504	62.5	1	1		46366.4	39927.2	35642.4	51597	45054	28410.7	30198.6	41983.5	37884.2	26233.2	21668.9	42958.5	53708.3	54023.8	47219.4	36036.2	28808.6	80805.4	44309.9	71405	80805.4	0.573803	0.494116	0.44109	0.638534	0.557562	0.351594	0.37372
AT1G74970.1	RPS9, TWN3 - ribosomal protein S9	0.0498543	2.36608	0.663093	0.332391	0.33744	0.424787	0.549874	0.592117	0.786465	0.101181	0.14086	0.0307031	0.154173	0.317707	0.21858	0.18493	80.76	1	1		319012	242224	320819	218215	100215	123720	143472	165226	140168	248029	203261	113768	343429	144205	280840	157785	349017	443404	300934	301827	443404	0.719461	0.546283	0.723536	0.492136	0.226012	0.279024	0.32357
AT5G37780.2	CAM1, TCH1, ACAM-1 - calmodulin 1	0.0499213	2.22213	0.433597	0.315154	0.316232	0.376844	0.34304	0.410494	0.700314	0.0351784	0.0959609	0.0433151	0.097815	0.0929567	0.122478	0.268577	22.39	1	1	AT1G66410.1	1.648e+06	1.40059e+06	1.52558e+06	1.47083e+06	803403	1.05045e+06	1.14728e+06	945160	1.2436e+06	1.66645e+06	1.33043e+06	978586	1.43742e+06	975145	1.79396e+06	962684	1.5738e+06	3.51645e+06	1.69272e+06	2.1787e+06	3.51645e+06	0.468653	0.398297	0.43384	0.41827	0.22847	0.298723	0.326262
[truncated: 13 more columns]

## Sheet: downregulated to 24h
Table S4B. List of downregulated proteins in Col-0 DD line (0-24h with ANOVA p≤0.5 and Max fold change≥2.0)				Normalized abundance (relative to maximum)																		Normalized abundance																					Max. normalization of normalized abundance
				MEAN							SD											0h			2h			4h			6h			8h		10h			24h				0h			2h			4h
Protein code	Description	Anova (p)	Max f change	0h	2h	4h	6h	8h	10h	24h	0h	2h	4h	6h	8h	10h	24h	Conf score	Peptide count	Peptides used for quant	Additional accession	replicate 1	replicate 2	replicate 3	replicate 1	replicate 2	replicate 3	replicate 1	replicate 2	replicate 3	replicate 1	replicate 2	replicate 3	replicate 1	replicate 2	replicate 1	replicate 2	replicate 3	replicate 1	replicate 2	replicate 3	Max.	replicate 1	replicate 2	replicate 3	replicate 1	replicate 2	replicate 3	replicate 1
AT3G48730.1	GSA2 - glutamate-1-semialdehyde 2,1-aminomutase 2	2.36952e-07	3.14371	0.821296	0.933099	0.845389	0.802608	0.732322	0.711203	0.296815	0.105826	0.0668437	0.0313906	0.0438784	0.0677375	0.0279119	0.0690841	836.47	11	11		3.58879e+06	3.05676e+06	3.96357e+06	4.01729e+06	4.30584e+06	3.73021e+06	3.63667e+06	3.77697e+06	3.50671e+06	3.63427e+06	3.25793e+06	3.47551e+06	2.94702e+06	3.3595e+06	2.93071e+06	3.16625e+06	3.09002e+06	1.1986e+06	1.60716e+06	1.02836e+06	4.30584e+06	0.833468	0.70991	0.92051	0.932986	1	0.866313	0.84459
AT3G16370.1	GDSL-like Lipase/Acylhydrolase superfamily protein	1.76929e-06	10.4175	0.461792	0.715897	0.548464	0.528584	0.319542	0.206951	0.0687207	0.0845321	0.246047	0.0968081	0.175607	0.0806724	0.0553185	0.0188966	91.91	1	1		42090.2	37786.9	53537	96301.6	55441.6	55083	51489.5	44230.6	62733.7	64170.1	31861	56679.4	36265.9	25279	25576.5	14993.3	19219.3	6781.82	4721.74	8350.19	96301.6	0.437066	0.39238	0.55593	1	0.575707	0.571984	0.534669
AT1G74040.1	IMS1, MAML-3, IPMS2 - 2-isopropylmalate synthase 1	7.18105e-06	3.43156	0.708576	0.925574	0.829585	0.763149	0.625211	0.672115	0.269724	0.187961	0.0667678	0.0472987	0.0626011	0.0164084	0.0334899	0.0672623	411.8	7	7	AT1G18500.1	266940	370428	461045	468038	516722	450034	405550	454244	426202	419214	357769	406025	317065	329056	337547	337066	367277	151200	166671	100246	516722	0.516601	0.716879	0.892248	0.905782	1	0.87094	0.78485
AT3G60750.1	Transketolase	1.19983e-05	2.46202	0.717026	0.850889	0.752598	0.668704	0.674632	0.657857	0.345606	0.0801534	0.129581	0.0465542	0.0436469	0.0571172	0.0314057	0.0767527	419.79	9	8	AT3G60750.2	3.58145e+06	4.4166e+06	3.7677e+06	4.30515e+06	4.18748e+06	5.4697e+06	4.03563e+06	3.91209e+06	4.40173e+06	3.45666e+06	3.59466e+06	3.92151e+06	3.46912e+06	3.91094e+06	3.71647e+06	3.67715e+06	3.40123e+06	1.65571e+06	2.37504e+06	1.64033e+06	5.4697e+06	0.65478	0.807467	0.688831	0.78709	0.765578	1	0.737816
AT1G01090.1	PDH-E1 ALPHA - pyruvate dehydrogenase E1 alpha	1.43895e-05	2.83087	0.697212	0.841831	0.741341	0.779948	0.721969	0.693034	0.297376	0.130193	0.138454	0.0578626	0.0680363	0.018201	0.0244296	0.069787	575.23	11	11		841831	697472	1.01502e+06	1.22121e+06	906849	956101	972758	911417	831827	1.03772e+06	947992	871729	897393	865959	829749	828489	880781	412222	412504	264750	1.22121e+06	0.689342	0.571132	0.831161	1	0.742582	0.782912	0.796552
AT5G66190.1	ATLFNR1, FNR1 - ferredoxin-NADP(+)-oxidoreductase 1	2.22175e-05	2.16893	0.765071	0.858216	0.825194	0.859074	0.773377	0.756477	0.396083	0.121911	0.0338797	0.08104	0.140326	0.0907721	0.00861946	0.0511813	568.32	11	10		2.92919e+06	3.58656e+06	4.04521e+06	3.79186e+06	4.10361e+06	3.95126e+06	3.89459e+06	3.38498e+06	4.11133e+06	3.9473e+06	3.30997e+06	4.6013e+06	3.2632e+06	3.85388e+06	3.46487e+06	3.52593e+06	3.45155e+06	1.78474e+06	2.07459e+06	1.60815e+06	4.6013e+06	0.636601	0.779467	0.879145	0.824084	0.891837	0.858727	0.846411
AT4G34350.1	CLB6, ISPH, HDR - 4-hydroxy-3-methylbut-2-enyl diphosphate reductase	3.50027e-05	2.93413	0.600418	0.814579	0.818403	0.891019	0.690218	0.699883	0.303674	0.0966278	0.155175	0.108563	0.142686	0.0336159	0.0704118	0.0711769	198.05	4	4		218236	266306	302380	318564	434120	314923	310442	405292	356884	412209	318707	436875	291154	311923	293508	283015	340761	133886	163136	100981	436875	0.499539	0.609571	0.692143	0.729188	0.993695	0.720855	0.710598
AT3G49680.1	ATBCAT-3, BCAT3 - branched-chain aminotransferase 3	7.23287e-05	2.36194	0.740026	0.981284	0.808693	0.727525	0.726005	0.69431	0.415456	0.158207	0.0232325	0.1122	0.0673972	0.0966269	0.0540617	0.050985	240.09	3	2	AT3G49680.2	295787	263529	393955	424477	410184	429386	321796	317122	402805	326767	279076	331323	341074	282398	271830	306779	315771	188481	193419	153273	429386	0.68886	0.613734	0.917484	0.988569	0.955281	1	0.749433
AT5G11880.1	Pyridoxal-dependent decarboxylase family protein	0.00010693	2.40597	0.859712	0.799048	0.764592	0.822145	0.896551	0.881072	0.372635	0.0955692	0.162347	0.0731828	0.154038	0.0110975	0.069549	0.0810729	118.51	2	1		42235.6	37359.3	46717.5	48029.1	36650.8	32719.6	33391.4	40192.6	38753	48974.7	36000	35818.2	43524	44292.6	40803.9	41589.7	47057.1	20595.1	20488.7	13665.4	48974.7	0.862397	0.762829	0.953911	0.980692	0.748362	0.668091	0.68181
AT5G47660.1	Homeodomain-like superfamily protein	0.000128308	2.60486	0.559607	0.795772	0.710758	0.821279	0.521338	0.606519	0.315287	0.0687055	0.117729	0.095051	0.18205	0.124654	0.086024	0.0378672	24.53	1	1		46326	58782.8	56383.1	82860.7	83309.9	63474	78336.7	60369.9	66404.5	79625.5	96193.7	61186.2	41670.6	58628.3	50729.6	67150	57150.2	30656.8	33796	26533.1	96193.7	0.481591	0.611088	0.586142	0.861394	0.866065	0.659857	0.814365
AT5G13630.1	GUN5, CCH, CHLH, CCH1, ABAR - magnesium-chelatase subunit chlH	0.000170058	6.13831	0.32305	0.799706	0.792421	0.446075	0.267292	0.279555	0.130281	0.0851639	0.228215	0.153767	0.0237209	0.0614386	0.106261	0.0788622	124.69	3	3		53204.9	78237.5	91906.1	195397	127042	230458	172773	221939	153148	98228.1	101321	108856	51587.7	71611.6	50259.4	92702.8	50314.8	13365.7	49407.1	27300.3	230458	0.230866	0.339486	0.398797	0.847862	0.551256	1	0.749693
AT4G05180.1	PSBQ, PSBQ-2, PSII-Q - photosystem II subunit Q-2	0.000189779	5.85023	0.50495	0.579958	0.487427	0.738408	0.560139	0.549052	0.126219	0.108174	0.176825	0.104499	0.307011	0.063354	0.134773	0.02698	91.56	2	2		856732	1.30949e+06	1.0314e+06	1.4539e+06	793530	1.42518e+06	1.13587e+06	1.17557e+06	775214	2.11085e+06	1.71995e+06	845205	1.08781e+06	1.27693e+06	1.30618e+06	831042	1.33968e+06	200902	294393	303992	2.11085e+06	0.405871	0.620361	0.488618	0.688774	0.375929	0.67517	0.538109
AT4G38460.1	GGR - geranylgeranyl reductase	0.000190762	3.00831	0.529646	0.744201	0.805761	0.750958	0.714327	0.716865	0.267845	0.0453332	0.114156	0.170306	0.0876275	0.0765302	0.0385886	0.121545	261.13	3	3		105812	116043	97847.2	136363	136589	176258	137230	201205	147934	143651	171229	138409	132838	154614	140301	139228	153180	32660.7	80631.6	48382.5	201205	0.52589	0.57674	0.486307	0.677732	0.678854	0.876015	0.682041
AT5G62790.1	DXR, PDE129 - 1-deoxy-D-xylulose 5-phosphate reductoisomerase	0.000244399	2.22144	0.798416	0.853943	0.867674	0.832612	0.725873	0.8225	0.390591	0.147046	0.141311	0.0716407	0.0781454	0.0666638	0.0132922	0.118609	372.71	6	5	AT5G62790.2	955380	972473	1.30765e+06	1.3508e+06	1.13996e+06	969757	1.08823e+06	1.27796e+06	1.14998e+06	1.23649e+06	1.11084e+06	1.02675e+06	1.04418e+06	916834	1.09404e+06	1.10925e+06	1.12981e+06	421777	711939	449115	1.3508e+06	0.70727	0.719924	0.968053	1	0.843915	0.717913	0.805616
AT4G39970.1	Haloacid dehalogenase-like hydrolase (HAD) superfamily protein	0.000299559	2.29943	0.890375	0.789542	0.804912	0.83701	0.712777	0.631233	0.387216	0.0984364	0.0819965	0.0358177	0.0810951	0.105383	0.124401	0.0994308	203.92	3	3		160088	197749	170374	174708	148859	144825	154621	155559	167331	183963	154888	157702	155686	126215	129731	98142.1	146603	53867.4	88002	87844.5	197749	0.809554	1	0.86157	0.883488	0.752771	0.732368	0.781906
AT1G17220.1	FUG1 - Translation initiation factor 2, small GTP-binding protein	0.000311774	4.02975	0.71831	0.668213	0.842561	0.57343	0.421691	0.609272	0.209085	0.17776	0.122758	0.153197	0.114633	0.0666081	0.134456	0.086932	82.86	2	2		16979.7	24998.9	28227.1	19257.5	19670.2	26381.7	27160.9	32579.1	22609.6	14375	20646.7	21023.9	12203.9	15272.8	24686.8	16150.6	18711.2	7054.82	3865.97	9514.65	32579.1	0.521184	0.767329	0.866416	0.591099	0.603768	0.809772	0.833691
AT4G14890.1	FdC2 - 2Fe-2S ferredoxin-like superfamily protein	0.000315103	3.66051	0.650988	0.928911	0.840772	0.72141	0.62304	0.681758	0.253765	0.0948852	0.101122	0.155536	0.146019	0.0200624	0.133005	0.125629	240.11	3	3		286788	290371	368061	471208	483992	393555	417810	476171	326799	410389	365258	271823	294680	308412	295609	404228	290058	110074	188986	69400.3	483992	0.592546	0.59995	0.760469	0.973587	1	0.813144	0.863259
AT5G13650.1	elongation factor family protein	0.000320461	4.75743	0.478887	0.955541	0.885213	0.838125	0.679674	0.726303	0.200852	0.256708	0.0668526	0.0763724	0.079521	0.0457824	0.115736	0.130755	300.2	6	6		148501	212640	413926	539493	474031	532999	456120	525068	451510	490909	406059	459520	349214	384144	399953	325734	449818	77130.2	189124	58821.1	539493	0.27526	0.394148	0.767251	1	0.87866	0.987964	0.845461
AT4G18440.1	L-Aspartase-like family protein	0.000340515	3.54299	0.839059	0.79168	0.669028	0.718678	0.701103	0.629348	0.236823	0.154766	0.176853	0.0250264	0.187472	0.108988	0.213882	0.0725407	330.24	7	5		705481	1.0205e+06	842793	690238	717785	1.0157e+06	661840	675173	711209	544626	728439	927158	636827	794118	490704	543615	892420	156967	274120	293943	1.0205e+06	0.691312	1	0.825866	0.676375	0.703369	0.995297	0.648548
AT1G30120.1	PDH-E1 BETA - pyruvate dehydrogenase E1 beta	0.000385263	5.41498	0.446782	0.670943	0.646911	0.798709	0.489753	0.54255	0.1475	0.202239	0.133066	0.309563	0.176114	0.125674	0.119189	0.0152056	293.7	5	1		31599	45873.1	77229.9	92628.5	77773.8	61917.2	69113.5	42037.9	112847	115419	83461.3	77678.9	66783.8	46270.3	52594	56964.3	78304.1	18546.6	17421.8	15104.7	115419	0.273776	0.397447	0.669124	0.802538	0.673836	0.536454	0.598803
AT3G56090.1	ATFER3, FER3 - ferritin 3	0.000400838	4.54491	0.847668	0.935254	0.863365	0.75003	0.53067	0.79421	0.205781	0.0740304	0.0865635	0.139935	0.121585	0.0640289	0.170754	0.15269	26.46	1	1		21726.8	18567.2	18948.7	22570.2	23296.3	19497.5	21574.7	22386.8	16378.3	20742.4	15916.1	15760.4	11307.9	13417.4	23058.3	16729.5	15718.8	1799.73	8726.03	3856.03	23296.3	0.932626	0.796999	0.813378	0.96883	1	0.836933	0.926098
AT3G54050.1	HCEF1 - high cyclic electron flow 1	0.000430132	2.304	0.8341	0.934592	0.820615	0.780915	0.73722	0.788081	0.405639	0.134851	0.058803	0.110055	0.103369	0.0495713	0.067739	0.119872	320.85	5	5		1.27988e+06	1.27309e+06	1.67068e+06	1.49566e+06	1.68791e+06	1.54894e+06	1.19099e+06	1.5612e+06	1.40318e+06	1.44968e+06	1.12019e+06	1.38446e+06	1.30353e+06	1.1852e+06	1.45239e+06	1.2258e+06	1.31243e+06	487205	891543	675296	1.68791e+06	0.758266	0.754239	0.989795	0.886104	1	0.917671	0.705603
AT2G34590.1	Transketolase family protein	0.00049378	4.41656	0.730862	0.759887	0.689611	0.788372	0.648906	0.80852	0.183065	0.0927963	0.191536	0.18345	0.162022	0.159942	0.179508	0.130327	256.97	5	1		36675.4	29222.6	30137.9	42760	26805.5	30284.5	38701.6	29185.4	22728.5	39561.1	37618.1	26413.6	33375.9	23468.7	43800.3	28209.4	34230.6	5616.54	14535.2	3903.27	43800.3	0.837332	0.667177	0.688075	0.976248	0.611992	0.691422	0.883591
AT2G14880.1	SWIB/MDM2 domain superfamily protein	0.000535878	5.03022	0.647034	0.76376	0.849639	0.463129	0.54189	0.541127	0.168907	0.0692652	0.222186	0.139271	0.0662866	0.0284204	0.142846	0.122365	91.5	2	2	AT4G34290.1	50643.5	60679	61914.8	49887.5	65355.3	89247	64400.1	89061.6	74021.5	34957.9	42394.7	46645.8	46568.5	50155.6	59169.2	51448.2	34264.3	6355.33	11544.5	27323.4	89247	0.567454	0.6799	0.693747	0.558983	0.732298	1	0.721595
AT4G02450.1	HSP20-like chaperones superfamily protein	0.000567394	6.03233	0.550263	0.397394	0.547703	0.728807	0.778085	0.489726	0.128986	0.247239	0.085947	0.265588	0.200337	0.313835	0.0367089	0.0427315	56.64	1	1		32777	62391.6	28369	23049.6	30289.9	35878	62360.7	23060.5	37541.8	37782.3	66680.1	59159.5	41621.3	74835.6	36671.1	33890.8	39384.9	6788.96	13103.3	9065.89	74835.6	0.437987	0.833717	0.379085	0.308004	0.404753	0.479424	0.833303
AT5G38420.1	Ribulose bisphosphate carboxylase (small chain) family protein	0.000692644	2.10779	0.89903	0.833161	0.851838	0.806377	0.739149	0.867815	0.426528	0.0635128	0.137612	0.076193	0.13727	0.237857	0.114483	0.0608136	70.14	2	1	AT5G38410.1	3.0514e+07	3.45194e+07	3.0722e+07	2.65931e+07	2.69285e+07	3.52181e+07	3.33423e+07	2.90298e+07	2.83569e+07	2.53964e+07	3.42345e+07	2.6256e+07	2.02709e+07	3.22135e+07	2.85099e+07	2.84175e+07	3.55032e+07	1.66467e+07	1.61136e+07	1.26691e+07	3.55032e+07	0.859471	0.97229	0.865329	0.749035	0.75848	0.991969	0.939135
AT1G78060.1	Glycosyl hydrolase family protein	0.000816822	6.43831	0.532839	0.710981	0.622	0.555225	0.478258	0.460794	0.11043	0.187523	0.253517	0.100231	0.185208	0.103191	0.166999	0.0764317	75.58	1	1		21048.7	41480	43585	40277.1	66382.5	34930.4	41568.4	34501.5	47799.9	49954.8	35051.5	25565.4	26904.2	36591.7	22311.9	43183.8	26270.4	6096.81	2987.55	12907.4	66382.5	0.317082	0.624863	0.656573	0.606743	1	0.526199	0.626196
AT1G03080.1	kinase interacting (KIP1-like) family protein	0.000923066	26.1825	0.64078	0.226414	0.130552	0.363764	0.0477887	0.239443	0.0244736	0.315633	0.0773801	0.116501	0.238897	0.0403217	0.198267	0.0202309	23.25	1	1		211010	86056.9	108566	38528.3	66628.4	38170.1	13455.8	55933.3	13254.2	66278.3	32411.8	131584	4067.62	16100.2	27609.4	98812.5	25152.7	3912.25	9919.11	1661.21	211010	1	0.407833	0.514508	0.18259	0.315759	0.180892	0.0637684
AT3G55800.1	SBPASE - sedoheptulose-bisphosphatase	0.000981083	2.33037	0.654268	0.865374	0.711566	0.757504	0.648313	0.643945	0.371347	0.122975	0.118528	0.105903	0.140066	0.0128865	0.114322	0.0661267	496.63	8	8		8.68072e+06	1.03745e+07	1.26385e+07	1.25417e+07	1.61472e+07	1.32311e+07	9.78299e+06	1.14833e+07	1.32031e+07	1.22309e+07	9.97016e+06	1.44935e+07	1.03213e+07	1.06156e+07	8.31242e+06	1.18224e+07	1.10588e+07	5.01214e+06	5.84492e+06	7.13153e+06	1.61472e+07	0.5376	0.6425	0.782705	0.776714	1	0.819409	0.605865
AT4G21210.1	ATRP1, RP1 - PPDK regulatory protein	0.000996336	41.277	0.345376	0.53825	0.499341	0.526825	0.466444	0.598792	0.0145067	0.258212	0.400942	0.118617	0.115118	0.210002	0.375318	0.0137429	57.81	2	2	AT3G01200.1	4285.03	3018.62	11843.4	13526.5	1427.26	14885.9	11636	8697.41	7349.23	10452.7	11411.5	7342.2	11363.7	5875.54	9980.64	4735.94	18479.4	254.124	21.3777	528.724	18479.4	0.231881	0.16335	0.640897	0.731977	0.0772351	0.80554	0.629671
AT3G12930.1	Lojap-related protein	0.00105453	8.33866	0.544925	0.775025	0.555407	0.487203	0.575491	0.325751	0.0929436	0.128605	0.239284	0.262188	0.195287	0.182642	0.153084	0.076411	22.31	1	1		190679	210970	293964	425510	341025	222808	148045	361718	199230	171179	148395	302355	299831	189923	66045.2	192033	157752	77083.8	21457.9	20103.6	425510	0.44812	0.495805	0.690851	1	0.801451	0.523625	0.347924
AT3G04650.1	FAD/NAD(P)-binding oxidoreductase family protein	0.00114376	5.15864	0.636002	0.801568	0.695921	0.483137	0.746543	0.740311	0.155384	0.078901	0.0960906	0.0841633	0.0465329	0.094851	0.22853	0.174267	29.67	1	1		17247	18447.6	21834.5	26301	20869.8	25334.5	18284.8	23321.8	21342.4	13443.1	14119.1	16139.7	24531.6	20487.1	17182.7	30151.5	19630.2	10748	1454.48	1852.69	30151.5	0.572013	0.611832	0.724161	0.872297	0.692166	0.84024	0.606433
AT4G38010.1	Pentatricopeptide repeat (PPR-like) superfamily protein	0.00119028	14.6967	0.416691	0.55958	0.512601	0.47034	0.48108	0.267017	0.0380753	0.20479	0.406038	0.370649	0.161967	0.259189	0.192594	0.0126475	22.13	1	1		32457.2	51330.9	87737.4	65672.3	137212	27459.4	37295.8	128900	44809.8	43141.8	62962	87505.9	40862.7	91157.6	19787.7	67094.9	23031.4	3835.65	7169.83	4667.71	137212	0.236547	0.374098	0.639428	0.478618	1	0.200124	0.271811
ATCG00490.1	RBCL - ribulose-bisphosphate carboxylases	0.0012052	2.40479	0.780384	0.735052	0.776928	0.86227	0.812516	0.662388	0.358564	0.10725	0.137439	0.137042	0.120707	0.105621	0.174379	0.0876164	576.71	10	9		1.88156e+08	2.04023e+08	1.54912e+08	1.45922e+08	1.61663e+08	2.07725e+08	2.16417e+08	1.53444e+08	1.74806e+08	1.81078e+08	1.89735e+08	2.33684e+08	1.7242e+08	2.07325e+08	1.22782e+08	1.40924e+08	2.00663e+08	1.04572e+08	8.31634e+07	6.36371e+07	2.33684e+08	0.805172	0.87307	0.662911	0.624441	0.691801	0.888913	0.926109
AT1G67090.1	RBCS1A - ribulose bisphosphate carboxylase small chain 1A	0.00122531	2.46791	0.85067	0.568329	0.648834	0.611218	0.559987	0.668331	0.344692	0.129503	0.0814353	0.120309	0.00766112	0.0779866	0.195361	0.0375521	63.73	2	1		2.0037e+07	2.55965e+07	1.9689e+07	1.29847e+07	1.37429e+07	1.6914e+07	1.9056e+07	1.31504e+07	1.76172e+07	1.54186e+07	1.57598e+07	1.57566e+07	1.29222e+07	1.57452e+07	1.69879e+07	1.21669e+07	2.21659e+07	9.82354e+06	8.7384e+06	7.90672e+06	2.55965e+07	0.782802	1	0.769206	0.507286	0.536906	0.660794	0.744479
AT3G53460.1	CP29 - chloroplast RNA-binding protein 29	0.00125314	2.73637	0.772352	0.866255	0.767799	0.562695	0.683386	0.632925	0.316571	0.137466	0.116936	0.0956948	0.00664508	0.00346235	0.0948515	0.130856	272.64	4	4	AT3G53460.4	598643	542606	759857	820483	669067	642694	584632	720629	584638	458869	458211	467966	562716	558698	530056	591195	436664	316876	135890	326459	820483	0.729622	0.661325	0.926109	1	0.815455	0.783311	0.712545
AT4G35090.1	CAT2 - catalase 2	0.00131659	2.81672	0.758487	0.623505	0.79734	0.955452	0.878015	0.671414	0.339208	0.0844734	0.113918	0.238636	0.0299835	0.140732	0.0424025	0.128589	62.5	1	1		860349	1.03317e+06	853013	758716	612119	886918	1.20702e+06	644935	1.03526e+06	1.14154e+06	1.12437e+06	1.19385e+06	939669	1.1799e+06	754775	820970	855490	257564	567781	402948	1.20702e+06	0.712787	0.855965	0.706709	0.628585	0.507132	0.734799	1
AT5G44520.1	NagB/RpiA/CoA transferase-like superfamily protein	0.00131882	2.2806	0.607362	0.789785	0.855636	0.639641	0.747617	0.657876	0.37518	0.0880033	0.0183847	0.172048	0.135945	0.000155769	0.145422	0.0684708	95.54	1	1		33456.6	36068.7	43985	49862.7	47878.6	49862	41443.6	56169.9	62296.9	30259.8	42974.5	46308.5	46567.3	46581.1	35720.1	51444.4	35786.3	20813	28296.7	21008	62296.9	0.537052	0.578981	0.706054	0.800405	0.768556	0.800394	0.66526
AT5G21100.1	Plant L-ascorbate oxidase	0.00132338	2.94683	0.540038	0.684513	0.8819	0.63686	0.526684	0.620815	0.29927	0.0636896	0.0226412	0.128857	0.19582	0.106675	0.113285	0.0911682	61.09	1	1		17987.9	19293.2	22554.8	24824.1	24773.3	26246.3	27495.6	33285.2	36933.1	22434.6	31235.3	16893.8	22238	16666.2	25481.4	25204.5	18100.1	7174.81	12752.7	13231.5	36933.1	0.487038	0.522383	0.610692	0.672135	0.670759	0.710645	0.74447
AT5G65730.1	XTH6 - xyloglucan endotransglucosylase/hydrolase 6	0.00171791	3.95542	0.701982	0.547761	0.559516	0.366517	0.348538	0.610708	0.177474	0.286316	0.137373	0.248743	0.060463	0.0807544	0.120989	0.0537709	83.86	1	1		58024.6	36773.7	85716.8	60491	41271.8	39094.3	36872.7	34466.5	72540.7	27280.4	29739.2	37230.3	24981	34770.2	55052.5	40892.9	61098.5	19790.3	10572.8	15274.4	85716.8	0.676934	0.429014	1	0.705707	0.48149	0.456087	0.430169
AT5G52920.1	PKP1, PKP-BETA1, PKP2 - plastidic pyruvate kinase beta subunit 1	0.00187093	2.17151	0.676606	0.871494	0.767896	0.601827	0.53126	0.676016	0.40133	0.126209	0.125733	0.0410111	0.115001	0.032925	0.0626662	0.110102	203.1	3	3		150282	111189	161156	180258	155893	208209	165807	163747	150095	134672	143151	98094.5	115461	105766	155587	135618	131054	79430	108270	62982.6	208209	0.721782	0.534026	0.774011	0.865753	0.74873	1	0.796348
AT5G08370.2	AtAGAL2, AGAL2 - alpha-galactosidase 2	0.00193914	3.82806	0.67692	0.703034	0.644552	0.577697	0.599594	0.395653	0.183653	0.128373	0.191444	0.318322	0.0407278	0.0687943	0.105877	0.114311	110	2	2		28576.3	30350.5	40208.5	28162.5	45073.7	29723.5	18831.8	26746.2	48816.8	30491.6	26917.8	27194.7	26895.6	31645	14243.5	24575.5	19124.6	15401.6	5480.89	6013.59	48816.8	0.585378	0.621723	0.82366	0.576902	0.923322	0.608879	0.385766
AT3G54360.1	zinc ion binding	0.00211551	6.07103	0.761354	0.429728	0.435423	0.525313	0.51109	0.552451	0.125408	0.243598	0.0460134	0.105524	0.209846	0.0397922	0.380591	0.0427073	28.76	1	1		10140.6	7818.13	5203.02	4366.81	4819.69	3886.62	3463.97	4208.49	5573.88	5911.77	2967.78	7101.43	5468.09	4897.43	4012.12	2791.81	10002.6	1107.95	1762.79	944.396	10140.6	1	0.770973	0.513088	0.430626	0.475286	0.383273	0.341594
AT3G11710.1	ATKRS-1 - lysyl-tRNA synthetase 1	0.00213474	3.85493	0.632261	0.530113	0.449247	0.520413	0.75401	0.299048	0.195596	0.200046	0.148707	0.112588	0.0767888	0.347882	0.0652265	0.0648838	30.11	1	1		64109	66340.5	35053.8	44416.3	34296.8	60051.5	49406.5	29810.1	38380.3	38537.5	45764.3	51923.7	44327.2	87254.7	27292.2	19898.1	31089.8	11658	16591.2	22950.8	87254.7	0.734734	0.760309	0.401741	0.509042	0.393066	0.688233	0.566233
AT1G09340.1	CRB, CSP41B, HIP1.3 - chloroplast RNA binding	0.00225061	2.1395	0.664937	0.780066	0.858449	0.676306	0.749494	0.734223	0.401239	0.0802886	0.139834	0.167789	0.0282199	0.00991868	0.146727	0.096557	155.2	4	4		430171	486499	548038	486910	686505	544898	494235	734260	662479	474106	500725	514922	555473	545174	507077	659230	451025	231084	371094	281662	734260	0.585857	0.662571	0.746382	0.663131	0.934962	0.742106	0.673106
AT1G29900.1	CARB - carbamoyl phosphate synthetase B	0.0022546	2.45994	0.801471	0.845586	0.794348	0.764382	0.751534	0.835795	0.343742	0.176279	0.139379	0.0718331	0.137335	0.1036	0.0688652	0.166353	318.56	6	6		443592	297050	453261	496546	401045	362027	353533	410661	419097	437754	396381	304519	409546	336796	402375	388932	453725	108934	264514	138604	496546	0.893354	0.598232	0.912827	1	0.807669	0.729089	0.711984
AT5G04140.1	GLU1, GLS1, GLUS, FD-GOGAT - glutamate synthase 1	0.00256593	2.03139	0.676697	0.896075	0.836579	0.813809	0.826333	0.67289	0.441113	0.0849943	0.0563333	0.0468464	0.178451	0.172688	0.156511	0.0797546	312.52	5	4	AT5G04140.2	335870	427717	412579	489476	513880	554109	455414	489621	509019	461849	373264	579366	408003	549494	335945	494539	339063	203551	271281	291865	579366	0.579721	0.73825	0.712121	0.844848	0.88697	0.956406	0.786057
AT1G58080.1	ATATP-PRT1, HISN1A, ATP-PRT1 - ATP phosphoribosyl transferase 1	0.00266182	2.15201	0.745141	0.900423	0.869868	0.758855	0.701287	0.783705	0.41841	0.158276	0.170423	0.0536363	0.0978506	0.118622	0.159958	0.0781105	78.57	1	1		121138	121562	172234	185177	130608	185618	159610	172215	152564	161570	127653	133347	114602	145741	157391	167347	111671	85528.4	86531.8	60932.7	185618	0.652621	0.654904	0.927898	0.997629	0.70364	1	0.859884
AT4G04350.1	EMB2369 - tRNA synthetase class I (I, L, M and V) family protein	0.00267406	2.28336	0.840945	0.933095	0.863717	0.62809	0.609745	0.64396	0.408649	0.144061	0.0155224	0.107823	0.161757	0.0890285	0.138542	0.139027	51.24	1	1		24511.4	17629.4	19697.5	23304.2	22720.9	22589.3	20634.3	18837.6	24041	19955.1	13472.1	12758.9	13402.7	16488.8	14269	13410	19674.1	7187.54	9062.49	13799.7	24511.4	1	0.71923	0.803603	0.950748	0.926952	0.921583	0.841822
AT5G65780.1	ATBCAT-5 - branched-chain amino acid aminotransferase 5	0.00276844	3.15516	0.812585	0.959223	0.72242	0.785447	0.768538	0.786925	0.304017	0.110975	0.0447427	0.102334	0.0398009	0.016306	0.0482446	0.17818	69.29	2	1		28057.5	36851	34211.9	37056.4	40660.6	39290.7	27258.9	26695.5	34167.7	31305.1	33775.6	30729.5	31718	30780.4	34238.8	30596.2	31155.4	4684.73	19079	13320.8	40660.6	0.690043	0.906309	0.841402	0.91136	1	0.966308	0.670401
AT5G42020.1	BIP, BIP2 - Heat shock protein 70 (Hsp 70) family protein	0.00306115	2.05331	0.568069	0.865683	0.81118	0.609536	0.685372	0.447248	0.421603	0.0550493	0.12397	0.0477004	0.209608	0.0467016	0.142479	0.023917	578.29	10	2		137632	157675	166816	228157	204909	271167	220709	206674	232511	156045	113634	226179	176895	194805	97507	165858	100471	121813	110606	110555	271167	0.507557	0.581471	0.615181	0.841392	0.755657	1	0.813926
AT5G45930.1	CHLI2, CHL I2, CHLI-2 - magnesium chelatase i2	0.00314434	3.39402	0.538608	0.844144	0.690627	0.632512	0.659549	0.749218	0.248715	0.175029	0.165201	0.214074	0.0626369	0.00799556	0.217362	0.124161	81.35	1	1		36967.2	61217.7	73521	70889.9	105646	92572.7	53958	98412.6	67798.2	68993.9	72799.1	59848.8	70687.8	69486.3	67226.9	106265	65355.2	15776.2	41188.3	22324.7	106265	0.347877	0.576085	0.691864	0.667104	0.994179	0.871148	0.507768
AT3G04870.1	ZDS, PDE181, SPC1 - zeta-carotene desaturase	0.0031622	5.71001	0.567903	0.872222	0.615466	0.660644	0.68192	0.628942	0.152753	0.123116	0.045762	0.388284	0.0794187	0.072062	0.141518	0.129461	22.78	1	1		5129.96	7396.33	5222.56	9477.37	9227.02	8555.43	6488.83	10417.8	2328.75	7835.73	6351.41	6460.18	7634.93	6573.24	4868.78	7613.4	7174.33	842.228	3148.31	783.502	10417.8	0.492424	0.709973	0.501313	0.909732	0.885701	0.821235	0.622862
AT4G15560.1	CLA1, DEF, CLA, DXS, DXPS2 - Deoxyxylulose-5-phosphate synthase	0.00340587	8.65579	0.513731	0.747679	0.834797	0.451689	0.336216	0.331982	0.0964437	0.269188	0.289913	0.196889	0.130222	0.0218872	0.264237	0.0547456	139.27	2	2		9661.57	28416.8	33241.4	42732.1	19114.5	41951.5	41067.8	46275.8	28549	26836.8	21081.4	14788.5	14842.5	16274.8	7443.17	9199.27	29445.6	1784.65	6820.95	4783.41	46275.8	0.208783	0.614076	0.718333	0.923424	0.413057	0.906555	0.887458
AT3G48060.1	BAH domain ;TFIIS helical bundle-like domain	0.00342391	3.91761	0.624058	0.461838	0.47159	0.627805	0.833749	0.338169	0.212821	0.0587211	0.180328	0.0492979	0.0891189	0.235115	0.144167	0.0832629	21.96	1	1		19940.3	21209.2	17579.4	20181	14413.4	8868.24	15249.5	13070.3	16060.6	17168.2	22697.7	19215.5	20939	31369.3	10336.2	6227.85	15260.4	3662.72	8073.62	8291.81	31369.3	0.635661	0.676112	0.560402	0.643336	0.459473	0.282704	0.486126
AT1G64980.1	Nucleotide-diphospho-sugar transferases superfamily protein	0.00347099	22.1842	0.600917	0.755303	0.531882	0.603399	0.68906	0.632192	0.034047	0.070377	0.113549	0.325508	0.0659973	0.380108	0.367773	0.0589711	39.42	1	1		15969.9	16239.8	19600.3	24984.9	21677.6	18458.4	15983.8	5601.74	24272.5	19371.3	15614.4	17038.2	27527.6	12078.7	7600.28	18166.8	28739.4	0	0	2935.47	28739.4	0.555679	0.565072	0.682001	0.869359	0.754282	0.642268	0.556162
AT3G13750.1	BGAL1 - beta galactosidase 1	0.0036965	6.47681	0.55321	0.210915	0.192255	0.150609	0.17989	0.144068	0.0854139	0.400907	0.0480888	0.0538714	0.0127336	0.0663272	0.0321887	0.018153	367.06	6	6		1.2581e+06	546950	282928	237192	224064	334799	170783	249089	305757	174234	188035	206176	167314	285325	157235	228007	158512	121485	81106	119787	1.2581e+06	1	0.434743	0.224885	0.188532	0.178097	0.266115	0.135747
AT3G48560.1	CSR1, ALS, AHAS, TZP5, IMR1 - chlorsulfuron/imidazolinone resistant 1	0.00378177	2.49071	0.49612	0.821436	0.880807	0.780827	0.68351	0.626446	0.353637	0.248907	0.1547	0.0924841	0.0643919	0.0728824	0.13463	0.0305901	108.5	2	2		77021.4	120803	211142	274776	200005	202352	212989	260214	252871	209356	200039	234262	201973	173651	132928	177046	206423	92014.2	106870	92628.3	274776	0.280306	0.439641	0.768414	1	0.727883	0.736424	0.775136
AT4G16807.1	unknown protein	0.00381853	2.38957	0.52812	0.631407	0.537939	0.551175	0.523731	0.686188	0.287159	0.0506759	0.158068	0.0352294	0.0276464	0.0327273	0.276088	0.0297611	20.61	1	1		353485	307766	371962	435043	501211	299030	336723	338382	377319	378631	356829	342857	356634	326451	313442	652133	376883	207461	185583	168755	652133	0.542045	0.471938	0.570378	0.667108	0.768572	0.458541	0.51634
AT1G08490.1	ATSUFS, ATCPNIFS, ATNFS2 - chloroplastic NIFS-like cysteine desulfurase	0.00413481	2.69468	0.819674	0.582982	0.524512	0.590732	0.735683	0.634485	0.304183	0.158862	0.252597	0.0875096	0.110954	0.0826518	0.0836929	0.0688388	34.5	1	1		76225.2	57828.5	53385.8	66309.1	36961.2	30043.3	37987.6	34534.6	47420.9	54031.7	43804	37250.2	60532.4	51622.7	45612.6	43821.5	55657.2	17977.3	28471	23110.9	76225.2	1	0.758653	0.700369	0.869911	0.484895	0.39414	0.498361
AT3G51950.1	Zinc finger (CCCH-type) family protein/ RNA recognition motif-containing protein	0.00509637	2.49626	0.380792	0.717135	0.663563	0.634109	0.46411	0.474728	0.287284	0.130007	0.245091	0.0334879	0.157188	0.0401862	0.0836899	0.0724958	23.38	1	1		207361	273307	405387	452545	440513	775624	530615	484704	528709	542306	352780	580405	382015	337935	299527	428542	376562	166337	278792	223345	775624	0.267348	0.352371	0.522659	0.583459	0.567947	1	0.684113
AT4G04770.1	ATABC1, LAF6, ATNAP1, ABC1 - ATP binding cassette protein 1	0.00511013	6.11122	0.525079	0.933481	0.614304	0.765967	0.700452	0.546395	0.152749	0.220627	0.0201271	0.127821	0.128697	0.423625	0.327061	0.100804	136.64	3	2	AT5G44316.1	17390.9	35788.9	43948.5	57337.8	56441.7	58894.3	28781.2	42663.2	42188.7	41550.8	56296.3	43840.4	61659.5	24719.5	16407.2	28817.2	55846.9	3469.87	8915.02	15870.3	61659.5	0.282048	0.580427	0.712762	0.92991	0.915378	0.955154	0.466776
AT5G49530.1	SIN-like family protein	0.00604341	23.6928	0.479335	0.644927	0.547211	0.212287	0.197251	0.125956	0.0272203	0.0416645	0.33592	0.391548	0.108324	0.221153	0.0661781	0.047147	20.21	1	1		10784.4	10596.4	9166.08	7056.13	21242.5	12801	4623.9	20818.8	9429.75	6051.02	5612.98	1864.53	868.217	7511.98	1655.01	4279.08	2092.73	1734.68	0	0	21242.5	0.507678	0.49883	0.431497	0.332171	1	0.602611	0.217672
AT1G29660.1	GDSL-like Lipase/Acylhydrolase superfamily protein	0.00606126	2.97701	0.69506	0.833543	0.698048	0.625637	0.461326	0.568252	0.279993	0.119572	0.184606	0.0527669	0.0278783	0.0379175	0.149729	0.150504	140.33	3	3		289526	330633	405531	425800	491895	312351	313580	361138	355381	297365	302585	323293	213736	240113	232053	364365	242142	58173	204599	150409	491895	0.588593	0.672162	0.824425	0.865633	1	0.634995	0.637494
AT3G56130.1	biotin/lipoyl attachment domain-containing protein	0.00607676	2.94126	0.951172	0.72192	0.715029	0.78311	0.575194	0.662172	0.323389	0.0476256	0.084545	0.0455055	0.0419036	0.126261	0.12276	0.194399	98.44	1	1		35808.6	32401.3	33970.5	28642.9	26276.8	22633.1	24835.5	27475.8	24501.2	27966.3	29579	26580.8	23793.9	17399.9	28664.7	22195.2	20274.4	4666.81	18588.1	11485.4	35808.6	1	0.904847	0.948668	0.799889	0.733813	0.632058	0.693562
AT1G24530.1	Transducin/WD40 repeat-like superfamily protein	0.00685541	2.76589	0.739187	0.493283	0.621564	0.74776	0.865033	0.555006	0.31275	0.19666	0.106789	0.145519	0.0871327	0.190872	0.166689	0.107807	34.23	1	1		3.12801e+06	3.64694e+06	2.1004e+06	1.69481e+06	1.76172e+06	2.46627e+06	3.13436e+06	2.00447e+06	2.32423e+06	2.72406e+06	2.86738e+06	3.38685e+06	2.92194e+06	4.0023e+06	1.49435e+06	2.36404e+06	2.80553e+06	1.72689e+06	1.14388e+06	884393	4.0023e+06	0.781553	0.911212	0.524798	0.423458	0.440177	0.616214	0.78314
AT4G29060.1	emb2726 - elongation factor Ts family protein	0.00715989	2.28229	0.794043	0.958714	0.764465	0.763943	0.790437	0.707277	0.420066	0.197035	0.0364263	0.176302	0.144033	0.0536913	0.135673	0.097287	201.79	2	2	AT4G29060.2	619270	906425	1.03196e+06	1.01467e+06	1.07368e+06	999714	602951	914211	945216	753352	710283	997063	807916	889441	716871	921590	639711	338270	544497	470287	1.07368e+06	0.576771	0.844221	0.961137	0.945036	1	0.931108	0.561573
AT2G15620.1	NIR1, NIR, ATHNIR - nitrite reductase 1	0.00842945	2.07775	0.666003	0.604837	0.640502	0.714519	0.678328	0.820795	0.395041	0.115125	0.0623367	0.10121	0.147103	0.102826	0.155463	0.0874328	137.77	2	2		508402	375718	388060	344731	424075	386536	454978	434097	334394	522615	348050	494189	385612	478203	471367	636724	459769	190007	298424	266166	636724	0.798466	0.59008	0.609464	0.541413	0.666027	0.60707	0.71456
AT3G63140.1	CSP41A - chloroplast stem-loop binding protein of 41 kDa	0.00890285	2.34937	0.687498	0.692583	0.814512	0.74585	0.82677	0.682028	0.351912	0.0519599	0.124445	0.072972	0.172504	0.244984	0.0697392	0.146606	243.34	4	4		1.45393e+06	1.55493e+06	1.33621e+06	1.3071e+06	1.7618e+06	1.30832e+06	1.59837e+06	1.8899e+06	1.65954e+06	1.30866e+06	1.41916e+06	1.98605e+06	1.37682e+06	2.10671e+06	1.28114e+06	1.57303e+06	1.45633e+06	391015	974245	858867	2.10671e+06	0.690142	0.738086	0.634267	0.620445	0.83628	0.621024	0.758705
AT4G38970.1	FBA2 - fructose-bisphosphate aldolase 2	0.00935256	2.37201	0.440502	0.879585	0.788434	0.663172	0.551118	0.541055	0.370819	0.119262	0.117824	0.0316967	0.222359	0.0110693	0.236072	0.0726817	210.48	3	2		629410	795684	1.07602e+06	1.44698e+06	1.65457e+06	1.89262e+06	1.51854e+06	1.42355e+06	1.53453e+06	1.03414e+06	990830	1.74044e+06	1.02824e+06	1.05787e+06	670546	1.5262e+06	875291	550610	735304	819545	1.89262e+06	0.33256	0.420413	0.568532	0.764535	0.87422	1	0.802347
AT5G49680.2	Golgi-body localisation protein domain ;RNA pol II promoter Fmp27 protein domain	0.0093645	3.82755	0.480207	0.663021	0.87533	0.550641	0.331899	0.400968	0.228692	0.221683	0.242833	0.211739	0.156421	0.0580517	0.0322	0.0967383	23.82	1	1		108831	245591	308228	251437	230121	433362	290177	459976	457740	218015	205769	336060	133784	171547	198244	168793	186269	54456.3	137586	123536	459976	0.236602	0.533923	0.670096	0.546631	0.50029	0.942141	0.630852
AT3G50030.1	ARM-repeat/Tetratricopeptide repeat (TPR)-like protein	0.00958758	5.04674	0.64058	0.207707	0.282366	0.336177	0.251151	0.335483	0.126929	0.364632	0.0272758	0.0888253	0.0807012	0.105224	0.0956831	0.0515833	23.12	1	1		114200	74320	30942.5	20123.3	25507.3	25529.6	43160.7	23107.6	30470.1	29298.9	38148.8	47726.3	20184.4	37178.5	31178.8	32865.6	50891.8	10024.4	21170.3	12291.2	114200	1	0.650789	0.270951	0.176211	0.223356	0.223552	0.37794
AT3G29320.1	Glycosyl transferase, family 35	0.0096476	5.8169	0.709545	0.970965	0.79725	0.644945	0.65902	0.66362	0.166921	0.133292	0.0292205	0.13874	0.204334	0.128562	0.247481	0.131278	59.62	2	2		27490.4	39414.5	38308.2	46539	49427.4	48010.4	31513.4	43906.2	42798.4	35928	20381.8	39324	37067	28080.4	19629.2	43803.7	34970.2	1131.33	13832.9	9787.29	49427.4	0.556177	0.797421	0.775039	0.941562	1	0.971332	0.63757
AT1G48520.1	GATB - GLU-ADT subunit B	0.00997399	2.18411	0.714361	0.865287	0.725973	0.684332	0.576257	0.791744	0.396173	0.0552296	0.117011	0.059575	0.188297	0.0140024	0.0710889	0.183758	42.78	1	1		34681.3	29755.5	33085.5	36719.9	45505.6	35900.7	35729.3	30307.6	33070.6	31448.3	39551.7	22422.8	25772.3	26673.5	37602.1	32308.1	38176	11072.8	27305.8	15705.6	45505.6	0.762133	0.653887	0.727064	0.806932	1	0.78893	0.785163
AT4G04850.2	KEA3 - K+ efflux antiporter 3	0.0101592	5.79776	0.464466	0.910481	0.351458	0.423688	0.652213	0.298433	0.15704	0.0804327	0.0878579	0.147863	0.100801	0.170769	0.227621	0.0955846	28.06	1	1		53922.1	66451.2	47395.1	99257.8	120402	109212	59019.6	23586.8	44342.8	37181.9	55973.4	59883.7	93066.8	63989.2	67138.3	15777	24880.9	5619.13	25607.4	25497.4	120402	0.447849	0.551909	0.39364	0.824384	1	0.907058	0.490186
AT2G43750.1	OASB, ACS1, CPACS1, ATCS-B - O-acetylserine (thiol) lyase B	0.0103884	2.26273	0.791346	0.62163	0.529798	0.623113	0.753601	0.853712	0.377293	0.19915	0.0561571	0.15361	0.196392	0.14194	0.113366	0.0772152	101.98	1	1		183704	141587	110829	125497	111807	105283	92101.3	127792	72084.9	153861	106511	83033	156877	120002	137780	179065	153645	53809	81642.5	72479.1	183704	1	0.770736	0.603302	0.683148	0.608627	0.573115	0.501357
AT5G54770.1	THI1, TZ, THI4 - thiazole biosynthetic enzyme, chloroplast (ARA6) (THI1) (THI4)	0.0107827	7.41302	0.512464	0.813191	0.543649	0.292119	0.227159	0.34556	0.109698	0.352699	0.162322	0.0379843	0.032681	0.0181592	0.298542	0.11484	303.14	4	3		334413	826119	1.58444e+06	1.78548e+06	1.26153e+06	1.30879e+06	892697	1.01594e+06	1.00338e+06	565281	455310	544125	382660	428513	271485	348603	1.23088e+06	54074.4	430968	102546	1.78548e+06	0.187296	0.462688	0.887407	1	0.706554	0.73302	0.499977
AT4G36580.1	AAA-type ATPase family protein	0.0108101	7.15641	0.497818	0.908062	0.600481	0.278805	0.209313	0.287903	0.126888	0.389715	0.089035	0.0967129	0.0139779	0.03859	0.246223	0.116163	23.07	1	1		266520	622046	1.46028e+06	1.41854e+06	1.57276e+06	1.2932e+06	788391	1.09228e+06	952571	437151	417211	461117	286283	372116	172662	291039	894706	67912	408144	122637	1.57276e+06	0.16946	0.395512	0.928481	0.901941	1	0.822246	0.501279
AT5G23010.1	MAM1, IMS3 - methylthioalkylmalate synthase 1	0.0110668	6.23062	0.48772	0.792769	0.544271	0.447968	0.634899	0.581354	0.127237	0.381725	0.293138	0.102997	0.192479	0.280309	0.237495	0.0666129	91.87	1	1		13010.2	14068.4	47002.1	23157.1	50630.6	46627.4	30218	21548.2	30904	14814.2	19646	33582.6	22109.9	42180.7	17736.7	41761	28805.3	2580.11	7939.01	8807.22	50630.6	0.256963	0.277864	0.928333	0.457374	1	0.920933	0.596833
AT5G49360.1	BXL1, ATBXL1 - beta-xylosidase 1	0.0112871	4.88842	0.666149	0.317177	0.317783	0.280037	0.333288	0.274149	0.136271	0.3234	0.0231406	0.104202	0.0461449	0.0637389	0.139394	0.0720871	151.14	2	2		235272	151544	83363.2	73595.8	80507.8	69765.5	50363	74540.1	99393.3	54263.7	67624	75767	67809.6	89017.1	35370.8	100021	58107.6	22673.5	21869.7	51639.1	235272	1	0.64412	0.354326	0.312811	0.34219	0.296531	0.214063
AT2G29630.1	PY, THIC - thiaminC	0.0113012	8.04631	0.320741	0.701716	0.560235	0.520773	0.273226	0.332357	0.0872096	0.271766	0.27543	0.130773	0.134446	0.0758013	0.279924	0.0486295	299.43	4	4		57493.7	98080.7	295762	469057	214365	304012	331642	213990	242713	315762	220519	196535	153300	103017	122680	44390.5	300612	40675.7	63830.6	18212.4	469057	0.122573	0.209102	0.630547	1	0.457013	0.648135	0.707042
AT3G14330.1	Tetratricopeptide repeat (TPR)-like superfamily protein	0.0116157	3.16557	0.593136	0.57405	0.576325	0.605302	0.780019	0.410793	0.246407	0.123907	0.240267	0.0896734	0.127661	0.3111	0.125661	0.0702696	20.47	1	1		30655.8	38267.7	25217.1	44662.8	26118.7	20329.9	35874.5	28675.9	26921.9	24329.8	34767.6	36974.1	52905.5	29629.1	14169.6	26651.4	24378.7	16466.5	13556.4	9085.97	52905.5	0.579444	0.723321	0.476645	0.844198	0.493685	0.384267	0.678087
AT5G57040.1	Lactoylglutathione lyase / glyoxalase I family protein	0.0119737	2.2451	0.904836	0.624763	0.766625	0.693081	0.757164	0.628789	0.403027	0.0498057	0.0794878	0.0710173	0.127464	0.343421	0.0412308	0.130352	23.38	1	1		114009	127295	120761	94581	73524.1	81890.6	91898.1	104382	110481	111386	87441.6	78505.4	133382	68602	90216.5	80850.2	80539.8	34037.4	60350.7	66881.1	133382	0.854758	0.954365	0.905383	0.709101	0.551231	0.613957	0.688987
AT5G58250.1	unknown protein	0.0119911	2.25056	0.789869	0.742409	0.522675	0.594362	0.745193	0.71469	0.350966	0.115855	0.223391	0.0551257	0.152892	0.0880127	0.213174	0.0922098	28.66	1	1		25261.6	29786.9	22278.2	19639.4	32632.7	20408.4	15904.6	16135	19129.2	22359.9	13635.3	22191.6	26348.5	22286.8	31037	21402.3	17527.4	8068.08	13824.6	12466.2	32632.7	0.774121	0.912793	0.682695	0.601831	1	0.625396	0.487383
AT5G49030.1	OVA2 - tRNA synthetase class I (I, L, M and V) family protein	0.0126832	2.06439	0.761055	0.727155	0.731164	0.629809	0.590604	0.606186	0.368658	0.0967994	0.103823	0.25613	0.0808571	0.0558777	0.101437	0.0861274	47.85	1	1	AT5G49030.3	34816.7	34822	43098	29997.3	38535	39182.8	24194.1	49377.4	34737.5	26575.9	34134.7	32584.4	31113.4	27211.5	26968.2	35714.8	27112.6	13313.7	21041.1	20255.3	49377.4	0.705115	0.705221	0.872829	0.607511	0.780419	0.793537	0.489984
AT2G43560.1	FKBP-like peptidyl-prolyl cis-trans isomerase family protein	0.0129043	2.10198	0.433087	0.734177	0.769098	0.528093	0.418479	0.541938	0.365893	0.0843866	0.241432	0.0700294	0.144406	0.00940907	0.133551	0.0880371	67.88	1	1		61895.8	90521.3	86630	97239.8	124010	183987	127959	153607	142946	85354.3	78544	127588	75770.7	78218.9	93992	126636	78500.6	50829.5	67920.9	83208.1	183987	0.336414	0.491999	0.470848	0.528515	0.674015	1	0.69548
AT4G36140.1	disease resistance protein (TIR-NBS-LRR class), putative	0.0132257	2.38855	0.754401	0.712437	0.709528	0.71223	0.385687	0.682841	0.315841	0.226373	0.0560901	0.102303	0.185722	0.129831	0.18014	0.183832	20.82	1	1		8266.98	4580.78	5862.1	6083.79	5360.5	6224.81	5092.73	5735.19	6769.05	7204.24	4201.31	6258.42	2429.53	3947.41	5293.33	4363.16	7278.62	1499.97	4342.91	1990.27	8266.98	1	0.554105	0.709098	0.735914	0.648423	0.752973	0.616033
AT1G78020.1	Protein of unknown function (DUF581)	0.0132944	Infinity	0.272663	0.597226	0.581653	0.510639	0.748286	0.121095	0	0.197115	0.355672	0.153596	0.469963	0.00756869	0.158625	0	24.76	1	1		218.707	1552.68	1013.32	1110.92	1584.22	3404.33	2101.32	1407.3	2431.81	0	2066.07	3149.09	2529.2	2565.64	212.818	0.315448	1023.61	0	0	0	3404.33	0.0642437	0.456089	0.297655	0.326324	0.465355	1	0.617249
AT5G65010.1	ASN2 - asparagine synthetase 2	0.013528	3.7784	0.499773	0.511177	0.59216	0.735452	0.621548	0.685503	0.194647	0.0657202	0.0626671	0.348609	0.234071	0.0138752	0.074768	0.192995	22.63	1	1		25396.7	21314.4	19754.8	20538.9	21638.3	25805.3	43527.5	21481.1	13744	44330.7	24613.2	28865.4	27988.6	27118.7	34195.3	28140.3	28830.9	2931.75	18467	4487.66	44330.7	0.572891	0.480804	0.445624	0.463312	0.488111	0.582108	0.981883
AT3G12780.1	PGK1 - phosphoglycerate kinase 1	0.0137088	2.51943	0.467818	0.757484	0.832055	0.581161	0.523098	0.581023	0.330255	0.0885733	0.183705	0.146696	0.15136	0.108339	0.242695	0.0979655	266.67	3	3		854239	914123	1.20504e+06	1.27231e+06	1.50928e+06	2.03291e+06	1.54441e+06	2.11863e+06	1.62542e+06	1.13471e+06	969963	1.58913e+06	945950	1.27055e+06	1.04242e+06	1.81282e+06	837687	565128	938721	595222	2.11863e+06	0.403203	0.431468	0.568783	0.600531	0.712382	0.95954	0.728963
AT3G02350.1	GAUT9 - galacturonosyltransferase 9	0.0140924	64.2884	0.0845542	0.472795	0.266084	0.179064	0.308137	0.335161	0.00735428	0.0221104	0.459106	0.0998371	0.170651	0.27223	0.51058	0.00665671	20.01	1	1		16167.8	24210.5	15444.3	35437.7	220066	56634.7	53963.2	82460.2	39244.7	13041.8	22771.5	82404.7	25448.8	110172	5183.63	203429	12659.7	26.4783	1919.17	2909.63	220066	0.0734677	0.110014	0.0701804	0.161032	1	0.257353	0.245214
AT4G20760.1	NAD(P)-binding Rossmann-fold superfamily protein	0.0141173	2.95379	0.862695	0.676863	0.530966	0.711459	0.679645	0.628808	0.292063	0.122244	0.223723	0.190909	0.0950383	0.117506	0.113701	0.153504	26.32	1	1		14701	12090.1	11256.4	7974.84	8129.61	13747.3	11044.2	6081.2	6291.82	12040.7	9392.49	9944.34	8769.98	11213	7613.33	9165.46	10953.6	4579.1	6393.98	1907.81	14701	1	0.822397	0.765687	0.542468	0.552996	0.935125	0.751253
AT2G40490.1	HEME2 - Uroporphyrinogen decarboxylase	0.0147954	2.1353	0.736798	0.901395	0.631711	0.64518	0.609875	0.510892	0.422139	0.181405	0.0950404	0.135092	0.0780679	0.168325	0.0755526	0.124476	127.63	2	2		823068	577446	959703	1.06778e+06	954395	865301	730951	510598	782039	655578	627375	783778	778304	524122	541433	466969	628161	596808	336901	418547	1.06778e+06	0.770821	0.540791	0.898783	1	0.893812	0.810373	0.684552
AT1G03630.1	POR C, PORC - protochlorophyllide oxidoreductase C	0.0163354	8.70115	0.697827	0.806962	0.643827	0.34485	0.465967	0.353148	0.0927419	0.234452	0.258676	0.0314049	0.298086	0.210707	0.267354	0.160634	62.85	1	1		28491.8	17257.1	15916.4	15112.2	26741.2	29455.9	17902.5	19595.1	19395.8	8921.32	2061.33	19491	18114.2	9336.77	10532.5	2462.84	18211.5	8195.39	0	0	29455.9	0.96727	0.585863	0.540347	0.513045	0.907839	1	0.607774
AT2G21330.1	FBA1 - fructose-bisphosphate aldolase 1	0.0163612	2.65783	0.53306	0.386895	0.406791	0.564319	0.944792	0.454328	0.355475	0.187415	0.155202	0.0542758	0.0445571	0.0780755	0.116605	0.0697662	239.34	2	1	AT2G21330.2	332596	652732	422984	487003	318871	216279	308192	403415	363111	469998	478917	541982	783410	880647	471798	282465	446045	367999	246713	324432	880647	0.377672	0.741196	0.48031	0.553006	0.362087	0.24559	0.349961
AT1G12000.1	Phosphofructokinase family protein	0.0165987	2.22301	0.541045	0.500665	0.535319	0.715876	0.624036	0.637942	0.32203	0.110837	0.014257	0.085831	0.247271	0.0442162	0.0518345	0.131851	50.65	1	1		16259.2	11052.4	16115.1	13294	13074.5	13817	16886.6	13625.1	12455.4	26754.8	16006.7	14697.9	15859.5	17532.5	16249.8	18669.2	16285	7517.16	12562.1	5768.3	26754.8	0.607711	0.4131	0.602325	0.496884	0.48868	0.516432	0.63116
AT1G49760.1	PAB8, PABP8 - poly(A) binding protein 8	0.0167319	4.75957	0.502825	0.734003	0.718925	0.47895	0.761113	0.67563	0.159912	0.088155	0.137568	0.239078	0.130308	0.0145721	0.369408	0.190035	47.53	1	1		16078.1	22632.5	18310.1	23231.4	26573.5	33431.5	20891.5	37532.4	23102.6	13676.8	23410	17226.4	28380.7	29159.7	37800.2	28476.4	10340.2	841.944	3051.55	14240.6	37800.2	0.425343	0.598739	0.484393	0.614583	0.702998	0.884427	0.552682
AT5G03650.1	SBE2.2 - starch branching enzyme 2.2	0.0171486	2.16104	0.661163	0.823666	0.606406	0.681736	0.72338	0.765348	0.381143	0.181918	0.168345	0.170651	0.102984	0.130753	0.136561	0.0762101	25.91	1	1		14126.4	17275.5	24082.5	18592.3	27973.2	22556.2	11799	21214.6	17875.7	19609.5	15958	21643.4	17648.9	22821.5	18548.3	25747.3	19932	9197.19	13107.5	9680.6	27973.2	0.504997	0.617576	0.860915	0.664649	1	0.80635	0.421798
AT5G14060.1	CARAB-AK-LYS - Aspartate kinase family protein	0.0179148	7.77039	0.258133	0.43458	0.579594	0.567123	0.195922	0.49896	0.0745901	0.236021	0.158046	0.268331	0.336881	0.0635656	0.445871	0.129179	29.07	1	1	AT3G02020.1	2282.39	808.138	6377.62	7214.06	3350.87	5375.17	10743.3	6114.47	4401.4	11421.4	6054.67	3325.64	2944.98	1845.88	4291.56	1783.51	12226.4	0	2735.7	0.216205	12226.4	0.186677	0.0660975	0.521625	0.590038	0.274067	0.439635	0.878691
AT4G10760.1	EMB1706, MTA - mRNAadenosine methylase	0.0182893	153.23	0.110951	0.431451	0.343594	0.164209	0.505854	0.291862	0.00330127	0.0611977	0.486604	0.236126	0.218518	0.698828	0.491028	0.00571797	24.93	1	1		12073.8	31444	44025.5	6444.28	255238	78745.1	38912.9	159352	72840.7	3579.21	16880.2	109106	3079.26	263010	275.543	225870	4142.33	0	0	2604.8	263010	0.0459064	0.119554	0.167391	0.024502	0.970452	0.2994	0.147952
AT1G51680.1	4CL1, 4CL.1, AT4CL1 - 4-coumarate:CoA ligase 1	0.0205743	5.17176	0.552763	0.560946	0.692043	0.74923	0.712971	0.549884	0.144869	0.0764287	0.213894	0.197086	0.129651	0.107411	0.390167	0.13859	43.76	1	1		19308.1	23027.7	17627.2	18000.8	13947.5	28902.3	32811.5	18827.3	23433.1	26664.3	22632.1	31979	23034.4	28527.1	12347.4	11143.7	36159.5	10539.7	4596.71	578.809	36159.5	0.533969	0.636835	0.487484	0.497817	0.385721	0.7993	0.907409
AT1G16710.1	HAC12 - histone acetyltransferase of the CBP family 12	0.0206113	2.21731	0.675411	0.656956	0.739274	0.727091	0.58897	0.701423	0.33341	0.191923	0.178563	0.228356	0.174582	0.105509	0.0465838	0.126754	21.17	1	1		46650.1	28743.5	30036.1	29877.9	44845.8	27825.3	33457.5	52032.4	29908.7	47611.6	36227.7	29657.6	26763.6	34527.4	39283.1	35332.4	34874.7	13675.4	24962.2	13406.8	52032.4	0.896559	0.552415	0.577257	0.574217	0.861882	0.534769	0.643014
AT2G30400.1	ATOFP2, OFP2 - ovate family protein 2	0.021005	3.57615	0.669928	0.642317	0.505923	0.492646	0.671174	0.475053	0.187681	0.188631	0.021718	0.259067	0.280968	0.46503	0.038301	0.0410797	27.37	1	1		16323.4	10622.3	10041.2	12026.6	11360.2	12075.7	14556.4	8134.75	5241.02	15022.4	6451.37	5725.41	6300.4	18403.4	9551.48	8259.88	8416.45	3178.84	2874.06	4309.02	18403.4	0.886977	0.57719	0.545618	0.653497	0.617287	0.656167	0.79096
AT2G42700.1	unknown protein	0.0219882	2.19724	0.559965	0.682208	0.821602	0.600663	0.58759	0.641233	0.373924	0.156172	0.112743	0.156165	0.0708284	0.0307211	0.143215	0.130908	24.92	1	1		5.90711e+06	1.0558e+07	8.77343e+06	8.35325e+06	1.07821e+07	1.16129e+07	1.06615e+07	1.13455e+07	1.50239e+07	8.27646e+06	1.02425e+07	8.55384e+06	8.50151e+06	9.15424e+06	1.20636e+07	7.96993e+06	8.86784e+06	3.99332e+06	7.80441e+06	5.05563e+06	1.50239e+07	0.393182	0.702747	0.583966	0.555998	0.717664	0.772961	0.70964
AT3G05910.1	Pectinacetylesterase family protein	0.0221249	9.61394	0.60495	0.411709	0.535884	0.473401	0.846582	0.570069	0.0880578	0.130107	0.0825134	0.292855	0.0811022	0.216965	0.21427	0.0773862	31.4	1	1		2705.63	3372.89	4173.56	2227.83	1916.36	2833.04	3321.77	1245.37	4514.48	2200.86	3115.45	2706.42	3915.68	5649	4185.47	1862.27	3613.21	18.1243	599.991	874.2	5649	0.478958	0.597077	0.738815	0.394377	0.339239	0.501512	0.588028
AT4G13992.1	Cysteine/Histidine-rich C1 domain family protein	0.0227857	55.8502	0.0781371	0.461052	0.370761	0.164942	0.350825	0.34646	0.00825515	0.0783395	0.475175	0.23289	0.223564	0.424525	0.562804	0.0142983	21.23	1	1		278.863	1031.73	3159.01	1953.56	19067.3	5352.2	2262.19	11017.9	7928.2	795.652	573.811	8065.58	965.576	12413	56.6293	18990.5	771.076	0	472.212	0	19067.3	0.0146252	0.05411	0.165676	0.102456	1	0.2807	0.118642
AT3G14390.1	Pyridoxal-dependent decarboxylase family protein	0.0243068	2.28094	0.724709	0.712186	0.689661	0.689052	0.660619	0.738337	0.323699	0.137648	0.249472	0.0620838	0.169783	0.0291081	0.0655408	0.15693	103.22	2	1		36122.7	25106.6	35167.2	44338	24733.8	25659	32927.5	31257.7	27549.4	39116.6	24986.6	27550.4	30203.1	28378	36034.9	30553.7	31620.6	6503.9	16787.3	19765.3	44338	0.814712	0.566254	0.79316	1	0.557846	0.578713	0.742647
AT5G44290.1	Protein kinase superfamily protein	0.0248879	6.66606	0.123453	0.485422	0.481538	0.229333	0.184022	0.373397	0.0728199	0.0231264	0.174639	0.449642	0.166145	0.107251	0.24359	0.0542385	21.37	1	1		9272.68	7070.63	6586.31	17625.6	37300.4	35233.9	15249	61911.7	12277.9	5670.45	25622.3	11302.5	6697.82	16088.4	18493.4	39969.4	10890.1	3023.6	2148.76	8352.85	61911.7	0.149773	0.114205	0.106382	0.284689	0.602478	0.569098	0.246303
AT2G41530.1	ATSFGH, SFGH - S-formylglutathione hydrolase	0.0268796	2.50254	0.650379	0.696973	0.712609	0.720222	0.730674	0.518054	0.291972	0.108215	0.223216	0.157982	0.107458	0.380885	0.260389	0.0715069	31.1	1	1		80495.7	112790	100202	86190.2	143599	84724.7	91775.9	95237.1	134557	101025	97117.8	126862	69395.4	150419	58376.2	123019	52380.3	33673.3	55121.2	42960	150419	0.535143	0.749841	0.666151	0.573001	0.954659	0.563258	0.610135
AT5G42100.1	ATBG_PPAP, ATBG_PAP, BG_PPAP - beta-1,3-glucanase_putative	0.027453	2.89388	0.652606	0.863144	0.64143	0.56971	0.670471	0.487596	0.298266	0.0768852	0.220883	0.1365	0.0454281	0.0400195	0.214581	0.149998	62.55	1	1		22789.4	22604.6	27663.7	37315.9	36610.9	22700.1	23068.9	29406.9	19330.8	22473.8	19322.5	21981.3	23963.3	26075.2	16863.9	26784.5	10936.8	4685.7	14779.8	13924.7	37315.9	0.610715	0.605763	0.741339	1	0.981109	0.608324	0.618205
AT1G02305.1	Cysteine proteinases superfamily protein	0.0280808	8.88981	0.682385	0.359462	0.441381	0.472143	0.236936	0.209013	0.0767603	0.476799	0.117984	0.48648	0.397832	0.0102377	0.137892	0.132953	45.72	1	1		3489.85	25102.9	25564.4	12463.4	9820.85	6244.24	5642.14	2933.01	26454.9	12468.3	1976.99	23026.2	6076.61	6459.63	9489.02	2305.27	4793.97	0	0	6092.05	26454.9	0.131917	0.948897	0.966339	0.471121	0.371231	0.236034	0.213274
AT3G01500.2	CA1 - carbonic anhydrase 1	0.0292287	6.8227	0.379966	0.916992	0.470073	0.272533	0.154557	0.204951	0.134403	0.431609	0.0729596	0.0312741	0.0594753	0.0280075	0.182712	0.0928171	62.12	2	1	AT3G01500.1	34341.9	87806.9	401084	459018	407585	396143	228600	218450	200266	137819	93758.4	143716	61853.6	80034.7	58542.6	33824.3	189861	27069.1	109272	48739.6	459018	0.0748162	0.191293	0.873787	1	0.887951	0.863024	0.498019
AT2G05520.1	GRP-3, ATGRP-3, GRP3, ATGRP3 - glycine-rich protein 3	0.0302499	18.6679	0.663885	0.336132	0.349642	0.305927	0.878657	0.382366	0.0470678	0.141062	0.266057	0.203962	0.306683	0.171605	0.411187	0.0808206	90.37	1	1		20442.1	13458.5	16002.1	724.999	12195.2	12346	3317.45	9508.38	13456	926.089	6036.41	16033.3	18975.2	25055.9	6202.07	21148.2	1391.28	19.4641	0.907498	3517.61	25055.9	0.81586	0.537141	0.638654	0.0289353	0.48672	0.49274	0.132402
AT5G25754.1	RNA polymerase I-associated factor PAF67	0.0302963	2.47876	0.409627	0.663305	0.769794	0.752401	0.453412	0.471003	0.310556	0.177861	0.254737	0.123819	0.245627	0.018561	0.100415	0.0556108	20.32	1	1		6431.06	2839.29	7441.58	8922.28	5606.39	12532.8	10804.9	11959	8642.06	13599.3	6919.26	10177.8	5987.6	6344.57	4858.6	7444.3	6913.05	4465.7	4828.73	3375.61	13599.3	0.472897	0.208782	0.547203	0.656084	0.412256	0.921577	0.794519
AT1G80480.1	PTAC17 - plastid transcriptionally active 17	0.0311495	2.22654	0.397022	0.702252	0.737908	0.518115	0.491561	0.619364	0.331414	0.0813633	0.132684	0.251186	0.182991	0.0407662	0.0449765	0.127658	39.92	1	1		11116.9	8648.57	13136.2	21954.8	15199.5	21042.3	19735.8	27623.8	13791.8	17971.1	16421.4	8544.38	14375.1	12782.5	17121.3	15860.7	18345.5	6170.29	13046.1	8248.37	27623.8	0.402441	0.313084	0.47554	0.794778	0.550233	0.761746	0.714451
AT3G14930.1	HEME1 - Uroporphyrinogen decarboxylase	0.0331834	2.49401	0.769201	0.606544	0.537709	0.589169	0.66925	0.522606	0.308419	0.211375	0.181181	0.0685688	0.0982932	0.277767	0.125836	0.0942322	41.6	1	1		83725	60496.6	48982.5	66786.5	36614.7	48947.4	51181.3	44056.6	39821.3	53499	54637.3	39848.2	72477.5	39588.5	49178.8	31612.7	50474.2	16717	30121.7	30628.5	83725	1	0.722563	0.58504	0.797688	0.437321	0.584621	0.611302
AT3G09070.1	Protein of unknown function (DUF740)	0.0332775	Infinity	0.289412	0.149695	0.324104	0.645735	0.776383	0.047916	0	0.180906	0.138534	0.306425	0.310017	0.226299	0.082993	0	24.62	1	1		1343.2	2354.82	578.438	1346.53	0	865.418	3000.06	1789.03	0	4925.46	2527.42	2088.75	4612.21	3035.89	0	0	708.025	0	0	0	4925.46	0.272706	0.478091	0.117438	0.273381	0	0.175703	0.609093
AT5G60600.1	GCPE, ISPG, CSB3, CLB4, HDS - 4-hydroxy-3-methylbut-2-enyl diphosphate synthase	0.0334469	2.11172	0.518524	0.711105	0.815797	0.653811	0.613507	0.731176	0.386319	0.203643	0.113225	0.217934	0.0499646	0.208228	0.095103	0.0886144	77.79	2	2		52980.7	41993	87829.9	87463.9	68746.3	94487	102495	117515	67596.3	75973.2	83087	71438.6	54793.6	89399.4	74683.7	86054.8	97034.7	44638.3	56171.3	35385.8	117515	0.45084	0.357341	0.74739	0.744276	0.584999	0.804039	0.872179
AT3G08740.1	elongation factor P (EF-P) family protein	0.0335735	4.36861	0.440522	0.354026	0.470883	0.459661	0.320662	0.513317	0.117501	0.231982	0.422878	0.138633	0.125531	0.236916	0.432811	0.203518	54.67	1	1		2822.45	8840	5510.56	632.456	10872.4	2296.28	7528.74	6738.45	4089.37	4104.13	6704.5	7110.49	1989.93	6343.72	2229.67	12994.4	4786.67	0	4580.58	0	12994.4	0.217205	0.680292	0.424071	0.0486713	0.836695	0.176712	0.579382
AT4G39260.1	CCR1, ATGRP8, GR-RBP8, GRP8 - cold, circadian rhythm, and RNA binding 1	0.0341342	3.13214	0.731294	0.809672	0.755553	0.481224	0.614025	0.598681	0.258505	0.209743	0.197795	0.19362	0.173253	0.0654695	0.180012	0.293367	94.22	2	2	AT2G21660.1	916509	1.01024e+06	1.52999e+06	953528	1.57563e+06	1.29807e+06	854483	1.45014e+06	1.26679e+06	524032	692621	1.05804e+06	1.04042e+06	894533	923273	1.23641e+06	670212	105915	176513	939494	1.57563e+06	0.581678	0.641167	0.971036	0.605173	1	0.823842	0.542312
AT5G58140.1	PHOT2, NPL1 - phototropin 2	0.0350887	26.9187	0.782512	0.44729	0.348415	0.372893	0.221147	0.366429	0.0290695	0.307413	0.327751	0.14515	0.246143	0.31275	0.129806	0.0503498	56.15	1	1		7905.2	8623.32	3715.04	599.086	5322.26	5650.04	2878.72	1820.46	4314.31	1446.94	2630.45	5569.33	0	3814.05	3631.24	3966.39	1881.88	0	0	752.026	8623.32	0.916723	1	0.430814	0.0694727	0.617193	0.655204	0.33383
AT2G35370.1	GDCH - glycine decarboxylase complex H	0.036494	2.3984	0.318236	0.672548	0.612696	0.414254	0.305959	0.37949	0.280416	0.068632	0.287345	0.0743204	0.151424	0.00973304	0.18183	0.0812961	76.15	1	1		442434	531673	677646	800120	960517	1.73011e+06	1.06616e+06	1.18544e+06	928495	724870	450739	974510	517437	541251	560122	1.00808e+06	401484	402608	647553	405290	1.73011e+06	0.255725	0.307306	0.391677	0.462467	0.555176	1	0.61624
AT5G22800.1	EMB86, EMB1030, EMB263 - Alanyl-tRNA synthetase, class IIc	0.0370836	4.37716	0.591208	0.601289	0.783326	0.651578	0.642239	0.664942	0.178958	0.227248	0.073691	0.209193	0.115216	0.249396	0.266485	0.197637	31.51	1	1		21549.8	32745.5	47568.5	34664.4	38699	30237.5	57432.6	44077.3	33455.6	40291.7	42119.6	29854.2	26757.2	47013.7	47810.1	46217.3	20540.7	893.122	22894.1	7046.82	57432.6	0.375219	0.570155	0.828249	0.603566	0.673815	0.526486	1
ATCG00120.1	ATPA - ATP synthase subunit alpha	0.0371645	4.37144	0.152683	0.611592	0.585809	0.339133	0.175224	0.322775	0.139906	0.0557091	0.378167	0.149156	0.140053	0.101592	0.246887	0.106854	118.29	1	1		12504.8	25777.1	17119.3	29581.3	71384.8	120950	69136	89691.4	53733.4	43183.5	23100.1	56770.6	12504.7	29881.9	32240.4	71713.9	13164.6	9605.75	31844.1	9315.16	120950	0.103388	0.213122	0.14154	0.244575	0.590201	1	0.571608
AT1G20340.1	DRT112, PETE2 - Cupredoxin superfamily protein	0.0375135	2.39421	0.41746	0.808285	0.784404	0.55397	0.376776	0.571654	0.337599	0.042584	0.191926	0.185114	0.0828908	0.0415262	0.359635	0.134815	115.19	2	2		5.07243e+06	5.25558e+06	6.11959e+06	8.09193e+06	1.06208e+07	1.31331e+07	1.01098e+07	1.2823e+07	7.9721e+06	7.0539e+06	6.31446e+06	8.45763e+06	4.5626e+06	5.33386e+06	6.21711e+06	1.27418e+07	3.56381e+06	3.35263e+06	6.477e+06	3.47151e+06	1.31331e+07	0.386233	0.400179	0.465968	0.616149	0.808705	1	0.769798
AT4G25350.1	SHB1 - EXS (ERD1/XPR1/SYG1) family protein	0.0375649	4.7573	0.164435	0.364958	0.674008	0.461985	0.162137	0.16414	0.141679	0.0867476	0.221678	0.294574	0.32252	0.0134588	0.127221	0.0666639	20.31	1	1		23568.3	9319.4	11170.8	50991.5	11642.5	35152	89312.7	53150	38129.7	33788.3	16928.8	73066.2	15330.9	13630.9	7631.11	27768.5	8579.72	8286.01	19435.6	10239.5	89312.7	0.263885	0.104346	0.125075	0.570933	0.130357	0.393583	1
AT3G12440.1	Polynucleotidyl transferase, ribonuclease H-like superfamily protein	0.0379318	17.9935	0.378366	0.372751	0.52716	0.744281	0.463233	0.493153	0.041364	0.128088	0.086697	0.163292	0.228244	0.0576519	0.32156	0.0548142	24.65	1	1		5374.09	10921.8	8297.43	8075.52	6198.02	9954.82	15059.2	7992.51	11213.1	21666.3	12158.8	14552.4	10919.8	9153.29	7368.57	5995.39	18690.4	0	2243.22	445.388	21666.3	0.24804	0.504092	0.382965	0.372723	0.286068	0.459462	0.695051
AT5G61130.1	PDCB1 - plasmodesmata callose-binding protein 1	0.0381873	4.46756	0.875737	0.732081	0.839353	0.772255	0.731756	0.887401	0.198632	0.0983659	0.227126	0.0376141	0.21978	0.00294648	0.166605	0.171662	118.72	3	3		158506	128865	156746	167840	97649.3	105775	138791	137673	149202	163274	138203	90161.4	123348	124052	169045	163330	117658	1712.15	58483.8	40537.4	169045	0.937653	0.762312	0.927244	0.992871	0.577652	0.625721	0.821026
AT4G27585.1	SPFH/Band 7/PHB domain-containing membrane-associated protein family	0.0398877	2.11438	0.618187	0.362113	0.38305	0.740668	0.671818	0.683352	0.3503	0.187574	0.0990117	0.198801	0.228547	0.265815	0.162684	0.0994638	22.2	1	1		623067	673798	1.05875e+06	512264	551107	316472	777604	355982	326036	722282	829876	1.27018e+06	614585	1.09207e+06	642881	911985	1.04906e+06	587932	398475	348420	1.27018e+06	0.490537	0.530476	0.833548	0.403302	0.433882	0.249156	0.612202
AT2G21170.1	TIM, PDTPI - triosephosphate isomerase	0.0402446	2.78806	0.436011	0.797807	0.755375	0.514487	0.549639	0.292424	0.286151	0.141039	0.24026	0.226726	0.179666	0.358801	0.0561827	0.172079	179.84	2	2		57299.6	97762.1	113387	109224	205231	176749	103806	194690	166583	105779	68620.5	142366	60733.7	164872	49831	57678.2	72534.1	98604.8	31402.8	46173.6	205231	0.279196	0.476352	0.552483	0.532201	1	0.86122	0.505799
AT4G24280.1	cpHsc70-1 - chloroplast heat shock protein 70-1	0.0408273	2.11345	0.710152	0.807442	0.790576	0.625928	0.526785	0.682114	0.382049	0.217483	0.0155158	0.0988243	0.14775	0.0147286	0.282035	0.121366	119.68	2	1	AT5G49910.1	284365	297633	478083	403335	408588	393387	338823	434287	407023	227748	341046	365561	256938	267302	229829	497584	290814	120904	232162	217239	497584	0.571492	0.598157	0.960808	0.810588	0.821145	0.790595	0.680936
AT5G08380.1	AtAGAL1, AGAL1 - alpha-galactosidase 1	0.0417397	3.2131	0.717557	0.64161	0.671825	0.570507	0.764023	0.649169	0.237783	0.246071	0.165354	0.213005	0.0515578	0.0583495	0.144937	0.170579	27.81	1	1		7751.37	14106.4	8508.66	7622.61	11742.5	7787.28	6790.78	8918.46	12721.8	8100.73	7295.49	8747.18	10195.6	11359.6	9203.15	7090.42	11178.7	663.328	4100.41	5299.05	14106.4	0.549494	1	0.603178	0.540366	0.832425	0.552039	0.481398
AT4G37550.1	Acetamidase/Formamidase family protein	0.0419473	2.04189	0.667902	0.463803	0.540606	0.755579	0.678067	0.585311	0.37004	0.162447	0.0589773	0.0456872	0.219634	0.0435328	0.241905	0.062649	27.21	1	1		28839.8	26762.5	17670.5	18912.5	14645.3	17324.2	21060.7	17882.4	20364.6	36568.6	21018.9	25303.9	23670.3	25921.6	17574.2	15118.1	31519.8	14476.1	10919.6	15199.8	36568.6	0.788648	0.731843	0.483214	0.517179	0.400488	0.473744	0.575922
AT4G19710.1	AK-HSDH II, AK-HSDH - aspartate kinase-homoserine dehydrogenase ii	0.0428614	3.48267	0.604355	0.709275	0.548303	0.574032	0.553835	0.605108	0.203658	0.13679	0.311597	0.0763042	0.282067	0.22137	0.209296	0.122066	23.71	1	1	AT4G19710.2	10472	6595.88	8630.3	14173.9	5390.78	10594.9	7785.8	8845.94	6683.03	12369.3	7615.16	4424.39	10068.7	5631.32	8239.2	5793.4	11697.6	1126.72	4585.39	2947.78	14173.9	0.738822	0.465354	0.608887	1	0.380332	0.747492	0.549306
AT4G30690.1	Translation initiation factor 3 protein	0.0429977	2.16846	0.547953	0.446916	0.633162	0.46407	0.537295	0.737115	0.339925	0.0498269	0.130115	0.126626	0.0412585	0.203082	0.227775	0.114201	58.03	1	1	AT2G24060.1	63344	63474.6	73949	45181.2	72930.3	45636.5	77427.3	92745.1	61815.5	50868.7	59869.8	59294.8	83159.2	48082.7	74833.6	73110.2	122132	27232.2	42213.5	55101.3	122132	0.518652	0.519722	0.605485	0.369938	0.597144	0.373665	0.633964
AT1G70540.1	EDA24 - Plant invertase/pectin methylesterase inhibitor superfamily protein	0.0437917	2.54441	0.560484	0.853226	0.77438	0.773969	0.634337	0.535238	0.335334	0.329266	0.134292	0.0461345	0.120313	0.164874	0.203348	0.0951057	21.85	1	1		28494.6	61532.4	104445	85182.9	115657	95205.4	83913.9	90256.5	94517.6	92675.4	74291.7	101578	59881.9	86849.4	42393.5	88018.8	55300	33751.6	31200.4	51399.4	115657	0.246371	0.532024	0.903056	0.736511	1	0.823168	0.725539
AT2G35490.1	Plastid-lipid associated protein PAP / fibrillin family protein	0.0454455	2.44614	0.565206	0.726041	0.889969	0.682582	0.728225	0.760677	0.363826	0.245539	0.148366	0.111007	0.167141	0.11184	0.145392	0.170906	32.68	1	1		31536.4	76430.9	48551.9	56292.9	82446.1	62319.4	71816.7	92308.1	82329.3	52385.1	55933.5	80705	59921.2	74521.1	63709.9	85650.6	61289.4	15894.4	46195.7	38662.3	92308.1	0.341643	0.827997	0.525977	0.609837	0.893161	0.675124	0.778011
AT4G20850.1	TPP2 - tripeptidyl peptidase ii	0.0455703	Infinity	0.0781208	0.0398367	0.416142	0.181057	0.458362	0.384078	0	0.135309	0.0689992	0.520669	0.0350868	0.475422	0.399443	0	34.01	1	1		0	0	1655.17	844.034	0	0	7062.45	0	1754.49	1519.13	1024.14	1292.85	5611.37	862.949	5966.36	952.352	1218.89	0	0	0	7062.45	0	0	0.234362	0.11951	0	0	1
AT3G42570.1	peroxidase family protein	0.0456864	2.60592	0.705662	0.554058	0.544738	0.51916	0.467207	0.50897	0.270792	0.254907	0.0963998	0.0396289	0.0150405	0.0263195	0.112281	0.153686	22.57	1	1		1.19834e+06	668012	670516	782668	657263	551919	651322	700983	606039	607879	642391	616122	582175	537571	472268	741139	616351	120428	478341	374733	1.19834e+06	1	0.557448	0.559537	0.653127	0.548477	0.460569	0.54352
AT4G27440.1	PORB - protochlorophyllide oxidoreductase B	0.0457757	2.44081	0.584734	0.617203	0.825351	0.564737	0.422348	0.558628	0.338147	0.186598	0.0760946	0.171985	0.139889	0.110028	0.16398	0.122049	134.38	2	1		24343.6	12417.2	19911.4	17501.2	19900.4	22417.4	32306.5	26488	21198.2	14605.6	23303.4	16825.1	11131.1	16158.1	18799	12414.1	22929	12925.1	13465.8	6382.08	32306.5	0.753518	0.384356	0.616327	0.541723	0.615988	0.693898	1
AT3G10740.1	ASD1, ARAF1, ARAF, ATASD1 - alpha-L-arabinofuranosidase 1	0.04587	2.84227	0.90695	0.679244	0.693149	0.642589	0.648153	0.555894	0.319094	0.0814627	0.116899	0.20072	0.027447	0.00953224	0.0957832	0.202053	107.73	1	1		102183	86701.4	89140.2	59070.6	82484.4	66666.8	52260.4	67380.1	92843.6	64077.4	68899.9	64007.6	66918.9	65541.4	51762.7	50562.9	68083.2	8775.36	43930.7	45111.9	102183	1	0.848491	0.872358	0.578086	0.807222	0.652425	0.511439
AT3G18190.1	TCP-1/cpn60 chaperonin family protein	0.0469247	49.7571	0.0300186	0.0227141	0.0103764	0.360225	0.0461071	0.0179134	0.00723966	0.00152082	0.0157755	0.0104086	0.554117	0.0199519	0.0112251	0.0115162	33.94	1	1		412.096	455.857	431.192	379.324	78.7105	524.987	105.032	26.9313	317.107	14426	468.558	695.241	461.617	868.665	86.3131	281.169	407.772	4.63386	12.465	296.219	14426	0.0285662	0.0315997	0.0298899	0.0262944	0.00545616	0.0363917	0.00728077
AT5G65005.1	Polynucleotidyl transferase, ribonuclease H-like superfamily protein	0.047244	2.00452	0.75819	0.616406	0.657261	0.836113	0.773008	0.598932	0.417113	0.15534	0.189536	0.046025	0.143246	0.17165	0.184449	0.0705702	20.7	1	1		753769	1.02782e+06	715047	808653	784334	436773	672186	718972	773133	849064	806538	1.09763e+06	715254	981703	673105	447556	851557	401060	546078	426371	1.09763e+06	0.686723	0.9364	0.651446	0.736725	0.714569	0.397923	0.612396
AT3G59820.1	LETM1-like protein	0.0478833	4.47923	0.441238	0.399136	0.811587	0.560359	0.467322	0.428792	0.181189	0.268917	0.0292091	0.185437	0.117567	0.376553	0.161168	0.182156	23.61	1	1		20111.9	37410	71687	42059.6	36449.4	38370.9	97610.8	78624.2	61424.1	46034.6	50344.2	67712.5	19625.5	71605.9	57793.6	41432	26338.7	6001.96	38148.4	8907.63	97610.8	0.206042	0.383256	0.734417	0.430891	0.373415	0.393101	1
AT1G80600.1	WIN1 - HOPW1-1-interacting 1	0.049281	2.50836	0.612039	0.769545	0.714402	0.648677	0.520052	0.837552	0.333905	0.183668	0.105788	0.273116	0.11111	0.0799286	0.145089	0.173535	60.1	1	1		31577.2	23466.9	42986.3	47348.5	39531.9	36377.8	49813.6	21796.4	42815.8	40080.4	35505.5	28312.8	30783.1	24748.1	38486.1	53390	42274.7	7913.94	26267.6	19300	53390	0.591443	0.439537	0.805137	0.886841	0.740436	0.681359	0.933013
[truncated: 13 more columns]

## Sheet: irregularly regulated
Table S4C. List of irregularly-regulated proteins in Col-0 DD line (0-24h with ANOVA p≤0.5 and Max fold change≥2.0)				Normalized abundance (relative to maximum)																		Normalized abundance																					Max. normalization of normalized abundance
				MEAN							SD											0h			2h			4h			6h			8h		10h			24h				0h			2h			4h
Protein code	Description	Anova (p)	Max f change	0h	2h	4h	6h	8h	10h	24h	0h	2h	4h	6h	8h	10h	24h	Conf score	Peptide count	Peptides used for quant	Additional accession	replicate 1	replicate 2	replicate 3	replicate 1	replicate 2	replicate 3	replicate 1	replicate 2	replicate 3	replicate 1	replicate 2	replicate 3	replicate 1	replicate 2	replicate 1	replicate 2	replicate 3	replicate 1	replicate 2	replicate 3	Max.	replicate 1	replicate 2	replicate 3	replicate 1	replicate 2	replicate 3	replicate 1
AT1G05010.1	EFE, ACO4, EAT1 - ethylene-forming enzyme	3.29182e-05	3.7946	0.208612	0.232004	0.217605	0.38286	0.686725	0.791598	0.784884	0.0267361	0.0130676	0.0145445	0.0329353	0.138579	0.352949	0.207593	445.25	8	7		762587	599233	746701	803865	810146	730943	732262	782575	684582	1.39861e+06	1.29429e+06	1.17682e+06	2.64381e+06	1.98352e+06	3.36913e+06	3.33784e+06	1.29402e+06	2.82594e+06	1.87209e+06	3.2351e+06	3.36913e+06	0.226345	0.17786	0.22163	0.238597	0.240461	0.216953	0.217344
AT4G25520.1	SLK1 - SEUSS-like 1	5.16781e-05	Infinity	0.62731	0.58931	0.602039	0.273994	0.561998	0	0	0.0966213	0.362841	0.087309	0.367375	0.176001	0	0	22.85	1	1		1409.91	1567.92	1900.58	1181.43	2592.24	809.225	1797.56	1346.66	1537.66	1792.41	338.358	0	1134.22	1779.44	0	0	0	0	0	0	2592.24	0.543896	0.604852	0.733183	0.455759	1	0.312172	0.69344
AT4G39800.1	MI-1-P SYNTHASE, MIPS1, ATMIPS1, ATIPS1 - myo-inositol-1-phosphate synthase 1	9.21689e-05	4.15047	0.169833	0.238196	0.578772	0.683626	0.581841	0.704888	0.662082	0.093921	0.0482041	0.0474951	0.13148	0.0035686	0.284189	0.0991061	122	2	2	AT5G10170.1	18382.6	23283.5	49691.8	51251.8	42911.7	33968.5	97203.5	100734	113399	149803	109043	108895	104782	103877	179309	122219	77650.3	139198	107378	109576	179309	0.102519	0.129851	0.27713	0.28583	0.239317	0.189441	0.542101
AT3G44890.1	RPL9 - ribosomal protein L9	0.00018188	2.75691	0.76907	0.278961	0.431844	0.423184	0.685555	0.736642	0.74131	0.20759	0.0958637	0.0826736	0.0596943	0.046054	0.119929	0.0836632	145.83	2	2		134053	113016	189005	43737.2	40857.3	73580.6	64217.7	86197.6	94447.1	78792.1	91815.1	69344.7	135728	123418	162295	116983	138410	122044	146859	151431	189005	0.709256	0.597954	1	0.231407	0.21617	0.389305	0.339767
AT1G80880.1	Tetratricopeptide repeat (TPR)-like superfamily protein	0.000437314	3.84559	0.665787	0.834748	0.690476	0.775599	0.497815	0.217066	0.451974	0.193894	0.218217	0.0206199	0.0829465	0.222662	0.0829493	0.0826564	25.23	1	1		1.07907e+06	1.22323e+06	667647	873408	1.48694e+06	1.36331e+06	1.06171e+06	1.01374e+06	1.00464e+06	1.03978e+06	1.1355e+06	1.28453e+06	506108	974333	273514	463120	231658	762699	721307	532165	1.48694e+06	0.725701	0.822652	0.449008	0.587387	1	0.916857	0.714022
AT3G26740.1	CCL - CCR-like	0.000533603	28.0277	0.589667	0.342099	0.387557	0.897473	0.684076	0.032021	0.461735	0.41292	0.192082	0.178368	0.111407	0.34697	0.0168365	0.34316	37.81	1	1		166774	229928	33321.5	47717.6	65695.3	136068	137624	50905.6	94102.9	189347	222061	243089	106651	225932	3469.87	8269.94	11612	207230	78592	50905.3	243089	0.686064	0.945861	0.137075	0.196297	0.270252	0.559747	0.566147
ATCG01120.1	RPS15 - chloroplast ribosomal protein S15	0.000645045	2.19992	0.684131	0.382536	0.436368	0.410933	0.601806	0.841549	0.712294	0.151848	0.0306885	0.0512911	0.122524	0.0817735	0.138659	0.0711492	131.4	2	2		88167.7	77357	117848	55079.6	47928.4	55441.6	52117	65059.3	63570.7	60880.3	71197.8	38133.9	91074.4	75107.4	108002	102505	138069	105565	87159.1	102314	138069	0.638576	0.560276	0.853542	0.398927	0.347133	0.401549	0.37747
AT5G43830.1	Aluminium induced protein with YGL and LRDR motifs	0.00104448	2.18912	0.459132	0.78451	0.731018	0.715783	0.688515	0.358367	0.718873	0.0913476	0.0567186	0.253575	0.0671054	0.116287	0.0343413	0.093492	106.76	1	1		53560.2	39888.5	37455.3	78241.8	68370.9	77060.5	95037.3	47171	66213.5	73937	68874.3	61266.9	57620	73249.2	31624.4	37767	32783.4	70293	76052.6	58613.8	95037.3	0.56357	0.419714	0.394111	0.823275	0.719412	0.810845	1
AT4G01310.1	Ribosomal L5P family protein	0.00150006	2.20707	0.822584	0.372703	0.385636	0.490267	0.657116	0.692167	0.821921	0.188431	0.081044	0.105124	0.0931851	0.126307	0.188919	0.0740551	52.36	1	1		128132	80055.8	108010	59711.3	40988.4	42565.7	37135.9	63820.8	47280	75982.4	59786.8	52687	95641.2	72753.6	85247.6	66386.7	114432	110084	94386.7	111472	128132	1	0.624793	0.842958	0.466015	0.319893	0.332202	0.289826
AT3G63490.1	Ribosomal protein L1p/L10e family	0.00171534	2.02405	0.874767	0.432187	0.482665	0.58334	0.655274	0.776275	0.844054	0.108559	0.0923561	0.0854412	0.157299	0.119384	0.0756474	0.0785106	210.57	3	3	AT3G63490.2	611291	499368	493552	321650	208794	262133	235882	334751	314514	400569	422892	246310	452166	348960	519649	427241	476700	567519	507785	472584	611291	1	0.816908	0.807393	0.526182	0.341562	0.428819	0.385875
AT5G01410.1	PDX1, ATPDX1.3, RSR4, PDX1.3, ATPDX1 - Aldolase-type TIM barrel family protein	0.0019208	2.2632	0.371515	0.655153	0.628273	0.714962	0.840813	0.680571	0.799825	0.122198	0.0208453	0.112805	0.0534778	0.047996	0.116075	0.178449	244.52	2	2		323155	375607	589834	783902	751768	736722	681250	873381	624529	882682	760303	836855	1.01136e+06	932879	689717	939984	730854	1.15616e+06	857944	760077	1.15616e+06	0.279506	0.324874	0.510165	0.67802	0.650226	0.637212	0.589233
ATCG00660.1	RPL20 - ribosomal protein L20	0.00207021	2.63828	0.893798	0.344329	0.338781	0.451658	0.52452	0.697359	0.76274	0.111247	0.164895	0.0479663	0.106507	0.0770082	0.0406567	0.151548	91.24	2	2		59689.7	46445.4	53916.5	28609.6	9582.42	23466.7	18549.5	18588	23527.7	34185.3	24466.6	22226.1	34558.7	28058.2	40800.2	39718.4	44356.9	55525.3	37909.1	43148.7	59689.7	1	0.778114	0.903279	0.479305	0.160537	0.393145	0.310766
AT2G14750.1	APK, AKN1, ATAKN1, APK1 - APS kinase	0.00254486	3.38595	0.315851	0.258189	0.386917	0.456533	0.874214	0.653043	0.737029	0.0850241	0.100954	0.0542567	0.0402053	0.0966609	0.193353	0.303997	56.72	1	1		6804.65	11871.2	10451.9	5217.51	7275.19	11317.5	11888.5	10228.7	13564.4	14861.2	12613.1	14627.1	28974.4	24772.3	26925.9	16300.1	16997.7	12424.4	24804.5	30740	30740	0.221361	0.38618	0.34001	0.16973	0.236668	0.368169	0.386744
AT1G20450.1	LTI29, LTI45, ERD10 - Dehydrin family protein	0.0026144	2.59296	0.58617	0.621543	0.870539	0.384643	0.335731	0.384032	0.476257	0.0333741	0.147679	0.114119	0.0630029	0.130434	0.138394	0.0854029	50.15	1	1	AT1G20450.2	74724.9	71451.5	79959.9	59328.6	96739.5	83714.8	106361	100886	128595	44230.1	45364.2	58795.6	31313	55033.9	43514.1	35264.9	69375.3	73163	59036.5	51533.7	128595	0.581086	0.55563	0.621795	0.461359	0.752278	0.650994	0.827095
AT5G64120.1	Peroxidase superfamily protein	0.00269748	11.8139	0.0878835	0.0809238	0.0496145	0.202165	0.527618	0.586141	0.559014	0.0306309	0.0431516	0.0189218	0.0723732	0.226987	0.436358	0.364947	47.84	1	1		3496.29	3908.11	1870.26	3484.5	1113.91	3941.77	1330.52	2513.1	1392.38	4370.17	9401.56	7563.49	12914.3	24206.7	35177.9	22095.4	4584.26	6378.05	20615.3	32001.4	35177.9	0.099389	0.111096	0.0531657	0.0990537	0.031665	0.112053	0.0378226
AT3G47520.1	MDH - malate dehydrogenase	0.00354337	2.1258	0.640914	0.667359	0.755315	0.668757	0.922717	0.434057	0.755885	0.145061	0.0961913	0.127189	0.062317	0.109295	0.0879638	0.0504082	58.54	1	1		202159	287894	195016	251415	263134	198787	252721	320350	234280	261994	234852	217985	301226	356298	175551	118617	169793	255033	289482	263445	356298	0.567387	0.808015	0.547339	0.705632	0.738523	0.557923	0.709298
AT5G44070.1	CAD1, ARA8, ATPCS1, PCS1 - phytochelatin synthase 1 (PCS1)	0.0039444	2.00557	0.538985	0.384728	0.430007	0.676483	0.771597	0.427961	0.762032	0.0566378	0.119482	0.037135	0.122379	0.0201877	0.0804883	0.225384	99.91	1	1		22164.6	23821.5	19301.1	20935.6	11653.8	14012.6	16835.9	16196.9	19053.8	31637.5	21927.9	28376.9	31730.9	30578.1	17020.9	14166.9	20651.1	29648.4	22279.8	40376.6	40376.6	0.548946	0.589981	0.478027	0.518507	0.288628	0.347047	0.416972
AT1G31190.1	IMPL1 - myo-inositol monophosphatase like 1	0.0045632	Infinity	0.609921	0	0.470523	0.270824	0.298889	0.235471	2.92534e-07	0.316542	0	0.459724	0.33227	0.232305	0.243514	5.06684e-07	32.26	1	1		10001.6	16825.5	5673.33	0	0	0	17762.1	3069.66	4240.67	0	11396.1	3035.11	2391.22	8226.57	3909.64	4.49553e-05	8637.73	0	0.015588	0	17762.1	0.563085	0.947271	0.319407	0	0	0	1
AT3G12520.1	SULTR4;2 - sulfate transporter 4;2	0.00473686	5.42263	0.613927	0.113216	0.142905	0.360111	0.440807	0.212426	0.458081	0.36812	0.0385269	0.0340605	0.076504	0.117739	0.184505	0.115128	21.65	1	1		77838.8	44750.7	20772.6	12148.7	7948.23	6340.78	8295.64	11522.1	13553	34789.9	23557.4	25744.5	40792.3	27831.5	7971.29	8518.27	33115.4	25338.7	41497.7	40133	77838.8	1	0.574915	0.266867	0.156075	0.102111	0.0814604	0.106575
AT2G47400.1	CP12-1, CP12 - CP12 domain-containing protein 1	0.0049861	2.33817	0.548292	0.732998	0.751072	0.800858	0.710542	0.342514	0.771998	0.189474	0.0733986	0.148658	0.0796827	0.13472	0.0729061	0.212512	350.59	3	3		6.01871e+06	7.69223e+06	3.69877e+06	7.83001e+06	8.49667e+06	6.94792e+06	6.22973e+06	9.31682e+06	8.30195e+06	9.43799e+06	8.1293e+06	7.86204e+06	8.52879e+06	6.51226e+06	3.15469e+06	4.51579e+06	3.20524e+06	1.05842e+07	6.13282e+06	7.79594e+06	1.05842e+07	0.56865	0.726766	0.349461	0.739783	0.802769	0.656443	0.588588
AT2G43710.1	SSI2, FAB2 - Plant stearoyl-acyl-carrier-protein desaturase family protein	0.00551073	2.33506	0.40258	0.498276	0.711138	0.940051	0.884327	0.569866	0.588896	0.163802	0.0823036	0.172843	0.0800394	0.0193299	0.0670403	0.0418168	108.07	2	2	AT2G43710.2	10763.7	25740.7	24150.3	23449.5	21909.6	29713.6	43926.9	26631.6	36585.1	42646.2	48764.9	50221.7	45098.8	43725.9	28589.3	32001.6	25268	27150.8	30830.9	30744.3	50221.7	0.214324	0.512542	0.480875	0.46692	0.436259	0.591648	0.87466
AT3G15190.1	chloroplast 30S ribosomal protein S20, putative	0.00622367	2.36691	0.646366	0.290905	0.356096	0.405842	0.518278	0.688547	0.500319	0.132121	0.074452	0.0242647	0.090625	0.117399	0.272959	0.0399382	214.93	3	3		466896	360251	315344	193059	120914	200220	193442	219869	216110	272027	267814	177510	354273	256452	289252	338610	589187	284005	321771	278569	589187	0.792441	0.611438	0.535218	0.327669	0.205222	0.339824	0.32832
AT2G37220.1	RNA-binding (RRM/RBD/RNP motifs) family protein	0.0064282	2.49906	0.419985	0.899354	0.862264	0.715869	0.359877	0.439028	0.446475	0.0861801	0.0888379	0.164454	0.289489	0.132255	0.0488601	0.173381	107.47	1	1		64028.2	44390.8	65932.7	115112	119865	138379	94121.7	138375	125462	137379	57462.3	102343	62740.5	36858.6	63568.1	65650.8	53038.4	49899.7	89397.6	46051.2	138379	0.462701	0.320791	0.476464	0.831857	0.866206	1	0.680172
AT1G15950.2	CCR1, IRX4, ATCCR1 - cinnamoyl coa reductase 1	0.00671963	2.18654	0.38528	0.497857	0.781694	0.842429	0.731179	0.678411	0.474499	0.102851	0.0809108	0.132174	0.179497	0.187498	0.20667	0.0575157	33.86	1	1	AT1G15950.1	3518.09	5681.15	6008.36	7093.09	7234.25	5323.86	11733.8	10764.5	8356.39	8513.14	11581.6	13157.2	7875.86	11364.7	7265.95	12064.1	7447.92	6370.08	6928.28	5430.86	13157.2	0.267389	0.431791	0.45666	0.539104	0.549833	0.404635	0.891818
AT3G22890.1	APS1 - ATP sulfurylase 1	0.00714831	2.25818	0.39117	0.447842	0.510356	0.531863	0.735539	0.88333	0.781266	0.130212	0.0915852	0.121403	0.155567	0.238827	0.112817	0.0285691	267.66	4	4		444993	403910	724798	723604	477969	600124	538650	860099	654448	823694	843409	472618	1.21284e+06	759908	1.34102e+06	1.17364e+06	1.03903e+06	1.09025e+06	1.03687e+06	1.01596e+06	1.34102e+06	0.331831	0.301195	0.540482	0.539591	0.356422	0.447512	0.401671
AT4G13930.1	SHM4 - serine hydroxymethyltransferase 4	0.00735137	1042.77	0.421902	0.0696504	0.000404598	0.0778185	0.29578	0.352121	0.303267	0.500698	0.0817133	0.000700785	0.0570781	0.344535	0.434259	0.0487423	24.09	1	1		33550.6	4219.11	4695.54	5354.67	0	1655.77	0	0	40.7236	4798.8	1239.51	1794.27	18097.3	1749.9	28542.1	1900.15	4999.48	11449.9	10743.4	8331.06	33550.6	1	0.125753	0.139954	0.1596	0	0.0493514	0
AT1G75350.1	emb2184 - Ribosomal protein L31	0.00820075	2.37674	0.70765	0.382301	0.350138	0.449113	0.591352	0.832186	0.804164	0.126526	0.0198228	0.12057	0.197029	0.0626075	0.180765	0.0800168	142.64	2	2		304690	231586	331515	148923	154931	164962	170871	86221	172282	231508	228641	90598.4	259821	223629	349812	408767	261932	360185	331065	294896	408767	0.745388	0.566549	0.811014	0.364324	0.37902	0.40356	0.418016
AT3G14210.1	ESM1 - epithiospecifier modifier 1	0.00839823	2.42352	0.3067	0.743293	0.691227	0.449683	0.310834	0.432492	0.362505	0.0337624	0.237414	0.0927507	0.0926967	0.00857835	0.18288	0.15434	130.46	2	2		246488	298631	249890	459346	603326	864045	593534	679187	519035	375026	316072	474540	273816	263333	303523	554642	262914	243340	466996	229326	864045	0.285272	0.345619	0.289209	0.531622	0.698257	1	0.686924
AT4G20260.1	ATPCAP1, PCAP1 - plasma-membrane associated cation-binding protein 1	0.0085937	2.01249	0.798014	0.887242	0.8966	0.650522	0.445517	0.741576	0.751535	0.132293	0.0625593	0.0930798	0.0489479	0.148256	0.199521	0.0571207	95.76	1	1		894168	639046	778578	787047	893759	889470	840398	791345	965643	608669	682069	593778	328979	531442	720443	906554	521296	673316	783270	720559	965643	0.925982	0.661783	0.806279	0.81505	0.925558	0.921117	0.870299
AT1G05850.1	POM1, ERH2, ELP1, CTL1, ELP, HOT2, ATCTL1 - Chitinase family protein	0.00961106	3.13388	0.502746	0.788579	0.781635	0.677991	0.25163	0.471546	0.410614	0.176574	0.198295	0.215864	0.155843	0.0335364	0.14815	0.166547	22.23	2	2		134505	76901.3	75692.9	115494	144480	190354	155555	186074	104733	163263	113552	110360	43384.8	52412.8	89699.6	117992	61590.3	68523.3	113566	52397.1	190354	0.706603	0.403991	0.397643	0.606733	0.759005	1	0.817188
AT5G10450.1	GRF6, AFT1, 14-3-3lambda - G-box regulating factor 6	0.0106811	2.49501	0.338065	0.843476	0.70637	0.565456	0.364643	0.400922	0.510156	0.0920179	0.13629	0.0989997	0.232861	0.00906199	0.185809	0.110337	88.06	1	1		16552.8	19731.7	27835.3	49272.8	47484.5	63222.4	44204.4	51132	38638.7	28156.2	26374.4	52717.9	22648.5	23458.7	20468.4	38747.9	16825.6	24199	36370.4	36190.3	63222.4	0.261819	0.3121	0.440275	0.779356	0.751072	1	0.69919
AT1G07920.1	GTP binding Elongation factor Tu family protein	0.0128267	8.63897	0.073324	0.427088	0.509966	0.43297	0.633444	0.264931	0.17921	0.024524	0.20431	0.322568	0.324549	0.518388	0.106859	0.0114015	180.62	4	4	AT1G07930.2;AT5G60390.2	5535.61	8983.39	11237	23354.1	57048.2	69617.5	25251	53791.6	100089	24449.1	33365.2	94271.6	31249.3	117087	26274.6	45210.5	21575.3	22187.4	19547.7	21214.8	117087	0.0472776	0.0767238	0.0959708	0.199458	0.487228	0.594577	0.215659
AT3G19460.2	Reticulon family protein	0.0136544	2.5608	0.89699	0.536391	0.350277	0.670342	0.583446	0.580173	0.80323	0.127029	0.197077	0.140659	0.0578566	0.149138	0.142641	0.0975796	21.85	1	1		362477	480068	449304	366307	211621	194584	210008	204206	90257	313281	352849	299299	330720	229468	341326	205516	288725	335143	427707	393965	480068	0.755052	1	0.935918	0.763031	0.440815	0.405325	0.437455
AT3G13460.1	ECT2 - evolutionarily conserved C-terminal region 2	0.0144679	5.6562	0.126084	0.338484	0.367752	0.49266	0.614259	0.713154	0.600147	0.0886971	0.111901	0.054848	0.0440844	0.0330926	0.213349	0.43086	74.11	1	1		3485.1	5305.95	13177.8	13609.8	18837.7	26530.2	17786.9	22385.1	23905.2	25718.5	30580.1	29542.7	34317.2	37035.4	36148.3	55575.6	32536.4	58080.2	8354.5	38135.2	58080.2	0.060005	0.0913557	0.22689	0.234328	0.324339	0.456786	0.306248
AT1G17050.1	SPS2 - solanesyl diphosphate synthase 2	0.0151106	2.29979	0.314838	0.724062	0.670269	0.655694	0.667795	0.490907	0.528541	0.072823	0.24217	0.170351	0.0728976	0.00469806	0.0893038	0.202448	86.68	1	1		10983.9	10983.7	16062.5	25178.5	40264.2	22018.6	21438.9	34656.5	24868.1	27058.9	23192.7	28951.4	27022	26754.5	17035.6	18422.3	23840.1	30431.7	18616.1	14796	40264.2	0.272795	0.272792	0.398926	0.625333	1	0.546853	0.532455
AT2G33830.1	Dormancy/auxin associated family protein	0.0160928	8.74341	0.824453	0.263623	0.249206	0.103127	0.132493	0.0942941	0.174636	0.283146	0.0666144	0.103941	0.0291496	0.00483953	0.142952	0.144296	77.91	1	1	AT2G33830.2	132855	136185	67794	26088.8	37632.6	43983.1	30666.9	21704.9	49442.5	12188.1	11342.7	18602.1	17577.5	18509.5	2273.45	942.923	35307.9	46308.6	14887.2	10152.6	136185	0.97555	1	0.497809	0.191569	0.276335	0.322966	0.225186
AT5G63860.1	UVR8 - Regulator of chromosome condensation (RCC1) family protein	0.0178425	3.05186	0.242158	0.382538	0.274092	0.458056	0.739033	0.506451	0.714375	0.140161	0.0126483	0.0336441	0.0845086	0.11535	0.213522	0.259175	63.85	1	1		2445.9	10215.7	8443.98	11264.5	11381.4	10694.6	8824.35	8163.81	6900.69	11422.7	16083.8	12415.9	23840.1	19100.8	9398.84	13211.8	21529.6	29052.1	14357.4	18852.8	29052.1	0.0841903	0.351634	0.29065	0.387737	0.391758	0.368118	0.303743
AT1G20240.1	SWI-SNF-related chromatin binding protein	0.0181396	4.14575	0.783195	0.50833	0.62451	0.73729	0.558404	0.188915	0.390531	0.289512	0.40201	0.298101	0.128333	0.0654222	0.0453012	0.106374	27.6	1	1		36998.3	41331.3	18781.8	39956.1	14155.9	8917.8	16575.6	39801.4	21058.5	25773.9	36224.6	29421	24991.6	21167.6	7008.38	6468.41	9947.52	11756.6	16117.2	20549.7	41331.3	0.895164	1	0.45442	0.966728	0.342498	0.215764	0.401043
AT1G09490.1	NAD(P)-binding Rossmann-fold superfamily protein	0.0198056	2.16796	0.949333	0.437893	0.641203	0.592749	0.518122	0.6351	0.835044	0.0618426	0.183604	0.121776	0.203082	0.0935248	0.136031	0.0638511	73.24	1	1		18533.8	16864.3	19154.8	12098.3	5103.33	7961.62	10671	11218.4	14957	15839.3	8903.07	9319.58	8657.78	11191.3	10356.5	10987.3	15151.8	15326.4	17406.7	15252.2	19154.8	0.967579	0.88042	1	0.631606	0.266426	0.415646	0.557095
ATCG00480.1	ATPB, PB - ATP synthase subunit beta	0.0203576	2.53524	0.469972	0.712284	0.576197	0.449893	0.5864	0.280953	0.423347	0.0673238	0.256232	0.0471736	0.13899	0.153502	0.0763187	0.112847	287.79	2	2		6.03489e+06	7.43455e+06	5.71136e+06	6.92021e+06	1.36042e+07	8.54577e+06	7.18868e+06	7.85558e+06	8.47187e+06	4.43955e+06	5.75414e+06	8.16763e+06	6.50087e+06	9.45414e+06	4.69867e+06	4.09224e+06	2.67554e+06	6.43122e+06	4.00271e+06	6.84399e+06	1.36042e+07	0.443604	0.546489	0.419823	0.508681	1	0.628171	0.528416
AT1G66200.1	ATGSR2, GSR2, GLN1;2 - glutamine synthase clone F11	0.0224741	2.20483	0.291129	0.602265	0.641889	0.641506	0.517397	0.384414	0.310453	0.138017	0.0573501	0.0405768	0.315984	0.111349	0.0797331	0.0259809	117	2	1	AT5G35630.1;AT1G66200.3	32485	90845	91964.1	132542	159551	153291	168459	157756	148471	99453.8	128445	246505	108132	146950	79831	117028	87421.1	79898.9	80543.3	69142.4	246505	0.131782	0.368532	0.373072	0.537686	0.647251	0.621857	0.683391
AT3G48870.1	ATCLPC, ATHSP93-III, HSP93-III - Clp ATPase	0.022622	2.39796	0.328659	0.500167	0.788112	0.597556	0.529751	0.439615	0.44006	0.0780412	0.0956552	0.183514	0.0855493	0.0258604	0.0899004	0.179302	112.39	2	1		3705.52	5977.73	4704.97	6842.75	8865.75	6188.1	9922.4	14592.8	9987.15	7325.68	9734	9100.44	7463.73	7997.42	7802.12	6249.52	5194.06	6781.74	8839.6	3643.83	14592.8	0.253927	0.409635	0.322416	0.468911	0.607541	0.42405	0.679949
AT3G62750.1	BGLU8 - beta glucosidase 8	0.0227668	2.48073	0.622426	0.48581	0.291606	0.299589	0.723397	0.401115	0.716574	0.189935	0.0625035	0.0446281	0.0860817	0.391176	0.217089	0.189802	70.95	1	1		6287.5	4973.77	9017.32	4671.43	6010.23	5146	3685.75	2725.87	3088.9	3760.88	3825.02	2174.7	10860	4852.16	2827.21	3169.89	7071.19	9806.25	5685.65	7854.02	10860	0.578961	0.457991	0.830326	0.430151	0.553429	0.47385	0.339388
AT3G12580.1	HSP70, ATHSP70 - heat shock protein 70	0.0239471	2.53479	0.301942	0.369049	0.482948	0.354128	0.394216	0.765359	0.524939	0.041434	0.16405	0.0399157	0.103495	0.0806105	0.258925	0.136009	724.29	13	1		7873.49	8282.61	10130.3	8123.03	16203.4	7802.04	14907.3	14431.2	12705.8	8152.26	13712.6	8964.71	9785.73	13093.9	29019.2	14148.9	23462.2	19260.7	11372.2	15067	29019.2	0.27132	0.285418	0.349088	0.279919	0.558369	0.268858	0.513705
AT1G55480.1	ZKT - protein containing PDZ domain, a K-box domain, and a TPR region	0.024697	2.6895	0.794767	0.295508	0.415128	0.457931	0.594039	0.378616	0.568625	0.243247	0.158393	0.0438372	0.0334668	0.057203	0.100015	0.12821	86.77	1	1		108682	93272.9	57175.6	49104.8	14684.5	32559.6	46544.8	39801.8	49003.9	45768.1	52876.1	50662.2	68957.2	60165.2	48894.7	28722.8	45828.5	77876.3	53208.9	54312.5	108682	1	0.85822	0.526082	0.451822	0.135115	0.299587	0.428266
AT3G27710.1	ARI3, ARARI3 - RING/U-box superfamily protein	0.0253086	4.87809	0.609542	0.286997	0.496918	0.643513	0.43081	0.131919	0.138267	0.413056	0.154304	0.368568	0.252984	0.116544	0.0722297	0.0220613	25.62	2	2		86460.4	56331.6	15311.8	40171.9	18176.6	16093.1	17220.4	78604.6	33066.2	37133.2	79777.2	50004.6	30122.8	44373.1	10321.7	5773.76	18121.8	9823.88	12537	13503	86460.4	1	0.651531	0.177096	0.464627	0.210231	0.186133	0.199171
AT1G07320.1	RPL4 - ribosomal protein L4	0.025745	3.09972	0.915474	0.357304	0.29534	0.441829	0.581437	0.580507	0.559013	0.113065	0.178919	0.0727296	0.243919	0.124092	0.205076	0.0911499	34.84	1	1		74351.2	71331	58517.5	23545.1	15033.4	41119.5	26548.5	15997.6	23330.6	52464	16688.7	29398.8	49754.6	36706.5	37112.9	31866	60505.3	48353.9	34799.8	41536.3	74351.2	1	0.95938	0.787042	0.316674	0.202195	0.553044	0.357069
AT1G23310.1	GGT1, AOAT1, GGAT1 - glutamate:glyoxylate aminotransferase	0.027747	2.56487	0.285772	0.643197	0.590409	0.441776	0.250772	0.338262	0.355726	0.0795708	0.310784	0.0240176	0.166	0.0443196	0.0666404	0.120996	145.58	2	1	AT1G70580.1	86519.6	130005	154519	186772	215553	432798	262122	260916	243545	177260	127347	268993	122097	94970.4	147485	174683	117030	105516	209521	146836	432798	0.199907	0.300383	0.357024	0.431546	0.498044	1	0.605645
AT3G16470.3	JR1 - Mannose-binding lectin superfamily protein	0.0285361	Infinity	0	0.375243	0	0.00207009	0	0	0.301053	0	0.544695	0	0.00358551	0	0	0.508641	69.94	2	1	AT1G52000.1	0	0	0	1224.18	0	9736.67	0	0	0	60.4675	0	0	0	0	0	0	0	128.254	15.9952	8649.5	9736.67	0	0	0	0.125729	0	1	0
AT2G23600.1	ACL, ATMES2, MES2, ATME8, ME8 - acetone-cyanohydrin lyase	0.0288612	3.29525	0.764663	0.469397	0.275429	0.551079	0.907608	0.559465	0.584765	0.269159	0.244048	0.0719388	0.184321	0.0385407	0.187719	0.111616	27.97	1	1		45278.5	37255.3	21334.5	34009.4	15142.5	14608.8	16019.4	9616.82	11776.7	29045.7	15349.8	30460.5	42329	39861.1	24855	17080.5	34059.6	26781.3	21278.3	31372.2	45278.5	1	0.822805	0.471185	0.751118	0.33443	0.322644	0.353798
AT3G14420.1	Aldolase-type TIM barrel family protein	0.0296269	2.73129	0.294122	0.803333	0.643183	0.683607	0.477733	0.495531	0.571511	0.0703368	0.274547	0.036919	0.28557	0.178443	0.0606054	0.0866706	32.1	1	1		35780.3	30100	21868.5	91524.1	48696	99447	64203.4	67507.8	60176.7	76755.2	36232.4	90960.4	60057.2	34961.1	43706.6	48454.6	55675.8	55697.4	48841.2	65966.5	99447	0.359793	0.302674	0.219901	0.920331	0.489667	1	0.645604
AT1G37130.1	NIA2, B29, NIA2-1, CHL3, NR, NR2, ATNR2 - nitrate reductase 2	0.0300302	66.4046	0.0130181	0.864465	0.457042	0.202792	0.412718	0.0260797	0.0614952	0.0144	0.1824	0.156125	0.144288	0.0482563	0.0140934	0.0905056	56.66	1	1		0	1093.03	2946.05	96835.1	103422	67956.7	33592.2	65080.8	43131.4	21286.5	35736.5	5896.29	39155	46213	4317.9	2279.95	1493.78	1902.05	17115.9	61.8968	103422	0	0.0105687	0.0284857	0.936311	1	0.657082	0.324808
AT5G19770.1	TUA3 - tubulin alpha-3	0.0303631	13.8065	0.724848	0.0525003	0.33308	0.219146	0.158256	0.337757	0.121095	0.375215	0.0395597	0.25543	0.205748	0.113342	0.0847142	0.137371	40.78	1	1	AT4G14960.1	11909.9	10446.3	3542.44	686.565	1062.78	126.476	3682.4	7141.4	1077.09	1123.52	5438.31	1268.21	930.301	2839.33	3302.13	3590.09	5175.76	417.205	3329.06	580.438	11909.9	1	0.877106	0.297436	0.0576464	0.089235	0.0106194	0.309187
AT4G27450.1	Aluminium induced protein with YGL and LRDR motifs	0.0321799	5.92638	0.590303	0.138628	0.121872	0.0996059	0.158016	0.124674	0.150464	0.420126	0.0144372	0.0520076	0.0364911	0.00216884	0.027283	0.0613488	57.88	1	1		355728	217149	57084.2	52605.9	51939.3	43396	23604.1	46174.4	60281.1	20478.1	42028.5	43791.1	56756.2	55665.1	33180.2	50721.6	49148.4	32584.4	51853.2	76135.2	355728	1	0.610436	0.160472	0.147882	0.146009	0.121992	0.0663544
AT2G18700.1	ATTPS11, TPS11, ATTPSB - trehalose phosphatase/synthase 11	0.0321876	2.41597	0.588428	0.742104	0.574074	0.393886	0.501188	0.307166	0.328655	0.0708193	0.253234	0.103543	0.127701	0.0534205	0.0459035	0.20003	26.84	1	1		37241.9	38346.7	30486	44016	60089.3	29672.3	34879	40517	28091.1	32400.5	18000.4	20604.2	32385.9	27846.2	20691.9	19305.7	15374.6	9310.5	32889.6	17045.8	60089.3	0.619777	0.638162	0.507345	0.732509	1	0.493804	0.580452
AT5G64570.1	XYL4, ATBXL4 - beta-D-xylosidase 4	0.0325933	6.08205	0.68098	0.22095	0.117881	0.111965	0.401111	0.447081	0.257797	0.314763	0.0505254	0.113291	0.19393	0.357406	0.0944983	0.0676793	41.68	1	1		5533.59	14929.3	10036.7	4138.97	2680.13	3076.74	3553.97	194.565	1531.1	0	5014.69	0	9761.28	2215.31	5045.64	7474.89	7503.25	4761.72	4021.28	2763.15	14929.3	0.370654	1	0.672287	0.277239	0.179522	0.206088	0.238054
AT3G58010.1	PGL34 - plastoglobulin 34kD	0.033247	3.52191	0.852983	0.374923	0.475314	0.450426	0.242193	0.566359	0.517719	0.188524	0.0628892	0.0695324	0.148574	0.183718	0.190303	0.206839	64.28	1	1		25080.6	23036.8	16062.6	10979	7824.41	9406.54	10238	13720.1	11805.5	14373.7	7153.62	12363.6	2816.17	9332.55	12755	10324.6	19534.3	8370.61	18600	11983.6	25080.6	1	0.918509	0.640439	0.437748	0.31197	0.375052	0.408203
AT2G41430.1	ERD15, LSR1, CID1 - dehydration-induced protein (ERD15)	0.0352352	11.4023	0.676828	0.394018	0.129812	0.0593588	0.243574	0.192266	0.16018	0.290264	0.201975	0.0352716	0.0409285	0.0583397	0.131642	0.135154	67.36	1	1		78934.9	46745.6	34595.6	12692.5	40351.1	40261.5	13431.3	8272.85	9036.07	4840.03	1380.3	7836.12	15970.2	22482.7	19764.6	22483.8	3280.99	23354.7	2018.47	12558.3	78934.9	1	0.592204	0.438281	0.160798	0.511195	0.51006	0.170156
AT1G15580.1	IAA5, ATAUX2-27, AUX2-27 - indole-3-acetic acid inducible 5	0.0355325	4.25504	0.171004	0.430894	0.710354	0.543057	0.72763	0.616037	0.213897	0.0894246	0.326648	0.181773	0.0828927	0.38519	0.24297	0.160334	24.89	1	1		6942.66	3021.76	9940.71	9567.57	31352.4	9236.7	19769.1	29410.3	33506.8	21199.8	24220.8	17792.1	17664.3	38800.5	23263.7	33633	14810.8	1709.01	14069.8	9119.07	38800.5	0.178932	0.0778795	0.256201	0.246584	0.808043	0.238056	0.509506
AT1G62480.1	Vacuolar calcium-binding protein-related	0.0367017	Infinity	0.376579	0	0.0128842	0.0761985	0.0695223	0.0373805	0.0558006	0.542695	0	0.0162992	0.0153821	0.075026	0.032996	0.052037	33.9	1	1		200047	23985.6	1968.1	0	0	0	6285.61	158.8	1287.9	12188.4	15199.2	18342.2	3294.94	24520.5	0	9939.66	12493.9	20605.5	0	12882.8	200047	1	0.1199	0.00983821	0	0	0	0.0314207
AT2G36230.1	APG10, HISN3 - Aldolase-type TIM barrel family protein	0.0372666	2.24901	0.54424	0.571867	0.290782	0.459267	0.653972	0.353959	0.652636	0.0208808	0.14733	0.0216085	0.0372868	0.0654632	0.183641	0.301718	29.29	1	1		7310.64	7438.37	6907.71	9596.41	7466.2	5693.44	3528.32	4054.93	3987.74	5899.59	6653.64	5722.2	9288.4	8060.41	4450.69	2390.49	7243.77	13264.2	6660.51	6045.38	13264.2	0.551156	0.560786	0.520779	0.723482	0.562884	0.429234	0.266003
ATCG00770.1	RPS8 - ribosomal protein S8	0.0378696	3.01104	0.724777	0.251656	0.240707	0.241264	0.636093	0.486279	0.585393	0.246527	0.165952	0.132466	0.141461	0.130925	0.203248	0.182247	108.11	2	1		36671.7	19223.2	23841.5	16251.1	5492.67	5942.22	4404.16	14026.2	8051	11502.7	12170.2	2869.81	26721.6	19931.6	26262.8	15118.9	12116.3	13908.4	23900.4	26593.4	36671.7	1	0.524198	0.650133	0.443149	0.149779	0.162038	0.120097
AT5G57160.1	ATLIG4, LIG4 - DNA ligase IV	0.0379773	2.15272	0.670291	0.776967	0.683372	0.360924	0.506263	0.599455	0.468174	0.0904035	0.231491	0.181509	0.0642731	0.115701	0.190232	0.0565869	21.96	1	1		25008.8	24374.3	30920.5	21479.1	31670	39934.7	19024.9	32564.8	30281	11464.9	15626.7	16148.5	23484.6	16950.3	29827.6	15364	26625.5	17577	21297.4	17214.8	39934.7	0.626243	0.610355	0.774277	0.537857	0.793044	1	0.4764
AT3G05900.1	neurofilament protein-related	0.0382678	2.86238	0.65246	0.272748	0.273428	0.761664	0.337167	0.266094	0.380715	0.324839	0.0116882	0.0363273	0.123754	0.249911	0.134952	0.178075	36.72	1	1		108377	65122.2	38635.3	30354.4	30225.4	28098.7	33105.9	25356.1	30437.7	71767.2	97566.2	78306.1	17389.3	55692.7	14999.1	27375.6	44140.4	23288.1	38836.3	61657.3	108377	1	0.600888	0.356491	0.280083	0.278892	0.259269	0.305471
AT3G27830.1	RPL12-A, RPL12 - ribosomal protein L12-A	0.039552	2.37652	0.870982	0.366494	0.425207	0.568705	0.418386	0.611054	0.682739	0.178688	0.132218	0.0708852	0.12644	0.230708	0.171171	0.147961	34.91	1	1		214000	303475	320826	137743	68841.3	146159	126338	120457	162457	190710	218258	138398	186567	81891.1	214108	134369	239649	240271	252190	164661	320826	0.667027	0.945918	1	0.429337	0.214575	0.45557	0.393791
AT3G12290.1	Amino acid dehydrogenase family protein	0.0427374	2.49111	0.5899	0.401356	0.307068	0.338551	0.764939	0.3657	0.639423	0.122583	0.144823	0.135403	0.0840842	0.10373	0.0738659	0.32412	68.22	1	1		15776.7	21517.6	24078.4	19689.3	10531.6	11535.9	6371.01	9902.9	15673.1	9480.28	10710	15032.3	23984.2	29071.6	10485.1	15495.9	12066.1	34679.7	12911	18934.4	34679.7	0.454927	0.620467	0.694307	0.567745	0.303681	0.33264	0.18371
AT2G39730.1	RCA - rubisco activase	0.043986	6.81063	0.0811818	0.224776	0.552899	0.310252	0.166855	0.310957	0.179313	0.0462659	0.0819458	0.387606	0.12155	0.003525	0.112306	0.178516	26.46	1	1		3041.53	5551.53	10023.3	10351.5	22657.7	18535.7	23821	76439	26529.1	33319.9	14773	23053.1	12944.8	12563.7	22702.1	32837.4	15768.1	9095.14	29060.3	2964.02	76439	0.0397903	0.072627	0.131128	0.135422	0.296416	0.242491	0.311634
ATCG00160.1	RPS2 - ribosomal protein S2	0.0443882	2.32962	0.689794	0.328005	0.30142	0.346344	0.702193	0.677024	0.574616	0.213875	0.127635	0.028161	0.118315	0.421162	0.271118	0.0248665	43.77	1	1		60378.5	31441.7	50489.3	30754.3	13296.3	23619.2	18492.2	21843.6	21849.3	31680.9	24339.5	15433.1	68769.1	27809.3	61747.4	25750.6	52177.1	37831.7	39465.3	41250.6	68769.1	0.877989	0.457206	0.734186	0.447211	0.193347	0.343456	0.268902
AT1G32060.1	PRK - phosphoribulokinase	0.0448425	2.05311	0.619668	0.822063	0.5785	0.794508	0.901837	0.439253	0.598687	0.0791381	0.169092	0.0968262	0.113079	0.138824	0.191567	0.216351	69.6	1	1		154756	120316	133370	191505	211106	139237	106552	125724	149032	177879	148225	197581	219711	176576	78473.8	66441.9	144610	90381.3	120666	183567	219711	0.704365	0.54761	0.607028	0.871624	0.960836	0.633729	0.484964
ATCG00065.1	RPS12A, RPS12 - ribosomal protein S12A	0.0450529	2.34941	0.758176	0.383284	0.480778	0.518804	0.669152	0.900492	0.533634	0.0407586	0.148781	0.119611	0.174346	0.00706739	0.0890734	0.269839	34.9	1	1		41045.4	45379.6	41882	23085.3	12592.6	29185.6	30857.5	31173.2	19331.8	30821.4	38230.4	18745.9	38029	37465.2	46719.5	56410.4	49261.4	19275.5	47506.9	23525	56410.4	0.727621	0.804455	0.742453	0.409238	0.223233	0.51738	0.547018
AT3G10520.1	AHB2, GLB2, ARATH GLB2, NSHB2, ATGLB2, HB2 - haemoglobin 2	0.045149	2.78451	0.593452	0.603282	0.850308	0.571286	0.305371	0.721143	0.363454	0.0625117	0.186535	0.175776	0.261358	0.00537849	0.247065	0.222233	39.35	1	1		14339.1	17210	14487.4	16971.6	19588.5	10238.9	24708.3	24513.4	16740.1	13032	22230.5	9054.47	7994.62	7797.94	25858	13693.3	16390.6	5795.41	16025.3	6373.9	25858	0.554531	0.665558	0.560266	0.656339	0.757542	0.395966	0.955538
AT5G42650.1	AOS, CYP74A, DDE2 - allene oxide synthase	0.0493713	2.02297	0.907334	0.698821	0.573098	0.503436	0.448517	0.654996	0.803782	0.0596867	0.139106	0.0838651	0.152382	0.000392191	0.186994	0.250124	91.13	1	1		55781.7	61634.5	54587	34300.4	46994.6	51180.4	31588.3	35057.6	41996.2	26466.5	26041.7	42928	28324.2	28359.3	28008.2	50389.2	45770.1	63189.9	32993.7	56189.1	63189.9	0.882763	0.975384	0.863855	0.542814	0.743703	0.809945	0.499895
[truncated: 13 more columns]

## Sheet: all detected proteins
sum of all proteins inCol-0 DD				Normalized abundance (relative to maximum)																			Normalized abundance																					Normalized abundance
				MEAN							SD												0h			2h			4h			6h			8h		10h			24h				0h			2h
Protein code	Description	Anova (p)	Max f change	0h	2h	4h	6h	8h	10h	24h	0h	2h	4h	6h	8h	10h	24h	Conf score	Peptide count	Peptides used for quant	Highest mean	Lowest mean	replicate 1	replicate 2	replicate 3	replicate 1	replicate 2	replicate 3	replicate 1	replicate 2	replicate 3	replicate 1	replicate 2	replicate 3	replicate 1	replicate 2	replicate 1	replicate 2	replicate 3	replicate 1	replicate 2	replicate 3	Max.	replicate 1	replicate 2	replicate 3	replicate 1	replicate 2	replicate 3
AT1G66700.1;AT1G66690.1;AT1G66700.3	PXMT1 - S-adenosyl-L-methionine-dependent methyltransferases superfamily protein	4.64621e-09	16.248	0.0508797	0.0569929	0.0496578	0.052518	0.0569522	0.0806091	0.80684	0.00816244	0.00388553	0.00535708	0.0120061	0.00492102	0.0176227	0.267083	601.52	11	11	24h	4h	73636.9	63884	53241.2	76056.6	71280.3	66345.1	57065.7	59447.5	69667.8	81941.8	52411.5	62551.1	75525.2	66827.7	124059	97876.3	80291	1.14786e+06	627444	1.24976e+06	1.24976e+06	0.0589209	0.0511171	0.0426012	0.060857	0.0570352	0.0530863
AT2G45220.1;AT4G02300.1	Plant invertase/pectin methylesterase inhibitor superfamily	6.03606e-09	49.9196	0.0249729	0.0178243	0.0161428	0.0161173	0.0187271	0.022019	0.804568	0.0104633	0.000340336	0.00324891	0.00360542	0.00675756	0.00925857	0.170523	778.56	9	9	24h	6h	116150	71039.8	51182.5	55940.8	56245.7	57950.2	46836.5	44060	63190.6	40458.4	50078	63306.7	74788.3	44381.5	37508.4	77781.8	94886.7	3.18174e+06	2.18282e+06	2.31523e+06	3.18174e+06	0.0365051	0.0223273	0.0160863	0.0175818	0.0176776	0.0182133
AT5G20830.1	SUS1, ASUS1, atsus1 - sucrose synthase 1	7.21827e-09	13.9827	0.0685608	0.0760323	0.0625268	0.0550948	0.0833801	0.101415	0.770374	0.00713855	0.00460303	0.0107266	0.00109494	0.00584883	0.0376433	0.204229	846.95	15	13	24h	6h	145236	142541	171392	178882	171709	158617	111937	153180	153642	125606	122616	120762	195372	176907	317403	210074	151728	2.23242e+06	1.56733e+06	1.35965e+06	2.23242e+06	0.0650577	0.0638505	0.0767742	0.0801293	0.0769163	0.0710515
AT5G63680.1	Pyruvate kinase family protein	2.53952e-08	14.0874	0.0620723	0.054385	0.0539807	0.0674661	0.0722639	0.0955354	0.760447	0.00646993	0.00635969	0.0122443	0.0123705	0.00890101	0.0299563	0.223203	398.6	9	4	24h	4h	40270	39225.2	33036.3	28976.6	32957.1	36661.4	40577.8	31337.3	25947.2	33211.6	48159.8	40938.6	47472.8	39865.8	66132.8	70108.7	36955.6	604303	436919	337399	604303	0.0666387	0.0649098	0.0546685	0.0479505	0.0545374	0.0606672
AT5G17990.1	TRP1, pat1 - tryptophan biosynthesis 1	3.84981e-08	7.24946	0.146196	0.137421	0.121541	0.14495	0.196221	0.223107	0.881105	0.00603736	0.00980808	0.00586788	0.0198126	0.035869	0.0723943	0.127337	425.3	9	9	24h	4h	241102	254869	235265	246906	214742	225696	206950	209526	191441	278825	230556	215626	369436	284862	484293	387279	244354	1.66725e+06	1.245e+06	1.49482e+06	1.66725e+06	0.14461	0.152868	0.141109	0.148092	0.1288	0.13537
AT2G02010.1;AT2G02000.1	GAD4 - glutamate decarboxylase 4	4.709e-08	20.0335	0.0384795	0.03749	0.0430532	0.0727286	0.142463	0.149999	0.751057	0.00256596	0.00607954	0.00458653	0.00951116	0.0253158	0.0681524	0.220056	963.67	18	11	24h	2h	147330	158902	139200	119832	166455	147691	178305	174247	145825	278174	318499	245222	618784	480638	741212	719771	275386	3.85861e+06	2.58793e+06	2.24758e+06	3.85861e+06	0.0381821	0.0411812	0.0360752	0.0310558	0.0431385	0.0382757
AT3G24503.1	ALDH2C4, ALDH1A, REF1 - aldehyde dehydrogenase 2C4	9.77728e-08	15.1451	0.0465788	0.0539571	0.0496749	0.0596085	0.0879093	0.137402	0.705442	0.00141028	0.00466563	0.00490968	0.00466806	0.0180203	0.0571378	0.262392	1948.96	30	28	24h	0h	890704	924229	946020	1.15709e+06	1.06845e+06	972763	1.09332e+06	919970	931186	1.25028e+06	1.20905e+06	1.07395e+06	1.9887e+06	1.48517e+06	3.45127e+06	3.27816e+06	1.41508e+06	1.97583e+07	9.81416e+06	1.22425e+07	1.97583e+07	0.04508	0.0467768	0.0478797	0.0585621	0.0540759	0.0492332
AT5G48540.1	receptor-like protein kinase-related family protein	1.07876e-07	17.6491	0.0476462	0.0456393	0.0532213	0.089221	0.138757	0.193088	0.805492	0.00224261	0.0110853	0.00661568	0.00438	0.0233053	0.0917809	0.219206	585.27	9	9	24h	2h	90015.4	82146.6	84584.4	72363	104872	68697.6	84006.2	95030.1	107752	169343	155666	155767	278836	219636	385066	489201	166209	1.7962e+06	1.02018e+06	1.52409e+06	1.7962e+06	0.0501144	0.0457335	0.0470907	0.0402867	0.0583852	0.0382461
AT5G38900.1	Thioredoxin superfamily protein	1.40889e-07	35.3634	0.0204977	0.0205177	0.0207561	0.0199443	0.0306225	0.0543961	0.7053	0.00381123	0.004124	0.00235269	0.00244626	0.00325484	0.0332676	0.259401	434.76	8	8	24h	6h	64374.6	61153.9	85214.7	58972.5	65827	86148.8	63744.5	69921.2	79733.2	59928.4	76695	68430	112834	97058.7	292620	200698	65943.1	3.42709e+06	1.75313e+06	2.07116e+06	3.42709e+06	0.018784	0.0178442	0.024865	0.0172077	0.0192078	0.0251376
AT4G30530.1;AT4G30550.1	Class I glutamine amidotransferase-like superfamily protein	1.66068e-07	6.77204	0.140116	0.133546	0.152116	0.208256	0.2567	0.297624	0.904381	0.0174557	0.00953924	0.0131664	0.0330616	0.0993113	0.0839208	0.108316	670.36	11	11	24h	2h	485066	392036	495628	438596	403808	465965	515815	447534	526948	802753	638142	599412	1.06764e+06	608976	1.26335e+06	933136	719369	3.26571e+06	2.56929e+06	3.02533e+06	3.26571e+06	0.148533	0.120046	0.151767	0.134304	0.123651	0.142684
AT1G67980.1;AT1G67980.2	CCOAMT - caffeoyl-CoA 3-O-methyltransferase	1.69047e-07	49.1552	0.0391129	0.0234772	0.0232565	0.0146197	0.025224	0.0202891	0.718635	0.0280655	0.00609487	0.00323314	0.00507338	0.00163931	0.00358664	0.293786	184.47	3	3	24h	6h	18228.1	5448.76	6250.1	6250.14	7394.4	4318.83	6700.12	6033.93	5060.48	3456.79	5137.03	2592.35	6728.95	6137.66	6204.39	4455.95	4863.7	105547	189263	255047	255047	0.0714693	0.0213637	0.0245056	0.0245058	0.0289922	0.0169334
AT2G04400.1	Aldolase-type TIM barrel family protein	1.71964e-07	8.24988	0.108771	0.121492	0.113275	0.134496	0.224301	0.29186	0.897347	0.012285	0.000786266	0.0118437	0.0116513	0.0126354	0.120495	0.113538	727.25	14	12	24h	0h	205489	257917	235989	260939	261743	258506	222424	271227	234705	294015	309867	260924	499900	461601	789320	759499	327835	1.96467e+06	1.66193e+06	2.14332e+06	2.14332e+06	0.0958738	0.120335	0.110104	0.121745	0.12212	0.12061
AT2G29350.3;AT2G29350.1	SAG13 - senescence-associated gene 13	2.36374e-07	37.6148	0.0244368	0.031009	0.0275977	0.0345236	0.0832877	0.139667	0.919186	0.00530646	0.00567967	0.00265473	0.00798845	0.0249437	0.0841925	0.132396	50.16	1	1	24h	0h	8247.52	11433.5	12842.8	11366.1	13516.6	16388.3	13172.5	12639.4	10919	12969	13586.7	19393	44775.2	29125.3	90239.8	76028	19620.5	443646	340008	439726	443646	0.0185903	0.0257718	0.0289483	0.0256196	0.0304672	0.0369402
AT5G54500.1;AT5G54500.2	FQR1 - flavodoxin-like quinone reductase 1	2.38005e-07	22.9457	0.0375359	0.0333967	0.029599	0.0356393	0.0543512	0.0934497	0.679171	0.00649287	0.00289702	0.0041594	0.00337921	0.0143517	0.0483071	0.281378	534.33	11	4	24h	4h	369513	340386	261295	313734	286535	263830	241585	295982	228270	334652	310804	276667	556281	381233	1.1808e+06	879703	357391	8.62459e+06	4.09077e+06	4.85735e+06	8.62459e+06	0.0428442	0.039467	0.0302966	0.0363767	0.033223	0.0305904
AT2G21620.1;AT2G21620.2	RD2 - Adenine nucleotide alpha hydrolases-like superfamily protein	2.44744e-07	6.36209	0.191922	0.143877	0.125347	0.163032	0.158319	0.185029	0.797472	0.0250402	0.0100031	0.0330815	0.0150396	0.0145705	0.0350661	0.201649	360.09	6	6	24h	4h	233708	246515	190797	154442	176415	172183	135107	114210	188938	178786	181024	210202	172504	196519	168687	235029	243204	1.16544e+06	695433	927344	1.16544e+06	0.200532	0.211521	0.163712	0.132518	0.151372	0.147741
AT5G20960.1	AAO1, AO1, ATAO, AT-AO1, AOalpha, AtAO1 - aldehyde oxidase 1	2.73479e-07	27.644	0.026735	0.0420972	0.0300346	0.0387166	0.0226842	0.040452	0.627082	0.00584564	0.00670121	0.00748197	0.0138844	0.00959346	0.00787011	0.332121	498.79	8	8	24h	8h	12844.1	13362.6	18762.4	21477.6	27941.1	21390.2	21158	16581.2	12780	13525.6	29022.4	22574.6	16521.9	8915.12	19145.6	27625.9	21270.1	560678	203606	290488	560678	0.0229082	0.0238329	0.0334638	0.0383064	0.0498345	0.0381506
AT5G56350.1;AT4G26390.1	Pyruvate kinase family protein	2.82717e-07	5.98016	0.140327	0.126791	0.117145	0.13799	0.162852	0.169039	0.700544	0.0311756	0.00797933	0.0110425	0.00477265	0.0237309	0.0144318	0.259784	471.9	10	10	24h	4h	393430	336408	249427	310571	299809	274422	260223	255247	302016	313004	316285	333663	417850	339783	414961	410119	354546	2.32615e+06	1.24586e+06	1.3167e+06	2.32615e+06	0.169134	0.14462	0.107227	0.133513	0.128886	0.117973
AT1G74590.1	ATGSTU10, GSTU10 - glutathione S-transferase TAU 10	3.11064e-07	27.3468	0.0300653	0.0397984	0.0275495	0.0293205	0.0277694	0.053336	0.753389	0.00361093	0.0208274	0.00495511	0.00852104	0.00536249	0.0240238	0.221912	287.61	6	6	24h	4h	30941.5	32019	25423.1	24537.2	62344	30115.1	21695.5	31228.9	28063.4	19178.8	32376.3	34639.2	30927.1	23495.8	64585.4	67087.8	25119.9	979908	558365	676482	979908	0.031576	0.0326755	0.0259444	0.0250404	0.0636223	0.0307326
AT1G26390.1;AT2G34810.1	FAD-binding Berberine family protein	4.49064e-07	38.6862	0.0235986	0.021455	0.0166067	0.0162481	0.014359	0.0190541	0.555494	0.00957799	0.00803094	0.0024387	0.0055854	0.00373553	0.00133532	0.385299	937.9	19	9	24h	8h	120640	56131.5	71854.3	79471.1	45308.2	101261	52134.2	54731.6	68095.3	72582.9	63585.4	35015.3	59703	41150.4	71678.7	66764.4	62303.4	3.51186e+06	1.11306e+06	1.22753e+06	3.51186e+06	0.034352	0.0159834	0.0204605	0.0226294	0.0129015	0.028834
AT5G39050.1	HXXXD-type acyl-transferase family protein	4.55559e-07	29.4344	0.0261727	0.0261698	0.0251488	0.0304332	0.0474972	0.0858837	0.740239	0.00759971	0.00720573	0.0108584	0.0101888	0.0160937	0.0433857	0.244085	416.7	9	9	24h	4h	19447.4	15135.5	26898.1	26923.8	16379.1	18171.3	14276.4	29491.5	15308	29906.4	26787.5	14795.2	46101.9	28280.4	103028	63286.1	35431.6	783018	403760	552084	783018	0.0248364	0.0193297	0.0343519	0.0343846	0.0209179	0.0232068
AT1G10700.1	PRS3 - phosphoribosyl pyrophosphate (PRPP) synthase 3	4.63735e-07	16.4655	0.0500799	0.0515634	0.0427662	0.0479635	0.0635216	0.0941461	0.704169	0.00980977	0.0154871	0.00570759	0.00531025	0.0206929	0.0378691	0.26444	435.08	8	8	24h	4h	53247.7	39587.8	37604.5	46191.2	57446	30667	35844.5	42601.8	32944.4	40749.2	46634.2	37544.1	67854.1	42446.5	105321	95714	44181.5	868213	426071	539822	868213	0.0613302	0.0455969	0.0433125	0.0532025	0.0661657	0.035322
AT5G05730.1;AT2G29690.1;AT5G05730.2	ASA1, TRP5, AMT1, WEI2, JDL1 - anthranilate synthase alpha subunit 1	5.0583e-07	14.484	0.0661462	0.0713739	0.0582844	0.0687932	0.0985494	0.155268	0.84419	0.00282685	0.0128331	0.00129093	0.0138183	0.0469707	0.0732085	0.21126	684.2	13	13	24h	4h	249314	229194	242889	260642	212242	305526	207249	211772	216633	307589	214723	227952	479005	237520	829582	566466	297314	3.63536e+06	2.19478e+06	3.37666e+06	3.63536e+06	0.0685801	0.0630456	0.066813	0.0716964	0.0583826	0.0840427
AT1G02930.1	ATGSTF6, GST1, ERD11, ATGSTF3, GSTF6, ATGST1 - glutathione S-transferase 6	5.44826e-07	24.2325	0.0281486	0.0298876	0.0310205	0.0484747	0.0977135	0.131858	0.682112	0.00199042	0.0017784	0.00261964	0.00392844	0.0179682	0.0747983	0.278437	1096.84	20	13	24h	0h	1.42989e+06	1.62395e+06	1.61703e+06	1.69725e+06	1.72174e+06	1.54044e+06	1.5757e+06	1.86506e+06	1.70667e+06	2.48542e+06	2.915e+06	2.64328e+06	6.1075e+06	4.70197e+06	9.69584e+06	9.66813e+06	2.5161e+06	5.53121e+07	2.66318e+07	3.12432e+07	5.53121e+07	0.0258514	0.0293598	0.0292346	0.030685	0.0311278	0.02785
AT1G18070.1	Translation elongation factor EF1A/initiation factor IF2gamma family protein	5.92393e-07	1.59243	0.598137	0.691782	0.694667	0.751565	0.78709	0.803111	0.952494	0.0147612	0.0513061	0.0213114	0.026621	0.0214251	0.0427108	0.0415429	381.54	9	9	24h	0h	165282	164109	171763	191797	208186	179632	188086	199990	193956	213523	201350	214832	224054	215592	235180	226170	211544	279286	260994	257775	279286	0.591802	0.587601	0.615009	0.686739	0.745423	0.643183
AT5G40760.1	G6PD6 - glucose-6-phosphate dehydrogenase 6	7.53157e-07	16.1516	0.0771739	0.0845368	0.0673198	0.0573726	0.101801	0.172743	0.926658	0.0238247	0.0239624	0.0168472	0.00883191	0.0234352	0.0841801	0.069349	322.93	6	4	24h	6h	11163.1	6510.84	7051.26	11525.4	9147.17	6411.5	5245.66	7525.93	8796.49	6034.18	7113.25	5233.73	9102	12641.4	26986	19292.3	9065.67	106794	92072.4	98018.5	106794	0.104529	0.0609662	0.0660267	0.107922	0.0856524	0.0600361
AT2G24200.1;AT2G24200.3	Cytosol aminopeptidase family protein	8.07767e-07	5.19395	0.165066	0.15563	0.157904	0.173885	0.218754	0.269931	0.808334	0.0100472	0.00753761	0.0110757	0.0054428	0.0290572	0.0907262	0.189788	1759.7	23	17	24h	2h	4.354e+06	4.02649e+06	3.86654e+06	3.86114e+06	4.029e+06	3.65676e+06	3.80329e+06	3.69686e+06	4.21548e+06	4.19316e+06	4.25666e+06	4.45148e+06	5.91826e+06	4.90197e+06	8.08761e+06	7.85133e+06	4.08849e+06	2.47315e+07	1.53455e+07	1.98971e+07	2.47315e+07	0.17605	0.162808	0.15634	0.156122	0.162909	0.147858
AT3G13790.1;AT3G13790.2	ATCWINV1, ATBFRUCT1 - Glycosyl hydrolases family 32 protein	8.77278e-07	25.9708	0.0306496	0.0364295	0.0495966	0.0569577	0.0905952	0.102943	0.795994	0.00872348	0.00578389	0.0169809	0.0088427	0.0326382	0.0360209	0.353037	197.5	3	3	24h	0h	3033.24	5180.14	3567.46	5411.47	4661.59	3929.4	6793.13	8277.42	3992.95	6821.78	8590.91	6480.2	8650.47	14564.3	14194.5	17219.2	8154.63	128124	49755.9	128077	128124	0.0236743	0.0404307	0.0278438	0.0422363	0.0363835	0.0306688
AT3G02360.1	6-phosphogluconate dehydrogenase family protein	1.14263e-06	2.31861	0.39187	0.417466	0.413578	0.408038	0.465877	0.530053	0.908592	0.0085289	0.0356562	0.03234	0.0459085	0.021917	0.0827713	0.0792093	864.2	19	15	24h	0h	607758	590669	616567	708079	612980	612485	583229	680320	651990	689114	649363	551402	743183	695330	857908	921657	675442	1.54387e+06	1.32796e+06	1.33642e+06	1.54387e+06	0.393657	0.382589	0.399363	0.458637	0.39704	0.396719
AT3G55410.1	2-oxoglutarate dehydrogenase, E1 component	1.14673e-06	4.23599	0.187974	0.1919	0.171362	0.188257	0.206317	0.216658	0.725888	0.0233695	0.0215193	0.0119151	0.0148146	0.0416125	0.0115331	0.247033	1496.27	23	16	24h	4h	759155	592043	667903	763203	688934	609139	580324	598681	661664	731845	662704	627595	844065	633359	821239	765330	740643	3.58047e+06	1.86356e+06	2.35303e+06	3.58047e+06	0.212027	0.165354	0.186541	0.213158	0.192415	0.170128
AT3G16530.1	Legume lectin family protein	1.32315e-06	16.9376	0.0479347	0.0418582	0.0432981	0.0622119	0.120918	0.142514	0.708978	0.010202	0.00328467	0.00366635	0.00658627	0.0131969	0.0734367	0.289905	1144.27	15	10	24h	2h	681971	939887	644585	604026	706377	668733	657296	641423	748496	860962	1.03262e+06	1.04791e+06	2.05282e+06	1.75867e+06	3.02026e+06	2.80251e+06	915582	1.57606e+07	6.62265e+06	1.11385e+07	1.57606e+07	0.0432705	0.0596351	0.0408984	0.038325	0.0448191	0.0424306
AT3G48730.1	GSA2 - glutamate-1-semialdehyde 2,1-aminomutase 2	1.47143e-06	2.95861	0.878844	0.949706	0.847002	0.836001	0.767081	0.759276	0.320998	0.11991	0.0570851	0.0160151	0.0516629	0.0139094	0.0282392	0.0853326	1394.95	25	15	2h	24h	3.69719e+06	2.87693e+06	3.66989e+06	3.88541e+06	3.73566e+06	3.44892e+06	3.32874e+06	3.32499e+06	3.21913e+06	3.47731e+06	3.10317e+06	3.16416e+06	2.94221e+06	3.01864e+06	2.87773e+06	2.89622e+06	3.07635e+06	1.26591e+06	1.56901e+06	906700	3.88541e+06	0.951557	0.740443	0.944531	1	0.961458	0.887659
AT1G22410.1	Class-II DAHP synthetase family protein	1.47453e-06	304.207	0.00209694	0.102006	0.111645	0.104185	0.150681	0.227209	0.637903	0.00149407	0.0549956	0.0674286	0.0259018	0.00283332	0.121784	0.369102	196.39	3	1	24h	0h	87.4029	537.545	323.068	12423.1	24731.1	8962.28	14090.7	28073.4	8309.95	12704.8	20114.8	14282	23009.3	22405.5	37762.6	50576	14381.3	150699	98185.7	39509.1	150699	0.000579985	0.00356702	0.0021438	0.0824368	0.16411	0.0594716
AT5G19550.1	ASP2, AAT2 - aspartate aminotransferase 2	1.64443e-06	4.99382	0.169345	0.156695	0.143436	0.169091	0.218828	0.235356	0.716294	0.0414331	0.0181957	0.00389877	0.00252989	0.0331255	0.0341914	0.252946	642.74	14	7	24h	4h	397462	288663	250234	326581	277294	262539	256095	267947	269060	306731	316004	312221	446492	360149	461553	478151	361652	1.8431e+06	947936	1.16957e+06	1.8431e+06	0.215649	0.156618	0.135768	0.177191	0.15045	0.142444
AT3G09840.1;AT3G53230.1;AT5G03340.1	CDC48, ATCDC48, CDC48A - cell division cycle 48	1.95998e-06	4.47675	0.199881	0.191929	0.192894	0.225463	0.242648	0.326529	0.85922	0.0136505	0.0301813	0.0125898	0.0519363	0.0559461	0.0870366	0.140911	2046.18	36	36	24h	2h	2.40002e+06	2.14668e+06	2.128e+06	2.51129e+06	1.86262e+06	2.03526e+06	2.28362e+06	2.15418e+06	2.00361e+06	2.90602e+06	2.77665e+06	1.84631e+06	3.1413e+06	2.2606e+06	4.62191e+06	3.59661e+06	2.68539e+06	1.11311e+07	9.567e+06	7.99415e+06	1.11311e+07	0.215613	0.192854	0.191175	0.22561	0.167334	0.182844
AT2G17420.1;AT4G35460.1	NTRA, ATNTRA, NTR2 - NADPH-dependent thioredoxin reductase A	2.10508e-06	3.13873	0.315775	0.419684	0.353129	0.360553	0.390224	0.476006	0.991132	0.0578632	0.0371753	0.0250444	0.0253809	0.00912686	0.109234	0.00787353	511.41	7	7	24h	0h	253907	334265	367418	391426	464645	413968	346475	337263	384892	349128	348708	393261	387119	400139	522549	562856	355073	1.00873e+06	997059	993556	1.00873e+06	0.251711	0.331373	0.36424	0.38804	0.460626	0.410387
AT4G04610.1;AT4G21990.1;AT4G21990.2	APR1, APR, PRH19, ATAPR1 - APS reductase 1	2.22176e-06	52.1481	0.0173889	0.0202222	0.0659857	0.125505	0.210375	0.662675	0.9068	0.00669036	0.0122234	0.0288296	0.0150519	0.0512666	0.427234	0.12894	140.33	2	2	24h	0h	3584.48	2171.86	4906.32	6420.7	1467.15	4512.12	12698.8	19734.3	8028.4	23910.3	29205	23842.9	50409.3	35590.2	170016	200197	36130.9	196373	204396	155269	204396	0.017537	0.0106258	0.024004	0.0314131	0.00717798	0.0220754
AT5G17380.1	Thiamine pyrophosphate dependent pyruvate decarboxylase family protein	2.31569e-06	5.70694	0.166275	0.166916	0.139755	0.173476	0.230727	0.261053	0.797576	0.00374377	0.0281605	0.0193622	0.0151114	0.0644312	0.0670204	0.232686	425.19	8	8	24h	4h	150741	146023	152556	170329	158911	121812	116401	115243	146013	165421	140618	162739	248868	166791	291701	242159	171575	900757	489432	765077	900757	0.167349	0.162112	0.169365	0.189095	0.176419	0.135233
AT1G52980.1	GTP-binding family protein	2.39562e-06	3.70714	0.230875	0.259038	0.245717	0.326502	0.258937	0.303839	0.855884	0.021004	0.0313625	0.061736	0.0420227	0.0718169	0.0258914	0.125768	24.36	1	1	24h	0h	19563.2	16318.1	17748.3	18974	18358.9	22838.7	15573.8	17021.8	24481.8	27801.4	26433.7	21607.7	23981.4	16117.3	24404.9	21232.1	24941.5	77429.7	61892.2	59490.5	77429.7	0.252658	0.210748	0.229219	0.245049	0.237105	0.294961
AT5G54810.1	TSB1, TRPB, TRP2, ATTSB1 - tryptophan synthase beta-subunit 1	2.49069e-06	9.20978	0.0880272	0.0939373	0.0935612	0.109776	0.171666	0.276221	0.810711	0.00975072	0.00485907	0.0195524	0.0178887	0.014465	0.137105	0.165754	784.94	11	4	24h	0h	612015	570575	706665	690727	693448	631924	642855	820572	544601	790690	910564	654778	1.30128e+06	1.15494e+06	2.4015e+06	2.67244e+06	854361	7.15406e+06	4.94731e+06	5.29827e+06	7.15406e+06	0.0855478	0.0797554	0.0987782	0.0965503	0.0969307	0.0883308
AT2G43570.1	CHI - chitinase, putative	2.55761e-06	88.3979	0.00766453	0.00890221	0.00839674	0.0080556	0.0192849	0.0510622	0.677528	0.00213339	0.0019804	0.00178684	0.000801881	0.00741701	0.0374972	0.288438	362.51	6	6	24h	0h	9438.74	16853.4	14169.2	16053	18939.7	12002.4	12313.2	13696.2	18317.4	12577.8	15251.8	14696.1	43164	24706.3	126472	129406	13681.2	1.75968e+06	781551	1.03547e+06	1.75968e+06	0.00536389	0.00957753	0.00805216	0.00912265	0.0107632	0.00682081
AT4G16760.2;AT2G35690.1	ACX1 - acyl-CoA oxidase 1	2.65068e-06	7.18949	0.0979629	0.0912856	0.0903138	0.098728	0.120585	0.148142	0.64931	0.0128858	0.00990095	0.00354864	0.00988608	0.00685144	0.0464053	0.312415	790.16	16	16	24h	4h	494617	404111	390669	355528	442223	403758	410185	379441	399093	472483	386635	440349	550305	507794	712712	814786	422368	4.38737e+06	1.75809e+06	2.40083e+06	4.38737e+06	0.112737	0.092108	0.0890441	0.0810346	0.100795	0.0920274
AT4G03080.1	BSL1 - BRI1 suppressor 1 (BSU1)-like 1	2.73189e-06	3.13679	0.335743	0.279506	0.317908	0.325478	0.333036	0.358133	0.876752	0.0569616	0.0395775	0.0518976	0.0159681	0.00439667	0.0463875	0.118611	339.52	8	7	24h	2h	127627	92324.5	124170	105027	101436	80018.5	117694	119966	88182.3	109821	106567	117213	112720	114845	110567	140373	116132	341653	260817	296165	341653	0.373559	0.270229	0.36344	0.307408	0.296899	0.23421
AT3G15356.1;AT1G53080.1	Legume lectin family protein	2.81942e-06	10.671	0.0913667	0.078417	0.0806043	0.111639	0.211349	0.254131	0.836784	0.0178113	0.00109425	0.00549448	0.0110194	0.00414874	0.138219	0.190708	973.65	19	15	24h	2h	1.02794e+06	1.36939e+06	962888	961950	974408	947601	950145	948353	1.06591e+06	1.26725e+06	1.31657e+06	1.52196e+06	2.62691e+06	2.55498e+06	3.5931e+06	4.51973e+06	1.23342e+06	1.08272e+07	7.68832e+06	1.22591e+07	1.22591e+07	0.0838512	0.111704	0.0785449	0.0784684	0.0794846	0.0772979
AT5G27380.1	GSH2, GSHB - glutathione synthetase 2	2.82399e-06	2.93937	0.289102	0.309144	0.292559	0.31254	0.388159	0.461644	0.849779	0.0387178	0.0356231	0.0300986	0.0413415	0.0546684	0.0799409	0.131555	561.73	11	11	24h	0h	346856	326170	419030	440650	358008	369104	329206	404860	371049	425663	421456	333472	537417	440070	605506	667598	470710	1.25913e+06	950805	1.00002e+06	1.25913e+06	0.275472	0.259043	0.332792	0.349962	0.284329	0.293142
AT4G02520.1	ATGSTF2, ATPM24.1, ATPM24, GST2, GSTF2 - glutathione S-transferase PHI 2	2.89921e-06	7.42585	0.147049	0.146056	0.125322	0.157334	0.224516	0.350028	0.930622	0.0160213	0.0218398	0.00845199	0.0166345	0.0424519	0.165365	0.0828701	1074.86	20	9	24h	4h	5.96736e+06	6.5215e+06	5.23791e+06	5.66565e+06	6.83044e+06	5.11096e+06	4.6556e+06	5.14287e+06	5.30907e+06	6.09717e+06	7.07408e+06	5.7953e+06	1.0228e+07	7.81558e+06	1.64329e+07	1.92021e+07	6.56081e+06	3.82949e+07	3.37081e+07	4.01833e+07	4.01833e+07	0.148504	0.162294	0.130351	0.140995	0.169982	0.127191
AT5G02780.1;AT5G02780.2	GSTL1 - glutathione transferase lambda 1	3.12203e-06	24.1227	0.03878	0.0539159	0.0389304	0.0299966	0.0470272	0.0701323	0.723597	0.00434377	0.0105457	0.0138767	0.0021829	0.00502706	0.0448611	0.240641	367.72	7	7	24h	6h	29670.7	28913.6	35330	39024.5	53341.6	38203.4	18498.5	37518.5	38261.6	26062.3	22552.8	24028.3	35092.8	40831.7	91499.1	59138.1	19203.8	807241	452633	492479	807241	0.0367557	0.0358178	0.0437664	0.048343	0.0660789	0.0473258
AT3G44290.1	anac060, NAC060 - NAC domain containing protein 60	3.52945e-06	7.03958	0.125677	0.148028	0.15757	0.155546	0.204169	0.269218	0.884711	0.0291002	0.00389117	0.0306569	0.0186551	0.0473695	0.107681	0.129575	21.45	1	1	24h	0h	124461	147081	194981	187641	178071	183783	152672	225971	206272	184842	218398	174162	294077	211185	428302	390213	180848	1.23736e+06	1.12557e+06	921189	1.23736e+06	0.100585	0.118867	0.157578	0.151645	0.143911	0.148528
AT4G26970.1	ACO2 - aconitase 2	3.57274e-06	4.46029	0.195172	0.166449	0.170999	0.188698	0.225288	0.283916	0.74241	0.0194997	0.0274545	0.0191793	0.00750199	0.05229	0.0686684	0.224457	1656.75	21	17	24h	2h	1.13891e+06	1.06985e+06	933286	1.05555e+06	856082	767998	952127	801891	998872	1.05886e+06	993479	985475	1.40737e+06	1.01054e+06	1.78775e+06	1.68035e+06	1.10261e+06	5.36628e+06	3.15957e+06	3.42609e+06	5.36628e+06	0.212234	0.199364	0.173917	0.196701	0.15953	0.143116
AT1G02920.1	ATGSTF7, GST11, ATGSTF8, GSTF7, ATGST11 - glutathione S-transferase 7	3.60218e-06	40.1072	0.0186862	0.0276323	0.0270035	0.0388069	0.0933141	0.136852	0.749452	0.00218766	0.010524	0.00576067	0.00610364	0.00601294	0.0925048	0.23029	1140.75	21	14	24h	0h	667015	769961	844298	705735	1.56167e+06	1.10603e+06	893640	1.35436e+06	1.04868e+06	1.29682e+06	1.67705e+06	1.7638e+06	3.97039e+06	3.62434e+06	6.89013e+06	8.49499e+06	1.32223e+06	4.06944e+07	2.22609e+07	2.85402e+07	4.06944e+07	0.0163908	0.0189206	0.0207473	0.0173423	0.0383756	0.0271789
AT4G21580.1;AT4G21580.2;AT4G21580.3	oxidoreductase, zinc-binding dehydrogenase family protein	3.75792e-06	3.42633	0.270959	0.301601	0.230428	0.275942	0.311258	0.317501	0.789523	0.0198264	0.00696853	0.0267151	0.00258337	0.0462371	0.0685081	0.197684	486.42	8	8	24h	4h	297117	276798	256604	302962	316264	305211	247628	204162	254496	284177	279023	282591	351417	284609	404397	274457	294321	1.0217e+06	620964	777305	1.0217e+06	0.290806	0.270918	0.251153	0.296528	0.309546	0.298728
AT1G68620.1	alpha/beta-Hydrolases superfamily protein	4.03502e-06	19.5321	0.0483005	0.0573268	0.040145	0.0360341	0.0515707	0.0551659	0.703824	0.0100814	0.0210796	0.0144159	0.0109932	0.00788782	0.0282981	0.314423	236	5	5	24h	6h	24247.8	27504.3	36077.4	26254.6	49441.7	28546.4	18122.2	34324.8	20552.5	14238.3	24620.7	26665.2	27877.9	34639.3	28162.5	52608.2	19542.6	606132	226620	447078	606132	0.0400041	0.0453767	0.0595207	0.0433151	0.0815693	0.0470961
AT4G19880.1;AT4G19880.2;AT4G19880.3;AT5G44990.1	Glutathione S-transferase family protein	4.76617e-06	43.2172	0.0116419	0.0273494	0.0169392	0.0177117	0.0326153	0.0418431	0.50313	0.00309282	0.00807128	0.00440168	0.00420568	0.00594375	0.0160209	0.43503	327.46	8	5	24h	0h	10683.3	10745.3	6440.11	16381.4	20154.6	28933.8	14921.9	16108.5	9519.19	10849.3	17556.7	13992.8	29378.9	22671.6	42537.4	38846.4	18781.7	797945	152194	254270	797945	0.0133885	0.0134662	0.00807088	0.0205295	0.0252581	0.0362605
AT3G55800.1	SBPASE - sedoheptulose-bisphosphatase	5.04231e-06	1.84767	0.860585	0.948985	0.889053	0.902836	0.824655	0.800709	0.513611	0.0494064	0.0443681	0.0794168	0.0974164	0.0297692	0.083725	0.0234462	1950.65	30	30	2h	24h	2.71626e+07	2.99371e+07	3.01598e+07	3.10744e+07	3.37986e+07	3.135e+07	2.85686e+07	2.84304e+07	3.31471e+07	3.05413e+07	2.72087e+07	3.37936e+07	2.71607e+07	2.85836e+07	2.39929e+07	2.76285e+07	2.9567e+07	1.66872e+07	1.82331e+07	1.71576e+07	3.37986e+07	0.803663	0.885752	0.892341	0.9194	1	0.927555
AT3G54640.1	TSA1, TRP3 - tryptophan synthase alpha chain	5.26057e-06	7.38941	0.107422	0.138159	0.124071	0.134067	0.183293	0.255	0.793785	0.0029098	0.0119579	0.0150244	0.0122642	0.032154	0.117074	0.185918	611.03	10	10	24h	0h	1.29994e+06	1.36046e+06	1.36507e+06	1.56105e+06	1.76383e+06	1.85242e+06	1.38142e+06	1.75212e+06	1.51583e+06	1.545e+06	1.8437e+06	1.63526e+06	2.57355e+06	2.00554e+06	4.03825e+06	4.02083e+06	1.49665e+06	1.24912e+07	7.98166e+06	9.27307e+06	1.24912e+07	0.104069	0.108914	0.109283	0.124972	0.141207	0.148298
AT3G19010.1;AT3G19010.2;AT3G19010.3	2-oxoglutarate (2OG) and Fe(II)-dependent oxygenase superfamily protein	5.38355e-06	4.49434	0.279745	0.206219	0.197134	0.361019	0.538199	0.596836	0.88599	0.046691	0.0427718	0.0199851	0.0574509	0.0533464	0.203793	0.132957	806.13	13	12	24h	4h	644758	545965	461132	496018	392408	329273	420567	399179	344307	592002	722558	817210	1.13358e+06	985084	1.46516e+06	1.34202e+06	717056	1.80695e+06	1.45642e+06	1.96829e+06	1.96829e+06	0.327573	0.277381	0.23428	0.252004	0.199365	0.167289
AT2G30110.1;AT5G06460.1	ATUBA1, MOS5, UBA1 - ubiquitin-activating enzyme 1	5.39738e-06	2.44271	0.345937	0.392255	0.370432	0.387053	0.380021	0.444432	0.845024	0.0339025	0.0279321	0.0204105	0.0340711	0.0157114	0.0778866	0.134214	1006.35	17	16	24h	0h	707709	625240	761007	850914	738827	784578	781114	759603	701506	850556	779172	713102	789171	744340	1.00245e+06	971556	716132	2.01766e+06	1.54796e+06	1.54929e+06	2.01766e+06	0.350757	0.309883	0.377172	0.421732	0.366179	0.388855
AT1G30120.1;AT2G34590.1	PDH-E1 BETA - pyruvate dehydrogenase E1 beta	5.61712e-06	3.10402	0.684951	0.864281	0.772953	0.795225	0.624011	0.717335	0.278439	0.141165	0.124686	0.0904172	0.111158	0.0395145	0.0720159	0.0469933	229.33	6	5	2h	24h	534176	468890	695585	826653	623963	692766	671531	553463	691899	757976	577864	636287	538939	492744	625838	524268	628856	242272	261530	186715	826653	0.646191	0.567215	0.841446	1	0.754806	0.838037
AT5G03630.1	ATMDAR2 - Pyridine nucleotide-disulphide oxidoreductase family protein	5.84409e-06	2.95783	0.27431	0.306812	0.301286	0.353964	0.392963	0.433366	0.811363	0.0114047	0.0332679	0.0226827	0.0307656	0.00494721	0.078479	0.190282	1261.92	17	16	24h	0h	1.18894e+06	1.28689e+06	1.26757e+06	1.22133e+06	1.47225e+06	1.49336e+06	1.3228e+06	1.29982e+06	1.48891e+06	1.55846e+06	1.50337e+06	1.76857e+06	1.80345e+06	1.77162e+06	2.09628e+06	2.24904e+06	1.56865e+06	4.54887e+06	2.81792e+06	3.70556e+06	4.54887e+06	0.261371	0.282903	0.278656	0.268491	0.323652	0.328294
AT3G60750.1;AT3G60750.2	Transketolase	5.98806e-06	1.56115	0.914776	0.955871	0.893549	0.861976	0.881917	0.884204	0.612288	0.0449607	0.057636	0.0587949	0.0129492	0.00407002	0.0520479	0.0481836	3336.24	52	42	2h	24h	1.20029e+08	1.21074e+08	1.31074e+08	1.32491e+08	1.35617e+08	1.20789e+08	1.12493e+08	1.22882e+08	1.28166e+08	1.18102e+08	1.14883e+08	1.17711e+08	1.19993e+08	1.19213e+08	1.12029e+08	1.25644e+08	1.22066e+08	8.63248e+07	8.72741e+07	7.55112e+07	1.35617e+08	0.885062	0.892765	0.966501	0.97695	1	0.890663
AT5G11670.1;AT2G19900.1	ATNADP-ME2, NADP-ME2 - NADP-malic enzyme 2	6.0766e-06	5.49128	0.132156	0.147897	0.139363	0.161042	0.223354	0.277991	0.725708	0.0134175	0.0257497	0.0153533	0.00954684	0.0130959	0.10421	0.238902	1643.3	26	16	24h	0h	2.28123e+06	2.77196e+06	2.42031e+06	2.59613e+06	3.33984e+06	2.42764e+06	2.29285e+06	2.79767e+06	2.79051e+06	2.85839e+06	3.03039e+06	3.21819e+06	4.3848e+06	4.03569e+06	5.69557e+06	6.93685e+06	3.08809e+06	1.88501e+07	1.0615e+07	1.1574e+07	1.88501e+07	0.12102	0.147053	0.128397	0.137725	0.177179	0.128787
AT1G74100.1	SOT16, ATSOT16, CORI-7, ATST5A - sulfotransferase 16	6.14703e-06	3.95504	0.241757	0.343672	0.253728	0.39115	0.531622	0.602816	0.956159	0.0300482	0.0556269	0.0451452	0.038414	0.172856	0.180251	0.0649673	213.23	5	4	24h	0h	69358.7	88951.7	82380.3	116748	131016	94391.6	67223.7	89821.4	95563.4	143668	127174	118583	216988	135863	269033	168643	162481	331863	292544	327535	331863	0.208998	0.268038	0.248236	0.351797	0.39479	0.284429
AT5G36880.2	ACS - acetyl-CoA synthetase	6.60606e-06	5.26302	0.151686	0.161858	0.143479	0.15884	0.209263	0.269549	0.755132	0.0146692	0.0124298	0.00690018	0.0129769	0.0681022	0.101839	0.223673	713.38	12	12	24h	4h	365146	387507	319672	367483	415067	361685	337064	322384	354854	390989	392903	339007	606595	379643	880195	624764	400576	2.35645e+06	1.32331e+06	1.65853e+06	2.35645e+06	0.154956	0.164445	0.135658	0.155947	0.176141	0.153487
AT3G19510.1	HAT3.1 - Homeodomain-like protein with RING/FYVE/PHD-type zinc finger domain	6.73194e-06	31.3315	0.0490077	0.048968	0.0668797	0.029328	0.0717049	0.106652	0.91889	0.0244507	0.0103381	0.0232624	0.0186446	0.0166793	0.0692018	0.0709532	22.72	1	1	24h	6h	3245.15	1597.94	4807.44	3894.58	2537.42	3210.72	2814.64	4491.82	5863.41	3327.03	1377.83	1070.37	3932.52	5480.83	12170.8	5180.34	3650.61	58310.6	56996.4	65639.6	65639.6	0.0494389	0.0243442	0.07324	0.0593328	0.0386569	0.0489143
AT4G39970.1	Haloacid dehalogenase-like hydrolase (HAD) superfamily protein	6.80573e-06	1.66042	0.859426	0.899179	0.899968	0.876581	0.829382	0.805403	0.542012	0.0519034	0.0922497	0.0290369	0.0215997	0.0565918	0.0760211	0.0345148	588.05	12	12	4h	24h	1.16904e+06	1.31871e+06	1.23613e+06	1.2689e+06	1.44433e+06	1.1829e+06	1.26037e+06	1.2953e+06	1.34388e+06	1.24313e+06	1.25349e+06	1.3016e+06	1.1401e+06	1.2557e+06	1.04781e+06	1.26637e+06	1.17562e+06	733420	833111	781999	1.44433e+06	0.809402	0.913024	0.855851	0.87854	1	0.818997
AT2G31390.1;AT1G06020.1;AT1G06030.1;AT1G50390.1;AT3G59480.1	pfkB-like carbohydrate kinase family protein	7.48476e-06	4.69384	0.19424	0.157536	0.160003	0.186865	0.197172	0.211673	0.739448	0.0320089	0.042381	0.0205717	0.00787998	0.0321337	0.0384546	0.246357	579.51	11	10	24h	2h	190227	235531	171742	211203	142858	130534	149791	154102	188290	184284	200274	190258	225471	178875	246062	232915	172150	1.02536e+06	523240	726005	1.02536e+06	0.185522	0.229705	0.167494	0.205979	0.139324	0.127305
AT1G77510.1	ATPDIL1-2, PDI6, ATPDI6, PDIL1-2 - PDI-like 1-2	7.86583e-06	4.5653	0.181672	0.174208	0.154916	0.190306	0.241774	0.28171	0.70724	0.0119312	0.039357	0.0163598	0.00751421	0.00144618	0.0438595	0.278221	659.15	13	10	24h	4h	151074	156843	137813	126861	121068	179488	133291	111299	135496	161836	149547	155532	196894	198567	270556	219071	201548	817832	364993	552384	817832	0.184725	0.19178	0.16851	0.155119	0.148035	0.219469
AT3G52930.1	Aldolase superfamily protein	8.70649e-06	4.29579	0.177625	0.15219	0.15432	0.185791	0.188151	0.211443	0.653778	0.0127855	0.00309998	0.0175235	0.00736694	0.0215368	0.0260943	0.304176	2374.21	35	22	24h	2h	6.25072e+06	6.21644e+06	5.48799e+06	5.03225e+06	5.11247e+06	5.23941e+06	5.88025e+06	4.89679e+06	4.82239e+06	6.52852e+06	6.21336e+06	6.03874e+06	5.82661e+06	6.85288e+06	6.83715e+06	8.11155e+06	6.425e+06	3.36949e+07	1.7921e+07	1.44711e+07	3.36949e+07	0.185509	0.184492	0.162873	0.149347	0.151728	0.155496
AT1G26380.1	FAD-binding Berberine family protein	8.71659e-06	18.8294	0.0411623	0.0530974	0.0460827	0.0343461	0.0569804	0.0772331	0.646716	0.00361418	0.0217765	0.0123809	0.00321528	0.0119769	0.0419867	0.314345	679.99	14	7	24h	6h	59482.4	54797.7	49874.6	60723.3	103174	47854.1	53202.4	80193.5	50381.2	43882.7	50532.9	42556.3	87003.7	64487.6	148087	119557	40360	1.32933e+06	528974	720790	1.32933e+06	0.0447463	0.0412221	0.0375187	0.0456797	0.0776137	0.0359987
AT1G29660.1	GDSL-like Lipase/Acylhydrolase superfamily protein	8.7656e-06	1.94235	0.85068	0.927917	0.839968	0.774177	0.594836	0.681914	0.477729	0.0933839	0.0897892	0.0868043	0.00930342	0.0461929	0.0851643	0.013529	391.3	7	7	2h	24h	642733	770153	792203	864050	826389	714861	723082	652154	802088	676855	660783	669144	485745	542191	522631	668219	576772	404182	426092	408072	864050	0.743861	0.89133	0.916849	1	0.956413	0.827338
AT1G22400.1	UGT85A1, ATUGT85A1 - UDP-Glycosyltransferase superfamily protein	8.85261e-06	7.98742	0.0868005	0.0898877	0.0914463	0.0954618	0.106907	0.130113	0.693313	0.0155779	0.0213589	0.0125993	0.00997499	0.0361323	0.0508969	0.288079	131.16	4	4	24h	0h	87809.4	61947	70498.1	64196.4	96824.1	67067.4	66402.9	87691	77949.2	86843	84273.7	71115.3	112035	68814.6	150631	114631	64897.5	845826	362355	551084	845826	0.103815	0.0732384	0.0833482	0.0758979	0.114473	0.0792923
AT3G09440.1	Heat shock protein 70 (Hsp 70) family protein	9.19651e-06	2.46179	0.360059	0.364751	0.397491	0.461736	0.499611	0.6412	0.886392	0.0268145	0.0301592	0.00732099	0.026218	0.0515677	0.160964	0.0998575	2731.05	44	16	24h	0h	1.59254e+06	1.37703e+06	1.53685e+06	1.50596e+06	1.65468e+06	1.40452e+06	1.67266e+06	1.67903e+06	1.62323e+06	1.93293e+06	2.03226e+06	1.8138e+06	2.23647e+06	1.93222e+06	3.17692e+06	2.936e+06	1.9122e+06	3.53221e+06	3.38976e+06	4.17193e+06	4.17193e+06	0.381728	0.330071	0.368379	0.360974	0.396621	0.336658
AT2G40490.1	HEME2 - Uroporphyrinogen decarboxylase	9.30035e-06	1.77527	0.834989	0.937879	0.84026	0.805113	0.773756	0.741837	0.528302	0.0886674	0.0583394	0.0162852	0.0638233	0.0636584	0.0447855	0.0374891	700.83	14	14	2h	24h	3.57833e+06	3.49152e+06	4.22319e+06	4.50826e+06	4.1899e+06	3.98644e+06	3.70486e+06	3.81585e+06	3.84361e+06	3.65422e+06	3.33043e+06	3.90432e+06	3.69122e+06	3.28536e+06	3.11384e+06	3.48967e+06	3.42966e+06	2.1916e+06	2.43861e+06	2.51494e+06	4.50826e+06	0.793728	0.774472	0.936768	1	0.929384	0.884253
AT5G13200.1	GRAM domain family protein	9.39439e-06	44.0877	0.0292528	0.0126328	0.019151	0.0218408	0.038403	0.0558354	0.556951	0.00630988	0.00329791	0.0037908	0.0101462	0.014444	0.0287469	0.403227	271.25	5	4	24h	2h	25309.5	30083.4	19356	10797.2	7932.71	13550.4	12598	18452.2	17885.8	10468.8	17664.1	27676.4	41409.4	24010.7	50462.9	21750	70461.6	851757	180095	391309	851757	0.0297144	0.0353192	0.0227248	0.0126763	0.00931335	0.0159087
AT3G28930.1	AIG2 - AIG2-like (avirulence induced gene) family protein	9.4998e-06	13.3815	0.0599868	0.0713642	0.0684932	0.0829103	0.149585	0.226018	0.802716	0.0201058	0.00810452	0.00823307	0.0149082	0.0374436	0.132378	0.182511	217.03	2	2	24h	0h	28985.9	55777.5	37628.3	50074.6	53113.5	42417	40848.4	52036.6	46862.5	54485.8	67343	47334.1	119740	83726.7	181037	226922	53189.5	680104	435193	522494	680104	0.0426198	0.0820133	0.0553273	0.0736279	0.0780961	0.0623685
AT5G08300.1;AT5G23250.1;AT5G23250.2	Succinyl-CoA ligase, alpha subunit	1.08499e-05	3.04959	0.251288	0.232998	0.249328	0.254458	0.275157	0.275735	0.710549	0.0129605	0.017974	0.014503	0.0118423	0.00988844	0.0431929	0.250728	766.55	10	10	24h	2h	871841	861442	791986	752583	849589	739298	884269	787122	834188	859647	887906	809574	898290	945135	929915	1.0651e+06	775930	3.34977e+06	1.91317e+06	1.87758e+06	3.34977e+06	0.260269	0.257165	0.23643	0.224667	0.253626	0.220701
AT2G43030.1	Ribosomal protein L3 family protein	1.09583e-05	2.01914	0.784503	0.460906	0.508899	0.589753	0.677867	0.854867	0.930632	0.00683241	0.0642435	0.0599404	0.0962114	0.0115235	0.0963482	0.0615867	766.11	12	11	24h	2h	1.63476e+06	1.61053e+06	1.61016e+06	1.09569e+06	835588	921361	913638	1.15501e+06	1.08102e+06	1.15355e+06	1.43908e+06	1.05746e+06	1.41529e+06	1.38167e+06	1.65904e+06	1.99288e+06	1.63902e+06	2.06306e+06	1.82041e+06	1.87639e+06	2.06306e+06	0.792392	0.78065	0.780469	0.531098	0.405023	0.446598
AT4G35630.1	PSAT - phosphoserine aminotransferase	1.13449e-05	3.723	0.279661	0.267224	0.231125	0.273904	0.364201	0.499971	0.86048	0.0361911	0.0123278	0.0294023	0.0148511	0.0883577	0.15536	0.157725	586.48	11	6	24h	4h	205953	187110	241007	207412	191199	207260	158168	165917	199941	210635	215965	194415	322467	228029	475790	410089	247694	755758	520975	674211	755758	0.272511	0.247579	0.318894	0.274442	0.25299	0.274242
AT1G43080.1	Pectin lyase-like superfamily protein	1.23304e-05	70.5953	0.0429241	0.0187895	0.0092689	0.0154074	0.0349161	0.0329032	0.654341	0.0137488	0.00981718	0.0010485	0.0164916	0.00881098	0.0195838	0.302339	25.34	1	1	24h	4h	3183.01	2919.29	1638.07	1175.77	1694.98	517.511	543.445	625.891	502.096	2070.37	380.351	327.651	2473.27	1724.28	3286.93	1639.92	1006.49	60109	31492.3	26394	60109	0.0529541	0.0485666	0.0272517	0.0195606	0.0281985	0.00860956
AT3G49120.1;AT3G32980.1;AT4G08780.1	ATPERX34, PERX34, PRXCB, ATPCB, PRX34 - peroxidase CB	1.275e-05	7.06004	0.151719	0.130783	0.104061	0.121936	0.147679	0.13926	0.734678	0.0275848	0.0319602	0.00544763	0.0383968	0.04865	0.0260534	0.272487	974.01	13	8	24h	4h	973765	1.31578e+06	972879	674132	1.09123e+06	1.04685e+06	738843	710827	787964	626430	825222	1.17034e+06	811938	1.30508e+06	1.01316e+06	1.17697e+06	804385	7.16767e+06	3.26524e+06	5.36488e+06	7.16767e+06	0.135855	0.183572	0.135732	0.0940517	0.152244	0.146052
AT1G17290.1;AT1G72330.1;AT5G62390.1	AlaAT1 - alanine aminotransferas	1.29437e-05	1.93315	0.495538	0.545224	0.531276	0.521467	0.563895	0.672909	0.957949	0.0323341	0.0311666	0.0144106	0.0166072	0.0146894	0.132716	0.041449	1077.73	21	20	24h	0h	1.77321e+06	1.65217e+06	1.883e+06	1.96487e+06	2.04808e+06	1.82769e+06	1.84362e+06	1.94627e+06	1.90133e+06	1.90694e+06	1.79482e+06	1.88437e+06	1.97646e+06	2.05064e+06	2.63222e+06	2.71835e+06	1.85786e+06	3.27487e+06	3.41624e+06	3.57078e+06	3.57078e+06	0.496587	0.462692	0.527334	0.550262	0.573565	0.511845
AT1G25220.1;AT1G24807.1	ASB1, TRP4, WEI7 - anthranilate synthase beta subunit 1	1.33437e-05	17.7034	0.0439578	0.0510436	0.0619735	0.0754143	0.12964	0.197629	0.778202	0.0165351	0.00472598	0.00293324	0.00788783	1.31429e-05	0.124832	0.219924	373.41	6	6	24h	0h	56142.3	64168.3	109600	87080	98017.1	81874	102476	109132	112530	120633	146946	126857	226000	226033	430096	506415	97139.6	1.74342e+06	976667	1.35011e+06	1.74342e+06	0.0322024	0.036806	0.0628649	0.0499478	0.0562212	0.0469617
AT3G14990.1;AT3G14990.2	Class I glutamine amidotransferase-like superfamily protein	1.49602e-05	3.22391	0.351532	0.29558	0.254442	0.253007	0.282416	0.264757	0.815672	0.0368462	0.0490576	0.0305594	0.0278997	0.043491	0.051306	0.205299	805.36	10	10	24h	6h	661192	598227	535751	588946	422137	498357	409577	397034	492748	424977	386294	480763	533087	428390	536583	361980	453473	1.70224e+06	1.01183e+06	1.45133e+06	1.70224e+06	0.388426	0.351436	0.314734	0.345984	0.24799	0.292766
AT3G51160.1;AT5G66280.1	MUR1, MUR_1, GMD2 - NAD(P)-binding Rossmann-fold superfamily protein	1.50808e-05	4.21701	0.182938	0.178962	0.18398	0.257957	0.378739	0.396384	0.754684	0.0264616	0.0374284	0.0204272	0.0435606	0.0171553	0.125771	0.215781	438.01	9	8	24h	2h	189225	143447	156484	190941	163073	124508	164134	145698	182110	249843	254730	185172	348379	326755	445203	386274	228405	891293	529655	596985	891293	0.212304	0.160943	0.175569	0.214229	0.182963	0.139694
AT1G24100.1	UGT74B1 - UDP-glucosyl transferase 74B1	1.51461e-05	3.84633	0.297094	0.26464	0.220054	0.264029	0.34563	0.434315	0.846401	0.0351099	0.0341759	0.0403375	0.0567253	0.0979719	0.0825787	0.149591	122.97	3	3	24h	4h	79918.5	62996.6	72879.2	67853.1	54584.4	69783.8	54175	43095.1	62566	76845.8	65430.5	49501.4	100456	66909.7	125890	85995.8	103579	242117	169765	202902	242117	0.330083	0.260191	0.301009	0.28025	0.225447	0.288224
AT1G65970.1;AT1G60740.1	TPX2 - thioredoxin-dependent peroxidase 2	1.55913e-05	14.1946	0.0681781	0.0724171	0.0741959	0.112498	0.197881	0.266739	0.96776	0.00739945	0.0106075	0.00788941	0.0118985	0.0506869	0.18192	0.0281574	608.16	11	9	24h	0h	439587	441429	362599	503863	442165	374910	413314	505087	434982	708448	740979	602615	1.42108e+06	985240	2.61756e+06	1.81672e+06	431228	6.08023e+06	5.80836e+06	5.76402e+06	6.08023e+06	0.0722978	0.0726007	0.0596357	0.0828691	0.0727217	0.0616605
AT3G08590.1	Phosphoglycerate mutase, 2,3-bisphosphoglycerate-independent	1.65606e-05	2.12601	0.385826	0.40146	0.367599	0.394428	0.396923	0.41498	0.78152	0.0144666	0.0213967	0.0147693	0.0209952	0.0086615	0.0407115	0.191194	1497.56	28	22	24h	4h	1.59245e+06	1.57293e+06	1.68635e+06	1.77508e+06	1.6773e+06	1.59595e+06	1.60937e+06	1.48895e+06	1.52421e+06	1.74944e+06	1.57673e+06	1.63374e+06	1.68943e+06	1.63809e+06	1.75949e+06	1.89919e+06	1.55966e+06	4.19164e+06	2.70278e+06	2.93313e+06	4.19164e+06	0.379911	0.375255	0.402313	0.42348	0.400153	0.380747
AT5G15450.1	APG6, CLPB3, CLPB-P - casein lytic proteinase B3	1.70556e-05	2.46205	0.361773	0.45502	0.518393	0.550325	0.554584	0.584815	0.890703	0.0728631	0.0249782	0.0762344	0.032217	0.0211495	0.0544321	0.103385	885.16	17	14	24h	0h	212229	304200	225166	298790	303520	330432	326654	414297	321697	357728	400461	369918	368727	389164	441731	385766	371310	683297	599684	542861	683297	0.310596	0.445195	0.329529	0.437277	0.444199	0.483584
AT2G20610.1;AT2G20610.2;AT4G28420.2	SUR1, HLS3, RTY, ALF1, RTY1 - Tyrosine transaminase family protein	1.833e-05	2.72387	0.368606	0.42414	0.336244	0.366722	0.450818	0.574101	0.915884	0.0762178	0.0507727	0.0567567	0.0389323	0.0395237	0.0960784	0.0943955	239.95	7	7	24h	4h	205161	209307	291428	233567	285657	293023	176200	219563	248158	253149	205986	243155	305619	269939	373506	423991	301934	638348	519484	596128	638348	0.321394	0.327889	0.456534	0.365892	0.447494	0.459033
AT5G66190.1;AT5G66190.2	ATLFNR1, FNR1 - ferredoxin-NADP(+)-oxidoreductase 1	1.84259e-05	1.70864	0.871987	0.914012	0.897342	0.907343	0.841596	0.843962	0.534936	0.0541666	0.0345078	0.0948721	0.0769368	0.0558323	0.0447854	0.0603447	1210.54	21	17	2h	24h	5.96524e+06	6.55253e+06	6.72538e+06	6.78447e+06	6.94134e+06	6.44476e+06	6.46693e+06	5.97971e+06	7.35605e+06	6.90365e+06	6.02987e+06	7.08987e+06	5.90042e+06	6.48124e+06	6.58762e+06	6.04256e+06	5.99449e+06	4.32967e+06	4.02095e+06	3.45444e+06	7.35605e+06	0.81093	0.890767	0.914264	0.922297	0.943623	0.876116
AT1G10140.1	Uncharacterised conserved protein UCP031279	1.88212e-05	Infinity	0.022654	0	0	0	0.0781749	0.222243	0.705235	0.022278	0	0	0	0.0743562	0.206901	0.296403	97.21	1	1	24h	2h	1796.07	944.737	0	0	0	0	0	0	0	0	0	0	5273.07	1032.3	9362.69	17099.6	425.933	40328.5	16422.6	28572.2	40328.5	0.0445359	0.023426	0	0	0	0
AT5G42020.1;AT5G42020.2	BIP, BIP2 - Heat shock protein 70 (Hsp 70) family protein	2.00974e-05	7.1856	0.160922	0.117681	0.0999572	0.127033	0.134558	0.230649	0.718253	0.0430084	0.0252935	0.0360955	0.00273314	0.01482	0.0615245	0.279283	918.86	14	1	24h	4h	7189.58	12055.9	8705.75	5869.89	8500.58	6070.16	3855.33	8005.56	5501.12	7310.66	7530.64	7223.59	8397.37	7183.9	15279.8	15539	9243.66	57898.2	25562.1	41296.3	57898.2	0.124176	0.208226	0.150363	0.101383	0.14682	0.104842
AT1G17745.1	PGDH - D-3-phosphoglycerate dehydrogenase	2.26282e-05	11.6119	0.0898737	0.0818485	0.0862086	0.123862	0.199259	0.293123	0.950413	0.0151171	0.0282133	0.0108056	0.03028	0.0519726	0.170596	0.0570207	279.06	5	4	24h	2h	23938	17351.8	19228.4	20471.2	11255.6	23387.4	17160.5	21957.1	18932.6	25229.1	35509	22667	52973.7	36476.1	83764.6	91793.4	21822	216181	199341	224456	224456	0.106649	0.0773058	0.0856666	0.0912036	0.0501459	0.104196
AT3G60820.1;AT3G60820.2	PBF1 - N-terminal nucleophile aminohydrolases (Ntn hydrolases) superfamily protein	2.27144e-05	2.07005	0.467556	0.431311	0.458046	0.456965	0.477135	0.5545	0.892833	0.0275345	0.0522839	0.0222934	0.0592776	0.0620825	0.0745243	0.095719	414.61	8	8	24h	2h	429656	382491	400467	410209	385783	322620	416968	391910	379073	407141	439167	338838	450437	374535	553749	443389	440967	864506	745784	705288	864506	0.496996	0.442439	0.463232	0.474501	0.446247	0.373184
AT3G26740.1	CCL - CCR-like	2.43785e-05	24.1203	0.60124	0.575224	0.553528	0.8224	0.596738	0.0340958	0.393312	0.403841	0.193053	0.0571355	0.0788778	0.277871	0.0133	0.198252	105.22	2	2	6h	10h	206460	337785	65024.8	121678	247839	213391	202578	192949	165393	247052	294198	292134	135200	267939	6988.64	15972.9	11589.7	205881	118364	74320	337785	0.611216	1	0.192503	0.360222	0.733716	0.631735
AT1G03220.1	Eukaryotic aspartyl protease family protein	2.65541e-05	3.59833	0.295437	0.268365	0.245053	0.232648	0.260925	0.266109	0.837144	0.0741098	0.0372079	0.00915884	0.00972079	0.0296654	0.0379295	0.258168	534.48	8	6	24h	6h	318465	434146	267686	301387	355039	270377	290392	270233	285670	278574	256238	268641	324518	276222	303568	351319	264124	1.15117e+06	621031	1.11889e+06	1.15117e+06	0.276644	0.377134	0.232533	0.261809	0.308415	0.234871
AT5G59420.1;AT5G02100.1	ORP3C - OSBP(oxysterol binding protein)-related protein 3C	2.76759e-05	6.85408	0.120225	0.129079	0.0914823	0.110264	0.143168	0.173952	0.627027	0.0218051	0.0462745	0.00251776	0.0117878	0.0451292	0.0243805	0.325018	393.89	8	8	24h	4h	92249.9	64996.4	89009.2	75078.2	124160	65153.8	60841.1	62277.2	64264.4	84564.4	70211.2	71077.8	119538	75962.1	135401	118795	102108	682765	276118	325454	682765	0.135112	0.0951958	0.130366	0.109962	0.181849	0.0954265
AT4G34120.1	LEJ1, CDCP1 - Cystathionine beta-synthase (CBS) family protein	3.21512e-05	2.31211	0.404142	0.368832	0.361147	0.421361	0.532482	0.663135	0.835013	0.0441868	0.0321071	0.0338637	0.0310547	0.00474123	0.155682	0.143036	311.07	7	7	24h	4h	531540	631113	519380	464029	518778	552266	446917	524759	531411	544542	630165	578992	743378	734076	1.04572e+06	1.04365e+06	670594	1.38733e+06	1.03481e+06	1.05317e+06	1.38733e+06	0.383139	0.454913	0.374374	0.334477	0.373941	0.398079
AT1G21750.1;AT1G21750.2	ATPDIL1-1, ATPDI5, PDI5, PDIL1-1 - PDI-like 1-1	3.39743e-05	3.02978	0.271031	0.302856	0.238687	0.27935	0.313714	0.339639	0.723167	0.0281861	0.0167566	0.00952243	0.00824828	0.0349218	0.0462986	0.252045	694.59	16	12	24h	4h	501442	543900	615355	609049	656543	590109	505933	489405	467175	581181	551132	579356	691179	590309	685902	791911	603269	2.04244e+06	1.03546e+06	1.35318e+06	2.04244e+06	0.24551	0.266298	0.301284	0.298196	0.321449	0.288923
AT3G14930.1;AT3G14930.3	HEME1 - Uroporphyrinogen decarboxylase	3.47308e-05	1.69767	0.869234	0.911358	0.829268	0.808475	0.780058	0.7938	0.536827	0.0706595	0.0893021	0.0143946	0.0164439	0.0768907	0.0929821	0.0321481	603.01	13	13	2h	24h	2.36623e+06	2.01378e+06	2.2506e+06	2.5427e+06	2.32063e+06	2.0886e+06	2.08435e+06	2.09072e+06	2.15069e+06	2.02285e+06	2.04151e+06	2.10278e+06	2.1217e+06	1.84521e+06	1.90581e+06	2.29008e+06	1.85931e+06	1.27544e+06	1.43559e+06	1.38395e+06	2.5427e+06	0.930596	0.791983	0.885122	1	0.912663	0.82141
AT2G36530.1	LOS2, ENO2 - Enolase	3.61938e-05	1.73889	0.488493	0.489386	0.485325	0.505513	0.514757	0.577699	0.843925	0.0116275	0.0231634	0.00727795	0.0371387	0.0156387	0.0716959	0.137399	2111.1	30	28	24h	4h	1.77296e+07	1.74879e+07	1.8314e+07	1.87505e+07	1.78175e+07	1.70613e+07	1.74244e+07	1.79189e+07	1.7841e+07	1.96632e+07	1.8741e+07	1.69923e+07	1.92071e+07	1.83993e+07	2.32682e+07	2.18473e+07	1.81917e+07	3.65283e+07	2.88779e+07	2.70753e+07	3.65283e+07	0.485366	0.478749	0.501365	0.513314	0.487773	0.467072
AT1G07890.1	APX1, MEE6, CS1, ATAPX1, ATAPX01 - ascorbate peroxidase 1	3.7732e-05	1.86987	0.450871	0.463615	0.445606	0.469015	0.459093	0.528234	0.833226	0.0533623	0.0348477	0.0136673	0.035631	0.00849623	0.0486316	0.144629	1205.36	19	19	24h	4h	1.24528e+07	1.03269e+07	1.29985e+07	1.22588e+07	1.13436e+07	1.31871e+07	1.18475e+07	1.13988e+07	1.21141e+07	1.34712e+07	1.16804e+07	1.20664e+07	1.19846e+07	1.23025e+07	1.52488e+07	1.39922e+07	1.26763e+07	2.64512e+07	2.0034e+07	1.96342e+07	2.64512e+07	0.470783	0.390416	0.491414	0.463452	0.428849	0.498544
AT4G34200.1	EDA9 - D-3-phosphoglycerate dehydrogenase	3.83447e-05	4.29857	0.20771	0.237441	0.244842	0.236916	0.271365	0.348051	0.892857	0.0153705	0.00881661	0.0314662	0.00424804	0.0330215	0.161465	0.127702	773.69	14	9	24h	0h	500004	579643	549056	601368	646148	614313	568019	729617	622228	613405	612264	632040	648247	770307	937562	1.31713e+06	474455	2.61374e+06	1.96435e+06	2.423e+06	2.61374e+06	0.191298	0.221767	0.210065	0.230079	0.247212	0.235032
AT2G43590.1	Chitinase family protein	3.8482e-05	18.7323	0.0502065	0.0436982	0.0388339	0.0698609	0.118051	0.179431	0.727449	0.0175399	0.00284106	0.0129179	0.0356044	0.0602933	0.101317	0.236468	416.42	5	5	24h	4h	66387	76017	36163.7	55220.8	51713	48486.3	57431.5	52058.1	28629.9	75200.1	128327	44944.6	190501	89411.2	263895	298786	75496.8	1.18556e+06	717805	683935	1.18556e+06	0.0559965	0.0641193	0.0305036	0.046578	0.0436192	0.0408975
AT2G20420.1	ATP citrate lyase (ACL) family protein	4.10058e-05	2.27722	0.332697	0.320422	0.327442	0.326871	0.347993	0.390214	0.729671	0.0184628	0.0196322	0.011576	0.0165809	0.00821628	0.0245876	0.235212	1118.27	19	19	24h	2h	2.16598e+06	2.16816e+06	1.96525e+06	2.0918e+06	2.0959e+06	1.87927e+06	2.11576e+06	1.98267e+06	2.10146e+06	2.16461e+06	2.0689e+06	1.95556e+06	2.233e+06	2.15967e+06	2.61387e+06	2.47077e+06	2.30381e+06	6.31144e+06	3.60876e+06	3.89562e+06	6.31144e+06	0.343182	0.343529	0.311378	0.33143	0.33208	0.297756
AT4G19110.1	Protein kinase superfamily protein	4.14327e-05	7.7368	0.140741	0.101714	0.106085	0.154515	0.193887	0.161747	0.786937	0.00877572	0.0278794	0.0285417	0.0120146	0.0441628	0.103028	0.229601	24.05	1	1	24h	2h	15437.2	13624.9	14639.5	13755.7	9629.26	8198.2	11170.8	7935.4	13834.5	14592.1	16419.8	16966.8	23300.2	16835.8	28953.6	9271.23	11999.2	84567	56281.9	103504	103504	0.149147	0.131637	0.14144	0.1329	0.0930332	0.079207
AT1G05010.1;AT1G12010.1	EFE, ACO4, EAT1 - ethylene-forming enzyme	4.28137e-05	3.69973	0.207685	0.235294	0.226037	0.389065	0.666946	0.768378	0.755443	0.0217091	0.00708155	0.0114681	0.0223039	0.100747	0.350742	0.203203	586.47	12	9	10h	0h	798141	717008	884184	914301	928329	875670	870858	914411	826088	1.5896e+06	1.48606e+06	1.41912e+06	2.84269e+06	2.29402e+06	3.62097e+06	3.85092e+06	1.40499e+06	2.82792e+06	2.17041e+06	3.72911e+06	3.85092e+06	0.20726	0.186191	0.229603	0.237424	0.241067	0.227392
AT1G21130.1;AT1G21130.2	O-methyltransferase family protein	4.40133e-05	10.32	0.0938137	0.0719735	0.102714	0.317897	0.5587	0.724209	0.742769	0.0403992	0.022483	0.0216113	0.0900648	0.0865415	0.457289	0.0542752	682.29	12	3	24h	2h	97912	73651.4	167394	110956	57478.4	91612.3	150455	122197	98464.7	396759	483717	268115	746578	599178	1.20437e+06	1.17579e+06	236483	820845	945455	917396	1.20437e+06	0.0812976	0.0611537	0.13899	0.0921286	0.0477251	0.0760669
AT1G21120.1;AT1G21110.1	O-methyltransferase family protein	4.64358e-05	12.9805	0.0662534	0.0987541	0.123968	0.485781	0.822341	0.507563	0.860002	0.0359168	0.0204972	0.0299722	0.10107	0.0379228	0.345481	0.121378	476.96	10	1	24h	0h	2522.05	8288.76	5164.02	6624.37	9785.74	7401.19	11451	11255.6	7184.32	39668.6	46835.9	30625.6	63938.2	68248.7	64859.7	47108.9	10413.3	80372.3	63032.9	63955.8	80372.3	0.0313796	0.10313	0.0642512	0.082421	0.121755	0.0920863
AT1G05190.1	emb2394 - Ribosomal protein L6 family	4.69816e-05	1.76541	0.803462	0.515733	0.538985	0.544005	0.687778	0.841132	0.910479	0.0389471	0.0684122	0.0945902	0.0569197	0.0212075	0.0523632	0.0782119	510.19	10	10	24h	2h	1.37258e+06	1.27992e+06	1.40666e+06	945440	736054	924034	728625	960683	1.03369e+06	952219	988684	807458	1.18349e+06	1.13298e+06	1.4033e+06	1.33565e+06	1.51052e+06	1.68403e+06	1.44051e+06	1.47528e+06	1.68403e+06	0.815059	0.760033	0.835293	0.561416	0.437079	0.548705
AT4G23850.1;AT1G64400.1	LACS4 - AMP-dependent synthetase and ligase family protein	5.18493e-05	4.24937	0.221465	0.200782	0.224109	0.261847	0.309665	0.24562	0.853196	0.0398858	0.068802	0.0415838	0.054383	0.0704636	0.026903	0.223995	254.82	5	5	24h	2h	67826.2	50127.7	50498.9	70424.4	36835.3	45460.7	63598	44674	62191.6	58662.9	58197	82308.8	91146.3	65880.6	58130.4	58547.2	70147.7	244469	150953	253543	253543	0.267514	0.197709	0.199173	0.277761	0.145282	0.179302
ATCG00780.1	RPL14 - ribosomal protein L14	5.18524e-05	1.99435	0.801207	0.431219	0.463912	0.5857	0.635949	0.779957	0.859999	0.0589232	0.08226	0.0358505	0.0707978	0.00196305	0.088252	0.130634	385.25	6	6	24h	2h	1.64213e+06	1.44761e+06	1.65538e+06	912382	667213	974281	834234	952748	960521	1.23955e+06	1.23434e+06	994903	1.25272e+06	1.2582e+06	1.48454e+06	1.39983e+06	1.7349e+06	1.97415e+06	1.65558e+06	1.46358e+06	1.97415e+06	0.831817	0.733279	0.838526	0.462164	0.337974	0.493518
AT1G51760.1	IAR3, JR3 - peptidase M20/M25/M40 family protein	5.65473e-05	12.0553	0.0642724	0.0726167	0.064721	0.0713642	0.101471	0.161326	0.774821	0.0177634	0.0373691	0.0138355	0.0100227	0.0176314	0.0894475	0.309439	157.24	3	3	24h	0h	26227.1	23514.6	14837.5	12744.5	37601.5	22617.2	16624.7	25729.4	22675.7	20476.2	24043.2	27185.4	29809.5	38160.7	54828.7	83583.9	23683.6	302265	141329	334924	334924	0.0783075	0.0702088	0.0443011	0.0380519	0.112269	0.0675293
AT2G15220.1;AT2G15130.1;AT2G15130.2	Plant basic secretory protein (BSP) family protein	5.70316e-05	8.30039	0.109542	0.161371	0.128952	0.121876	0.143153	0.152395	0.909239	0.0409059	0.0755982	0.031993	0.0285192	0.0287826	0.0826951	0.134842	325.32	5	5	24h	0h	30692	64705.4	66373.9	62071.6	122161	54079.9	51921.8	81417.2	57097.8	54052.1	49905.9	76028.8	60450.8	80488.4	51667.5	122024	51365.5	492267	371314	479183	492267	0.0623483	0.131444	0.134833	0.126093	0.248159	0.109859
AT1G45145.1	ATTRX5, ATH5, LIV1, TRX5 - thioredoxin H-type 5	5.70417e-05	118.413	0.00701663	0.00367488	0.0112183	0.0102913	0.010639	0.0104862	0.435153	0.000930354	0.0027805	0.00253921	0.00566734	0.0025353	0.00535424	0.49036	108.36	3	3	24h	2h	2709.94	2083.87	2334.91	541.749	877.406	2314.43	2899.6	3884.93	4613.02	4749.37	1276.73	4429.59	2995.86	4210.11	4337.46	4838.69	1477.56	338658	40167.7	63278.7	338658	0.00800198	0.00615332	0.00689458	0.00159969	0.00259083	0.00683412
AT5G54430.1	ATPHOS32, PHOS32 - Adenine nucleotide alpha hydrolases-like superfamily protein	5.79449e-05	1.84893	0.496566	0.562752	0.56095	0.653982	0.587308	0.716216	0.918118	0.0194767	0.073206	0.00369404	0.0856406	0.0242031	0.0489247	0.108348	347.92	6	4	24h	0h	157162	158355	147328	148582	188042	187911	173158	175452	174246	178841	199136	231593	177157	187792	236566	206384	224628	310697	297988	247084	310697	0.505836	0.509676	0.474186	0.478221	0.605228	0.604806
AT5G63980.1	SAL1, ALX8, ATSAL1, HOS2, FRY1, RON1 - Inositol monophosphatase family protein	6.12475e-05	1.75464	0.617859	0.530261	0.545022	0.551118	0.561886	0.616312	0.930419	0.0340616	0.0577451	0.00354351	0.0440745	0.107447	0.049877	0.0751162	580.11	10	10	24h	2h	755229	704560	786333	676078	689465	562129	655513	662466	663356	636140	729494	637860	772947	588815	784916	778437	677142	1.03096e+06	1.13965e+06	1.21178e+06	1.21178e+06	0.623241	0.581427	0.64891	0.557923	0.568971	0.463888
AT3G24170.1	ATGR1, GR1 - glutathione-disulfide reductase	6.17206e-05	2.17958	0.400864	0.392421	0.399486	0.408158	0.433368	0.451495	0.855312	0.0110776	0.0332367	0.0510551	0.0135283	0.0269829	0.0964462	0.143052	740.68	13	12	24h	2h	1.433e+06	1.49551e+06	1.50991e+06	1.57137e+06	1.44753e+06	1.32604e+06	1.27362e+06	1.50213e+06	1.64741e+06	1.56164e+06	1.46451e+06	1.49303e+06	1.66985e+06	1.52902e+06	1.9077e+06	1.83377e+06	1.25754e+06	3.69071e+06	2.635e+06	3.14442e+06	3.69071e+06	0.388272	0.405209	0.40911	0.425763	0.392209	0.359291
AT3G52880.1;AT3G52880.2	ATMDAR1, MDAR1 - monodehydroascorbate reductase 1	6.64533e-05	1.42532	0.611801	0.63411	0.615852	0.622239	0.627616	0.644145	0.872014	0.0118571	0.0235099	0.0166478	0.0290715	0.0119319	0.0297625	0.112014	1463.11	20	19	24h	0h	6.91902e+06	6.77697e+06	6.65635e+06	6.99232e+06	7.30955e+06	6.79259e+06	6.77268e+06	6.67918e+06	7.03525e+06	7.26478e+06	6.781e+06	6.6538e+06	7.05304e+06	6.86592e+06	7.52101e+06	6.99384e+06	6.91344e+06	1.10888e+07	8.78053e+06	9.13936e+06	1.10888e+07	0.623967	0.611157	0.600279	0.630578	0.659186	0.612566
AT4G20830.1;AT1G01980.1;AT1G30740.1;AT4G20840.1	FAD-binding Berberine family protein	6.73342e-05	5.92474	0.125881	0.116722	0.147046	0.156121	0.167849	0.184508	0.691549	0.0535176	0.0121879	0.0451623	0.029698	0.00391085	0.0216331	0.268526	775.1	16	16	24h	2h	290858	407214	163193	250190	298298	250117	426915	223839	355320	414805	371392	281973	389110	376496	432045	366806	463538	2.28064e+06	1.163e+06	1.28788e+06	2.28064e+06	0.127533	0.178553	0.0715556	0.109702	0.130796	0.10967
AT5G62790.1;AT5G62790.2	DXR, PDE129 - 1-deoxy-D-xylulose 5-phosphate reductoisomerase	6.73849e-05	2.20683	0.795363	0.878102	0.840506	0.82163	0.718904	0.793121	0.397902	0.120196	0.120384	0.0358034	0.0892001	0.0491619	0.0408579	0.0988078	720.9	14	14	2h	24h	1.35153e+06	1.33937e+06	1.73113e+06	1.85325e+06	1.62162e+06	1.40716e+06	1.49631e+06	1.62808e+06	1.54862e+06	1.70361e+06	1.48494e+06	1.37952e+06	1.39674e+06	1.26789e+06	1.44233e+06	1.41174e+06	1.55549e+06	651203	947723	613314	1.85325e+06	0.729274	0.722714	0.934102	1	0.875014	0.759291
AT1G26420.1	FAD-binding Berberine family protein	6.94259e-05	27.9717	0.0347676	0.0269707	0.0396913	0.0519465	0.0786671	0.0704264	0.754416	0.0221142	0.00938836	0.0137077	0.0341369	0.032048	0.0469505	0.305695	452.73	9	2	24h	2h	1108.13	4234.68	2160.56	1269.18	2619.86	1931.63	2215.4	3990.93	2359.63	1739.03	2993.21	6478.59	7289.4	4028.96	8901.67	3761.56	2535.85	71938.3	29641.7	61234.3	71938.3	0.0154038	0.0588655	0.0300336	0.0176426	0.0364182	0.0268512
AT5G65780.1	ATBCAT-5 - branched-chain amino acid aminotransferase 5 / branched-chain amino acid transaminase 5 (BCAT5)	7.06869e-05	2.24683	0.748751	0.869836	0.705553	0.768609	0.74731	0.695991	0.387139	0.124224	0.129799	0.0298918	0.101757	0.0868901	0.0663179	0.0454466	73.03	3	2	2h	24h	62064.4	85398.5	69062.5	83776.2	96394.1	71370.7	68398.7	64955.6	70679.2	63291.5	76527.4	82449.1	66113.8	77958.8	67922.3	60321.1	73024.8	32498.5	41058.5	38396.8	96394.1	0.643861	0.885931	0.71646	0.869101	1	0.740406
AT2G05710.1	ACO3 - aconitase 3	7.27835e-05	1.78431	0.531722	0.485317	0.484946	0.473006	0.503454	0.519497	0.843989	0.00679657	0.0492617	0.0153778	0.0164267	0.0408899	0.0570936	0.148509	1563.76	31	16	24h	6h	1.62715e+06	1.63445e+06	1.59552e+06	1.63511e+06	1.33641e+06	1.46171e+06	1.48454e+06	1.42633e+06	1.51897e+06	1.46615e+06	1.47203e+06	1.3826e+06	1.62101e+06	1.44493e+06	1.7725e+06	1.43214e+06	1.54082e+06	3.04491e+06	2.14464e+06	2.52006e+06	3.04491e+06	0.534384	0.536784	0.523997	0.537	0.4389	0.480051
AT4G37910.1	mtHsc70-1 - mitochondrial heat shock protein 70-1	7.35206e-05	3.53007	0.247414	0.277824	0.309059	0.355047	0.382153	0.52966	0.87339	0.0577461	0.017727	0.0600278	0.0686993	0.045056	0.164956	0.123417	1221.49	14	9	24h	0h	199513	170731	267343	240388	222629	252935	263019	318232	215193	274949	372974	267033	355636	300902	507713	562745	294474	858999	744523	647201	858999	0.232262	0.198755	0.311226	0.279846	0.259173	0.294453
AT2G31570.1	ATGPX2, GPX2 - glutathione peroxidase 2	7.67591e-05	7.26874	0.116776	0.157262	0.20175	0.129376	0.151321	0.240721	0.848812	0.0275584	0.0568146	0.0341354	0.0182888	0.018189	0.112051	0.234495	188.85	5	4	24h	0h	90749.3	111396	144838	119027	220545	127711	163980	231142	204352	138467	138732	107226	162615	137138	293563	311035	110671	990455	958518	573159	990455	0.0916239	0.112469	0.146234	0.120174	0.22267	0.128942
AT5G61160.1;AT3G29635.1	AACT1 - anthocyanin 5-aromatic acyltransferase 1	7.68286e-05	16.5156	0.0597801	0.0606878	0.0421224	0.0828407	0.262162	0.319844	0.695676	0.0241525	0.00717692	0.00849638	0.00891803	0.109472	0.212995	0.277619	417.9	8	8	24h	4h	54026	29569.4	27049.1	35958.4	42420.4	33945.5	22095.7	31948.1	23918.8	57361.4	48957.6	47007.3	209499	113984	282546	263446	45993	616952	281494	389151	616952	0.0875691	0.0479282	0.0438431	0.0582839	0.068758	0.0550213
AT4G37530.1;AT4G37530.2	Peroxidase superfamily protein	8.29297e-05	22.4228	0.0545061	0.0390051	0.0278203	0.0363655	0.031927	0.0380342	0.62381	0.023201	0.0139803	0.00741472	0.0176726	0.000939904	0.0249793	0.344335	204.25	3	3	24h	4h	24214.9	16243.7	9944.47	8568.19	10649.1	16851.7	7875.8	6721.38	11128.9	13437.1	15189.8	5001.14	10046.1	9636.35	4014.96	11741.9	19414.3	308241	99943.4	168667	308241	0.0785582	0.052698	0.032262	0.027797	0.0345478	0.0546706
AT5G20230.1	ATBCB, BCB, SAG14 - blue-copper-binding protein	8.61658e-05	5.16931	0.313301	0.183079	0.182762	0.224184	0.353855	0.346792	0.944751	0.0723193	0.0304021	0.0232888	0.0426262	0.159861	0.167627	0.0698145	169.86	2	2	24h	4h	118536	100040	73772	62188.1	46028.6	62618.2	64943.2	50980.4	54615.5	77463.6	77306.6	54421.1	145223	74903.9	165525	94038.9	64035.3	301077	269451	311041	311041	0.381095	0.321631	0.237178	0.199935	0.147982	0.201318
AT1G18210.1	Calcium-binding EF-hand family protein	8.83866e-05	3.14798	0.319679	0.246798	0.24376	0.267212	0.305724	0.365396	0.767352	0.0370221	0.0253334	0.0257293	0.0540863	0.0479486	0.107709	0.201533	420.56	6	6	24h	4h	477879	469919	385048	335263	312293	381424	313390	323260	379667	404883	423943	285269	472009	377768	678043	448692	396720	1.38978e+06	911248	898318	1.38978e+06	0.343854	0.338126	0.277058	0.241236	0.224707	0.27445
AT5G40370.1;AT5G40370.2	Glutaredoxin family protein	9.34952e-05	2.36885	0.342805	0.361827	0.363022	0.35321	0.368048	0.425637	0.812055	0.0071791	0.0573014	0.034169	0.00876787	0.0313259	0.0981846	0.163743	588.64	8	8	24h	0h	1.01989e+06	1.06284e+06	1.04841e+06	907685	1.24578e+06	1.15142e+06	987433	1.14396e+06	1.18441e+06	1.06726e+06	1.05371e+06	1.10521e+06	1.05313e+06	1.18801e+06	1.43224e+06	1.50237e+06	953108	3.04463e+06	2.24069e+06	2.13189e+06	3.04463e+06	0.334981	0.349088	0.344347	0.298127	0.409174	0.378181
AT2G44350.1;AT3G60100.1	ATCS, CSY4 - Citrate synthase family protein	0.000100022	2.5323	0.347563	0.316456	0.303581	0.327452	0.332964	0.343581	0.768758	0.0195784	0.0444093	0.0484883	0.038082	0.0607932	0.0334178	0.207512	648.51	12	12	24h	4h	1.15336e+06	1.05359e+06	1.04262e+06	1.14052e+06	872991	945211	968034	785238	1.08507e+06	1.11916e+06	888804	1.05357e+06	1.17166e+06	903716	1.15673e+06	954959	1.10064e+06	3.11652e+06	1.86605e+06	2.20497e+06	3.11652e+06	0.370079	0.338065	0.334546	0.365959	0.280118	0.303291
AT1G75270.1	DHAR2 - dehydroascorbate reductase 2	0.000101186	2.74765	0.306296	0.352725	0.414235	0.360154	0.396438	0.442577	0.841597	0.0296737	0.0690348	0.0352759	0.0429619	0.0025773	0.125088	0.137327	227.43	4	4	24h	0h	83461.2	85489.6	71160.6	80938.2	112977	82591.9	111845	97766.9	115114	90371.3	85231.1	106729	104068	103115	107228	151720	87995.3	261306	197568	200869	261306	0.3194	0.327163	0.272327	0.309745	0.432355	0.316074
AT2G17130.1;AT1G32480.1	IDH2, IDH-II - isocitrate dehydrogenase subunit 2	0.000103778	3.86111	0.285181	0.338729	0.27455	0.248465	0.43859	0.412547	0.959352	0.0713375	0.119147	0.078692	0.0351752	0.0679527	0.0822369	0.0391701	317.76	6	2	24h	6h	8212.71	13470.3	10177.3	17733.9	9883.04	10225.8	11186	6933.68	12552.9	9157.67	10607.7	7993.05	18122.4	14543.7	18467.6	15277.6	12344.4	34329.5	35609	37239.9	37239.9	0.220536	0.361716	0.27329	0.476206	0.265389	0.274593
AT4G38460.1	GGR - geranylgeranyl reductase	0.000105015	2.92008	0.550331	0.751748	0.810959	0.777478	0.736288	0.743272	0.277719	0.0519419	0.113951	0.166795	0.0875112	0.0569937	0.0640313	0.114448	259.03	4	4	4h	24h	113191	120221	99610.4	138949	137790	178168	138076	201710	150950	152468	176247	141759	140388	156646	145570	139751	164456	37411.9	81853	48791	201710	0.561155	0.596007	0.493829	0.688852	0.683107	0.883286
ATCG00830.1	RPL2.1 - ribosomal protein L2	0.00010761	1.98792	0.879915	0.475512	0.582364	0.603617	0.740906	0.88475	0.945279	0.047152	0.105785	0.0810225	0.107507	0.00885006	0.0219895	0.0818662	639.11	11	11	24h	2h	2.64973e+06	2.46672e+06	2.74262e+06	1.74053e+06	1.11167e+06	1.3949e+06	1.57048e+06	2.01088e+06	1.62011e+06	1.77295e+06	2.12855e+06	1.48978e+06	2.1872e+06	2.22447e+06	2.58605e+06	2.60755e+06	2.70866e+06	2.93159e+06	2.97721e+06	2.53409e+06	2.97721e+06	0.890004	0.828535	0.921206	0.584617	0.373393	0.468525
AT3G48890.1	ATMP2, ATMAPR3, MSBP2, MAPR3 - membrane-associated progesterone binding protein 3	0.000113805	54.8667	0.0147151	0.012884	0.0189993	0.0310381	0.0895462	0.134616	0.706901	0.0078953	0.00675881	0.00111036	0.00939776	0.0263346	0.103835	0.260286	73.19	1	1	24h	2h	8443.64	28399.3	18974.8	18181.1	23733	6957.78	25395	24084.5	22589.2	43174.1	48665.4	25895.4	136768	89678.3	244860	247155	18614.6	1.26441e+06	781352	635678	1.26441e+06	0.00667792	0.0224604	0.0150068	0.0143791	0.01877	0.00550278
AT3G16370.1	GDSL-like Lipase/Acylhydrolase superfamily protein	0.000114222	7.60641	0.476253	0.626928	0.510589	0.590226	0.314259	0.205655	0.082421	0.0806743	0.334348	0.167178	0.193337	0.114086	0.057597	0.0295365	164.79	2	2	2h	24h	76101.6	61542.3	86788.5	157082	55663.8	82691.3	90554.1	50345.8	99712.9	122128	61471.4	94541.8	62036.3	36692.5	38270.1	21894.5	36749.2	18023.9	8927.05	11889.6	157082	0.484471	0.391785	0.552504	1	0.354362	0.526421
AT3G63140.1	CSP41A - chloroplast stem-loop binding protein of 41 kDa	0.000118593	1.69358	0.933315	0.823833	0.874117	0.910945	0.888471	0.828325	0.551091	0.0378032	0.0501286	0.0614366	0.0273952	0.0201827	0.152543	0.0525851	1352.18	24	24	0h	24h	1.3062e+07	1.28178e+07	1.20778e+07	1.19507e+07	1.07241e+07	1.08303e+07	1.20716e+07	1.09288e+07	1.25497e+07	1.27744e+07	1.20877e+07	1.21858e+07	1.22381e+07	1.18512e+07	1.05283e+07	9.60287e+06	1.35566e+07	8.04352e+06	7.69673e+06	6.67248e+06	1.35566e+07	0.963519	0.945506	0.890921	0.881539	0.791061	0.798898
AT1G65980.1;AT1G65980.2	TPX1 - thioredoxin-dependent peroxidase 1	0.000118772	2.80095	0.33136	0.319552	0.343494	0.348188	0.412738	0.519717	0.89505	0.0121837	0.0237647	0.00721389	0.0343169	0.028801	0.190731	0.100086	406.81	8	6	24h	2h	963178	909692	900108	837183	965297	871683	969707	969874	934936	866840	1.05486e+06	992098	1.09452e+06	1.20814e+06	1.74967e+06	1.76411e+06	835452	2.78949e+06	2.46726e+06	2.23345e+06	2.78949e+06	0.345288	0.326114	0.322678	0.300121	0.346048	0.312489
AT5G51830.1	pfkB-like carbohydrate kinase family protein	0.000121915	22.963	0.0303388	0.0510018	0.04437	0.0538301	0.127516	0.185661	0.696671	0.0080523	0.0113047	0.00914989	0.00977893	0.0145651	0.137024	0.299274	456.14	8	7	24h	0h	14303.9	9861.1	17100.6	21320.3	28906.8	19143.4	23201.8	21747.7	15400.7	21185.5	22569.4	29462.6	62483.3	53144.4	99064.6	137504	15959.7	453386	182091	312105	453386	0.0315491	0.0217499	0.0377175	0.0470245	0.0637576	0.0422232
AT5G11520.1	ASP3, YLS4 - aspartate aminotransferase 3	0.00013019	2.99405	0.351021	0.299912	0.291833	0.294174	0.377074	0.409422	0.873763	0.0729276	0.0854942	0.0110303	0.022016	0.100029	0.0840517	0.1665	626.78	14	9	24h	4h	298475	206998	217470	269219	153319	195144	202955	206272	191816	219355	192093	194415	307424	210308	341944	227172	274105	642731	470306	686514	686514	0.434769	0.301521	0.316774	0.392154	0.22333	0.284253
AT3G54050.1	HCEF1 - high cyclic electron flow 1	0.000131432	1.62159	0.911096	0.970351	0.882279	0.855164	0.866023	0.87108	0.598395	0.00488122	0.0350858	0.0784742	0.0455542	0.0505099	0.0715977	0.089166	1710.23	23	23	2h	24h	1.8921e+07	1.8838e+07	1.87202e+07	2.02386e+07	2.06635e+07	1.92504e+07	1.63788e+07	1.8919e+07	1.9395e+07	1.79101e+07	1.66327e+07	1.84691e+07	1.8633e+07	1.7157e+07	1.69821e+07	1.73198e+07	1.96967e+07	1.4453e+07	1.16737e+07	1.0968e+07	2.06635e+07	0.915672	0.911656	0.905958	0.979437	1	0.931616
AT1G15520.1;AT1G15210.1;AT1G59870.1;AT1G66950.1;AT2G36380.1;AT3G30842.1	PDR12, ATPDR12, ABCG40, ATABCG40 - pleiotropic drug resistance 12	0.000153765	32.3046	0.0161518	0.0234196	0.0336382	0.0267153	0.0230895	0.0295425	0.521779	0.00995364	0.00860387	0.0143217	0.0134332	0.0174229	0.00775322	0.414325	276.65	5	4	24h	0h	2304.82	1026.99	4046.37	4804.81	3698.58	2194.71	5865.64	6833.63	2666.7	1857.31	4452.78	5893.51	1639.87	5391.69	5812.73	3528.07	4154.24	152267	41212.3	44870.2	152267	0.0151367	0.00674469	0.0265742	0.0315551	0.0242901	0.0144135
AT5G28540.1;AT1G09080.1	BIP1 - heat shock protein 70 (Hsp 70) family protein	0.000165447	2.81447	0.452137	0.322114	0.297438	0.362236	0.39858	0.680895	0.837132	0.0400404	0.0493851	0.0694834	0.0758537	0.0738519	0.153284	0.181157	1070.45	15	2	24h	4h	200021	167496	183429	138785	145702	108020	113344	152019	97076.4	143598	179557	118242	183106	140684	325888	297201	206606	260773	353123	406178	406178	0.492445	0.41237	0.451597	0.341686	0.358714	0.265943
AT3G25920.1	RPL15 - ribosomal protein L15	0.000190635	2.0096	0.776431	0.43226	0.504515	0.563694	0.635809	0.829575	0.868671	0.0151439	0.0241795	0.0574961	0.108344	0.158341	0.0730713	0.155904	590.72	8	7	24h	2h	977371	943294	974181	513905	526606	571129	585291	709520	586223	651206	852922	597548	651035	929332	1.04791e+06	1.11217e+06	932916	1.2428e+06	1.1305e+06	865453	1.2428e+06	0.786426	0.759007	0.783859	0.413506	0.423725	0.45955
AT4G19006.1;AT5G45620.1;AT5G45620.2	Proteasome component (PCI) domain protein	0.000200932	3.32674	0.303314	0.361219	0.324185	0.255846	0.422714	0.502246	0.851132	0.0503607	0.0726587	0.0466219	0.0301159	0.0626786	0.162844	0.170406	185.6	5	5	24h	6h	25114.9	33645.8	34396.7	43868.9	37980.1	29092.8	37005.8	34724.2	27837.5	26145.4	29299.4	23133.6	47813.7	38738.9	51131.6	68231.8	34892.5	90924.4	102377	68108.2	102377	0.245317	0.328645	0.335979	0.428502	0.370982	0.284172
AT5G07350.1	Tudor1, AtTudor1, TSN1 - TUDOR-SN protein 1	0.000202541	2.8953	0.278378	0.367387	0.369533	0.366555	0.422563	0.484255	0.805988	0.0339379	0.0314491	0.0542671	0.0351992	0.0866406	0.0597588	0.231178	323.03	9	4	24h	0h	19017.9	24219.2	22751.4	26409.1	31352.4	29326.4	24500.7	32901.6	30194.2	26041.6	29270.4	31578.7	38229.8	28548.2	43050.4	38131.2	33609.4	43474	68567.1	79015.5	79015.5	0.240686	0.306512	0.287936	0.334227	0.396787	0.371147
AT1G08490.1	ATSUFS, SUFS, ATCPNIFS, ATNFS2, CPNIFS - chloroplastic NIFS-like cysteine desulfurase	0.000203412	1.90293	0.91667	0.831858	0.758661	0.827347	0.900918	0.784324	0.481716	0.0525349	0.148107	0.0633164	0.0720849	0.036556	0.120726	0.0542519	226.46	5	5	0h	24h	117723	105301	114515	122741	88463.9	95104.1	86784.9	90780.4	101791	111395	98988.4	94264.5	107407	113752	91928.7	84105.2	112772	64930.6	60591.3	51856.7	122741	0.959117	0.857915	0.932979	1	0.720737	0.774836
AT1G35680.1	Ribosomal protein L21	0.000208535	2.8906	0.571857	0.249619	0.292659	0.37736	0.451022	0.511295	0.721549	0.0909152	0.0473905	0.0525695	0.0539226	0.0162242	0.0691949	0.247147	274.29	4	4	24h	2h	554811	539631	409778	238370	171151	247081	223110	237531	309173	368901	345777	277935	405518	385400	425767	402132	517021	876805	558049	463120	876805	0.632765	0.615452	0.467354	0.271862	0.195199	0.281797
AT1G65930.1;AT1G54340.1	cICDH - cytosolic NADP+-dependent isocitrate dehydrogenase	0.000210466	1.85152	0.463648	0.437143	0.436753	0.47616	0.47061	0.458068	0.808658	0.0231298	0.0621423	0.0349355	0.0534475	0.0124076	0.0296743	0.166588	2082.79	29	24	24h	4h	8.61546e+06	7.88169e+06	7.94558e+06	8.94178e+06	7.00904e+06	7.09458e+06	8.30236e+06	7.07549e+06	7.64701e+06	9.39263e+06	7.54845e+06	8.16127e+06	8.42409e+06	8.11574e+06	8.64701e+06	7.68618e+06	7.81538e+06	1.75728e+07	1.22284e+07	1.28299e+07	1.75728e+07	0.490274	0.448518	0.452153	0.508843	0.398858	0.403726
AT5G37600.1	ATGSR1, GLN1;1, GSR 1, ATGLN1;1 - glutamine synthase clone R1	0.000214226	3.52243	0.22865	0.263915	0.21602	0.331878	0.481176	0.485458	0.760914	0.0210091	0.0321951	0.0309248	0.037706	0.0934109	0.180234	0.231895	1520.97	22	5	24h	4h	317801	319633	270574	301995	384619	361441	243664	288802	325387	405594	496654	415699	724380	549511	783620	777069	367150	1.32373e+06	710776	987224	1.32373e+06	0.240081	0.241465	0.204404	0.228141	0.290558	0.273048
AT3G61440.1;AT3G61440.2	ATCYSC1, ARATH;BSAS3;1, CYSC1 - cysteine synthase C1	0.000233428	1.88643	0.484246	0.46683	0.457636	0.463768	0.530723	0.550432	0.863299	0.0170096	0.0725718	0.0168967	0.0530149	0.116698	0.0432869	0.128605	662.81	13	12	24h	4h	2.17326e+06	2.1957e+06	2.05564e+06	2.39383e+06	1.75266e+06	2.04705e+06	2.06995e+06	1.93764e+06	2.06398e+06	2.30522e+06	2.0044e+06	1.8433e+06	2.712e+06	1.98214e+06	2.26998e+06	2.64447e+06	2.38826e+06	4.42241e+06	3.29341e+06	3.73776e+06	4.42241e+06	0.49142	0.496494	0.464825	0.541296	0.396314	0.46288
AT2G02930.1	ATGSTF3, GST16, GSTF3 - glutathione S-transferase F3	0.000244479	Infinity	0.00119312	4.03777e-05	0	0.000141823	0.00629784	0.00424253	0.60827	0.00145461	6.99362e-05	0	0.000245646	0.0082705	0.00721074	0.339458	535.64	12	1	24h	4h	186.14	36.5589	10.5182	7.89253	0	0	0	0	0	0	27.7219	0	29.3014	791.381	818.897	0	10.3808	65155.9	27649.2	26092.1	65155.9	0.00285683	0.000561099	0.000161431	0.000121133	0	0
AT3G49680.1;AT3G49680.2	ATBCAT-3, BCAT3 - branched-chain aminotransferase 3	0.000253028	2.27784	0.759456	0.954717	0.814902	0.744399	0.7471	0.713777	0.419132	0.160648	0.0432183	0.0836555	0.0984877	0.0801269	0.075507	0.0819688	375.96	8	7	2h	24h	384914	358794	525157	529205	508974	556918	441695	414516	505292	413142	360448	470119	447628	384520	349551	428045	414951	224868	282744	192655	556918	0.691149	0.644249	0.94297	0.950238	0.913912	1
AT3G54360.1	zinc ion binding	0.000254915	5.39414	0.821944	0.684179	0.713351	0.799149	0.612145	0.562342	0.152377	0.160246	0.0238866	0.0628088	0.186298	0.022233	0.260493	0.0982733	140.74	4	3	0h	24h	19241.2	24779	17080.6	16270.2	17315.9	17273.6	19335.1	17445	16248.3	19762.6	15205.7	24438	15557.9	14778.8	8273.11	12566.3	20963.3	1703.61	6457.86	3165.77	24779	0.776513	1	0.689318	0.656615	0.698813	0.697109
AT3G12780.1	PGK1 - phosphoglycerate kinase 1	0.000261658	1.49192	0.914417	0.958668	0.87336	0.821846	0.880338	0.878795	0.642574	0.0783074	0.0107646	0.088324	0.0208477	0.0194685	0.0403483	0.069586	3308.53	40	24	2h	24h	5.33703e+07	5.03626e+07	5.95055e+07	5.63592e+07	5.76272e+07	5.71515e+07	4.59584e+07	5.56973e+07	5.42533e+07	4.8678e+07	4.77925e+07	5.02425e+07	5.32041e+07	5.15658e+07	5.04353e+07	5.50041e+07	5.14398e+07	4.28083e+07	3.71635e+07	3.47381e+07	5.95055e+07	0.896897	0.846353	1	0.947127	0.968436	0.96044
AT5G52920.1	PKP1, PKP-BETA1, PKP2 - plastidic pyruvate kinase beta subunit 1	0.00026172	1.54114	0.857151	0.928929	0.830971	0.822018	0.785792	0.875388	0.602756	0.0544091	0.0841193	0.0197308	0.0794599	0.101394	0.0177845	0.0423296	430.51	7	7	2h	24h	334526	297065	329513	373759	312483	355345	318672	304235	308841	311958	334292	275460	320494	266900	328894	332809	319849	234777	234057	207021	373759	0.895031	0.794804	0.881619	1	0.836055	0.950732
AT3G04720.1	PR4, HEL, PR-4 - pathogenesis-related 4	0.000262548	8.63597	0.189987	0.128705	0.0976801	0.138332	0.208305	0.211449	0.843562	0.155271	0.0297812	0.0126462	0.0124798	0.0425676	0.0484455	0.251074	58.81	1	1	24h	4h	77453.3	228084	48452.1	88308.2	92765.3	58733.4	61913.5	52263.8	67823.1	77047.5	89297.6	91399.4	110679	148068	142031	154598	97349	621077	344051	606622	621077	0.124708	0.36724	0.0780131	0.142186	0.149362	0.0945672
AT1G33600.1	Leucine-rich repeat (LRR) family protein	0.000274473	4.39008	0.181434	0.155935	0.158202	0.211146	0.240751	0.2229	0.684569	0.0284482	0.0230651	0.0262705	0.0387532	0.0518954	0.0091504	0.329153	369.23	6	5	24h	2h	106245	122337	89131.1	103925	92075.9	77060.5	94311.7	76120.1	106599	144550	99506.3	125685	161947	119108	135898	125373	129053	583707	200343	414712	583707	0.182017	0.209586	0.152698	0.178043	0.157744	0.132019
AT4G08770.1	Prx37 - Peroxidase superfamily protein	0.000288341	5.38117	0.167414	0.166397	0.172689	0.18374	0.153798	0.141845	0.763291	0.0156536	0.0893725	0.0122913	0.0219703	0.0216369	0.0132877	0.339797	264.6	3	2	24h	10h	64483.2	57680.7	53641.1	45844.6	93829	35063.5	58083.7	65414.3	57846.4	63823.7	56883.9	72241.2	48479.9	59190.8	46156	47867.6	54930.4	350040	130894	320613	350040	0.184217	0.164783	0.153243	0.13097	0.268052	0.10017
AT5G03290.1	IDH-V - isocitrate dehydrogenase V	0.000301351	2.7247	0.308539	0.285801	0.37453	0.37016	0.326422	0.3721	0.778723	0.0159364	0.0243119	0.0963488	0.0844843	0.0136484	0.030362	0.213845	265.52	4	4	24h	2h	48250.6	51085.5	46093.1	45391.7	48456.4	40863.6	50969.7	76296.8	49267.5	73315.6	52548.9	48609.5	52802.4	49769.8	59542.5	62600.7	53245.1	119878	157116	90055.5	157116	0.307102	0.325145	0.29337	0.288906	0.308412	0.260086
AT4G16260.1	Glycosyl hydrolase superfamily protein	0.00031063	8.03276	0.103671	0.103862	0.102555	0.0975901	0.119474	0.212556	0.783917	0.0407838	0.0340051	0.0196445	0.0337748	0.0212022	0.123401	0.216138	328.86	6	6	24h	6h	71062.5	108187	48966.3	52997.8	102599	73041.2	59478.1	87738.8	78544.5	46927.7	71409.6	96493.4	76667.6	98669.8	181793	230805	55313.8	575309	416589	733786	733786	0.0968435	0.147437	0.066731	0.072225	0.139822	0.0995401
AT4G27070.1	TSB2 - tryptophan synthase beta-subunit 2	0.000311427	10.9329	0.0655467	0.0715471	0.0524453	0.0478355	0.0718876	0.113211	0.522979	0.0194774	0.0392343	0.0164244	0.00550544	0.0035779	0.0400131	0.414572	562.96	8	1	24h	6h	3732.13	2981.57	5315.57	2727.95	7130.39	3272.14	3318.26	4153.53	2153.09	3016.29	2553.65	3208.94	4552.43	4242.89	5755.54	9738.78	5282.41	61174.1	15275.7	19528.5	61174.1	0.0610083	0.0487391	0.0868926	0.0445933	0.116559	0.053489
ATCG00810.1	RPL22 - ribosomal protein L22	0.000318058	2.48625	0.688422	0.33106	0.382246	0.443297	0.532067	0.575391	0.823098	0.161999	0.0463385	0.00655543	0.0764687	0.0804663	0.0779474	0.190256	309.38	5	5	24h	2h	699359	567182	432774	309004	232912	275281	315076	319606	308862	378208	419847	296188	484605	390972	440578	432387	547342	822807	511650	697296	822807	0.849967	0.689325	0.525973	0.375548	0.28307	0.334563
ATCG00900.1	RPS7.1, RPS7 - Ribosomal protein S7p/S5e family protein	0.000322029	2.26519	0.726717	0.356741	0.502884	0.450874	0.622626	0.808087	0.792116	0.153178	0.0372033	0.102442	0.0550457	0.0207532	0.166314	0.146843	207.76	5	5	10h	2h	523541	340377	442334	229063	188172	223997	288575	368052	247292	306494	261804	242133	364258	381843	430335	423020	599156	466617	566303	390884	599156	0.873796	0.568093	0.738262	0.382309	0.314061	0.373853
AT1G01090.1	PDH-E1 ALPHA - pyruvate dehydrogenase E1 alpha	0.000328161	2.27863	0.786397	0.885347	0.824929	0.856851	0.855725	0.791459	0.388544	0.062037	0.0997035	0.098597	0.0806785	0.070914	0.0565152	0.125933	828.77	15	15	2h	24h	1.44351e+06	1.3072e+06	1.53055e+06	1.81472e+06	1.48622e+06	1.51903e+06	1.70281e+06	1.40996e+06	1.37827e+06	1.71106e+06	1.53306e+06	1.42071e+06	1.4619e+06	1.6439e+06	1.3227e+06	1.46401e+06	1.52211e+06	878912	790145	446235	1.81472e+06	0.795447	0.720332	0.843411	1	0.81898	0.83706
AT3G29320.1	Glycosyl transferase, family 35	0.000333769	1.46553	0.897022	0.916525	0.827909	0.754236	0.757447	0.848579	0.625387	0.0580175	0.0850788	0.0182338	0.0723955	0.0990197	0.0397554	0.0146933	1261.01	24	23	2h	24h	2.37868e+06	2.17439e+06	2.47013e+06	2.60982e+06	2.40012e+06	2.16597e+06	2.10772e+06	2.19983e+06	2.17453e+06	2.18527e+06	1.83921e+06	1.88078e+06	2.15953e+06	1.79407e+06	2.24585e+06	2.09887e+06	2.29921e+06	1.67164e+06	1.62974e+06	1.59506e+06	2.60982e+06	0.911433	0.833157	0.946475	1	0.919648	0.829928
AT3G22060.1	Receptor-like protein kinase-related family protein	0.000361456	4.77841	0.136705	0.138555	0.166634	0.247789	0.382148	0.351225	0.65323	0.00501463	0.0408933	0.0262618	0.0504597	0.0931134	0.150303	0.318297	219.1	5	5	24h	0h	57880	62104.5	61145.6	41100.3	66404.7	76076.3	65950.7	67893.2	86941	98192.6	95014.8	135106	139699	197858	145661	225726	93976.3	258514	165341	441658	441658	0.131052	0.140617	0.138446	0.0930592	0.150353	0.172252
AT5G59890.1;AT5G59890.2	ADF4, ATADF4 - actin depolymerizing factor 4	0.000368962	8.07887	0.0946434	0.171501	0.14085	0.250096	0.276362	0.366287	0.764612	0.0506858	0.0216837	0.00724024	0.094881	0.12217	0.167777	0.205701	224.75	2	1	24h	0h	40823.6	23796.9	13269	40988.7	52879	47273.8	37023.4	40856.4	38036.7	97603.4	60959.7	47260.4	99511.5	52115	132052	121722	47672.3	274326	169916	185018	274326	0.148814	0.0867468	0.0483694	0.149416	0.19276	0.172327
AT1G62740.1	Hop2 - stress-inducible protein, putative	0.00037894	2.78462	0.262888	0.264107	0.250736	0.287729	0.320215	0.387166	0.698203	0.00850044	0.0357348	0.0203751	0.0110568	0.049368	0.101445	0.26159	473.95	8	8	24h	4h	119477	123137	127445	104824	130738	136214	109619	128225	115109	140761	133582	130683	133872	166632	197110	219628	128263	469222	251704	261911	469222	0.254627	0.262427	0.271609	0.223398	0.278626	0.290298
AT3G63490.1;AT3G63490.2	Ribosomal protein L1p/L10e family	0.000380923	1.56998	0.83668	0.537314	0.556618	0.586256	0.70372	0.822164	0.843569	0.0664825	0.0569848	0.0670903	0.0583975	0.00672523	0.0964406	0.138639	810.64	12	12	24h	2h	2.27391e+06	2.0675e+06	2.42445e+06	1.58323e+06	1.28116e+06	1.48063e+06	1.31176e+06	1.67228e+06	1.51708e+06	1.54117e+06	1.75354e+06	1.44608e+06	1.88407e+06	1.90971e+06	1.9517e+06	2.47137e+06	2.2254e+06	2.69552e+06	2.14243e+06	1.98362e+06	2.69552e+06	0.84359	0.767012	0.899438	0.587357	0.475292	0.549292
AT2G21390.1;AT1G62020.1	Coatomer, alpha subunit	0.000383624	11.5107	0.078996	0.0602673	0.105935	0.116003	0.272901	0.305122	0.693717	0.049233	0.0170942	0.0337997	0.0495405	0.174781	0.1276	0.311938	59.16	2	2	24h	2h	934.367	1649.05	3325.98	1918.83	1067.01	1522.53	1739.24	3408.47	2776.93	3222.46	3929.46	1525.82	9886.63	3723.16	4977.26	6703.18	11144.6	17572.9	24935.4	9386.09	24935.4	0.0374715	0.0661328	0.133384	0.0769518	0.0427909	0.061059
AT1G75040.1	PR5, PR-5 - pathogenesis-related gene 5	0.000422207	5.34673	0.136156	0.134448	0.113413	0.143444	0.191344	0.169802	0.606386	0.0533297	0.0322576	0.00376374	0.00626653	0.0583434	0.040408	0.342505	601.26	11	11	24h	4h	514193	819752	382888	449355	714266	531670	466726	494924	468400	572892	613669	622162	630840	977637	783870	837198	520014	4.20309e+06	1.58142e+06	1.86158e+06	4.20309e+06	0.122337	0.195036	0.0910967	0.106911	0.169938	0.126495
AT2G25370.1	RING/U-box superfamily protein	0.000447144	31.6108	0.0253786	0.023811	0.0281074	0.0520624	0.120247	0.13109	0.752684	0.0212291	0.0184126	0.006904	0.00718836	0.00786012	0.0947752	0.230217	48.27	2	1	24h	2h	3433.26	7009.52	775.831	1457.38	2483.44	6584.86	3148.39	4095.09	5181.41	7484.97	6717.8	8811.46	16899.5	18537.4	28644	26043.9	3260.59	105126	80248.7	147350	147350	0.0233	0.0475704	0.00526522	0.0098906	0.016854	0.0446885
AT3G04120.1	GAPC, GAPC-1, GAPC1 - glyceraldehyde-3-phosphate dehydrogenase C subunit 1	0.00044957	2.25641	0.393789	0.390471	0.417134	0.441546	0.431713	0.47201	0.881061	0.0241291	0.0966103	0.00797243	0.0705398	0.0953329	0.10599	0.103184	2162.09	27	3	24h	2h	3.03472e+06	2.71886e+06	3.02374e+06	3.69621e+06	2.70633e+06	2.30082e+06	3.14948e+06	3.11427e+06	3.03391e+06	3.80697e+06	3.27604e+06	2.7588e+06	3.70839e+06	2.70669e+06	4.41619e+06	3.06156e+06	3.04307e+06	7.4298e+06	6.14949e+06	6.05904e+06	7.4298e+06	0.408452	0.36594	0.406975	0.497484	0.364254	0.309675
AT1G27020.1	unknown protein	0.000467382	10.5035	0.0720821	0.141841	0.0829112	0.260354	0.510208	0.49125	0.757113	0.0187692	0.0312463	0.0242298	0.071135	0.18941	0.388955	0.289373	151.34	3	3	24h	0h	5225.81	8588.33	6168.87	15390.4	14070.1	9861.52	5363.75	7784.58	9836.78	23592.9	30853	17730.8	59524.2	34771.1	82564.3	42803.8	10819.1	92408.6	40377.5	77105.2	92408.6	0.0565512	0.0929387	0.0667564	0.166547	0.15226	0.106717
ATCG00380.1	RPS4 - chloroplast ribosomal protein S4	0.000482284	2.21017	0.751856	0.391786	0.480885	0.459144	0.612308	0.811674	0.865914	0.113563	0.071618	0.0814668	0.0815644	0.0492032	0.0590865	0.209853	280.23	6	5	24h	2h	430101	353946	480390	229200	175561	254127	290201	301296	217233	293640	272508	206021	362755	323747	460327	485157	419554	545824	560585	349846	560585	0.767236	0.631386	0.856945	0.408859	0.313174	0.453325
AT5G42790.1	PAF1, ATPSM30, ARS5 - proteasome alpha subunit F1	0.000497971	1.82137	0.56518	0.589763	0.488433	0.497955	0.529793	0.579639	0.889617	0.057999	0.0389097	0.0288483	0.0320148	0.0318333	0.120923	0.0956601	294.36	6	1	24h	4h	440580	386598	474960	434187	487386	437203	354499	398538	372282	397846	354065	395346	424156	389583	499222	498310	337919	767978	643540	638102	767978	0.573688	0.503397	0.618455	0.565364	0.634635	0.56929
AT1G78870.1	UBC35, UBC13A - ubiquitin-conjugating enzyme 35	0.000516509	3.40683	0.265805	0.275032	0.404054	0.23871	0.364678	0.555053	0.813245	0.0653556	0.0905011	0.110002	0.00657845	0.00296014	0.166016	0.202055	153.29	3	1	24h	6h	15131	16324.3	9942.5	14748.6	18723.8	9362.43	18393.8	27522.3	17013.2	12279.4	12122.1	12776.4	18823.6	19040.9	27263.2	38104.9	21078.5	51915	43659.4	31084.4	51915	0.291457	0.314444	0.191515	0.284091	0.360662	0.180342
AT4G35830.1;AT4G35830.2	ACO1 - aconitase 1	0.000517403	2.29808	0.467113	0.402792	0.382229	0.455282	0.502834	0.582414	0.878393	0.127784	0.0628028	0.032609	0.0848027	0.0868362	0.0502031	0.117541	1634.27	27	16	24h	4h	3.83778e+06	2.38004e+06	2.54263e+06	2.95808e+06	2.39252e+06	2.20356e+06	2.39018e+06	2.1853e+06	2.59301e+06	3.40698e+06	2.77837e+06	2.35322e+06	3.52732e+06	2.7596e+06	3.99111e+06	3.38499e+06	3.54676e+06	6.25149e+06	4.78484e+06	5.43747e+06	6.25149e+06	0.613899	0.380716	0.406724	0.47318	0.382712	0.352485
[truncated: 2,027 more rows]
[truncated: 14 more columns]
