# Supplementary material for: Sustained mitogen-activated protein kinase activation reprograms defense metabolism and phosphoprotein profile in Arabidopsis thaliana
Source: Front Plant Sci. 2014 Oct 20;5:554. doi: 10.3389/fpls.2014.00554 (PMC4202796; doi:10.3389/fpls.2014.00554)
Supplement: Supplementary file 2 [file Presentation2.ZIP › SUPPTAB_S05 Differentially regulated proteins mpk3 0-24 h after DEX treatment.xlsx]

## Sheet: upregulated to 24h
Table S5A. List of upregulated proteins in mpk3 DD line (0-24h with ANOVA p≤0.5 and Max fold change≥2.0)				Normalized abundance (relative to maximum)																		Normalized abundance																							Max. normalization of normalized abundance
	p, p-value/f, fold/conf, confidence/quant, quantitation			MEAN							SD											0h			2h			4h			6h			8h			10h			24h					0h			2h
Protein code	Description	Anova (p)	Max f change	0h	2h	4h	6h	8h	10h	24h	0h	2h	4h	6h	8h	10h	24h	Conf score	Peptide count	Peptides used for quant	Additional accession	replicate 1	replicate 2	replicate 3	replicate 1	replicate 2	replicate 3	replicate 1	replicate 2	replicate 3	replicate 1	replicate 2	replicate 3	replicate 1	replicate 2	replicate 3	replicate 1	replicate 2	replicate 3	replicate 1	replicate 2	replicate 3	Max.		replicate 1	replicate 2	replicate 3	replicate 1	replicate 2
AT1G30700.1	FAD-binding Berberine family protein	3.09752e-14	Infinity	0	0	0	0	0	0	0.596336	0	0	0	0	0	0	0.417086	32.49	1	1		0	0	0	0	0	0	0	0	0	0	0	0	0	0	0	0	0	0	2894.48	17330.9	10779.8	17330.9		0	0	0	0	0
AT5G48540.1	receptor-like protein kinase-related family protein	1.41887e-09	22.2068	0.0398463	0.0311629	0.061957	0.0755864	0.130185	0.210507	0.69203	0.00761577	0.00685182	0.0117837	0.0181824	0.0158847	0.0298938	0.267064	307.45	4	4		49447	60561.5	41354.1	47469.2	30243.4	40664.7	63036.1	92822.8	79494.5	87550.3	77876.5	121700	147048	186665	160815	288666	288137	222841	663869	1.26622e+06	698695	1.26622e+06		0.0390509	0.0478286	0.0326595	0.0374889	0.0238848
AT1G02920.1	ATGSTF7, GST11, ATGSTF8, GSTF7, ATGST11 - glutathione S-transferase 7	1.70689e-09	22.0847	0.0372454	0.0363953	0.0374344	0.0900238	0.148551	0.295507	0.80378	0.00507683	0.00996957	0.003557	0.0240257	0.0493702	0.0927977	0.170879	1319.79	17	10		1.14084e+06	1.13256e+06	888011	808349	933566	1.34734e+06	952853	1.15297e+06	1.07163e+06	2.78301e+06	1.78079e+06	3.07748e+06	5.50097e+06	4.38334e+06	2.72477e+06	1.12396e+07	7.74557e+06	6.09772e+06	2.04742e+07	2.82935e+07	1.94576e+07	2.82935e+07		0.0403217	0.0400289	0.0313856	0.0285701	0.0329957
AT5G38900.1	Thioredoxin superfamily protein	2.25442e-09	40.4888	0.018396	0.0206983	0.026365	0.0253393	0.0585071	0.110501	0.744834	0.00187966	0.00150788	0.0111079	0.0106278	0.015957	0.0086289	0.221769	266.44	4	4		19609	21703.2	24059.4	24673	26220.9	22658.8	22894.6	24397	46398.1	34309.8	15840.6	39894.3	87330.5	70943.7	49634.7	138922	134364	119385	753284	1.18452e+06	709012	1.18452e+06		0.0165543	0.0183223	0.0203115	0.0208295	0.0221363
AT1G24190.1	SIN3, ATSIN3, SNL3 - SIN3-like 3	2.93418e-09	33.5629	0.0380194	0.0200864	0.0484186	0.0749275	0.129353	0.239244	0.674158	0.0122931	0.00431817	0.0103047	0.00495944	0.0357111	0.0393189	0.283929	20.46	1	1		29559.5	14920.3	24702.2	12035.1	14873.6	9641.55	23463.5	35914.6	28726.8	47975.2	42120.2	46246.3	73456.6	102183	59737	152430	164446	118463	329138	606549	291043	606549		0.0487339	0.0245986	0.0407257	0.0198419	0.0245217
AT1G02930.1	ATGSTF6, GST1, ERD11, ATGSTF3, GSTF6, ATGST1 - glutathione S-transferase 6	4.39417e-09	22.9753	0.0366147	0.0320891	0.0620157	0.126461	0.177528	0.366895	0.737257	0.00528846	0.000439058	0.0150081	0.0289858	0.0585537	0.151198	0.227672	1246.19	16	9		1.94766e+06	1.68845e+06	1.45747e+06	1.46844e+06	1.48649e+06	1.50908e+06	2.30617e+06	2.66956e+06	3.65146e+06	7.22716e+06	4.5398e+06	5.82539e+06	1.08895e+07	8.34426e+06	5.46261e+06	2.49744e+07	1.43062e+07	1.17592e+07	2.84511e+07	4.6371e+07	2.77399e+07	4.6371e+07		0.0420017	0.0364118	0.0314306	0.0316673	0.0320565
AT5G39050.1	HXXXD-type acyl-transferase family protein	4.40757e-09	18.6722	0.0450883	0.0406688	0.0483665	0.0557957	0.0979202	0.241899	0.759376	0.00601705	0.00340831	0.000894733	0.0124706	0.0358349	0.0879276	0.209211	346.36	7	7		33808.3	39906.6	44254.9	38897	33902.7	33606.9	42469.4	42778.5	41299.1	57494.7	36513.8	51976.3	80900	118659	56641	290575	204751	137584	541171	872139	573534	872139		0.0387648	0.0457572	0.050743	0.0445995	0.0388731
AT2G04400.1	Aldolase-type TIM barrel family protein	4.71756e-09	10.685	0.0778541	0.0770899	0.0851757	0.123583	0.209546	0.405146	0.823707	0.0161703	0.00727671	0.00475402	0.0337832	0.0402585	0.120158	0.153993	541.17	10	9		217600	150645	225425	212693	199056	176095	220915	202830	225756	299206	236690	406476	609259	572199	416419	1.31591e+06	1.06532e+06	708181	1.81855e+06	2.54181e+06	1.92076e+06	2.54181e+06		0.0856084	0.059267	0.0886868	0.0836779	0.0783126
AT2G43590.1	Chitinase family protein	5.74971e-09	16.2631	0.0455508	0.042802	0.0460003	0.0550855	0.0784402	0.171005	0.696092	0.00906266	0.00393459	0.00467835	0.0102162	0.0197533	0.0549246	0.264048	920.72	15	15	AT3G47540.1	814775	705953	542864	713351	625659	600054	744121	726090	613741	1.0068e+06	715317	773424	1.42229e+06	1.28147e+06	849817	3.52241e+06	2.27091e+06	1.95373e+06	8.53793e+06	1.5101e+07	7.89616e+06	1.5101e+07		0.053955	0.0467487	0.0359488	0.0472386	0.0414316
AT5G54500.1	FQR1 - flavodoxin-like quinone reductase 1	7.88162e-09	9.06635	0.111111	0.106943	0.0898395	0.105578	0.146881	0.240409	0.814516	0.00265583	0.00683588	0.00288611	0.0228292	0.0265663	0.0815498	0.162135	427.71	9	3	AT5G54500.2	503540	496348	480487	487435	440337	497072	398814	411893	386260	490044	358588	558024	649239	771809	535900	1.47054e+06	963472	769048	3.10773e+06	4.44113e+06	3.30326e+06	4.44113e+06		0.113381	0.111762	0.10819	0.109755	0.0991497
AT3G12580.1	HSP70, ATHSP70 - heat shock protein 70	8.01942e-09	3.69123	0.252168	0.217447	0.239827	0.274454	0.331244	0.381113	0.802647	0.0233481	0.0092568	0.0143826	0.0290069	0.016329	0.0279232	0.175323	419.47	6	2	AT1G16030.1	113713	94417	105209	92362.3	85638.9	92194.1	104308	100963	92732.6	108175	105399	127457	134893	144814	131891	156349	170099	147116	275395	414193	307764	414193		0.274541	0.227954	0.254008	0.222993	0.206761
AT5G05730.1	ASA1, TRP5, AMT1, WEI2, JDL1 - anthranilate synthase alpha subunit 1	8.91107e-09	8.65583	0.0976967	0.0899775	0.0949041	0.122587	0.213964	0.325759	0.77883	0.00630161	0.0151893	0.00624817	0.0248185	0.0586287	0.0421818	0.214885	761.9	14	13	AT5G05730.2;AT2G29690.1;AT3G55870.1	362872	338941	319036	357080	254571	328539	353363	328292	310014	437789	335635	507507	948170	747799	539780	1.21214e+06	1.22658e+06	965193	1.98825e+06	3.48305e+06	2.66681e+06	3.48305e+06		0.104182	0.0973114	0.0915966	0.102519	0.0730885
AT3G24503.1	ALDH2C4, ALDH1A, REF1 - aldehyde dehydrogenase 2C4	1.19739e-08	8.988	0.0852082	0.094063	0.111128	0.100195	0.139549	0.228838	0.765851	0.00342081	0.00739966	0.0279208	0.00734859	0.0319429	0.0534079	0.205338	1379.84	21	21		1.42341e+06	1.33597e+06	1.44088e+06	1.54819e+06	1.42272e+06	1.66585e+06	1.57601e+06	1.54649e+06	2.35546e+06	1.78503e+06	1.56456e+06	1.58946e+06	2.82979e+06	2.26821e+06	1.78093e+06	4.50272e+06	3.98591e+06	2.79172e+06	1.11913e+07	1.64314e+07	1.01293e+07	1.64314e+07		0.0866273	0.0813062	0.087691	0.0942215	0.0865853
AT1G65970.1	TPX2 - thioredoxin-dependent peroxidase 2	1.41764e-08	16.7718	0.0473652	0.0537725	0.0469438	0.106057	0.156829	0.386319	0.787331	0.00174655	0.00735001	0.00819168	0.0292448	0.0508135	0.182171	0.184592	661.01	10	7	AT1G60740.1	446591	457953	425716	428420	518141	563650	375850	524626	417949	1.24486e+06	701550	1.03221e+06	1.96063e+06	1.43275e+06	1.0112e+06	5.48869e+06	3.20976e+06	2.1514e+06	6.25942e+06	9.36173e+06	6.49119e+06	9.36173e+06		0.0477039	0.0489176	0.0454741	0.0457629	0.0553467
AT5G17990.1	TRP1, pat1 - tryptophan biosynthesis 1	1.58601e-08	5.0397	0.18876	0.19655	0.155878	0.175088	0.197651	0.278539	0.785581	0.0345286	0.00915399	0.0151712	0.0135191	0.0236686	0.0310039	0.186022	601.36	9	9		689673	650187	480722	637767	599989	657968	448146	544146	511151	591291	584562	512871	714095	630050	562193	987738	909002	789760	2.21651e+06	3.21499e+06	2.1454e+06	3.21499e+06		0.214518	0.202236	0.149525	0.198373	0.186622
AT2G29350.1	SAG13 - senescence-associated gene 13	2.07893e-08	28.7611	0.0270438	0.0336462	0.0363944	0.0463164	0.118307	0.267546	0.777809	0.0113156	0.000511618	0.00377338	0.0192627	0.035131	0.0918527	0.20444	143.14	2	2	AT2G29350.3;AT2G29170.1	23341.8	32513.8	13245.8	28417.5	28394	29160.2	33305.1	32361.5	27327.1	42542.4	21715.7	54088.1	95330.2	133031	73932.3	299856	239155	144615	626675	851723	509035	851723		0.0274055	0.0381742	0.0155518	0.0333647	0.0333371
AT4G02520.1	ATGSTF2, ATPM24.1, ATPM24, GST2, GSTF2 - glutathione S-transferase PHI 2	2.37408e-08	5.72474	0.181687	0.141898	0.136949	0.181639	0.27887	0.363594	0.783996	0.029924	0.0189961	0.00481749	0.0408108	0.0445132	0.0359547	0.187662	1202.25	17	15	AT2G02930.1	9.58945e+06	6.9751e+06	7.79366e+06	6.36059e+06	5.48285e+06	7.18035e+06	5.94676e+06	6.05242e+06	6.36108e+06	7.28651e+06	6.8567e+06	1.02085e+07	1.39454e+07	1.324e+07	1.02018e+07	1.55903e+07	1.808e+07	1.50756e+07	3.08782e+07	4.46889e+07	2.95407e+07	4.46889e+07		0.214583	0.156081	0.174398	0.142331	0.122689
AT3G21220.1	ATMKK5, ATMAP2K_ALPHA, MAP2K_A, MKK5, ATMEK5, MEK5 - MAP kinase kinase 5	2.66428e-08	15.2597	0.042267	0.0481272	0.0750715	0.165761	0.172153	0.423046	0.644981	0.00856144	0.0125421	0.0101264	0.0426869	0.0467502	0.0763406	0.308481	129.41	2	2	AT1G51660.1	35577.3	47522.5	32793.5	53773.8	46812.3	31375.6	62065.5	79202.4	64573.4	164456	107658	182393	204750	145484	121799	385474	457012	317479	404292	913979	450225	913979		0.0389257	0.0519952	0.03588	0.0588348	0.0512181
AT3G54640.1	TSA1, TRP3 - tryptophan synthase alpha chain	3.27979e-08	7.05758	0.12108	0.117777	0.118809	0.16229	0.237175	0.48552	0.831221	0.00727116	0.0108165	0.0180559	0.0226028	0.0394766	0.207361	0.150084	372.18	6	6		667043	683420	608798	601245	601933	702639	657294	728957	536271	1.01058e+06	773830	841689	1.42556e+06	1.37731e+06	1.035e+06	3.86656e+06	2.28367e+06	1.70625e+06	4.21204e+06	5.39385e+06	3.84456e+06	5.39385e+06		0.123667	0.126704	0.112869	0.111469	0.111596
AT2G02010.1	GAD4 - glutamate decarboxylase 4	3.61814e-08	9.69698	0.0757118	0.0761694	0.108554	0.174578	0.241272	0.370738	0.734176	0.0053049	0.00448653	0.0130375	0.0430871	0.0664656	0.0963682	0.2347	1289.24	18	11	AT3G17760.1;AT5G17330.1;AT2G02000.1;AT3G17720.1	562128	488495	530019	550662	494142	545391	780584	830926	654778	1.46479e+06	882413	1.29748e+06	1.91959e+06	1.97169e+06	1.14578e+06	3.27347e+06	2.53162e+06	1.93483e+06	4.50217e+06	6.95903e+06	3.86626e+06	6.95903e+06		0.0807769	0.0701958	0.0761628	0.0791292	0.0710073
AT2G24200.1	Cytosol aminopeptidase family protein	3.79265e-08	5.65806	0.143778	0.147103	0.149359	0.159644	0.228521	0.351275	0.813506	0.00686867	0.0167688	0.00603711	0.00525812	0.058234	0.0961666	0.167897	2006.1	24	15	AT2G24200.3	6.92558e+06	6.94696e+06	6.37803e+06	6.77893e+06	6.19047e+06	7.74948e+06	6.82475e+06	6.87355e+06	7.33825e+06	7.75198e+06	7.25967e+06	7.47349e+06	1.2899e+07	1.16291e+07	7.65809e+06	2.14326e+07	1.54625e+07	1.25806e+07	3.16614e+07	4.69486e+07	3.59689e+07	4.69486e+07		0.147514	0.147969	0.135851	0.144391	0.131856
AT4G36380.1	ROT3 - Cytochrome P450 superfamily protein	4.8653e-08	61.0451	0.0131553	0.0159045	0.0533343	0.224857	0.234852	0.613574	0.803067	0.00161065	0.00503586	0.0407122	0.102626	0.122602	0.2128	0.219807	39.28	3	3		8153.19	6893.19	6464.28	7588.21	11789.2	6628.54	11735	54077.7	21395.8	170303	61013.6	136354	204892	95182.5	83939.2	361549	434444	207281	459617	545043	308459	545043		0.0149588	0.012647	0.0118601	0.0139222	0.0216299
AT5G25980.2	TGG2, BGLU37 - glucoside glucohydrolase 2	6.94117e-08	8.2224	0.119451	0.101966	0.123282	0.177846	0.22868	0.389674	0.838407	0.0270121	0.0193968	0.00206662	0.0222894	0.0551971	0.149365	0.141354	238.25	4	4		1.12144e+06	923427	706756	692099	701916	954837	935504	964797	939574	1.49439e+06	1.17139e+06	1.43102e+06	2.24506e+06	1.49728e+06	1.52545e+06	4.29916e+06	2.15385e+06	2.52336e+06	5.66436e+06	7.67853e+06	5.97032e+06	7.67853e+06		0.146049	0.120261	0.0920432	0.0901343	0.0914129
AT1G23730.1	ATBCA3, BCA3 - beta carbonic anhydrase 3	7.28785e-08	6.92947	0.106595	0.109604	0.114571	0.0979063	0.114264	0.179754	0.678439	0.00854723	0.0045966	0.0123142	0.0182316	0.010455	0.0324975	0.279454	575.88	9	9	AT1G70410.1	283852	271613	316692	295713	288306	312754	332843	330864	273708	304504	210615	285948	314080	338846	281975	557693	523186	389863	1.34825e+06	2.72732e+06	1.47539e+06	2.72732e+06		0.104077	0.0995895	0.116118	0.108426	0.10571
AT2G38860.1	YLS5 - Class I glutamine amidotransferase-like superfamily protein	1.03991e-07	43.0221	0.0196582	0.017241	0.0180693	0.0573213	0.0958871	0.165072	0.741746	0.0110149	0.0064948	0.00722912	0.0258985	0.0405306	0.052449	0.223778	338.17	6	4	AT2G38860.3	23713.2	8777.68	10841.3	17810.8	8382.74	11810.6	14170.1	18084.9	7574.88	64085.5	31538.3	30728.5	102489	65263	43610.7	153045	132407	78414.4	444680	734762	455578	734762		0.0322733	0.0119463	0.0147549	0.0242402	0.0114088
AT5G54810.1	TSB1, TRPB, TRP2, ATTSB1 - tryptophan synthase beta-subunit 1	1.18125e-07	4.23096	0.204607	0.227583	0.227082	0.264928	0.333575	0.482492	0.865685	0.0248627	0.0256283	0.0209392	0.025124	0.0599478	0.103766	0.153453	837.19	11	4		1.27873e+06	1.03527e+06	1.29749e+06	1.1758e+06	1.3681e+06	1.47313e+06	1.40166e+06	1.41258e+06	1.19394e+06	1.68461e+06	1.39596e+06	1.59563e+06	2.20413e+06	2.12588e+06	1.55786e+06	3.53755e+06	2.57031e+06	2.40853e+06	5.2871e+06	5.88361e+06	4.10935e+06	5.88361e+06		0.217337	0.175957	0.220527	0.199843	0.232527
AT5G11670.1	ATNADP-ME2, NADP-ME2 - NADP-malic enzyme 2	1.22182e-07	3.65904	0.267971	0.257226	0.239629	0.31766	0.418339	0.593346	0.876814	0.0156518	0.0377458	0.0346645	0.0409169	0.0660333	0.12282	0.107202	1572.19	20	13	AT2G19900.1	4.54652e+06	4.06149e+06	4.43436e+06	3.96318e+06	3.69336e+06	4.86287e+06	3.30374e+06	4.42569e+06	3.93353e+06	4.91249e+06	4.64402e+06	5.90428e+06	7.63542e+06	7.14237e+06	5.58314e+06	1.1888e+07	8.86075e+06	8.12989e+06	1.33969e+07	1.62236e+07	1.30548e+07	1.62236e+07		0.280241	0.250344	0.273327	0.244284	0.227653
AT1G21130.1	O-methyltransferase family protein	1.48312e-07	6.67997	0.112462	0.134834	0.197447	0.41485	0.653314	0.732723	0.751241	0.0197833	0.0275758	0.0439629	0.12042	0.155916	0.140665	0.225331	859.11	12	2	AT1G21130.2	249893	175532	229270	293907	291152	199877	468454	383147	297834	1.00515e+06	548223	861668	1.59418e+06	1.21236e+06	996722	1.6459e+06	1.50179e+06	1.11784e+06	1.08824e+06	1.9405e+06	1.3446e+06	1.9405e+06		0.128778	0.0904575	0.11815	0.15146	0.15004
AT4G12720.1	AtNUDT7, GFG1, NUDT7, ATNUDX7 - MutT/nudix family protein	1.67606e-07	4.00754	0.20816	0.225243	0.271729	0.264216	0.273458	0.356497	0.834211	0.0254881	0.0113651	0.0301634	0.0387323	0.0244531	0.0777809	0.147338	348.68	3	3	AT4G12720.4	157321	191462	154590	184960	171186	188537	240861	192827	223408	242605	215946	180376	224165	237998	199112	352793	227815	281474	578952	806068	632272	806068		0.195171	0.237526	0.191783	0.229459	0.212372
AT2G43570.1	CHI - chitinase, putative	1.77905e-07	55.8673	0.0129017	0.0104063	0.0184225	0.0154085	0.0130573	0.04586	0.581371	0.00526129	0.00427772	0.00157842	0.00429353	0.00675365	0.00587632	0.362599	147.78	3	3		12135.9	11007.4	5014.54	8078.08	4235.93	10397.6	13493.2	14502.4	12211.2	11959.2	7779.47	13890.1	10132	14065.3	4300.09	38296.4	31040.9	30751.4	266031	727495	275308	727495		0.0166818	0.0151305	0.00689289	0.011104	0.00582262
AT5G63680.1	Pyruvate kinase family protein	1.96419e-07	2.58415	0.396734	0.399484	0.359612	0.340605	0.396263	0.404745	0.880175	0.0510519	0.0319538	0.028272	0.0381214	0.0375799	0.0142731	0.106698	314.13	9	8	AT5G08570.1;AT3G04050.1	408439	333415	428736	396477	359840	422389	323552	359156	378351	321910	305793	377274	428378	354726	386098	385455	413195	395576	831153	983522	782339	983522		0.415282	0.339001	0.435919	0.403119	0.365869
AT2G36580.1	Pyruvate kinase family protein	2.26404e-07	3.34923	0.239307	0.248294	0.246633	0.259129	0.263213	0.361406	0.801494	0.0303877	0.0136096	0.0203977	0.00883674	0.0221434	0.0800977	0.175346	682.38	13	13	AT3G52990.1;AT3G52990.2	841035	744527	959611	828325	888733	923699	832032	957863	833199	909527	892924	953547	928204	1.014e+06	857229	1.59998e+06	1.18857e+06	1.05522e+06	2.61202e+06	3.5452e+06	2.36715e+06	3.5452e+06		0.237232	0.21001	0.270679	0.233647	0.250686
AT4G37910.1	mtHsc70-1 - mitochondrial heat shock protein 70-1	2.79264e-07	3.62688	0.224662	0.28974	0.272336	0.351972	0.422633	0.638999	0.814823	0.00927687	0.0174703	0.0342137	0.0748943	0.0610393	0.0827963	0.162956	972.86	13	10		240226	260264	255076	340326	302804	331299	335544	318196	262158	446809	297727	439189	477499	540285	403581	823178	670339	655514	842079	1.12104e+06	777228	1.12104e+06		0.214289	0.232163	0.227535	0.303581	0.27011
AT3G14990.1	Class I glutamine amidotransferase-like superfamily protein	3.12268e-07	3.17615	0.312103	0.304961	0.256824	0.260425	0.268001	0.300624	0.815712	0.0383227	0.0397566	0.0158303	0.0309531	0.0162934	0.0449026	0.166695	688.74	11	11	AT3G14990.2	1.24951e+06	1.13645e+06	975711	1.00706e+06	1.01807e+06	1.25962e+06	858839	938551	968878	895034	849405	1.06061e+06	971164	1.01573e+06	899763	1.25762e+06	943791	1.03662e+06	2.77063e+06	3.59035e+06	2.42509e+06	3.59035e+06		0.34802	0.31653	0.271759	0.280491	0.283557
AT3G16530.1	Legume lectin family protein	3.19079e-07	8.69953	0.0824184	0.0842706	0.0947146	0.179731	0.290303	0.50356	0.717001	0.0180992	0.0275146	0.0151977	0.039988	0.106563	0.112366	0.259673	722.84	9	5		737550	484094	723160	613356	475443	899709	614224	772081	848648	1.40336e+06	1.10445e+06	1.73325e+06	3.19921e+06	2.09663e+06	1.55435e+06	4.98132e+06	3.456e+06	3.44504e+06	3.85169e+06	7.86557e+06	5.20161e+06	7.86557e+06		0.0937694	0.0615459	0.0919399	0.0779799	0.060446
AT4G35630.1	PSAT - phosphoserine aminotransferase	4.46025e-07	3.33563	0.280278	0.269903	0.243927	0.262158	0.361983	0.499531	0.81365	0.0240333	0.0577366	0.0142532	0.0291597	0.0556715	0.0571926	0.162723	455.49	8	6	AT2G17630.1	650392	595262	547959	542264	472777	712176	517257	552153	491578	573695	491057	612907	876088	797668	642723	1.19466e+06	1.04985e+06	952187	1.49244e+06	2.13314e+06	1.5813e+06	2.13314e+06		0.3049	0.279055	0.25688	0.254209	0.221635
AT5G13200.1	GRAM domain family protein	4.80366e-07	5.31162	0.411437	0.179233	0.35476	0.230094	0.379019	0.497331	0.952019	0.10986	0.0484397	0.014831	0.0281461	0.053207	0.0565372	0.04395	50.06	1	1		26188.3	15312.6	24667.3	9815.95	12094.9	6913.89	19524	18101.4	19427.8	13267.5	10594	13142.7	22890.5	20813.4	17250.8	27972.3	28814.7	23194.9	50516.7	53607.4	48981.7	53607.4		0.48852	0.285643	0.460147	0.183108	0.225619
AT4G26970.1	ACO2 - aconitase 2	5.98857e-07	2.44881	0.350443	0.36028	0.34248	0.391592	0.428864	0.512416	0.83867	0.0334388	0.0280641	0.018534	0.0153265	0.0367461	0.078366	0.141009	1522.93	21	18		2.18147e+06	1.81675e+06	2.11614e+06	1.97258e+06	2.03287e+06	2.28056e+06	1.86757e+06	2.06047e+06	2.04739e+06	2.37899e+06	2.21216e+06	2.24116e+06	2.57887e+06	2.65262e+06	2.25114e+06	3.47229e+06	2.89549e+06	2.57263e+06	4.51926e+06	5.81585e+06	4.29762e+06	5.81585e+06		0.375091	0.312379	0.363857	0.339173	0.349539
AT5G56350.1	Pyruvate kinase family protein	6.33206e-07	3.42014	0.262702	0.288446	0.265928	0.251124	0.296562	0.471955	0.858879	0.0431033	0.00918806	0.0447507	0.0324999	0.0549871	0.0882154	0.129319	428.31	7	6	AT4G26390.1	307285	425451	354631	393040	412377	388508	345579	436487	318655	348650	300596	390199	491859	392893	342769	790167	599643	563691	1.14599e+06	1.37972e+06	1.02933e+06	1.37972e+06		0.222715	0.30836	0.257031	0.284869	0.298884
AT3G01830.1	Calcium-binding EF-hand family protein	6.86528e-07	Infinity	0	0	0	0	0	0	0.413032	0	0	0	0	0	0	0.521449	51.66	1	1		0	0	0	0	0	0	0	0	0	0	0	0	0	0	0	0	0	0	124.565	37577.4	8860.02	37577.4		0	0	0	0	0
AT3G15356.1	Legume lectin family protein	7.17857e-07	8.07121	0.129547	0.0912618	0.119492	0.181063	0.296767	0.489752	0.736593	0.0515029	0.0109524	0.0134412	0.0363083	0.092371	0.156578	0.228179	761.05	12	7	AT1G53080.1	811717	424527	432831	365289	364274	446246	462621	500827	576074	678985	696445	957372	1.68131e+06	1.25346e+06	888746	2.87637e+06	1.77974e+06	1.65382e+06	2.6205e+06	4.29464e+06	2.57506e+06	4.29464e+06		0.189007	0.0988505	0.100784	0.0850569	0.0848207
AT4G31210.1	DNA topoisomerase, type IA, core	7.24363e-07	31.7165	0.0304791	0.0440334	0.0648338	0.133935	0.255347	0.511629	0.966691	0.00417759	0.0184717	0.0504089	0.0473956	0.136482	0.207007	0.0524455	21.07	1	1		11408.9	10047.3	8657.27	21502.3	11502.4	10500.4	12383.8	11163.5	40508.6	56552.3	26595.5	49180.5	129791	82558.3	39934.2	244052	149859	111579	298454	329334	327304	329334		0.0346423	0.0305079	0.0262872	0.0652903	0.0349261
AT4G20830.1	FAD-binding Berberine family protein	9.06408e-07	9.36021	0.0904113	0.0746441	0.0917619	0.137879	0.113942	0.181576	0.698684	0.0047032	0.0267683	0.017932	0.0437083	0.0218653	0.0410916	0.265888	363.55	6	6		80008.2	88524.4	82676.3	50519.4	59604.1	97276	82932.5	102527	69502	173424	113244	96430	105258	125915	85416.1	140531	211578	152402	460312	926171	554820	926171		0.0863859	0.0955811	0.0892668	0.0545465	0.0643554
AT3G09840.1	CDC48, ATCDC48, CDC48A - cell division cycle 48	9.2031e-07	2.97759	0.28558	0.302598	0.29303	0.332153	0.376652	0.568523	0.850342	0.00858481	0.0241136	0.0329394	0.0492731	0.0417872	0.136056	0.13804	1682.59	27	26	AT5G03340.1;AT3G53230.1	3.77969e+06	3.56589e+06	3.72404e+06	4.18079e+06	3.56935e+06	3.97911e+06	4.13899e+06	3.90591e+06	3.31347e+06	4.58131e+06	3.56165e+06	4.73189e+06	5.48847e+06	4.59351e+06	4.51772e+06	9.26118e+06	6.96962e+06	5.80617e+06	9.40628e+06	1.29206e+07	1.06339e+07	1.29206e+07		0.292532	0.275984	0.288225	0.323575	0.276253
AT3G28930.1	AIG2 - AIG2-like (avirulence induced gene) family protein	9.24593e-07	14.0781	0.0831782	0.0498554	0.0704293	0.148053	0.221155	0.293853	0.701872	0.0382052	0.0149106	0.0106393	0.0281828	0.0560926	0.0356753	0.274806	132.75	3	3		44441	18271.2	51413.6	24308.2	28741.8	15354.8	37704.2	30487.8	28441.4	81679.8	65182.4	56276.1	98521.9	128012	76904.8	148224	138563	116399	209785	457355	295873	457355		0.0971696	0.0399497	0.112415	0.0531495	0.0628436
AT2G45220.1	Plant invertase/pectin methylesterase inhibitor superfamily	9.47955e-07	Infinity	3.43656e-05	0	0	0.000491054	1.69226e-06	5.5556e-06	0.522146	5.9523e-05	0	0	0.000837601	2.93109e-06	6.98141e-06	0.415377	168.65	3	3	AT4G02300.1	0	14.8349	0	0	0	0	0	0	0	209.823	0	2.15396	0	0.730513	0	1.92704	0	0.471189	35605.6	143893	45900.7	143893		0	0.000103097	0	0	0
AT5G17380.1	Thiamine pyrophosphate dependent pyruvate decarboxylase family protein	1.34171e-06	4.9872	0.146026	0.191665	0.173423	0.18305	0.256449	0.301626	0.728259	0.0314289	0.0320063	0.0324508	0.0242986	0.0338708	0.0355009	0.236165	466.06	9	8		156742	241415	193602	237160	230856	308693	189349	276933	236501	255640	211068	275091	383057	361052	295133	462644	383580	376094	773477	1.35081e+06	826933	1.35081e+06		0.116035	0.178718	0.143323	0.175568	0.170902
AT5G59420.1	ORP3C - OSBP(oxysterol binding protein)-related protein 3C	1.46545e-06	4.53084	0.184453	0.191631	0.210478	0.195044	0.249015	0.32639	0.835725	0.0680017	0.0358076	0.0186004	0.0299637	0.0494648	0.0367952	0.145137	349.09	8	8	AT3G09300.1	111620	61373.2	61883.9	80205.4	66739.4	97073.6	98166.3	82952.3	86899.2	82045.3	70457.1	95861.3	129030	88329.3	99730.5	143524	121037	151056	307675	424458	332058	424458		0.262971	0.144592	0.145795	0.18896	0.157234
AT2G14610.1	PR1, PR 1, ATPR1 - pathogenesis-related gene 1	1.78058e-06	22.1258	0.0340501	0.0359287	0.0316554	0.0340817	0.0356085	0.0272546	0.603029	0.00266258	0.00385322	0.00382021	0.00570678	0.00778207	0.0144125	0.372656	220.63	4	4		78241.8	80090.3	69027.2	70327.5	86750.5	82824.9	80145.1	64236.2	66987.6	66860.5	70322.9	90386.4	98773.5	65716.9	73274.4	23696.4	81197.4	77090.2	580308	2.22573e+06	1.2205e+06	2.22573e+06		0.0351533	0.0359838	0.0310133	0.0315975	0.0389762
AT2G17420.1	NTRA, ATNTRA, NTR2 - NADPH-dependent thioredoxin reductase A	2.01327e-06	2.42663	0.359943	0.345391	0.380224	0.367657	0.391709	0.444898	0.838136	0.0390122	0.0323889	0.0458947	0.0118726	0.0408548	0.0486471	0.147622	114.45	3	3	AT4G35460.1	245260	304995	277018	292652	245496	255680	281617	330282	261988	282524	290306	272174	334609	292122	273551	302179	376540	343812	544647	766116	615565	766116		0.320134	0.398106	0.361588	0.381994	0.320442
AT1G75040.1	PR5, PR-5 - pathogenesis-related gene 5	2.01765e-06	4.77722	0.189289	0.157907	0.172554	0.191483	0.200894	0.29122	0.754359	0.0367279	0.0269255	0.01191	0.0271154	0.0618358	0.0131664	0.21297	708.69	10	10		886170	614931	875979	789378	615318	578299	741877	759412	665639	867849	670486	866306	1.09806e+06	580403	844357	1.23963e+06	1.1566e+06	1.2609e+06	2.68585e+06	4.18599e+06	2.60138e+06	4.18599e+06		0.211699	0.146902	0.209265	0.188576	0.146995
AT1G65980.1	TPX1 - thioredoxin-dependent peroxidase 1	2.04519e-06	3.12694	0.282956	0.278991	0.299041	0.318976	0.368494	0.59374	0.872388	0.0192845	0.013461	0.0240186	0.0520063	0.0389828	0.194389	0.139317	296.71	5	3	AT1G65980.2	1.59416e+06	1.7032e+06	1.82682e+06	1.59246e+06	1.74732e+06	1.71259e+06	1.87908e+06	1.89829e+06	1.63811e+06	2.09757e+06	1.56315e+06	2.11577e+06	2.23461e+06	1.98416e+06	2.45447e+06	4.93899e+06	2.91905e+06	2.89429e+06	4.36895e+06	6.03649e+06	5.39305e+06	6.03649e+06		0.264086	0.28215	0.30263	0.263806	0.28946
AT3G09440.1	Heat shock protein 70 (Hsp 70) family protein	2.28226e-06	2.69826	0.322521	0.345126	0.401744	0.454513	0.604868	0.731932	0.870245	0.00287043	0.0237872	0.0644443	0.0866382	0.118413	0.0807104	0.12371	895.26	11	6		774490	787156	785841	808698	903771	799552	857835	1.15231e+06	913964	1.3143e+06	893929	1.09996e+06	1.75648e+06	1.46415e+06	1.18193e+06	1.83376e+06	1.9361e+06	1.55755e+06	2.0795e+06	2.42618e+06	1.82844e+06	2.42618e+06		0.319222	0.324442	0.3239	0.333321	0.372507
AT5G36880.2	ACS - acetyl-CoA synthetase	2.38987e-06	3.74872	0.200727	0.22571	0.220907	0.243231	0.26379	0.356552	0.752467	0.0221765	0.0323562	0.0225277	0.0434216	0.0415798	0.0539536	0.216967	494.16	10	10		355802	306033	288309	328229	325118	415059	357209	378977	309484	462153	353933	335255	483214	413347	352095	606679	616617	464450	1.04479e+06	1.57784e+06	939186	1.57784e+06		0.225499	0.193957	0.182724	0.208024	0.206052
AT2G37760.1	NAD(P)-linked oxidoreductase superfamily protein	2.5926e-06	8.28244	0.0926273	0.139923	0.172428	0.184685	0.23905	0.25772	0.76718	0.0073556	0.0469805	0.0550431	0.0536646	0.0384292	0.0298515	0.201635	194.02	5	4	AT2G37760.3;AT2G37790.1	64507.3	57401.5	55626.7	58214.2	118090	91881	92401.7	150667	87417.8	144211	130573	79194.3	151898	177682	128599	155092	186616	152255	416829	638888	414710	638888		0.100968	0.0898458	0.087068	0.0911179	0.184837
AT3G02360.1	6-phosphogluconate dehydrogenase family protein	2.62019e-06	2.33765	0.390151	0.390871	0.38217	0.368919	0.518267	0.577269	0.862405	0.0375607	0.0210966	0.0420466	0.0734196	0.0446027	0.0528246	0.120838	334.42	5	4		181271	159982	150451	172163	154653	165796	178646	159647	143353	146633	129172	189140	196943	233332	222893	266402	238581	222544	324964	420097	341821	420097		0.431497	0.380821	0.358134	0.409816	0.368137
AT1G45000.2	AAA-type ATPase family protein	2.84396e-06	2.88898	0.302197	0.496626	0.477543	0.538026	0.502627	0.68067	0.87304	0.0468712	0.0645489	0.0518445	0.0266801	0.00951736	0.119829	0.113352	333.46	3	3		128572	97177	101857	196595	152897	188893	181382	151049	185266	205106	186371	191788	179077	185541	180273	279991	260687	197225	302503	361361	282585	361361		0.3558	0.268919	0.281871	0.544039	0.423115
AT5G42790.1	PAF1, ATPSM30, ARS5 - proteasome alpha subunit F1	3.11696e-06	3.10268	0.343044	0.36235	0.272644	0.338139	0.350851	0.436003	0.845926	0.011814	0.0541333	0.0608321	0.0136379	0.0371268	0.055734	0.136001	89.74	2	2		304681	306795	287949	272776	310481	366786	178843	281299	254701	307295	295806	283462	318923	331137	269834	435677	365341	342136	694973	873964	648989	873964		0.34862	0.351039	0.329474	0.312113	0.355256
AT3G46290.1	HERK1 - hercules receptor kinase 1	3.14187e-06	6.32951	0.154322	0.195309	0.154149	0.157424	0.186902	0.34199	0.975687	0.0250015	0.0325002	0.0539786	0.0144007	0.0602659	0.13857	0.0353022	20.14	1	1		20367.3	23395.1	16854.1	20678.6	28404.7	27632.3	12218	22625.5	25704.8	19689.7	19364.5	22780.7	21641.5	33386.4	18385.4	65230.6	38475	30625.2	130930	129865	122445	130930		0.155558	0.178683	0.128726	0.157936	0.216945
AT3G05530.1	RPT5A, ATS6A.2 - regulatory particle triple-A ATPase 5A	3.30493e-06	2.71119	0.303215	0.412524	0.367548	0.445314	0.443063	0.598254	0.822071	0.0252827	0.064046	0.0601667	0.0349218	0.0279342	0.05217	0.1542	229	6	6		127708	108672	123520	183897	134949	170800	172836	129984	133443	192087	169397	167082	187635	171958	166301	243565	253032	213500	287756	395650	292352	395650		0.32278	0.274667	0.312196	0.464797	0.341083
AT3G22060.1	Receptor-like protein kinase-related family protein	4.00182e-06	5.54895	0.154983	0.130755	0.192393	0.221406	0.315412	0.35339	0.725554	0.0524724	0.0169549	0.0264298	0.0542956	0.00931781	0.0319683	0.242082	261.53	6	6		201448	98071	165575	134638	112245	145507	169751	186128	221480	265056	160628	238743	319525	322153	304856	340151	389992	330362	542529	1.00032e+06	634504	1.00032e+06		0.201385	0.0980401	0.165523	0.134595	0.11221
AT4G38630.1	RPN10, MCB1, ATMCB1, MBP1 - regulatory particle non-ATPase 10	4.06646e-06	2.76597	0.312732	0.384775	0.313737	0.441612	0.326156	0.615136	0.865006	0.030523	0.059359	0.0335997	0.107931	0.0322452	0.0817277	0.118101	88.72	1	1		40578	44964.5	49355.5	60519.8	45474.5	59980.2	39643.6	48805.3	46882.8	78104.6	47204.5	65182.2	51855.6	42670.3	46162.8	100562	87683.1	77096.6	112262	143785	117077	143785		0.282214	0.312721	0.34326	0.420906	0.316268
AT2G20610.1	SUR1, HLS3, RTY, ALF1, RTY1 - Tyrosine transaminase family protein	4.0913e-06	2.64584	0.337593	0.312958	0.294891	0.323569	0.418018	0.458419	0.780235	0.0620132	0.0166684	0.021304	0.0375868	0.0232177	0.0379053	0.192527	428.36	9	7	AT2G20610.2;AT4G28420.2	387695	422538	545720	427568	393672	435767	422321	396746	365374	418236	392069	489317	583167	524416	571400	671404	575838	594011	858599	1.33884e+06	936396	1.33884e+06		0.289575	0.315599	0.407606	0.319356	0.294039
AT5G59890.1	ADF4, ATADF4 - actin depolymerizing factor 4	4.1755e-06	6.96992	0.103622	0.135339	0.213949	0.287146	0.311462	0.451948	0.722235	0.00852545	0.016081	0.0518679	0.0508673	0.0508393	0.211119	0.249496	194.17	2	2		55862	52820.8	62009.8	80955	77691.6	64292.9	126442	140396	85593	188864	134982	149159	174100	197268	141693	380541	199130	164808	356664	549089	283961	549089		0.101736	0.0961971	0.112932	0.147435	0.141492
AT2G20580.1	RPN1A, ATRPN1A - 26S proteasome regulatory subunit S2 1A	4.54796e-06	2.6343	0.327652	0.459723	0.395522	0.456687	0.459625	0.51241	0.863133	0.0366809	0.040016	0.0486995	0.0550583	0.042955	0.0709599	0.118615	595.37	10	10	AT4G28470.1	397867	384099	320716	503955	477882	565319	506743	410301	414048	579933	458868	498139	529780	555121	461925	652420	578694	493355	896518	1.1218e+06	886473	1.1218e+06		0.354667	0.342394	0.285893	0.449237	0.425995
AT4G20780.1	CML42 - calmodulin like 42	4.83008e-06	Infinity	0	0	0.0250048	0	0	0.130878	0.735268	0	0	0.0433096	0	0	0.0663908	0.246014	27.11	1	1	AT5G44460.1	0	0	0	0	0	0	0	0	1042.94	0	0	0	0	0	0	1290.36	1283.05	2885.45	7141.75	13903.1	9622.7	13903.1		0	0	0	0	0
AT4G29040.1	RPT2a - regulatory particle AAA-ATPase 2A	4.98043e-06	3.26582	0.297322	0.410251	0.264592	0.409446	0.453001	0.619455	0.86411	0.0290156	0.0253293	0.00904936	0.0858486	0.103437	0.128326	0.118852	271.11	4	4	AT2G20140.1	161786	152887	184378	214055	232673	241872	151991	142331	149792	234584	178538	274128	307981	192734	259640	422781	336772	280194	454750	559496	436152	559496		0.289165	0.273258	0.329543	0.382586	0.415863
AT1G77510.1	ATPDIL1-2, PDI6, ATPDI6, PDIL1-2 - PDI-like 1-2	5.08896e-06	2.96848	0.299386	0.360942	0.304735	0.323808	0.472898	0.598172	0.888719	0.0629696	0.0182333	0.0131523	0.0782117	0.0343693	0.0537011	0.192422	434.12	8	5		130524	88570.2	131810	138432	135549	149074	114339	124532	118303	122256	98303.2	158971	198680	183710	171886	250433	240511	210163	260409	390549	390694	390694		0.334083	0.226699	0.337374	0.354323	0.346943
AT5G03630.1	ATMDAR2 - Pyridine nucleotide-disulphide oxidoreductase family protein	5.12212e-06	2.61871	0.321433	0.34894	0.365559	0.428583	0.536079	0.576626	0.84174	0.0447219	0.0726785	0.047671	0.0542843	0.0407642	0.00986152	0.137443	1163.06	15	14		1.36648e+06	1.0529e+06	1.34218e+06	1.32738e+06	1.09605e+06	1.66003e+06	1.21376e+06	1.56039e+06	1.5038e+06	1.57981e+06	1.52165e+06	1.91402e+06	2.1382e+06	2.22134e+06	1.91392e+06	2.21912e+06	2.29263e+06	2.23621e+06	2.93469e+06	3.90083e+06	3.01492e+06	3.90083e+06		0.350305	0.269918	0.344075	0.340282	0.280978
AT2G33150.1	PKT3, PED1, KAT2 - peroxisomal 3-ketoacyl-CoA thiolase 3	5.19329e-06	2.40765	0.443641	0.401501	0.359197	0.370511	0.377875	0.436158	0.86482	0.0839565	0.0549828	0.0213424	0.0242086	0.0395209	0.0119328	0.141986	721.09	10	10	AT1G04710.1	2.49174e+06	2.02144e+06	1.71187e+06	1.75416e+06	1.70602e+06	2.17357e+06	1.75358e+06	1.72017e+06	1.56641e+06	1.60458e+06	1.77578e+06	1.81856e+06	1.65028e+06	1.98051e+06	1.67146e+06	1.97562e+06	2.07007e+06	2.07437e+06	3.35306e+06	4.67725e+06	4.10463e+06	4.67725e+06		0.532737	0.432185	0.366	0.375042	0.364749
AT3G49120.1	ATPERX34, PERX34, PRXCB, ATPCB, PRX34 - peroxidase CB	5.27556e-06	3.83171	0.274838	0.218238	0.293404	0.208584	0.259127	0.255978	0.799234	0.0116108	0.0138195	0.105711	0.0260357	0.0387814	0.0146499	0.173977	507.83	7	7	AT3G32980.1;AT3G49110.1	1.01854e+06	965399	937566	717758	791804	810288	684169	1.00394e+06	1.43075e+06	708790	842667	665777	864880	1.07424e+06	815375	883442	871061	966519	2.49803e+06	3.54331e+06	2.45446e+06	3.54331e+06		0.287455	0.272457	0.264602	0.202567	0.223465
AT3G19010.1	2-oxoglutarate (2OG) and Fe(II)-dependent oxygenase superfamily protein	5.72649e-06	3.10186	0.265675	0.282828	0.280732	0.374033	0.525753	0.679886	0.824086	0.0110036	0.0223944	0.0612399	0.0575929	0.0717895	0.207314	0.152346	443.67	7	7	AT3G19010.2;AT3G19010.3	408135	377261	384473	430261	377422	437716	372227	514978	348966	578033	453779	615199	856061	805446	653586	1.29509e+06	1.01173e+06	686974	1.08083e+06	1.46779e+06	1.08014e+06	1.46779e+06		0.27806	0.257026	0.261939	0.293134	0.257136
AT4G16260.1	Glycosyl hydrolase superfamily protein	6.41024e-06	12.2082	0.0947344	0.0883031	0.0818471	0.0612942	0.0824947	0.201178	0.748293	0.00469475	0.00635713	0.036947	0.00529986	0.0309135	0.117325	0.224179	653.55	9	9		113628	116800	105989	96027.7	110344	107207	50036.8	136640	103975	65311.7	76264.3	76089.2	132535	100856	59560.2	396834	178782	138800	798747	1.18372e+06	674841	1.18372e+06		0.0959925	0.0986719	0.0895388	0.0811237	0.0932178
AT3G51160.1	MUR1, MUR_1, GMD2 - NAD(P)-binding Rossmann-fold superfamily protein	6.93799e-06	2.84079	0.296988	0.279812	0.345035	0.387008	0.557359	0.643319	0.794887	0.0229601	0.00500637	0.0596009	0.0803553	0.0980863	0.0879885	0.178002	226.05	3	3	AT5G66280.1	286356	246494	277171	256778	257254	249143	325859	360756	254453	381051	268710	405787	586601	523062	410510	574769	669442	510413	639845	909152	619022	909152		0.314971	0.271125	0.304868	0.282437	0.28296
AT3G48890.1	ATMP2, ATMAPR3, MSBP2, MAPR3 - membrane-associated progesterone binding protein 3	6.98575e-06	20.3215	0.0782473	0.0467195	0.0387381	0.140757	0.267401	0.383737	0.787216	0.0504472	0.0293486	0.00913788	0.0273539	0.116894	0.0859498	0.256372	74.82	1	1		34763.1	11761.8	55669.3	34136	8914.99	17966.5	15690.1	21297.7	13605.8	59145.9	50580.2	74109	174837	92648.9	81751.3	185318	191842	124017	373990	435347	218799	435347		0.0798515	0.0270171	0.127873	0.078411	0.0204779
AT5G37600.1	ATGSR1, GLN1;1, GSR 1, ATGLN1;1 - glutamine synthase clone R1	7.73275e-06	3.33266	0.227048	0.216809	0.233624	0.282076	0.383318	0.48979	0.722551	0.0100114	0.0405174	0.0137517	0.0477186	0.0590829	0.103819	0.241074	711.29	10	6	AT3G17820.1;AT5G16570.1	1.01131e+06	1.00178e+06	1.08498e+06	932029	834935	1.1914e+06	1.03371e+06	1.13438e+06	1.01973e+06	1.29352e+06	1.06086e+06	1.49456e+06	1.91284e+06	1.88394e+06	1.43361e+06	2.05398e+06	2.7622e+06	1.86703e+06	2.56642e+06	4.54835e+06	2.74447e+06	4.54835e+06		0.222347	0.220252	0.238544	0.204916	0.183569
AT1G64520.1	RPN12a - regulatory particle non-ATPase 12A	8.77487e-06	3.9076	0.214022	0.318045	0.278563	0.427633	0.468801	0.510634	0.836311	0.0665421	0.0635989	0.0527412	0.0729443	0.0103975	0.0368696	0.141955	85.69	3	3	AT5G42040.1	12034.8	23032.5	18077.3	32119.8	21838	25017.3	27052.3	23721.3	18397.5	39834.8	28520.6	37832	39771.5	38125.4	38513	42275.5	45312.8	39209.3	61830.3	82771.4	63066.1	82771.4		0.145398	0.278266	0.218401	0.388054	0.263835
AT2G30110.1	ATUBA1, MOS5, UBA1 - ubiquitin-activating enzyme 1	9.18268e-06	2.27142	0.368795	0.405962	0.399477	0.390376	0.443963	0.51851	0.83769	0.0492647	0.0445064	0.0318229	0.0287761	0.0334049	0.0712785	0.143013	704.74	12	12	AT5G06460.1	764734	584030	685312	832880	670224	735961	667217	762174	773909	758774	658003	736326	885092	767148	796419	1.0397e+06	1.01762e+06	802494	1.34244e+06	1.83849e+06	1.43932e+06	1.83849e+06		0.415959	0.317669	0.372759	0.453025	0.364552
AT3G19480.1	D-3-phosphoglycerate dehydrogenase	9.41325e-06	Infinity	0	0.417512	0.53499	0.166165	0.0843856	0.238543	0.672904	0	0.139488	0.307604	0.141171	0.0749167	0.179076	0.28782	128.35	3	1		0	0	0	4162.8	6263.2	8343.25	2832.03	9567.47	11651	3535.9	3878.74	55.2937	1575.06	19.3096	2199.19	1353.1	2814.56	6556.06	8396.24	14985	6869.18	14985		0	0	0	0.277798	0.417964
AT3G06860.1	MFP2, ATMFP2 - multifunctional protein 2	1.05034e-05	3.79533	0.254177	0.299692	0.206149	0.218105	0.309322	0.364127	0.782404	0.0292436	0.0723191	0.0263357	0.0591943	0.0237918	0.0305904	0.209719	230.5	4	3		73715.9	63720.9	58958.1	62997.4	70285.9	98279.8	48129.3	60823.4	50332.7	41312.9	55432.5	71777.6	73281.9	85499.8	80222	85749.3	94103.6	101497	149787	257557	197197	257557		0.286212	0.247405	0.228913	0.244596	0.272895
AT1G05010.1	EFE, ACO4, EAT1 - ethylene-forming enzyme	1.05387e-05	2.86808	0.278143	0.290605	0.285608	0.459093	0.641686	0.790494	0.797736	0.0410661	0.0450976	0.0372886	0.126532	0.0967767	0.189086	0.176232	754.3	10	9	AT1G12010.1	1.82465e+06	1.35696e+06	1.67747e+06	1.72795e+06	1.41363e+06	1.93521e+06	1.8478e+06	1.71775e+06	1.42394e+06	3.23114e+06	1.83811e+06	2.95097e+06	4.3775e+06	3.51431e+06	3.31825e+06	5.74039e+06	4.52714e+06	3.54216e+06	4.16925e+06	5.82324e+06	3.94374e+06	5.82324e+06		0.31334	0.233025	0.288064	0.296734	0.242757
AT5G66780.1	unknown protein; Has 1807 Blast hits to 1807 proteins in 277 species: Archae - 0; Bacteria - 0; Metazoa - 736; Fungi - 347; Plants - 385; Viruses - 0; Other Eukaryotes - 339 (source: NCBI BLink).	1.1511e-05	Infinity	0	0	0.00752461	0	0	0.0453546	0.396837	0	0	0.013033	0	0	0.0314311	0.522456	22.89	1	1		0	0	0	0	0	0	0	3278.15	0	0	0	0	0	0	0	1470.89	10243.1	8045.13	12338.4	145219	15327.4	145219		0	0	0	0	0
AT3G04720.1	PR4, HEL, PR-4 - pathogenesis-related 4	1.30266e-05	9.37483	0.116616	0.0751841	0.0951372	0.104909	0.149438	0.211706	0.704839	0.0493049	0.0164306	0.0243229	0.0383399	0.0486031	0.0142347	0.270331	119.22	1	1		224829	127585	103467	86188.3	85040.4	122685	90659.7	153754	127502	84260.3	183740	142115	212292	247431	124469	256123	292927	278564	611522	1.30308e+06	840786	1.30308e+06		0.172536	0.0979097	0.0794013	0.0661418	0.0652609
AT4G30530.1	Class I glutamine amidotransferase-like superfamily protein	1.34364e-05	4.30432	0.183068	0.205834	0.208538	0.278685	0.384851	0.512997	0.787981	0.0237005	0.0936291	0.00481259	0.0169894	0.0739013	0.140223	0.184009	610.56	12	11	AT4G30550.1	596710	542767	698970	630874	408755	1.02745e+06	699958	713163	681108	975588	868334	954757	1.57286e+06	1.16743e+06	1.12456e+06	2.25608e+06	1.49859e+06	1.39707e+06	2.32326e+06	3.34748e+06	2.24252e+06	3.34748e+06		0.178256	0.162142	0.208805	0.188462	0.122108
AT3G55410.1	2-oxoglutarate dehydrogenase, E1 component	1.46312e-05	2.40974	0.322998	0.344437	0.342373	0.337569	0.394675	0.398957	0.77834	0.0141055	0.0580816	0.0127531	0.0322024	0.0472758	0.0374341	0.192277	897.7	13	10		753101	693075	707403	732959	655814	907754	728369	774262	780133	775971	669369	805396	997073	801213	833202	919130	948761	792148	1.50793e+06	2.22249e+06	1.45913e+06	2.22249e+06		0.338854	0.311846	0.318293	0.329791	0.29508
AT5G11520.1	ASP3, YLS4 - aspartate aminotransferase 3	1.48143e-05	2.64888	0.376392	0.386272	0.338231	0.38288	0.414987	0.303542	0.804044	0.0535668	0.0278367	0.0112842	0.0595365	0.0487876	0.0418341	0.169751	138.97	5	2		103894	83132.8	110019	98097.9	96713	110032	89931.2	85648.3	91350.4	116338	85014.8	100813	119330	94745.3	113430	69029.2	91030.6	79493.1	186807	263064	184675	263064		0.394936	0.316017	0.418222	0.372904	0.36764
AT4G32760.1	ENTH/VHS/GAT family protein	1.63812e-05	4.93745	0.281597	0.253607	0.167353	0.297161	0.317148	0.402201	0.826296	0.023881	0.0321163	0.0285169	0.0533479	0.0857319	0.112014	0.198591	65.27	1	1		18877.4	21054.4	22363.6	20983	16255	18865.5	10458.6	11953.3	14610.4	24142.8	24225.2	17370.6	30296.3	21971.7	17892.3	20729.1	37026	31221	44966.8	73740.9	64087.6	73740.9		0.255997	0.285519	0.303273	0.284551	0.220435
AT1G78570.1	RHM1, ROL1, ATRHM1 - rhamnose biosynthesis 1	1.63872e-05	3.96913	0.222198	0.404593	0.366166	0.568673	0.564579	0.672573	0.881934	0.0441744	0.0929457	0.0722617	0.135133	0.0384507	0.198	0.102696	175.31	4	4		115996	102124	149511	274905	222100	172400	247490	184854	173484	398136	285438	257305	335613	302223	296270	496971	310923	304889	459114	551506	448554	551506		0.210326	0.185172	0.271095	0.498462	0.402716
AT3G46440.1	UXS5 - UDP-XYL synthase 5	1.71822e-05	2.4544	0.397825	0.394322	0.344322	0.373573	0.409825	0.547013	0.845103	0.0344666	0.0401678	0.0208733	0.0527594	0.0174921	0.126634	0.140983	147.01	3	3	AT2G28760.1	221199	243797	205275	216088	202066	246215	206868	187569	185689	236597	177980	214835	235571	236096	218824	377577	308691	235362	406764	561614	455487	561614		0.393864	0.434101	0.36551	0.384764	0.359795
AT1G26380.1	FAD-binding Berberine family protein	1.79659e-05	13.3579	0.0654034	0.0773108	0.230003	0.129359	0.167527	0.367126	0.873652	0.0146283	0.019495	0.206348	0.0406976	0.0335403	0.12452	0.13957	288.77	6	3	AT2G34810.1	22195.3	14066.7	19844.2	28155	17174.6	20991.3	28113.1	35423.2	133772	27201	49857.2	33912.5	53592	53289.6	36831	145997	82027.4	86913.6	256531	285949	206980	285949		0.0776196	0.0491929	0.0693977	0.0984615	0.0600616
AT1G23190.1	PGM3 - Phosphoglucomutase/phosphomannomutase family protein	1.90221e-05	2.50633	0.377207	0.571512	0.488992	0.606693	0.5461	0.621157	0.945407	0.0196132	0.0823544	0.084469	0.0889789	0.039585	0.0844118	0.0663386	192.09	5	5		308248	279954	284803	458550	370409	493744	437696	308214	385810	547126	433114	423886	435418	442218	386253	549048	468394	420159	672390	771464	744190	771464		0.399562	0.362887	0.369172	0.594389	0.480137
AT1G16470.1	PAB1 - proteasome subunit PAB1	1.91455e-05	2.25506	0.49133	0.499905	0.409024	0.413467	0.512271	0.658943	0.922374	0.0681446	0.0436116	0.0625873	0.0504044	0.0517123	0.11848	0.0714869	304.91	4	3	AT1G79210.1	574073	593851	455129	543639	506213	601528	412927	529923	408317	460146	397506	508189	613434	577018	501778	872993	624993	678760	999683	1.10113e+06	946146	1.10113e+06		0.521349	0.539311	0.41333	0.49371	0.459722
AT3G14400.1	UBP25 - ubiquitin-specific protease 25	2.40513e-05	14.1049	0.20678	0.118772	0.0609067	0.138486	0.306721	0.592193	0.859085	0.0636348	0.0169126	0.0279665	0.141717	0.0601257	0.0973927	0.144445	24.26	2	2		262325	165393	153664	126564	94924.4	112450	46592.6	37740.6	86912	61812.2	44719.6	282836	298324	337585	226468	660286	498114	506610	666678	811524	937200	937200		0.279903	0.176476	0.163961	0.135045	0.101285
AT5G20960.1	AAO1, AO1, ATAO, AT-AO1, AOalpha, AtAO1 - aldehyde oxidase 1	2.76072e-05	6.21999	0.133497	0.124607	0.170997	0.169575	0.199508	0.241758	0.775053	0.0152722	0.0422815	0.019974	0.0275304	0.0708322	0.0719927	0.21454	219.93	5	5		50656.7	55400.4	44008.3	28397.2	55969.4	55704.8	71682.4	63816.5	56720.4	62760.5	53636.4	74223.6	94567.5	85099.9	44600.5	95389.2	114839	61532.7	281945	374702	214596	374702		0.135192	0.147852	0.117449	0.0757861	0.14937
AT3G52880.1	ATMDAR1, MDAR1 - monodehydroascorbate reductase 1	3.08938e-05	2.49057	0.463594	0.480652	0.457462	0.398182	0.492226	0.375502	0.935212	0.029264	0.00244198	0.0511988	0.0396649	0.0826286	0.0938968	0.0574966	78.31	1	1		396904	425598	375358	413217	416356	412362	389838	440038	352140	381413	331298	316135	469545	460354	341942	230201	374897	365144	788400	766767	861285	861285		0.460828	0.494143	0.435811	0.479768	0.483413
AT2G05840.1	PAA2 - 20S proteasome subunit PAA2	3.4771e-05	2.13497	0.392166	0.444758	0.419794	0.404958	0.420597	0.574887	0.837264	0.0365635	0.0105323	0.049635	0.0644331	0.0712855	0.0606086	0.144752	133.84	3	3	AT5G35590.1	149620	146645	125572	158213	163714	156481	149757	168684	133115	129301	134596	171700	179766	131397	141256	231167	192190	195026	259186	358553	282872	358553		0.417289	0.408991	0.350219	0.441254	0.456595
AT1G22400.1	UGT85A1, ATUGT85A1 - UDP-Glycosyltransferase superfamily protein	3.48385e-05	18.1907	0.0476573	0.082176	0.172976	0.101402	0.102098	0.209454	0.86692	0.0121052	0.0106571	0.165103	0.0313645	0.0439289	0.0556538	0.127182	121.85	3	2		39060.2	35279.3	23239.5	55423.7	63667.5	49165.7	52915.2	53083.5	248173	93636.3	60259.9	53726.9	78473.8	94285.4	36287.5	186628	124613	117621	582972	682506	509557	682506		0.0572306	0.0516909	0.0340503	0.0812061	0.0932849
AT1G24100.1	UGT74B1 - UDP-glucosyl transferase 74B1	3.63771e-05	2.40516	0.345986	0.379361	0.332913	0.364431	0.448172	0.558869	0.800709	0.022107	0.0506937	0.0428758	0.0610622	0.0304972	0.108326	0.177341	142.51	3	3		267936	286153	304509	310589	273575	357257	316258	257173	252725	298872	252288	353210	363266	398843	350072	565307	419214	402366	546193	827198	613644	827198		0.323907	0.34593	0.368121	0.375471	0.330724
AT2G21620.1	RD2 - Adenine nucleotide alpha hydrolases-like superfamily protein	3.76902e-05	2.60837	0.355207	0.331597	0.283981	0.310043	0.3076	0.341978	0.740726	0.0652676	0.0211734	0.0172127	0.010055	0.0305401	0.0465406	0.227255	262.65	6	6	AT2G21620.2	471169	362898	335739	343032	360019	389000	313882	329482	291872	338721	330227	352121	376374	317476	319170	337674	433552	355012	632374	1.09777e+06	709296	1.09777e+06		0.429206	0.330578	0.305838	0.312481	0.327955
AT3G03650.1	EDA5 - Exostosin family protein	4.05584e-05	Infinity	0	0	0.00173554	0.0356935	0.213369	0.619959	0.767787	0	0	0.00300605	0.034836	0.0775809	0.307157	0.203408	24.94	1	1		0	0	0	0	0	0	504.239	0	0	3629.48	0	6740.79	20604.3	28206.8	13180.4	93707.1	49103.9	37309.7	66070.2	96845.5	60154.5	96845.5		0	0	0	0	0
AT3G52930.1	Aldolase superfamily protein	4.44712e-05	2.4942	0.330543	0.317211	0.340127	0.336103	0.354238	0.365599	0.791188	0.0368741	0.041335	0.0134057	0.0154902	0.0219119	0.093344	0.185559	1426.69	18	10		9.79679e+06	7.94965e+06	8.35608e+06	9.57398e+06	7.4928e+06	7.98287e+06	9.22465e+06	9.08043e+06	8.55424e+06	9.29676e+06	8.74348e+06	8.5013e+06	9.63666e+06	9.67802e+06	8.65896e+06	7.03099e+06	1.19179e+07	9.92193e+06	1.91729e+07	2.63228e+07	1.69832e+07	2.63228e+07		0.372178	0.302006	0.317446	0.363714	0.28465
AT1G78380.1	ATGSTU19, GST8, GSTU19 - glutathione S-transferase TAU 19	4.4819e-05	2.20544	0.54809	0.49197	0.451042	0.434149	0.537641	0.494328	0.957488	0.0276336	0.0718301	0.0540147	0.110604	0.0514873	0.0256288	0.0524037	225.4	5	3	AT1G78320.1;AT1G17170.1	694116	632974	641628	664492	495398	607246	607480	478544	534101	417140	473017	669288	691354	665730	574098	562150	623438	590016	1.07632e+06	1.19732e+06	1.16562e+06	1.19732e+06		0.579725	0.528659	0.535887	0.554983	0.413756
AT5G51830.1	pfkB-like carbohydrate kinase family protein	4.82611e-05	7.64213	0.102694	0.138857	0.0981852	0.171196	0.23325	0.442024	0.750345	0.0123989	0.0390608	0.0428368	0.0862187	0.0484912	0.168368	0.219507	128.05	2	2		20370.4	23790.5	25969.6	30379.4	41051.2	23395.9	11162	26849.4	29040	39526.7	19071.7	58312.8	65518.4	49355.9	44413.5	144003	86504.1	71354	151021	227636	133759	227636		0.0894868	0.104512	0.114084	0.133456	0.180337
AT1G78900.1	VHA-A - vacuolar ATP synthase subunit A	5.38895e-05	2.37699	0.62574	0.400504	0.454086	0.386723	0.456695	0.62187	0.919234	0.0234776	0.0466014	0.0171914	0.11735	0.057496	0.0327012	0.132172	192.82	3	3		222207	215267	206157	153991	135823	122141	162493	152466	152110	170026	90045	137709	154244	177363	138145	223305	215200	201145	339778	342864	262875	342864		0.648092	0.62785	0.601279	0.449133	0.396144
AT3G28940.1	AIG2-like (avirulence induced gene) family protein	5.44935e-05	3.31406	0.27483	0.243305	0.267291	0.312642	0.43398	0.359349	0.806327	0.0692103	0.051731	0.027904	0.0810976	0.0316897	0.0349626	0.188767	159.81	2	2		122506	87771.4	147595	120335	79763.6	116724	129132	113672	105252	140103	98510.2	168498	202396	174903	187813	141716	154289	171926	270365	434054	345549	434054		0.282238	0.202213	0.340038	0.277234	0.183764
AT4G21580.1	oxidoreductase, zinc-binding dehydrogenase family protein	5.63589e-05	2.58937	0.36256	0.392006	0.320729	0.32875	0.427642	0.456381	0.830487	0.0547148	0.0827976	0.0152197	0.0735275	0.0487649	0.0424535	0.150646	291.03	6	5	AT4G21580.2	298340	363068	271805	264866	337204	406936	262331	288438	274773	273846	223488	348853	365803	409293	325636	433027	376969	364707	610817	857984	668833	857984		0.347722	0.423163	0.316794	0.308707	0.393018
AT1G76140.1	Prolyl oligopeptidase family protein	5.80952e-05	2.75484	0.309807	0.392464	0.373751	0.410815	0.442033	0.531974	0.853467	0.0285076	0.0665937	0.0212727	0.036823	0.0401766	0.171296	0.127355	388.14	8	8	AT1G76140.2;AT1G20380.1	491398	411470	435240	621909	454346	618867	571630	511601	531065	606846	532455	635081	633783	695516	579919	1.05006e+06	639888	607738	1.13873e+06	1.43972e+06	1.10781e+06	1.43972e+06		0.341314	0.285798	0.302308	0.431964	0.315578
AT3G17390.1	MTO3, SAMS3, MAT4 - S-adenosylmethionine synthetase family protein	5.8542e-05	2.44968	0.349396	0.586341	0.625958	0.738313	0.814315	0.792137	0.855909	0.0724742	0.0652831	0.0889905	0.146163	0.124185	0.078528	0.124857	1469.56	20	12		4.99019e+06	5.30609e+06	7.22903e+06	1.09009e+07	9.79137e+06	8.71794e+06	1.18161e+07	1.07106e+07	8.87067e+06	1.51065e+07	1.04634e+07	1.1463e+07	1.59788e+07	1.27806e+07	1.20858e+07	1.36551e+07	1.43026e+07	1.1775e+07	1.30357e+07	1.67196e+07	1.31761e+07	1.67196e+07		0.298463	0.317357	0.432368	0.65198	0.585622
AT2G20420.1	ATP citrate lyase (ACL) family protein	5.86689e-05	2.23697	0.396983	0.50701	0.41858	0.379904	0.473696	0.521955	0.849834	0.0644349	0.0628397	0.00954804	0.0548049	0.0648508	0.0721513	0.133851	383.97	7	7		587920	794075	630295	826535	768818	974658	689998	721960	709806	569580	609865	746272	909652	800987	690504	1.00597e+06	762267	877531	1.36259e+06	1.68965e+06	1.25553e+06	1.68965e+06		0.347954	0.469964	0.373032	0.489175	0.455016
AT2G47510.1	FUM1 - fumarase 1	6.18505e-05	2.44133	0.348872	0.436028	0.447613	0.542873	0.462211	0.519545	0.851712	0.0328799	0.012457	0.0337509	0.0661137	0.114652	0.0620451	0.128979	166.36	2	2	AT5G50950.1;AT5G50950.2	123638	126334	105770	146184	153071	145359	165150	143469	147809	201091	193529	158943	200212	124372	146729	152517	191799	185460	268364	339897	260222	339897		0.363751	0.371683	0.311183	0.430084	0.450343
AT3G22890.1	APS1 - ATP sulfurylase 1	6.33233e-05	2.32868	0.379153	0.565335	0.52744	0.671702	0.73633	0.861316	0.882926	0.0722037	0.0884292	0.0877702	0.121752	0.070407	0.0832357	0.102267	871.2	12	10		1.59778e+06	1.32253e+06	1.9382e+06	2.53321e+06	1.99201e+06	2.71905e+06	2.60805e+06	1.86096e+06	2.28966e+06	3.45135e+06	2.45076e+06	2.70516e+06	3.38653e+06	3.24064e+06	2.80825e+06	4.08463e+06	3.53094e+06	3.42143e+06	3.46415e+06	4.27137e+06	3.57839e+06	4.27137e+06		0.374068	0.309627	0.453765	0.593067	0.466364
AT4G34200.1	EDA9 - D-3-phosphoglycerate dehydrogenase	6.45772e-05	3.04744	0.254208	0.280575	0.27509	0.299828	0.311775	0.506367	0.774683	0.0117278	0.0180165	0.0458201	0.0326283	0.0614409	0.192018	0.195283	669.7	9	7		581955	634775	626174	727337	661802	644916	576179	788898	629214	765294	633660	774677	695232	642844	922169	1.74675e+06	1.06252e+06	861682	1.58113e+06	2.41653e+06	1.61847e+06	2.41653e+06		0.240823	0.26268	0.259121	0.300984	0.273865
AT1G53750.1	RPT1A - regulatory particle triple-A 1A	6.58851e-05	2.63563	0.346021	0.513268	0.46015	0.476442	0.511878	0.687967	0.911985	0.0128343	0.115225	0.0570043	0.0364056	0.120617	0.0967506	0.0847655	218.09	3	3		122205	120360	129079	201832	136554	212889	186160	145520	162545	185566	161934	164222	230630	173064	146090	282733	242389	213789	297474	358017	324028	358017		0.341339	0.336186	0.360539	0.563751	0.381418
AT2G32240.1	unknown protein	7.22416e-05	7.77268	0.123478	0.0967924	0.308802	0.284067	0.61147	0.586234	0.752336	0.0198477	0.0281086	0.139883	0.235235	0.0709051	0.120334	0.280914	119.91	2	2		14842.5	14236.7	18967.5	16721.9	9955.79	10985.2	32661.6	60724.8	26771.5	16589.2	22007.9	71936	72679.9	75440.4	89808.7	63558.7	93537.2	71013.4	57989.7	129703	105049	129703		0.114434	0.109763	0.146237	0.128924	0.0767581
AT4G26300.1	emb1027 - Arginyl-tRNA synthetase, class Ic	7.26766e-05	2.67915	0.33631	0.427799	0.307974	0.3341	0.508064	0.48833	0.825108	0.0695239	0.0899645	0.0352012	0.0404569	0.1226	0.0382504	0.154445	57.7	1	1		43195	30484.9	30943.5	41169.3	54867.7	37047.7	28331.7	35630.5	31846	34857.4	30347.9	38730.4	67364.7	45299.3	45390.3	54359.3	51090.8	46465.2	73360.5	103697	79626.6	103697		0.416549	0.293979	0.298403	0.397014	0.529115
AT3G61440.1	ATCYSC1, ARATH;BSAS3;1, CYSC1 - cysteine synthase C1	7.34225e-05	2.3057	0.347906	0.417824	0.36825	0.401523	0.425231	0.42515	0.802166	0.0658596	0.0451155	0.0498314	0.0309599	0.0314658	0.0454161	0.171348	358.52	7	6	AT3G61440.2	604149	758787	524556	748132	678010	840672	752405	672885	572572	741961	772491	663925	777220	821347	708434	683581	847435	775546	1.27644e+06	1.80843e+06	1.26712e+06	1.80843e+06		0.334074	0.419584	0.290062	0.413692	0.374916
AT2G31390.1	pfkB-like carbohydrate kinase family protein	7.84161e-05	2.80049	0.270074	0.30434	0.379122	0.337574	0.338753	0.365244	0.75634	0.0248584	0.0467506	0.0838614	0.0406798	0.0407643	0.0132693	0.214165	329.51	6	6	AT1G06020.1;AT1G06030.1;AT1G50390.1	275512	235896	235722	231041	301787	309095	287040	325700	436059	318827	344457	270578	323531	343122	270468	348269	338217	323920	618846	922129	551356	922129		0.298778	0.255817	0.255628	0.250551	0.327272
AT4G01370.1	ATMPK4, MPK4 - MAP kinase 4	8.05595e-05	2.82427	0.309625	0.404412	0.354756	0.423874	0.426278	0.586996	0.874466	0.0324366	0.080694	0.0224094	0.0867056	0.054116	0.175403	0.108911	144.42	3	3	AT1G01560.2;AT1G01560.1	131664	106659	119914	163486	121778	182643	146386	134488	129579	200748	136108	153568	186550	161554	145101	303996	179926	195234	310532	385668	315561	385668		0.341392	0.276558	0.310926	0.423904	0.315758
AT3G13790.1	ATCWINV1, ATBFRUCT1 - Glycosyl hydrolases family 32 protein	9.00809e-05	90.2416	0.00677416	0.00865411	0.0148058	0.0172279	0.0294162	0.132138	0.611311	0.00704035	0.0049174	0.00875633	0.0161082	0.0101192	0.0678472	0.347365	220.55	3	3		3976.99	937.543	526.173	982.812	2352.75	3615.04	5751.78	4829.85	1309.76	9099.3	4238.65	498.706	9628.23	9242.57	4755	34722.2	53857.6	17547.4	88672.3	267718	134587	267718		0.0148551	0.00350197	0.0019654	0.00367107	0.00878813
AT5G54160.1	ATOMT1, OMT1 - O-methyltransferase 1	0.000108997	2.73107	0.319448	0.577186	0.50903	0.598411	0.716936	0.680568	0.872435	0.0692479	0.114922	0.116569	0.0754107	0.0477199	0.0810856	0.115675	383.65	6	6		280674	376804	437612	640236	538949	799452	719971	454233	570790	665821	608035	777541	756977	858503	842231	880422	752156	700460	884851	1.14269e+06	963230	1.14269e+06		0.245625	0.329752	0.382966	0.560287	0.471649
AT2G33210.1	HSP60-2 - heat shock protein 60-2	0.000109693	2.39805	0.785971	0.548145	0.506402	0.382189	0.756738	0.641625	0.916507	0.182639	0.052856	0.0779574	0.0703968	0.132267	0.0649238	0.0777113	230.59	3	3	AT3G23990.1	667799	759484	1.03419e+06	524596	559375	632685	581957	434969	569000	404882	322710	469331	749080	676962	943877	636746	747765	624902	942902	1.04392e+06	883455	1.04392e+06		0.639704	0.727532	0.990678	0.502526	0.535841
AT5G19990.1	RPT6A, ATSUG1 - regulatory particle triple-A ATPase 6A	0.000111245	2.7848	0.316436	0.525137	0.547084	0.634305	0.500365	0.670689	0.881212	0.0705099	0.0569442	0.128196	0.0781662	0.0833693	0.0844072	0.121177	99.65	3	3	AT5G20000.1	45600.9	70021.9	52990.2	86397.4	104887	88535.4	123398	82452.5	85663.1	128092	101177	108721	97700.5	71777.7	97141.4	135316	116337	105723	134594	177617	157343	177617		0.256738	0.39423	0.29834	0.486426	0.590523
AT2G43820.1	GT, UGT74F2, ATSAGT1, SGT1, SAGT1 - UDP-glucosyltransferase 74F2	0.000116297	2.37528	0.669594	0.678956	0.554344	0.414622	0.731663	0.54403	0.984843	0.110349	0.0363536	0.114939	0.0236418	0.136785	0.0805918	0.013702	201.88	3	3		108780	92877.7	78054.9	97669.3	88700.8	97252.9	58981.4	89032.3	83554.4	61524	55587.8	56089.6	96186.2	123124	86329.9	63538.1	85605.8	78115.8	136626	139245	135532	139245		0.781212	0.667011	0.560559	0.701422	0.637014
AT4G35830.1	ACO1 - aconitase 1	0.000120029	2.26484	0.37181	0.491369	0.420412	0.428076	0.51019	0.576191	0.842089	0.0764469	0.0608228	0.0354166	0.0311916	0.0366273	0.105315	0.139068	628.84	13	8	AT4G35830.2	687866	498948	755944	762658	833759	971055	670890	794256	731567	716740	711766	808251	828603	955613	881600	1.21498e+06	886760	908944	1.28516e+06	1.74171e+06	1.37316e+06	1.74171e+06		0.394936	0.28647	0.434023	0.437878	0.4787
AT3G48000.1	ALDH2B4, ALDH2, ALDH2A - aldehyde dehydrogenase 2B4	0.000127889	2.03884	0.463457	0.506132	0.504772	0.549163	0.813836	0.78717	0.944915	0.0421714	0.0379438	0.0462584	0.0591549	0.114262	0.231099	0.0347759	157.16	4	4		319517	305827	363236	357836	333966	387808	352446	394543	329720	357718	375780	437900	559985	667606	508370	711020	583151	384910	643592	682470	689498	711020		0.449379	0.430125	0.510867	0.503271	0.4697
AT1G74100.1	SOT16, ATSOT16, CORI-7, ATST5A - sulfotransferase 16	0.000142761	5.25339	0.159395	0.142525	0.199621	0.260011	0.373253	0.703585	0.748737	0.0924073	0.0348494	0.0911419	0.017546	0.0309484	0.322754	0.197796	202.1	3	2	AT1G74090.1	26178.6	31558.3	72063.5	40667.8	47000	28394.3	38925.9	82730.2	40901.4	71573.1	65396.7	74765	108029	91896	104026	271443	203858	97649	209595	253470	146655	271443		0.0964421	0.116261	0.265483	0.149821	0.173149
AT5G07470.1	PMSR3, ATMSRA3 - peptidemethionine sulfoxide reductase 3	0.000147356	5.77214	0.369154	0.376679	0.355368	0.145278	0.400303	0.414202	0.838564	0.0918875	0.0129949	0.0548479	0.0918392	0.10079	0.0478076	0.20235	120.52	1	1		35229	48175.4	58785.8	49606.5	49015.4	46466.8	41810.9	53753.3	41316.3	11577.4	12115.8	32264.8	63773.3	52457.6	37957.2	50682.3	48685.7	60174	78520.1	116084	128393	128393		0.274384	0.375218	0.457859	0.386364	0.381761
AT1G54000.1	GDSL-like Lipase/Acylhydrolase superfamily protein	0.000147695	22.4741	0.0318603	0.0393826	0.0569342	0.0454887	0.0652578	0.189977	0.716031	0.0146363	0.020287	0.0357565	0.0211767	0.0410268	0.0787034	0.24641	247.18	4	2		6748.67	5875.41	2399.71	9359.19	2981.96	6229.8	2459.47	12156.5	12231.5	4782.25	5712.04	10956	17053.2	9495.95	4223.31	34823.9	38980.5	15779.7	92661	157184	87801	157184		0.0429348	0.0373792	0.0152669	0.0595429	0.0189711
AT4G24820.1	26S proteasome, regulatory subunit Rpn7;Proteasome component (PCI) domain	0.000151982	2.57553	0.40224	0.285319	0.445404	0.49685	0.358739	0.603008	0.734846	0.0167916	0.0384416	0.0999562	0.055589	0.0472791	0.0485408	0.229942	48.59	1	1		9626.32	10390.7	9733.01	7432.61	5952.24	7717.58	8750.96	13626.6	10564.9	11269.3	13815.2	11662.9	8351.94	8005.51	10175.2	15198.1	15862.2	13538.7	15143	24653.6	14553.2	24653.6		0.390463	0.421468	0.39479	0.301481	0.241435
AT5G17000.1	Zinc-binding dehydrogenase family protein	0.000152837	4.12058	0.18027	0.225025	0.308789	0.359052	0.456926	0.400167	0.742816	0.0150392	0.0152617	0.0784288	0.107479	0.0927602	0.0971169	0.251563	195.07	4	3	AT5G16990.1	51548.8	47312.7	43630.2	63817.2	56134.7	57915.9	99830.2	85205.7	59042.1	122704	95032.1	66071.7	129172	139227	92772.6	82960.8	133284	100062	131022	263479	192648	263479		0.195647	0.179569	0.165593	0.24221	0.213052
AT2G21060.1	ATGRP2B, ATCSP4, GRP2B - glycine-rich protein 2B	0.000153681	16.8827	0.0489819	0.0487627	0.0363994	0.0404316	0.0723798	0.130306	0.61452	0.0131787	0.039131	0.00732925	0.027931	0.0122015	0.0384888	0.376334	112.54	1	1		40559.7	59344	36399.8	19799.1	29096.2	86798.4	29937.7	29739.5	41612.6	33859.9	13609.9	65040.5	79028.5	56496.4	65888.8	83992	155265	123349	230089	927578	552380	927578		0.0437265	0.0639774	0.0392418	0.021345	0.0313679
AT1G02500.1	SAM1, SAM-1, MAT1, AtSAM1 - S-adenosylmethionine synthetase 1	0.000159815	4.56073	0.160065	0.291706	0.626487	0.594792	0.477303	0.701347	0.730015	0.0624936	0.0339699	0.330476	0.189792	0.112685	0.166764	0.103432	612.27	11	3		90863.5	107019	183842	259727	205805	230128	403355	295759	794934	643452	417940	357071	482543	334861	320869	701676	530049	440849	595093	654144	491706	794934		0.114303	0.134627	0.231266	0.326728	0.258896
AT5G57890.1	Glutamine amidotransferase type 1 family protein	0.000160587	23.9868	0.023248	0.0296106	0.0327023	0.0719803	0.108715	0.105562	0.557646	0.0173756	0.0254364	0.00705044	0.0383844	0.0384845	0.0272461	0.385287	118.62	2	2	AT1G24807.1	2946.37	13108.8	5298.44	2386.17	7191.6	17619.9	12461.8	9188.45	8387.23	35102.8	12327.5	18684.5	45530.6	22027	32298.6	23175.5	39513.5	34271.2	115596	306171	90437.3	306171		0.00962329	0.0428153	0.0173055	0.00779361	0.0234888
AT1G51760.1	IAR3, JR3 - peptidase M20/M25/M40 family protein	0.000161575	9.92519	0.0792427	0.0997483	0.0681256	0.0848461	0.12563	0.171668	0.676159	0.0200894	0.0810989	0.0349249	0.0219798	0.0342969	0.0546612	0.281543	109.71	2	2		23383.2	29904.9	17889.7	15357.7	16340.9	57897.7	32228.9	12394.7	16568.5	24686.7	19210.5	32313.6	28356.6	48659.7	35828	68688.7	36147.6	49360.3	146561	299408	161374	299408		0.0780982	0.0998799	0.0597501	0.0512935	0.0545773
AT1G74590.1	ATGSTU10, GSTU10 - glutathione S-transferase TAU 10	0.000168368	50.725	0.110996	0.104598	0.0410613	0.0179618	0.160867	0.159335	0.911112	0.0487988	0.0312938	0.0453421	0.01421	0.0586848	0.040953	0.0797966	21.88	1	1		4459.9	2979.94	7210.81	3039.88	5638.92	5127.33	4092.87	419.642	907.248	969.757	94.9571	1306.1	4391.28	7301.21	9540.71	5396.24	8954.29	6680.37	39055.7	43997.3	37206.4	43997.3		0.101367	0.06773	0.163892	0.0690923	0.128165
AT2G44350.1	ATCS, CSY4 - Citrate synthase family protein	0.000177348	2.1987	0.474288	0.472263	0.419354	0.391084	0.532379	0.453885	0.859877	0.0430937	0.0783539	0.0389672	0.0821459	0.0732328	0.0379421	0.121353	390.05	8	7	AT2G44350.2;AT3G60100.1	704279	645086	586990	580540	581728	765821	627034	563296	521751	584281	403895	608488	833612	701650	638260	663273	628171	561613	1.07607e+06	1.36089e+06	1.07363e+06	1.36089e+06		0.517515	0.474019	0.431329	0.426589	0.427462
AT4G15530.1	PPDK - pyruvate orthophosphate dikinase	0.000180698	3.21758	0.345785	0.287616	0.268324	0.253897	0.327962	0.288049	0.816934	0.115348	0.0707584	0.0460653	0.0611181	0.0302003	0.022856	0.158558	612.59	10	10	AT4G15530.2	897223	674988	447965	435283	537077	707974	442342	619420	505866	357014	563951	562377	623539	703588	588924	524934	610716	547217	1.40793e+06	1.94743e+06	1.41741e+06	1.94743e+06		0.460721	0.346604	0.230029	0.223517	0.275787
AT2G44490.1	PEN2, BGLU26 - Glycosyl hydrolase superfamily protein	0.000183141	2.18984	0.407151	0.372823	0.524207	0.625619	0.658386	0.714688	0.816421	0.0839935	0.0429254	0.0567439	0.0424008	0.148042	0.0512777	0.159417	93.84	2	2		32116.7	48956.1	42662.9	36009.5	42720	34573.8	48440.3	51344.1	59525.7	67355.1	58822.6	63951.9	71404.8	78773.4	49909.7	76720.9	73841	66636.3	72217.4	101302	74596.2	101302		0.317039	0.483268	0.421145	0.355466	0.421708
AT1G17290.1	AlaAT1 - alanine aminotransferas	0.000190355	2.90305	0.315481	0.394385	0.387304	0.458928	0.549833	0.645055	0.915858	0.0990991	0.0890069	0.0339679	0.0477653	0.0977317	0.126812	0.0964971	189.37	2	1		389432	205652	370641	491372	309840	406046	417592	412720	355272	490930	412336	501569	521742	674418	486944	801724	622397	550472	827040	1.02037e+06	956137	1.02037e+06		0.381656	0.201546	0.36324	0.481561	0.303654
AT1G18210.1	Calcium-binding EF-hand family protein	0.000191037	2.38318	0.36123	0.321108	0.317871	0.341885	0.395057	0.36964	0.757544	0.0422437	0.0451173	0.014874	0.0613221	0.0320536	0.0548411	0.215376	399.73	6	6		899699	725507	890692	671402	699730	865322	699357	748656	765893	876796	629334	875031	957415	962785	831292	711146	932772	930548	1.36598e+06	2.3216e+06	1.58857e+06	2.3216e+06		0.387534	0.312503	0.383654	0.289198	0.3014
AT1G79750.1	ATNADP-ME4, NADP-ME4 - NADP-malic enzyme 4	0.000196145	5.02725	0.152393	0.31888	0.395388	0.387482	0.415058	0.689499	0.766116	0.0589371	0.0556118	0.0681434	0.13479	0.0131169	0.153612	0.256191	167.8	3	1		10537.4	24398.3	20146.6	30684.6	42143.4	42430.9	43487.1	57094.4	42331.5	55428.2	56680.3	27946.8	51059.1	48190.1	50773.3	100626	84853.3	63739.6	97114.4	120483	59314.7	120483		0.0874592	0.202504	0.167215	0.254679	0.349786
AT5G40370.1	Glutaredoxin family protein	0.000196383	2.01384	0.593309	0.488876	0.45353	0.541127	0.632017	0.626874	0.913337	0.0597478	0.0477548	0.0806439	0.0999246	0.0615288	0.0308116	0.0862431	99.62	2	2		692153	571795	674901	568374	556340	472863	549711	392758	539602	714716	535608	518003	615620	702185	747536	668750	721157	658629	901406	993965	1.08929e+06	1.08929e+06		0.635419	0.524927	0.619581	0.521786	0.510738
AT1G02335.1	GL22 - germin-like protein subfamily 2 member 2 precursor	0.000198454	3.85245	0.244882	0.176273	0.240007	0.22206	0.212936	0.299531	0.679084	0.0808653	0.0424866	0.0399099	0.0212425	0.0281762	0.0402614	0.278184	21.08	1	1		2406.99	4536.23	3017.55	2353.2	2983.61	1833.26	3028.77	3871.55	2862.17	2980.02	3313.01	2739.45	2482.78	3242.02	2936.54	3650.69	3852.27	4680.73	6868.11	13558.6	7195.59	13558.6		0.177525	0.334565	0.222556	0.173557	0.220053
AT2G16290.1	F-box family protein with a domain of unknown function (DUF295)	0.000199813	10.8557	0.072017	0.0960951	0.145231	0.144435	0.103772	0.196457	0.781798	0.0292048	0.0328967	0.111686	0.0431144	0.0367785	0.0179592	0.203937	26.1	1	1		11662.3	28346.7	23154.2	17045.6	34592.5	32642.9	15644.2	32912.2	78819.5	31898.6	56271.4	38507.7	30084.1	41215.1	19715	53520.6	63401.3	55382.2	174245	292353	219085	292353		0.0398912	0.0969606	0.0791994	0.0583049	0.118325
AT5G13420.1	Aldolase-type TIM barrel family protein	0.000200192	2.54863	0.446858	0.578013	0.362054	0.338118	0.534776	0.504635	0.861737	0.0457729	0.109994	0.0312635	0.0912257	0.0185582	0.110847	0.127125	138.95	2	2		88948.6	76467	93557.8	102593	96450.5	135939	64168.1	76216	69441.4	70526.1	45677.8	79750	103734	106662	99529.7	120238	94493.6	77725.8	144867	193181	161365	193181		0.460442	0.395831	0.484302	0.531074	0.499276
AT5G58290.1	RPT3 - regulatory particle triple-A ATPase 3	0.000208001	2.61748	0.352406	0.506623	0.574521	0.635802	0.545557	0.680894	0.922418	0.0568052	0.0739012	0.154275	0.0744807	0.10193	0.0551598	0.104485	219.73	4	4		192559	139078	166046	277972	225176	212328	248377	211431	351556	339658	276314	281936	256602	304912	208946	349503	312723	299362	378297	470748	453634	470748		0.40905	0.295441	0.352728	0.590489	0.478336
AT1G75060.1	unknown protein	0.000208658	10.0336	0.107655	0.0888985	0.0802055	0.140374	0.373815	0.513545	0.804749	0.0482577	0.0817421	0.0387296	0.056602	0.0496641	0.296919	0.175859	22.86	1	1		39019.2	15484.5	41429.9	54063.8	16558.7	8596.57	31761	10630.7	29080.9	34465.2	29709	60915.4	110804	125906	96404	253459	113945	90225.6	224394	195693	297040	297040		0.13136	0.0521295	0.139476	0.182009	0.0557458
AT5G64120.1	Peroxidase superfamily protein	0.000216716	21.822	0.029521	0.048407	0.025908	0.0429754	0.0977192	0.162122	0.565364	0.0205805	0.0286629	0.00680952	0.0380739	0.0327808	0.042215	0.383761	406.7	6	6		12427	6296.09	26969.7	41766.7	13892.6	19265.3	10571.2	12218.8	17310.5	17282.7	5435.64	43799.2	48058.4	34807	68385	106950	80177	63805.9	140991	515935	218148	515935		0.0240863	0.0122033	0.0522734	0.0809535	0.026927
AT1G21750.1	ATPDIL1-1, ATPDI5, PDI5, PDIL1-1 - PDI-like 1-1	0.000236011	2.48548	0.319927	0.345576	0.325442	0.382303	0.463232	0.474454	0.795173	0.0252434	0.0527101	0.086915	0.061581	0.0772659	0.0371209	0.178263	287.86	6	3		155579	133263	149432	143143	144686	185583	179182	162890	103757	199232	143950	180542	251599	185111	197882	198652	219003	232309	308274	456640	324409	456640		0.340704	0.291834	0.327243	0.313469	0.316849
AT3G02520.1	GRF7, GF14 NU - general regulatory factor 7	0.000237979	2.20158	0.444975	0.448326	0.45691	0.389075	0.525828	0.566049	0.85658	0.0205917	0.0416787	0.0925007	0.0370014	0.0668164	0.105786	0.136137	178.66	3	2	AT5G16050.1;AT1G26480.1	108475	118558	111190	124984	104133	111653	93290.1	140057	113948	87832.2	105085	102817	119647	127839	152193	113335	164757	152159	184737	253365	212980	253365		0.428138	0.467933	0.438852	0.493298	0.410999
AT2G17200.1	DSK2 - ubiquitin family protein	0.000248461	2.83301	0.496934	0.309525	0.401979	0.364297	0.496529	0.651053	0.876887	0.0801316	0.0459442	0.113538	0.14288	0.0217157	0.034439	0.120953	73.47	1	1		14731.6	13958.5	18706.5	10775.1	10589.4	8157.39	10015.5	16863.7	11460.7	9915.66	8107.9	16722.4	15595.7	15210.8	16551.6	21198.3	21454.8	19443.2	24105.7	31792.7	27737.4	31792.7		0.463366	0.439047	0.588391	0.338918	0.333076
AT4G32924.1	unknown protein; Has 30201 Blast hits to 17322 proteins in 780 species: Archae - 12; Bacteria - 1396; Metazoa - 17338; Fungi - 3422; Plants - 5037; Viruses - 0; Other Eukaryotes - 2996 (source: NCBI BLink).	0.00025166	3.31101	0.257375	0.748466	0.448447	0.721994	0.800036	0.39633	0.852172	0.00928912	0.186203	0.143566	0.144318	0.0527325	0.152097	0.13997	28.76	1	1		7973.51	8329.29	8568.11	28002.1	17201.8	27122.5	13755.8	10203.8	19375.2	28350.4	22173.9	19244.1	25077.1	24527.3	27705.4	7133.24	15130.2	16035.1	23245.8	32211	26891.1	32211		0.24754	0.258586	0.266	0.869334	0.534037
AT1G73060.1	LPA3 - Low PSII Accumulation 3	0.000252546	2.77172	0.491567	0.55198	0.475785	0.329234	0.516637	0.759549	0.912545	0.0817967	0.0570154	0.131971	0.110807	0.0655051	0.0293288	0.0757441	128.62	2	2		90579.6	111887	81181	94811	116697	107000	62873.1	100438	111230	48123.2	54166.6	87686.8	113532	95178.4	89402.6	139655	150169	148456	167295	192342	166925	192342		0.47093	0.581706	0.422065	0.492929	0.606714
AT2G02390.3	ATGSTZ1, GST18, GSTZ1 - glutathione S-transferase zeta 1	0.000254053	3.05229	0.23741	0.29204	0.260421	0.251606	0.323697	0.310794	0.724645	0.0156506	0.0903938	0.0175841	0.0478184	0.0423518	0.0667082	0.238769	150.87	2	2	AT2G02390.1	88277.4	79087.4	89350.2	79599	94270.1	141918	93781.5	100246	87570.5	70807.2	101416	99841.5	108424	134288	107307	135930	87843.6	112293	215912	360438	207219	360438		0.244917	0.21942	0.247893	0.220839	0.261543
AT5G61760.1	ATIPK2BETA, IPK2B, IPK2BETA - inositol polyphosphate kinase 2 beta	0.000264658	2.9395	0.285789	0.402831	0.346529	0.450836	0.339653	0.489583	0.840075	0.0605104	0.0199844	0.0814135	0.114607	0.0922387	0.0287169	0.140457	26.38	1	1		2099.74	1897.46	2812.39	3213.12	3034.36	3350.92	2344.19	3497.83	2414.84	4183.04	4025.58	2533.6	2574.54	2034.45	3484.05	4141.32	3698.21	3825.94	6222.79	7942.45	5851.52	7942.45		0.264369	0.238902	0.354096	0.40455	0.382043
AT4G25900.1	Galactose mutarotase-like superfamily protein	0.000274239	2.51422	0.315012	0.29294	0.305799	0.306986	0.417804	0.401187	0.736517	0.00384819	0.0316404	0.0670355	0.0328648	0.0621694	0.084009	0.229036	99.65	3	3		82370.7	83669.8	81683.5	78842.9	67661.2	83863.2	75033.6	99724.9	65720.6	90276.7	74118	77018.2	126970	94695.6	106894	81534.1	125113	108845	153353	262132	163710	262132		0.314233	0.319189	0.311612	0.300775	0.258118
AT4G03080.1	BSL1 - BRI1 suppressor 1 (BSU1)-like 1	0.000276123	2.8289	0.311251	0.408332	0.406187	0.345192	0.416879	0.557389	0.880496	0.0370199	0.0195698	0.0823549	0.103722	0.117744	0.0871207	0.11648	132.61	3	3		25271.2	24119.2	30059	33899.3	36661.5	33669.3	41635	34425.3	27622.5	38975.9	21619.6	27517.8	45575.9	35294.7	25541.4	54979	47137.2	40161.9	65286.3	85086.2	74381.6	85086.2		0.297007	0.283468	0.353277	0.398411	0.430875
AT5G19550.1	ASP2, AAT2 - aspartate aminotransferase 2	0.000282754	3.9925	0.177409	0.209502	0.255429	0.254116	0.238196	0.280508	0.708305	0.0529804	0.0245271	0.0472661	0.04698	0.07286	0.0327295	0.260119	327.84	7	4	AT1G62800.1	91057.1	140351	170230	177334	140414	156547	232661	181634	163974	231809	164375	179111	186140	231261	121853	238100	207777	189167	471258	754638	377645	754638		0.120663	0.185985	0.225578	0.234992	0.186068
AT5G23540.1	Mov34/MPN/PAD-1 family protein	0.000293594	2.62835	0.340907	0.465994	0.423881	0.576799	0.464049	0.517267	0.896022	0.0323917	0.0541801	0.0336422	0.104316	0.0596406	0.14407	0.136635	30.73	1	1		50484.4	56476.3	46828.5	75321	74210.2	60687.1	58914.3	69003.6	63302.5	104848	77739	77617.8	59530.6	76185.2	73625	52797.7	91342.2	89208.8	150373	142373	111466	150373		0.335728	0.375576	0.311416	0.500896	0.493509
AT1G78850.1	D-mannose binding lectin protein with Apple-like carbohydrate-binding domain	0.000301801	2.80918	0.318628	0.2705	0.264755	0.309822	0.339638	0.408242	0.743746	0.0963462	0.0340114	0.0380745	0.0398106	0.0597868	0.0454312	0.228973	427.82	9	9	AT1G78860.1	1.97673e+06	1.29618e+06	1.14025e+06	1.28218e+06	1.07784e+06	1.38654e+06	1.08091e+06	1.41914e+06	1.16695e+06	1.59891e+06	1.23441e+06	1.45787e+06	1.70939e+06	1.74479e+06	1.24998e+06	1.83898e+06	2.11365e+06	1.70172e+06	2.5819e+06	4.61683e+06	3.10252e+06	4.61683e+06		0.428157	0.28075	0.246977	0.277718	0.233459
AT1G53310.1	ATPPC1, PEPC1, ATPEPC1, PPC1 - phosphoenolpyruvate carboxylase 1	0.00031568	2.04507	0.484149	0.486466	0.401871	0.388973	0.565219	0.745945	0.795478	0.107606	0.013509	0.053674	0.0267233	0.0495755	0.227232	0.0786524	235.96	5	5	AT3G14940.1;AT2G42600.1	264308	173934	196548	217712	206143	213972	162076	202724	162111	169469	158596	181936	240343	271250	229492	437048	295322	245672	314941	383481	344566	437048		0.604757	0.397974	0.449716	0.498143	0.47167
AT1G28120.1	unknown protein	0.000322971	4.52304	0.278418	0.255031	0.165844	0.178558	0.351774	0.347761	0.75012	0.0478611	0.0531863	0.0854039	0.0549603	0.101885	0.0653221	0.216403	29	1	1		11684.8	8242.79	10316.8	8501.68	11419.4	7782.87	4130.77	9574.55	4310.25	8316	4360.34	6720.37	16070.4	13369.2	8773.44	15257.1	11778.9	10741.2	22612.8	36209.8	22662.5	36209.8		0.322698	0.227639	0.284916	0.234789	0.315367
AT1G79550.1	PGK - phosphoglycerate kinase	0.000324036	Infinity	0.0346136	0.109006	0	0.0314698	0.0743282	0.0451923	0.633863	0.0413102	0.141795	0	0.00732311	0.0432942	0.0319998	0.457248	41.3	1	1		3709.22	0	1084.71	12590.9	1201.93	1304.23	0	0	0	1843.01	1268.75	1246.75	1744.12	2911.45	5638.78	1177.53	1290.58	3790.95	5602.27	36020.6	46166.1	46166.1		0.080345	0	0.0234958	0.272731	0.0260349
AT5G15650.1	RGP2, ATRGP2 - reversibly glycosylated polypeptide 2	0.000363321	2.03797	0.530466	0.520248	0.458005	0.457749	0.643524	0.586125	0.932877	0.0762562	0.0856553	0.0750594	0.0709051	0.0699032	0.0786158	0.0956129	117.71	4	1	AT5G50750.1;AT3G08900.1	116881	88969.7	96260.9	101763	113317	81212.4	85850.8	101714	73278.9	94771.3	71356.7	94569.9	135825	121353	109322	124603	114059	95148	156315	185138	189840	189840		0.615682	0.468655	0.507062	0.536045	0.596905
AT5G52810.1	NAD(P)-binding Rossmann-fold superfamily protein	0.000368103	3.437	0.252254	0.295671	0.236931	0.254787	0.281845	0.320404	0.814329	0.0328027	0.109562	0.0743771	0.0512531	0.0329152	0.0711825	0.170903	67.76	2	2		43841.8	53799.2	56542.9	36135.3	80198	64387.8	38173.6	65697.1	40947	42512.9	50066.7	63152.1	62507.6	59939.5	49823.1	68374.3	77985.2	49479.1	158796	203741	135201	203741		0.215184	0.264056	0.277523	0.177359	0.393627
AT5G15450.1	APG6, CLPB3, CLPB-P - casein lytic proteinase B3	0.000384141	7.6347	0.100267	0.181269	0.224473	0.288567	0.22623	0.406057	0.765507	0.0345606	0.105181	0.0695086	0.121248	0.00294047	0.167353	0.20308	78.56	3	3		44926	23000.7	29778	98228.9	36775.5	41633.2	87121	84737.3	46878.3	129825	99642	51726.6	72476.6	73596.1	74376.7	191149	120195	84336.6	210185	324816	210946	324816		0.138312	0.0708114	0.0916767	0.302414	0.11322
AT3G02090.1	MPPBETA - Insulinase (Peptidase family M16) protein	0.000387707	7.24371	0.105199	0.159018	0.118065	0.213213	0.253355	0.362609	0.762033	0.0503465	0.0649295	0.0409523	0.0429209	0.116219	0.0444737	0.285813	91.54	2	2		3032.9	5121.63	1950.38	2949.1	5224.8	7100.55	4332.07	2283.29	4725.36	7736.07	5245.82	7498.27	9272.56	11114.6	3948.89	10319.6	13137.8	11373.1	14248.6	26930.1	32018.3	32018.3		0.0947238	0.159959	0.0609146	0.0921068	0.163182
AT5G20230.1	ATBCB, BCB, SAG14 - blue-copper-binding protein	0.000388437	10.3521	0.0946552	0.0677463	0.0626826	0.0723875	0.138739	0.300075	0.648896	0.0643497	0.00376669	0.0340458	0.0155135	0.0505021	0.0854433	0.308858	224.28	3	3		172427	150781	25876.3	79810.8	88539.4	81495.1	59057.3	124899	47214.6	73902.6	82635.7	110424	224961	183775	102925	468912	378280	259469	515263	1.22932e+06	648516	1.22932e+06		0.140262	0.122654	0.0210493	0.0649228	0.0720232
AT5G08300.1	Succinyl-CoA ligase, alpha subunit	0.000410805	2.43536	0.469632	0.490583	0.399658	0.384853	0.491481	0.554097	0.937255	0.0625806	0.105436	0.0447381	0.131667	0.0149692	0.0722234	0.0698938	232.29	3	3	AT5G23250.1	492227	617699	496140	488697	491001	698017	453283	507702	405782	297180	422850	596107	578802	545214	556770	536684	675161	683079	982546	1.13995e+06	1.08277e+06	1.13995e+06		0.431798	0.541866	0.435231	0.428702	0.430723
AT1G70730.1	PGM2 - Phosphoglucomutase/phosphomannomutase family protein	0.000414848	2.504	0.341847	0.444848	0.501449	0.485829	0.54667	0.391021	0.855984	0.0611028	0.0195182	0.0479829	0.0184653	0.0581261	0.138266	0.124808	40.96	1	1	AT1G70730.3	85005.3	69778.2	100157	116186	107669	107900	135874	125968	112126	115507	122884	123928	125230	152342	130120	63453.6	132165	95994.8	196046	248591	193734	248591		0.341948	0.280694	0.4029	0.467379	0.433117
AT5G27380.1	GSH2, GSHB - glutathione synthetase 2	0.000443924	2.29766	0.397914	0.416169	0.46385	0.398119	0.538405	0.649036	0.91427	0.0578442	0.0570569	0.0598426	0.126246	0.0720773	0.13933	0.0744186	289.01	4	4		167657	154345	203579	188530	155884	205280	220627	173833	218214	118873	176979	230001	248554	261427	201167	355301	262644	239329	381421	440281	385905	440281		0.380796	0.350561	0.462385	0.428204	0.354055
AT4G26910.1	Dihydrolipoamide succinyltransferase	0.000470166	11.5102	0.0700579	0.138995	0.10965	0.127118	0.141716	0.197873	0.806381	0.0361506	0.070337	0.00773438	0.0861709	0.0390893	0.0482761	0.170857	183.21	4	1		1599.71	665.97	744.866	3053.44	1049.3	1870.18	1514.33	1698.26	1499.3	2024.44	2940.73	497.401	1673.51	2675.32	1741.05	2292.88	2596.86	3613.32	10633.8	14324.1	9694.13	14324.1		0.11168	0.046493	0.0520009	0.213168	0.0732541
AT5G54960.1	PDC2 - pyruvate decarboxylase-2	0.000473878	2.72703	0.312832	0.419341	0.501735	0.453256	0.626779	0.821271	0.853103	0.10551	0.0244515	0.0922383	0.0959825	0.217431	0.0877528	0.127647	192.45	4	4		168479	127629	247905	252550	226782	249898	294171	342561	235782	259932	319723	208554	320023	505300	264640	530873	466936	430374	445865	579664	458010	579664		0.290649	0.220178	0.42767	0.435683	0.39123
AT5G59540.1	2-oxoglutarate (2OG) and Fe(II)-dependent oxygenase superfamily protein	0.000491811	4.76117	0.159459	0.294907	0.342147	0.626532	0.415026	0.663058	0.759214	0.0189476	0.0661959	0.0436491	0.311442	0.0229562	0.256689	0.275659	94.74	3	1	AT1G04380.1;AT5G43440.1	11257.5	14107.2	11991.4	17105.3	25356.4	26625.3	30652.6	24669.3	24831.8	74624.5	45880.6	26270.8	32793.5	33978.2	30455.3	33216.5	73033.1	49083	63963.6	78089	35806.3	78089		0.144163	0.180655	0.153561	0.219048	0.324711
AT4G16760.1	ACX1, ATACX1 - acyl-CoA oxidase 1	0.000520646	3.34725	0.253577	0.216927	0.230609	0.220201	0.273318	0.336876	0.726107	0.0467664	0.0798854	0.0585764	0.0224139	0.0883077	0.00308231	0.237428	398.7	8	8	AT2G35690.1	540671	498991	373728	345778	291770	571557	419095	541665	324608	431985	361052	434320	524622	662819	335975	630880	619639	627161	1.11403e+06	1.85793e+06	1.07521e+06	1.85793e+06		0.291007	0.268573	0.201152	0.186109	0.15704
AT3G57410.1	VLN3, ATVLN3 - villin 3	0.000598884	3.99519	0.342559	0.381127	0.230526	0.326537	0.428612	0.552038	0.920994	0.0332705	0.0589557	0.110848	0.058788	0.101089	0.248392	0.0791008	24.83	1	1		18498.2	21649.3	22264.8	25804.1	24560.3	19074.9	8379.89	21460.9	12159.7	17508.1	18043	23942.1	32976.8	23781.6	21332.3	50944.5	24707.7	24926.1	55944.9	60731.5	51123.7	60731.5		0.304589	0.356476	0.366611	0.424888	0.404408
AT1G23310.1	GGT1, AOAT1, GGAT1 - glutamate:glyoxylate aminotransferase	0.000630707	3.5094	0.47217	0.506526	0.359274	0.449974	0.534129	0.255699	0.897349	0.0829508	0.111914	0.0283789	0.104739	0.0838833	0.0986204	0.165497	236.78	3	3	AT1G23310.2	548524	517013	387896	601441	388437	569309	350005	402194	353719	583567	421054	380486	621018	453131	570005	151802	284909	350381	724844	1.02607e+06	1.01131e+06	1.02607e+06		0.534589	0.503879	0.378042	0.586162	0.378569
AT1G79340.1	AtMC4, MC4 - metacaspase 4	0.000630724	2.71013	0.33704	0.504267	0.358845	0.470715	0.430494	0.89971	0.913422	0.0866741	0.136148	0.143021	0.0846172	0.065858	0.150336	0.128412	46.31	1	1	AT1G79330.1	29532.5	18495.8	20518.3	33249.6	43847.8	25459.4	13682.5	32654	26644.7	38532.3	28763.1	28437.8	24446.1	29794.1	33312.8	66331.5	67408.1	49241.9	51921.4	67792.7	66056.1	67792.7		0.43563	0.272829	0.302662	0.49046	0.646792
AT1G06290.1	ACX3, ATACX3 - acyl-CoA oxidase 3	0.000653351	3.37768	0.292014	0.294152	0.219062	0.2843	0.279058	0.312302	0.739923	0.0608372	0.0534058	0.0178219	0.120857	0.0500135	0.0131105	0.231907	155.04	2	2		103451	67562.8	89490.8	100344	69724.2	92343.5	63570.5	71048.9	60804.8	125754	59726.8	68141.7	85825.9	66893.3	96227.2	92640.8	96874.9	89087.6	164933	297365	197783	297365		0.347892	0.227205	0.300946	0.337445	0.234473
AT1G09430.1	ACLA-3 - ATP-citrate lyase A-3	0.000654339	2.36113	0.373873	0.456779	0.526813	0.744745	0.535231	0.760508	0.882765	0.110444	0.036811	0.103904	0.0361741	0.088282	0.199879	0.146047	116.99	2	1	AT1G60810.1	22869.9	30015.1	16379.6	29785.7	25602.3	29235.8	39601.7	30920.7	27076.2	43838.3	48298.1	45836.9	30321.5	39330.2	29506.4	61164.3	38801	40928.1	44411.3	57377.6	61754.1	61754.1		0.370338	0.486042	0.265239	0.482327	0.414585
AT1G17330.1	Metal-dependent phosphohydrolase	0.000710912	5.75286	0.117288	0.138369	0.178932	0.181632	0.226754	0.42388	0.674741	0.0853925	0.0287064	0.0661314	0.0470383	0.0398121	0.0736927	0.282691	30.08	1	1		905.527	410.409	1971.71	1399.33	987.747	1491.49	1962.54	2090.81	962.221	2145.84	1267.46	1677.95	2548.04	1893.5	1914.5	4508.24	4185.81	3187.57	5007.8	9343.53	4562.05	9343.53		0.0969148	0.0439244	0.211024	0.149764	0.105715
AT1G53850.1	PAE1, ATPAE1 - 20S proteasome alpha subunit E1	0.000716926	2.00861	0.513938	0.502131	0.559922	0.472268	0.672077	0.590035	0.948603	0.0815327	0.120202	0.0177835	0.110868	0.0402191	0.0466427	0.056554	301.82	4	4	AT3G14290.1	482991	367241	374721	439027	467856	289928	460939	439159	434457	474470	306358	344808	544587	559243	498044	475129	502245	428953	794489	760955	705520	794489		0.607926	0.462236	0.47165	0.552591	0.588877
AT5G16420.1	Pentatricopeptide repeat (PPR-like) superfamily protein	0.000778403	2.04057	0.466873	0.552537	0.435657	0.477141	0.463396	0.68642	0.888987	0.0448205	0.0446184	0.105602	0.0449323	0.118403	0.109114	0.0967834	23.07	1	1		56316.9	62430.1	51558.5	60969.8	70974.4	69609.7	38964.2	55770.5	64183.9	59846.2	51873.7	62331.2	51553.4	72527.6	44956	97021.8	82862.5	70507.2	102700	99990.9	121593	121593		0.463159	0.513435	0.424025	0.501425	0.583704
AT3G24170.1	ATGR1, GR1 - glutathione-disulfide reductase	0.000806255	2.53725	0.349042	0.463606	0.474913	0.478791	0.465407	0.508959	0.885607	0.101271	0.000920646	0.104253	0.0703891	0.0504849	0.070771	0.0992005	140.45	3	3		215398	127002	228523	252871	253217	252228	305573	275616	195621	305086	243340	234726	274752	263918	222591	319306	269941	243252	454480	545229	448869	545229		0.39506	0.232933	0.419132	0.463789	0.464422
AT3G56190.1	ALPHA-SNAP2, ASNAP - alpha-soluble NSF attachment protein 2	0.000836462	2.27107	0.381101	0.480979	0.37307	0.482695	0.445728	0.51026	0.847267	0.0284512	0.0698121	0.0463146	0.142186	0.0963336	0.0426426	0.143127	125.71	2	2	AT3G56190.2	39130.6	40148.2	44919.6	56730.4	43493.1	56524.4	35012.9	41700.2	44868	70046.5	41187.4	46073	40000.1	45123.5	60136	52526.5	52991.5	60772.3	77803.8	108631	89683.8	108631		0.360215	0.369583	0.413506	0.52223	0.400375
AT5G60160.1	Zn-dependent exopeptidases superfamily protein	0.000855706	2.26162	0.382915	0.357149	0.374354	0.353138	0.473493	0.379586	0.798665	0.0732896	0.00611003	0.0373654	0.0538345	0.0871295	0.0962792	0.182496	88.2	2	2		150314	101875	133831	121716	120595	117735	120119	140189	117083	125878	98083.9	132041	192473	147171	137689	92245	155776	134643	216448	336037	252658	336037		0.447314	0.303166	0.398263	0.36221	0.358875
AT3G06050.1	PRXIIF, ATPRXIIF - peroxiredoxin IIF	0.000889911	3.90605	0.275945	0.356385	0.355405	0.21326	0.28231	0.393834	0.833004	0.0511831	0.176122	0.0723366	0.0798465	0.0304086	0.0297465	0.144769	42.1	1	1		80667.2	114331	88882	74885.3	101513	190234	98934.8	118491	148199	41604	86830.6	90957.6	108498	88462	93467.2	146464	131873	126820	254790	342918	259249	342918		0.235237	0.333405	0.259193	0.218377	0.296028
AT1G51710.2	UBP6 - ubiquitin-specific protease 6	0.000940193	2.51434	0.379223	0.43873	0.439193	0.427025	0.328798	0.533717	0.826713	0.0460027	0.0134062	0.0550494	0.0293405	0.11374	0.0903726	0.151463	75.77	2	2		50050.9	43284.4	39446.6	52839.1	51058.5	49720.2	50451.2	45277.6	58051.1	47817	47908.8	53793.7	23102.2	47139.9	44884.1	51611.2	72701.4	62564.2	83985.6	116714	88767.3	116714		0.428834	0.370859	0.337976	0.452723	0.437467
AT4G33090.1	APM1, ATAPM1 - aminopeptidase M1	0.000941852	2.87804	0.286809	0.289447	0.482882	0.367203	0.46403	0.658356	0.825446	0.0361439	0.0831284	0.11585	0.146687	0.130265	0.0720702	0.151267	44.33	1	1		39242.5	30542.8	36698.3	42915.7	40525.2	24022.3	65666.5	70200.4	43413	41534.5	65233.5	29563.6	44292.7	75418.2	52569.7	84934.7	88148	71345.6	92031.7	123757	90675.2	123757		0.317094	0.246797	0.296536	0.346775	0.327459
AT4G02930.1	GTP binding Elongation factor Tu family protein	0.000953351	2.86249	0.310909	0.593301	0.478427	0.562689	0.650726	0.707061	0.889974	0.0673744	0.0958561	0.179042	0.111392	0.0213323	0.124016	0.150087	283.99	5	4		130360	90034	92507.4	236165	180215	180723	223337	103662	154494	228719	154676	182900	212590	215979	226327	190025	268654	252913	241203	335469	319005	335469		0.38859	0.268382	0.275755	0.703983	0.537204
AT3G47810.1	MAG1, VPS29, ATVPS29 - Calcineurin-like metallo-phosphoesterase superfamily protein	0.00096574	2.5095	0.437355	0.541557	0.333415	0.514453	0.466033	0.699545	0.836705	0.0136119	0.10036	0.0799622	0.0155265	0.0732408	0.260618	0.0703557	135.92	2	2		87437.7	93051.9	90519	113550	90336.4	131692	50202.4	81591.9	74807.3	109733	105641	103409	95529.4	111740	81510.2	206551	116503	110421	188800	169275	160393	206551		0.423322	0.450503	0.43824	0.54974	0.437356
AT5G45890.1	SAG12 - senescence-associated gene 12	0.00100331	6.16532	0.291504	0.127335	0.262073	0.193749	0.246531	0.378959	0.785058	0.0500955	0.0592769	0.0929635	0.0191829	0.119918	0.174703	0.199308	25.87	1	1		13519.9	9590.12	12506.6	3841.29	7973.14	3743.65	14654	10249.3	7117.38	8754.02	7686.62	7232.07	9871.56	15006.9	5243.39	14754.6	22864.7	8682.97	40727.5	30497.5	24695.5	40727.5		0.33196	0.23547	0.307081	0.0943167	0.195768
AT1G75270.1	DHAR2 - dehydroascorbate reductase 2	0.00102234	3.04031	0.312631	0.530845	0.397471	0.448388	0.497391	0.511201	0.950494	0.0995911	0.0923457	0.0852571	0.155199	0.0773996	0.0813692	0.0761776	55.37	1	1		8255.13	15785.9	11522.4	17012.5	19455.9	23918.1	17024.6	16850	11339.9	13146.3	23775.9	14084.4	20965.2	20108	15507.7	18725.5	16681	22745.5	32715.1	37918.5	37490.4	37918.5		0.217707	0.416311	0.303873	0.448661	0.513097
AT1G33590.1	Leucine-rich repeat (LRR) family protein	0.00102293	2.13387	0.530586	0.482709	0.481976	0.40149	0.593011	0.671637	0.856728	0.100505	0.0847775	0.0720814	0.0502364	0.0994405	0.105526	0.127664	348.37	4	3		637842	529236	435634	581510	417095	459488	425983	566224	463671	350536	450971	411252	696907	597706	496661	790203	658685	579890	820750	1.00688e+06	760240	1.00688e+06		0.633483	0.525619	0.432656	0.577536	0.414244
AT3G48170.1	ALDH10A9 - aldehyde dehydrogenase 10A9	0.00113815	2.3168	0.563203	0.465909	0.371376	0.363342	0.707855	0.57083	0.84179	0.0813827	0.0762254	0.0748175	0.126628	0.128315	0.0553023	0.175095	44.77	1	1		33430.4	25174.2	31667.4	24825.6	28998	20853.8	16183.4	19233.5	24108.4	17846	13567.8	26823.8	44972.3	31306.1	37178.9	33510.4	30379.4	27604.7	46573.2	34923.8	53427.7	53427.7		0.625713	0.471182	0.592715	0.464657	0.542753
AT5G07350.2	Tudor1, AtTudor1, TSN1 - TUDOR-SN protein 1	0.0011497	3.50174	0.207032	0.349095	0.31411	0.35682	0.373154	0.581295	0.724971	0.0345394	0.0423415	0.0762078	0.135389	0.100929	0.15011	0.23819	123.2	3	3	AT5G07350.1	38351.1	47276	53795.5	88440.7	77093.1	69559.2	78902.2	81802.4	50828.7	115059	65264.4	59972	108779	77895.8	64621	133765	162427	95273.4	132331	224479	131413	224479		0.170845	0.210604	0.239646	0.393983	0.343432
AT1G13060.1	PBE1 - 20S proteasome beta subunit E1	0.00119391	2.47004	0.333626	0.300597	0.439699	0.421071	0.399779	0.540968	0.742485	0.0185835	0.106716	0.0540192	0.0276032	0.0318484	0.0639518	0.241489	22.33	1	1		14555.2	14470	13158	17760.1	9234.83	11012.1	20222.1	15942.8	19430.1	17237.9	19077.6	16924.1	15515	18199.4	16833.1	25904.6	21060.8	21434	21962	42146.3	29770.6	42146.3		0.345349	0.343329	0.312199	0.421393	0.219114
AT3G08530.1	Clathrin, heavy chain	0.00119735	2.13425	0.401325	0.679827	0.436628	0.59242	0.62171	0.56587	0.856529	0.0525708	0.0736805	0.092884	0.0609444	0.0213451	0.151796	0.130426	348.45	5	1		22977.7	28359.2	22581.1	46916.6	39740.3	38557.2	28408.8	20474.5	31537.1	36992.2	32358.5	39764.3	36657.7	38879.2	38972.9	24223	41968.7	38033.2	50617.3	61395.1	45747.5	61395.1		0.37426	0.461914	0.3678	0.764176	0.647288
AT1G45145.1	ATTRX5, ATH5, LIV1, TRX5 - thioredoxin H-type 5	0.00123406	Infinity	0.0413058	4.44593e-05	0.126226	0	0	0.0233185	0.73366	0.0715438	7.70058e-05	0.0754766	0	0	0.0403888	0.435773	75.97	1	1		0	6696.44	0	0	7.20767	0	2825.55	6659.86	10978.2	0	0	0	0	0	0	0	0.00242392	3780.36	12470.5	52429.8	54039.4	54039.4		0	0.123918	0	0	0.000133378
AT4G19210.1	ATRLI2, RLI2 - RNAse l inhibitor protein 2	0.00124516	2.16107	0.655951	0.379088	0.54659	0.424018	0.58704	0.687506	0.819234	0.106229	0.0622853	0.106507	0.0725004	0.0890308	0.0982803	0.184726	26.25	1	1		4761.2	3946.66	3461.18	2206.07	2779.45	2047.24	2935.47	4136.73	3068	2756.37	2987.95	2121.96	3063.96	4163.61	3663.05	4222.17	4873.37	3658.92	6183.92	5113.58	3900.74	6183.92		0.769932	0.638214	0.559706	0.356742	0.449463
AT4G04800.1	ATMSRB3, MSRB3 - methionine sulfoxide reductase B3	0.00130171	10.2789	0.0938631	0.0732202	0.165308	0.163773	0.0835192	0.190808	0.752626	0.058348	0.0468737	0.0233137	0.0421691	0.0229433	0.0979105	0.216488	118.63	2	2		12803.1	2925.13	8118.03	8121.35	8844.43	1636.11	13639.4	16128.5	12229.4	16435.1	15381.4	9790.63	5325.23	9165.01	6728.16	17406.6	23755.2	7313.67	55900.9	84684.7	50622.1	84684.7		0.151186	0.0345414	0.0958619	0.095901	0.104439
AT5G20010.1	RAN-1, RAN1, ATRAN1 - RAS-related nuclear protein-1	0.00138015	2.16664	0.361177	0.379138	0.38961	0.419392	0.508128	0.592427	0.782542	0.0712078	0.0668585	0.0302407	0.0746954	0.0424727	0.0879928	0.22804	177.29	3	2	AT5G20020.1	752864	662539	967406	972950	679981	848372	787588	862589	920215	996714	733987	1.03617e+06	1.22278e+06	1.08475e+06	1.04476e+06	1.51997e+06	1.14867e+06	1.2398e+06	1.199e+06	2.19911e+06	1.76458e+06	2.19911e+06		0.342349	0.301276	0.439907	0.442428	0.309207
AT5G42020.1	BIP, BIP2 - Heat shock protein 70 (Hsp 70) family protein	0.00140242	2.09432	0.707064	0.539196	0.519908	0.402628	0.594005	0.784756	0.843231	0.128069	0.0157974	0.0612631	0.101496	0.115354	0.12171	0.142101	643.6	10	1	AT5G42020.2	159630	229313	212012	157011	148090	153178	144705	165801	131380	143402	112874	85929.5	196661	132554	175647	261671	197354	207963	228576	283310	204802	283310		0.563446	0.809406	0.748339	0.554203	0.522712
AT1G26390.1	FAD-binding Berberine family protein	0.00143535	Infinity	0	0.00525049	0	0	0.00544685	0.000117095	0.841277	0	0.00909412	0	0	0.00943422	0.000202814	0.177202	250.65	4	1	AT1G26400.1;AT1G26420.1	0	0	0	5261.97	0	0	0	0	0	0	0	0	0	0	5458.76	117.351	0	0	334062	291885	217169	334062		0	0	0	0.0157515	0
AT1G65930.1	cICDH - cytosolic NADP+-dependent isocitrate dehydrogenase	0.00143563	2.1889	0.363908	0.327106	0.408401	0.323848	0.332927	0.35312	0.708871	0.0226977	0.0408905	0.0508729	0.0508618	0.0438579	0.0598666	0.252397	326.02	4	4	AT1G54340.1	1.52671e+06	1.34747e+06	1.43648e+06	1.47528e+06	1.17219e+06	1.22727e+06	1.76328e+06	1.6899e+06	1.38453e+06	1.23546e+06	1.49764e+06	1.10304e+06	1.48775e+06	1.31453e+06	1.14141e+06	1.16735e+06	1.6391e+06	1.37643e+06	2.2705e+06	3.9485e+06	2.17793e+06	3.9485e+06		0.386656	0.341261	0.363805	0.373631	0.296869
AT5G23140.1	CLPP2, NCLPP7 - nuclear-encoded CLP protease P7	0.00144425	2.01933	0.413611	0.47881	0.433974	0.459314	0.563047	0.522761	0.835217	0.0705117	0.01878	0.0578183	0.0902361	0.0520306	0.109791	0.150578	51.08	1	1		100690	82971.4	117152	111365	120452	116414	102564	92700.7	120358	116561	87340.4	130151	126705	150732	132059	112147	157453	110596	170858	194155	242429	242429		0.41534	0.342251	0.483243	0.459374	0.496857
AT5G13120.1	ATCYP20-2, CYP20-2 - cyclophilin 20-2	0.00145018	2.97486	0.315108	0.292062	0.230842	0.27167	0.292623	0.336066	0.686722	0.0242586	0.0381366	0.0502759	0.0284627	0.0363208	0.101996	0.280508	83.79	1	1	AT5G13120.2	727452	664473	624825	636364	535902	696989	597498	496824	383113	609709	509686	619347	568453	712747	591642	964023	553813	633054	978858	2.1334e+06	1.2829e+06	2.1334e+06		0.340983	0.311462	0.292878	0.298287	0.251196
AT5G65750.1	2-oxoglutarate dehydrogenase, E1 component	0.00146078	3.78053	0.633619	0.286581	0.35186	0.244742	0.381896	0.568506	0.925254	0.130667	0.0839757	0.198979	0.100838	0.129379	0.102304	0.0888948	230.22	4	1		14875.2	19609.8	13298.4	8698.81	8124.09	4789.18	6429.19	14596.2	5509.59	3928.59	5615.82	8912.41	9335.65	12976.5	6487.99	14875.6	11477.4	16520.1	20787.8	25137.8	23851	25137.8		0.591747	0.78009	0.529021	0.346045	0.323182
AT3G04000.1	NAD(P)-binding Rossmann-fold superfamily protein	0.00155478	2.88766	0.498646	0.437519	0.375585	0.355363	0.329641	0.491192	0.95189	0.0620043	0.0892945	0.186141	0.0390566	0.035768	0.046153	0.0471589	43.35	1	1	AT3G03980.1	6082.49	7495.24	6084.81	4408.95	6586.69	6256.56	5115.98	7288.71	2405.33	5223.34	4208.57	4580.72	3798.13	4518.69	4681.55	6784.33	5756.18	6828.1	13144	11905.1	12485.8	13144		0.462759	0.570242	0.462936	0.335436	0.50112
AT3G02530.1	TCP-1/cpn60 chaperonin family protein	0.00158231	2.70531	0.297239	0.416717	0.374734	0.455184	0.508328	0.626576	0.804125	0.0488578	0.111885	0.13695	0.0726867	0.0446404	0.058351	0.208614	147.88	2	2		29127.3	35554.4	25802.1	52298	44605.9	29950.6	54047.9	30760	29266.5	51821.5	48903.2	37839.9	56713.4	48142.6	49886.1	58238.6	69946.4	62553.4	59336.4	83979.1	101471	101471		0.28705	0.350388	0.25428	0.515397	0.439591
AT3G60820.1	PBF1 - N-terminal nucleophile aminohydrolases (Ntn hydrolases) superfamily protein	0.00158283	3.60037	0.43845	0.407235	0.227749	0.387976	0.662649	0.474906	0.819982	0.0338013	0.0361294	0.013859	0.236791	0.045112	0.0867937	0.156804	59.1	1	1		63824.9	57704.5	67286.5	63157.6	59322.1	52893.6	30789.3	32531.2	34758.3	51997.1	23701.4	91381	102527	90518.7	92320.3	64323.3	82101.2	58091.2	107200	102372	143548	143548		0.444624	0.401987	0.468739	0.439975	0.413256
AT5G20250.1	DIN10 - Raffinose synthase family protein	0.00163584	6.08339	0.210223	0.222679	0.161257	0.135644	0.117956	0.120358	0.717573	0.162639	0.0627492	0.0459086	0.0342806	0.0376477	0.0135558	0.264655	108.98	3	3	AT5G20250.4	79745.2	15455.8	33424.2	31809.5	47224.3	57212.5	22373.5	35967.4	40324.2	19931.5	29523.1	33539	15773.5	25462	30936	22793.1	27734	23113.7	96931.6	203950	138166	203950		0.391004	0.0757825	0.163884	0.155967	0.231548
AT2G29460.1	ATGSTU4, GST22, GSTU4 - glutathione S-transferase tau 4	0.00170326	398.337	0.00202871	0.0039557	0.020546	0.0161382	0.0167962	0.150369	0.808111	0.00176546	0.00673797	0.00893637	0.00852861	0.00861939	0.133034	0.171502	46.26	1	1		163.311	145.695	0	6.67272	595.845	0	538.641	1417.71	1173.13	507.093	637.332	1313.69	1051.7	1155.6	351.025	15268.5	2434.21	5200.86	34005.9	50772.1	38310.4	50772.1		0.00321655	0.00286959	0	0.000131425	0.0117357
AT1G48850.1	EMB1144 - chorismate synthase, putative / 5-enolpyruvylshikimate-3-phosphate phospholyase, putative	0.00170578	2.19293	0.637828	0.59684	0.496787	0.412452	0.623001	0.741748	0.90448	0.123239	0.0841488	0.0830527	0.0807424	0.0427358	0.171536	0.144594	82.78	1	1		108425	158878	127836	113372	113062	143313	111806	82799.2	113157	70123.3	82297.2	103096	126364	121195	138394	193701	137691	128127	152425	206502	201404	206502		0.525055	0.769377	0.619051	0.549009	0.547508
AT3G17240.1	mtLPD2 - lipoamide dehydrogenase 2	0.00171618	2.71422	0.337347	0.566538	0.427522	0.523386	0.55947	0.314808	0.85446	0.0540216	0.0359058	0.0698032	0.171938	0.163142	0.089069	0.146101	201.57	4	2		99969.4	72329.4	86665.1	143710	136473	154719	128384	106874	92929.5	184361	113986	103430	182338	99250.3	147889	54247	93080.9	94334.5	218927	255883	181115	255883		0.390684	0.282666	0.33869	0.561624	0.533342
AT4G14800.2	PBD2 - 20S proteasome beta subunit D2	0.00175331	2.77577	0.397495	0.478141	0.322377	0.37096	0.431957	0.574626	0.894844	0.0942371	0.127531	0.0861699	0.117826	0.0366902	0.103752	0.145916	33.65	1	1	AT4G14800.1	60570.2	40293	41869.3	68406.8	39838.5	63445.8	48339.4	27790.7	39628.9	60154.6	40099.1	32950.8	55799.2	52241.9	47065.9	82789.9	64416.6	59130.3	87167.6	119693	114460	119693		0.506045	0.336636	0.349805	0.571517	0.332838
AT5G49570.1	AtPNG1, PNG1 - peptide-N-glycanase 1	0.00175382	Infinity	0	0	0	0	0.0224065	0.150935	0.599805	0	0	0	0	0.0388092	0.135541	0.37135	26.91	1	1		0	0	0	0	0	0	0	0	0	0	0	0	1721.88	0	0	0	6717.86	4881.06	6822.82	25615.8	13654.8	25615.8		0	0	0	0	0
AT2G22780.1	PMDH1 - peroxisomal NAD-malate dehydrogenase 1	0.00190107	2.05289	0.473264	0.425896	0.440586	0.390811	0.425367	0.59292	0.802291	0.0566136	0.0217703	0.0557168	0.125353	0.0128362	0.0627006	0.179134	188.97	3	3		99146.8	91881.3	78029.4	82053.2	76079.3	83995.2	90921.4	88151.3	71406.4	50209.2	74254.1	97718	81158.4	82719.9	77948.8	121958	116054	99071	123327	189505	143282	189505		0.523189	0.48485	0.411754	0.432988	0.401464
AT4G32520.1	SHM3, AtSHMT3 - serine hydroxymethyltransferase 3	0.00196118	2.95556	0.301194	0.299517	0.272491	0.239872	0.335772	0.471163	0.708956	0.0503889	0.0714881	0.0192562	0.0981823	0.00951196	0.145054	0.254095	110.24	2	2		211680	295225	275166	238127	210682	328905	219062	236088	252392	151331	166147	305366	298731	290854	282270	542569	386684	294153	459825	865522	515505	865522		0.244569	0.341094	0.317919	0.275126	0.243416
AT2G22540.2	SVP, AGL22 - K-box region and MADS-box transcription factor family protein	0.00197618	2.56294	0.351409	0.347124	0.44034	0.430737	0.335059	0.541656	0.858737	0.114958	0.130083	0.0600744	0.0521626	0.0718689	0.107894	0.133322	31.75	1	1		62900.6	112977	70874.5	77970.4	113201	52572	95453.2	94452.6	119292	103974	111140	87340.9	66041.1	97575.5	71655.1	152343	101847	126150	234060	172060	196868	234060		0.268737	0.482685	0.302805	0.333121	0.483642
AT1G10140.1	Uncharacterised conserved protein UCP031279	0.00199635	Infinity	0.0109246	0	0	0.0113232	0.0295315	0.287707	0.655269	0.0189219	0	0	0.0196124	0.05115	0.19526	0.303372	79.17	1	1		398.728	0	0	0	0	0	0	0	0	413.277	0	0	0	1077.85	0	6035.98	3138.41	1326.41	6530.74	12166.1	5219.33	12166.1		0.0327738	0	0	0	0
AT1G28600.1	GDSL-like Lipase/Acylhydrolase superfamily protein	0.0021072	2.70669	0.262866	0.332124	0.671125	0.476359	0.514794	0.668271	0.711495	0.00944587	0.0216581	0.286395	0.138529	0.0985329	0.210963	0.184351	257.83	4	3		87942.3	85137.8	81841.9	115265	101935	104888	173507	154077	323260	205049	135521	121393	189135	180097	130005	287215	209582	151280	189537	298432	202026	323260		0.272048	0.263372	0.253176	0.356571	0.315335
AT2G16600.2	ROC3 - rotamase CYP 3	0.00212576	2.72137	0.459834	0.453217	0.346295	0.289238	0.252921	0.482111	0.688291	0.122357	0.0315427	0.0809191	0.0472837	0.055157	0.0875859	0.272228	55.85	1	1	AT2G16600.1	240422	308660	179486	220169	250084	247831	167856	231114	149706	131613	180310	146351	167191	117873	115669	308019	226789	229057	262630	528139	299771	528139		0.455225	0.58443	0.339846	0.416878	0.47352
AT1G20260.1	ATPase, V1 complex, subunit B protein	0.00216741	3.17119	0.561125	0.683964	0.280302	0.268119	0.480549	0.782488	0.850255	0.234624	0.0934786	0.0958672	0.18857	0.0608271	0.219086	0.13207	43.57	1	1		53401.4	22926.1	34215.8	51962.9	40742.7	42037.2	14513.1	25669.7	15037.4	10345.4	10570	31904.8	34215.5	26963.2	33490.9	36896.1	51588.8	65667.6	59932	61698.9	45871.9	65667.6		0.813208	0.349124	0.521045	0.791302	0.620438
AT1G20200.1	EMB2719, HAP15 - PAM domain (PCI/PINT associated module) protein	0.00218083	2.5279	0.322569	0.386482	0.369041	0.356237	0.408173	0.442211	0.815423	0.0541866	0.120759	0.035901	0.107403	0.0604339	0.0333268	0.203819	197.33	4	4	AT1G75990.1	212392	151051	187262	299147	184503	176170	212845	188316	228882	270746	152412	185025	229958	199114	267779	261005	264129	229829	339559	569081	483485	569081		0.373219	0.26543	0.329059	0.525666	0.324212
AT3G48990.1	AMP-dependent synthetase and ligase family protein	0.00220746	2.43094	0.311582	0.451994	0.379068	0.372063	0.43758	0.341145	0.757439	0.0326299	0.00847323	0.0589015	0.037467	0.119437	0.0874043	0.212676	138.54	3	3		207263	168319	184647	265540	275641	271509	187230	254143	240196	206109	248476	214389	324854	277708	184211	255388	207263	150731	401188	599337	361358	599337		0.34582	0.280842	0.308085	0.443057	0.45991
AT3G23570.1	alpha/beta-Hydrolases superfamily protein	0.00223752	3.40938	0.300822	0.294363	0.257027	0.331967	0.517761	0.392049	0.876303	0.0984413	0.128283	0.0466749	0.104313	0.0516041	0.12525	0.131712	182.68	4	3		21980.7	18470.1	33949.2	12107.7	29372.4	31322.5	16851.2	22527.7	24189.7	24735.1	20392	36975.9	41890.3	38883.5	47280.1	23129.7	30339.1	43493.8	60826.8	73461.8	82440.9	82440.9		0.266623	0.22404	0.411801	0.146865	0.356285
AT3G16480.1	MPPalpha - mitochondrial processing peptidase alpha subunit	0.00257368	Infinity	0.0328513	0.0536212	0	0.0905954	0.110732	0.294893	0.673697	0.0287093	0.0593999	0	0.0831954	0.0493881	0.116707	0.390571	44.86	1	1		0	463.947	396.716	378.94	0	1025.86	0	0	0	415.485	329.378	1628.62	485.653	1318.33	1097.05	3239.89	3084.06	1401.85	2104.05	8732.9	6813.04	8732.9		0	0.0531263	0.0454277	0.0433922	0
AT1G20630.1	CAT1 - catalase 1	0.00274631	2.20169	0.532972	0.483523	0.428088	0.441163	0.527118	0.639726	0.942517	0.0761817	0.199351	0.065183	0.099633	0.0351286	0.0771825	0.085196	135.55	3	2	AT1G20620.1	2.90023e+06	2.43717e+06	2.19386e+06	1.82302e+06	1.65223e+06	3.35726e+06	1.77227e+06	1.91582e+06	2.36109e+06	1.6052e+06	2.08503e+06	2.54371e+06	2.29199e+06	2.58587e+06	2.57069e+06	3.2314e+06	2.59358e+06	3.21479e+06	3.97843e+06	4.71023e+06	4.62975e+06	4.71023e+06		0.615729	0.517421	0.465766	0.387034	0.350775
AT3G07720.1	Galactose oxidase/kelch repeat superfamily protein	0.00286205	2.06209	0.545438	0.496918	0.456077	0.475335	0.569674	0.591362	0.940474	0.13231	0.121463	0.0495838	0.101201	0.114362	0.0244276	0.0532434	189.59	3	3		65876.5	62833.1	95668.5	52912.4	65579.3	85927.1	54833.7	65089.4	67694.7	50079.8	68086.1	77373.8	67546.8	96134.1	70667.4	80088.1	78355.9	84826.4	126706	137124	123055	137124		0.480415	0.45822	0.697678	0.385872	0.478247
AT5G67360.1	ARA12 - Subtilase family protein	0.00297733	2.94001	0.238613	0.265968	0.275277	0.301771	0.408343	0.57327	0.701523	0.0773619	0.0116397	0.0369901	0.0250344	0.110429	0.169404	0.320377	24.24	1	1		133805	79397.6	78872.3	110233	112175	103152	113482	126795	96677	111566	130928	126890	200530	183818	115487	313682	191945	196088	148115	408019	302570	408019		0.327939	0.194593	0.193306	0.270166	0.274925
AT1G69250.2	Nuclear transport factor 2 (NTF2) family protein with RNA binding (RRM-RBD-RNP motifs) domain	0.00306277	5.05512	0.135659	0.125094	0.148876	0.139044	0.361053	0.603665	0.632365	0.0479603	0.0437869	0.0909514	0.0298695	0.0615432	0.269498	0.413893	102.72	1	1		4223.52	6460.5	8819.85	7285	3573.64	7126.25	4539.21	12166.9	4697.95	7669.65	5024.72	7296.12	19430.6	18542.2	13936.2	15493.9	41252.5	30043.2	8822.01	47923.7	34170.1	47923.7		0.0881302	0.134808	0.18404	0.152013	0.0745694
AT4G29010.1	AIM1 - Enoyl-CoA hydratase/isomerase family	0.00306491	8.38521	0.184326	0.186567	0.0926007	0.163813	0.235736	0.521813	0.776476	0.0684733	0.062761	0.048926	0.0990119	0.112668	0.258	0.219762	26.68	1	1		11797.4	5968.01	7138.47	8414.3	11222.7	5569.74	4149.18	6384.32	1977.61	7759.42	2739.69	11633.3	4781.63	13993.9	13074.2	27997.5	32198.9	10304.7	25250.8	45036	34621.4	45036		0.261955	0.132517	0.158506	0.186835	0.249194
AT1G20510.1	OPCL1 - OPC-8:0 CoA ligase1	0.0030952	4.70634	0.318224	0.199825	0.424502	0.360873	0.535953	0.462236	0.940442	0.149104	0.104426	0.0864199	0.160815	0.0932255	0.0662872	0.0946638	37.42	1	1		33386.2	11619.1	25633.3	9921.34	10740.2	23695	38612.7	26401.9	29215.4	34971.2	13064.5	32070	45352	41631	31986.6	28571.1	37542.7	36492.3	61508.9	73992.5	73255.7	73992.5		0.45121	0.157031	0.346431	0.134086	0.145152
AT1G54010.1	GDSL-like Lipase/Acylhydrolase superfamily protein	0.00316541	7.79572	0.117524	0.107829	0.0821213	0.154505	0.231981	0.190233	0.640195	0.0264471	0.0849995	0.049057	0.11984	0.0345348	0.0581445	0.316606	269.11	3	2		25625.3	40081.5	31347.3	17845.1	14568.6	56634.3	14345.8	15282.1	38189.8	19991.6	27207.2	80395.2	62796.8	73851.1	54927.1	33979.1	59942.4	63177.3	111270	275275	142143	275275		0.0930899	0.145606	0.113876	0.0648266	0.0529239
AT5G19220.1	ADG2, APL1 - ADP glucose pyrophosphorylase large subunit 1	0.00329633	3.15122	0.420832	0.290085	0.497158	0.593605	0.504976	0.237975	0.749912	0.121621	0.0931691	0.0631822	0.262774	0.0904884	0.027515	0.220027	143.11	2	2		117293	65034.9	108823	91660.1	55854	53179.9	103523	131145	109289	197540	136803	76340.5	140373	107031	101962	49867	62014.8	52760.5	153047	230616	135161	230616		0.508609	0.282006	0.471881	0.397459	0.242195
AT1G09010.1	glycoside hydrolase family 2 protein	0.00357736	3.53414	0.365191	0.513369	0.257739	0.25298	0.376649	0.371011	0.894066	0.107404	0.148645	0.0700245	0.112429	0.12739	0.10006	0.0985993	26.23	1	1		16659	11389.3	9557.78	11963.2	21872.2	19029.6	11204.5	6399.76	8936.78	10212.9	11543.9	4294.21	8594.16	17338.6	12853.2	11478.3	16621.1	10105.9	27631	30111.3	34325.5	34325.5		0.485324	0.331804	0.278445	0.348522	0.6372
AT4G17830.1	Peptidase M20/M25/M40 family protein	0.0037275	2.28911	0.421469	0.42129	0.44895	0.388302	0.397832	0.377878	0.865004	0.0708343	0.115923	0.0139946	0.0354552	0.0787814	0.139957	0.128016	135.42	2	2		167453	128254	178986	194057	109757	170678	172304	170796	162544	159825	144161	133352	123417	181565	143088	131166	198936	95495.6	318986	375427	279825	375427		0.446032	0.341622	0.476751	0.516896	0.292352
AT1G24180.1	IAR4 - Thiamin diphosphate-binding fold (THDP-binding) superfamily protein	0.00375988	2.51305	0.310019	0.394086	0.436391	0.439025	0.371202	0.38135	0.779093	0.087831	0.0354622	0.106191	0.101597	0.0664907	0.0362736	0.191317	256.22	6	6	AT1G59900.1	142850	135383	80754.5	138663	151643	166027	215769	144824	144727	176295	204803	127272	141104	169960	118770	161914	145628	134044	257479	385984	258690	385984		0.370092	0.350747	0.209217	0.359245	0.392874
AT1G76680.2	OPR1 - 12-oxophytodienoate reductase 1	0.00387743	3.1912	0.205506	0.207731	0.275663	0.329944	0.423486	0.435196	0.655812	0.0498621	0.0438693	0.152171	0.0354021	0.092714	0.0639813	0.29864	184.79	4	3	AT1G76690.1	63989.3	74942	45442.8	54022.7	55087.4	77259.8	45062	133114	69139.8	109066	99047.9	87901.6	132350	151078	96511.6	133331	147491	109622	150148	299057	139170	299057		0.213971	0.250595	0.151954	0.180644	0.184204
AT1G76970.1	Target of Myb protein 1	0.00389765	3.59821	0.225664	0.345602	0.229488	0.324027	0.375057	0.587257	0.811986	0.16311	0.0507659	0.0670004	0.0965784	0.0580527	0.187808	0.163035	74.68	1	1	AT1G21380.1	18291.4	3894.48	8386.95	14679.2	13924.3	18218.5	11783.9	12418	6889.08	14107.1	10558.3	19233.6	18441.8	18460.4	13910.3	36311.2	21823.6	21426.4	32797.1	45159.8	32050.5	45159.8		0.405037	0.0862378	0.185717	0.325051	0.308335
AT5G50860.1	Protein kinase superfamily protein	0.00412764	327.379	0.00557169	0.00699688	0.00177482	0.0298982	0.0257611	0.101864	0.581038	0.00188103	0.00284602	0.00191168	0.0187864	0.0245849	0.049857	0.362841	25.31	1	1		2875.37	2315.96	4401.64	2673.03	3539.7	5834.05	0	875.522	2180.24	27648.1	17721.9	6106.75	30411.5	2979.97	10962.3	25693.5	78513.7	71174.9	214694	573912	211787	573912		0.00501012	0.0040354	0.00766955	0.00465756	0.00616767
AT1G60420.1	DC1 domain-containing protein	0.00417297	3.59644	0.203073	0.321953	0.221485	0.310065	0.281826	0.269166	0.730338	0.0450725	0.103002	0.0858577	0.0719865	0.0267061	0.111804	0.235262	42.33	1	1		14966.3	12929.5	19799.8	23450.1	18164.1	34002.9	10123.3	23422.5	18474.4	22519.8	19725.6	30579.5	22725.6	19722.6	23744.3	12438.8	29940.4	20839.7	44393.9	78289.9	48850.5	78289.9		0.191165	0.165149	0.252903	0.299529	0.232011
AT2G17410.1	ARID/BRIGHT DNA-binding domain-containing protein	0.00420024	2.72625	0.316322	0.345787	0.321737	0.444517	0.440281	0.389502	0.862372	0.0843039	0.111044	0.0801129	0.118569	0.0726514	0.116513	0.119584	29.91	1	1		30704	28921.1	45990.3	37698.9	26537.4	51217.1	27646.2	45323.7	34453.7	59361.5	34488.5	54568	53425.4	53909.6	39668.8	28527.2	52597.1	48925.1	87239	111295	89399.8	111295		0.275879	0.25986	0.413227	0.338729	0.238441
AT3G46000.1	ADF2 - actin depolymerizing factor 2	0.00429793	4.03752	0.347878	0.358314	0.211631	0.18872	0.261127	0.463136	0.761962	0.0840488	0.0543785	0.0423198	0.187279	0.059227	0.0474451	0.215499	89.49	1	1		102012	140380	167772	162216	119473	140780	64532.4	88494.8	96494.9	34310.3	29093	159106	116654	75757.3	115468	203122	175169	167767	228007	393015	277366	393015		0.259562	0.357186	0.426885	0.412747	0.30399
AT4G19880.1	Glutathione S-transferase family protein	0.00445226	8.20838	0.12222	0.0999987	0.155245	0.158874	0.270377	0.220302	0.820827	0.07185	0.0779858	0.0418549	0.0329593	0.0646981	0.0785603	0.159292	151.11	3	1	AT4G19880.2	18694.4	6063	8986.54	15482.1	10747.3	1379.4	18199.4	10498.5	14164.1	11386.8	15074.8	17402.3	24944.8	30806.1	18898.1	12049.9	25627.3	23146.4	63982.5	92030.8	70610.7	92030.8		0.203133	0.0658802	0.0976471	0.168228	0.11678
AT1G72680.1	ATCAD1, CAD1 - cinnamyl-alcohol dehydrogenase	0.00447552	3.36282	0.294702	0.214588	0.27369	0.23646	0.236548	0.332438	0.721622	0.0609658	0.0400657	0.0785015	0.0803405	0.102668	0.116881	0.242712	150.99	2	2		22864	23404.6	15742.7	14718.8	18012.8	12422	13560.5	24562.8	19466.5	13323.7	23092.1	13340.1	11678.8	24857.8	13237.9	16600.3	20899	32452.4	42821.1	70140	38882.5	70140		0.325977	0.333685	0.224446	0.209849	0.256813
AT1G09780.1	Phosphoglycerate mutase, 2,3-bisphosphoglycerate-independent	0.00452395	2.46566	0.483221	0.313136	0.466808	0.431913	0.398907	0.535028	0.772085	0.0860138	0.0687739	0.117174	0.0748754	0.0855896	0.0604574	0.197596	58.78	1	1		46005.7	33505	35112.2	30314.1	24517.1	19446.5	45482.7	38165.5	27081.2	31989.8	40848	29614.6	23746.7	34954	35922.4	47805.6	39939.9	39166.2	52768.4	79068.6	51306.2	79068.6		0.581846	0.423746	0.444073	0.38339	0.310074
AT1G08550.1	NPQ1, AVDE1 - non-photochemical quenching 1	0.00462263	2.13444	0.79316	0.625849	0.529142	0.523051	0.384647	0.490481	0.821006	0.139055	0.0940025	0.0397796	0.0812955	0.0801441	0.172778	0.183034	149.89	2	2		309039	290105	218456	218670	245379	181085	186820	166350	192277	181522	150933	206713	108141	162218	126141	128430	140433	236732	217908	284792	343605	343605		0.899404	0.844299	0.635777	0.636399	0.714132
AT1G54100.1	ALDH7B4 - aldehyde dehydrogenase 7B4	0.00467988	2.96181	0.44155	0.285125	0.273528	0.256973	0.439433	0.388801	0.761107	0.22103	0.0575919	0.0769339	0.0763545	0.0517539	0.0356438	0.210324	171.86	4	4		454628	274499	160269	147816	221498	205003	145042	242330	163585	154165	132989	230458	317318	312809	255004	277729	271789	233628	405401	671420	456246	671420		0.677114	0.408833	0.238702	0.220154	0.329894
AT1G15200.3	protein-protein interaction regulator family protein	0.00477668	10.2964	0.0782352	0.0984208	0.0701744	0.112131	0.191418	0.244086	0.722546	0.00872961	0.0180566	0.0553697	0.032415	0.088159	0.122921	0.244595	25.03	1	1	AT1G15200.4	7124.32	6335.66	7926.54	10333.7	9429.38	7141.45	8541.53	10010.9	630.591	9931.14	7417.35	13303.9	25321	17742.1	9263.22	21410.5	33834.2	11479.1	49030.9	91120.7	57365.2	91120.7		0.0781856	0.0695305	0.0869895	0.113407	0.103482
AT2G47390.1	Prolyl oligopeptidase family protein	0.0048448	3.14094	0.429337	0.266892	0.351546	0.361196	0.524311	0.62386	0.838293	0.179881	0.0114685	0.103509	0.0826163	0.0758414	0.32575	0.0419583	117.58	2	2		152549	65899.2	96323.2	68460	63534.4	63679.8	111964	61446.7	84327.3	97940.1	65064.6	101809	127502	146977	109924	244386	106122	106880	204716	215196	194689	244386		0.624214	0.269652	0.394144	0.280131	0.259976
AT3G13235.3	ubiquitin family protein	0.00493823	3.31181	0.319816	0.217691	0.472981	0.25194	0.276041	0.439787	0.720954	0.14423	0.0874587	0.048633	0.0337543	0.0669871	0.139179	0.255307	69.13	1	1	AT3G13235.1	4422.24	1647.35	3175.89	1669.51	3068.64	1555.04	4051.44	4645.57	4976.3	2125.59	2772.02	2385.67	2065.11	3346.36	2568.53	5575.51	2893.21	4244.98	6396.36	9636.26	4809.26	9636.26		0.458916	0.170953	0.329577	0.173253	0.318447
AT4G36760.1	ATAPP1, APP1 - aminopeptidase P1	0.00499393	2.28012	0.334424	0.449252	0.444701	0.446189	0.483389	0.474208	0.762528	0.0205435	0.0320665	0.0368683	0.0791714	0.117004	0.111913	0.205735	28.7	1	1		50209.6	51961	56504.7	76756.9	67052.9	69348.1	76982.3	66091.9	67924.5	63015.4	63667.5	85022.1	68786	97557.8	63011.5	90054.5	79442.9	55501.5	102718	158158	100924	158158		0.317465	0.328539	0.357268	0.485319	0.423962
AT4G24860.1	P-loop containing nucleoside triphosphate hydrolases superfamily protein	0.00499718	2.56522	0.30623	0.390937	0.326843	0.391694	0.457598	0.439828	0.785546	0.0255448	0.0300625	0.0302284	0.137029	0.152872	0.117114	0.18893	25.38	1	1		59996.2	50751.8	56012.2	64674.9	73753.9	74459.7	59680.9	64630.6	53673.5	99778.2	55394.5	58127.9	113921	60160.9	75106.8	56488.7	98073.1	84950.1	129421	181520	116836	181520		0.330522	0.279594	0.308574	0.356297	0.406314
AT4G01700.1	Chitinase family protein	0.00514888	Infinity	0.00502343	7.10229e-05	0	0	0.00327876	0.00658571	0.56996	0.00475905	0.000123015	0	0	0.00567897	0.00989199	0.372622	120.62	2	2		2357.84	1396.54	0	53.0805	0	0	0	0	0	0	0	0	0	0	2450.45	0	447.505	4474.47	85409.6	249124	91438.8	249124		0.00946451	0.00560579	0	0.000213069	0
AT1G17230.1	Leucine-rich receptor-like protein kinase family protein	0.00544698	2.17037	0.565732	0.656146	0.510172	0.43507	0.528306	0.634827	0.944261	0.0606546	0.113458	0.135659	0.114556	0.103273	0.0584475	0.0913988	26.57	2	2		391566	347343	316525	396542	343934	483635	385835	342891	223055	191195	328978	291498	390962	262657	331993	430441	396114	357784	621869	618140	521611	621869		0.629659	0.558547	0.50899	0.637661	0.553065
AT5G63980.1	SAL1, ALX8, ATSAL1, HOS2, FRY1, RON1 - Inositol monophosphatase family protein	0.00551586	2.07774	0.484467	0.471514	0.403662	0.380213	0.467084	0.509222	0.789981	0.0213351	0.143979	0.079661	0.0307963	0.0229135	0.0778964	0.191226	133.91	2	2		223116	204603	217314	190708	156694	280386	138698	204141	194608	159515	162268	184444	205631	198063	218196	263003	194529	220461	277792	443810	330202	443810		0.502729	0.461016	0.489655	0.429706	0.353066
AT1G66700.1	PXMT1 - S-adenosyl-L-methionine-dependent methyltransferases superfamily protein	0.00553115	17.4453	0.0444114	0.0451404	0.296732	0.11038	0.098345	0.0978956	0.774769	0.0135633	0.0161476	0.42933	0.0753652	0.0262995	0.0575433	0.224078	125.79	3	3	AT1G66690.1	8547.3	15457.2	15602.4	18950	10967.7	10339.4	12137.2	16937.3	235557	24434.6	58198.7	15805.7	20649.5	35944.1	31112.3	48830.3	18397.9	20077	164053	297273	229627	297273		0.0287523	0.0519968	0.052485	0.0637461	0.0368943
AT3G14420.1	Aldolase-type TIM barrel family protein	0.00554647	3.55053	0.334556	0.612323	0.297637	0.321963	0.588198	0.208742	0.741144	0.0836212	0.219056	0.021696	0.128849	0.224913	0.0284376	0.290455	109.1	2	2	AT3G14415.1;AT3G14420.3	43193.7	43128.1	64997.3	81386.9	66142.7	129424	41251.2	47611.2	45758.6	62081	26283.3	57259.2	113228	49988.9	102824	26654.7	34870.9	32888	64381.7	150766	120071	150766		0.286494	0.28606	0.431113	0.539821	0.43871
AT4G25810.1	XTR6, XTH23 - xyloglucan endotransglycosylase 6	0.00558178	Infinity	0.0135742	0.00489428	0	0	0.0203474	0	0.572444	0.0235112	0.00847715	0	0	0.0350159	0	0.412479	58.06	1	1		0	1496.9	0	539.717	0	0	0	0	0	0	0	0	2234.17	9.63554	0	0	0	0	6502.87	36758.3	19865	36758.3		0	0.0407227	0	0.0146829	0
AT1G07240.1	UGT71C5 - UDP-glucosyl transferase 71C5	0.00564121	4.6686	0.145826	0.307389	0.216715	0.211654	0.241503	0.386349	0.680805	0.0634766	0.0768068	0.0115308	0.0578965	0.106304	0.228214	0.294046	51.81	2	1	AT1G07260.1	11296.2	5505.92	5756.24	18168.2	11277.3	18105.5	10642.7	11816.5	11065.1	10925.3	7922.7	13893.5	8560.46	10076.7	18721.6	33489.3	12488.8	13787.5	21706.7	51564.3	32044.8	51564.3		0.219069	0.106778	0.111632	0.35234	0.218703
AT2G06050.1	OPR3, DDE1 - oxophytodienoate-reductase 3	0.0056836	2.06045	0.474524	0.420753	0.402916	0.391632	0.637875	0.591925	0.806938	0.0252409	0.200285	0.0695704	0.0889696	0.0346136	0.0559128	0.170644	140.37	4	3		280703	275475	253635	168582	178686	370780	210240	202677	274692	220427	173392	274533	350248	385551	352786	301981	343777	364409	384708	568860	423536	568860		0.493448	0.484259	0.445865	0.296351	0.314113
AT5G20890.1	TCP-1/cpn60 chaperonin family protein	0.00575177	2.25346	0.354023	0.625263	0.517948	0.57393	0.529816	0.741879	0.797777	0.051451	0.0835879	0.123524	0.162276	0.0283036	0.224011	0.108021	169.61	2	2		64873.1	50537.8	51266	109700	83876.6	100803	86805.2	97310.9	59737.9	90937.2	64181	115093	88276.1	80617.2	80548.5	156936	98451.9	93894.6	124893	142304	108403	156936		0.413373	0.322028	0.326668	0.69901	0.534464
AT5G20830.1	SUS1, ASUS1, atsus1 - sucrose synthase 1	0.00578573	3.61275	0.190581	0.186202	0.504289	0.242489	0.222883	0.237232	0.6727	0.0144547	0.046437	0.431697	0.0483662	0.0644292	0.0181393	0.138468	235.68	6	5	AT3G43190.1	100462	114006	115687	134650	106886	81031.1	174321	121835	577452	129630	171662	118785	93269.1	167457	125387	125360	145681	139930	469033	387192	309130	577452		0.173975	0.197429	0.20034	0.23318	0.1851
AT1G27320.1	AHK3, HK3 - histidine kinase 3	0.00584751	2.13707	0.379083	0.38693	0.37021	0.409013	0.440973	0.406411	0.791163	0.0240484	0.0504965	0.0255124	0.119056	0.0240994	0.115335	0.207732	24.42	1	1		104444	94095.4	105904	93739.2	98011.8	118995	91264.1	102303	103751	130956	72872	124653	125485	114721	113942	83267	143113	100011	156487	267702	211199	267702		0.390151	0.351493	0.395604	0.350162	0.366123
AT5G38150.1	PMI15 - Plant protein of unknown function (DUF827)	0.00588186	3.50595	0.193036	0.20624	0.253905	0.227001	0.232698	0.303166	0.676774	0.0581569	0.0192896	0.049228	0.0814035	0.114073	0.0310875	0.296247	22.68	1	1		97121.5	52075.9	75094.8	85648.6	82546.2	71439.2	115081	102351	77586.3	110017	101925	51814.4	68818.9	140922	60635.1	130463	115061	106731	237088	387307	161963	387307		0.250761	0.134457	0.19389	0.221139	0.213129
AT1G69410.1	ATELF5A-3, ELF5A-3 - eukaryotic elongation factor 5A-3	0.00594026	2.15858	0.507879	0.356611	0.499562	0.372157	0.388495	0.469322	0.769773	0.0904262	0.0915794	0.110058	0.0841894	0.0111168	0.062947	0.210221	166.83	1	1		43343.7	31862.2	44926.2	25648.7	36248.4	22454.6	35841.9	49277.3	33045.6	28359.3	36417.9	23251.7	31314.5	29642.9	30935.9	39240	40455.6	31316.2	56870.5	78845.6	46363.5	78845.6		0.549728	0.404109	0.5698	0.325303	0.459739
AT3G09500.1	Ribosomal L29 family protein	0.00599715	2.48041	0.307133	0.490876	0.383503	0.438308	0.391206	0.428943	0.761817	0.111845	0.122449	0.0274997	0.0821592	0.0744661	0.0425505	0.208025	22.36	1	1		119066	212235	116952	188633	223143	304644	201334	183128	175250	222279	247905	169516	222370	197571	151013	190374	204515	231142	325791	486491	299570	486491		0.244745	0.436256	0.240399	0.387742	0.458679
AT1G78830.1	Curculin-like (mannose-binding) lectin family protein	0.00609816	2.23705	0.415061	0.459919	0.375313	0.345798	0.422573	0.354988	0.773567	0.0457303	0.0887132	0.0185043	0.0738835	0.0823995	0.0764587	0.238379	167.35	2	2		864326	831057	698185	1.05602e+06	714994	881240	729985	751974	682388	750703	500786	742655	667908	981714	787264	832364	676162	538614	1.00883e+06	1.92226e+06	1.52991e+06	1.92226e+06		0.44964	0.432333	0.363211	0.549363	0.371955
AT2G30860.2	ATGSTF9, GLUTTR, ATGSTF7, GSTF9 - glutathione S-transferase PHI 9	0.0062706	4.72616	0.368125	0.267272	0.163352	0.169973	0.23264	0.304648	0.772029	0.0955457	0.0981721	0.0700386	0.0200414	0.0828488	0.113091	0.380749	59.24	1	1		335407	199049	256716	272029	142286	160104	170873	71584.6	108617	115897	111277	138131	127440	137603	234946	245799	127049	281900	238187	704654	716398	716398		0.468186	0.277847	0.358343	0.379718	0.198613
AT5G02240.1	NAD(P)-binding Rossmann-fold superfamily protein	0.00627815	2.46186	0.516094	0.730319	0.559923	0.652457	0.802023	0.382525	0.941722	0.049742	0.157769	0.0653303	0.300989	0.196566	0.0965879	0.0462148	198.45	3	2		131890	111613	112574	164447	133560	205872	144677	114819	126820	229981	110603	109575	229758	139346	184248	63134.8	105935	94850.8	211015	209887	228834	229981		0.573481	0.485311	0.489491	0.715046	0.580742
AT2G45790.1	ATPMM, PMM - phosphomannomutase	0.00648693	2.32793	0.604531	0.668952	0.568243	0.397097	0.605536	0.785847	0.924413	0.0789163	0.187395	0.0402632	0.163388	0.0628196	0.204533	0.0571219	47.9	1	1		31080.4	24594	25427.5	39590.1	24946.7	25207.5	24572.4	27478.1	24183.1	12005.3	25978.8	15289.1	29995	26851.2	24390.4	44718.8	26497.2	34210.5	42573.8	38401.4	43040.8	44718.8		0.695018	0.549969	0.568607	0.885311	0.557856
AT5G02780.1	GSTL1 - glutathione transferase lambda 1	0.00655894	Infinity	0.0343083	0.019409	0.00455835	0.0126393	0	0.0311849	0.749229	0.029731	0.0336174	0.0078953	0.0218919	0	0.015662	0.221715	103.05	1	1		2788.9	8577.54	1580.75	0	0	7324.53	0	0	1720.22	0	0	4769.78	0	0	0	5942.25	2005.92	3820.32	72859.2	125792	84090.3	125792		0.0221707	0.068188	0.0125664	0	0
AT5G19440.1	NAD(P)-binding Rossmann-fold superfamily protein	0.00659642	2.44084	0.331875	0.399462	0.355766	0.378474	0.501793	0.48727	0.810052	0.0992751	0.0212679	0.108159	0.106094	0.144875	0.0616214	0.175126	123.52	2	2		128909	76187.6	82842.7	116335	121233	109011	92393.7	138067	78206.8	74429.7	131583	122356	133558	191587	110218	156044	145445	121273	189430	289204	224177	289204		0.445735	0.263439	0.28645	0.402258	0.419193
AT3G21670.1	Major facilitator superfamily protein	0.00740642	5.75392	0.131681	0.120821	0.106989	0.178585	0.252701	0.381577	0.615605	0.0500132	0.0257572	0.0540999	0.101977	0.149961	0.23788	0.333012	25.34	1	1		107608	47313.1	90293	92662.2	70809.4	61519.2	105146	48601.9	45485.6	182377	88134.5	62047.5	262308	122168	86100.1	399072	201219	110277	268278	620729	257365	620729		0.173358	0.0762218	0.145463	0.14928	0.114075
AT5G44070.1	CAD1, ARA8, ATPCS1, PCS1 - phytochelatin synthase 1 (PCS1)	0.00741595	2.12221	0.607725	0.376295	0.701391	0.767025	0.774486	0.757385	0.798578	0.0670597	0.083529	0.175529	0.0552565	0.119928	0.177142	0.221282	124.46	2	2		42321.9	33900	38303.1	29306.8	22653.2	18952.3	47473	52973.7	31729.3	50110.2	44174.6	50260.1	43212.5	57249.3	45489	52944	55001.8	34782.3	52390	62816.2	35284.7	62816.2		0.673742	0.539669	0.609765	0.466549	0.360626
AT2G17190.1	ubiquitin family protein	0.00744661	2.15049	0.404951	0.421191	0.476647	0.637278	0.470359	0.610017	0.870844	0.0608246	0.133351	0.0223376	0.0987449	0.131124	0.0706981	0.189707	93.35	1	1		23287.1	18448.4	24839	29107.1	25184.4	14952.9	27531.6	25344.4	25485.4	30529.8	40967.6	33271.8	30180.1	17484	29663.5	37215.8	29472.8	33599	54800.4	52580.4	35786.9	54800.4		0.424943	0.336646	0.453263	0.531147	0.459566
AT3G08690.1	UBC11, ATUBC11 - ubiquitin-conjugating enzyme 11	0.00747016	5.88218	0.110906	0.114064	0.129922	0.206732	0.16685	0.244311	0.652371	0.0666405	0.0432507	0.0653465	0.0914772	0.0671557	0.129719	0.301689	71.55	2	1	AT5G56150.1	21055.1	8700.56	7578.88	18256.7	11172.5	8968.24	18169.5	19423.5	6142.69	34893.2	15685	19014.2	18352.7	26435.8	11378.3	42548.1	26179.4	13515	55892.1	112210	51505.8	112210		0.187639	0.077538	0.0675418	0.162701	0.0995678
AT5G55070.1	Dihydrolipoamide succinyltransferase	0.007677	2.27633	0.418799	0.32538	0.512343	0.458226	0.431606	0.435812	0.740671	0.0669334	0.0439678	0.146741	0.0372133	0.0581645	0.0442154	0.22474	264.68	4	1		62023.5	61143.3	45993	49276	44628.5	37521.9	72600	86678.9	47665.1	66566.1	61962.9	56556.1	52255.7	67006.4	55070.9	58773.3	64581.8	52676.7	81144.1	134639	83386.5	134639		0.460665	0.454128	0.341603	0.365986	0.331468
AT3G19780.1	unknown protein	0.00806992	3.35047	0.515761	0.55455	0.250792	0.341093	0.453933	0.297642	0.840273	0.149252	0.28655	0.0452512	0.11108	0.0115868	0.0890365	0.252236	49.12	2	1		144009	80692.7	138241	202524	69738.1	117976	70543.2	49850.8	56089.6	109865	68305.6	61857.8	109345	103939	106150	72509.4	47716.6	89225.7	128892	227843	234568	234568		0.613935	0.344006	0.589342	0.863393	0.297304
AT1G06130.1	GLX2-4 - glyoxalase 2-4	0.00813893	2.25529	0.606014	0.599093	0.364974	0.381779	0.513716	0.515293	0.823121	0.0982369	0.183202	0.00697884	0.0505536	0.165206	0.144121	0.161218	37.2	1	1		62769.6	70858.9	51016.9	49345.4	50879	82312.2	37408.3	36252.9	37541.9	42735.4	40614.4	32973.7	39728.5	71256.2	45538.5	66639.6	52978	37386.1	79721	101563	69511.3	101563		0.618038	0.697686	0.502319	0.485862	0.500961
AT4G24280.1	cpHsc70-1 - chloroplast heat shock protein 70-1	0.00819519	21.2467	0.113217	0.27914	0.121252	0.196882	0.270426	0.0335413	0.712641	0.0479075	0.148853	0.0761925	0.203575	0.148582	0.0580952	0.308253	56.31	1	1		3042.76	6708.66	7733.77	21785.6	6481.59	14843.2	8623.09	8388.17	1714.89	22207.8	3375.01	4823.59	18752.1	5102.64	17910	0	0	5180.11	19925.8	51480	38654.5	51480		0.0591058	0.130316	0.150229	0.423185	0.125905
AT3G58750.1	CSY2 - citrate synthase 2	0.00822417	2.55061	0.365087	0.451584	0.353705	0.386059	0.493335	0.315646	0.805091	0.0739756	0.0962377	0.0196409	0.123569	0.133656	0.10415	0.168801	75.71	1	1	AT2G42790.1	95304.8	121177	81531.6	95105	126394	147120	99629	99013.7	90080.3	137601	70448.8	107082	175998	109563	117140	53583.5	106566	97506.8	192890	272094	192198	272094		0.350265	0.445352	0.299645	0.34953	0.464524
AT5G20080.1	FAD/NAD(P)-binding oxidoreductase	0.00826233	2.0396	0.547211	0.74475	0.381798	0.476966	0.611604	0.697712	0.778717	0.0662022	0.0631114	0.0934091	0.130917	0.0583993	0.119804	0.239673	51.68	1	1		67496.6	73609.2	57714.2	89799.9	82760.4	98031.8	44767.7	35735.3	58216.9	54122.1	44049.3	75126	72375.3	81838.8	68001.8	96373.5	88801.5	68326.8	63478.7	98343.8	121111	121111		0.557312	0.607783	0.476539	0.741468	0.683343
AT4G33010.1	AtGLDP1, GLDP1 - glycine decarboxylase P-protein 1	0.00918515	4.59235	0.278927	0.329932	0.155997	0.267711	0.32721	0.262971	0.716393	0.0692662	0.102506	0.0445966	0.132226	0.049961	0.0391126	0.343418	198.7	4	4	AT2G26080.1;AT4G33010.2	290818	174483	238646	366630	194475	271568	145241	88728.2	159732	351688	181386	142567	319960	236536	269308	232264	184223	247193	281457	685299	841257	841257		0.345695	0.207407	0.283678	0.435812	0.231172
AT3G07630.1	ADT2 - arogenate dehydratase 2	0.00942292	2.6732	0.576106	0.626613	0.30918	0.4576	0.692978	0.651452	0.826499	0.138656	0.180847	0.0266818	0.198877	0.148657	0.0663981	0.154395	54.45	2	2	AT1G08250.1	7412.27	4959.76	5030.09	7025.95	4239.04	7662.77	3343.34	2817.92	3177.97	4988.09	2442.04	6392.34	8637.01	5729.53	6565.87	7320.67	6289.47	6067.94	7805.94	10068.8	7090.86	10068.8		0.736161	0.492586	0.499571	0.697792	0.421006
AT3G13330.1	PA200 - proteasome activating protein 200	0.00949161	5.86221	0.125025	0.162369	0.188783	0.255574	0.205724	0.312994	0.732925	0.0500793	0.145251	0.0504791	0.129749	0.04775	0.0441005	0.235981	150.4	2	2		2759.35	4518.47	6414.95	4598.4	11768.3	1415.96	9010.05	5657	6008.47	8314.03	14492.5	5183.98	9280.4	7455.16	5795.32	10051.1	13197.3	11030.7	20173.1	36506.7	23590.2	36506.7		0.0755849	0.123771	0.17572	0.12596	0.322361
AT5G16510.1	Alpha-1,4-glucan-protein synthase family protein	0.00952596	2.94518	0.323202	0.295184	0.313427	0.357026	0.399105	0.380755	0.869371	0.191024	0.0316662	0.165237	0.0808626	0.0570645	0.0160366	0.160666	47.61	2	1		9087.66	3245.25	3906.52	5468.48	4407.94	4955.25	4397.31	8342.76	3008.24	4730.23	7418.86	5789.86	7401.24	7052.69	5599.32	6292.03	6677.89	6161.3	15377.5	16748.5	11556	16748.5		0.542596	0.193763	0.233246	0.326506	0.263184
AT5G17920.1	ATCIMS, ATMETS, ATMS1 - Cobalamin-independent synthase family protein	0.010042	2.10725	0.450657	0.468001	0.366169	0.463585	0.444375	0.380471	0.771608	0.0702198	0.0549648	0.0567539	0.115754	0.0593518	0.0505213	0.231644	192.95	2	2		599741	443608	493036	559384	460338	575793	347023	426595	474730	665755	510519	404186	433575	567607	513788	467582	366119	463407	610072	1.1364e+06	884100	1.1364e+06		0.527753	0.390361	0.433856	0.49224	0.405083
AT2G31670.1	Stress responsive alpha-beta barrel domain protein	0.0101726	3.15139	0.314423	0.335412	0.25146	0.3281	0.334258	0.425062	0.792451	0.0468321	0.149497	0.025881	0.0404945	0.103613	0.151956	0.258303	181.42	4	2		81821.2	61041.8	77320.2	117413	50364.5	67104.2	57275.9	65322.5	53493.4	86811.6	68167	74781.9	84838.2	51162.4	98072.6	138611	69807.8	89242	117453	233426	204057	233426		0.350524	0.261505	0.331241	0.502998	0.215763
AT1G19130.1	unknown protein	0.0102287	2.19882	0.44249	0.474249	0.354623	0.370051	0.517547	0.457388	0.77975	0.0696173	0.101143	0.0593072	0.111451	0.0798022	0.106577	0.197085	31.78	1	1		24444.2	18070	19946.7	17606.6	22214.2	27123.1	17345.8	19087.3	13624.5	13395.1	15496.1	23344.4	27226	20103.5	25726.2	17504.1	27141.5	19918.2	29173.9	47052.6	33841.3	47052.6		0.519509	0.384039	0.423923	0.374191	0.472114
AT1G04810.1	26S proteasome regulatory complex, non-ATPase subcomplex, Rpn2/Psmd1 subunit	0.0103289	23.2745	0.0291772	0.182833	0.0324522	0.100815	0.138726	0.249181	0.679083	0.0505363	0.028304	0.0562088	0.0608331	0.0248431	0.1454	0.294864	79.35	3	2	AT2G32730.1	0	1596.25	0	3909.41	3181.71	2911.44	0	0	1775.42	1678.15	818.021	3019.31	2106.97	3007.99	2474.55	2473.28	7532.6	3626.52	7661.32	18236.3	11254.2	18236.3		0	0.0875315	0	0.214375	0.174472
AT1G28350.1	Nucleotidylyl transferase superfamily protein	0.0106607	4.1325	0.15642	0.211221	0.213629	0.281621	0.175638	0.194837	0.646404	0.0449887	0.0758166	0.0574685	0.129655	0.0554135	0.0685639	0.306223	23.96	1	1		14847.5	12910	8156.03	12824	22865.3	12806.5	15716.7	21029.8	12301.9	29248	25057.7	10353.6	14491	17060	8775.05	10746.3	20804.9	13182.8	35978.9	76532.3	35901.2	76532.3		0.194002	0.168687	0.10657	0.167563	0.298767
AT3G51260.1	PAD1 - 20S proteasome alpha subunit PAD1	0.0109305	2.38057	0.3068	0.369413	0.506251	0.483843	0.42416	0.37086	0.730359	0.0136951	0.0325872	0.033835	0.177092	0.00779412	0.0713482	0.247095	80.21	2	2	AT5G66140.1	108561	114589	104923	119072	134007	141949	176671	193949	170734	206804	210974	99614.7	153586	151840	148145	141689	151508	103378	241073	356446	183482	356446		0.304564	0.321475	0.29436	0.334052	0.375953
AT1G63770.1	Peptidase M1 family protein	0.0110203	2.05236	0.412831	0.417204	0.362521	0.395599	0.418628	0.459465	0.744024	0.0551684	0.0180747	0.0996477	0.00999994	0.0492859	0.0909768	0.228389	196.46	3	3	AT1G63770.3	871220	687458	707012	764244	729670	795779	456665	801682	731236	704621	725408	741090	840774	790957	665776	984489	878840	658300	1.02646e+06	1.82939e+06	1.22748e+06	1.82939e+06		0.476234	0.375785	0.386473	0.417758	0.398859
AT3G10850.1	GLX2-2, GLY2 - Metallo-hydrolase/oxidoreductase superfamily protein	0.0111146	2.03756	0.656101	0.771026	0.679194	0.541903	0.431282	0.664753	0.878765	0.0429688	0.218952	0.040354	0.119758	0.107481	0.111295	0.105045	21.42	1	1		72622.4	82807.4	77890.2	96906.1	63129.7	114153	75444.1	81139.1	84949	47859.4	71817.4	73032.4	61480.8	54993.2	36896.8	73413	69151.3	93832.6	96588.6	118539	97375.5	118539		0.612648	0.698569	0.657087	0.817506	0.532566
AT3G11780.1	MD-2-related lipid recognition domain-containing protein / ML domain-containing protein	0.0112752	2.42324	0.463035	0.427124	0.369459	0.393644	0.530643	0.521195	0.895289	0.167012	0.0758375	0.0537804	0.191165	0.0554528	0.069064	0.111931	38.17	1	1		50696.3	25743	31806.9	26492.3	37255	36103.7	24366.6	32701.1	29302.7	47024.4	17871.3	27128.5	43674.6	44012.1	36364.6	44887.8	42384.5	34570.2	60572.6	77925.1	70798.7	77925.1		0.650577	0.330355	0.408172	0.339971	0.478088
AT5G21040.1	FBX2 - F-box protein 2	0.0113221	6.86982	0.157624	0.114796	0.238963	0.204013	0.177219	0.380082	0.788627	0.0933122	0.0793094	0.101876	0.0685485	0.0822288	0.236852	0.185339	25.53	1	1		37745.6	17277.9	12651.6	28971.8	6865.27	13449.9	42557.9	42675.9	17363.8	38515.1	30117.6	18959.3	34236.1	29838.6	12013.2	55937.4	87495.2	19753.6	93587	143115	101891	143115		0.263743	0.120728	0.0884019	0.202437	0.0479703
AT5G52240.1	MSBP1, ATMP1, AtMAPR5 - membrane steroid binding protein 1	0.011526	21.4362	0.0954448	0.18145	0.027839	0.0303902	0.451987	0.576211	0.596763	0.0599966	0.146541	0.0482185	0.0526374	0.158284	0.112504	0.498673	77.48	1	1		9243.79	2954.87	13807.6	12775	5415.69	31249.7	0	0	7585.41	0	0	8280.56	57199.9	36309.5	29645.7	62268.1	52880.9	41853.7	68221.1	90824.8	3556.78	90824.8		0.101776	0.0325337	0.152025	0.140655	0.0596278
AT4G37870.1	PCK1, PEPCK - phosphoenolpyruvate carboxykinase 1	0.0118001	2.48622	0.364193	0.40359	0.283983	0.338471	0.358894	0.428102	0.706044	0.0608691	0.0631607	0.0834503	0.0528294	0.0294623	0.123342	0.254919	106.51	2	2	AT5G65690.1	118310	87155.3	118526	131665	98096.8	129278	56217.1	103169	93249.6	118447	91913.2	90749.3	108626	96799.5	113852	167774	97167.8	115905	169717	296539	161852	296539		0.398971	0.293909	0.3997	0.444005	0.330806
AT4G20850.1	TPP2 - tripeptidyl peptidase ii	0.0118435	2.06463	0.454488	0.6734	0.523409	0.616651	0.60768	0.593585	0.938351	0.117978	0.0796909	0.144112	0.0881904	0.133589	0.0701483	0.0562345	47.58	1	1		23995.9	38201.1	40297.4	57005.1	45122.7	49734.8	49255.6	27779.9	41001.8	41719.7	43396.6	53948.5	35024.5	47048.7	54968.6	39108.2	49616.5	45138.3	66893.1	69548.3	75172.1	75172.1		0.319214	0.508182	0.536069	0.758328	0.600259
AT5G64430.1	Octicosapeptide/Phox/Bem1p family protein	0.0119747	4.68313	0.203815	0.258299	0.155945	0.155025	0.159161	0.230154	0.726001	0.0191118	0.104149	0.0510189	0.11291	0.0597247	0.125332	0.240659	38.9	1	1		14864.9	12459.5	13007.7	9194.97	19929.2	21989.5	11111.5	13162.5	6585.35	5374.35	6501.86	18801	13542	6048.82	11904.8	6113.62	22299.3	17131.3	36204.9	65962	41498.6	65962		0.225355	0.188889	0.1972	0.139398	0.302132
AT1G07780.1	PAI1, TRP6 - phosphoribosylanthranilate isomerase 1	0.0120908	4.9265	0.61264	0.688646	0.465612	0.392083	0.403218	0.18032	0.888347	0.0581791	0.26425	0.336678	0.0295665	0.129638	0.150383	0.173824	31.56	1	1		18165.2	21086.2	21819.5	32195.6	21697.1	14754.9	13657.7	27454.8	5301.99	11899.1	13498.2	13687.5	17537.6	8940	13717.2	11678.2	3995.74	2301.24	33228.3	32463	22863.5	33228.3		0.54668	0.634585	0.656654	0.968922	0.652971
AT2G05710.1	ACO3 - aconitase 3	0.0122962	2.11052	0.504051	0.537708	0.490426	0.418444	0.539676	0.548527	0.883136	0.0425039	0.130194	0.0663986	0.155497	0.0608357	0.0741381	0.108742	617.75	11	4		246967	292511	271459	270916	228919	365251	235444	303210	250363	231327	137767	304115	323395	286518	258339	339380	264671	278440	463602	536279	420942	536279		0.460519	0.545446	0.506189	0.505177	0.426865
AT5G52560.1	ATUSP, USP - UDP-sugar pyrophosphorylase	0.0123868	Infinity	0.200749	0	0.499844	0.490806	0.243695	0.156451	0.517843	0.11272	0	0.401865	0.18282	0.212509	0.136288	0.435996	56.94	1	1		1389.84	3140.9	1195	0	0	0	5275.73	8284.01	696.729	5743.84	2661.09	5593.76	3711.94	3238.69	0	0	2371.09	2091.17	1438.66	3823.89	9507.28	9507.28		0.146187	0.330368	0.125693	0	0
AT5G40580.1	PBB2 - 20S proteasome beta subunit PBB2	0.0123894	2.03812	0.652787	0.441118	0.702456	0.548782	0.596172	0.780542	0.899053	0.0805352	0.1045	0.0787697	0.113914	0.0593972	0.20611	0.169378	50.61	1	1	AT3G27430.2	23445.7	18327.4	21819.1	14860.8	17417	10694.3	25231.3	23064.7	20134.7	18942	20828.3	13690	20387.4	20555.6	17134	28983.6	29432.1	17622	32266	32472.1	22844.4	32472.1		0.722024	0.564404	0.671932	0.457648	0.536368
AT3G59760.1	OASC, ATCS-C - O-acetylserine (thiol) lyase isoform C	0.0124985	7.94046	0.149035	0.259521	0.316574	0.347846	0.0895291	0.15806	0.710902	0.0875524	0.11531	0.222926	0.210564	0.0538964	0.119835	0.256323	30.63	1	1		5923.26	3037.05	10640.3	13277.8	5647.19	15206.2	25109.6	9211.32	7313.74	25112.9	13815.7	6818.85	6649.77	2445.33	2679.44	3430.17	4387.3	12970.1	27236.6	43838.8	22419.9	43838.8		0.135114	0.0692776	0.242714	0.302878	0.128817
AT2G47250.1	RNA helicase family protein	0.0125222	3.02154	0.287326	0.406376	0.323966	0.490764	0.457005	0.640888	0.868167	0.0895141	0.103092	0.189607	0.100618	0.0970313	0.274274	0.122725	56.7	1	1	AT3G62310.1	8199.06	6539.97	11950	12699.3	15714.3	9333.58	16466.8	8656.36	4969.25	17051.8	11598.5	16935.4	14524.1	16949.7	10976.1	29542.8	13745.3	16242.3	26233.5	30962.4	23445.8	30962.4		0.264807	0.211223	0.38595	0.410152	0.507528
AT1G07890.1	APX1, MEE6, CS1, ATAPX1, ATAPX01 - ascorbate peroxidase 1	0.0125476	5.08785	0.187133	0.239044	0.148253	0.192293	0.245854	0.166345	0.754286	0.068584	0.10498	0.0305829	0.0705207	0.0781213	0.0699745	0.388141	140.3	3	3		168580	76643.4	138174	225536	84880.4	179336	121434	79726.1	102579	186934	103524	103510	109001	181720	212985	91566.1	80808.3	168432	209536	682932	652910	682932		0.246848	0.112227	0.202325	0.330247	0.124288
AT2G31570.1	ATGPX2, GPX2 - glutathione peroxidase 2	0.0128822	7.31923	0.160043	0.138202	0.202395	0.264127	0.092431	0.203049	0.676524	0.0532188	0.102192	0.0356293	0.0974312	0.0634628	0.149538	0.280316	57.88	1	1		31957.3	64440	50713	29869.5	77970.8	19194.1	73817.6	52281.1	59941.4	105562	89492.3	47728.9	29688	47045.6	8228.17	114529	42884.8	29227.2	154671	306397	160787	306397		0.1043	0.210315	0.165514	0.0974863	0.254476
AT3G25770.1	AOC2 - allene oxide cyclase 2	0.0136678	4.00643	0.430246	0.578609	0.390839	0.158711	0.616939	0.500451	0.635865	0.104001	0.367085	0.179279	0.106743	0.0762942	0.200227	0.177032	33.73	1	1	AT1G13280.1;AT3G25760.1	19491.3	22057.8	30594.5	22780.8	18346.9	55893.2	17440.1	33313.7	14782	8041.54	3362.74	15208.3	30132.1	34661	38655.1	17769.6	26203.9	39941.9	24936.1	44526.3	37159.2	55893.2		0.348724	0.394641	0.547374	0.407578	0.328248
AT5G60360.1	SAG2, AALP, ALP - aleurain-like protease	0.0137662	2.09556	0.672602	0.730777	0.686736	0.643241	0.419896	0.368328	0.771851	0.139886	0.115904	0.0985844	0.227593	0.0882312	0.123579	0.197812	83.46	2	2		323321	402815	265863	294163	383573	400064	350709	378190	283947	312836	429781	206079	170825	254741	193726	123720	174778	244737	318695	491623	328061	491623		0.657662	0.819358	0.540786	0.59835	0.780217
AT3G17810.1	PYD1 - pyrimidine 1	0.0141146	2.52344	0.651382	0.361386	0.447983	0.373542	0.515656	0.512626	0.911934	0.271695	0.0827259	0.0515957	0.136129	0.151043	0.104034	0.0826585	33.09	1	1		53561.2	37956.3	21996.9	25886.8	20809.6	16281.1	29397.3	25001.2	23670.1	21137	14086.9	29872.2	21837.8	39263.5	28760.5	32285.8	22884.5	34163.5	48564.2	52266.7	58089	58089		0.922054	0.653416	0.378676	0.445641	0.358237
AT5G05780.1	RPN8A, AE3, ATHMOV34 - RP non-ATPase subunit 8A	0.0143813	3.39884	0.309832	0.335033	0.269811	0.229543	0.427321	0.597226	0.780182	0.0796879	0.0889149	0.113427	0.130435	0.0833518	0.216848	0.236874	57.35	1	1	AT5G05780.2	14892.9	23970.7	24638.7	24386	16206	28075.3	20240.8	25119	9940.03	6933.43	15365.8	24747.4	30443.5	22978.7	34160.3	55520	40993.8	25892	36162.3	68319.1	55422.6	68319.1		0.21799	0.350864	0.360642	0.356943	0.237211
AT5G43940.1	HOT5, ADH2, GSNOR, ATGSNOR1, PAR2 - GroES-like zinc-binding dehydrogenase family protein	0.0147278	2.27383	0.624244	0.623287	0.67318	0.547865	0.72126	0.345841	0.786383	0.0999177	0.0603755	0.0395632	0.0947264	0.0841569	0.13051	0.266247	88.96	1	1	AT5G43940.2	156132	117323	122307	144287	132091	118777	137416	151916	137454	137642	98347.5	111349	171414	149694	136160	42001.5	82629.3	94627.5	211328	103149	184078	211328		0.738813	0.555169	0.578751	0.68276	0.625053
AT2G13640.1	Transcription factor IIS family protein	0.0149576	2.23369	0.597769	0.462182	0.537577	0.375593	0.736802	0.756291	0.83896	0.163407	0.126895	0.0831502	0.102929	0.183132	0.164424	0.188804	20.63	1	1		6625.34	3776.45	5966.88	5533.51	3349.39	3772.99	5654.76	4137.29	4928.38	4008.31	2344.34	3932.2	4798.93	7793.48	7583.38	8611.17	6302.94	5795.34	8084.4	5761.13	9127.64	9127.64		0.725855	0.413738	0.653716	0.606237	0.36695
AT1G11650.1	ATRBP45B, RBP45B - RNA-binding (RRM/RBD/RNP motifs) family protein	0.0153051	Infinity	0	0	0	0	0	0	0.604369	0	0	0	0	0	0	0.531675	54.51	1	1		0	0	0	0	0	0	0	0	0	0	0	0	0	0	0	0	0	0	0	8320.61	6765.54	8320.61		0	0	0	0	0
AT1G56070.1	LOS1 - Ribosomal protein S5/Elongation factor G/III/V family protein	0.0155839	3.35205	0.218348	0.302835	0.189015	0.283034	0.219911	0.215621	0.633588	0.0569649	0.0602097	0.0652074	0.125226	0.0307562	0.0328128	0.330238	300.07	6	5	AT3G12915.1	348776	215222	244084	427309	288825	404626	302092	252648	144784	502940	350551	193985	244599	254545	314722	248423	237275	312293	442786	1.23363e+06	668424	1.23363e+06		0.282724	0.174462	0.197858	0.346383	0.234126
AT3G12800.1	SDRB, DECR - short-chain dehydrogenase-reductase B	0.0156336	2.54395	0.535808	0.5288	0.301976	0.39779	0.47637	0.663485	0.768213	0.0597868	0.0672894	0.0838765	0.110846	0.0140737	0.262762	0.272815	50.93	1	1		76970.6	68323.6	61619.5	75368.2	58497.8	70341.8	35712.8	50895.5	30006.4	35580.9	54488.8	63545.4	63387.4	60564.1	60009.2	124350	63368	68501	60186.9	107751	128724	128724		0.597951	0.530777	0.478696	0.585503	0.454444
AT4G01870.1	tolB protein-related	0.0157402	Infinity	0.00238633	0.00140083	0.0246915	0.0587244	0	0.0164338	0.64574	0.00413324	0.00187977	0.0168922	0.0579734	0	0.0210013	0.341629	27.67	1	1		285.201	0	0	26.5062	140.913	0	1724.71	815.659	410.633	4617.91	2400.53	0	0	0	0	366.796	0	1597.28	24655.7	39838.3	12681.5	39838.3		0.00715898	0	0	0.000665345	0.00353713
AT2G36530.1	LOS2, ENO2 - Enolase	0.0157966	2.03929	0.538832	0.547886	0.418138	0.556725	0.587827	0.4814	0.852704	0.118621	0.0855081	0.0733035	0.112434	0.0812547	0.11253	0.127563	142.78	2	2		1.94304e+06	1.24012e+06	1.7319e+06	1.96519e+06	1.53639e+06	1.49607e+06	1.0263e+06	1.46197e+06	1.32585e+06	1.95685e+06	1.30662e+06	1.8148e+06	1.82985e+06	1.52176e+06	2.01037e+06	1.07429e+06	1.71611e+06	1.60078e+06	2.36985e+06	3.04057e+06	2.36769e+06	3.04057e+06		0.639038	0.407859	0.569599	0.646325	0.505298
AT4G34230.1	CAD5, ATCAD5, CAD-5 - cinnamyl alcohol dehydrogenase 5	0.0158475	2.16402	0.480738	0.379747	0.367632	0.470168	0.640249	0.679552	0.795564	0.0999277	0.177327	0.0900932	0.0544151	0.186653	0.123486	0.186794	77.36	2	2		29142	44139.8	35421.9	17143.4	25428.5	43295.9	33247.6	20133.2	29747.5	39661.1	35182.1	31470.3	38653	64405.9	41713	61631.7	48320.7	43706.7	56747.8	75372.8	47770.9	75372.8		0.386639	0.58562	0.469956	0.227449	0.337369
AT4G34215.1	Domain of unknown function (DUF303)	0.0164777	5.71571	0.151291	0.636605	0.12073	0.342475	0.237629	0.483756	0.69006	0.0833094	0.256255	0.107367	0.272219	0.109929	0.194743	0.38007	25.16	1	1		8350.43	3769.11	3222.57	11558.9	27293.1	25705.1	1372.11	2666.34	8204.62	21994.1	8178.38	4557.26	8178.87	4245.61	11673.1	12870.1	12241.9	23944.9	8991.75	33802.8	27183.3	33802.8		0.247034	0.111503	0.0953345	0.341953	0.807421
AT1G13440.1	GAPC-2, GAPC2 - glyceraldehyde-3-phosphate dehydrogenase C2	0.0164815	6.92616	0.171149	0.214966	0.0923209	0.16567	0.188393	0.111407	0.63943	0.0771845	0.130716	0.0240048	0.120021	0.0878329	0.0423951	0.360763	157.91	4	3	AT1G13440.2	190880	69687.8	148669	288589	89396.5	136023	78458.5	52484.4	89806.5	242451	79821.5	73862.9	114278	105362	230828	65529	73302.9	127554	221954	797037	509957	797037		0.239487	0.0874336	0.186527	0.362077	0.112161
AT4G05180.1	PSBQ, PSBQ-2, PSII-Q - photosystem II subunit Q-2	0.0165712	2.98117	0.368754	0.339081	0.268057	0.267679	0.341072	0.325856	0.797998	0.103457	0.104213	0.0138145	0.113307	0.0582953	0.119801	0.23092	74.04	2	2	AT4G21280.1	74518	47520.1	85078.6	49115.4	55639.3	85695.7	47485.3	52640.4	50432.9	63621.4	25664.7	61060.2	61591.9	54251.8	75724.9	35323.6	70962.1	76736.2	102272	187222	158714	187222		0.39802	0.253817	0.454426	0.262338	0.297184
AT3G22200.1	POP2, GABA-T, HER1 - Pyridoxal phosphate (PLP)-dependent transferases superfamily protein	0.0170085	3.93457	0.398516	0.630227	0.273799	0.19482	0.62017	0.499113	0.766531	0.144828	0.197348	0.11338	0.2685	0.176411	0.00757317	0.22625	22.1	1	1	AT3G22200.2	10652.6	23163.8	20313.4	22909.8	23855.7	38837.2	7549.65	11864.9	17775.1	1521	2086.89	22854.2	36400.5	20474.5	27361.8	22587.2	22260.6	22946.1	24823.4	45276.2	34017.2	45276.2		0.235281	0.511611	0.448656	0.506001	0.526894
AT5G37640.1	UBQ9 - ubiquitin 9	0.0175646	2.80112	0.385256	0.291425	0.245231	0.292929	0.561531	0.494817	0.686922	0.125171	0.0818737	0.0301346	0.215193	0.0826078	0.0364183	0.282038	75.92	1	1	AT1G23410.1;AT3G09790.1	64545.6	125854	118321	103078	64404.9	66046.9	62341.4	59517.1	74654.9	50289.8	40089.2	144357	124838	159058	166081	140083	135122	121311	120927	162417	267113	267113		0.241642	0.471165	0.442962	0.385898	0.241115
AT5G54430.1	ATPHOS32, PHOS32 - Adenine nucleotide alpha hydrolases-like superfamily protein	0.0178138	2.06083	0.489066	0.372166	0.49879	0.698717	0.586811	0.604914	0.766973	0.0478356	0.0997607	0.144928	0.138253	0.0707332	0.0970779	0.20956	82.79	1	1		36033.2	41712	43648.2	35173	21271.6	35932.6	30283.2	54060.6	39463.3	55234.4	70317.9	47879.5	46496.2	44004.4	55154.5	50204.7	58002.9	41941	49145.3	82738.3	58490.5	82738.3		0.435508	0.504144	0.527546	0.425112	0.257094
AT2G30970.1	ASP1 - aspartate aminotransferase 1	0.0179726	3.07448	0.449489	0.555677	0.27941	0.255674	0.49161	0.596586	0.786063	0.212486	0.233424	0.0615493	0.198101	0.157654	0.0693436	0.205064	83.88	2	1		202004	440818	212907	271090	263184	523614	142155	219356	170425	84482.3	94981.1	307284	419790	293995	222135	386452	418134	331184	375176	634595	486723	634595		0.31832	0.694645	0.3355	0.427186	0.414728
AT4G14680.1	APS3 - Pseudouridine synthase/archaeosine transglycosylase-like family protein	0.0183489	3.39371	0.222603	0.400107	0.597486	0.425319	0.185166	0.197644	0.6284	0.0621307	0.0686267	0.274362	0.18233	0.0862835	0.0263148	0.374578	267.61	3	1	AT5G43780.1	10891.8	15582.2	9174.87	17706.6	25033.3	21335.4	24958.1	22006	48720.4	24268.2	31560.7	12283.9	4694.57	13486.1	11472.8	8947.47	11566.1	11138.1	33859.4	53381.8	13394.2	53381.8		0.204037	0.291901	0.171873	0.331698	0.468949
AT5G63620.1	GroES-like zinc-binding alcohol dehydrogenase family protein	0.018381	3.22163	0.478435	0.262812	0.497318	0.514871	0.477056	0.537758	0.846682	0.0950224	0.115801	0.0970573	0.17603	0.0973133	0.190842	0.135555	29.36	1	1		5851.64	8745.08	7921.58	4398.23	2184.6	5786.82	9525.04	6636.2	7245.79	5031.69	8783.34	10418.2	5760.55	8665.82	8027.02	4989.16	9937.17	10384.1	11652.5	15688.9	12509.1	15688.9		0.372981	0.557407	0.504918	0.280341	0.139245
AT1G07140.1	SIRANBP - Pleckstrin homology (PH) domain superfamily protein	0.0185382	2.00619	0.541054	0.415486	0.591776	0.519933	0.427454	0.529696	0.833544	0.0509953	0.0399118	0.138071	0.0492704	0.0990119	0.104298	0.228654	56.67	1	1		10537.3	11859.3	12728.9	8031.86	9234.83	9706.92	13228.1	15560.6	9629.7	11380.7	12247.2	10126.5	10890.2	10034.5	6825.92	11431.9	13735	9221.26	20077.9	21640.2	12396.1	21640.2		0.486932	0.548023	0.588206	0.371155	0.426744
AT1G35720.1	ANNAT1, OXY5, ATOXY5 - annexin 1	0.0187431	4.08554	0.296385	0.597478	0.398883	0.614683	0.457073	0.156691	0.640169	0.17418	0.209282	0.0462037	0.333871	0.154935	0.0864427	0.196499	49.85	1	1		21187	15755.2	5029.53	17050.3	31706.6	35853.4	20805.2	16488.9	19192.7	20433.6	47204.1	19408.9	15224.5	29571.5	19931.1	7968.46	11160.8	3060.22	22277.9	27964.4	40413.5	47204.1		0.448839	0.333767	0.106549	0.361203	0.671691
AT4G05160.1	AMP-dependent synthetase and ligase family protein	0.018786	2.44411	0.361132	0.410375	0.368674	0.339596	0.391549	0.502691	0.830009	0.123836	0.0774779	0.117274	0.0150946	0.0901133	0.136646	0.217251	108.19	2	2		39972.2	20218.5	40221.8	37803.6	30972.4	45328.6	40139.5	40746.2	21623.9	29883.7	32512.5	32028.2	44785.5	28089.3	35995.1	60490.9	35705.2	43576.9	83857.9	92683.2	54242.5	92683.2		0.431278	0.218147	0.433971	0.40788	0.334175
AT1G52260.1	ATPDIL1-5, ATPDI3, PDI3, PDIL1-5 - PDI-like 1-5	0.0195502	2.46618	0.366067	0.323301	0.337218	0.318169	0.387351	0.373275	0.784661	0.0571363	0.1244	0.0392807	0.0259111	0.0627861	0.162886	0.187906	23	1	1		297047	289823	220912	242486	144050	326875	260500	268613	215008	231761	216206	254121	304438	318131	232178	373873	308319	141494	514902	735550	481021	735550		0.403843	0.394023	0.300336	0.329667	0.19584
AT4G23100.1	RML1, PAD2, GSH1, CAD2, ATECS1, GSHA - glutamate-cysteine ligase	0.0195518	Infinity	0.0345072	0.0120162	0.0043385	0	0.0078556	0.0130807	0.343296	0.0157508	0.0197142	0.0075145	0	0.0136063	0.00553273	0.568761	21.48	1	1		4757.41	3533.39	8419.65	0	5612.29	206.674	0	0	2100.96	0	0	0	0	3804.15	0	1305.46	3071.6	1957.41	3479.72	161420	1344.72	161420		0.0294722	0.0218894	0.0521599	0	0.0347682
AT5G28050.1	Cytidine/deoxycytidylate deaminase family protein	0.0196427	2.54445	0.451208	0.407057	0.329048	0.363644	0.496527	0.38804	0.837246	0.0430868	0.0402639	0.145128	0.0848572	0.0978442	0.0352821	0.272096	44.08	1	1		111400	92132.8	100292	82278.9	91463.3	100353	99529	84825.8	37212.5	100724	62632	81505.8	132113	88386.6	113840	78109.9	93054	90125.6	117417	221897	224453	224453		0.496317	0.410478	0.44683	0.366576	0.407495
AT4G29810.1	ATMKK2, MKK2, MK1 - MAP kinase kinase 2	0.0196444	Infinity	0	0.0590524	0.114824	0.082548	0.00287234	0.0985717	0.528414	0	0.0511719	0.198881	0.0311154	0.00497504	0.0731443	0.490671	20.1	1	1		0	0	0	1914.92	1839.35	0	0	7299.95	0	1597.99	2471.24	1178.77	0	182.61	0	3875.86	1283.48	1107.37	11964.5	21191.7	437.808	21191.7		0	0	0	0.0903614	0.0867957
AT5G56680.1	SYNC1, EMB2755, SYNC1 ARATH - Class II aminoacyl-tRNA and biotin synthetases superfamily protein	0.0197721	2.50416	0.48255	0.309738	0.538644	0.47959	0.459812	0.540888	0.775632	0.141555	0.0544487	0.0725849	0.131068	0.108521	0.0160125	0.257457	92.16	2	2		34522.3	19830.1	23632.8	19544.8	16828.5	13683.7	33531.7	26799.7	26719.2	26137.4	32740.5	18628.9	20185.7	31353.5	22771.4	29635.4	28141.7	29636.2	53870.3	44839	26641.3	53870.3		0.640841	0.368109	0.438698	0.362812	0.312389
AT5G05010.1	clathrin adaptor complexes medium subunit family protein	0.0199365	3.06747	0.214484	0.423169	0.24009	0.235318	0.273105	0.633793	0.657922	0.15662	0.0488292	0.130716	0.102664	0.070301	0.159868	0.329578	56.15	1	1		3989.88	16457.6	6581.42	20143.5	16543.5	16640.1	5205.45	16031	9019.4	14178.3	5553.48	9922.59	9508.46	10039.6	14868.2	34376.6	22853	22640.1	26518.8	42006.2	14385.4	42006.2		0.0949833	0.39179	0.156677	0.479536	0.393835
AT3G25013.1	Synaptobrevin family protein	0.0199816	3.05059	0.352854	0.36958	0.248692	0.299361	0.368009	0.364388	0.758659	0.0756207	0.13731	0.052275	0.0828021	0.0865945	0.0534864	0.314131	24.12	1	1		734724	489470	554459	879884	437139	545940	519266	365291	369040	660101	453546	395358	458589	653188	743264	682295	510928	643569	677948	1.68025e+06	1.46601e+06	1.68025e+06		0.43727	0.291308	0.329986	0.523662	0.260163
AT1G60690.1	NAD(P)-linked oxidoreductase superfamily protein	0.0200314	2.34253	0.431226	0.455535	0.358439	0.384225	0.374752	0.318688	0.746537	0.0210505	0.0139615	0.0609043	0.0722453	0.147675	0.0625958	0.239946	131.39	3	2	AT1G60680.1;AT1G60730.1;AT1G10810.1	147019	135785	134780	142506	147100	151519	100148	137797	109155	136805	97107.1	138158	157256	66980.7	138660	86778.7	125545	96282.4	168785	322788	231348	322788		0.455466	0.420662	0.417549	0.441484	0.455716
AT4G35260.1	IDH1, IDH-I - isocitrate dehydrogenase 1	0.0202427	8.5053	0.265324	0.54256	0.498317	0.440489	0.0787306	0.173671	0.669627	0.177445	0.301399	0.387064	0.351108	0.0524685	0.112517	0.290885	219.18	4	1	AT4G35650.1	6158.41	18577.9	6722.85	14888.4	14248.7	35193.6	8866.02	37195.6	13023.2	14964.4	32346.3	4917.58	1434.77	2469.82	5430.41	2079.7	10871.3	7640.99	17862.9	39523	22011.1	39523		0.155819	0.470054	0.1701	0.376704	0.360516
AT5G15970.1	KIN2, COR6.6 - stress-responsive protein (KIN2) / stress-induced protein (KIN2) / cold-responsive protein (COR6.6) / cold-regulated protein (COR6.6)	0.0203932	7.10567	0.0830656	0.0858196	0.096508	0.213135	0.10904	0.105631	0.590237	0.0383993	0.0867886	0.0205503	0.117794	0.0363141	0.0445492	0.367308	21.08	1	1		9558.37	5504.31	3889.86	13878.8	4592.12	1109.95	7303.53	8920.67	5795.42	19880.7	22750.3	5998.79	5620.37	11136.2	8122.32	11801.3	7063.14	5236.81	22098.7	76054.5	36517.3	76054.5		0.125678	0.0723733	0.0511456	0.182485	0.0603793
AT2G24680.1	transcriptional factor B3 family protein	0.0204423	4.773	0.151746	0.251419	0.359439	0.322495	0.468726	0.425945	0.724283	0.0434052	0.096216	0.10695	0.128142	0.165407	0.264933	0.240774	24.26	1	1		6969.96	3840.87	5685.99	5187.89	11856.2	10288.6	10845.3	17500	10730.6	8660.47	17033	9366.16	20596.1	10066.5	20294.2	5585.38	24765.4	15955.2	22371.9	36237.8	20129.6	36237.8		0.192339	0.105991	0.156908	0.143162	0.327177
AT4G08390.1	SAPX - stromal ascorbate peroxidase	0.020772	3.20171	0.358727	0.508824	0.503418	0.450187	0.187449	0.254792	0.600155	0.212804	0.181337	0.0682295	0.111903	0.0637703	0.0391515	0.346573	23.03	1	1		10640.5	21181.1	6486.56	15440.1	13422.6	25474.3	15218.2	19922.2	18619.2	16031.6	20005.1	12038.4	4476.54	6531.05	9009.92	10513.4	7732.11	8963.64	13735.6	35596.4	14758.1	35596.4		0.298921	0.595035	0.182225	0.433753	0.377077
AT2G36460.1	Aldolase superfamily protein	0.0211192	8.13839	0.371964	0.134739	0.209293	0.0907077	0.542208	0.671236	0.738215	0.088884	0.123773	0.120338	0.115455	0.202172	0.296664	0.110761	798.34	10	1	AT2G36460.2	23337	14266.5	19732.6	14266.5	3224.27	3278.53	17415.9	9646.13	5199.31	67.0293	2556.96	11358.1	34593.1	33089.2	15896	51381.5	30324.9	21760.9	44450.8	35379.5	33961.4	51381.5		0.454192	0.277659	0.384041	0.277658	0.0627516
AT4G19006.1	Proteasome component (PCI) domain protein	0.021122	5.81902	0.329612	0.322184	0.180626	0.127745	0.323461	0.503363	0.743348	0.299443	0.160017	0.169802	0.0521148	0.071404	0.0941741	0.240418	74.99	2	2	AT5G45620.1	8059.35	49436.2	15405.2	17067.9	16816	37373.9	3863.34	8572.44	27513.5	13008.7	5366.09	9878.59	25354.9	17993.1	28192.2	31873.4	44985.2	34470.8	38585.5	73723.7	52097.9	73723.7		0.109318	0.67056	0.208959	0.231511	0.228095
AT1G10700.1	PRS3 - phosphoribosyl pyrophosphate (PRPP) synthase 3	0.0215619	38.3959	0.0673161	0.0669986	0.0243067	0.0187512	0.0627494	0.152459	0.71997	0.0422822	0.0286529	0.0421005	0.0194322	0.0373109	0.127672	0.258518	35.12	1	1		5818.51	1212.55	6148.25	4612.61	2393.96	6110.56	0	4758.83	0	1132.05	3.87994	2535.23	5903.26	5055.6	1326.37	19463.2	6433.84	3951.67	32004.2	65260.8	43692.4	65260.8		0.0891578	0.0185801	0.0942104	0.0706797	0.036683
AT4G34450.1	coatomer gamma-2 subunit, putative / gamma-2 coat protein, putative / gamma-2 COP, putative	0.022065	2.91618	0.242321	0.321776	0.436612	0.58755	0.428069	0.61413	0.706653	0.109374	0.0539519	0.10521	0.0682021	0.191207	0.172274	0.271528	86.75	1	1		3629.77	9788.95	7106.84	9670.29	10229.3	7356.12	9818.95	11556	15607.8	16475.5	18569.3	14723	14183.1	5953.87	16122.1	19303.1	20915.3	11800.8	18517.2	28234.6	13104.4	28234.6		0.128557	0.3467	0.251707	0.342498	0.362295
AT1G78300.1	GRF2, 14-3-3OMEGA, GF14 OMEGA - general regulatory factor 2	0.0221174	2.34565	0.330368	0.364707	0.419938	0.444264	0.499973	0.661276	0.774928	0.0308094	0.097378	0.0634216	0.119796	0.113569	0.319877	0.0897762	93.35	2	1		41163.2	47896.1	40682.6	50449.4	33859	58919	45923.7	62238.4	56756.1	71561.8	61998.3	40911.3	50610.9	65393.6	80344.7	130907	81093.1	47696.6	108674	107773	87882.8	130907		0.314447	0.36588	0.310776	0.385385	0.25865
AT1G32380.1	PRS2 - phosphoribosyl pyrophosphate (PRPP) synthase 2	0.0221453	3.73204	0.231447	0.360796	0.395464	0.482797	0.276723	0.57105	0.863768	0.07112	0.239333	0.222137	0.0337542	0.0685428	0.152487	0.168944	26.98	1	1		1258.27	914.366	1706.79	2004.45	3358.71	684.37	3562.83	1941.38	1124.42	2815.68	2796.79	2480	1472.6	1960.5	1205.23	4168.31	2796	2607.42	5121.11	3769.85	5587.21	5587.21		0.225205	0.163653	0.305482	0.358756	0.601142
AT1G33600.1	Leucine-rich repeat (LRR) family protein	0.0222058	2.42731	0.3033	0.269138	0.332044	0.340959	0.399519	0.523459	0.653281	0.0616516	0.100625	0.00600814	0.0503454	0.0976169	0.113803	0.316902	34.28	1	1		14399.1	21523.1	17127	11190.2	13557.6	22326.2	19763	19141.9	19171.7	19467.5	22997.7	17170.6	20312.2	29855.4	19710.9	37191.2	30443.2	23921.9	22073	58302.1	33888	58302.1		0.246973	0.369165	0.293763	0.191935	0.23254
AT3G14210.1	ESM1 - epithiospecifier modifier 1	0.0222411	17.8464	0.131676	0.143705	0.0367231	0.0969891	0.130814	0.0374411	0.655375	0.106257	0.19496	0.041601	0.0678347	0.0576631	0.0151399	0.391618	153.07	2	1		83618.6	11067.1	40885.7	126477	7307.95	14171.5	29061.4	3546.82	5201.26	59961.1	22831.2	17065.8	36340.1	30821.3	67522.5	12379.1	7904.88	18264.7	78766	343194	252802	343194		0.243648	0.0322472	0.119133	0.368529	0.0212939
AT3G03490.1	PEX19-1, AtPEX19-1 - peroxin 19-1	0.022348	3.76775	0.18018	0.240416	0.209983	0.368478	0.338299	0.37612	0.678872	0.0860131	0.0972168	0.104939	0.0466321	0.0734496	0.14723	0.280478	49.62	1	1		2416.22	7150.55	6320.61	3818.33	9193.06	8187.31	9368.73	5932.52	3214.01	12407.9	10149	9933.68	12428.6	8866.87	8534.16	6241.55	12299.4	14623.4	16304.2	29391.7	14163.7	29391.7		0.0822077	0.243285	0.215047	0.129912	0.312777
AT5G18950.1	Tetratricopeptide repeat (TPR)-like superfamily protein	0.0228578	2.97921	0.474944	0.25828	0.282007	0.320974	0.738008	0.731803	0.769472	0.145536	0.114676	0.147373	0.254874	0.235487	0.243111	0.206435	21.52	1	1		22464.3	41890.2	39613.9	18356.4	27448.5	10734.4	8373.95	28664.9	24694.4	11205.5	14233	44824.8	67441.6	34536.7	59576.5	72968.9	38374.5	48853.1	41553.8	55248.4	71640.3	72968.9		0.307862	0.574082	0.542888	0.251565	0.376167
AT3G25690.1	CHUP1 - Hydroxyproline-rich glycoprotein family protein	0.0228986	2.29929	0.474685	0.538881	0.304052	0.395779	0.378516	0.302396	0.695297	0.114595	0.168396	0.0554569	0.130048	0.0223459	0.0123868	0.288805	21.7	1	1		2.0016e+06	1.4518e+06	1.2717e+06	2.38651e+06	1.28006e+06	1.69755e+06	1.22134e+06	901772	903479	1.76368e+06	1.2724e+06	903568	1.22313e+06	1.20385e+06	1.34083e+06	1.05041e+06	985294	974405	1.41209e+06	3.31806e+06	2.19097e+06	3.31806e+06		0.603243	0.437545	0.383267	0.719249	0.385785
AT3G01340.1	Transducin/WD40 repeat-like superfamily protein	0.0233035	3.951	0.775577	0.432449	0.457717	0.201897	0.497966	0.510447	0.797696	0.0224339	0.123507	0.265425	0.239565	0.150124	0.187265	0.175201	20.87	1	1		29600.7	31203.4	29799.6	22328.3	13362.5	14828.3	14234.4	29475.5	9760.99	1411.18	3616.31	18558.4	17685.6	14587.4	25899.9	11958.5	21356.6	26315.9	27115.8	38940.3	27131.5	38940.3		0.760155	0.801313	0.765263	0.573397	0.343153
AT3G16270.1	ENTH/VHS family protein	0.0235768	3.71	0.22958	0.230591	0.223803	0.238697	0.274163	0.722534	0.830307	0.171696	0.0155562	0.160469	0.0434896	0.0464617	0.187374	0.148225	26.08	1	1		5088.49	501.542	4077.65	3305.72	2992.24	3412.3	1027	2887.08	5510.34	3516.84	3860.63	2674.18	3609.26	4586.35	3349.49	10755.8	12411	7259.31	10192.5	14036.8	10735.2	14036.8		0.362511	0.0357305	0.290497	0.235504	0.213171
AT1G15520.1	PDR12, ATPDR12, ABCG40, ATABCG40 - pleiotropic drug resistance 12	0.0240679	19.1803	0.121051	0.0419872	0.260648	0.117409	0.115784	0.172128	0.805329	0.0991712	0.0255369	0.372211	0.0393687	0.0466236	0.179429	0.168709	60.42	1	1		1748.7	4593.21	835.193	852.011	314.376	1323.03	793.58	1015.81	13644.4	1971.53	3211.83	1777.84	1507.47	3304.62	2052.72	7494.46	1243.46	1467.54	19763.3	14117.4	13867.1	19763.3		0.0884822	0.232411	0.0422598	0.0431108	0.015907
AT2G41740.1	VLN2, ATVLN2 - villin 2	0.0251473	2.96462	0.670568	0.599441	0.327442	0.31507	0.648652	0.700503	0.934065	0.26373	0.145566	0.0732332	0.359532	0.093929	0.0993169	0.0744953	49.03	1	1		173881	401870	294237	284050	187658	305999	107405	169919	147495	34932.3	58561.7	315275	325860	247450	268243	352472	275983	280370	432463	410382	369001	432463		0.402071	0.929258	0.680375	0.656821	0.433929
AT4G28000.1	P-loop containing nucleoside triphosphate hydrolases superfamily protein	0.0252642	3.79121	0.327626	0.343352	0.184534	0.324537	0.382364	0.464692	0.699606	0.0950877	0.088202	0.0183783	0.101682	0.127313	0.063767	0.359377	20.83	1	1		7284.34	5402.91	9727.81	10150.6	6578.49	6761.91	4326.62	3742.85	4555.71	8308.34	4765.88	9129.5	10661.3	5382.2	10116.6	9172.7	10540.5	12079.5	6875.17	22805.6	18184	22805.6		0.31941	0.236912	0.426554	0.445093	0.28846
AT2G25970.1	KH domain-containing protein	0.025519	3.12708	0.406694	0.411021	0.299451	0.24525	0.456496	0.546523	0.766915	0.0342686	0.138159	0.0782213	0.0870044	0.07648	0.233021	0.294756	103.76	2	1		37085.6	43910.4	41075.5	41038.9	27342.7	54988.5	21395.2	36738.2	31748.4	34420.5	21184.7	18007.8	54136.7	39243.8	43639.3	28483.9	62408	73150.1	43580.9	100052	86561	100052		0.370664	0.438876	0.410542	0.410176	0.273286
AT5G63400.1	ADK1 - adenylate kinase 1	0.0258421	2.56878	0.55353	0.332252	0.838706	0.616088	0.607527	0.622166	0.853483	0.0474213	0.142664	0.105115	0.284479	0.170967	0.20987	0.16006	27.24	1	1	AT5G63400.2;AT5G50370.1	2576.96	3053.78	2769.4	2470.7	1515.36	1056.06	3709.33	4772.77	4245.76	2243.94	4777.45	2328.09	3515.07	3627.83	2076.68	4063	3395.13	1983.6	4440.32	5058.53	3453.25	5058.53		0.509428	0.603689	0.547472	0.488422	0.299566
AT3G23600.1	alpha/beta-Hydrolases superfamily protein	0.0277073	2.99173	0.282268	0.458612	0.587469	0.57091	0.357186	0.228214	0.682754	0.0903338	0.196676	0.115629	0.213167	0.0712279	0.100481	0.323254	68.98	1	1		71438.4	78257	40251.8	99852.4	60342.1	148420	104274	155796	135257	129313	175238	79631.8	98567.3	71129.7	70664.4	41275.6	76987.4	35309.1	155773	224310	79363	224310		0.31848	0.348878	0.179447	0.445153	0.269012
AT4G35450.1	AKR2, AFT, AKR2A - ankyrin repeat-containing protein 2	0.0283474	2.6538	0.346393	0.550548	0.305837	0.363457	0.379355	0.394503	0.811629	0.155879	0.148918	0.102954	0.126434	0.0884779	0.15691	0.166742	28.36	1	1		46274.8	31560.7	17636.5	66375.4	42420.8	42944.6	38173.8	19409.8	26710.6	46225.8	23599.5	30349.8	32438.6	43914.6	28204	52805.8	29410.6	26515.9	62743.7	91872.7	69083.3	91872.7		0.503684	0.343527	0.191967	0.722471	0.461735
AT3G11400.1	EIF3G1, ATEIF3G1 - eukaryotic translation initiation factor 3G1	0.0284007	3.55109	0.719396	0.396544	0.325774	0.24949	0.301815	0.590979	0.885963	0.0814795	0.0680305	0.201757	0.15244	0.22286	0.145946	0.12156	67.97	1	1		13132.7	16354.3	15720.6	6799.74	9632.62	8486.89	2185.72	10456.7	7829.5	6056.73	1699.67	7921.84	11704.9	3381.16	3880.35	15869.3	10175.4	11093	15879.3	20947	18848.6	20947		0.626947	0.780747	0.750493	0.324616	0.459856
ATCG00330.1	RPS14 - chloroplast ribosomal protein S14	0.0291206	2.45057	0.32511	0.40814	0.403917	0.533299	0.538334	0.414052	0.796706	0.10035	0.010516	0.0312677	0.23202	0.158983	0.106946	0.195483	35.84	1	1		49809.2	37576.9	26402.2	46292.9	47840.2	48715.7	50353.9	43167.3	47849.6	91565.1	56861.3	38228.1	83640.8	48093.2	56682.6	34436.3	58616.9	51864.8	91001.5	116666	71178.9	116666		0.426937	0.322088	0.226305	0.396797	0.41006
AT2G29700.1	ATPH1, PH1 - pleckstrin homologue 1	0.0292062	4.01471	0.338268	0.207276	0.199695	0.155742	0.183981	0.51234	0.62526	0.234887	0.0874835	0.0976848	0.269753	0.0469051	0.242438	0.351654	59.76	1	1		5449.03	39195.8	37505.4	13547.8	11889.7	24900.7	7410.55	22789.1	18297.4	0	0	37822.9	18425.1	10877.5	15378.1	59394.3	20500.8	44529.4	24485.6	80951.9	46410.5	80951.9		0.067312	0.484186	0.463305	0.167356	0.146873
AT4G09000.1	GRF1, GF14 CHI - general regulatory factor 1	0.029556	2.05841	0.537652	0.388619	0.586427	0.491523	0.524002	0.595571	0.799935	0.0897191	0.144619	0.0343421	0.0731105	0.104671	0.0332377	0.209433	126.12	2	1		124922	105473	147472	126159	88414	58552.4	130216	146085	135846	100906	134154	110388	96285.9	144696	127292	137799	148029	132746	191530	234270	136403	234270		0.533241	0.45022	0.629496	0.53852	0.377402
AT5G48300.1	ADG1, APS1 - ADP glucose pyrophosphorylase 1	0.0297952	2.45519	0.52973	0.587726	0.342789	0.406519	0.330888	0.263884	0.647886	0.170303	0.159118	0.0666287	0.0159121	0.0679045	0.0951215	0.322201	25.84	1	1		4385.69	3028.19	5875.43	6417.09	3884.8	4442.36	3484.16	2713.65	2401.73	3541.03	3276.97	3380.34	2837.65	3296.2	2167.13	2265.26	2971.21	1383.58	3075.53	4815.65	8362.32	8362.32		0.524459	0.362123	0.702607	0.767381	0.464561
AT1G35160.1	GRF4, 14-3-3PHI, GF14 PHI - GF14 protein phi chain	0.0300807	9.38625	0.352762	0.263279	0.206665	0.0784179	0.323723	0.492133	0.73605	0.117731	0.182586	0.136854	0.100312	0.0890202	0.200753	0.421832	86.53	2	1		21002.2	11862.1	24011.5	19287.8	20326.2	2834.54	3318.83	17934.4	12067.3	730.944	1488.19	10424.2	11873.8	20200.2	20119.9	28901.8	35800.4	14644.5	51518.6	53743.4	13411.5	53743.4		0.390786	0.220718	0.446781	0.358886	0.378209
AT1G30580.1	GTP binding	0.0307187	2.73339	0.353644	0.451364	0.305687	0.262765	0.287242	0.549729	0.71824	0.121495	0.0757397	0.0355239	0.1047	0.027104	0.392916	0.080183	42.68	1	1		62052.5	80893.5	121277	123776	122820	90637.2	77531.6	84193.5	66666.4	73767.5	86336.2	36219.4	70581.2	78714.1	65315.7	249048	92849.2	68829.4	178676	198944	159007	249048		0.249159	0.324812	0.486962	0.496997	0.49316
AT1G08830.1	CSD1 - copper/zinc superoxide dismutase 1	0.0313646	2.80938	0.409094	0.426455	0.251738	0.276294	0.317062	0.356869	0.707226	0.188146	0.111076	0.078861	0.0502376	0.0790315	0.107599	0.254532	52.4	2	2		764365	1.24645e+06	489284	884900	634810	1.08649e+06	519714	669904	348830	445102	630472	612942	757765	718529	461373	753958	931432	495548	1.09699e+06	2.0371e+06	1.18799e+06	2.0371e+06		0.375221	0.611875	0.240186	0.434391	0.311624
AT1G04690.1	KAB1, KV-BETA1 - potassium channel beta subunit 1	0.0317505	2.6874	0.643546	0.329061	0.575252	0.525751	0.650669	0.642036	0.884318	0.204697	0.189922	0.149673	0.0375909	0.166173	0.145969	0.108433	35.49	1	1		3438.33	6666.71	5124.51	2481.82	4147.63	1157.8	5773.32	4419.1	3420.94	4080.65	4471.49	3889.78	6485.85	5043.51	3868.75	5042.03	6227.18	3924.6	6846.78	7888.35	6192.3	7888.35		0.435874	0.845133	0.64963	0.314618	0.525792
AT1G35420.1	alpha/beta-Hydrolases superfamily protein	0.0323798	3.64212	0.376559	0.499981	0.286501	0.195066	0.328729	0.324279	0.710455	0.0673146	0.160908	0.103721	0.117363	0.168746	0.12584	0.268767	31.94	1	1		14183.1	16552.7	20208.9	26622.3	14169.5	26850.7	12107.5	17950.8	8702.41	6326.83	5190.7	14873	22774.9	14090.7	7608.29	13360.4	9687.19	20824.2	21147.9	45096.7	29873	45096.7		0.314505	0.367049	0.448123	0.590338	0.314203
AT2G17130.1	IDH2, IDH-II - isocitrate dehydrogenase subunit 2	0.0332267	4.21626	0.234171	0.158697	0.157912	0.141947	0.227645	0.342579	0.598487	0.0940564	0.102199	0.019924	0.0285519	0.0960291	0.134852	0.355876	227.99	4	1		6764.82	10002.9	15261.7	11495	2258.98	7952.24	6949.54	6442.49	8206.87	7890.64	6191.92	5332.64	15257.1	6790.36	9089.3	17701.1	20456	8700.15	14679.9	45592.6	21587.2	45592.6		0.148376	0.219399	0.33474	0.252124	0.0495472
AT3G19040.1	TAF1, TAF1B, HAF2 - histone acetyltransferase of the TAFII250 family 2	0.0334328	3.52886	0.418699	0.41875	0.480624	0.263834	0.394196	0.51451	0.931033	0.220269	0.117723	0.0242844	0.0581461	0.0489094	0.335211	0.0758372	23.11	1	1		75362.2	95410	27668.2	45963.9	82585.1	69915.8	78686.4	77554.9	71548.3	52268.3	35827	36947.6	70851.8	60118.9	55856.6	141765	43235.6	58849.3	157982	149021	134256	157982		0.477031	0.60393	0.175135	0.290944	0.522751
AT5G41670.1	6-phosphogluconate dehydrogenase family protein	0.0344259	2.91581	0.356971	0.54474	0.313122	0.397152	0.267014	0.641118	0.778563	0.168048	0.165207	0.114281	0.106342	0.0889312	0.270641	0.26775	84.95	2	1		4118.9	8159.96	3609.49	10036	5331.79	8877.94	3512.15	6594.74	3829.78	5050.61	7712.33	4913.8	4598.92	2444.41	4841.14	5198.63	13141.5	10195.2	12680.5	7136.08	14836.2	14836.2		0.277624	0.550002	0.243288	0.67645	0.359376
AT1G05350.1	NAD(P)-binding Rossmann-fold superfamily protein	0.0349634	2.66161	0.392878	0.54741	0.338186	0.674461	0.632214	0.615722	0.900118	0.102718	0.363919	0.198542	0.0974079	0.0618237	0.151123	0.143236	61.82	1	1		19137.4	11796.4	13384.6	36382.1	12456.4	12911.9	10112.9	21134.9	6901.17	29189.2	21890	25003.1	25831	21251.1	24234.5	23215.5	28802.6	17438.2	27675.1	36260.9	37601.6	37601.6		0.508952	0.31372	0.35596	0.967569	0.331273
AT4G14030.1	SBP1 - selenium-binding protein 1	0.0358593	2.03234	0.348185	0.413397	0.444451	0.401302	0.487791	0.440358	0.70763	0.0117212	0.0785524	0.0403976	0.0327891	0.0395095	0.144983	0.261827	26.66	1	1		51629.3	51217.7	48503.6	49164.8	58699	71833.4	57639.8	67758.4	67797.9	57613.7	53684.7	63141.7	77229.3	68169.5	66636.7	44874.3	86405.7	60137.1	71692.3	144895	91008.6	144895		0.356322	0.353482	0.33475	0.339314	0.405114
AT3G18530.1	ARM repeat superfamily protein	0.0360562	2.22263	0.484548	0.505174	0.39362	0.480273	0.49753	0.342754	0.761816	0.0385446	0.039557	0.037355	0.0983874	0.196041	0.106977	0.208091	41.77	1	1		487282	531508	571589	513502	545435	599140	439493	466365	386077	642549	430809	502988	770795	344279	517914	240175	450531	434277	733207	1.09406e+06	673154	1.09406e+06		0.445388	0.485811	0.522446	0.469354	0.498541
AT2G39080.1	NAD(P)-binding Rossmann-fold superfamily protein	0.0366819	6.21017	0.129923	0.180943	0.21478	0.19338	0.206986	0.389694	0.806845	0.108055	0.051477	0.131689	0.0931343	0.0894568	0.379104	0.195693	24.43	1	1		21522.5	3235.24	8976.92	20686.4	14099.9	12195.6	9824.01	31474	14469.7	22943.7	19640.9	7626.7	26832.8	14000.3	12911	71495.7	17452.3	12236.2	70263.8	86550.3	52683.9	86550.3		0.248671	0.0373799	0.103719	0.23901	0.16291
AT4G37930.1	SHM1, STM, SHMT1 - serine transhydroxymethyltransferase 1	0.0367392	4.10404	0.304696	0.379367	0.182173	0.294416	0.380577	0.300365	0.747645	0.0822963	0.15536	0.0323636	0.113607	0.124621	0.0850424	0.377525	141.92	2	1	AT5G26780.1	121346	108548	177501	248562	121842	136830	90183.9	64554.5	88836.6	187974	90688.8	114987	111283	175705	221865	158118	90191.3	153295	139781	414176	445684	445684		0.272268	0.243554	0.398267	0.557708	0.273382
AT2G39770.1	CYT1, VTC1, SOZ1, EMB101, GMP1 - Glucose-1-phosphate adenylyltransferase family protein	0.0371054	2.91248	0.484895	0.576966	0.515109	0.255856	0.688963	0.532429	0.745176	0.0920199	0.103181	0.0845348	0.314294	0.231605	0.108898	0.224038	26.51	1	1		12579.4	10396.4	15221.7	18062.8	12704.9	14682.6	11762.8	12796.1	16018.6	1613.69	2301.72	16239.6	24453.7	12336.3	17482.8	16976.7	13684.4	11280.8	15207.3	26258.2	17235.5	26258.2		0.479064	0.395929	0.579691	0.68789	0.483844
AT1G80460.1	NHO1, GLI1 - Actin-like ATPase superfamily protein	0.0384575	2.51518	0.461316	0.323698	0.505422	0.436416	0.545601	0.49826	0.814158	0.0957343	0.152158	0.12301	0.0411596	0.14756	0.0600448	0.243424	94.94	2	1		2464.12	1913.16	1647.04	1310.61	2115.11	801.443	2385.94	2617.88	1596.47	1699.33	2044.46	1955.36	2360.77	3024.32	1739.9	1997.09	2469.72	2039.97	3934.52	4352.99	2344.57	4352.99		0.566074	0.439504	0.378369	0.301082	0.485898
AT5G01600.1	ATFER1, FER1 - ferretin 1	0.0390579	2.49572	0.689976	0.468433	0.278053	0.358637	0.510395	0.344386	0.693942	0.27511	0.133768	0.124719	0.195207	0.0894362	0.0708059	0.224269	53.26	1	1		74801	35528.1	44503.7	29868.2	28676.8	46572.7	17309.8	13716.8	31369.3	22746.2	14698.9	43034.2	45468.3	32320.6	36745.3	23116.6	22306.5	31858.2	33094.8	65311.5	57316.4	74801		1	0.474968	0.594961	0.399303	0.383374
AT2G19760.1	PFN1, PRF1 - profilin 1	0.039145	2.75063	0.34756	0.371315	0.256721	0.285624	0.359189	0.412999	0.706144	0.0753787	0.112539	0.0338145	0.067484	0.0439607	0.066848	0.340725	40.83	1	1		189708	247175	162298	218508	146295	275331	133845	169768	138964	168105	123524	200778	213579	227312	178337	268675	248842	194478	191162	574655	451551	574655		0.330125	0.430128	0.282426	0.380243	0.254579
AT3G18060.1	transducin family protein / WD-40 repeat family protein	0.0395833	2.26221	0.458629	0.542256	0.556099	0.383987	0.534555	0.660006	0.86866	0.149252	0.212775	0.0738221	0.0970242	0.023044	0.230788	0.116123	33.8	1	1		42067.5	72980.3	83504.6	62767.3	58372.7	113617	68003.8	85366.6	87379.5	50051.3	44884.1	71302.5	73959	76870.4	80593.4	131636	66281.3	87816.2	119254	144309	112503	144309		0.291511	0.505724	0.578653	0.434951	0.404499
AT3G55260.1	HEXO1, ATHEX2 - beta-hexosaminidase 1	0.0396861	2.02085	0.59543	0.638174	0.414798	0.630043	0.698147	0.450978	0.838245	0.0175753	0.16381	0.0835825	0.084919	0.139454	0.218751	0.169855	31.38	1	1		24642.7	23368.8	23488.4	18446.1	26811.8	31374.7	20170.4	16103.5	13535.5	28446.6	21671.1	25538.6	25673.7	34304.2	23856.3	10339.2	16245.2	27569.5	26470.2	40027	34160.1	40027		0.615651	0.583826	0.586814	0.460842	0.669844
AT4G31300.1	PBA1 - N-terminal nucleophile aminohydrolases (Ntn hydrolases) superfamily protein	0.0402389	2.21045	0.42522	0.332457	0.498111	0.47827	0.408977	0.512908	0.734881	0.105813	0.14644	0.0889442	0.0399522	0.0806071	0.0391774	0.229604	58.66	1	1		100923	103574	63774.4	64262.3	42337.9	103147	115839	115262	83156.5	92779.6	109476	99484.8	69090.3	102993	85939.7	115590	108809	99193.7	126396	210300	126940	210300		0.479899	0.492507	0.303255	0.305575	0.201322
AT4G31180.1	Class II aminoacyl-tRNA and biotin synthetases superfamily protein	0.0413429	2.17388	0.319201	0.44481	0.323384	0.340974	0.387503	0.346864	0.693903	0.0770724	0.0790242	0.040158	0.142671	0.0275532	0.0981817	0.265288	64.65	1	1		27916.6	44073.3	44136.5	57798.8	43030.3	60994	38316.8	34858.6	44473	35056	28075.2	60916.4	46352.7	50606.2	44015.9	28417.8	50338	47434.4	64336.9	121268	66839.7	121268		0.230206	0.363438	0.363959	0.476622	0.354837
AT4G17100.1	unknown protein	0.0414021	2.59096	0.286161	0.432928	0.335156	0.560121	0.378784	0.524711	0.741432	0.125467	0.137969	0.0639032	0.189669	0.116304	0.0256507	0.271329	86.28	1	1		20349.7	27309	10419.6	18975.2	37156.1	31734.6	20282.6	27664.7	20075	52556.7	32403.9	28720	32881.6	17262.5	26732.8	33586.7	35932.3	36974.9	31047.5	67652.4	51778.9	67652.4		0.300798	0.403666	0.154017	0.280481	0.54922
AT5G19240.1	Glycoprotein membrane precursor GPI-anchored	0.0414217	3.06231	0.36934	0.256177	0.324252	0.330268	0.490085	0.670185	0.784493	0.0063078	0.149592	0.0924498	0.192352	0.119908	0.169244	0.198592	56.13	1	1		33948.6	33255.1	34403.8	29193.9	7842.71	33439.2	20456.2	37077	31670.4	34042.2	11071.6	45744.8	41716.2	57189.6	35919.4	46805.3	77719.7	59846.9	68282.3	91702	55834.5	91702		0.370206	0.362644	0.37517	0.318357	0.0855239
AT1G50480.1	THFS - 10-formyltetrahydrofolate synthetase	0.041792	2.43234	0.33825	0.532594	0.648566	0.634924	0.610993	0.644163	0.822741	0.0374803	0.176849	0.217378	0.125942	0.275963	0.0712623	0.170995	69.32	1	1		67198.3	55956.7	55580.2	77229.8	74456.5	129742	150425	74146.9	118138	117775	130441	87284.9	84773	163440	74642.7	127723	104095	108564	116037	176137	142572	176137		0.381511	0.317689	0.315551	0.438465	0.422719
AT4G27070.1	TSB2 - tryptophan synthase beta-subunit 2	0.0420082	29.5947	0.0203788	0.032923	0.0183168	0.0195615	0.0353575	0.0341435	0.542081	0.0156702	0.0235809	0.0112127	0.0173039	0.0299563	0.0212884	0.424694	588.75	7	1		294.853	2888.64	3592.93	1247.35	6432.84	3267.47	1331.47	1294.1	3465.19	4333.87	1486.83	683.968	6106.9	5551.89	98.4209	6231.44	3598.96	1523.12	17861.2	110841	51552.2	110841		0.00266014	0.0260611	0.0324151	0.0112535	0.0580366
AT1G64510.1	Translation elongation factor EF1B/ribosomal protein S6 family protein	0.0426302	7.90543	0.515512	0.246633	0.100058	0.229696	0.253692	0.331995	0.791004	0.278565	0.171047	0.0234873	0.167067	0.118255	0.120314	0.289191	40.92	1	1		24532.7	6749.95	20175.7	14492.7	6722.12	3404.13	4213.93	2732.74	3041.14	11715.2	1309.75	9903.23	8209.06	4627.64	12486.8	6453.1	12895.1	13791.5	15337.6	33273.3	30347.1	33273.3		0.737309	0.202864	0.606362	0.435564	0.202028
AT4G30310.2	FGGY family of carbohydrate kinase	0.042897	2.00188	0.526694	0.381298	0.641239	0.624098	0.494834	0.500395	0.763311	0.157653	0.149297	0.0651329	0.07567	0.00955891	0.0173877	0.20601	26.34	1	1		13591.1	9748.99	7505.4	9335.55	4087.18	8907.71	11058.5	13109	13386.2	10541.7	12603	13405.2	9872.4	9584.43	9522.82	10108.9	9430.06	9766.32	12992.6	19521.4	12188.8	19521.4		0.696212	0.499399	0.38447	0.47822	0.209369
AT4G30910.1	Cytosol aminopeptidase family protein	0.0432833	6.15627	0.143512	0.26555	0.288304	0.289319	0.265474	0.606902	0.883501	0.107882	0.0816047	0.0951581	0.225444	0.193762	0.349136	0.141998	418.4	6	1		8185.03	1520.4	3808.96	10838.4	8449.05	5719.1	11094.9	10432.4	5621.97	16743.1	7711.36	2790.32	8896.9	14113.7	1988.75	31389.6	10449.1	15312.5	29794.7	30785.7	22617.9	31389.6		0.260756	0.0484363	0.121345	0.345286	0.269167
AT1G79930.1	HSP91 - heat shock protein 91	0.0433768	3.24317	0.249494	0.429344	0.248252	0.489879	0.310392	0.592101	0.805123	0.0403554	0.207524	0.138214	0.220541	0.116141	0.355885	0.0757529	401.2	7	1		15419.1	15073.2	11350.1	13887.1	36665.5	21452.3	20190.3	16182.4	5261.43	39826.4	27159.1	15171.7	23692.2	17646.3	10717	55903	24114.9	19282.7	42249	42892.7	49884.6	55903		0.275818	0.269632	0.203033	0.248414	0.655878
AT4G23850.1	LACS4 - AMP-dependent synthetase and ligase family protein	0.0436456	2.70032	0.246819	0.366364	0.284168	0.298825	0.390284	0.418195	0.666489	0.0482611	0.0728003	0.0972821	0.0235365	0.0940202	0.116719	0.322324	50.86	1	1	AT1G64400.1	10651.4	15312.6	15308.7	15848.4	23593.3	21821.1	20426	17237.3	9854.85	18171.2	15896.3	15901.5	15967.4	26180.2	23115.2	16106.5	25065.5	28757.9	19879.9	55739.5	35829.8	55739.5		0.191092	0.274717	0.274648	0.28433	0.423278
AT1G20340.1	DRT112, PETE2 - Cupredoxin superfamily protein	0.0442257	3.14961	0.343624	0.513187	0.232958	0.338503	0.344814	0.312286	0.733727	0.143507	0.190073	0.0516735	0.0900381	0.105631	0.0925693	0.312872	49.61	1	1		1.05824e+06	699762	447304	1.56089e+06	799036	933600	615615	483407	396051	908286	740105	524049	481919	820618	910406	728760	446787	828639	832464	2.13926e+06	1.73718e+06	2.13926e+06		0.494676	0.327104	0.209092	0.729639	0.37351
AT3G22110.1	PAC1 - 20S proteasome alpha subunit C1	0.0456971	4.09376	0.166102	0.237218	0.414061	0.40489	0.356523	0.344396	0.679982	0.0701933	0.178208	0.0398168	0.218117	0.0397972	0.125026	0.284491	51.58	1	1		11705.2	6544.41	5454.35	9864.72	20381.6	3606.4	19723.1	21577.1	17789.3	18569.5	29963.9	9247.23	17778.7	18305	14794.7	20020.9	9519.31	19607.5	21678.9	47569	27790.3	47569		0.246067	0.137577	0.114662	0.207377	0.428463
AT3G59920.1	ATGDI2, GDI2 - RAB GDP dissociation inhibitor 2	0.0463786	2.90679	0.49216	0.426909	0.299219	0.271962	0.43117	0.395408	0.790538	0.230629	0.167854	0.0383736	0.0658396	0.118482	0.136897	0.278305	28.92	1	1		70265.3	42008.1	27357.4	58344.1	28263.5	34510.7	25401.1	32368	27122.2	32428.5	20126.7	24603.2	41419.3	51644.9	29262.9	24860.6	36603.3	50717.1	44896.5	94569.9	84816.9	94569.9		0.742999	0.444201	0.289282	0.616941	0.298863
AT3G57870.1	AHUS5, EMB1637, SCE1, SCE1A, ATSCE1 - sumo conjugation enzyme 1	0.0466684	2.17279	0.586079	0.66726	0.480489	0.397193	0.480932	0.683743	0.863018	0.0804646	0.157998	0.200808	0.0414721	0.162184	0.170673	0.145983	66.63	1	1		150474	122255	117414	186553	117957	139675	132890	131793	55170.5	88372.7	78816.1	97216.4	148267	85433.5	86448.2	188236	154296	112625	221895	195180	157423	221895		0.678134	0.550959	0.529144	0.840728	0.531588
AT1G10670.1	ACLA-1 - ATP-citrate lyase A-1	0.0472835	3.04598	0.28959	0.443159	0.456446	0.505433	0.387489	0.611312	0.882083	0.14578	0.126907	0.142701	0.0642561	0.180602	0.222479	0.153016	104.45	2	1		10342.4	33305.1	28032.7	34541.2	27252.2	47898.7	43068.9	24154	45758.3	46932.7	41841.6	36332.2	45688.4	16116.9	34107.2	45297.4	70816.5	35200	58512	82507.8	77316.3	82507.8		0.125351	0.403661	0.339758	0.418642	0.330299
AT1G07920.1	GTP binding Elongation factor Tu family protein	0.0475182	3.24629	0.28097	0.407225	0.217043	0.288347	0.236069	0.297258	0.704585	0.0652794	0.18557	0.0460503	0.0812141	0.0356106	0.107808	0.360573	99.2	3	3	AT1G07930.2	557968	414151	667298	1.19302e+06	493207	689860	514855	336098	415459	738636	507080	436745	428981	410075	538369	572656	371272	790527	588912	1.94495e+06	1.57728e+06	1.94495e+06		0.286881	0.212937	0.343093	0.613397	0.253584
AT4G38800.1	ATMTN1, ATMTAN1, MTN1, MTAN1 - methylthioadenosine nucleosidase 1	0.0484643	2.09186	0.384306	0.408207	0.439093	0.460696	0.601763	0.736783	0.803914	0.0103641	0.179821	0.174912	0.197395	0.0135272	0.227956	0.131968	44.23	1	1		32080.1	31311	33041.2	32901	19762.2	49766.3	47908	42102.5	20169.2	57427	26879.8	31293.5	51539.1	50163.3	49295.3	83641.8	50521.4	50714.3	60222.3	79963.9	61536.2	83641.8		0.383541	0.374346	0.395032	0.393355	0.236271
AT3G02760.1	Class II aaRS and biotin synthetases superfamily protein	0.0486037	2.89224	0.520897	0.324831	0.610947	0.59454	0.692814	0.876514	0.93949	0.290537	0.0485268	0.34725	0.0685264	0.211289	0.0850216	0.0896264	53.33	1	1		10251.7	2888.02	11034.6	5508.85	5406.01	4160.25	15469.7	7741.81	5141.98	10296.8	8181.55	9113.76	8816.69	14491.8	8844.36	14696.7	12119.1	13862.4	15373.4	15294.2	12933.3	15469.7		0.662695	0.186689	0.713306	0.356106	0.349458
AT2G43790.1	ATMPK6, MPK6, MAPK6, ATMAPK6 - MAP kinase 6	0.0495394	2.46288	0.290047	0.318914	0.409713	0.360872	0.376218	0.584939	0.714352	0.101199	0.0894318	0.106619	0.0977136	0.0355364	0.0586002	0.344458	39.78	3	3		36080.4	25544.2	17695.6	28473.1	37506.6	21234.7	37666.9	27474.2	46904.6	33028.2	41737	23923.8	37503.2	31025.3	34357.2	50596.9	49891.8	59476.6	73949.5	91157.8	30248.9	91157.8		0.395802	0.280219	0.19412	0.31235	0.411446
[truncated: 16 more columns]

## Sheet: downregulated to 24h
Table S5B. List of downregulated proteins in mpk3 DD line (0-24h with ANOVA p≤0.5 and Max fold change≥2.0)				Normalized abundance (relative to maximum)																		Normalized abundance																							Max. normalization of normalized abundance
				MEAN							SD											0h			2h			4h			6h			8h			10h			24h					0h			2h
Protein code	Description	Anova (p)	Max f change	0h	2h	4h	6h	8h	10h	24h	0h	2h	4h	6h	8h	10h	24h	Conf score	Peptide count	Peptides used for quant	Additional accession	replicate 1	replicate 2	replicate 3	replicate 1	replicate 2	replicate 3	replicate 1	replicate 2	replicate 3	replicate 1	replicate 2	replicate 3	replicate 1	replicate 2	replicate 3	replicate 1	replicate 2	replicate 3	replicate 1	replicate 2	replicate 3	Max.		replicate 1	replicate 2	replicate 3	replicate 1	replicate 2
AT1G68010.1	HPR, ATHPR1 - hydroxypyruvate reductase	4.00771e-07	2.35891	0.90374	0.834223	0.955982	0.871295	0.836209	0.738643	0.405265	0.0608445	0.0411779	0.0390419	0.0773826	0.10011	0.0924009	0.051195	55.53	2	2	AT1G68010.2	1.96952e+06	2.17838e+06	1.92243e+06	1.77083e+06	1.87823e+06	1.95433e+06	2.11e+06	2.07225e+06	2.23896e+06	1.80303e+06	2.14148e+06	1.90788e+06	1.66515e+06	1.84134e+06	2.11023e+06	1.47793e+06	1.88174e+06	1.60171e+06	978918	775165	968033	2.23896e+06		0.879656	0.97294	0.858624	0.790914	0.838883
AT3G55800.1	SBPASE - sedoheptulose-bisphosphatase	8.08518e-07	2.07186	0.911586	0.887328	0.847543	0.777144	0.837062	0.768528	0.439985	0.102826	0.057948	0.0250468	0.0101152	0.0682261	0.112393	0.0266003	293.94	4	4		9.63627e+06	8.22313e+06	1.0295e+07	9.65448e+06	8.4835e+06	9.26728e+06	8.60732e+06	8.54791e+06	9.02126e+06	7.89006e+06	8.09679e+06	8.01534e+06	8.58304e+06	7.93312e+06	9.33663e+06	6.75988e+06	9.07399e+06	7.90222e+06	4.57723e+06	4.23515e+06	4.77662e+06	1.0295e+07		0.93601	0.798746	1	0.937779	0.824037
AT3G01670.1	unknown protein	1.79528e-06	2.24331	0.898621	0.80407	0.942029	0.843249	0.855686	0.760475	0.419929	0.0762927	0.0602537	0.0487025	0.0626852	0.143084	0.0869752	0.0351551	23.8	1	1		1.07009e+07	1.25653e+07	1.1145e+07	9.37758e+06	1.06529e+07	1.076e+07	1.24673e+07	1.13138e+07	1.22924e+07	9.84002e+06	1.1204e+07	1.12468e+07	9.11208e+06	1.08905e+07	1.27644e+07	9.19627e+06	1.09807e+07	8.94417e+06	5.75306e+06	4.87116e+06	5.45626e+06	1.27644e+07		0.838338	0.984396	0.873129	0.734664	0.834577
AT5G35630.1	GS2, GLN2, ATGSL1 - glutamine synthetase 2	3.31163e-06	2.1989	0.667684	0.618242	0.79739	0.833257	0.623748	0.512025	0.378942	0.0837219	0.0493396	0.0305647	0.156642	0.0310064	0.0542831	0.0113479	211.26	3	3		2.35589e+07	1.86346e+07	1.97176e+07	2.0638e+07	1.7588e+07	1.91007e+07	2.381e+07	2.56709e+07	2.44573e+07	2.50538e+07	3.09084e+07	2.13017e+07	1.89409e+07	2.03607e+07	1.85356e+07	1.40461e+07	1.73785e+07	1.6053e+07	1.20432e+07	1.13447e+07	1.17496e+07	3.09084e+07		0.762217	0.602898	0.637937	0.667714	0.569036
AT3G25660.1	Amidase family protein	2.27392e-05	2.47694	0.884361	0.842773	0.831678	0.796596	0.783156	0.664376	0.357037	0.103517	0.096009	0.068798	0.0137569	0.099718	0.142536	0.0785199	209.78	3	3		259838	207959	221575	246082	196972	213899	198984	234650	214670	206492	210782	203684	210484	174805	225192	150373	215384	152133	110364	70405.8	97545.2	259838		1	0.800341	0.852742	0.94706	0.758058
AT4G29060.1	emb2726 - elongation factor Ts family protein	2.3782e-05	2.05763	0.89054	0.852837	0.946097	0.883298	0.777546	0.779379	0.4598	0.119359	0.0304942	0.027885	0.124028	0.0282725	0.051173	0.0850425	911.27	12	12	AT4G29060.2	7.20066e+06	5.6218e+06	7.12801e+06	6.5126e+06	6.10608e+06	6.48716e+06	7.28416e+06	7.0412e+06	6.86975e+06	7.46756e+06	6.69719e+06	5.62348e+06	5.57508e+06	5.85527e+06	5.98875e+06	6.21668e+06	5.78921e+06	5.45428e+06	3.72033e+06	2.70572e+06	3.87471e+06	7.46756e+06		0.964259	0.75283	0.95453	0.872119	0.817681
AT3G48730.1	GSA2 - glutamate-1-semialdehyde 2,1-aminomutase 2	3.38448e-05	2.26092	0.773763	0.928077	0.856987	0.819457	0.658825	0.683967	0.410486	0.0491437	0.071918	0.0823784	0.055574	0.0426013	0.0782185	0.114178	731.56	10	10	AT5G63570.1	7.14569e+06	6.65009e+06	6.29894e+06	7.41156e+06	8.034e+06	8.65671e+06	7.96827e+06	7.67496e+06	6.61284e+06	7.64931e+06	6.81807e+06	6.81404e+06	6.1289e+06	5.50177e+06	5.47911e+06	6.65529e+06	5.78607e+06	5.32135e+06	4.61452e+06	2.65885e+06	3.387e+06	8.65671e+06		0.825451	0.7682	0.727637	0.856164	0.928067
AT3G26900.1	SKL1, ATSKL1 - shikimate kinase like 1	4.50255e-05	7.83801	0.562448	0.635836	0.555304	0.718417	0.380421	0.266637	0.0916581	0.334839	0.210446	0.160021	0.249876	0.130072	0.0658526	0.00278529	101.22	1	1		20573.1	20738.9	53109.2	48900.6	26552.1	31288.5	23514.9	40963.3	28743.7	55958.4	35373.1	29272.9	20897.7	14212	28753.6	11056.2	18395.2	15310.5	4960.91	5268.7	5157.51	55958.4		0.36765	0.370612	0.949083	0.873874	0.474497
AT3G58610.1	ketol-acid reductoisomerase	4.51989e-05	2.2204	0.794159	0.860992	0.877495	0.896303	0.802686	0.68951	0.403667	0.150719	0.0897632	0.0851895	0.103589	0.0241629	0.0262827	0.0864766	331.31	4	4		2.86205e+06	2.0485e+06	2.95084e+06	2.82275e+06	2.55434e+06	3.14588e+06	3.21967e+06	2.74664e+06	2.72003e+06	3.29967e+06	2.61605e+06	2.95679e+06	2.61897e+06	2.58792e+06	2.7389e+06	2.20422e+06	2.37184e+06	2.24941e+06	1.01426e+06	1.41523e+06	1.56642e+06	3.29967e+06		0.867375	0.620819	0.894283	0.855462	0.774121
AT5G38410.1	Ribulose bisphosphate carboxylase (small chain) family protein	4.75707e-05	2.41278	0.869946	0.684366	0.817663	0.764602	0.757463	0.572788	0.360557	0.188722	0.0881028	0.0728205	0.046999	0.051452	0.127285	0.0409724	259.82	5	2	AT5G38410.2;AT5G38420.1;AT1G67090.2	1.19146e+08	8.1415e+07	1.24585e+08	7.38585e+07	9.57543e+07	8.61721e+07	1.0036e+08	9.36449e+07	1.116e+08	9.32643e+07	1.0185e+08	9.06594e+07	8.8061e+07	1.00877e+08	9.41675e+07	5.94478e+07	8.936e+07	6.52743e+07	4.25122e+07	4.14645e+07	5.0783e+07	1.24585e+08		0.956346	0.65349	1	0.592837	0.768587
AT4G34350.1	CLB6, ISPH, HDR - 4-hydroxy-3-methylbut-2-enyl diphosphate reductase	5.78302e-05	2.58169	0.663509	0.751682	0.914749	0.762174	0.784541	0.546161	0.354322	0.0787345	0.0515301	0.127141	0.025058	0.0586616	0.156184	0.0555196	195.39	4	4		183707	160118	203344	221264	205630	192987	274886	268188	211282	217035	203515	207984	198349	218376	230254	103595	188198	158604	106607	79781.9	105807	274886		0.668302	0.582487	0.739737	0.804929	0.748056
ATCG00490.1	RBCL - ribulose-bisphosphate carboxylases	5.82567e-05	2.11389	0.954829	0.854371	0.965849	0.89924	0.853423	0.682368	0.456906	0.0183308	0.116899	0.0350782	0.0884996	0.0220587	0.182164	0.0360205	1311.35	19	19	AT2G07732.1;ATMG00280.1	1.14334e+09	1.11795e+09	1.10056e+09	9.72429e+08	8.83198e+08	1.15253e+09	1.09138e+09	1.13565e+09	1.17363e+09	9.38207e+08	1.13613e+09	1.0918e+09	9.95742e+08	9.79153e+08	1.02992e+09	5.64763e+08	9.81383e+08	8.56406e+08	5.81119e+08	4.97169e+08	5.30435e+08	1.17363e+09		0.97419	0.952556	0.93774	0.828562	0.752533
AT3G53460.1	CP29 - chloroplast RNA-binding protein 29	8.48856e-05	2.42184	0.790285	0.895221	0.715174	0.646802	0.474207	0.620098	0.369645	0.195287	0.0645609	0.085177	0.102771	0.0415896	0.0622708	0.0814916	269.36	4	3	AT3G53460.4	669216	410666	506731	635693	610161	551434	542713	433631	459475	512229	395293	391030	331884	285256	334901	448080	428678	368183	214598	217192	310327	669216		1	0.613653	0.757201	0.949906	0.911755
AT5G65730.1	XTH6 - xyloglucan endotransglucosylase/hydrolase 6	8.52782e-05	2.61223	0.729979	0.813081	0.858688	0.764706	0.579887	0.595703	0.328718	0.132777	0.168748	0.134647	0.00976497	0.0555552	0.0982649	0.0892533	149.19	2	2		152977	215165	167745	187758	164431	244705	209124	243563	177688	187319	184647	189415	126230	150536	148936	173519	132763	131032	105656	67522.1	68138.7	244705		0.625151	0.879284	0.685501	0.767285	0.671957
AT1G01090.1	PDH-E1 ALPHA - pyruvate dehydrogenase E1 alpha	9.11559e-05	2.75354	0.7329	0.866092	0.890194	0.906187	0.733368	0.743671	0.329099	0.0895246	0.0887122	0.0799593	0.105126	0.0399984	0.105596	0.118966	702.97	13	11		1.40459e+06	1.09908e+06	1.29297e+06	1.64988e+06	1.4932e+06	1.34353e+06	1.68505e+06	1.51477e+06	1.41164e+06	1.72676e+06	1.59897e+06	1.36857e+06	1.34248e+06	1.24887e+06	1.20771e+06	1.48096e+06	1.12097e+06	1.25051e+06	712052	332998	659777	1.72676e+06		0.813421	0.636498	0.748782	0.955474	0.864739
AT2G33830.1	Dormancy/auxin associated family protein	9.60167e-05	13.7869	0.781205	0.255955	0.194516	0.0811443	0.106363	0.0642019	0.0566627	0.193349	0.0379616	0.0513805	0.0498206	0.0322964	0.0476451	0.0212491	88.53	2	2	AT2G33830.2	224132	159197	141950	48487.5	65447.9	58167.5	33111.5	41758.1	55922.2	5316.61	25295.1	23949.3	16867.8	23332	31318.4	6000.17	10758.3	26410.6	7625.64	13401	17073.1	224132		1	0.710281	0.633334	0.216335	0.292006
AT5G11880.1	Pyridoxal-dependent decarboxylase family protein	9.90578e-05	2.0316	0.866919	0.782389	0.835221	0.817858	0.904406	0.801393	0.44517	0.10906	0.173664	0.082416	0.0616085	0.0884005	0.0455644	0.0450522	229.24	4	3	AT3G14390.1	237378	188861	236626	243995	198760	155477	236926	198120	203583	193331	207344	224677	226229	210426	254874	193387	202885	216492	117137	100592	122658	254874		0.931354	0.740999	0.928404	0.957316	0.779836
AT1G67090.1	RBCS1A - ribulose bisphosphate carboxylase small chain 1A	0.000103835	2.44954	0.885475	0.676817	0.907959	0.823717	0.748084	0.504617	0.370665	0.176364	0.0781246	0.0372213	0.12283	0.0266557	0.159109	0.0333821	263.63	6	3		8.65719e+07	5.90749e+07	8.4325e+07	5.12259e+07	6.45208e+07	6.00331e+07	7.55506e+07	8.1972e+07	7.82885e+07	8.02046e+07	7.41952e+07	5.95325e+07	6.43713e+07	6.26764e+07	6.72415e+07	2.96654e+07	5.72003e+07	4.41911e+07	3.34677e+07	2.87681e+07	3.40317e+07	8.65719e+07		1	0.682379	0.974046	0.591715	0.745286
AT3G48560.1	CSR1, ALS, AHAS, TZP5, IMR1 - chlorsulfuron/imidazolinone resistant 1	0.000107622	3.21886	0.274933	0.525978	0.746656	0.632447	0.503059	0.366456	0.231963	0.077038	0.0257157	0.226675	0.0808062	0.11667	0.0952192	0.0482607	272.64	4	4		156041	192587	269105	380028	415915	385851	506996	421678	748949	521083	494426	405505	291658	372386	466253	260372	211236	351763	177642	135787	207758	748949		0.208347	0.257143	0.35931	0.507415	0.555331
AT5G57040.1	Lactoylglutathione lyase / glyoxalase I family protein	0.00011244	3.06373	0.746889	0.782269	0.771516	0.769669	0.796819	0.5503	0.260082	0.144285	0.200056	0.0682929	0.0454033	0.0697447	0.118368	0.111916	59.69	2	2		151668	224025	203583	156815	191374	258529	210154	179080	209143	197315	188166	211464	194499	196721	226781	106985	158237	161582	55512.3	46008.9	100194	258529		0.58666	0.866538	0.78747	0.606566	0.740243
AT5G03650.1	SBE2.2 - starch branching enzyme 2.2	0.000113494	2.08479	0.681455	0.903577	0.848723	0.741765	0.758244	0.645838	0.433414	0.0315746	0.107935	0.0356198	0.0542393	0.032279	0.105101	0.102806	54.41	1	1		88322.7	84638	92834.3	102318	120100	130013	105178	114122	111736	93962.4	104396	90960.2	102196	99570.3	93979.2	69587	96780.8	85535.2	57258.8	42552.1	69238	130013		0.679335	0.650994	0.714036	0.786978	0.923753
AT3G63140.1	CSP41A - chloroplast stem-loop binding protein of 41 kDa	0.000129838	2.52701	0.87371	0.752946	0.959218	0.819465	0.828397	0.776779	0.379586	0.0713624	0.214755	0.0353482	0.113922	0.0711332	0.101264	0.0788315	216.66	4	4		4.17955e+06	3.56874e+06	3.75418e+06	3.50086e+06	4.13278e+06	2.27896e+06	4.38836e+06	4.11354e+06	4.12628e+06	3.27547e+06	4.17215e+06	3.34071e+06	3.33076e+06	3.95455e+06	3.62061e+06	3.53999e+06	3.77279e+06	2.91357e+06	2.06521e+06	1.46726e+06	1.4648e+06	4.38836e+06		0.952418	0.813227	0.855485	0.79776	0.941759
AT1G29900.1	CARB - carbamoyl phosphate synthetase B	0.000142842	2.36381	0.727264	0.83483	0.686277	0.676111	0.73729	0.68826	0.353171	0.0599368	0.144802	0.0903999	0.107921	0.102782	0.109411	0.0667161	264.71	8	8		354759	370917	415293	405158	381615	522950	318014	410660	347992	324114	317959	418643	379402	335163	442132	296913	408631	374233	164009	165090	224972	522950		0.67838	0.709277	0.794135	0.774754	0.729736
AT3G27740.1	CARA - carbamoyl phosphate synthetase A	0.000179973	2.22521	0.795471	0.884918	0.741401	0.774827	0.794061	0.824486	0.397679	0.0478331	0.114194	0.0784561	0.14793	0.0957825	0.111319	0.0863267	135.81	3	3		397548	422635	374750	500724	386375	442199	380478	405078	328155	462353	314213	387356	344098	411993	436725	475212	395410	367897	240273	203022	154085	500724		0.793946	0.844048	0.748418	1	0.771633
AT4G18440.1	L-Aspartase-like family protein	0.000237128	3.20613	0.834595	0.747334	0.735907	0.629394	0.680204	0.514856	0.260312	0.100611	0.235767	0.11198	0.0167089	0.128467	0.0622235	0.0898349	601.99	9	9	AT1G36280.1	1.60301e+06	1.34626e+06	1.71075e+06	992419	1.31918e+06	1.86119e+06	1.53089e+06	1.13432e+06	1.44378e+06	1.14551e+06	1.20591e+06	1.16285e+06	990564	1.3871e+06	1.4203e+06	865134	921676	1.08792e+06	578456	291448	583569	1.86119e+06		0.861284	0.723331	0.91917	0.533218	0.708785
AT3G04650.1	FAD/NAD(P)-binding oxidoreductase family protein	0.000267784	9.87727	0.614642	0.328015	0.328147	0.304304	0.266581	0.24041	0.062228	0.344901	0.131084	0.0915642	0.1048	0.0596864	0.0881058	0.0205449	26.87	1	1		44575.6	22690.5	14928.1	9081.97	20727	14055.4	9936.08	16582	17364	9711.44	12221.8	18760.4	11881.7	9223.11	14544.2	6692.37	10917.5	14539.4	1723.33	3194.24	3403.98	44575.6		1	0.509034	0.334893	0.203743	0.464986
AT2G21330.1	FBA1 - fructose-bisphosphate aldolase 1	0.000361972	2.14042	0.731488	0.799323	0.967886	0.837962	0.726525	0.599241	0.452194	0.0867988	0.0670459	0.0314715	0.0320268	0.0486492	0.180477	0.0433074	349.76	5	3	AT2G21330.2;AT2G21330.3	1.13244e+07	9.68672e+06	1.22928e+07	1.0956e+07	1.27048e+07	1.27316e+07	1.46688e+07	1.51763e+07	1.42217e+07	1.30377e+07	1.29559e+07	1.21579e+07	1.17585e+07	1.10374e+07	1.0282e+07	6.02429e+06	1.12876e+07	9.97098e+06	7.60106e+06	6.34168e+06	6.64519e+06	1.51763e+07		0.746187	0.638279	0.81	0.721912	0.837147
AT2G22990.1	SNG1, SCPL8 - sinapoylglucose 1	0.00036572	2.17651	0.864033	0.566505	0.716208	0.552742	0.604392	0.730133	0.396981	0.131945	0.03215	0.144263	0.10314	0.0533457	0.0940856	0.0575161	21.36	1	1		59409.5	80662.9	69013.8	46707.9	47630.7	42749.2	52895	71053	49366.3	37043.4	43204.4	53509.6	53568.4	47400.9	45286.7	66531.4	58798.5	51353.9	35430.8	26738.3	33895.8	80662.9		0.736515	1	0.855584	0.579051	0.590491
AT5G06580.1	FAD-linked oxidases family protein	0.000367869	2.28534	0.654485	0.620092	0.70339	0.630823	0.897414	0.471904	0.392683	0.101194	0.0398914	0.0776088	0.050106	0.100042	0.0839996	0.125428	36.31	1	1		28332.4	21559.5	22280.5	22728.8	21360.3	24290.8	29121.6	23853.7	24590	25303.5	22316.8	21942.9	36757.9	32792.3	29410.9	14430.3	20580.9	17027.5	11211.4	12375.9	19715.3	36757.9		0.770783	0.586528	0.606142	0.618338	0.581107
AT2G04039.1	unknown protein	0.000380065	2.65494	0.556239	0.518446	0.818254	0.518273	0.535428	0.43092	0.308201	0.0741843	0.124265	0.157907	0.0718469	0.122997	0.0544239	0.0264027	169.39	3	3	AT2G04039.3	163307	136956	179146	121847	189398	135592	205327	287292	212615	131862	171850	142975	194173	128396	138903	106141	135885	129374	97162.3	82883.2	85585.3	287292		0.568436	0.476712	0.623569	0.424123	0.659252
AT4G14890.1	FdC2 - 2Fe-2S ferredoxin-like superfamily protein	0.000386073	2.59653	0.670232	0.826973	0.769627	0.701224	0.684858	0.605708	0.318491	0.0729105	0.154538	0.110965	0.153163	0.0669272	0.0263543	0.0998533	273.79	3	3		378956	410127	468789	625590	439582	486866	560027	456001	428386	526150	336270	453616	470070	386337	428915	397962	369440	369372	222908	128403	246424	625590		0.605757	0.655583	0.749354	1	0.702667
AT5G62790.1	DXR, PDE129 - 1-deoxy-D-xylulose 5-phosphate reductoisomerase	0.000486822	2.56981	0.705852	0.898357	0.737926	0.725284	0.663398	0.650395	0.349581	0.0909631	0.129983	0.120353	0.0312637	0.120444	0.109805	0.103647	544.63	10	10	AT5G62790.2	1.02699e+06	1.25652e+06	999759	1.46239e+06	1.16581e+06	1.5505e+06	1.35935e+06	1.02712e+06	1.04598e+06	1.18008e+06	1.09072e+06	1.10285e+06	1.20595e+06	833692	1.04614e+06	1.20495e+06	905603	914745	571742	368534	685795	1.5505e+06		0.66236	0.810397	0.6448	0.943176	0.751896
AT4G38740.1	ROC1 - rotamase CYP 1	0.000623625	4.99645	0.60231	0.640193	0.704003	0.526391	0.251381	0.794358	0.158985	0.255156	0.152722	0.126848	0.0843499	0.120645	0.210082	0.102998	78.93	2	2		58962.9	28873.9	31027.5	30646.3	49366.5	46327.8	43906.5	39432.9	55593.7	28506	39326.8	36049.1	16178.4	8785.25	24645.8	38160.5	52821.6	65782.5	17883.2	4610.4	8881.62	65782.5		0.896332	0.43893	0.471668	0.465873	0.75045
AT1G70560.1	WEI8, TAA1, SAV3 - tryptophan aminotransferase of Arabidopsis 1	0.00071175	2.44264	0.587269	0.796266	0.437959	0.524075	0.758391	0.539626	0.325986	0.132197	0.191306	0.0824333	0.0611996	0.110737	0.0806064	0.0692948	26.58	1	1		13515.3	21287.8	19540	23699.5	19138.1	30845.1	16439.1	12203.8	11883.7	16640.6	17769.6	14085.1	23773.3	19802.6	26602	19476.9	15636.4	14821.1	9910.08	7993.85	12261.3	30845.1		0.438168	0.690151	0.633487	0.768339	0.620458
AT1G75430.1	BLH11 - BEL1-like homeodomain 11	0.000713078	3.08929	0.683336	0.601558	0.477688	0.666462	0.528429	0.313993	0.221196	0.282261	0.156044	0.0909538	0.119097	0.120355	0.0403188	0.0753037	25.11	1	1		1.76663e+06	2.98508e+06	1.36773e+06	1.52659e+06	1.52695e+06	2.33356e+06	1.71633e+06	1.17842e+06	1.38307e+06	2.39993e+06	1.78815e+06	1.78025e+06	1.91418e+06	1.19923e+06	1.6188e+06	904273	836893	1.07071e+06	614014	462235	904609	2.98508e+06		0.59182	1	0.458189	0.511406	0.511526
AT2G04842.1	EMB2761 - threonyl-tRNA synthetase, putative / threonine--tRNA ligase, putative	0.000794222	2.2185	0.588738	0.767198	0.769341	0.580378	0.701043	0.460927	0.346784	0.032624	0.101676	0.201104	0.117667	0.0657397	0.0948361	0.0749166	127.21	2	2		70385.4	75315.6	78618.8	86640.4	111743	93932.5	127006	80111.5	86015.3	80488.7	56579.3	84066.5	90955.5	79894.9	96259.5	47699.8	71506.4	56415.1	49941.7	33067	49122.2	127006		0.55419	0.593008	0.619017	0.682176	0.879827
AT3G54050.1	HCEF1 - high cyclic electron flow 1	0.000810888	2.62256	0.786947	0.68261	0.877692	0.869534	0.747384	0.536969	0.33467	0.104329	0.0781394	0.155616	0.136334	0.092719	0.0971425	0.165639	432.3	7	7		6.73183e+06	5.72311e+06	7.47836e+06	6.07182e+06	5.00601e+06	6.21261e+06	7.87754e+06	5.92702e+06	8.4273e+06	7.43514e+06	8.4433e+06	6.14677e+06	7.21391e+06	5.83426e+06	5.88299e+06	3.61637e+06	5.19618e+06	4.78882e+06	4.41289e+06	1.77412e+06	2.29015e+06	8.4433e+06		0.797298	0.677829	0.885715	0.719128	0.592897
AT3G04790.1	Ribose 5-phosphate isomerase, type A protein	0.000832118	2.33878	0.831231	0.647696	0.517649	0.702251	0.754615	0.579354	0.355412	0.169155	0.132618	0.104579	0.117355	0.127888	0.0804431	0.0355414	152.47	1	1		805855	1.01327e+06	1.21787e+06	869273	602871	894281	773512	529446	588329	870486	705320	989944	842336	816484	1.09825e+06	790257	598276	728199	469220	384972	444342	1.21787e+06		0.661693	0.832	1	0.713766	0.495021
AT3G55400.1	OVA1 - methionyl-tRNA synthetase / methionine--tRNA ligase / MetRS (cpMetRS)	0.00085947	2.56148	0.750506	0.720085	0.792901	0.806688	0.570407	0.634074	0.31493	0.151438	0.252736	0.157982	0.104824	0.0615432	0.0542517	0.080016	33.38	1	1		42437.1	59470.2	42794.1	41878.6	64268.4	32689.1	51573.5	60790.2	40511.7	44154.8	54671.5	56707.4	32572.7	36936	40468.7	38955.2	44769.4	38528.2	20536.5	25227.9	14955.8	64268.4		0.66031	0.925341	0.665866	0.651621	1
AT1G18500.1	MAML-4, IPMS1 - methylthioalkylmalate synthase-like 4	0.0010255	2.33049	0.798677	0.879718	0.832359	0.841977	0.774857	0.678581	0.377481	0.171209	0.0625444	0.148969	0.100131	0.0541447	0.0948504	0.132411	315.75	5	5	AT1G74040.1	401788	259230	353158	364533	401866	350685	423274	330964	302709	403181	345399	320580	338272	301716	343942	299014	320159	242503	167879	100122	211333	423274		0.94924	0.612441	0.834349	0.861223	0.949424
AT3G42160.1	Pectin lyase-like superfamily protein	0.00103292	3.29348	0.789326	0.594557	0.492244	0.466105	0.336746	0.378619	0.239663	0.189977	0.108636	0.0898245	0.141291	0.121369	0.0987831	0.0309553	21.68	2	2		60251.4	70362.5	95479.6	67780.1	47182.7	55341.4	52594	37125.3	51278.5	31728.9	58610.8	43170.7	45462.6	24306.9	26687.6	25316.7	42532.4	40602.1	25732.4	19831.6	23084.8	95479.6		0.63104	0.736937	1	0.709891	0.494165
AT3G05730.1	Encodes a defensin-like (DEFL) family protein.	0.00105159	3.32462	0.860968	0.620931	0.754366	0.791158	0.67397	0.643921	0.258967	0.138927	0.25658	0.150094	0.105963	0.1784	0.188188	0.0951103	176.16	2	2		683671	493710	588476	626844	331566	315129	525530	408578	613106	607577	463812	551288	373433	408764	600124	588776	367839	364075	252021	136035	143089	683671		1	0.722146	0.860759	0.91688	0.484978
AT1G09340.1	CRB, CSP41B, HIP1.3 - chloroplast RNA binding	0.00132284	2.10935	0.714087	0.873383	0.808607	0.840256	0.823596	0.613893	0.414053	0.0054947	0.109712	0.148571	0.0342577	0.0671485	0.2345	0.0276266	380.73	6	6		3.28346e+06	3.25861e+06	3.30914e+06	4.59851e+06	3.74158e+06	3.7087e+06	3.70954e+06	3.03965e+06	4.40598e+06	3.68801e+06	3.99197e+06	3.9118e+06	4.14335e+06	3.59268e+06	3.62592e+06	1.80068e+06	3.94978e+06	2.71853e+06	1.76972e+06	1.92009e+06	2.02228e+06	4.59851e+06		0.714026	0.708623	0.719612	1	0.813649
AT5G66190.1	ATLFNR1, FNR1 - ferredoxin-NADP(+)-oxidoreductase 1	0.00132292	2.13866	0.569693	0.711653	0.918939	0.706419	0.727813	0.438468	0.42968	0.0914845	0.0303597	0.0702015	0.0611864	0.0850001	0.121646	0.13129	355.87	7	5		723311	619578	854273	903388	958377	882901	1.12966e+06	1.12887e+06	1.28558e+06	991282	898305	834890	1.05775e+06	847026	902211	391107	603949	696005	624833	359475	672857	1.28558e+06		0.562633	0.481943	0.664503	0.702707	0.745481
AT1G13290.1	DOT5, WIP6 - C2H2-like zinc finger protein	0.00137533	3.30651	0.54384	0.593005	0.774131	0.628836	0.55078	0.587797	0.234123	0.11302	0.127769	0.203694	0.111699	0.0998518	0.141592	0.0848212	23.1	1	1		10904.9	7344.89	10733.6	11271.3	12344.4	7987.93	10736.5	12755.4	17764.7	8931	12708.2	11874	9863.17	7972.53	11517.6	13341.4	8843.92	9140.71	5249.48	2439.7	4788.18	17764.7		0.613854	0.413455	0.604212	0.634478	0.694885
AT2G40490.1	HEME2 - Uroporphyrinogen decarboxylase	0.00140738	2.22595	0.748908	0.66113	0.691718	0.664269	0.600934	0.468151	0.336444	0.218371	0.10637	0.123275	0.0399623	0.11824	0.102678	0.0226504	148.14	3	3		433514	261561	278912	291675	238173	329980	354401	297618	247589	293539	268546	301825	319405	236196	225940	152221	235476	221154	136792	144482	156286	433514		1	0.60335	0.643374	0.672815	0.549401
AT3G13750.1	BGAL1 - beta galactosidase 1	0.00159004	6.98022	0.572387	0.247752	0.222478	0.179089	0.152251	0.125851	0.0820012	0.407121	0.0295521	0.0366339	0.0241586	0.0395944	0.0380033	0.0158244	474.16	10	10	AT1G45130.1	2.35017e+06	1.24023e+06	445220	503578	608164	635037	424747	585800	558038	372600	483436	406635	301037	465207	307206	203801	301344	382169	183793	160801	233557	2.35017e+06		1	0.527719	0.189442	0.214273	0.258774
AT5G39493.1	Plant self-incompatibility protein S1 family	0.00186021	4.15673	0.736116	0.63956	0.731516	0.84578	0.612246	0.375139	0.203472	0.231469	0.110082	0.0517774	0.0784961	0.0699949	0.222101	0.0623535	26.9	1	1		375062	240394	212812	257498	192700	269426	293946	255111	274034	323574	342965	285121	208590	259049	221252	46577.7	204934	170589	90089.4	89542.5	49312.2	375062		1	0.640944	0.567404	0.686548	0.513782
AT5G13650.1	elongation factor family protein	0.00188365	2.62601	0.630602	0.922576	0.883098	0.913582	0.782559	0.709702	0.351323	0.271607	0.0367802	0.115651	0.0748437	0.0744888	0.0990538	0.137548	553.86	10	10	AT5G13650.2	906690	809153	1.70418e+06	1.7443e+06	1.62356e+06	1.63565e+06	1.74049e+06	1.69225e+06	1.35666e+06	1.80781e+06	1.57219e+06	1.57474e+06	1.38538e+06	1.29714e+06	1.56163e+06	1.48522e+06	1.14451e+06	1.21929e+06	784803	348083	772485	1.80781e+06		0.501542	0.447588	0.942676	0.96487	0.898085
AT1G13930.1	Involved in response to salt stress. Knockout mutants are hypersensitive to salt stress.	0.00194628	2.5759	0.766032	0.823583	0.837378	0.870417	0.697706	0.439032	0.337908	0.052605	0.0623449	0.0865292	0.123295	0.195302	0.204529	0.0858858	67.63	1	1		4.78155e+06	5.20776e+06	5.48471e+06	5.0608e+06	5.79095e+06	5.78481e+06	5.2395e+06	5.36868e+06	6.30703e+06	5.08075e+06	6.7334e+06	5.76845e+06	6.0596e+06	4.59912e+06	3.43508e+06	1.42486e+06	3.35048e+06	4.09321e+06	2.94202e+06	1.97391e+06	1.90989e+06	6.7334e+06		0.710123	0.773422	0.814552	0.751595	0.860032
AT1G07550.1	Leucine-rich repeat protein kinase family protein	0.00199052	2.35684	0.633623	0.518176	0.788859	0.693007	0.636765	0.445802	0.334711	0.112238	0.117209	0.201933	0.155703	0.0642958	0.0761834	0.0617425	21.62	1	1		76938.9	67534.7	95374.5	72746.3	75044.2	48357	97027.5	75404.9	126178	110008	78175.7	74143.1	86213.9	83735.5	71087.9	46191.5	65344	57215.9	50526.1	35067.9	41105.5	126178		0.609764	0.535233	0.755872	0.576536	0.594748
AT1G12230.1	Aldolase superfamily protein	0.00200026	3.05675	0.59418	0.445394	0.689042	0.467976	0.38419	0.503672	0.225417	0.0673547	0.0933617	0.273352	0.0427646	0.0977994	0.187766	0.0212875	185.54	2	2		98551.3	78584.7	91882.7	82764.7	55290.4	63599.8	73446.3	87602.9	150919	68838.3	65254.8	77785.8	52774.4	46531.1	74639.1	108096	65545.7	54399.1	37067.5	34327.1	30664.2	150919		0.653009	0.520709	0.608822	0.548406	0.366359
AT1G17220.1	FUG1 - Translation initiation factor 2, small GTP-binding protein	0.00200824	3.59298	0.831931	0.678138	0.700839	0.626038	0.522312	0.44779	0.231544	0.148273	0.0599732	0.238568	0.305326	0.0235862	0.0564903	0.0886291	38.88	1	1		6463.84	5992.91	8327.85	6177.36	5579.51	5185.42	6813.6	7145.46	3550.38	4332.99	3228.18	8079.49	4558.71	4168.9	4321.59	3397.64	4267.57	3522.19	2113.77	1115.11	2555.9	8327.85		0.776171	0.719623	1	0.741771	0.669982
AT5G13630.1	GUN5, CCH, CHLH, CCH1, ABAR - magnesium-chelatase subunit chlH, chloroplast, putative / Mg-protoporphyrin IX chelatase, putative (CHLH)	0.00272227	3.57989	0.335099	0.736707	0.491578	0.371404	0.228803	0.213893	0.20579	0.0438873	0.229198	0.158286	0.0318189	0.137976	0.0463332	0.0953504	146.71	3	3	AT5G13630.2	55938.5	70725.2	57802.7	183495	106764	115287	108221	56696	105688	74786	65865.7	63799.9	31493.9	23597.5	70860.9	30759.1	39222.7	47762.8	35715.8	21377.9	56190.6	183495		0.304851	0.385435	0.315011	1	0.581837
ATCG00480.1	ATPB, PB - ATP synthase subunit beta	0.0028632	2.33308	0.832421	0.591587	0.64619	0.537601	0.622644	0.65296	0.35679	0.145551	0.107596	0.207628	0.0556037	0.0313193	0.130607	0.0608103	482.6	7	7		2.55405e+07	2.47946e+07	3.36181e+07	1.57252e+07	2.16741e+07	2.22648e+07	1.72116e+07	2.97635e+07	1.8196e+07	1.63609e+07	1.7791e+07	2.00675e+07	2.14973e+07	1.97173e+07	2.15818e+07	2.70209e+07	1.936e+07	1.94729e+07	1.43193e+07	1.0477e+07	1.11876e+07	3.36181e+07		0.759725	0.737538	1	0.467761	0.644713
AT3G15520.1	Cyclophilin-like peptidyl-prolyl cis-trans isomerase family protein	0.00291216	2.02776	0.856636	0.489045	0.648969	0.670012	0.699153	0.624256	0.422454	0.158116	0.0590318	0.0255734	0.0844614	0.149991	0.0843195	0.113489	32.97	1	1		18972.3	13034.8	16749.9	8940.5	8366.09	10528.3	12747	12401.4	11788.9	13604.2	13669	10861.7	16548.9	11709.3	11535.4	12664.2	12866.4	10000	10408.4	6235.62	7400.67	18972.3		1	0.687048	0.882861	0.471241	0.440964
AT5G55220.1	trigger factor type chaperone family protein	0.00311618	2.93612	0.799097	0.722137	0.553177	0.705795	0.56477	0.653676	0.272161	0.175312	0.167808	0.073672	0.167992	0.200105	0.199419	0.0128279	66.94	1	1		23233.2	21845.1	32261.2	23322.2	17870.8	28698	19168.9	19267.2	15102.3	29002.1	19162.5	20144.8	22174.4	10770.6	21715.5	22286.8	26838.4	14139.9	8899.84	9121.1	8319.76	32261.2		0.72016	0.677132	1	0.722918	0.55394
AT3G16370.1	GDSL-like Lipase/Acylhydrolase superfamily protein	0.00313911	4.44011	0.640149	0.802902	0.726223	0.620948	0.418381	0.298291	0.180829	0.0530969	0.253635	0.179612	0.207716	0.122588	0.0760393	0.123991	171.32	2	2		188812	169974	160617	270460	241238	139760	215849	232266	141128	224442	167294	112089	151436	93558.3	94471.6	62245.6	102860	76922.2	52866.6	13568.4	80286.4	270460		0.698115	0.628464	0.593868	1	0.891955
AT5G45930.1	CHLI2, CHL I2, CHLI-2 - magnesium chelatase i2	0.00324004	3.35371	0.529998	0.822728	0.684349	0.590708	0.548748	0.615154	0.245319	0.187707	0.165205	0.201548	0.0728093	0.167101	0.10894	0.0820228	222.89	4	1		57607.4	119338	115067	146028	123614	183657	110930	167803	98323.3	121720	94980.7	108761	115494	65505.8	121344	115361	131686	91884.3	62305.6	34499.2	38358.6	183657		0.313669	0.649789	0.626535	0.795111	0.673072
AT3G12780.1	PGK1 - phosphoglycerate kinase 1	0.00326072	2.03232	0.639375	0.613626	0.820338	0.83974	0.632511	0.586884	0.413192	0.156863	0.102763	0.074727	0.195642	0.028921	0.0655972	0.0760963	158.88	2	2	AT1G56190.1	7.25568e+06	4.76957e+06	4.94403e+06	6.45072e+06	5.12498e+06	4.7102e+06	7.94269e+06	6.62351e+06	7.20591e+06	7.94e+06	8.84681e+06	5.50025e+06	5.86884e+06	5.55666e+06	5.36161e+06	5.85689e+06	4.78707e+06	4.93218e+06	4.18821e+06	2.89881e+06	3.87927e+06	8.84681e+06		0.820147	0.539129	0.558849	0.729158	0.579302
AT3G49680.1	ATBCAT-3, BCAT3 - branched-chain aminotransferase 3	0.003846	6.37996	0.730388	0.621007	0.44162	0.442588	0.525333	0.321764	0.114482	0.25035	0.145084	0.110576	0.149914	0.217277	0.201093	0.0310873	39.39	1	1		50255.1	25392.1	34470	39060.3	29914.7	24651.2	26920.9	16072.3	23587.8	25279.8	13663.7	27783.3	33370.7	13816.5	32014.8	4918.4	24475.2	19117.2	5606.56	4269.53	7383.77	50255.1		1	0.505264	0.685901	0.777241	0.595258
AT2G34590.1	Transketolase family protein	0.00388571	4.88439	0.607127	0.727061	0.516306	0.616283	0.523467	0.595631	0.148854	0.0951491	0.265359	0.284039	0.0735275	0.171577	0.0945292	0.0714575	153.84	4	1		42496.2	41228.1	31494.8	44989.3	29731.4	63259.2	39282.6	46378.7	12321.9	43989.9	34794.6	38172.1	42129.9	21066.9	36145.5	44444.2	35494.1	33099.1	13274	4442.51	10532.6	63259.2		0.671779	0.651733	0.49787	0.71119	0.469993
AT5G08370.1	AtAGAL2, AGAL2 - alpha-galactosidase 2	0.00419653	2.72137	0.784013	0.797462	0.847068	0.623998	0.576892	0.612895	0.311266	0.0277044	0.0590875	0.148225	0.0891932	0.0673866	0.0726582	0.180165	101.92	1	1		60972.4	65344.6	64020.2	59543.8	64983.2	69075.3	56974.5	80924.3	67746.5	58146.6	49536.4	43806.9	52885.7	44531.5	42636.7	53579.8	52369.7	42844.7	26545.8	9978.28	39042.9	80924.3		0.75345	0.807477	0.791112	0.735795	0.803012
AT5G16400.1	TRXF2, ATF2 - thioredoxin F2	0.00422429	2.57862	0.831845	0.606353	0.621444	0.554883	0.574078	0.456123	0.322593	0.216519	0.0891637	0.0577547	0.182127	0.0676224	0.0967096	0.0805782	93.53	1	1		13000.7	20091.7	22127.4	11216.5	15028	14006.5	15196	13287.4	12769.4	9289.24	10683.8	16861.4	10988.4	13374.4	13745.8	9324.53	12510.9	8443.12	8814.58	5264.94	7334.96	22127.4		0.587538	0.907998	1	0.506905	0.679159
AT5G54770.1	THI1, TZ, THI4 - thiazole biosynthetic enzyme, chloroplast (ARA6) (THI1) (THI4)	0.00424931	4.19037	0.505093	0.901079	0.515451	0.363204	0.348351	0.21954	0.215036	0.282736	0.147937	0.0675922	0.0834998	0.106933	0.0678902	0.0966293	338.27	4	4		803628	2.27756e+06	3.0607e+06	3.94074e+06	2.96301e+06	4.05331e+06	2.32566e+06	1.78901e+06	2.15318e+06	1.13895e+06	1.81562e+06	1.46197e+06	1.0903e+06	1.24076e+06	1.90486e+06	835677	645809	1.18811e+06	916818	459293	1.23871e+06	4.05331e+06		0.198265	0.561902	0.755111	0.972227	0.731011
AT4G00490.1	BAM2, BMY9 - beta-amylase 2	0.00444526	2.13623	0.895751	0.907876	0.938814	0.74749	0.583526	0.620098	0.439472	0.154063	0.0524488	0.0317593	0.0321483	0.1819	0.188505	0.110164	85.03	1	1		32738.6	33804.7	24298.5	30538.4	32534.7	28998.4	31452	30833.6	32923.5	26278.8	24118.8	25408.5	12630.6	23043.2	23504	25281.1	13643.6	23962	12161.7	19105.8	13301.2	33804.7		0.968463	1	0.718789	0.903378	0.962429
AT5G52920.1	PKP1, PKP-BETA1, PKP2 - plastidic pyruvate kinase beta subunit 1	0.00451427	2.58743	0.474937	0.593015	0.537028	0.534322	0.510152	0.752278	0.290744	0.0782342	0.0209072	0.150327	0.0711579	0.111252	0.234426	0.0487961	109.89	2	2		155674	116900	119972	168793	164022	157326	163328	179487	101051	127074	148320	166236	113224	134735	173693	275508	199170	147097	65403.6	91775.5	83127.3	275508		0.565044	0.424308	0.435458	0.612661	0.595343
AT5G02500.1	HSC70-1, HSP70-1, AT-HSC70-1, HSC70 - heat shock cognate protein 70-1	0.00454349	2.16143	0.422189	0.397904	0.539264	0.436668	0.583957	0.748467	0.346283	0.0362252	0.0714393	0.0752611	0.0153769	0.0899517	0.235785	0.0863586	430.26	6	1		786298	680329	797825	798297	771150	564752	970943	1.09515e+06	826300	801535	791034	749544	1.2085e+06	887128	1.03648e+06	1.78787e+06	1.27464e+06	951971	441713	723200	692411	1.78787e+06		0.439797	0.380525	0.446244	0.446508	0.431324
AT1G48520.1	GATB - GLU-ADT subunit B	0.00460666	2.10067	0.734508	0.803872	0.874716	0.758697	0.670966	0.69182	0.416398	0.262143	0.0625791	0.0292551	0.032189	0.0502235	0.179102	0.00812876	115.72	2	2	AT1G48520.2	145708	69334.6	106028	127637	112473	111281	125701	132313	124345	115536	106227	109881	91862.2	95480.1	105953	74318.6	126493	101599	61792.2	60792.9	59432.5	145708		1	0.475847	0.727678	0.875978	0.77191
AT4G36810.1	GGPS1 - geranylgeranyl pyrophosphate synthase 1	0.00484216	3.20397	0.428122	0.708755	0.735951	0.715726	0.620436	0.553352	0.2297	0.0388547	0.143227	0.187773	0.312661	0.228339	0.0758236	0.0857213	95.74	2	2		43029.7	42472.4	49825.5	91426.3	62136.9	70471.2	84662.6	92783.9	55184.7	105365	40128.3	80744.3	66107	40954.5	89055.6	55790.6	67247.7	51873.9	33091.5	15033.9	24481.8	105365		0.408386	0.403097	0.472884	0.867708	0.589728
AT2G03550.1	alpha/beta-Hydrolases superfamily protein	0.00501793	2.6482	0.498993	0.875271	0.675606	0.70667	0.543109	0.374796	0.330516	0.136075	0.136767	0.199442	0.15423	0.096603	0.148506	0.0482879	55.43	1	1		18152.5	12222.7	21548.4	25286.4	31105.8	34685.6	29159	15747.1	25395.3	29106.4	25788.7	18638.6	15788.2	18301.2	22424.8	7637.51	13452.9	17909.6	13263.9	9951.15	11177.3	34685.6		0.523345	0.352386	0.621249	0.729019	0.896794
AT1G08190.1	ATVPS41, ZIP2, VPS41, ATVAM2, VAM2 - vacuolar protein sorting 41	0.00512874	8.62866	0.457019	0.468114	0.694438	0.770159	0.345233	0.2894	0.0892559	0.0537772	0.46132	0.178343	0.173706	0.144453	0.184178	0.0519559	20.27	1	1		1.62993e+06	1.79588e+06	1.41696e+06	803358	624833	3.53214e+06	1.96355e+06	3.1636e+06	2.23141e+06	2.62536e+06	3.3758e+06	2.15977e+06	1.80852e+06	918235	931476	286110	1.51999e+06	1.26051e+06	521885	252682	171226	3.53214e+06		0.461457	0.508441	0.401161	0.227442	0.176899
AT3G54160.1	RNI-like superfamily protein	0.00568285	2.06707	0.740281	0.782703	0.736734	0.834559	0.762533	0.535251	0.403741	0.185412	0.166765	0.0797029	0.156607	0.0806918	0.157982	0.0671528	28.77	1	1		158892	195666	116986	126091	193158	179317	154282	140680	174322	173060	212326	146210	160830	145336	179551	103613	151064	86267	90518.2	96968.7	69687.5	212326		0.748339	0.921533	0.550971	0.593853	0.909722
AT4G16720.1	Ribosomal protein L23/L15e family protein	0.00574031	2.17366	0.845086	0.767416	0.60483	0.586879	0.426048	0.415872	0.388785	0.13522	0.119586	0.0667441	0.125629	0.158598	0.116812	0.0935841	34.85	1	1		58936.7	75123.4	56397.1	47321.9	61983.5	63647.2	47918.9	39665.9	48725.7	54122.7	42752.6	35389.7	42914.2	19291.7	33812.5	21774.1	32848.3	39102.7	23202.4	27477.8	36940.4	75123.4		0.784532	1	0.750727	0.629923	0.82509
AT5G22610.1	F-box/RNI-like/FBD-like domains-containing protein	0.00608079	2.54032	0.490492	0.293193	0.733748	0.561057	0.390692	0.360283	0.28884	0.047692	0.0957223	0.243455	0.0949571	0.0363855	0.0866854	0.130049	45.79	2	1		30420.6	35648.4	36601.4	22492.8	25881.4	12997.3	47358.4	36457	69773.8	34127.2	46656.8	36657.2	28985.6	24345	28449.6	30457	18558.9	26399	30523.7	13671.9	16264.8	69773.8		0.435989	0.510914	0.524572	0.322368	0.370933
AT3G03710.1	RIF10, PNP - polyribonucleotide nucleotidyltransferase, putative	0.00633449	2.17414	0.852144	0.664252	0.921023	0.76043	0.54916	0.642381	0.423626	0.108533	0.127422	0.0929106	0.169086	0.108539	0.206987	0.0483472	131.5	2	2		97975.5	76019.9	91390.7	65942.5	83431.6	57496.2	98041.2	103811	84985.1	76132	97729.3	62962	61793.1	65095.1	44138.7	77666.8	80464.9	41927.2	49556.8	39830.8	42543.6	103811		0.943786	0.732291	0.880356	0.635216	0.803686
AT4G36870.1	BLH2, SAW1 - BEL1-like homeodomain 2	0.00659039	3.28508	0.350278	0.284163	0.213612	0.304769	0.241033	0.650618	0.198052	0.193322	0.0319152	0.00611601	0.0296555	0.0710747	0.304572	0.0490098	20.73	1	1		302116	344137	774320	416696	400536	335210	279497	291452	295369	456910	379816	399283	298245	246577	432702	1.35185e+06	690473	596294	344147	232817	226249	1.35185e+06		0.223483	0.254567	0.572784	0.308241	0.296287
AT5G60600.1	GCPE, ISPG, CSB3, CLB4, HDS - 4-hydroxy-3-methylbut-2-enyl diphosphate synthase	0.00683036	2.46969	0.589947	0.737953	0.864063	0.794609	0.697739	0.498299	0.349867	0.181654	0.230468	0.0381504	0.0664559	0.0989733	0.194558	0.0673597	82.49	2	2	AT5G60600.2	299236	170665	195180	375786	243172	212979	334743	308284	331080	271738	321112	302958	239935	241529	305137	103279	221712	236769	159505	124636	110284	375786		0.796293	0.454154	0.519393	1	0.647103
AT5G19770.1	TUA3 - tubulin alpha-3	0.00709968	4.26736	0.62027	0.20634	0.64722	0.223813	0.314531	0.404434	0.151668	0.32899	0.0744663	0.262988	0.0324258	0.167045	0.188394	0.0545819	44.84	1	1	AT1G04820.1	10820.7	4555.58	4759	3117.13	2040.89	1540.21	9748.13	7195.58	4066.44	2117.71	2342.03	2805.71	2676.33	5461.32	2072.7	4889.55	6109.14	2130.13	2311.48	1414.73	1197.25	10820.7		1	0.421005	0.439805	0.288071	0.188609
AT1G51680.1	4CL1, 4CL.1, AT4CL1 - 4-coumarate:CoA ligase 1	0.00722051	3.64312	0.624421	0.771591	0.842235	0.469932	0.556853	0.447859	0.231185	0.115113	0.133011	0.203883	0.259807	0.0866637	0.0625458	0.102105	45.22	1	1	AT1G51680.3	50791.6	36042.3	39288.4	61473.4	43699.3	50675.4	67327.6	61583.4	41206	11751.1	44636.1	38531	31030	42375	39069.8	25601	30949.3	33909.5	9837.46	13669.3	23188.6	67327.6		0.754395	0.535327	0.583541	0.91305	0.649054
AT4G18480.1	CHLI1, CH42, CH-42, CHL11, CHLI-1 - P-loop containing nucleoside triphosphate hydrolases superfamily protein	0.00730091	2.31873	0.383893	0.554591	0.71281	0.618892	0.422331	0.497119	0.307413	0.100621	0.0625387	0.249098	0.14563	0.0651838	0.016008	0.0832181	279.45	5	2		226096	362938	381191	478005	513664	409965	491183	467880	842444	647408	514405	402334	302687	352334	412351	428444	424556	403386	319802	182303	274831	842444		0.268381	0.430816	0.452483	0.567403	0.609731
AT2G45180.1	Bifunctional inhibitor/lipid-transfer protein/seed storage 2S albumin superfamily protein	0.00730782	2.66363	0.672495	0.532118	0.664195	0.57628	0.524814	0.644871	0.252473	0.283911	0.0997241	0.169277	0.151517	0.0115946	0.106216	0.112441	33.46	1	1		16140.4	15355	30954.1	17070.9	13128.5	19214.3	26057.1	15622.5	19999.1	20361.3	12426.7	20726.7	16322.7	16559	15853.8	17748.5	18396.4	23739.4	6672.07	5049.83	11723.4	30954.1		0.521429	0.496056	1	0.551491	0.424129
AT4G29670.1	ACHT2 - atypical CYS HIS rich thioredoxin 2	0.00782531	2.07128	0.618779	0.731574	0.582911	0.630515	0.594634	0.784699	0.378847	0.194444	0.0238327	0.0892278	0.0304791	0.0884087	0.201666	0.0617464	129.55	3	3		84546.1	114542	159113	139343	137757	146396	93799.1	127713	115926	118323	128456	118216	104354	105440	134430	192961	145470	115818	86664	64315.2	68328.9	192961		0.43815	0.593599	0.824586	0.722129	0.713912
AT5G20630.1	GLP3, GLP3A, GLP3B, ATGER3, GER3 - germin 3	0.00821138	2.07891	0.754903	0.753186	0.805253	0.725599	0.521057	0.746095	0.387344	0.203148	0.122286	0.0988757	0.24776	0.0726543	0.177493	0.0400616	133.25	2	2		1.56042e+06	892828	1.29074e+06	1.05843e+06	1.2172e+06	1.45984e+06	1.51679e+06	1.20853e+06	1.26838e+06	1.65319e+06	856852	1.08861e+06	818972	768268	996971	1.55661e+06	1.15998e+06	983710	712449	626388	582217	1.65319e+06		0.943885	0.540065	0.780759	0.640234	0.736276
AT5G53490.1	Tetratricopeptide repeat (TPR)-like superfamily protein	0.00871865	3.2597	0.679849	0.567627	0.697813	0.267993	0.382488	0.487884	0.214073	0.278726	0.251002	0.0509189	0.0590265	0.0512968	0.250247	0.0193725	155.12	2	2		1.91289e+06	1.71361e+06	3.48854e+06	2.22059e+06	2.71051e+06	1.00947e+06	2.41266e+06	2.62183e+06	2.26856e+06	844798	789399	1.17051e+06	1.39503e+06	1.47503e+06	1.13292e+06	2.45453e+06	1.90661e+06	744877	754154	675843	810406	3.48854e+06		0.548337	0.491211	1	0.63654	0.776976
AT1G03630.1	POR C, PORC - protochlorophyllide oxidoreductase C	0.00885934	2.11546	0.894026	0.753442	0.808152	0.912925	0.52564	0.58787	0.431548	0.092434	0.120486	0.157439	0.0353774	0.2459	0.0843948	0.137991	106.7	2	2		84883.4	70455.9	72324.6	53310.8	73706.9	64846.2	62437.2	83931.8	59426.9	80045.9	74183.9	78246.8	66470.5	24886.9	42497	49426.5	42985.4	57289.3	32561.4	27496	49836.5	84883.4		1	0.830032	0.852046	0.628048	0.868332
AT4G17090.1	CT-BMY, BAM3, BMY8 - chloroplast beta-amylase	0.00930289	2.63719	0.452808	0.594218	0.879424	0.637561	0.756665	0.596995	0.33347	0.263192	0.0771259	0.145826	0.0417192	0.0984605	0.107047	0.0735728	161.01	2	2		63183.5	31727.3	110935	103310	85555.2	81266	108701	151533	139551	89482.1	98817.9	101534	100977	130567	112434	109001	78868	83524.2	38668.5	52134	60792.5	151533		0.416962	0.209376	0.732086	0.681763	0.564598
AT3G47660.1	Regulator of chromosome condensation (RCC1) family protein	0.00984738	2.7878	0.603202	0.56528	0.38416	0.334896	0.832394	0.83416	0.299218	0.0713417	0.096704	0.0690653	0.157232	0.0444443	0.164155	0.299204	52.87	2	1		21580.4	24536.5	27374.6	26429.3	23747.2	18694.7	18455.4	12848.3	15500.6	10194.8	9640.32	20967.1	32275	33344.5	35795.7	33737.8	27280.7	40611.9	4853.21	5423.24	26179	40611.9		0.531381	0.604172	0.674054	0.650777	0.584735
AT5G44520.1	NagB/RpiA/CoA transferase-like superfamily protein	0.0111967	2.24847	0.666887	0.748527	0.649207	0.678538	0.799704	0.622039	0.355666	0.288599	0.0419217	0.0691529	0.199921	0.0753436	0.0588196	0.0841187	33.33	1	1		2395.42	2474.74	4866.94	3877.94	3541.13	3510.03	2878.61	3067.73	3532.63	2297.21	3370.37	4239.65	3995.27	3484.89	4196.17	3148.73	3233.08	2700.48	1829.07	1281.48	2082.47	4866.94		0.492182	0.508479	1	0.796793	0.727589
AT4G28080.1	Tetratricopeptide repeat (TPR)-like superfamily protein	0.011319	4.22228	0.647132	0.601387	0.74927	0.413142	0.561119	0.463736	0.177456	0.317714	0.132446	0.173838	0.101971	0.0470282	0.114815	0.140627	63.84	2	1		1955.32	1345.74	3506.56	2164.9	2542.63	1618.87	3132.68	1950.36	2799.06	1351.69	1149.66	1844.77	1796.39	1981.04	2125.38	2087.74	1347.68	1442.93	1124.54	138.846	603.401	3506.56		0.557618	0.383778	1	0.617385	0.725107
AT2G29450.1	ATGSTU5, ATGSTU1, AT103-1A, GSTU5 - glutathione S-transferase tau 5	0.0117503	9.87855	0.297952	0.256782	0.588468	0.538631	0.198379	0.214282	0.0595703	0.1638	0.100175	0.0407055	0.404288	0.0522434	0.142141	0.0716905	52.84	1	1		14729.2	43817.5	23139.6	20374.2	33766.7	16258.2	58021.4	51079	52233.7	33777.9	91386.5	22506.5	19238.4	22251.3	12897.9	4900.48	29581.3	24265.8	12878	513.129	2940.59	91386.5		0.161174	0.479475	0.253206	0.222945	0.369494
AT1G52400.1	BGL1, BGLU18, ATBG1 - beta glucosidase 18	0.0120179	4.09526	0.748272	0.282574	0.264646	0.211335	0.319302	0.202924	0.182717	0.23047	0.208276	0.03641	0.0119467	0.0675196	0.121017	0.0409693	101.48	2	2		179325	125022	98204.2	33696.7	24826.4	93494.1	53906.5	40850.9	47615.3	35962.6	37530.3	40199.8	60230.1	67604.4	43941.8	14978	35820.4	58369.3	32506.3	25551.9	40238.6	179325		1	0.697182	0.547634	0.187909	0.138444
AT2G39730.1	RCA - rubisco activase	0.0122079	2.58528	0.483989	0.478051	0.350754	0.467136	0.350935	0.758661	0.293454	0.175251	0.0227285	0.077104	0.0474163	0.137158	0.209015	0.0348892	1152.55	19	18	AT2G39730.2	4.25515e+07	5.63819e+07	8.629e+07	6.43265e+07	5.94728e+07	5.91517e+07	3.42298e+07	5.37201e+07	4.62843e+07	6.52024e+07	6.03877e+07	5.31838e+07	5.22209e+07	2.47784e+07	5.73041e+07	1.27567e+08	8.11471e+07	8.16263e+07	4.09388e+07	3.89393e+07	3.24272e+07	1.27567e+08		0.333561	0.441978	0.676428	0.504255	0.466207
AT1G18650.1	PDCB3 - plasmodesmata callose-binding protein 3	0.0124977	2.93531	0.708242	0.706337	0.501508	0.603793	0.335918	0.336486	0.241284	0.0638384	0.257502	0.068721	0.146079	0.096415	0.159895	0.139316	83.47	1	1		61429.6	54077.9	51813.8	47239.2	40882.6	78749.6	44967.6	39366.7	34146.3	50868.6	34749.8	57027	23493.7	20786.3	35080.1	18291.9	20206.8	40995.7	27511.6	6619.04	22872.4	78749.6		0.780063	0.686707	0.657956	0.599866	0.519147
AT1G30120.1	PDH-E1 BETA - pyruvate dehydrogenase E1 beta	0.0126989	2.439	0.771462	0.944826	0.650335	0.701401	0.679448	0.505052	0.387383	0.0698085	0.0856917	0.0792529	0.116509	0.240677	0.11298	0.175148	158.64	4	1		47627.9	54890.2	56703.1	58209	68796.3	67996.4	50127.3	44869.7	39225	48624.7	40059.4	56077.3	65697.1	35092.6	39440.8	25949.5	40687.6	37600	37877.1	13919.4	28155.2	68796.3		0.692303	0.797865	0.824218	0.846106	1
AT4G23670.1	Polyketide cyclase/dehydrase and lipid transport superfamily protein	0.0128205	2.52521	0.699565	0.763953	0.868365	0.811153	0.570685	0.586384	0.343879	0.167269	0.0684434	0.114008	0.0750773	0.165542	0.133185	0.170123	41.72	1	1		17242.2	10538.9	14890.6	14133.4	15549.3	16916.5	16288	16347.7	20332.6	15294.9	18211.6	15972	8093.11	14803.4	11914	11240	9621.33	14906.7	8187.2	9694.81	3093.79	20332.6		0.84801	0.518329	0.732355	0.695114	0.764751
AT3G29320.1	Glycosyl transferase, family 35	0.0129128	2.35319	0.445828	0.523503	0.702977	0.556485	0.338789	0.397844	0.298734	0.0495614	0.10687	0.264462	0.121956	0.0140935	0.108755	0.0943112	141.97	3	3		736911	897573	753039	911844	1.13558e+06	756062	1.09941e+06	880119	1.78508e+06	1.07933e+06	1.15497e+06	745814	609940	626937	577425	856288	489894	784371	713192	379564	507038	1.78508e+06		0.412816	0.502819	0.421851	0.510813	0.636152
AT3G05420.1	ACBP4 - acyl-CoA binding protein 4	0.0130703	5.00426	0.50389	0.577595	0.437898	0.39226	0.387233	0.403206	0.115421	0.178637	0.366375	0.213797	0.0604742	0.134262	0.0820166	0.0637891	21.53	1	1		30150.4	64298.2	51628.1	37364.7	33446.1	96632.6	60300.3	46895.8	19749.5	38580.7	31752.9	43381.8	50971.9	25113.8	36172.2	30589.1	46347.1	39952.4	14088.8	15301.2	4070.2	96632.6		0.312011	0.665388	0.534272	0.386668	0.346117
AT4G35090.1	CAT2 - catalase 2	0.0132677	2.04972	0.642864	0.655055	0.851814	0.799343	0.789517	0.498645	0.415576	0.224004	0.135671	0.13394	0.0931258	0.0100275	0.18405	0.00884752	81.81	2	1		1.39535e+06	667006	1.23931e+06	986275	1.38962e+06	988387	1.26577e+06	1.39708e+06	1.71196e+06	1.44923e+06	1.47131e+06	1.18479e+06	1.33282e+06	1.35557e+06	1.36647e+06	562723	1.18833e+06	809929	724900	714404	695043	1.71196e+06		0.815063	0.389616	0.723913	0.576109	0.811714
AT5G49030.1	OVA2 - tRNA synthetase class I (I, L, M and V) family protein	0.014245	3.84123	0.762538	0.610942	0.573594	0.361687	0.306512	0.523947	0.198514	0.206402	0.111669	0.262164	0.161513	0.0922872	0.209875	0.122684	21.95	1	1	AT5G49030.3	32002.6	48384.2	30297.6	25450.3	27549.6	35680	15318.3	40673.5	27267	9018.71	19072.2	24409	10148.3	15301.4	19041.4	22937.1	16620.4	36494.8	8425.12	4347.5	16042.2	48384.2		0.661426	1	0.626187	0.526004	0.569393
AT2G14880.1	SWIB/MDM2 domain superfamily protein	0.014396	2.34827	0.835079	0.856472	0.642584	0.644742	0.655015	0.551919	0.364726	0.147977	0.134415	0.0210681	0.19267	0.0773017	0.176365	0.183406	48.01	1	1		47115.9	33097.3	43786.9	41372.4	49496.3	36308	32590.2	30622.2	32204.1	31387.6	22649.1	41700.3	32623.4	28497.4	36141.6	19165.1	26261.1	36527.6	11289.7	14498.2	28369.9	49496.3		0.951907	0.668681	0.88465	0.835868	1
AT5G66090.1	unknown protein	0.0143975	2.86474	0.818923	0.479005	0.502004	0.605337	0.709804	0.522244	0.285863	0.210136	0.262197	0.175168	0.0108879	0.178086	0.042352	0.0347552	29.97	1	1		37708.9	25559.1	43430.3	15673.9	33853.2	12883	26502.8	13025.1	25878.7	26144.5	26818.5	25906.9	21912.1	34822.9	35746.1	20559.6	23657.2	23826.9	11408.4	11686.3	14150.7	43430.3		0.868263	0.588508	1	0.360898	0.779483
AT4G38460.1	GGR - geranylgeranyl reductase	0.0144631	2.23266	0.419934	0.643994	0.821911	0.749693	0.74341	0.647994	0.368131	0.100752	0.23882	0.156416	0.0784844	0.206096	0.121313	0.124003	90.53	2	2		24467.6	29721.3	39204.8	58318.1	57604.5	27302.3	56262.3	74133.6	52397.9	61723.3	50154	54855.2	48787.5	44010.5	72537.1	45390.3	58058.2	40665.9	36429.6	18044.9	27398.3	74133.6		0.330047	0.400915	0.52884	0.786662	0.777036
AT4G25370.1	Double Clp-N motif protein	0.0146481	2.47587	0.733814	0.62872	0.745199	0.813828	0.824718	0.524961	0.333102	0.134643	0.222156	0.043865	0.197217	0.157107	0.172778	0.132221	90.81	2	2		78202.4	72938.7	101996	48194.5	99073.4	69615.9	89020.7	88158.5	79885.3	99123.6	112971	68644.2	80097.9	89410.6	114987	38050.2	66906.3	76134.4	50436.5	21247.8	43223	114987		0.680098	0.634321	0.887024	0.41913	0.861605
AT1G62780.1	unknown protein	0.0150674	2.97235	0.683802	0.698498	0.85396	0.619846	0.634183	0.562269	0.287302	0.165001	0.21346	0.150889	0.186654	0.0500828	0.0177149	0.247795	70.06	1	1		89687.4	54976.2	71252.8	99204.1	63836	57516.7	90857.6	105253	73534.8	82756.3	68967.1	43998.3	72160.4	61629.7	66458.7	61156.8	57452.7	58931.7	60352.3	15547.8	14817.9	105253		0.852114	0.522325	0.676968	0.942531	0.606501
AT4G29840.1	MTO2, TS - Pyridoxal-5'-phosphate-dependent enzyme family protein	0.0161118	2.39182	0.721435	0.764539	0.939946	0.751605	0.667898	0.515616	0.392983	0.227096	0.196449	0.0600557	0.16719	0.0629719	0.215694	0.0966034	223.16	4	3		492058	258992	362029	288066	489558	401958	452518	514290	483406	480784	366479	312364	378477	337443	314558	167728	385894	241906	250516	151243	204564	514290		0.956772	0.503592	0.70394	0.560125	0.951912
AT2G31820.1	Ankyrin repeat family protein	0.0161645	3.20361	0.717498	0.712387	0.409543	0.437713	0.581173	0.439614	0.223965	0.257505	0.123963	0.0809098	0.248578	0.187419	0.112901	0.151991	23.09	1	1		63562.4	128172	84155.5	101107	72976.4	99841.1	51755.8	42509.5	63211.1	37855.8	37560.3	92892	50223.6	74987.4	98259.7	48634.4	47364.9	73039.7	17358.2	17559.6	51200.6	128172		0.495913	1	0.656581	0.78884	0.569361
AT5G16290.1	VAT1 - VALINE-TOLERANT 1	0.0162291	2.87842	0.445505	0.768593	0.649086	0.778422	0.459871	0.496778	0.270433	0.121505	0.0323666	0.26455	0.203833	0.13681	0.074582	0.162855	52.38	1	1		7668.62	7859.21	12113.3	16650	15664.4	15372.5	17315.4	15788.6	7168.15	12386	20681.5	15229.2	8675.66	12663.8	7192.95	9582.52	12041.3	9198.44	9247.38	4918.09	2613.4	20681.5		0.370797	0.380012	0.585707	0.805068	0.757412
AT2G35370.1	GDCH - glycine decarboxylase complex H	0.0166262	2.48348	0.604937	0.506925	0.825161	0.722898	0.543148	0.546333	0.33226	0.0617538	0.174367	0.0287922	0.259208	0.0933635	0.0759759	0.130613	45.8	1	1	AT1G32470.1	2.48721e+06	2.02572e+06	2.2819e+06	2.00678e+06	2.48959e+06	1.19757e+06	3.0719e+06	3.205e+06	2.99156e+06	2.55469e+06	3.7441e+06	1.82102e+06	1.63227e+06	2.27158e+06	2.19695e+06	1.97786e+06	2.35772e+06	1.80099e+06	1.76616e+06	1.16914e+06	796742	3.7441e+06		0.664301	0.541043	0.609466	0.535985	0.664937
AT1G76080.1	ATCDSP32, CDSP32 - chloroplastic drought-induced stress protein of 32 kD	0.017311	2.11512	0.432292	0.616733	0.717455	0.728589	0.537285	0.726189	0.344467	0.167763	0.0328035	0.20855	0.114042	0.184763	0.237481	0.0512332	118.2	2	1		31932.9	43022.7	68044.7	64207.2	68395.4	71409.6	66511.9	105652	65166.7	69647.2	77173.9	94192.6	50665.6	44562.7	82503	63547.6	110265	66407.3	38744	43212.7	31991.4	110265		0.289601	0.390175	0.617101	0.582299	0.620282
AT5G51110.1	Transcriptional coactivator/pterin dehydratase	0.0173549	4.47073	0.259041	0.738473	0.593651	0.745771	0.455848	0.351425	0.166812	0.281414	0.207486	0.237308	0.238222	0.187029	0.174034	0.0191281	68.23	1	1		6129.92	8915.3	45286.8	67727.1	65491.1	38776.1	27109.6	63901	47253.9	77635.2	40967.1	55091.8	36535.2	20331.1	49303.2	12736.5	39439.9	29672.4	13832.7	13782.8	11236	77635.2		0.078958	0.114836	0.583329	0.872377	0.843576
ATCG00120.1	ATPA - ATP synthase subunit alpha	0.0175217	2.36347	0.784746	0.548357	0.710181	0.574632	0.611874	0.449159	0.332031	0.256355	0.163888	0.152405	0.0606993	0.0497863	0.101684	0.103421	60.72	2	1		4.44832e+06	2.61313e+06	5.21433e+06	1.90075e+06	3.54144e+06	3.13577e+06	2.85678e+06	4.4334e+06	3.81919e+06	2.99271e+06	3.31463e+06	2.68164e+06	3.41406e+06	2.90579e+06	3.2517e+06	2.04823e+06	2.95414e+06	2.02382e+06	2.26311e+06	1.18487e+06	1.74599e+06	5.21433e+06		0.853094	0.501144	1	0.364524	0.679173
AT1G71100.1	RSW10 - Ribose 5-phosphate isomerase, type A protein	0.0177432	2.34958	0.660268	0.627687	0.668061	0.492473	0.448677	0.618036	0.284332	0.294263	0.00498798	0.0930485	0.168419	0.0396073	0.182313	0.0840693	23.81	1	1		113622	234174	116057	147787	145648	147530	131381	167046	170901	73116.2	121620	151238	97668.3	102064	115473	185629	100445	148111	86455.1	47086.7	66208.1	234174		0.485202	1	0.495602	0.6311	0.621963
AT3G07830.1	Pectin lyase-like superfamily protein	0.0182487	3.04316	0.325125	0.267376	0.551284	0.367169	0.303783	0.199372	0.181155	0.0150968	0.0585199	0.391076	0.045891	0.012759	0.0512103	0.0482417	23.44	1	1		587587	644182	624497	612519	522920	391114	705810	538555	1.90313e+06	697067	786944	612296	554257	602802	577353	293584	359337	485371	429791	247415	357080	1.90313e+06		0.308748	0.338486	0.328142	0.321848	0.274769
AT5G39790.1	5'-AMP-activated protein kinase-related	0.0186772	2.25754	0.759888	0.720549	0.676835	0.646874	0.482302	0.55023	0.3366	0.251723	0.105657	0.135694	0.168053	0.0780716	0.115397	0.103562	23.33	1	1		32292.5	64847.9	50691	47000	39741.6	53436.7	40978.2	36917.8	53778	29450	46930.3	49465	35827.5	25823.2	32178.2	39925.9	40077	27040.8	14385.4	23662.6	27435.5	64847.9		0.497973	1	0.78169	0.724772	0.612842
AT1G32500.1	ATNAP6, NAP6 - non-intrinsic ABC protein 6	0.0187827	2.39395	0.450885	0.673447	0.759511	0.653573	0.537796	0.564566	0.317263	0.0632515	0.106626	0.21006	0.138763	0.108202	0.0837022	0.203591	90.24	1	1		42247.3	32572.9	34537.3	62615	55286.6	45436	80846.6	49470	53895.1	65081.8	50384.3	43051.3	37737.8	39152.2	53546.9	47888.7	38039	51002.2	19520.6	13133.8	44294.4	80846.6		0.522562	0.402897	0.427196	0.774492	0.683845
AT2G39810.1	HOS1 - ubiquitin-protein ligases	0.0187993	3.69929	0.589509	0.510251	0.567376	0.424138	0.416478	0.316198	0.159357	0.360151	0.14983	0.211407	0.145466	0.143062	0.0910587	0.0539921	21.37	1	1		11066.7	33890.9	14979.3	22659.6	12564.1	16654.8	22440.6	24225.8	11020.2	11012.1	12077.4	20033.7	16334.1	8553.84	17456.4	10869.9	7556.21	13722.6	7280.06	3624.76	5297.47	33890.9		0.32654	1	0.441987	0.668604	0.370723
AT1G31812.1	ACBP6, ACBP - acyl-CoA-binding protein 6	0.0188139	2.09045	0.646282	0.640943	0.746371	0.629956	0.654015	0.436224	0.357039	0.111344	0.186537	0.225186	0.0516234	0.0683489	0.116014	0.0952524	37.6	1	1		98300.5	115765	81788.7	65128.1	117216	111066	86967	102113	152593	104312	88597.9	95470.9	111835	93452.8	94106.3	46137.7	77443.7	76112.8	39327.9	55810.9	68306.2	152593		0.644201	0.758652	0.535992	0.426809	0.768163
AT3G50710.1	F-box/RNI-like/FBD-like domains-containing protein	0.0188471	2.44164	0.808748	0.688862	0.698968	0.666785	0.715224	0.768657	0.331231	0.16051	0.290723	0.07441	0.0137645	0.097511	0.162604	0.182809	21.01	1	1		17983.1	26921.4	22680	17895.8	11814.6	27855.6	18634.6	21830.3	17945.6	18915.3	18159	18646.9	19318.3	17560.1	22890.6	26002.9	16946.7	21284.6	8280.41	4673.88	14725.7	27855.6		0.645581	0.966462	0.8142	0.642448	0.424138
AT1G67220.1	HAC02, HAC2, ATHPCAT1 - histone acetyltransferase of the CBP family 2	0.0189309	3.08018	0.654568	0.779514	0.742974	0.797048	0.749274	0.500438	0.258767	0.0494527	0.208675	0.0321624	0.163558	0.105116	0.157444	0.176034	28.6	1	1		177120	160706	152909	249902	146218	188287	179293	183021	194699	189170	244134	164248	157028	204639	200070	80019.6	152734	142428	13907.3	91736.1	88356.2	249902		0.708756	0.643073	0.611876	1	0.5851
AT5G40100.1	Disease resistance protein (TIR-NBS-LRR class) family	0.0189943	3.29165	0.753944	0.473836	0.560358	0.508746	0.718116	0.676641	0.229048	0.0900779	0.160557	0.156508	0.116086	0.088033	0.281776	0.149004	22.22	1	1		35644.4	28245.2	34094.4	28268.3	18508.2	14804.1	31989.1	21575	19261.1	19442.8	18839.1	27835.6	27880.2	35316.8	30130.6	43320.6	23662.2	20954.7	12152.8	2648.15	14966.5	43320.6		0.822804	0.652003	0.787025	0.652538	0.427238
AT3G14750.1	unknown protein	0.0195956	4.48998	0.490621	0.605854	0.647075	0.454563	0.574531	0.270645	0.144115	0.258273	0.138305	0.305769	0.142143	0.364706	0.126086	0.0865716	21.56	1	1		9078.15	22470.7	10446.3	19533.8	12729.8	19595.1	13176.1	13679	28532	9131.81	12564.3	17212.6	28303.8	9068.71	11805.1	3703.64	8819.51	10643	4918.25	1339.43	6078.02	28532		0.318174	0.787561	0.366127	0.684627	0.446158
AT4G25080.1	CHLM - magnesium-protoporphyrin IX methyltransferase	0.0204307	2.54144	0.625334	0.544987	0.593735	0.588	0.647825	0.786568	0.309497	0.0714517	0.0630099	0.0552303	0.161944	0.0902586	0.198441	0.174909	24.8	1	1		18253.2	14897.5	18333	16759.7	13312.4	14796.6	16612.5	17625.2	14644.4	19611.3	11128.7	17670	16475.2	16225.2	20635	27443.3	20639	16675.8	8323.18	3781.03	13376.6	27443.3		0.665126	0.542845	0.66803	0.610703	0.485086
AT4G19710.1	AK-HSDH II, AK-HSDH - aspartate kinase-homoserine dehydrogenase ii	0.0204961	2.06352	0.704399	0.7645	0.632229	0.75723	0.857312	0.902267	0.437247	0.217398	0.146803	0.0303229	0.166151	0.171095	0.103891	0.146747	24	1	1	AT4G19710.2	16107.9	9054.7	10702.4	15376	10401.9	13147.2	10366.3	11319	10505.1	14151.9	9616.19	14786.8	16836.4	11283	15531.2	13461.4	16971.9	15506.3	6991.77	5172.78	10098.2	16971.9		0.949091	0.533511	0.630596	0.905968	0.612888
AT1G08490.1	ATSUFS, SUFS, ATCPNIFS, ATNFS2, CPNIFS - chloroplastic NIFS-like cysteine desulfurase	0.020808	3.25057	0.440595	0.882653	0.538246	0.358389	0.674838	0.594342	0.271538	0.0855482	0.108985	0.167238	0.0331409	0.235871	0.3472	0.208259	48.7	1	1		3493.69	5185.81	4604.68	7885.47	8676.83	10050.2	7338.29	4631.42	4258.71	3414.97	3404.23	3986.42	5406.96	5420.28	9519.5	4283.91	3649.99	9985.83	1230.77	1835.77	5120.47	10050.2		0.347624	0.515991	0.458169	0.784609	0.86335
AT1G74990.1	RING/U-box superfamily protein	0.0210059	3.73426	0.695719	0.627377	0.660438	0.662474	0.38993	0.434972	0.186307	0.0392631	0.173129	0.398087	0.203022	0.137217	0.118807	0.0944236	30.24	1	1		9184.1	8216.07	8873.46	5411.17	9477.06	8804.48	12588.2	9554.2	2798.81	11092.4	6042.47	7883.24	4325.63	6851.9	3548.07	4031.47	7017.77	5377.35	3361.25	1038.11	2636.46	12588.2		0.729578	0.652679	0.704901	0.429859	0.752851
AT3G02630.1	Plant stearoyl-acyl-carrier-protein desaturase family protein	0.0210273	2.82972	0.458831	0.504719	0.348183	0.407336	0.387985	0.601065	0.212412	0.0582007	0.0263278	0.103458	0.103191	0.0889604	0.349124	0.0476839	66.73	1	1		40363.6	31323.3	37452.3	42365.7	38370.7	39317.9	24191.6	36965.5	21663	34129.7	39406.8	23354.1	36837.4	32423.3	23026.8	79287.9	35826.4	27857.3	20753	13206.6	16565.4	79287.9		0.509076	0.395057	0.472359	0.534327	0.483942
AT5G58140.1	PHOT2, NPL1 - phototropin 2	0.0216361	4.60261	0.846798	0.341774	0.363477	0.346307	0.225755	0.369049	0.183982	0.166576	0.0320968	0.139967	0.245055	0.0838054	0.0979898	0.0401914	149.58	2	2		35138.8	45711.7	52487	17687.1	19735	16393.9	16656.3	27329.3	13247.8	30408.4	19356.2	4765.24	7185.85	12437.7	15924	25271.3	15840.5	16999	11448.5	7331.72	10189.8	52487		0.669476	0.870916	1	0.336982	0.375997
AT1G58080.1	ATATP-PRT1, HISN1A, ATP-PRT1 - ATP phosphoribosyl transferase 1	0.0220453	2.44884	0.387653	0.601427	0.476612	0.582321	0.538446	0.640877	0.261707	0.109056	0.0352231	0.140724	0.175068	0.104487	0.311473	0.0325	117.24	2	2		98517.8	61895.6	110771	142567	131119	147046	143735	111571	78110.2	177981	132897	96487.9	135797	97744.1	143132	233185	103611	111533	57485.7	55865.8	69726.9	233185		0.422487	0.265435	0.475036	0.611387	0.562296
AT5G61410.1	RPE, EMB2728 - D-ribulose-5-phosphate-3-epimerase	0.022135	2.14595	0.812448	0.742605	0.537289	0.570541	0.691749	0.824953	0.384423	0.176457	0.230563	0.103123	0.233249	0.155048	0.0742747	0.101339	58.99	1	1		275763	413713	414733	251435	304812	453038	201896	294002	234338	175316	222729	377384	274696	271000	394469	406167	376051	338988	155421	140579	226474	453038		0.608697	0.913198	0.91545	0.554998	0.672818
AT3G44310.1	NIT1, ATNIT1, NITI - nitrilase 1	0.022629	2.35623	0.34415	0.373716	0.679434	0.443546	0.371131	0.331743	0.288356	0.0742785	0.0364723	0.282514	0.0891796	0.120335	0.0329543	0.0477931	90.83	3	3	AT3G44300.1	1.07254e+06	757780	1.17127e+06	977868	1.18973e+06	1.09186e+06	1.66156e+06	1.35705e+06	2.90725e+06	1.34984e+06	1.51328e+06	1.00538e+06	770641	1.45917e+06	1.0071e+06	904635	1.07496e+06	913789	971439	694201	849333	2.90725e+06		0.368918	0.260651	0.402879	0.336355	0.409229
AT2G47450.1	CAO, CPSRP43 - chloroplast signal recognition particle component (CAO)	0.0230484	2.58899	0.764788	0.798068	0.713544	0.66496	0.447617	0.667468	0.308255	0.1481	0.227149	0.201675	0.109345	0.196876	0.254276	0.0891686	22.03	1	1		25784.2	17478.6	21192	28092.6	23655.8	15511	19623.8	14602.3	25909.9	15555.7	21696.4	18789.4	6646.28	13482.4	17595.5	26244.7	17989	12019.2	10791.7	5900.83	9286.53	28092.6		0.917826	0.622177	0.754362	1	0.842065
AT1G22540.1	Major facilitator superfamily protein	0.0242169	2.42291	0.727778	0.67114	0.671647	0.80808	0.485486	0.448634	0.333517	0.0686239	0.0378649	0.32193	0.17645	0.143949	0.0915685	0.0825849	26.39	1	1		284673	333430	339637	276771	309756	296679	403942	344750	135181	438660	338366	286391	285163	185671	168055	162637	186708	241048	159650	105293	173958	438660		0.64896	0.760112	0.774261	0.630947	0.706141
AT2G27680.1	NAD(P)-linked oxidoreductase superfamily protein	0.0255489	2.04377	0.516011	0.600846	0.77337	0.570358	0.46442	0.55887	0.378403	0.0195176	0.0924668	0.205687	0.0985846	0.0817038	0.119836	0.133085	109.69	1	1		153526	154965	144433	164929	206594	155865	211123	175115	292580	199255	143931	157440	149717	149646	108277	203712	139242	147588	154612	97183.4	80345.2	292580		0.524731	0.529649	0.493654	0.563704	0.706109
AT1G14030.1	Rubisco methyltransferase family protein	0.0257924	2.45042	0.660513	0.618035	0.529825	0.456697	0.466238	0.688966	0.281163	0.204142	0.103444	0.103372	0.0794697	0.161916	0.282755	0.0660062	28.59	1	1		51068.6	32905.9	29294.8	34057.2	41773.6	30154.1	26645.8	37103.8	27108.3	25487.5	21904	30926	31530.8	15977	32445.9	57162.3	25578	35408.4	12581.4	15559.1	20075.1	57162.3		0.893397	0.575657	0.512485	0.595799	0.730789
AT4G27440.1	PORB - protochlorophyllide oxidoreductase B	0.0277391	2.52443	0.761312	0.831016	0.75678	0.742373	0.510653	0.58644	0.32919	0.191316	0.152572	0.0779205	0.211616	0.240209	0.10598	0.123905	173.01	3	3	AT5G54190.1	204243	160372	265453	275870	217846	194041	195068	197703	233547	270196	186254	157944	172486	64720.7	185414	128034	177843	179465	107987	51450.1	113003	275870		0.740362	0.581334	0.962241	1	0.789669
AT2G39800.1	P5CS1, ATP5CS - delta1-pyrroline-5-carboxylate synthase 1	0.029589	2.97308	0.271902	0.588024	0.50544	0.699537	0.414019	0.546795	0.23529	0.164331	0.364065	0.0735912	0.0646377	0.0587393	0.0407037	0.12208	38.17	1	1	AT2G39800.3	1719.09	3624.94	6436.92	6564.11	14442.7	4471.11	8527.15	6680.26	6692.26	9768.38	11157.9	9383.19	5991.38	6821.9	5125.32	7391.44	8542.17	7757.92	4008.81	1410.93	4774.92	14442.7		0.119029	0.250988	0.445688	0.454495	1
AT4G12010.1	Disease resistance protein (TIR-NBS-LRR class) family	0.0306611	3.17751	0.314926	0.447213	0.644011	0.405559	0.269575	0.27112	0.202678	0.127479	0.0289474	0.335813	0.0952291	0.0501744	0.152266	0.0322764	27.22	1	1		13570.6	25446.3	32760.5	32179.4	33320	36428.6	25290.1	45518.9	75972.7	24328.7	38616	29489.5	17707.2	18906.7	24827.1	33955.1	13841.7	13996.4	16344.5	17235.8	12613.7	75972.7		0.178624	0.33494	0.431215	0.423566	0.438579
AT4G29490.1	Metallopeptidase M24 family protein	0.0316804	2.43983	0.611194	0.701693	0.487413	0.557327	0.530402	0.377448	0.287599	0.0726629	0.2686	0.0874934	0.0585958	0.0903634	0.175825	0.109672	20.03	1	1		114774	143275	120832	129366	98981.3	206634	118384	101513	82252	125089	101673	118726	129744	106183	92871.4	41192.1	78953.4	113836	61707.2	35712.5	80864	206634		0.555447	0.693373	0.584762	0.626062	0.479017
AT3G63190.1	RRF, HFP108, cpRRF, AtcpRRF - ribosome recycling factor, chloroplast precursor	0.0316943	2.1586	0.700831	0.738187	0.882324	0.769044	0.603279	0.440191	0.408747	0.283379	0.210326	0.158393	0.149662	0.0849212	0.182824	0.042433	30.4	1	1		455812	198942	303588	251964	440652	316808	319095	449695	437733	391006	388835	271779	319460	256565	248921	116297	282925	202712	208636	174576	175724	455812		1	0.436456	0.666038	0.552779	0.966739
AT5G65260.1	RNA-binding (RRM/RBD/RNP motifs) family protein	0.0318448	2.02993	0.47715	0.854798	0.486606	0.617732	0.566093	0.570997	0.421097	0.0798862	0.168273	0.160414	0.167531	0.0745051	0.10981	0.0134336	31	1	1		14403.9	19993.8	18985.5	37293.1	33340.5	25000.5	23968.9	18455.8	12016.3	23550.2	29012.5	16548.7	18329.3	23886.3	21118.4	22206.6	24856.2	16819.8	16239.5	15246.7	15625.8	37293.1		0.386236	0.536126	0.509089	1	0.894015
AT3G53580.1	diaminopimelate epimerase family protein	0.0324138	2.07282	0.785771	0.530925	0.960414	0.727121	0.528131	0.539074	0.463338	0.176177	0.188384	0.0643167	0.227042	0.177128	0.0746231	0.116213	52.06	1	1		19083.9	12879	20034.9	16333.8	8286.03	10513.7	19547.9	22058.1	21948.6	12145.8	21688.7	14282.2	7402.94	15092	12453.8	9992.57	12758.7	12921.5	8281.44	13126.7	9252.86	22058.1		0.865164	0.583868	0.908282	0.740492	0.375646
AT5G09660.1	PMDH2 - peroxisomal NAD-malate dehydrogenase 2	0.0329694	2.47404	0.53502	0.542445	0.789192	0.702054	0.376874	0.418848	0.318989	0.0721234	0.193513	0.258907	0.144372	0.089744	0.105498	0.148351	56.72	1	1	AT5G09660.3	43029.5	34089.1	43926.4	50442	48175.1	24107.9	65412.6	37722.7	75414.7	64698.9	50932.2	43204.3	30703.1	33754.5	20807.9	32392.4	23259.3	39110.2	35673.2	13353.7	23142.5	75414.7		0.570572	0.452023	0.582465	0.668862	0.638803
AT5G61560.1	U-box domain-containing protein kinase family protein	0.0335452	2.08189	0.728132	0.75888	0.764715	0.627563	0.633528	0.704466	0.367318	0.113184	0.222566	0.174605	0.207315	0.1904	0.0976787	0.0714546	27.05	1	1		50247.4	36900	42360.2	59287.6	42410.4	33278.4	50665.4	51941.4	33407.5	36130	25489.3	50000.8	50474.6	29572.1	32634.3	46821.6	43028.8	35447.7	23983.3	24455.7	16893.3	59287.6		0.84752	0.622389	0.714487	1	0.715334
AT3G08010.1	ATAB2 - RNA binding	0.0345928	3.99806	0.528599	0.727314	0.54674	0.53209	0.493598	0.498098	0.181917	0.336546	0.25999	0.212055	0.160946	0.0767638	0.106491	0.111658	70.94	1	1		13385	9502.44	30943.4	33945.6	23752.5	16369.3	26044.9	17945.7	11687.6	20016.4	11890.3	22279.6	13888.4	17398.5	18979.6	14610.1	21075	15039.6	8033.53	1814.45	8677.85	33945.6		0.394308	0.279931	0.911558	1	0.699722
AT1G54580.1	ACP2 - acyl carrier protein 2	0.0349067	2.13955	0.697057	0.656831	0.682361	0.793985	0.529327	0.597858	0.371098	0.0463815	0.261399	0.0290335	0.184526	0.0749752	0.0956832	0.116604	69.68	1	1		295070	260870	266924	286038	344718	144622	273297	276754	255465	393495	290427	253364	234470	176321	214071	278366	208839	218557	182778	94600.4	160698	393495		0.749871	0.662956	0.678342	0.726917	0.876042
AT1G55260.1	Bifunctional inhibitor/lipid-transfer protein/seed storage 2S albumin superfamily protein	0.0362148	2.18014	0.839918	0.701008	0.652719	0.628419	0.730666	0.447467	0.38526	0.14848	0.105684	0.200803	0.197534	0.0412578	0.156028	0.152375	63.41	1	1	AT1G55260.2	89047.8	62931.1	72399.6	72910.9	54715.2	59643.3	40210.2	58187.3	75972	68102.4	35787.5	63987.9	60869	67707.7	66615.8	25742.9	40274	53520.9	21244.9	48330.9	33343.8	89047.8		1	0.706712	0.813042	0.818784	0.614448
AT3G59400.1	GUN4 - enzyme binding;tetrapyrrole binding	0.040821	4.69762	0.491244	0.676064	0.588328	0.428927	0.247227	0.193295	0.143917	0.124408	0.284518	0.0658673	0.107781	0.178977	0.0627134	0.117862	83.94	1	1		82443.7	87593.4	128431	202525	113724	94511.4	127691	125983	103779	111362	79770.6	69472.3	22364.9	36752.2	91092	27344.4	37509.2	52587.6	40073.3	1769.26	45597.6	202525		0.407079	0.432507	0.634146	1	0.561528
AT5G23820.1	MD-2-related lipid recognition domain-containing protein	0.0408422	5.83743	0.681775	0.585249	0.204819	0.330434	0.500176	0.46834	0.116794	0.171809	0.458186	0.13504	0.105258	0.109752	0.155138	0.0248496	35.93	1	1		51469.3	70096.4	43074.8	53315.7	7519	80496	5047.59	26680.5	17733.3	18392	26089	35314.7	39365.5	31910.1	49510.9	36393.9	25915.7	50789.1	11592.9	8937.42	7673.91	80496		0.639402	0.870805	0.535118	0.662339	0.0934083
AT1G15930.1	Ribosomal protein L7Ae/L30e/S12e/Gadd45 family protein	0.0412896	2.03268	0.794638	0.425304	0.566745	0.481115	0.552837	0.452428	0.390931	0.217553	0.14788	0.0870033	0.0753809	0.168137	0.0737212	0.0763164	49.03	1	1		5348.79	7714.17	9439.14	3287.47	5623.81	3132.23	6297.81	4866.88	4884.05	4259.91	4013.52	5350.51	4264.6	4339.92	7050.38	4991.98	4216.17	3603.44	4334.76	3822.86	2912.52	9439.14		0.566661	0.817254	1	0.348281	0.595797
AT1G08200.1	AXS2 - UDP-D-apiose/UDP-D-xylose synthase 2	0.0418877	4.37948	0.120159	0.173966	0.492406	0.214881	0.178092	0.166295	0.112435	0.0291817	0.0484491	0.440277	0.107236	0.0140357	0.0175609	0.0373889	40.15	1	1		102175	77203.6	126770	177425	165040	100775	223544	181750	849287	136554	287390	123542	152911	162254	138588	126676	140541	156480	131607	82900.5	71960	849287		0.120307	0.090904	0.149267	0.208911	0.194328
AT1G68590.1	Ribosomal protein PSRP-3/Ycf65	0.0419859	2.37867	0.951528	0.633523	0.740368	0.802639	0.564316	0.584038	0.400025	0.0524801	0.129114	0.130248	0.157323	0.0119519	0.301983	0.0892812	53.02	1	1		238616	228782	213751	184366	145643	123497	160634	212485	156872	205435	220120	149013	132308	133828	137829	57878.6	194692	165512	98931.3	114803	72623	238616		1	0.958789	0.895796	0.772648	0.610364
AT3G02660.1	emb2768 - Tyrosyl-tRNA synthetase, class Ib, bacterial/mitochondrial	0.0433647	4.08735	0.280635	0.428578	0.602334	0.628147	0.246563	0.313405	0.153681	0.119669	0.237237	0.345642	0.145237	0.114657	0.117536	0.111266	37.69	1	1		7819.98	3042.99	6349.62	4507.87	14043.8	7734.87	7648.25	8850.73	20444.8	15944.1	12556.9	10026	7699.21	3270.01	4153.61	8391.1	3735.39	7096.04	5386.76	838.266	3200.89	20444.8		0.382492	0.148839	0.310574	0.22049	0.686914
AT4G09650.1	ATPD - ATP synthase delta-subunit gene	0.0446817	2.22825	0.859477	0.530409	0.513541	0.6001	0.633785	0.585844	0.385718	0.123711	0.100316	0.0505738	0.205972	0.130228	0.0878552	0.191021	76.76	2	1		285549	302104	372302	155191	225967	211259	181233	212909	179435	211954	153112	305189	202866	213399	291613	226215	182112	246005	122801	85207.1	222803	372302		0.766982	0.81145	1	0.416842	0.606945
AT2G34620.1	Mitochondrial transcription termination factor family protein	0.0448745	2.91092	0.604488	0.499638	0.628837	0.594506	0.677275	0.757688	0.260291	0.12144	0.0638196	0.272047	0.151799	0.0937852	0.212312	0.212365	29.58	1	1		33546.6	50113.1	46546.2	38885.5	38135.4	30600.5	67149.5	29842.6	38458.7	35455.7	37378.7	55221.4	40906.8	53282.1	51695.4	71799.6	43387.5	48017.9	16787.1	4481.16	34798.1	71799.6		0.467226	0.697958	0.64828	0.541584	0.531136
AT5G03940.1	FFC, 54CP, CPSRP54, SRP54CP - chloroplast signal recognition particle 54 kDa subunit	0.0454497	2.4395	0.673448	0.727926	0.80486	0.755917	0.442949	0.584692	0.329929	0.02598	0.168642	0.175227	0.147578	0.251499	0.0967259	0.139404	99.77	1	1		73929.6	79644.5	75543.6	88723.4	97826.9	61101.7	74958.6	85462.1	113405	103137	69758	84280.3	61460.7	17806.1	71431.4	75213.7	69653.1	54054.5	36953.1	21842.8	53450.9	113405		0.651906	0.7023	0.666139	0.782357	0.862631
AT5G58330.1	lactate/malate dehydrogenase family protein	0.0457388	2.272	0.663155	0.567347	0.58803	0.480894	0.71916	0.943015	0.415059	0.0824494	0.154049	0.142387	0.190433	0.239781	0.051932	0.092589	32.25	1	1		25668.1	31255.9	32701.2	20501.8	33470.9	22704	22135.1	23480.3	33856.7	11885.1	27923.3	25184.2	19969.7	37696.9	39527.6	45049.9	41927.5	40470.7	21255	13885.1	20955	45049.9		0.56977	0.693806	0.725889	0.455092	0.742974
AT3G10670.1	ATNAP7, NAP7 - non-intrinsic ABC protein 7	0.045825	Infinity	0.104639	0.364429	0.267912	0.947561	0.450695	0.333333	0	0.0914103	0.383714	0.130973	0.0556428	0.475458	0.57735	0	130.91	3	1		2560.86	0	2197.24	2119.99	2211.89	12239.3	2027	5993.51	4161.89	13391.2	14910.4	14785.6	6131.64	14362.2	0	15157.2	0	0	0	0	0	15157.2		0.168953	0	0.144964	0.139867	0.14593
AT5G08415.1	Radical SAM superfamily protein	0.046769	2.11917	0.827918	0.588313	0.486943	0.451784	0.690705	0.699615	0.39068	0.173666	0.160472	0.103954	0.113749	0.114623	0.13072	0.205153	22.53	1	1		1.96177e+06	1.54079e+06	2.3606e+06	1.76917e+06	1.01156e+06	1.38559e+06	1.43095e+06	1.03702e+06	980467	1.04508e+06	809308	1.34506e+06	1.9023e+06	1.62797e+06	1.36116e+06	1.99318e+06	1.56824e+06	1.39311e+06	903088	447817	1.41582e+06	2.3606e+06		0.831046	0.65271	1	0.749456	0.428519
AT1G70890.1	MLP43 - MLP-like protein 43	0.0475273	20.7729	0.593495	0.516991	0.473737	0.440195	0.494465	0.163228	0.0285706	0.348313	0.275629	0.471055	0.383242	0.320987	0.225619	0.0494858	37.32	1	1		57085.6	18038.2	76026	37114.7	24624	69927	7770.32	27987.3	84892.5	37221.4	4908.97	69977.3	63255.9	51409.3	11263.9	0	35713.1	5857.35	7276.29	0	0	84892.5		0.672446	0.212483	0.895556	0.437197	0.290062
AT3G12810.1	PIE1, SRCAP, chr13 - SNF2 domain-containing protein / helicase domain-containing protein	0.0477906	4.31259	0.173423	0.318525	0.587415	0.688057	0.514348	0.281649	0.159546	0.128015	0.166372	0.0247211	0.314568	0.0349828	0.166454	0.121325	21.07	1	1		1.20991e+06	137250	892005	1.08251e+06	2.18615e+06	843998	2.40807e+06	2.61068e+06	2.5657e+06	4.30386e+06	2.98363e+06	1.59642e+06	2.27483e+06	2.04216e+06	2.32404e+06	662701	2.02243e+06	951394	831568	1.12107e+06	107353	4.30386e+06		0.281123	0.0318899	0.207257	0.25152	0.507952
AT4G21860.1	MSRB2 - methionine sulfoxide reductase B 2	0.0488621	2.21858	0.657729	0.627688	0.932221	0.779358	0.593643	0.698084	0.420189	0.067093	0.254154	0.0244123	0.217371	0.0587797	0.0373461	0.16836	28.83	1	1		244926	206089	206337	219295	288225	119808	307447	319793	304448	257406	333143	188363	175255	210847	207202	219969	244846	232870	186384	155911	77653.7	333143		0.7352	0.618622	0.619364	0.658263	0.865171
AT2G47600.1	ATMHX, MHX1, ATMHX1, MHX - magnesium/proton exchanger	0.0489275	3.498	0.446204	0.454722	0.747629	0.589964	0.333465	0.317121	0.21373	0.0739867	0.25444	0.218801	0.205098	0.0202529	0.0926441	0.125211	23.02	1	1		55989.3	68658.2	78365.7	76749.9	103064	27075	95805.4	92690.3	151660	110470	104212	53738.8	47939.7	49832.6	53947.4	42274.7	37889.1	64119.6	41284.4	10612.8	45345.6	151660		0.369178	0.452712	0.516721	0.506067	0.679573
AT2G38540.1	LP1, LTP1, ATLTP1 - lipid transfer protein 1	0.0493017	2.99996	0.799874	0.355911	0.481498	0.441717	0.41319	0.416571	0.266628	0.221953	0.0828893	0.256041	0.124452	0.113992	0.162722	0.0518196	55.67	1	1		686437	385198	575553	250972	297584	184374	532500	246638	212417	347782	357136	204715	294344	355967	200575	280789	400140	176921	199731	207165	142174	686437		1	0.561156	0.838465	0.365616	0.43352
AT1G09795.1	ATATP-PRT2, HISN1B, ATP-PRT2 - ATP phosphoribosyl transferase 2	0.0499656	2.39639	0.580396	0.767997	0.359289	0.577275	0.553123	0.623812	0.320482	0.0890113	0.201893	0.205501	0.0467055	0.0920681	0.128312	0.189981	49.79	1	1		12401.4	9757.94	9466.94	12202.2	18163.6	11483	7177.78	9889.82	2510.38	10607.2	9582.75	11266.3	11977.6	9100.31	9062.27	13903.9	10726.6	9361.57	9789.61	3527.35	4146.35	18163.6		0.682761	0.537225	0.521204	0.671796	1
[truncated: 16 more columns]

## Sheet: irregularly regulated
Table S5C. List of irregularly-regulated proteins in mpk3 DD line (0-24h with ANOVA p≤0.5 and Max fold change≥2.0)				Normalized abundance (relative to maximum)																		Normalized abundance																							Max. normalization of normalized abundance
				MEAN							SD											0h			2h			4h			6h			8h			10h			24h					0h			2h
Protein code	Description	Anova (p)	Max f change	0h	2h	4h	6h	8h	10h	24h	0h	2h	4h	6h	8h	10h	24h	Conf score	Peptide count	Peptides used for quant	Additional accession	replicate 1	replicate 2	replicate 3	replicate 1	replicate 2	replicate 3	replicate 1	replicate 2	replicate 3	replicate 1	replicate 2	replicate 3	replicate 1	replicate 2	replicate 3	replicate 1	replicate 2	replicate 3	replicate 1	replicate 2	replicate 3	Max.		replicate 1	replicate 2	replicate 3	replicate 1	replicate 2
AT1G48350.1	Ribosomal L18p/L5e family protein	3.85051e-06	2.42085	0.871799	0.360122	0.521999	0.472146	0.53031	0.809365	0.671844	0.115941	0.0193141	0.0222595	0.0282034	0.0811215	0.0942718	0.124985	108.84	2	2		101358	85252	78480.8	38325.2	36745.2	34432.9	50614.7	52986.2	55125	51025.2	47069	45472.7	61562.5	45171.8	54518.6	81398.1	91893.3	72814.8	70569.4	79346	54374.3	101358		1	0.841101	0.774296	0.378119	0.36253
AT3G13460.1	ECT2 - evolutionarily conserved C-terminal region 2	4.12937e-06	5.31565	0.165554	0.314319	0.530505	0.551316	0.569574	0.880027	0.6436	0.0489896	0.0308771	0.107199	0.0965258	0.150418	0.107161	0.150324	178.32	3	3	AT3G13460.3;AT3G13460.4;AT5G61020.1	30405.7	23597.2	42375.3	58170.2	56936.4	67876.2	120119	108903	79814.7	118666	85379.2	116907	139325	111295	80962	164221	194052	154040	93489.7	151145	130041	194052		0.156689	0.121602	0.218371	0.299766	0.293408
AT4G39940.1	AKN2, APK2 - APS-kinase 2	6.36558e-06	8.76253	0.0919565	0.0925095	0.209536	0.433993	0.553528	0.805771	0.20046	0.0396583	0.0567566	0.0672365	0.115367	0.146698	0.18861	0.0409753	34.54	1	1		4921.28	3432.47	8053.38	3510.84	9399.38	3595.58	7847.82	14920.1	14618	33577.6	20570.7	23285.9	40469	34924.6	23368.2	47221.4	59474.2	37072.3	9467.59	14341.1	11957.9	59474.2		0.0827464	0.0577136	0.13541	0.0590312	0.158041
AT5G61160.1	AACT1 - anthocyanin 5-aromatic acyltransferase 1	1.30039e-05	14.4006	0.0373949	0.0396806	0.0746019	0.149612	0.265232	0.538509	0.466853	0.00794782	0.0139027	0.0402787	0.0651821	0.143784	0.399988	0.0891958	228.11	5	5		20590.3	17334	13339.2	14515.7	14413.5	25467.8	27947.9	19540.5	54781.1	93319.8	35391.8	76387.4	192520	107942	63136.5	456956	133266	148002	182085	259434	198476	456956		0.0450597	0.0379337	0.0291915	0.0317661	0.0315423
AT2G47400.1	CP12-1, CP12 - CP12 domain-containing protein 1	1.60373e-05	2.69632	0.675141	0.820462	0.799391	0.886828	0.95128	0.352806	0.688735	0.146728	0.0810684	0.0776799	0.0716864	0.0444727	0.0724749	0.102801	445.8	4	4		3.9743e+06	3.37499e+06	2.54663e+06	3.65617e+06	4.4373e+06	3.93252e+06	4.15674e+06	4.09131e+06	3.4691e+06	4.53597e+06	4.53429e+06	3.92848e+06	4.88586e+06	4.59748e+06	4.46012e+06	1.33684e+06	1.80274e+06	2.03171e+06	3.65829e+06	2.7851e+06	3.65179e+06	4.88586e+06		0.813429	0.690768	0.521225	0.748317	0.908191
AT1G21120.1	O-methyltransferase family protein	2.10349e-05	15.3707	0.0531281	0.0544634	0.206266	0.487466	0.816615	0.561844	0.292629	0.0173481	0.0412	0.039724	0.297346	0.209921	0.304458	0.1118	706.44	12	3	AT1G21110.1	21607.8	17037.4	10868.7	11198.1	7978.95	31581.2	64970.2	75948.2	51315.5	239134	55007.8	160163	267847	310657	182557	137888	281964	103771	71311.8	131008	70401.8	310657		0.069555	0.0548429	0.0349862	0.0360466	0.0256841
AT1G74070.1	Cyclophilin-like peptidyl-prolyl cis-trans isomerase family protein	2.13419e-05	2.28111	0.958082	0.698789	0.462492	0.592764	0.420008	0.469864	0.656116	0.0410181	0.0625163	0.0810837	0.0417621	0.0348757	0.0618986	0.148907	38.89	1	1		50960.6	53293.9	48925.3	34070.4	40713.4	36939.7	23789.1	29334.2	20820.7	30407.8	30206.3	34158	20286.2	23825.9	23039.5	22768.2	28824.6	23529.9	28344.5	32793.3	43763.2	53293.9		0.956218	1	0.918027	0.639293	0.763941
AT3G26740.1	CCL - CCR-like	3.7556e-05	10.5635	0.564874	0.527483	0.460878	0.387396	0.284017	0.0534742	0.357615	0.413474	0.0894994	0.0160209	0.0390408	0.0765468	0.00329998	0.0927129	207.07	5	5		954963	494181	169157	410439	578262	522478	448290	449603	422472	404138	375511	330198	212553	353114	248012	52093.9	47528.9	53574.8	425574	249091	349861	954963		1	0.517487	0.177135	0.429796	0.605534
AT2G36880.1	MAT3 - methionine adenosyltransferase 3	4.85398e-05	2.26841	0.405853	0.636303	0.597453	0.711003	0.744103	0.920642	0.830398	0.0328136	0.0990642	0.0958474	0.0651259	0.0437644	0.07068	0.150987	509.61	7	3		278189	264098	308959	491889	365331	477377	488023	410508	354582	544815	454124	492337	536082	539655	484962	699142	604380	627455	458682	642698	640318	699142		0.397901	0.377746	0.441912	0.703561	0.522543
AT1G56450.1	PBG1 - 20S proteasome beta subunit G1	5.63241e-05	2.21092	0.504945	0.652914	0.468522	0.373919	0.535669	0.826707	0.817826	0.0753076	0.0861168	0.0705575	0.0396059	0.0569122	0.150279	0.120592	122.52	1	1		305165	319421	238968	414858	383210	318542	231275	310606	259384	188291	232373	218812	303077	274128	338894	570065	426336	417430	391381	526564	480698	570065		0.535316	0.560324	0.419194	0.727738	0.672221
AT4G34120.1	LEJ1, CDCP1 - Cystathionine beta-synthase (CBS) family protein	6.20166e-05	2.14616	0.403643	0.362909	0.426461	0.488352	0.6124	0.778862	0.693997	0.0109989	0.042587	0.024967	0.0590453	0.0575267	0.206823	0.110897	180.18	3	3		270967	260015	257497	262419	239289	207201	292033	280992	260028	322136	277629	354185	362390	437217	396661	651136	486001	384298	432532	531801	391327	651136		0.416145	0.399325	0.395457	0.403017	0.367495
AT2G44760.1	Domain of unknown function (DUF3598)	0.000104268	2.62528	0.59888	0.681258	0.987268	0.738499	0.578292	0.376062	0.387936	0.146	0.0338106	0.0188199	0.122299	0.197938	0.0287678	0.0676761	219.83	3	3		185827	117199	135079	161870	175625	160872	242908	235470	243846	213039	154961	172241	114567	196724	111752	86106.3	89426.4	99571.4	82180.2	113323	88286.5	243846		0.762065	0.480625	0.553951	0.66382	0.720228
ATCG00830.1	RPL2.1 - ribosomal protein L2	0.000116167	2.09345	0.834324	0.491976	0.404141	0.437293	0.575719	0.846047	0.700856	0.142574	0.0818717	0.0330936	0.0596831	0.0966105	0.134039	0.122686	282.29	4	4		1.46361e+06	1.28592e+06	1.03461e+06	773963	607727	849709	662879	563043	607091	633853	587677	761850	1.03856e+06	797591	775068	1.51186e+06	1.14187e+06	1.18358e+06	853672	1.21356e+06	1.11156e+06	1.51186e+06		0.968087	0.850555	0.684329	0.511927	0.401973
AT4G01037.1	WTF1, AtWTF1 - Ubiquitin carboxyl-terminal hydrolase family protein	0.000134615	2.08604	0.436506	0.48123	0.3971	0.407523	0.570861	0.828365	0.798911	0.0426546	0.0605033	0.0178243	0.115077	0.103908	0.149666	0.111727	24.71	1	1		68877.2	76636.6	63094.7	72804.1	87630.2	69548	62911.9	66255.6	60608.6	50089	59253	85415.1	109577	77950.1	85290.3	159302	121076	115502	139942	106920	134942	159302		0.43237	0.481078	0.396071	0.457021	0.55009
AT3G15450.1	Aluminium induced protein with YGL and LRDR motifs	0.000203259	73.8269	0.388786	0.0179065	0.00995323	0.00853784	0.00827576	0.00526618	0.147998	0.530306	0.0136913	0.00376097	0.00239931	0.00272835	0.00324364	0.0716237	27.74	1	1		201045	23196.2	10249	833.169	3628.78	6338.06	1134.15	2344.53	2524.46	1361.08	2265.6	1522.79	1499.05	1216.54	2275.81	610.078	1806.79	759.346	30891.2	43551.6	14819.8	201045		1	0.115378	0.0509784	0.00414419	0.0180496
AT3G46970.1	ATPHS2, PHS2 - alpha-glucan phosphorylase 2	0.000221567	2.08502	0.750552	0.883465	0.616731	0.423721	0.54707	0.528203	0.855015	0.0649998	0.124921	0.0325774	0.125646	0.0614921	0.0932347	0.0627019	535.69	7	7		1.08854e+06	1.18231e+06	1.2941e+06	1.18994e+06	1.42306e+06	1.58326e+06	995049	1.01614e+06	918143	489842	638902	883831	973449	841551	783453	1.00648e+06	759093	743262	1.34031e+06	1.459e+06	1.26181e+06	1.58326e+06		0.687533	0.746757	0.817367	0.751578	0.898816
AT1G16890.1	UBC36, UBC13B - ubiquitin-conjugating enzyme 36	0.00024788	Infinity	0.542982	0.440909	0	0.272715	0.443456	0.814914	0.502353	0.089607	0.150872	0	0.472357	0.160181	0.271316	0.149771	42.81	1	1		8957.86	7742.38	6415.51	8727.69	4952.85	5089.79	0	0	0	0	0	11610	7290.31	3691.65	7896.76	14190.6	13357.3	7144.47	6365.77	9530.2	5490.12	14190.6		0.631252	0.545598	0.452096	0.615032	0.349023
AT3G08590.1	Phosphoglycerate mutase, 2,3-bisphosphoglycerate-independent	0.000253135	4.03054	0.193597	0.41223	0.341027	0.683237	0.313243	0.7803	0.584818	0.0479006	0.136039	0.114818	0.133193	0.025621	0.193074	0.196294	25.54	1	1		42788.4	28290.8	28770.9	45548.8	91661.5	75402.5	42722.4	80720.9	52445.3	96591	141956	113841	56391.2	56400.9	48766.8	171921	120905	109624	104565	132098	64964.5	171921		0.248884	0.164557	0.16735	0.264941	0.533161
AT4G34620.1	SSR16 - small subunit ribosomal protein 16	0.000281438	2.68526	0.875089	0.55673	0.325887	0.543737	0.57342	0.79506	0.649216	0.199208	0.0597578	0.0238863	0.131451	0.106021	0.154028	0.0315432	81.82	2	2		186867	190699	123068	94701	106311	117491	61248.8	67083	58106.4	118388	74745.6	117936	132498	95147.4	100406	121762	180483	152604	118250	122971	130193	190699		0.97991	1	0.645356	0.4966	0.557481
ATCG00800.1	structural constituent of ribosome	0.000366614	2.39517	0.410318	0.519439	0.377327	0.689364	0.531878	0.903764	0.743981	0.119044	0.0861629	0.0703125	0.0917144	0.0904779	0.0920325	0.107	139.51	2	2		65803	73982.4	40531.3	89661	64702.7	73906.8	66375.3	46028.8	53414.5	110724	85655.4	106566	80866.7	89439.6	63430.8	119621	146485	131058	91255.1	121005	114687	146485		0.449212	0.50505	0.276692	0.612082	0.441701
AT1G17890.1	GER2 - NAD(P)-binding Rossmann-fold superfamily protein	0.000462662	2.18059	0.674691	0.486568	0.401312	0.387843	0.586572	0.845727	0.800287	0.193514	0.0342863	0.0831224	0.0345378	0.112436	0.140583	0.0956719	144.42	3	3	AT1G17890.2	107085	194910	164637	114680	118522	103320	109949	95609.6	71998.2	98572.6	85532.1	84136.6	154427	145516	105743	230541	167107	187277	194364	199901	159232	230541		0.464494	0.845446	0.714133	0.497439	0.514102
ATCG00780.1	RPL14 - ribosomal protein L14	0.000525508	2.56024	0.749009	0.315935	0.342561	0.292555	0.392299	0.671602	0.640869	0.265946	0.0839894	0.0737507	0.022483	0.0431325	0.067909	0.17778	82.39	1	1		233415	300503	141321	94344.2	70003	120471	126748	82908	99166.3	91761.2	91866.9	80112.3	114992	132051	106618	224635	195507	185313	194141	245210	138398	300503		0.776747	1	0.470282	0.313954	0.232953
AT2G41430.1	ERD15, LSR1, CID1 - dehydration-induced protein (ERD15)	0.000576613	9.08136	0.582453	0.309002	0.0762133	0.0874411	0.0641372	0.127894	0.117275	0.370615	0.00865548	0.0208559	0.0564227	0.00783266	0.0179571	0.0536703	79.4	1	1	AT2G41430.3	123637	56241.9	36159.1	38554.4	37002.5	39054.9	8106.53	12393.8	7767.95	13385	2913.73	16134	8681.35	6836.89	8270.88	17607.5	13329.8	16499.9	7748.77	21013.7	14736.1	123637		1	0.454897	0.292463	0.311836	0.299284
AT4G13350.1	NIG - NSP (nuclear shuttle protein)-interacting GTPase	0.000751946	2.99659	0.290869	0.871614	0.75272	0.711691	0.704414	0.570564	0.806517	0.113582	0.147605	0.1292	0.0445746	0.109882	0.131505	0.173717	50.65	1	1		36563.7	39965	17313.7	75411	102537	103260	90989.9	65091.8	86767	75508	81761.8	72341.6	84499.8	80453	62311	46352.8	74439.8	63287.5	81260.2	107543	71402	107543		0.339993	0.37162	0.160993	0.701219	0.95345
AT3G60750.1	Transketolase	0.000773088	2.33005	0.47584	0.491071	0.850795	0.703541	0.526807	0.36514	0.386543	0.0882785	0.0459934	0.182808	0.195328	0.0837856	0.0261229	0.0504936	507.63	8	6	AT3G60750.2	1.96063e+06	1.35007e+06	1.79488e+06	1.91862e+06	1.58971e+06	1.76068e+06	3.23858e+06	2.31359e+06	3.57654e+06	3.11647e+06	2.68285e+06	1.7494e+06	2.19764e+06	1.85423e+06	1.60056e+06	1.19877e+06	1.37028e+06	1.34876e+06	1.49332e+06	1.48004e+06	1.1741e+06	3.57654e+06		0.548193	0.377479	0.501847	0.536445	0.444482
AT1G12900.1	GAPA-2 - glyceraldehyde 3-phosphate dehydrogenase A subunit 2	0.000778079	2.23236	0.602507	0.716542	0.389361	0.448329	0.613764	0.869194	0.48972	0.0723431	0.155	0.0716092	0.109612	0.0886062	0.140999	0.055568	114.66	2	2	AT3G26650.1	191776	242216	208354	222280	223400	318242	136440	113940	164726	126979	148429	202566	247430	222087	184830	355374	315481	255812	177033	152958	192110	355374		0.539647	0.681581	0.586293	0.62548	0.628634
AT1G80410.1	EMB2753 - tetratricopeptide repeat (TPR)-containing protein	0.000840286	3.27175	0.245564	0.693404	0.803423	0.786032	0.679426	0.613138	0.678324	0.0764668	0.119856	0.179157	0.146238	0.142457	0.213946	0.188455	71.15	2	2		35735.8	24909.4	19404.3	76153.1	61937.4	87947.2	108661	82685.4	70555.5	103760	76230.4	76242.9	78618.5	86344.3	56518.3	41901	88042.3	69928.9	56548	96376	68197.7	108661		0.328874	0.22924	0.178577	0.700833	0.570007
AT2G37620.1	ACT1, AAc1 - actin 1	0.000887853	2.79845	0.28376	0.487492	0.420117	0.625887	0.621729	0.794089	0.638914	0.0615101	0.0584072	0.152576	0.0828883	0.119369	0.19085	0.115347	127.14	2	2	AT3G12110.1	25114.1	25789.4	36356.8	56858.1	46013.6	47039.2	60478.5	38498.7	30214.9	73607.4	57150.9	61711	69425.5	49684.8	72080.3	102505	77815	63874	53521.6	77163.2	65790.4	102505		0.245004	0.251592	0.354684	0.554687	0.448892
AT1G35680.1	Ribosomal protein L21	0.000900623	2.22456	0.810899	0.542173	0.406651	0.461315	0.503431	0.904617	0.551968	0.1997	0.0399293	0.0480625	0.0757942	0.112325	0.0851161	0.144645	158.67	2	2		457554	496089	301508	293053	256005	290144	237518	202220	189697	282914	219737	211396	325298	215315	238624	515950	452721	431540	222741	367601	264021	515950		0.886818	0.961506	0.584374	0.567988	0.496181
AT3G11960.1	Cleavage and polyadenylation specificity factor (CPSF) A subunit protein	0.000971647	6.2253	0.0971184	0.0967458	0.0974332	0.156538	0.291752	0.602271	0.369343	0.0375994	0.0674204	0.0279273	0.074483	0.0994206	0.350513	0.034038	22.72	1	1		20596.8	31803.9	14750.7	38183	7129.77	21581	29888.2	18820.9	18659.9	36317.4	18793.9	53125	93415.5	50792.8	57520.2	230479	107947	78007.4	91759.1	87152.4	76466.6	230479		0.089365	0.13799	0.0640001	0.165668	0.0309345
AT3G10920.1	MSD1, MEE33, ATMSD1 - manganese superoxide dismutase 1	0.000994048	Infinity	0	0.076438	0.238719	0.208205	0.413773	0	0.0224842	0	0.078968	0.154019	0.23924	0.512712	0	0.0329739	45.14	1	1		0	0	0	6157.14	13562.3	0	28109.2	28240.6	5234.91	41612.3	4748.13	7352.3	16533.3	85993.3	4218.45	0	0	0	611.911	5188.57	0	85993.3		0	0	0	0.0716003	0.157714
AT1G19550.1	Glutathione S-transferase family protein	0.00103504	2.4418	0.886201	0.362929	0.637186	0.676736	0.817545	0.648969	0.411305	0.0948296	0.0775218	0.14991	0.184595	0.158034	0.146924	0.0366638	27.65	1	1	AT1G19570.2;AT1G19570.1	55654.1	54609.7	65982.9	29130.2	24194.2	18854.5	47301.6	30791.2	48630	30744.6	51413.1	52430.9	47969.2	66293	48330.4	51660.6	32465.8	44939.9	28877.2	28451.8	24470.8	66293		0.839517	0.823762	0.995322	0.439416	0.364959
AT3G25920.1	RPL15 - ribosomal protein L15	0.00107744	2.7016	0.834397	0.496891	0.317834	0.315754	0.577264	0.853041	0.844039	0.0886703	0.0876714	0.027326	0.202556	0.100286	0.142297	0.183739	268.12	3	3		359179	355776	295549	222380	159752	219632	116140	137657	131119	111289	54993.9	216114	271936	191134	236030	368881	385475	278726	258961	403686	359533	403686		0.889748	0.881318	0.732125	0.550873	0.395733
AT1G37130.1	NIA2, B29, NIA2-1, CHL3, NR, NR2, ATNR2 - nitrate reductase 2	0.00115786	4.45361	0.20747	0.923992	0.635829	0.632444	0.550777	0.404569	0.494427	0.165642	0.124016	0.100067	0.10683	0.0485703	0.0387978	0.0909291	477.34	10	10	AT1G77760.1	69762.5	153500	380159	960857	969493	757060	672000	672886	504410	673355	672538	493557	528677	583488	489759	360420	433745	382517	494375	384639	559017	969493		0.0719578	0.15833	0.392122	0.991092	1
AT5G23120.1	HCF136 - photosystem II stability/assembly factor, chloroplast (HCF136)	0.00119052	2.18005	0.885594	0.651483	0.560948	0.499465	0.607429	0.406227	0.679953	0.124792	0.073669	0.0354394	0.0857154	0.0807035	0.0786583	0.13979	205.38	2	2		1.16745e+06	1.05568e+06	878527	768721	670782	842212	625185	702136	637311	610526	472177	666593	781583	602627	743211	371444	503153	548147	605382	890274	885771	1.16745e+06		1	0.904262	0.75252	0.658463	0.574572
AT5G20280.1	ATSPS1F, SPS1F - sucrose phosphate synthase 1F	0.0014758	6.86212	0.0779875	0.30121	0.535159	0.502219	0.260393	0.246373	0.152988	0.0585945	0.0757414	0.406015	0.180488	0.05904	0.0675565	0.023863	53.3	1	1		6013.99	26522.4	10507.5	56330.2	68871.1	41046.6	65416.1	45978.4	183978	88326.9	127451	61414	35366.8	53950.9	54402	32656.3	45826.3	57499.1	28215.7	23721.9	32501.7	183978		0.0326886	0.144161	0.0571131	0.306179	0.374344
AT2G29630.1	PY, THIC - thiaminC	0.00152534	6.06532	0.284768	0.761296	0.757539	0.566014	0.333169	0.125516	0.145704	0.270408	0.151083	0.223456	0.159758	0.0160085	0.0335296	0.107103	319.72	5	4		84306.6	69098.2	355258	537893	463163	358796	595411	424374	333356	395625	388150	227259	207231	188286	199601	58768.6	68315	97117.4	85080.7	23836.6	151344	595411		0.141594	0.116051	0.59666	0.903398	0.777888
AT2G45300.1	RNA 3'-terminal phosphate cyclase/enolpyruvate transferase, alpha/beta	0.00154684	2.03534	0.622619	0.805531	0.569065	0.481199	0.979404	0.558396	0.651098	0.0934979	0.0917519	0.127268	0.129159	0.0186919	0.0637038	0.0215937	121.97	2	1	AT1G48860.1	40125.1	30251.7	39360.6	53192.7	46190.9	42592.3	40516.7	34165.2	25616.5	30059.5	19947.9	34804.6	56607	58750.4	57263.7	28656	35925.2	33836.8	38284.7	36967.7	39504.4	58750.4		0.682975	0.514918	0.669963	0.9054	0.786222
AT1G05190.1	emb2394 - Ribosomal protein L6 family	0.00155341	2.13751	0.798866	0.398559	0.405878	0.453686	0.473177	0.851926	0.619259	0.200443	0.0175294	0.0849913	0.147318	0.119853	0.0968285	0.0947715	91.4	1	1		406074	323834	243288	165987	165921	153625	201183	160750	132517	248791	130675	173225	247655	171986	156795	361372	375213	301252	258446	285982	209969	406074		1	0.797475	0.599122	0.408761	0.408599
AT5G01410.1	PDX1, ATPDX1.3, RSR4, PDX1.3, ATPDX1 - Aldolase-type TIM barrel family protein	0.00166074	2.0839	0.397691	0.731856	0.674382	0.806072	0.828747	0.61003	0.67809	0.0957098	0.0966236	0.0866311	0.0805786	0.172979	0.0754295	0.11164	90.69	2	1	AT2G38210.1	35750.3	58704.9	50067.2	75267.4	96961.8	93730.4	85162.3	69901.3	90009.8	107854	96671	88405.1	121135	79233.2	100802	63370.3	78527.8	79789.3	97607.4	76266.4	72546.8	121135		0.295129	0.484625	0.413319	0.621353	0.800446
AT5G65220.1	Ribosomal L29 family protein	0.00174501	2.38999	0.756457	0.31651	0.335508	0.404027	0.491279	0.707076	0.433138	0.244464	0.0923105	0.0773255	0.0787377	0.048494	0.0942763	0.102627	35.62	1	1		81630.6	61899.6	41719.9	33614.5	25326.4	18569.8	34669.8	24011.6	23481.5	30625	28064	40253.9	44268.2	39652.2	36389.7	50855.6	66039.1	56262.3	33779.9	27880.6	44411.3	81630.6		1	0.75829	0.511082	0.411788	0.310257
AT1G79850.1	RPS17, CS17, PRPS17 - ribosomal protein S17	0.00176348	2.12941	0.785486	0.432802	0.56854	0.548846	0.610786	0.921612	0.607593	0.195232	0.030913	0.0798659	0.0736103	0.124064	0.0971594	0.0847397	24.92	1	1		105420	119586	71727.3	55366.2	50247	57886.3	82854.3	68415	63507.9	60842.4	79131.7	67363.3	89481.8	81833.2	59421.7	119870	125923	102364	68962.4	88718.3	71849.7	125923		0.837173	0.949673	0.569611	0.439682	0.399028
AT1G60000.1	RNA-binding (RRM/RBD/RNP motifs) family protein	0.00176441	2.50594	0.574109	0.511829	0.790442	0.794421	0.317015	0.393969	0.327889	0.139328	0.114715	0.209271	0.156895	0.1357	0.0686602	0.0760476	97.36	1	1		25170.3	29577.8	17932.8	19702.2	27100.8	17993.3	42199.2	33331.8	24537.1	31089.6	41017.4	28464.9	8517.54	11925.3	19690.6	13920.9	16271.4	19683.2	16871.3	14161.1	10477.6	42199.2		0.596464	0.700909	0.424956	0.466886	0.642211
AT5G13510.1	Ribosomal protein L10 family protein	0.00180712	2.13984	0.599169	0.343139	0.352859	0.407783	0.416658	0.734264	0.498989	0.139608	0.0136978	0.0809594	0.073005	0.0187935	0.231929	0.0547555	203.56	2	2		976766	729124	624323	450684	424885	458922	564228	453640	354426	635994	457290	492614	558403	549534	512475	1.29636e+06	742297	816950	727239	592759	620605	1.29636e+06		0.75347	0.56244	0.481598	0.347654	0.327753
AT3G44890.1	RPL9 - ribosomal protein L9	0.0018227	2.32863	0.690345	0.440755	0.374433	0.590993	0.418178	0.871915	0.687123	0.268186	0.0570369	0.0489396	0.18269	0.0679785	0.0429324	0.115353	134.73	1	1		282482	150434	152113	123891	108709	140916	120183	104508	92620.6	225238	127089	148507	109604	104663	140117	237737	260178	240986	191616	227856	162828	282482		1	0.532545	0.538489	0.438582	0.384836
AT5G61780.1	Tudor2, AtTudor2, TSN2 - TUDOR-SN protein 2	0.0021172	2.51102	0.31011	0.347726	0.403153	0.44289	0.505069	0.778694	0.734281	0.0186791	0.0959764	0.171172	0.0475417	0.102304	0.21589	0.115587	127.39	3	3		45334.5	41591.1	46796.9	60206.9	34290.5	55445.4	41591.5	86243	46008.9	68206.6	55801.1	66970.4	75795.4	56556	85439.2	143736	110306	81737.6	106338	121745	88545.6	143736		0.3154	0.289357	0.325574	0.41887	0.238565
AT4G20360.1	ATRAB8D, ATRABE1B, RABE1b - RAB GTPase homolog E1B	0.00215832	2.15354	0.556463	0.742809	0.438424	0.606275	0.607784	0.944163	0.558843	0.00266762	0.028412	0.0883259	0.107467	0.177371	0.0534191	0.0786663	189.23	3	2		233210	235383	234796	326752	305070	307115	215443	195398	143343	209077	257724	299552	173750	319633	274877	421345	395619	376491	209061	272662	224674	421345		0.553489	0.558646	0.557252	0.775497	0.724039
AT1G25490.1	RCN1, REGA, ATB BETA BETA, EER1 - ARM repeat superfamily protein	0.00219345	3.22734	0.262074	0.483348	0.407821	0.690761	0.54494	0.845803	0.631437	0.0130952	0.165931	0.136705	0.0297172	0.14303	0.231645	0.177172	27.83	1	1		8502.59	8661.35	9333.94	22517.5	14656.3	11696.7	9099.78	13820.9	18313.5	24432.7	22791.1	22617.8	19580.2	13054.5	22463.4	33702.8	32286.8	19528.2	20054.2	27770.6	16018.8	33702.8		0.252281	0.256992	0.276948	0.66812	0.434869
AT4G24830.2	arginosuccinate synthase family	0.00220352	2.75108	0.771951	0.497841	0.65763	0.312977	0.861024	0.576024	0.412034	0.222834	0.0445916	0.106118	0.0787213	0.104502	0.221489	0.0585701	23.9	1	1	AT4G24830.1	89831	65470.8	118024	52690.7	61478.4	62102.2	64172.1	79722	88953.9	47557	30302.4	32956.7	98732.2	90988.6	115143	37947.4	85587.6	80418.7	53738.2	40764	51387.1	118024		0.761126	0.554726	1	0.446442	0.520899
AT3G45940.1	Glycosyl hydrolases family 31 protein	0.00247614	2.82624	0.308839	0.496226	0.319454	0.464212	0.620972	0.872852	0.832668	0.077632	0.102926	0.166182	0.168875	0.120052	0.121278	0.181948	27.75	1	1		40219.1	36241.7	57340.6	75216.6	84425.9	55342.6	22847.6	70787	44765.8	95032.4	55691.4	50391.6	73963.7	108276	86790.8	144413	124211	109530	134152	89942.2	136652	144413		0.2785	0.250958	0.397059	0.520842	0.584612
AT3G29360.1	UDP-glucose 6-dehydrogenase family protein	0.00272772	4.45663	0.143424	0.28578	0.276371	0.274528	0.360884	0.639187	0.622358	0.0746816	0.0434824	0.0888985	0.0702565	0.1141	0.327587	0.206631	247.36	4	2	AT1G26570.1	29459.8	79396.2	41390.7	114709	100312	84355	114691	114166	60662.8	119271	97975.1	70341.8	167560	122365	88126.4	349191	194546	125858	198485	297025	156455	349191		0.084366	0.227372	0.118533	0.328499	0.287269
AT5G28540.1	BIP1 - heat shock protein 70 (Hsp 70) family protein	0.00318682	2.17216	0.50758	0.354368	0.370335	0.380362	0.511428	0.769745	0.672191	0.0421913	0.117706	0.118772	0.0228139	0.0541036	0.214892	0.132657	644.84	10	1	AT1G09080.1	191668	216118	225709	117392	120953	203932	204895	151106	106204	160026	147982	166711	232928	216890	188481	416023	305658	239014	236966	341969	260006	416023		0.460715	0.519485	0.542539	0.282176	0.290736
ATCG00065.1	RPS12A, RPS12 - ribosomal protein S12A	0.00331747	2.72781	0.745313	0.273228	0.436319	0.550957	0.59204	0.728816	0.620252	0.239068	0.0508863	0.0364601	0.15602	0.0171004	0.222447	0.184583	34.7	1	1		27241.2	19346.4	14322	8959.05	7129.91	6240.22	12838.4	10856.4	11962.8	15854.3	18772.5	10399.3	15945.2	16657.4	15781.1	16216.4	26849.1	16495.9	21252.9	18042.1	11394.2	27241.2		1	0.710189	0.525749	0.328879	0.261732
AT1G49240.1	ACT8 - actin 8	0.00351248	2.36325	0.298271	0.397579	0.368818	0.553979	0.414657	0.704887	0.444341	0.0826417	0.0545189	0.0202478	0.0837962	0.0370937	0.265561	0.0437956	112.98	2	2	AT3G18780.1	167031	221343	292407	254710	329343	323392	298351	272704	270743	492414	403025	368976	341089	320113	285222	760808	478906	369137	326302	375663	312210	760808		0.219543	0.290931	0.384337	0.334789	0.432886
AT5G64760.1	RPN5B - regulatory particle non-ATPase subunit 5B	0.00353604	2.73508	0.249445	0.346106	0.340325	0.3262	0.360641	0.682252	0.514405	0.0561644	0.0456105	0.103146	0.0403245	0.00746657	0.27924	0.116789	71.01	1	1		43663.6	52545.9	33151.1	68932.4	55406.8	55149.3	51619.9	79136.3	45733.8	61765.1	48512.6	58887.2	63129.6	63044.1	60852.5	172864	98677.8	82269.3	66671.1	94027.7	106068	172864		0.252589	0.303972	0.191775	0.398766	0.320521
AT3G18190.1	TCP-1/cpn60 chaperonin family protein	0.00356108	2.40807	0.330286	0.455759	0.623382	0.705255	0.795352	0.731737	0.734194	0.0605742	0.0837951	0.223955	0.22689	0.179537	0.0785065	0.118603	147.59	3	3		20152	17120.4	24643.6	22454.8	31046.9	31935.8	54072.5	36333.8	26454.1	60424.1	35257	36527.4	62487.3	45098	41512.8	50818.1	45323.4	41031.4	51242	48970.2	37421.2	62487.3		0.322498	0.273983	0.394378	0.35935	0.496851
AT5G64380.1	Inositol monophosphatase family protein	0.00377328	4.61885	0.300026	0.366162	0.790613	0.53989	0.346409	0.171171	0.640805	0.122522	0.0843919	0.184962	0.167359	0.153096	0.0899181	0.223338	52.89	1	1		28112.4	12431.6	17914.9	20890	30103.2	20352	64948.7	42182	46917.2	44214.3	37931.8	23049.3	11868.6	31571.6	24056.2	17422.2	5892.95	10036.8	51022.9	48921.5	24914	64948.7		0.43284	0.191406	0.275832	0.321639	0.463492
AT5G49360.1	BXL1, ATBXL1 - beta-xylosidase 1	0.00389982	2.17774	0.803687	0.369046	0.530921	0.604676	0.456934	0.577479	0.371677	0.205628	0.0481161	0.0915154	0.106404	0.073363	0.0408213	0.131838	170.62	2	2		431815	354605	254712	146590	183334	148156	201640	274526	211613	222068	311742	249515	173845	233346	184742	267708	232553	247833	151875	221244	108368	431815		1	0.821196	0.589864	0.339473	0.424566
AT4G32330.1	TPX2 (targeting protein for Xklp2) protein family	0.00392992	3.15152	0.614709	0.250091	0.625227	0.652242	0.788167	0.693577	0.401616	0.192007	0.134254	0.111326	0.143043	0.268549	0.0516584	0.0832202	30.06	1	1		5079.75	3691.66	6954.26	1877.84	3383.41	1136.65	5778.63	5974.85	4241.27	5101.2	6945.01	4639.65	8527.44	7490.26	4145.43	5966.26	6326.74	5450.3	4107.13	3476.48	2690.65	8527.44		0.595695	0.432916	0.815516	0.220212	0.396767
ATCG00810.1	RPL22 - ribosomal protein L22	0.0039461	2.1887	0.857922	0.391978	0.564876	0.548195	0.523687	0.731068	0.642235	0.124629	0.0598085	0.0683611	0.132283	0.0371402	0.120359	0.163269	207.59	3	3		300453	230467	242375	129991	126183	97138.2	193086	161548	154522	187409	187897	118814	168395	157555	146080	233090	247170	178694	209837	231350	137696	300453		1	0.767066	0.806699	0.432652	0.419976
AT4G01850.1	SAM-2, MAT2, SAM2, AtSAM2 - S-adenosylmethionine synthetase 2	0.00423633	2.3684	0.283196	0.44122	0.367348	0.437024	0.508255	0.670723	0.608154	0.0486061	0.0607817	0.0481613	0.0928452	0.0577356	0.289016	0.0727947	802.85	12	5		384071	453035	541405	738680	607891	801152	511209	665086	611841	790671	535256	801370	894109	861795	718125	1.62256e+06	897478	744828	952890	1.11812e+06	889295	1.62256e+06		0.236706	0.27921	0.333673	0.455255	0.374649
AT1G62750.1	ATSCO1, ATSCO1/CPEF-G, SCO1 - Translation elongation factor EFG/EF2 protein	0.00428207	2.19571	0.650748	0.681746	0.739933	0.771428	0.774655	0.352804	0.40924	0.0687154	0.0368481	0.0489983	0.200244	0.0980352	0.174533	0.0509558	179.39	3	3		174346	169329	142517	178394	160130	170827	198192	175410	179222	249043	156129	171183	215210	166827	196729	40057.9	125006	98526.3	116222	92009.6	97523.4	249043		0.700063	0.679921	0.572259	0.716321	0.642983
AT5G16070.1	TCP-1/cpn60 chaperonin family protein	0.00432315	2.28615	0.502102	0.704795	0.421976	0.75492	0.657069	0.9647	0.504825	0.158526	0.0494959	0.0669134	0.203166	0.189598	0.0476452	0.0336039	60.73	1	1		10510.9	20452.4	16960.6	22245.1	20945.4	24079.7	12907.2	11603.4	15765.5	27136	16586.4	28332.1	27617	19161	15936.9	31293.5	31815.5	28968.2	16760.7	16592.5	14830.6	31815.5		0.33037	0.642845	0.533092	0.699192	0.658338
AT4G09010.1	APX4, TL29 - ascorbate peroxidase 4	0.00468339	2.15954	0.8749	0.679572	0.639144	0.58409	0.586073	0.405132	0.580599	0.119553	0.109274	0.128386	0.0866881	0.0974696	0.0886318	0.0925543	73.41	2	2		261729	231065	303314	227057	223404	167910	223534	208284	149766	207463	163673	160352	211380	155808	166105	113388	153224	102034	143764	194204	190343	303314		0.862899	0.7618	1	0.748586	0.736545
AT3G23810.1	SAHH2, ATSAHH2 - S-adenosyl-l-homocysteine (SAH) hydrolase 2	0.00484677	5.26027	0.369674	0.318068	0.653028	0.801408	0.488622	0.152351	0.596693	0.127065	0.0635943	0.143072	0.181549	0.0380932	0.0802075	0.358377	131.72	2	2	AT4G13940.1	85756.9	47199.2	97820.4	76940.3	51408.3	70212.2	167621	131476	108570	208090	158202	134003	105331	107118	92582.7	28211.5	49862.7	17034.2	176659	157036	38803	208090		0.412114	0.226821	0.470086	0.369745	0.247048
AT5G51820.1	PGM, ATPGMP, PGM1, STF1 - phosphoglucomutase	0.0049227	2.13281	0.452981	0.817348	0.812147	0.792491	0.510586	0.383226	0.625599	0.15532	0.12012	0.166163	0.0564967	0.125003	0.0935307	0.202246	79.44	1	1		203159	411856	298976	549480	469063	630642	505801	460313	672576	531878	571562	495591	439950	286296	303977	196150	255210	321886	370128	574844	317316	672576		0.302061	0.612357	0.444524	0.816978	0.697412
AT3G01500.2	CA1 - carbonic anhydrase 1	0.00516374	5.64801	0.347331	0.824488	0.607922	0.309663	0.173028	0.145978	0.280743	0.311381	0.132555	0.345223	0.134474	0.0251201	0.0410763	0.0857967	55.34	2	2	AT3G01500.1;AT3G01500.3	110591	164541	575212	601157	797275	620102	386995	285260	816075	262739	357090	138296	135271	124325	164016	135855	80536.3	140997	151278	249069	286976	816075		0.135516	0.201625	0.704851	0.736644	0.976962
AT3G01120.1	MTO1, CGS, ATCYS1, CGS1 - Pyridoxal phosphate (PLP)-dependent transferases superfamily protein	0.0052842	26.6427	0.201705	0.279666	0.0155068	0.237956	0.37313	0.413144	0.236038	0.160866	0.215447	0.0268586	0.248809	0.217099	0.509855	0.126881	63.51	1	1		1431.25	453.399	3051.6	4000.83	2355.18	488.136	379.492	0	0	984.73	566.358	4272.3	1373.79	4900.92	2856.74	8157.53	1308.19	644.98	2651.07	740.225	2385.16	8157.53		0.175452	0.0555804	0.374084	0.490447	0.288712
AT4G31530.1	NAD(P)-binding Rossmann-fold superfamily protein	0.00535948	25.0883	0.261542	0.554762	0.557479	0.60367	0.0240618	0.202946	0.318382	0.103068	0.336596	0.389734	0.44239	0.0412624	0.104185	0.149179	25.79	1	1	AT4G31530.2	5607.72	11700.7	6998.47	5329.58	24930.8	21297.4	8219.85	30978.9	12611.6	23368.6	29462.3	3272.2	2221.4	14.8269	0	2582.12	7790.12	8488.94	14939.3	8750.53	5899.61	30978.9		0.181017	0.377697	0.225911	0.172039	0.804768
AT1G64710.1	GroES-like zinc-binding dehydrogenase family protein	0.00541185	3.94636	0.120809	0.20851	0.476756	0.297823	0.405268	0.452844	0.472671	0.0203864	0.0331549	0.453667	0.0775058	0.0926942	0.035923	0.0435805	117.15	3	3		93533.4	72325	69243.3	114647	133566	157561	153707	125402	648686	249853	175819	153908	307016	287256	194404	311287	302663	267311	321447	324383	274016	648686		0.144189	0.111494	0.106744	0.176737	0.205902
AT5G49810.1	MMT - methionine S-methyltransferase	0.00561628	2.79701	0.271113	0.689512	0.348491	0.544732	0.531527	0.758306	0.57279	0.0368262	0.139762	0.126642	0.138584	0.221542	0.228215	0.131499	56.42	1	1		17183.3	22592.1	20552.5	47043.7	62932.5	43453.2	36694.5	20530.1	20321.2	47155.3	45483.6	28574.3	27642.8	58196.6	32435.5	74173	40536.9	54027.6	52426.5	32930.7	42099.6	74173		0.231665	0.304586	0.277089	0.634243	0.848456
AT1G24510.1	TCP-1/cpn60 chaperonin family protein	0.00564636	2.29831	0.431267	0.530462	0.385082	0.322433	0.414806	0.741051	0.514451	0.00856467	0.132859	0.0361761	0.0466253	0.0211717	0.229696	0.154975	24.17	1	1	AT1G24510.2	35071	34216.1	35591.2	54597.2	33312.9	41090.9	32200.7	33528.7	27917.3	27888.9	21799.5	28722.9	34470	31650.1	34754.9	81062.1	45547.6	53603.8	30582.1	39195.9	55329.4	81062.1		0.432643	0.422098	0.43906	0.673524	0.410956
AT5G06290.1	2-Cys Prx B, 2CPB - 2-cysteine peroxiredoxin B	0.00600769	2.51362	0.556143	0.365406	0.63952	0.75074	0.447349	0.298668	0.379125	0.0848354	0.0520204	0.3322	0.171529	0.0303501	0.0198615	0.0541446	129.83	1	1		183507	147751	200798	133774	115122	100685	182679	110247	318897	288554	180476	249195	135380	153642	138953	92268.3	90946.6	102518	119421	138861	104423	318897		0.575444	0.463321	0.629665	0.419489	0.361001
AT2G37220.1	RNA-binding (RRM/RBD/RNP motifs) family protein	0.00684542	3.17848	0.295736	0.514158	0.655508	0.668636	0.210363	0.279468	0.30555	0.083735	0.216219	0.215717	0.328286	0.0353395	0.0312296	0.124018	216.93	3	2		114654	96485.2	63518.6	121523	236453	119536	157318	171889	279581	205060	309576	106345	63561.5	76760.5	55047.9	94984	75982.3	88582.8	137549	82595.2	63627.6	309576		0.37036	0.311669	0.20518	0.392546	0.763798
AT1G53280.1	Class I glutamine amidotransferase-like superfamily protein	0.00689961	2.43798	0.727336	0.802178	0.856576	0.747452	0.636551	0.351347	0.748639	0.124211	0.171602	0.0558178	0.0152824	0.107829	0.157709	0.19334	69.6	1	1		34560.4	25333	26888.3	28361.8	39771.5	27578.2	34508.8	31659.8	36033.4	29971.4	30175	29035.4	20893.3	25600.2	29456.3	6837.95	16467.2	18615.6	37953.1	28678.7	22691.8	39771.5		0.868974	0.636964	0.676069	0.713119	1
AT4G27000.1	ATRBP45C - RNA-binding (RRM/RBD/RNP motifs) family protein	0.00721639	2.07763	0.545377	0.394259	0.569788	0.7575	0.734018	0.819124	0.592997	0.110849	0.0629082	0.108351	0.24912	0.0621076	0.0712715	0.0962359	48.25	1	1		16853.5	14561.1	21603.6	14900.6	12590.7	10836.2	14553.8	19490.4	21347.1	24959.7	32404.6	16275.2	23024.7	22264.4	26067.7	28180.7	27547.7	23901.8	21686.5	20249.2	15711.9	32404.6		0.520095	0.449353	0.666683	0.459828	0.388547
AT4G27960.2	UBC9 - ubiquitin conjugating enzyme 9	0.0076003	4.6865	0.148354	0.266324	0.196287	0.275987	0.326306	0.695263	0.531845	0.0253896	0.145125	0.0665215	0.114006	0.162424	0.287258	0.123127	63.92	2	1	AT4G27960.1;AT5G41700.3;AT1G64230.1	7502.04	10394	8295.93	25194.3	13138.2	8687.06	9800.72	16036.1	8817.65	15617.4	9866.63	23241.5	8208.46	25540.5	23860.4	58850	38625.3	25273.4	36925.2	33849.3	23122.7	58850		0.127477	0.176618	0.140967	0.42811	0.223249
AT5G10540.1	Zincin-like metalloproteases family protein	0.00793102	2.21887	0.589627	0.613977	0.504435	0.848435	0.638238	0.382373	0.701776	0.0433187	0.175574	0.0643515	0.172921	0.159711	0.101772	0.0504345	23.84	1	1		11170.1	9719.26	10938.6	11557.7	7664.24	13920.4	10320.4	8030.11	8878.73	17993.3	11877	15928.1	14654.8	10745.8	9051.34	5869.76	8993.96	5776.7	11928.1	13652.8	12300.8	17993.3		0.620792	0.540161	0.607927	0.642333	0.425951
AT5G49770.1	Leucine-rich repeat protein kinase family protein	0.00822669	2.54061	0.324072	0.529795	0.428377	0.49106	0.82334	0.635555	0.68415	0.171009	0.0890477	0.0906785	0.145843	0.154447	0.0722433	0.147964	32.29	1	1		11078.6	12338.4	27042.9	23183.8	26933	32375.4	27624.1	18941.1	20135.5	26133.3	17615	32712.6	51901.9	39246.4	37050.5	35181.8	35120.8	28657.1	27762.3	35643.9	43119.8	51901.9		0.213453	0.237725	0.521038	0.446684	0.518921
AT3G03900.1	APK3 - adenosine-5'-phosphosulfate (APS) kinase 3	0.00826842	4.27305	0.206925	0.208723	0.184213	0.305748	0.377254	0.78715	0.592056	0.106169	0.021406	0.130478	0.0504711	0.0603134	0.198105	0.23349	37.18	1	1		4303.49	4257.54	9685.5	6510.91	5408.67	6485.56	8558.12	6544.17	1141.5	8914.7	7540.84	10505.2	10145.9	13133.7	9986.54	29393.2	22141.8	17875.5	17095.8	24413.6	10697.8	29393.2		0.146411	0.144848	0.329515	0.221511	0.184011
AT1G55250.3	HUB2 - histone mono-ubiquitination 2	0.0082742	2.00177	0.691211	0.749695	0.434002	0.438169	0.86877	0.861617	0.456362	0.243862	0.215312	0.120092	0.091767	0.156967	0.104607	0.0824702	20.89	1	1		37018.9	57323	77416.8	77793.7	42704.4	65793.1	41563.3	41818.5	24463.2	37144.3	28302.8	43433.3	82829.8	57557.1	75493.4	62162.5	79365	72575.3	40564.2	30020.5	42816.4	82829.8		0.446928	0.692057	0.934648	0.939199	0.515568
AT3G19170.1	ATPREP1, ATZNMP, PREP1 - presequence protease 1	0.00839165	2.69791	0.628174	0.583774	0.881831	0.791345	0.614227	0.326857	0.396227	0.212797	0.235983	0.159875	0.220483	0.0524697	0.0629329	0.125355	35.76	1	1		96645.5	47095.4	77642	51215.7	100549	53970.2	81956.5	113128	115693	117474	95547.7	65865.9	70766.3	66805.5	78895.9	29865.6	42914.9	42411.4	29981.8	58155.1	51502.6	117474		0.822695	0.4009	0.660928	0.435974	0.855928
AT3G29185.1	Domain of unknown function (DUF3598)	0.00843899	2.04567	0.400326	0.818934	0.414871	0.47159	0.528809	0.443086	0.570591	0.0710617	0.156898	0.101827	0.0601573	0.0811778	0.0542043	0.147957	23.46	1	1		38071	54292.1	50196	85832.5	87093.6	118703	57209.3	35337.9	55191.7	54566	49650.2	63720.6	55965.2	58550.5	73797.1	46031	52864.4	58891	47627.8	80097.6	75466.5	118703		0.320726	0.457379	0.422872	0.723089	0.733713
AT5G15490.1	UDP-glucose 6-dehydrogenase family protein	0.00856765	5.27785	0.149739	0.287078	0.379456	0.326992	0.454817	0.790299	0.625235	0.0267307	0.0510272	0.102768	0.215913	0.133078	0.200509	0.197497	183.11	3	1	AT3G01010.1	7744.19	9491.28	6672.81	18405.8	13509.1	13921.9	19632	25925	15029.5	4151.37	23444.2	24614.2	30456.6	25649.2	16513.4	41004.3	53222.2	31957.9	26991.3	45411.1	27426.7	53222.2		0.145507	0.178333	0.125376	0.345829	0.253825
AT1G07320.1	RPL4 - ribosomal protein L4	0.0086337	4.90543	0.602249	0.193808	0.162484	0.287786	0.598335	0.797053	0.447876	0.344887	0.12376	0.0677267	0.147144	0.19947	0.108236	0.218611	59.73	1	1		26237.7	11032.2	10134.9	8769.87	2641.83	3843.56	5983.05	4372.45	2434.1	9621.16	3096.53	9934.81	19500.6	9729.75	17866.5	24145.9	18821.6	19771	5136.99	15356.1	14760.7	26237.7		1	0.420472	0.386274	0.334247	0.100688
AT3G63490.1	Ribosomal protein L1p/L10e family	0.00867974	2.0824	0.793394	0.380999	0.567985	0.562977	0.514677	0.775362	0.533263	0.192343	0.0881569	0.0906642	0.122282	0.0779014	0.0671738	0.132957	67.73	1	1		177993	135394	110269	76367.7	77372.3	49705.7	106093	114146	83052.7	116143	109067	75408	83657.6	107620	83549.7	136887	150487	126653	72217.3	119442	93092	177993		1	0.76067	0.619512	0.429048	0.434692
AT1G74910.1	ADP-glucose pyrophosphorylase family protein	0.00894854	2.69895	0.276334	0.304307	0.553632	0.745813	0.287739	0.289751	0.441202	0.0731944	0.108488	0.184309	0.281925	0.0933784	0.0701894	0.0624088	46.86	1	1	AT2G04650.1	214954	124421	174143	265522	158161	141817	437963	374568	216295	492364	619441	274155	130418	242529	161765	153542	229679	155231	316888	259836	243171	619441		0.347013	0.20086	0.28113	0.428648	0.255329
AT2G35840.1	Sucrose-6F-phosphate phosphohydrolase family protein	0.00899686	4.56566	0.190208	0.56894	0.542632	0.736751	0.868426	0.553157	0.655883	0.00523069	0.0578076	0.396203	0.123051	0.116571	0.15956	0.345291	33.89	1	1		4430.25	4647.92	4436.59	12596.9	12775.3	15052.4	23684.2	7214.08	7657.09	20087.9	17938.9	14321.2	17574.2	21115.8	23013.8	8753.6	15600.2	14949.4	6167.56	21256.7	19177.8	23684.2		0.187055	0.196246	0.187323	0.531869	0.539404
AT3G16400.1	ATMLP-470, NSP1, ATNSP1 - nitrile specifier protein 1	0.00975947	4.09589	0.708689	0.173024	0.258412	0.22747	0.375361	0.283644	0.195607	0.363204	0.0595878	0.0873508	0.0673516	0.112407	0.0546876	0.0463199	55.46	1	1		10511.8	3171.91	8665.12	1132.24	1965.05	2359.12	3663.37	1829.93	2655.85	2194.4	1802.31	3176.68	3415.69	5299.55	3121.96	3370.49	3253.09	2321.29	2076.41	1559.5	2532.68	10511.8		1	0.301746	0.82432	0.107711	0.186937
AT4G31990.1	ASP5, AAT3, ATAAT1 - aspartate aminotransferase 5	0.0103152	2.56666	0.29747	0.68627	0.763505	0.674862	0.316265	0.418721	0.532215	0.126177	0.279409	0.0690223	0.258559	0.0553282	0.135643	0.185674	69.75	1	1	AT4G31990.4	38449.4	79002.1	41779.6	82829.6	106092	178428	125985	149894	132813	106466	171913	82863.2	65927.9	57141.3	46222.1	50160.9	98550.3	75423.3	74607.6	133190	77088.8	178428		0.21549	0.442768	0.234154	0.464219	0.594592
AT1G01620.1	PIP1C, TMP-B, PIP1;3 - plasma membrane intrinsic protein 1C	0.0110629	2.21923	0.761185	0.391642	0.869145	0.728969	0.649475	0.447676	0.528355	0.0576186	0.0874103	0.115224	0.230539	0.123086	0.188091	0.143298	24.89	1	1		14633.7	16395	16953.3	10276.3	7685.44	6725.77	21012	16449.9	17325.6	16680.3	19333.5	9937.5	10946.7	16101.9	13891.7	7196.15	13969.4	7054.13	14571.3	9172.68	9561.36	21012		0.696446	0.780268	0.806841	0.489069	0.365764
AT5G38480.1	GRF3, RCI1 - general regulatory factor 3	0.0111843	2.84622	0.311369	0.361867	0.239472	0.319332	0.481521	0.681589	0.509534	0.0599328	0.178327	0.0610422	0.0691366	0.10686	0.28318	0.0665047	106.07	2	1		44276.9	30542.6	34785.4	65885.1	35874.9	25620.9	24736	23236.6	36324	40764.8	28228	43415.3	70956.6	48584.8	49958.7	117337	68855.3	53734.3	61392.9	51305.6	66662.6	117337		0.377349	0.260299	0.296458	0.561505	0.305743
AT2G07698.1	ATPase, F1 complex, alpha subunit protein	0.0112226	2.19931	0.569918	0.53522	0.366424	0.48413	0.381149	0.805881	0.652589	0.105517	0.158188	0.107223	0.116846	0.070072	0.192009	0.112693	89.67	2	1	ATMG01190.1	52406.4	72795.9	54924.4	45308.7	75552.7	48298.5	36225	50899.7	28686.2	57272.5	58918.6	36821.8	45348.7	43411.9	31704.3	105352	84449.3	64902.7	78899.9	71660.2	55695.4	105352		0.497439	0.690975	0.52134	0.430068	0.717143
AT5G54600.1	Translation protein SH3-like family protein	0.0115582	2.97518	0.746924	0.251052	0.333366	0.350275	0.486501	0.628965	0.386216	0.219283	0.0534229	0.181111	0.0534608	0.119182	0.181042	0.0895903	99.21	1	1		287256	180237	176183	82314	79567.6	54467.3	148813	44827.3	93644.3	108749	110201	82905.8	151828	166311	101113	174941	235309	131773	118615	131970	82244	287256		1	0.627442	0.613331	0.286552	0.276992
AT3G10940.1	dual specificity protein phosphatase (DsPTP1) family protein	0.0117679	2.10443	0.71049	0.951173	0.806866	0.69099	0.7048	0.451985	0.555967	0.221273	0.0497104	0.173397	0.0937353	0.0735459	0.0200519	0.161936	79.45	1	1		26227.5	13976.1	25155.6	27616.7	30663.9	29219.5	30587.4	20193.6	23444	21794.6	18059.4	23711.3	19218.3	23696.8	21920.7	14266	14160.7	13152.3	16747.9	12239.5	22157	30663.9		0.855321	0.455784	0.820365	0.900624	1
AT1G27130.1	ATGSTU13, GST12, GSTU13 - glutathione S-transferase tau 13	0.0123048	4.52664	0.467564	0.419914	0.197574	0.214141	0.593462	0.894346	0.733958	0.218197	0.26989	0.114513	0.216929	0.171761	0.0963386	0.166823	110.66	1	1		54954.2	151960	150566	83861.4	52799.2	184388	30637.6	83878.2	36540.9	15489.9	30404.7	117828	168484	101477	183775	254853	206780	222147	138456	217383	205315	254853		0.215631	0.596265	0.590796	0.329058	0.207175
AT1G20450.1	LTI29, LTI45, ERD10 - Dehydrin family protein	0.0123278	2.24316	0.57952	0.737024	0.687615	0.328566	0.445272	0.343394	0.465959	0.132802	0.243801	0.142769	0.0310488	0.112074	0.0970207	0.151863	35.62	1	1	AT1G20450.2	164784	121362	107114	117289	226199	156655	121903	186299	158411	66306.9	79402.3	77254.7	76715.9	98213.2	127232	72620.6	58697.8	101708	65947.8	121564	128687	226199		0.728492	0.536528	0.473539	0.518521	1
AT3G02230.1	RGP1, ATRGP1 - reversibly glycosylated polypeptide 1	0.0124944	2.28491	0.355745	0.3004	0.309751	0.335397	0.425169	0.686387	0.613275	0.10984	0.0735487	0.0710672	0.0838323	0.13493	0.272998	0.0838901	117.3	4	1		25668.5	19387.7	13598.4	17857.9	19705.7	11965.8	21482.9	15379.6	14208.8	21989.9	13228.5	20081.3	20854.2	31712.7	17534.3	54959.4	30623.7	27587.2	38917.5	32038.2	30160.1	54959.4		0.467045	0.352764	0.247426	0.324928	0.358549
AT2G27020.1	PAG1 - 20S proteasome alpha subunit G1	0.0125866	3.06426	0.448649	0.346137	0.252143	0.289725	0.65919	0.77263	0.573804	0.125852	0.0553458	0.0583353	0.285407	0.0741462	0.233672	0.115837	97.75	2	2		36192.5	63265.1	46595.9	34644	33569.9	44467.6	20674.9	33262	28145.8	13371.9	13745.3	67200.2	74087	62517.6	77988.4	57851.6	108513	85157.3	75705	60292.7	50798.6	108513		0.33353	0.583016	0.429402	0.31926	0.309362
AT4G23600.1	CORI3, JR2 - Tyrosine transaminase family protein	0.0130864	2.11184	0.551867	0.532248	0.625048	0.370662	0.782779	0.371012	0.517225	0.0386435	0.0350419	0.0884289	0.0447172	0.212234	0.15826	0.0777393	108.61	1	1		222054	207152	238303	198285	222368	223127	223004	241209	291813	129468	154359	164507	232197	403183	311430	78320.1	169022	201416	180661	202484	242464	403183		0.550753	0.513793	0.591056	0.4918	0.551532
AT4G26530.1	Aldolase superfamily protein	0.0133663	4.16857	0.340321	0.519969	0.457145	0.753516	0.499643	0.180761	0.284975	0.1268	0.177259	0.0642053	0.258815	0.112716	0.0829875	0.166976	127.01	2	1		33803.9	15133.6	28117.7	45426.9	23892.1	48411.7	39981.8	32742.5	30781.9	58614.4	75472.9	36522.9	27886.9	42536.5	42705	7614.05	13196.8	20116.9	9113.1	34307.7	21103	75472.9		0.447894	0.200517	0.372553	0.601896	0.316565
AT4G01310.1	Ribosomal L5P family protein	0.0135389	2.02103	0.751024	0.371605	0.377294	0.469242	0.435397	0.625974	0.546243	0.234051	0.074225	0.0840599	0.0579807	0.0463078	0.0176651	0.180764	218.27	3	3		1.36308e+06	978114	729923	598171	397957	523454	645231	465174	432440	729632	581622	607585	666126	562281	552033	826911	874131	858715	486699	977608	769408	1.36308e+06		1	0.717577	0.535496	0.438838	0.291955
AT1G74230.1	GR-RBP5 - glycine-rich RNA-binding protein 5	0.013786	2.0609	0.613553	0.705405	0.571304	0.438513	0.523292	0.903731	0.803527	0.00697216	0.149431	0.230616	0.120615	0.0797229	0.0815002	0.170337	104.05	1	1		129089	126855	129601	112623	172669	157971	98652.1	174918	85426.3	118931	87708.3	68914.5	102392	128702	97732	171996	206128	189764	146064	209460	149396	209460		0.616292	0.605627	0.61874	0.53768	0.824352
AT2G05830.1	NagB/RpiA/CoA transferase-like superfamily protein	0.0143473	2.95754	0.284343	0.634481	0.499676	0.573473	0.69756	0.840954	0.505522	0.0879859	0.147798	0.247332	0.0795367	0.175103	0.139059	0.0872606	42.7	1	1		5912.51	4285.95	8036.7	15955.3	9981.69	14752.8	11937.3	15227.8	4879.5	12842.1	13591.2	10344	13288.6	12254.1	19192.5	15868.2	21377	16685.9	10666	12738.2	9015.39	21377		0.276583	0.200494	0.375952	0.746379	0.466937
AT1G52315.1	Regulator of Vps4 activity in the MVB pathway protein	0.0144084	3.63255	0.625151	0.55119	0.397255	0.551029	0.255719	0.928912	0.293861	0.304907	0.0584926	0.196354	0.177766	0.129651	0.0619875	0.0234139	24.08	1	1		65710	111412	181453	96056	117782	102314	32881.1	101732	93245	66716.7	118707	130636	51218.2	23022.1	72435.2	172190	169423	191194	51015.1	58769.8	58767.8	191194		0.343683	0.582717	0.949052	0.502402	0.616034
AT5G15050.1	Core-2/I-branching beta-1,6-N-acetylglucosaminyltransferase family protein	0.0150772	2.67203	0.795074	0.415234	0.65499	0.297554	0.537128	0.505657	0.498784	0.19826	0.172516	0.14615	0.0726599	0.0991495	0.124207	0.076563	21.49	1	1		7172.04	11869.7	9270.15	2601.83	5728.38	6455.93	6272.56	7377.74	9673.33	3336.45	4475.28	2783.91	7593.13	6289.43	5244.11	4305.22	6969.7	6731.11	6957.26	5542.05	5261.96	11869.7		0.60423	1	0.780992	0.219199	0.482605
AT2G38230.1	ATPDX1.1, PDX1.1 - pyridoxine biosynthesis 1.1	0.0151324	2.06119	0.392122	0.539912	0.760527	0.808239	0.644127	0.585152	0.692788	0.0171897	0.0340867	0.103836	0.169065	0.178523	0.104068	0.233151	167.67	2	1		51159.4	55793.5	52953.3	76742.2	75328.3	68103.8	89132.1	117358	103651	101139	135932	92526.2	59810	98049.1	104814	74117.6	68909.1	95596.5	85757.7	129223	67536	135932		0.37636	0.410451	0.389557	0.564562	0.55416
AT2G19940.1	oxidoreductases, acting on the aldehyde or oxo group of donors, NAD or NADP as acceptor;copper ion binding	0.015271	2.48778	0.296834	0.738459	0.502193	0.70842	0.622729	0.709273	0.613183	0.0922792	0.08668	0.244108	0.0754859	0.11256	0.255477	0.0734684	35.68	1	1		24101.5	46363.4	39191.7	100130	79229.5	93441.9	92496.9	32415.7	60607.8	81120.4	82652.7	97931.8	60705.2	85478.7	83864.9	74774.3	64105.4	123140	66060.7	76368.6	84093	123140		0.195724	0.37651	0.318269	0.813142	0.643409
AT1G78630.1	emb1473 - Ribosomal protein L13 family protein	0.0156253	2.25703	0.771435	0.341791	0.540076	0.455698	0.412468	0.593597	0.732959	0.219071	0.122525	0.0868185	0.0804153	0.0602431	0.16474	0.239534	57.86	1	1		160118	120251	90192.9	77257.2	45507	41417.2	99465.9	88147.7	71814.6	71938.9	86324.3	60633.8	59321	77095.9	61714.1	66233.6	118007	100897	108448	159386	84247.2	160118		1	0.751016	0.563288	0.4825	0.284208
AT5G57020.1	NMT1, ATNMT1 - myristoyl-CoA:protein N-myristoyltransferase	0.016124	2.53704	0.680819	0.533636	0.422328	0.313005	0.55076	0.794105	0.750488	0.160669	0.139636	0.112281	0.238321	0.0871177	0.178316	0.126559	57.77	1	1		102483	136778	166214	94955.6	85392.5	137469	68249	73903.7	109373	37557.9	32176.3	116682	128340	94515.6	105160	198523	136923	137498	124283	148171	174513	198523		0.516226	0.688977	0.837253	0.478311	0.430139
AT1G17100.1	SOUL heme-binding family protein	0.0163569	2.81776	0.750007	0.865141	0.771545	0.587667	0.774429	0.307031	0.809563	0.145839	0.117099	0.0853768	0.0414334	0.123713	0.21675	0.0643394	80.01	1	1		92374.9	74876	62722.7	102210	82400.3	80667.2	81888.6	69022	85667.3	64625.7	56256.6	59313.2	93735.2	72517.2	71209.7	7754.23	34703.6	51686.9	77202.8	90011.5	81020.9	102210		0.903779	0.732573	0.613668	1	0.80619
AT3G01310.1	Phosphoglycerate mutase-like family protein	0.0164391	8.50745	0.0778077	0.32102	0.659663	0.587937	0.500648	0.661945	0.62246	0.134767	0.283259	0.244154	0.327507	0.282213	0.350837	0.0557921	63.22	1	1	AT3G01310.2	0	0	1463.79	3485.82	2513.11	40.3877	3419.98	3095.47	5894.71	3702.95	5732.65	1625.18	1305.95	3275	4837.67	1878.71	6270.96	4303.41	4305.82	3671.13	3733.31	6270.96		0	0	0.233423	0.555868	0.400753
AT3G51320.1	Pentatricopeptide repeat (PPR) superfamily protein	0.0164859	9.64719	0.110218	0.0818549	0.470299	0.253227	0.0634839	0.0487498	0.0855923	0.0670086	0.0481596	0.464937	0.101957	0.0277834	0.0143185	0.0672273	25.09	1	1		297539	131272	98249.4	118470	212538	60420.3	448137	206830	1.59399e+06	586583	348394	275951	50080.8	125348	128150	79571.9	54008	99540.9	257563	53983.4	97754.3	1.59399e+06		0.186663	0.0823539	0.0616372	0.074323	0.133337
AT5G22800.1	EMB86, EMB1030, EMB263 - Alanyl-tRNA synthetase, class IIc	0.0172762	4.05527	0.844078	0.787141	0.447791	0.208143	0.622653	0.698319	0.384726	0.0792268	0.203364	0.312131	0.290358	0.165879	0.0623582	0.164583	42.43	1	1		18630.1	18214.1	15602.8	15877.5	12320	20711.8	5900.79	5194.56	16728.3	934.428	744.308	11254.3	13621.5	9155.84	15911.3	13056.6	15595.5	14738.1	8869.91	4199.39	10835.8	20711.8		0.899492	0.879409	0.753332	0.766592	0.594832
AT1G49975.1	unknown protein	0.0172997	2.35484	0.842537	0.551281	0.488335	0.450354	0.35779	0.39785	0.393192	0.175448	0.115642	0.109307	0.0538999	0.0425594	0.148119	0.134051	48.67	1	1		3333.11	4459.32	5101.05	2242.46	2773.52	3420.36	2312.44	2044.62	3116.02	1984.71	2405.39	2501.74	2010.37	1878.72	1586.22	1163.64	2369.33	2555.39	1856.81	1408.6	2751.67	5101.05		0.653415	0.874196	1	0.439608	0.543715
AT4G11150.1	TUF, emb2448, TUFF, VHA-E1 - vacuolar ATP synthase subunit E1	0.0173055	2.16877	0.491438	0.372165	0.391622	0.378934	0.312399	0.677521	0.55282	0.0661629	0.105432	0.0806677	0.0446598	0.068071	0.279852	0.0284287	64.51	1	1		107723	119687	140346	98106.5	64297.2	116096	101189	115828	76043.7	88353.4	87830.7	107382	90642.7	58643.2	84489.7	249442	124302	133263	145530	131513	136646	249442		0.431855	0.479818	0.562641	0.393305	0.257764
AT5G30510.1	RPS1, ARRPS1 - ribosomal protein S1	0.0173884	2.15467	0.608525	0.408381	0.57262	0.503693	0.555481	0.879924	0.486403	0.182453	0.0746079	0.0403277	0.0853026	0.106077	0.199844	0.086392	43.8	1	1		220922	186851	117821	127168	132588	92970.4	164032	176863	153686	139623	171824	123602	194356	136105	149317	287906	285183	186917	168289	130396	121431	287906		0.767342	0.649001	0.409233	0.441699	0.460524
AT5G09510.1	Ribosomal protein S19 family protein	0.017515	2.30785	0.639986	0.898663	0.389393	0.731544	0.510918	0.866303	0.570222	0.283793	0.157752	0.112819	0.205172	0.112538	0.148362	0.10071	80.41	2	1	AT1G04270.1	12715.6	24760.1	11691.7	18359	25608.6	25072.9	12688.2	10290.8	6936.43	23910.6	18885.2	13405.6	14958.3	14528	9765.38	17852.3	23753.4	24948.6	12395.4	17437.5	13974.8	25608.6		0.496537	0.966868	0.456552	0.716907	1
AT5G47190.1	Ribosomal protein L19 family protein	0.0175237	2.72952	0.81287	0.400074	0.297807	0.40247	0.520704	0.478627	0.609986	0.162067	0.0458844	0.0152727	0.164621	0.151964	0.143461	0.217604	131.93	2	2	AT4G17560.1	464321	334713	333263	179235	168485	209568	135979	132621	146234	256176	104889	199560	319474	181694	224153	145778	267723	253209	222334	399860	227494	464321		1	0.720867	0.717743	0.386016	0.362864
AT5G56040.1	Leucine-rich receptor-like protein kinase family protein	0.0188385	2.26074	0.455756	0.726389	0.818199	0.749941	0.424035	0.361917	0.390653	0.159822	0.0709906	0.109586	0.222062	0.0233713	0.176245	0.141154	25.86	1	1		74156.8	36615.1	51161.4	85773	94564	77754.3	81968	105439	103305	79831.1	118436	68192.4	52963.8	47428.5	50270.5	19663.2	48806.8	60121.7	58156	53493.9	27151.9	118436		0.626135	0.309156	0.431976	0.724216	0.798442
AT3G49620.1	DIN11 - 2-oxoglutarate (2OG) and Fe(II)-dependent oxygenase superfamily protein	0.018982	223.427	0.0100508	0.00783261	0.00204094	0.0106052	0.15511	0.456003	0.184572	0.00903314	0.00877075	0.00267474	0.00923215	0.147107	0.473324	0.0530031	96.48	2	2		1575.08	612.237	4418.27	35.367	1301.7	3810.67	5.33027	1111.82	224.194	3271.18	0.948788	3697.83	69960.1	24217.6	7763.45	219073	30304.9	50315.8	29516	52633	39154.8	219073		0.00718977	0.00279468	0.020168	0.00016144	0.00594187
AT5G43830.1	Aluminium induced protein with YGL and LRDR motifs	0.019063	2.04902	0.526003	0.828194	0.829144	0.618036	0.690776	0.404653	0.603742	0.0631916	0.186488	0.107801	0.172969	0.110839	0.182675	0.0810535	57.19	1	1		63544	57675.9	49885.2	68296.7	108431	92678.1	76435	95895.9	97383.7	65487.5	49069	86486.1	88641.8	69718.5	66344.3	27599.6	65930.7	38100.6	67733	55763.7	72896.2	108431		0.586032	0.531913	0.460064	0.629864	1
AT1G66280.1	BGLU22 - Glycosyl hydrolase superfamily protein	0.0191584	2.19808	0.352431	0.322104	0.38123	0.39443	0.620685	0.70801	0.670065	0.160609	0.0712093	0.0619046	0.163301	0.0451836	0.14554	0.285833	21.17	1	1		27466.9	16570.8	42837.8	25387.7	32782	21229.9	36786.2	30465.6	26722.6	26692.5	22796.7	47739.1	54552.6	47145.8	51302.5	49290.9	71772.6	53463.3	42128	82167.7	40877.5	82167.7		0.334278	0.20167	0.521346	0.308974	0.398964
AT3G14220.1	GDSL-like Lipase/Acylhydrolase superfamily protein	0.0194053	2.61211	0.43011	0.440725	0.284671	0.239574	0.535679	0.625794	0.303172	0.119993	0.197778	0.086312	0.0524067	0.0309318	0.324195	0.0589163	41.23	2	1		69278.1	39463.6	52152.4	83342.5	38813.8	42708.5	29703.6	28870.8	47914.3	26275.3	25927.9	37416	71235.3	64872.9	64276.8	124692	53586.6	55816.1	45238.6	30549.1	37621.7	124692		0.555593	0.316488	0.418249	0.668386	0.311277
AT2G44220.1	Protein of Unknown Function (DUF239)	0.0194602	14.9244	0.202475	0.22535	0.0578554	0.290326	0.249223	0.863455	0.526164	0.111606	0.152867	0.0349025	0.329678	0.186245	0.193169	0.30202	25.42	1	1		7470.63	22198.8	28055.2	36499.3	20229.2	7517.61	6943.86	7846.63	1703.76	7041.58	12079.3	63649.5	23307.6	6176.05	41568.4	95031.6	61052	90083	43622	25027.8	81356.9	95031.6		0.0786121	0.233594	0.29522	0.384075	0.212868
AT5G63890.2	ATHDH, HISN8, HDH - histidinol dehydrogenase	0.0198163	2.06922	0.897012	0.772888	0.664762	0.433502	0.521825	0.516125	0.470854	0.145137	0.135658	0.104352	0.153564	0.0404455	0.156545	0.128899	112.46	1	1		86810.1	63459.9	83339.1	64707.4	56694.4	79881.6	67495.7	56009.9	49618.5	40969.3	22949.9	48977.8	43163.4	49351.9	43383.6	52440.6	52859.2	29114.7	28374.8	49957	44293	86810.1		1	0.731021	0.960016	0.74539	0.653085
AT3G11130.1	Clathrin, heavy chain	0.0199841	2.27898	0.47106	0.697007	0.305841	0.454756	0.352135	0.591149	0.675433	0.172122	0.27017	0.125906	0.0882941	0.0394495	0.138366	0.0495005	262.23	5	1		50630.3	92323.3	51851.4	84065.5	137849	66330.3	23104.8	57064.2	46310.3	69347.8	70075	48639.6	51298.7	42277	52048.4	77157.3	64953.9	102356	85714.7	99164.1	94443.7	137849		0.367289	0.669744	0.376147	0.609839	1
AT3G16640.1	TCTP - translationally controlled tumor protein	0.0203963	2.6782	0.413589	0.635141	0.40127	0.276741	0.670545	0.741168	0.67581	0.132347	0.0359501	0.119344	0.227977	0.0721759	0.0758273	0.292919	54.48	2	2		70460.3	45598.4	89258.8	98913.9	105609	110779	49327.9	88029	61845.2	18130.7	30484.3	88767	114183	97735	120960	134627	123710	109600	71185.4	165476	98829.7	165476		0.425803	0.275559	0.539406	0.597753	0.638213
AT1G32060.1	PRK - phosphoribulokinase	0.0207613	2.04424	0.612506	0.734945	0.686797	0.708097	0.399496	0.359521	0.679704	0.0791634	0.28948	0.179177	0.146681	0.0561858	0.111829	0.124382	65.02	2	2		712635	709257	562872	1.08013e+06	841199	460184	575971	695057	954468	766235	922570	605710	482443	364361	447725	418124	255431	491435	695352	623504	883655	1.08013e+06		0.659766	0.656639	0.521114	1	0.778792
AT1G67700.1	unknown protein	0.0209401	6.74081	0.564823	0.808615	0.610503	0.544335	0.119958	0.679958	0.238081	0.062071	0.173057	0.380578	0.192252	0.093461	0.0660821	0.185325	30.39	1	1		4990.36	5177.29	6103.41	6367.85	9602.45	7323.75	1643.09	8033.92	7909.95	7358.62	4165.69	4156.53	2184.95	706.181	564.542	6202.71	6124.49	7260.58	3560.81	3044.66	253.01	9602.45		0.519696	0.539164	0.63561	0.663148	1
AT2G44060.1	Late embryogenesis abundant protein, group 2	0.0220422	3.40361	0.521754	0.467336	0.228975	0.620811	0.498002	0.779341	0.630065	0.345535	0.0670002	0.140041	0.0682479	0.103061	0.198004	0.155287	52.68	1	1		8385.08	35844.8	18630.2	17687.1	21831	16785.8	5354.68	6581.05	15650.8	21815.4	26010.4	26968.5	19906.5	15907.9	24184	40159.5	28949.3	24785	21549.6	32501.8	21857.7	40159.5		0.208795	0.892563	0.463905	0.440422	0.543608
AT1G48110.1	ECT7 - evolutionarily conserved C-terminal region 7	0.0225144	2.82102	0.410375	0.745186	0.612625	0.658805	0.313251	0.264155	0.458679	0.135259	0.240511	0.122277	0.315771	0.121485	0.100666	0.126609	20.82	1	1		29274.3	50466.9	29933.9	46514.5	63555.6	89085.4	48060.3	67151.4	48516.1	55598.3	88238.5	32232.8	40006.7	19152.4	24559.1	13447.4	30610.6	26538.9	52422.1	40275.8	29886.9	89085.4		0.32861	0.5665	0.336014	0.522134	0.713423
AT3G56910.1	PSRP5 - plastid-specific 50S ribosomal protein 5	0.0225746	3.2626	0.550747	0.227132	0.348953	0.321694	0.460747	0.741039	0.375741	0.111399	0.148065	0.113406	0.0478433	0.0445597	0.224857	0.0744699	27.8	1	1		100503	67330.3	94584.2	56804.7	40898.2	10519.9	72237.9	36415	57614.8	58646.2	51183.6	43449.6	69516.9	81336.1	68681.9	158825	99716.3	94545.6	72340.5	57775.5	48915.5	158825		0.632792	0.423927	0.595523	0.357655	0.257504
AT1G03090.2	MCCA - methylcrotonyl-CoA carboxylase alpha chain, mitochondrial / 3-methylcrotonyl-CoA carboxylase 1 (MCCA)	0.0228125	3.12724	0.659551	0.315504	0.386292	0.292248	0.313851	0.210905	0.424015	0.296286	0.0577962	0.0329265	0.0430426	0.133044	0.0956636	0.0585782	49.27	1	1		63534.2	29229.5	32948.4	19470.1	23971	16694.8	24981.5	26380.5	22266.2	19647.5	15458	20597.7	10196.4	25305.5	24318.8	7262.85	13519.3	19416.9	23716.1	31012.5	26089.6	63534.2		1	0.46006	0.518593	0.30645	0.377293
AT3G21750.1	UGT71B1 - UDP-glucosyl transferase 71B1	0.0228458	3.44894	0.623212	0.609088	0.366062	0.181905	0.627378	0.568258	0.362865	0.420509	0.218696	0.102007	0.315068	0.211613	0.0860912	0.224947	93.22	1	1		1829.75	10789.8	7553.46	4052.12	8729.65	6934.06	2756.7	4166.93	4925.59	0	0	5888.15	4134.67	8000.62	8172.57	5802.98	5411.3	7179.9	1117.36	5173.35	5455.04	10789.8		0.169581	1	0.700055	0.375551	0.809064
AT3G27830.1	RPL12-A, RPL12 - ribosomal protein L12-A	0.0229534	2.03961	0.798373	0.479748	0.391433	0.556689	0.588275	0.608996	0.416702	0.178653	0.0941818	0.00712283	0.191429	0.156024	0.127627	0.078639	36.2	1	1	AT3G27850.1	191473	290205	213398	125626	170689	121361	111354	114008	115426	138796	120993	224873	215201	124683	172277	151989	158897	219315	104704	111059	147024	290205		0.659785	1	0.735335	0.432886	0.588168
AT5G61190.1	putative endonuclease or glycosyl hydrolase with C2H2-type zinc finger domain	0.0229574	11.0097	0.140007	0.307157	0.530808	0.196643	0.121873	0.0482127	0.158235	0.117314	0.274826	0.411317	0.0879569	0.0165767	0.0275768	0.0870218	21.1	1	1		15749.6	4406.08	3867.88	9964.72	35643.3	7096.69	20593.8	13290.6	57196.2	11304	16249.4	6188.24	6585.77	8050.7	6275.5	952.197	3868.28	3452.28	14017.8	4063.23	9070.22	57196.2		0.275361	0.0770344	0.0676248	0.17422	0.623176
AT2G42910.1	Phosphoribosyltransferase family protein	0.0234571	2.29336	0.414738	0.847105	0.369373	0.554581	0.462764	0.809135	0.713349	0.0613052	0.11126	0.20721	0.186925	0.0365682	0.178529	0.0237916	37.58	1	1		9947.95	9024.54	7383.9	15226.2	19419.4	19187.5	9709.46	10956.5	2807.48	15511.7	7617.82	12113.8	10677.9	9204.86	9525.66	21183.2	16547.5	13689.5	15464.1	14533.8	15335	21183.2		0.469616	0.426024	0.348574	0.718789	0.916737
AT1G26630.1	FBR12, ATELF5A-2, ELF5A-2 - Eukaryotic translation initiation factor 5A-1 (eIF-5A 1) protein	0.0239358	2.09396	0.773176	0.657957	0.788219	0.656015	0.898091	0.428896	0.733776	0.200579	0.126002	0.137925	0.165027	0.0966178	0.113249	0.152194	48.97	1	1		282945	175201	198154	223389	182782	152327	267201	208629	193239	207456	132005	217388	264474	274752	223107	85339.9	146710	132013	227390	158221	237245	282945		1	0.619203	0.700324	0.789512	0.645996
AT5G11200.2	DEAD/DEAH box RNA helicase family protein	0.0240457	2.18748	0.423228	0.454948	0.479254	0.517758	0.536079	0.925804	0.615785	0.152442	0.116277	0.176773	0.0315146	0.0620964	0.0652547	0.0916123	32.36	1	1		15569.6	12697.4	7191.83	16008.8	9517.21	12590.4	15446.1	16955.8	7750.78	13443.5	14951.1	14984.1	13705.8	14259.9	16948	24501.5	25136.7	27927.3	19713.1	17280.3	14598.2	27927.3		0.557505	0.45466	0.25752	0.573231	0.340786
AT3G01480.1	CYP38, ATCYP38 - cyclophilin 38	0.0240864	Infinity	0.180291	0.252887	0.553728	0.643849	0.0858558	0	0.0719059	0.228572	0.157968	0.183994	0.497829	0.148707	0	0.0631208	25.82	1	1		8141.46	1926.69	0	7786.65	4406.79	1928.7	13995	7225.89	9701.39	18614.6	15944.2	1396.16	0	4794.51	0	0	0	0	1815.74	2199.75	0	18614.6		0.43737	0.103504	0	0.418309	0.236739
AT2G04700.1	ferredoxin thioredoxin reductase catalytic beta chain family protein	0.0240891	2.45699	0.394842	0.346003	0.593825	0.344267	0.33733	0.241688	0.246368	0.0053596	0.0155627	0.353601	0.0388586	0.0672986	0.0631347	0.0375905	25.75	1	1		57430.8	55893.8	56726.3	48683.7	48102.9	52230.2	50917.5	61271.2	143560	55054.4	43898.8	49315.6	39285	58535.2	47461.2	24648.2	42254.7	37187.4	41397.3	33719.6	30989.1	143560		0.400047	0.38934	0.39514	0.339117	0.335071
AT5G51070.1	ERD1, CLPD, SAG15 - Clp ATPase	0.0244639	13.2137	0.0272627	0.0312076	0.360241	0.0780903	0.0823229	0.247942	0.305318	0.00512077	0.0106907	0.554142	0.0246428	0.0282586	0.130018	0.150469	345.18	5	4		26179.8	19190.6	19170.9	34367.5	19861.2	19651.6	23787.9	39912.2	789127	84075	50705.5	50089	75920.8	39304.6	79664.1	289120	211980	85874.3	299899	318650	104254	789127		0.0331757	0.0243188	0.0242938	0.0435513	0.0251686
AT5G20190.1	Tetratricopeptide repeat (TPR)-like superfamily protein	0.0259463	2.61232	0.837977	0.493608	0.448691	0.320779	0.499196	0.674147	0.386219	0.162028	0.212213	0.199657	0.0651498	0.163728	0.162831	0.115635	21.95	1	1		230890	286240	341581	132095	121635	252091	111286	231955	116552	90314.8	104466	133935	234938	134417	142193	294476	199709	196643	141066	88657.5	166052	341581		0.675944	0.837986	1	0.386717	0.356095
AT5G04360.1	ATPU1, ATLDA, PU1, LDA - limit dextrinase	0.0261455	2.50182	0.586776	0.733305	0.597393	0.306331	0.58679	0.766384	0.497903	0.117014	0.232878	0.0731683	0.135091	0.182583	0.181356	0.146387	42.61	1	1		13460	19680.7	19295.3	18758.6	16984	29787.6	20290.9	16825.9	16268	4874.66	12876.2	9623.75	23335.9	16513.6	12587.8	23452	27892.2	17142	13211.9	11512.2	19769.9	29787.6		0.451866	0.6607	0.647762	0.629744	0.57017
AT1G28281.1	unknown protein	0.0267989	11.1587	0.0382182	0.042151	0.388694	0.134197	0.130688	0.0348333	0.0909588	0.0159222	0.0150164	0.529633	0.0652693	0.0269445	0.0128316	0.0383874	23.16	1	1		32028.9	25015	12846.8	23049.3	35879.3	18154.4	60072.5	41168	609577	65704	127117	52589.8	61643.5	93793.9	83556.5	25359	26129.2	12212.7	81642.3	48084	36612.9	609577		0.0525429	0.0410367	0.0210749	0.0378119	0.0588592
AT1G53500.1	MUM4, RHM2, ATRHM2, ATMUM4 - NAD-dependent epimerase/dehydratase family protein	0.0269172	4.89172	0.127831	0.244077	0.419216	0.511918	0.625314	0.591733	0.527424	0.0300791	0.158997	0.192082	0.181575	0.350313	0.355782	0.200893	23.54	1	1		3217.8	1995.43	2581.34	7745.44	5719.98	1417.29	12659.8	7997.89	4904.24	14665.7	8334.89	8213.87	20151.3	12015.7	5961.8	7072.91	20325.2	8683.12	11212.2	14534.8	6413.02	20325.2		0.158316	0.0981751	0.127002	0.381076	0.281423
AT1G43170.1	ARP1, emb2207, RPL3A, RP1 - ribosomal protein 1	0.0272496	2.85231	0.671282	0.687998	0.491366	0.350365	0.367871	0.241207	0.301866	0.318271	0.0961043	0.13853	0.169938	0.122488	0.104486	0.0210813	53.76	1	1		51718.8	33578.1	18856.8	32053.6	41266.7	33426.9	33226.6	19152	23860	26225.4	19357.4	8778.51	23558.5	11787.4	21731.7	7796.04	11239.1	18389.8	14433.2	15819.3	16584	51718.8		1	0.649243	0.364603	0.619768	0.797906
AT1G22530.1	PATL2 - PATELLIN 2	0.0281622	2.14985	0.337764	0.566505	0.586726	0.726141	0.612425	0.445086	0.615572	0.0535688	0.192059	0.0489172	0.274649	0.138913	0.0273713	0.00785267	33.35	1	1		38092.1	47870.6	35737.9	44340.5	90417.9	69360.6	74447.4	63720.3	73237.1	120104	87401.4	54132.1	62615.8	65290.7	92758	51775.2	51350.1	57244.7	74912.8	73854.3	73031.4	120104		0.317158	0.398576	0.297557	0.369183	0.752828
ATCG00500.1	ACCD - acetyl-CoA carboxylase carboxyl transferase subunit beta	0.0281891	2.66651	0.262124	0.457266	0.540967	0.698956	0.581061	0.494538	0.508088	0.109059	0.0436192	0.0627105	0.295419	0.190539	0.135558	0.0192503	89.36	2	2		20453.1	44752.8	26275.4	47501.8	54843.1	57240.9	70262.5	62862.8	55672.4	116333	47638.8	79963.5	73583.5	43052.3	86154.6	42957.3	74272.8	55363.6	56759.6	59343.3	61219.8	116333		0.175814	0.384694	0.225863	0.408324	0.471431
AT4G34050.1	CCoAOMT1 - S-adenosyl-L-methionine-dependent methyltransferases superfamily protein	0.0282458	2.58989	0.31543	0.338554	0.681858	0.767016	0.816929	0.627471	0.546677	0.119488	0.122555	0.220279	0.20237	0.147903	0.257347	0.230963	114.11	1	1		44002.3	20188.9	43448.8	47099.5	46006	22425.5	104506	73214.2	54962.1	113749	72225.9	75767.4	73640.7	104597	100538	105081	56712.5	52329.7	81364.4	72948.5	32239.6	113749		0.386836	0.177486	0.381969	0.414064	0.40445
AT5G10240.1	ASN3 - asparagine synthetase 3	0.0283982	58.152	0.0108255	0.246714	0.508382	0.629525	0.0942901	0.0206123	0.482419	0.0187503	0.363146	0.211081	0.467282	0.141148	0.0259767	0.420292	31.67	1	1	AT5G65010.1	3004.54	0	0	6557.01	61458	458.783	56478.4	60041.7	24577.6	72532.4	92514.2	9673.49	126.773	23749.6	2293.2	4606.29	1114.51	0	38367.7	86264.9	9259.25	92514.2		0.0324765	0	0	0.0708757	0.664308
AT2G40840.1	DPE2 - disproportionating enzyme 2	0.0284577	2.4972	0.410768	0.517631	0.56671	0.685182	0.398007	0.274381	0.356826	0.0519475	0.0229259	0.110385	0.330145	0.0835785	0.0928367	0.0426884	21.61	1	1		69231	53772.4	64291.8	78010.7	82442	75568.4	87496.2	102187	68715.8	108512	151988	51918	56560.7	74696	50219.8	26663.1	54649.5	43795	55845.7	59762.9	47090.8	151988		0.455503	0.353794	0.423006	0.513269	0.542425
ATCG00750.1	RPS11 - ribosomal protein S11	0.0289488	2.4956	0.817751	0.327677	0.552518	0.54338	0.436499	0.708338	0.665852	0.236398	0.0788299	0.161865	0.0799311	0.0756295	0.0809398	0.283621	27.7	1	1		28675.9	31769.7	17493.5	11603.5	12094.8	7532.32	23454	15177.9	14028.1	19990	16833	14966.1	11137.6	15661.6	14803.1	21462.7	25432.4	20615.9	25541.5	27130.3	10789.9	31769.7		0.902617	1	0.550635	0.365238	0.380703
AT3G16910.1	AAE7, ACN1 - acyl-activating enzyme 7	0.0292946	3.16883	0.589366	0.288777	0.674919	0.368526	0.498477	0.212987	0.254391	0.131904	0.172206	0.284171	0.191276	0.166094	0.0306406	0.104875	20.08	1	1		229179	185199	289828	192067	92350.7	60629.3	398285	219472	188673	150836	220851	68648.4	187831	138388	269388	75103.3	80861.7	98523.2	118479	53703.4	131778	398285		0.575415	0.464992	0.727691	0.482234	0.231871
AT3G09260.1	PYK10, PSR3.1, BGLU23, LEB - Glycosyl hydrolase superfamily protein	0.0302986	22.7915	0.505428	0.400537	0.0221761	0.338067	0.4035	0.245938	0.380459	0.134396	0.521233	0.0358221	0.425529	0.385663	0.150703	0.424122	45.09	1	1		13646.6	8052.59	13102.5	1245.35	3382.01	22952	1457.52	0	69.4382	2049.57	2191.68	19036.6	5071.58	19429.9	3281.95	2023.69	5995.8	8914.77	1018.54	19669.6	5508.73	22952		0.59457	0.350845	0.570868	0.0542588	0.147351
AT4G33520.2	PAA1, HMA6 - P-type ATP-ase 1	0.0306014	3.83807	0.43747	0.564777	0.430468	0.823785	0.539653	0.214635	0.454862	0.172312	0.13695	0.214464	0.27573	0.207207	0.0920118	0.186512	69.73	1	1	AT4G33520.3	12267.5	8621.45	18931.6	13369.6	16445.5	21593.6	20567.4	9018.04	9597.68	29289.5	15353.7	30341.5	20147.4	9116.25	19858.1	4410.09	5447.05	9679.95	10660.3	10409.2	20334.1	30341.5		0.404314	0.284147	0.623951	0.440637	0.542011
AT2G23600.1	ACL, ATMES2, MES2, ATME8, ME8 - acetone-cyanohydrin lyase	0.0307246	Infinity	0.230043	0.38371	0.172033	0.291376	0	0.0668064	0.353382	0.259233	0.539046	0.2153	0.380505	0	0.0622159	0.35655	24.31	1	1		2493.16	17628.2	2862.71	0	5033.19	33304	0	13770.4	3417.77	3789.36	24252.3	1070.31	0	0	0	647.238	4571.49	1456.03	5776.33	25445.7	4085.02	33304		0.0748606	0.529312	0.0859571	0	0.151129
AT1G42970.1	GAPB - glyceraldehyde-3-phosphate dehydrogenase B subunit	0.0307419	2.11183	0.346146	0.405066	0.538284	0.731	0.507347	0.651679	0.51757	0.106983	0.0861345	0.0164165	0.233191	0.0167477	0.241791	0.103014	72.56	1	1		33930.7	17741.1	27369.6	35594.4	23354.3	33546.9	42398.1	40448.1	40069.4	76115.7	44615.4	46190.6	39005.4	37193.3	39652.6	36548.6	41608	70652.6	32024.8	38526.3	47634.5	76115.7		0.445778	0.233081	0.359579	0.467636	0.306827
AT1G07040.1	unknown protein	0.0312271	6.18742	0.485816	0.162919	0.0785168	0.136766	0.317284	0.153379	0.416782	0.445505	0.0781167	0.0988968	0.0150921	0.179771	0.12421	0.165493	44.18	2	1		29113.1	7056.26	6261.5	4644.9	7064.79	2519.53	590.933	5610.25	656.407	4138.04	3485.52	4321.51	6984.39	15219.9	5507	8497.17	3390.01	1508.84	7781.09	17310.8	11309.5	29113.1		1	0.242374	0.215075	0.159547	0.242667
AT1G22300.1	GRF10, 14-3-3EPSILON, GF14 EPSILON - general regulatory factor 10	0.031647	2.6869	0.279814	0.346173	0.600165	0.492528	0.240694	0.223367	0.454965	0.0801109	0.0439095	0.358003	0.207918	0.0383697	0.0595651	0.0858701	163.7	2	1		144497	216395	128741	189195	231399	185158	180430	286487	583284	290732	406797	164321	165066	121399	134714	90809.8	143837	156213	303595	283854	208673	583284		0.24773	0.370994	0.220718	0.324361	0.396718
AT3G16470.3	JR1 - Mannose-binding lectin superfamily protein	0.0317106	3.64756	0.880587	0.455811	0.241418	0.405755	0.714649	0.369772	0.442334	0.122866	0.199767	0.213998	0.0474861	0.102974	0.14387	0.128385	70.18	1	1		6607.54	4985.63	5862.36	1710.44	2975.29	4349.63	1347.77	3116.56	321.21	3029.11	2594.1	2419.91	4956.82	5254.02	3955.38	1736.11	2069.81	3523.94	2303.74	3889.71	2574.77	6607.54		1	0.754536	0.887224	0.258862	0.450288
AT5G14320.1	Ribosomal protein S13/S18 family	0.0319877	2.16089	0.685986	0.374011	0.481992	0.454244	0.508519	0.808197	0.529075	0.273095	0.0689471	0.101873	0.0922993	0.124394	0.186928	0.0614079	22.11	1	1		153325	84947.2	77264.4	69348.6	53264.8	49422.2	91890.2	66037.1	63777.2	80433.2	74884.6	53622.9	88369.2	89580.3	55956.5	143396	137347	91007	90231.7	81701.7	71427.9	153325		1	0.554033	0.503926	0.452298	0.347398
AT1G29880.1	glycyl-tRNA synthetase / glycine--tRNA ligase	0.0329549	9.21584	0.130861	0.191763	0.486024	0.670417	0.127214	0.0727462	0.573995	0.104202	0.0871179	0.0921882	0.371752	0.146189	0.0215502	0.421266	48.3	1	1		25646.8	2207.89	16712.2	26328.8	28557	10422.3	66446.7	53310.3	45766.4	113522	84438.6	30360.8	33604.6	4907.45	4812.75	5457.44	9340.39	9977.07	82869.5	101604	11009.6	113522		0.225919	0.019449	0.147216	0.231926	0.251555
AT2G39220.1	PLP6, PLA IIB - PATATIN-like protein 6	0.0332521	2.4313	0.539043	0.529523	0.467097	0.305898	0.638466	0.743728	0.662789	0.0872765	0.0765322	0.0922793	0.169215	0.0762367	0.278942	0.156748	30.24	1	1		25231.3	19838.4	18813.5	24028.2	17989.7	20737	19932.8	21124.3	14299.5	19388.1	6270.19	10594.3	22595.5	28509.1	24561.4	39504	30993.5	17643.2	19810.4	32177.4	26560.7	39504		0.638702	0.502186	0.476241	0.608246	0.455388
AT1G77060.1	Phosphoenolpyruvate carboxylase family protein	0.0335107	2.60585	0.759206	0.291347	0.712039	0.522917	0.552517	0.539211	0.496484	0.209616	0.225287	0.0588181	0.0930128	0.176436	0.116178	0.104851	33.94	1	1		7198.03	7693.96	11656.1	2385.92	6376.97	1424.98	7634.21	8260.75	9003.74	5035.32	7202.11	6048.01	6827.51	8275.51	4217.5	5304.03	7830.1	5721.11	4400.67	6708.49	6251.99	11656.1		0.617535	0.660082	1	0.204693	0.547094
AT5G21060.1	Glyceraldehyde-3-phosphate dehydrogenase-like family protein	0.0336307	2.01775	0.379912	0.402122	0.484359	0.488628	0.76657	0.419099	0.723048	0.132911	0.144864	0.0989391	0.116773	0.138735	0.10302	0.239877	77.98	1	1		14272.9	6881.13	10539.4	8636.38	9083.47	15826.5	16642.2	11751	12013.5	17172.1	12748.3	10842.5	23666.3	23419.2	16864.1	14459	11770.6	8733	16360.5	27807.7	16150.6	27807.7		0.513272	0.247454	0.379011	0.310575	0.326653
AT2G01130.1	DEA(D/H)-box RNA helicase family protein	0.0336307	5.28189	0.193178	0.194407	0.0892329	0.112696	0.260009	0.471318	0.304092	0.0651558	0.147168	0.0550654	0.195195	0.0720053	0.457899	0.194709	23.84	1	1		19285.2	21790.3	10693	27201.2	2434.69	22462	8168.38	2956.37	12788.2	0	0	30200.5	16737.4	23340.5	29600	89327.6	17902.1	19075.5	15109.7	19279.1	47102.6	89327.6		0.215893	0.243937	0.119706	0.30451	0.0272557
ATCG00770.1	RPS8 - ribosomal protein S8	0.0339	2.3422	0.606773	0.417627	0.348587	0.520308	0.516271	0.81646	0.684522	0.173016	0.153284	0.174	0.137933	0.0392698	0.166077	0.0630292	92.38	2	2		113231	93818.8	62464.1	87810.9	45855.9	51832.9	77413.1	25888.7	51532.2	96113.5	55493.1	79501.9	82814.1	75071.8	71429.1	148059	114423	100171	111996	97468.5	94584.1	148059		0.764771	0.63366	0.421888	0.593082	0.309714
AT2G43710.1	SSI2, FAB2 - Plant stearoyl-acyl-carrier-protein desaturase family protein	0.0341723	2.51759	0.317227	0.423805	0.539125	0.576707	0.453746	0.798646	0.439875	0.0205776	0.134402	0.168337	0.0661272	0.171826	0.251145	0.0959201	96.42	2	2	AT2G43710.2	17435.2	19205.6	19774.1	21514.6	34255.8	19598	39079.3	36244.2	20553.1	31036.3	32947.3	38576.6	38571.9	22298.4	19822.8	59279.2	52089.1	30661	32519.6	23942.3	21764.3	59279.2		0.29412	0.323985	0.333576	0.362937	0.577873
AT3G17170.1	RFC3 - Translation elongation factor EF1B/ribosomal protein S6 family protein	0.0345814	2.50198	0.653522	0.542617	0.340298	0.536045	0.488036	0.851421	0.352481	0.303971	0.0463848	0.155544	0.061716	0.197312	0.119106	0.0547944	20.98	1	1		344007	421486	796918	454559	452956	389747	276505	392402	144662	467443	441743	372365	491278	207872	467623	776026	586422	673089	330848	261884	249963	796918		0.431671	0.528895	1	0.570397	0.568384
AT1G16080.1	unknown protein	0.0346035	2.15808	0.766159	0.725898	0.905539	0.774368	0.744714	0.419604	0.645674	0.0656555	0.0846675	0.0988107	0.0140783	0.150495	0.224074	0.1563	55.27	1	1		143901	122231	140286	145620	120454	118988	161566	176821	141967	137553	134181	139039	136333	155658	103051	32581.5	111465	78537.4	144332	90062.3	108112	176821		0.813826	0.691271	0.793379	0.823547	0.681221
AT3G14067.1	Subtilase family protein	0.0346842	4.85899	0.610912	0.561556	0.125728	0.187067	0.413048	0.565156	0.475364	0.29745	0.380316	0.0965786	0.261825	0.143864	0.187616	0.157283	65.66	1	1		88698.7	240474	144070	82826.1	93966.7	258216	6006.06	35853.1	55536	9600.12	8941.55	126369	127573	63765.4	128629	167304	90476.1	180018	86873.5	114525	166842	258216		0.343505	0.931288	0.557941	0.320762	0.363907
AT2G05990.1	MOD1, ENR1 - NAD(P)-binding Rossmann-fold superfamily protein	0.034753	2.19382	0.908146	0.636013	0.634915	0.413957	0.617243	0.614942	0.694168	0.0696744	0.331891	0.0948367	0.0622772	0.0948802	0.0824288	0.0103319	125.31	1	1		115210	134268	123768	76429	47971.4	136999	78350.1	101925	80673	51965.1	51608.6	66561.3	99229.6	79984.7	74470.8	96888.5	80693.1	75158	95135.1	93667.9	96498.2	136999		0.840956	0.980064	0.903419	0.55788	0.350159
AT1G32990.1	PRPL11 - plastid ribosomal protein l11	0.0347861	2.34557	0.757588	0.541594	0.336391	0.343085	0.422757	0.78903	0.611043	0.152125	0.181854	0.0264486	0.205175	0.253489	0.195383	0.0341735	114.82	2	1		458088	598809	409858	325359	246126	477088	223063	230377	197842	211556	94206.4	358480	460419	159794	198280	645362	485814	396454	378202	419473	385358	645362		0.709815	0.927866	0.635083	0.50415	0.381376
AT2G23820.2	Metal-dependent phosphohydrolase	0.0348837	3.07993	0.316987	0.300053	0.587596	0.356556	0.190783	0.246959	0.281754	0.0524166	0.0938939	0.358677	0.0612972	0.0386812	0.0373488	0.0861287	52.09	1	1		193189	212360	152182	183803	226717	117417	243065	204305	586492	224784	234576	167992	105797	137004	92876.6	166449	122651	145418	207269	109203	179266	586492		0.329397	0.362085	0.259479	0.313393	0.386564
AT4G11380.1	Adaptin family protein	0.0350804	2.04856	0.398727	0.566745	0.498053	0.572169	0.556765	0.816818	0.775787	0.0769634	0.0591579	0.07869	0.0973325	0.0585068	0.158012	0.307767	25.77	1	1	AT4G23460.1	24291.6	28632.1	19339.8	38290.6	32886.1	31537.4	30297.4	34734	25233.3	41348	30899.7	31449.6	37296.9	30243.4	33365.1	57801.3	51240.8	38994.1	54519.4	60411.8	25668.9	60411.8		0.402101	0.473949	0.320133	0.633828	0.544366
AT2G20630.1	PIA1 - PP2C induced by AVRRPM1	0.0351549	27.4612	0.428941	0.151462	0.0259167	0.124497	0.711705	0.479242	0.313691	0.494618	0.0895238	0.0448891	0.215635	0.213126	0.456333	0.36196	44.01	1	1		2722.98	9909.8	42467.6	7632.81	9614.03	2209.46	0	0	3329.18	0	0	15992.4	40998.5	24749.3	25675.6	6389.96	42818.9	12353	30450.3	9717.61	127.768	42818.9		0.0635929	0.231435	0.991796	0.178258	0.224528
AT3G17020.1	Adenine nucleotide alpha hydrolases-like superfamily protein	0.0352834	3.5361	0.494714	0.66364	0.232735	0.248276	0.412977	0.822973	0.478626	0.439546	0.28728	0.0199885	0.0841257	0.202931	0.0938698	0.172858	24.61	1	1		230381	65309.5	46227.5	218975	153088	86607.4	49599.6	52610.8	58642.9	41708.2	78931.3	50955	58776.8	78772.3	147877	198206	205594	164993	73477.2	152553	104769	230381		1	0.283484	0.200657	0.95049	0.6645
AT4G15550.1	IAGLU - indole-3-acetate beta-D-glucosyltransferase	0.0361833	720.751	0.0494219	0.220363	0.00378677	0.00400354	0.000836889	0.603189	0.393891	0.0510007	0.158017	0.00222624	0.00440872	0.00104821	0.145343	0.532654	57.48	2	1	AT1G05560.1	1.22178	965.321	2125.27	5466.89	951.912	7367.01	93.3495	27.0528	116.497	182.017	0	68.4435	10.3862	41.9694	0	15784.4	12191.1	9759.89	6.53864	3781.93	20853.2	20853.2		5.85893e-05	0.0462912	0.101916	0.26216	0.0456482
AT1G07700.1	Thioredoxin superfamily protein	0.0362468	5.22376	0.373552	0.704866	0.349851	0.164694	0.583255	0.860321	0.492727	0.292889	0.175016	0.26517	0.0854339	0.0475847	0.1246	0.277101	25.39	1	1		5961.62	3308.67	15705.1	13907.6	13034.6	20184.5	2205.64	13980.4	7204.73	1624.87	3995.36	5391.08	11823.6	13287.6	13884.7	22286.4	16951.2	18282.8	4083.85	12861.7	15997.8	22286.4		0.2675	0.148461	0.704693	0.624041	0.584868
AT5G36160.1	Tyrosine transaminase family protein	0.0363739	5.56032	0.0904157	0.202997	0.496638	0.340701	0.118247	0.0893182	0.178582	0.02664	0.160039	0.438714	0.151036	0.04274	0.0624405	0.0690245	51.12	2	2		6574.29	11374.5	7667.74	15524.7	35774.6	6213.63	18468.8	27798.5	94439.8	22255.8	48522.2	25749.3	6847.73	14843.1	11810.7	4143.85	6002.5	15159.2	21503	9412.08	19680.7	94439.8		0.0696135	0.120442	0.0811918	0.164387	0.378808
AT1G69740.1	HEMB1 - Aldolase superfamily protein	0.0363893	2.72333	0.804785	0.730548	0.757799	0.739342	0.295516	0.491716	0.433604	0.293539	0.166787	0.18367	0.283882	0.0964638	0.216258	0.160251	72.15	1	1		50304.6	23502.9	47645.7	45037.9	28261.2	36950.9	48190.5	30033.2	36138.7	45541.8	20703	45332.2	13286.4	10999.7	20311.3	35031.4	13355.1	25820.3	30894.7	15505.3	19036.9	50304.6		1	0.467212	0.947142	0.895303	0.5618
AT4G14880.1	OASA1, OLD3, CYTACS1 - O-acetylserine (thiol) lyase (OAS-TL) isoform A1	0.0366439	7.72061	0.328522	0.171806	0.484499	0.690454	0.515395	0.08943	0.431999	0.036358	0.105037	0.0926742	0.271471	0.462675	0.0855151	0.171261	92.24	1	1		20981.6	16928.2	20156.1	3058.72	14590.3	12717.5	28549.9	23082.4	34002.5	37674.8	26400.1	57962.2	58916.4	27564.8	4614.3	663.657	4492.91	10650.1	13887.7	32464.2	30003.5	58916.4		0.356125	0.287326	0.342115	0.0519163	0.247644
AT3G62900.1	CW-type Zinc Finger	0.0374778	57.3376	0.0116601	0.0635487	0.181277	0.203807	0.668563	0.0299039	0.226507	0.0201959	0.0671303	0.060025	0.139946	0.29078	0.0517951	0.171184	21.01	1	1		0	0	2978.44	0	4843.35	11389.4	19367.8	17279.3	9657.96	9669.2	11311.1	31079.9	46777.4	85146.1	38853.2	0	7638.61	0	31233.2	3046.16	23579.2	85146.1		0	0	0.0349804	0	0.0568828
AT3G62030.1	ROC4 - rotamase CYP 4	0.0381789	5.53442	0.462126	0.101446	0.561443	0.454788	0.212577	0.15558	0.238779	0.208306	0.0492655	0.380333	0.108356	0.054587	0.107213	0.241383	61.34	1	1		25222.8	17367.6	42319.2	9534.93	5462.27	3642.14	61245.6	22187.2	19725	31190.1	20211.3	32159.9	9758.94	16439.6	12859.6	8519.22	16541.2	3525.39	31162.2	2690.73	10019.7	61245.6		0.411831	0.283573	0.690975	0.155683	0.0891862
AT2G35780.1	scpl26 - serine carboxypeptidase-like 26	0.0384328	2.05212	0.839869	0.578693	0.488216	0.409269	0.684413	0.477074	0.602914	0.152975	0.071685	0.0191136	0.124823	0.191662	0.13629	0.212424	56.6	1	1		57941.4	40282.5	47765.8	28884.3	36884.2	34822.4	29334.5	28401.1	27128.3	17681.2	21728.4	31731.4	38245.7	29323.2	51398.8	22635.5	36745.7	23545.9	31288	24860.3	48652.9	57941.4		1	0.695228	0.82438	0.498508	0.636577
AT3G60050.1	Pentatricopeptide repeat (PPR) superfamily protein	0.038525	2.27333	0.344337	0.395672	0.727373	0.751993	0.782791	0.355486	0.545281	0.209192	0.0854684	0.0979259	0.175067	0.20251	0.101922	0.188572	32.43	1	1		144474	30787.7	122964	139045	113942	89698.6	242592	192263	195112	273484	175874	201933	172981	216288	288695	120449	118768	68664.7	214818	106523	150919	288695		0.500438	0.106644	0.42593	0.481632	0.39468
AT1G17550.1	HAB2 - homology to ABI2	0.0397864	2.92112	0.607439	0.499772	0.811325	0.62335	0.464029	0.277744	0.526274	0.0601426	0.133954	0.165898	0.209798	0.141562	0.246694	0.195785	22.06	1	1		3841.81	4603.58	4566.22	2465.14	4077.2	4163	4914.5	5324.31	7140.15	3898.72	6146.5	3307.23	3365.51	4296.86	2277.34	957.801	4017.04	974.57	5370.99	2904.83	2997.19	7140.15		0.538058	0.644745	0.639513	0.345251	0.571024
AT5G18470.1	Curculin-like (mannose-binding) lectin family protein	0.0399755	7.9269	0.0477736	0.0575529	0.378696	0.119383	0.122625	0.21748	0.302208	0.0104406	0.0262477	0.538097	0.0383312	0.0399235	0.0474028	0.133901	83.66	1	1		19388.8	15971.3	12426.8	17215	28759.9	11594	24642.6	20732.7	333426	38073.7	53363.7	27979.1	36903.8	55734.8	30020.9	90551.8	65896.5	61091.9	85893.7	150948	65450.9	333426		0.0581502	0.0479004	0.0372701	0.0516307	0.0862558
AT5G55310.1	TOP1BETA, TOP1 - DNA topoisomerase 1 beta	0.0401113	2.63525	0.216486	0.22534	0.54127	0.38844	0.418618	0.205396	0.285772	0.0550953	0.0246213	0.397285	0.11455	0.085047	0.0407294	0.0850613	20.47	1	1		85688.1	50841.9	76671.3	75793.4	80991.3	65136.4	101326	103455	328275	131672	162868	88005.3	162924	107592	141750	66580.7	81199.8	54499.1	125662	73541.2	82232	328275		0.261025	0.154876	0.233558	0.230884	0.246718
AT4G38680.1	GRP2, CSDP2, CSP2, ATCSP2 - glycine rich protein 2	0.0404333	8.83617	0.0958724	0.24935	0.419668	0.560901	0.638147	0.847145	0.264917	0.0981121	0.0561289	0.150571	0.274624	0.288935	0.217083	0.183885	44.14	1	1		12.7883	630.424	1411.27	1599.02	1503.57	2240.8	1851.81	3985.36	3156.03	1770.16	4813.37	5436.2	2972.89	3810.18	6891.99	4276.34	6734.29	7143.11	462.965	3046.32	2167.7	7143.11		0.00179029	0.0882563	0.197571	0.223855	0.210493
AT5G42850.1	Thioredoxin superfamily protein	0.0408654	2.19172	0.444966	0.595413	0.651387	0.975243	0.553936	0.81436	0.579808	0.248124	0.14193	0.223124	0.0399185	0.139545	0.0905827	0.100723	35.82	1	1		6003.67	6958.94	15658.5	14113	9281.94	14903.2	9459.12	18985.7	13453.6	21440.6	19922.5	21366.4	9272	11213.6	15144.6	15693	17148.6	19539.6	14601.3	10282.4	12410.7	21440.6		0.280014	0.324568	0.730318	0.658237	0.432913
AT4G37000.1	ACD2, ATRCCR - accelerated cell death 2 (ACD2)	0.0410095	Infinity	0	0.000144439	0.168087	0.442042	0	0	0	0	0.000250176	0.182065	0.509978	0	0	0	23.5	1	1		0	0	0	0	0	7.96072	2623.06	6640.99	0	18371.6	5991.45	0	0	0	0	0	0	0	0	0	0	18371.6		0	0	0	0	0
AT1G80480.1	PTAC17 - plastid transcriptionally active 17	0.041418	2.00238	0.583885	0.792893	0.622334	0.720091	0.396393	0.793728	0.533969	0.0543545	0.0574346	0.0898575	0.242498	0.195154	0.0878669	0.179493	40.26	1	1		73332.4	74810.8	86624.4	112835	97796.9	108173	73147.9	96668.1	80411.2	76867.9	78639	134026	80257.9	28069.9	51053.3	114502	92874.2	111764	54924.1	60624.7	99148.5	134026		0.547151	0.558181	0.646325	0.841886	0.729686
AT1G58270.1	ZW9 - TRAF-like family protein	0.0418654	3.25777	0.273528	0.206477	0.137962	0.204299	0.272883	0.449448	0.289671	0.150713	0.143172	0.238957	0.112199	0.106475	0.476801	0.205284	58.35	1	1		5769.57	7466.1	1999.36	4104.17	1050.33	6345.91	0	0	7684.25	6192.06	2442.57	2744.5	3085.55	5074.4	7039.19	18566.1	3178.43	3288.95	3722.01	9737.27	2674.89	18566.1		0.310758	0.402136	0.107689	0.221057	0.0565726
AT1G65960.2	GAD2 - glutamate decarboxylase 2	0.0421221	4.6582	0.121608	0.185088	0.480368	0.238264	0.136088	0.103123	0.135635	0.0142088	0.0430283	0.451176	0.110723	0.0123094	0.0263794	0.0593464	444.48	6	2	AT1G65960.1	44358.6	41193.5	35111.7	55737.9	77373.2	50539	62247.5	83645.4	330745	75362.2	117025	44026.1	41719.8	49563.3	43748	25770.8	33376.8	43174.6	67190.3	37058.8	30332.3	330745		0.134117	0.124548	0.10616	0.168523	0.233937
AT1G80380.3	P-loop containing nucleoside triphosphate hydrolases superfamily protein	0.0422344	2.25099	0.900924	0.66688	0.765241	0.656576	0.400235	0.432737	0.512666	0.164711	0.202966	0.126588	0.0984684	0.245589	0.0117221	0.203307	37.42	1	1		30665	43142.3	42796.4	29556.3	19648	37107.9	36306.9	36025.7	26710.2	31893.2	23626.5	29458.8	9936.8	29415.1	12449.3	18903.4	19015.4	18088.9	28506.6	25728.9	12117.3	43142.3		0.710788	1	0.991983	0.685089	0.455423
AT1G53240.1	mMDH1 - Lactate/malate dehydrogenase family protein	0.0427153	1.99887	0.392724	0.456259	0.785003	0.558943	0.477077	0.427162	0.536427	0.0899538	0.0658758	0.18761	0.103071	0.0603891	0.117528	0.185187	122.24	2	2		1.22978e+06	1.42088e+06	887659	1.28274e+06	1.59675e+06	1.23125e+06	2.10383e+06	1.96557e+06	3.00323e+06	2.00477e+06	1.64224e+06	1.38889e+06	1.24065e+06	1.601e+06	1.45666e+06	1.67208e+06	983546	1.19297e+06	2.22781e+06	1.14773e+06	1.4575e+06	3.00323e+06		0.409485	0.473118	0.295568	0.427121	0.531679
AT1G27020.1	unknown protein	0.043333	3.33046	0.206659	0.314588	0.51709	0.403117	0.556954	0.68827	0.542244	0.0601746	0.130186	0.425677	0.00354567	0.12822	0.204527	0.0788776	71.79	1	1		9581.17	17584.8	15274	11965.2	23043	29596.4	13435	24301.8	68454.1	27851.8	27369.4	27563.8	40008.3	45808.9	28560	56162.5	54193.9	30988.3	40537.3	39925.2	30894.1	68454.1		0.139965	0.256885	0.223127	0.174792	0.336619
AT1G10760.1	SEX1, SOP1, SOP, GWD1, GWD - Pyruvate phosphate dikinase, PEP/pyruvate binding domain	0.0440547	2.42115	0.302425	0.718895	0.732216	0.663681	0.571949	0.34271	0.303065	0.204048	0.343842	0.106371	0.0944748	0.11839	0.136067	0.163881	33.81	1	1		24348.7	9422.12	44498.7	86268.7	70840.6	28945	53711.8	72036.7	63753.4	65329.1	57404.7	49030.8	37571.8	54575.5	55876.4	18958	42176.5	27560.9	42182.8	20766.1	15486.1	86268.7		0.282243	0.109218	0.515815	1	0.821163
AT1G62640.1	KAS III - 3-ketoacyl-acyl carrier protein synthase III	0.0441471	3.05991	0.523784	0.556872	0.238144	0.358734	0.568345	0.7287	0.605089	0.203387	0.184548	0.0689796	0.291743	0.132954	0.240267	0.148708	32.79	1	1		41114.8	90114.3	59814.2	83192.2	41973.3	77946	38604.5	24816.1	23439.4	26008.4	20391.9	84442.9	65813.6	54829.2	86653.4	121579	65992.7	78211.9	55514.3	73510.2	91673.6	121579		0.338174	0.7412	0.491979	0.684265	0.345235
ATCG00900.1	RPS7.1, RPS7 - Ribosomal protein S7p/S5e family protein	0.0445725	2.79363	0.578031	0.448566	0.313308	0.471791	0.428434	0.875267	0.853786	0.254821	0.079635	0.158502	0.0645977	0.230289	0.0621594	0.151039	46.02	1	1		232544	217788	88594.4	163219	141184	113816	96180.9	48716.7	147214	165809	148302	125762	50602.5	171007	177840	293496	266493	256064	217033	268210	310783	310783		0.748251	0.700773	0.285069	0.525186	0.454287
AT5G38060.1	unknown protein	0.0448721	2.2383	0.669211	0.689435	0.467192	0.680344	0.413863	0.308017	0.524083	0.211498	0.283483	0.149578	0.0340195	0.109029	0.142672	0.103407	61.06	1	1		41330	21501.5	31281.9	20840.6	29239.2	46877.8	24159	27505.6	14038.2	31137.4	33725.1	30816.5	23647.1	20827.8	13728.2	22156.3	10837	10324.2	30164.6	21844.5	21694.4	46877.8		0.881654	0.458672	0.667308	0.444572	0.623733
AT3G08740.1	elongation factor P (EF-P) family protein	0.0458702	3.19757	0.638557	0.589031	0.268344	0.199701	0.549016	0.532797	0.61967	0.347727	0.356651	0.111452	0.338375	0.241491	0.180302	0.344189	35.54	1	1		52249.1	150082	191427	74111.7	83560.9	205546	28705.1	68511	68254.9	823.327	960.888	121359	163523	64317.4	110704	67956.1	139134	121452	45682.4	168825	167604	205546		0.254197	0.730165	0.93131	0.360561	0.406532
AT1G15950.1	CCR1, IRX4, ATCCR1 - cinnamoyl coa reductase 1	0.0468859	16.5173	0.0393831	0.248118	0.321669	0.599448	0.605837	0.650504	0.172398	0.0402326	0.157213	0.236253	0.227409	0.274861	0.354311	0.118067	66.77	1	1		982.748	0	461.157	5066.99	1249.18	2780.61	6931.23	1171.8	3690.37	6844.93	4818.57	10314.1	7032.06	10933.5	4246.29	3563.26	8065.2	12221	3247.32	2588.55	484.754	12221		0.0804145	0	0.0377347	0.414612	0.102216
AT5G02790.1	GSTL3 - Glutathione S-transferase family protein	0.0472174	2.52244	0.611124	0.554039	0.508757	0.636494	0.63342	0.252333	0.584495	0.0118196	0.0754467	0.112849	0.039932	0.325257	0.172456	0.0141466	77.94	1	1		71114.6	73681	71454	58857.9	75494	61697.9	56443.4	74739.2	48843.8	74103.2	70927.6	80195.9	117952	61439.1	44748.1	7872.84	33333.3	48083.1	69790.1	70016.5	67019.9	117952		0.602912	0.624671	0.60579	0.498999	0.640042
AT3G59980.1	Nucleic acid-binding, OB-fold-like protein	0.0477938	2.35489	0.666566	0.47846	0.352376	0.331512	0.363666	0.780677	0.486682	0.296558	0.233619	0.136899	0.025614	0.10064	0.087194	0.13282	31.95	1	1		82315.9	46706.1	35584.9	61059.2	32728.6	24366.6	38627.6	16608.6	31782.4	24898.9	28886	28081.3	20608.1	36437.3	32761.1	71663.9	63790	57332.3	28110.4	42514.7	49560	82315.9		1	0.567401	0.432297	0.741767	0.397598
AT1G30690.1	Sec14p-like phosphatidylinositol transfer family protein	0.0481818	3.63014	0.440329	0.56388	0.682721	0.700106	0.394383	0.19286	0.332446	0.192122	0.015633	0.250254	0.298982	0.189235	0.288002	0.157168	91.44	2	1		1311.23	2574.52	1251.61	2152.14	2262.83	2163.89	1625.27	3559.62	2780.49	2715.61	3889.04	1563.57	2356.98	1304.79	939.532	164.599	2041.48	44.0303	1349.03	1874.13	655.532	3889.04		0.337161	0.661995	0.321829	0.553386	0.581847
AT1G21440.1	Phosphoenolpyruvate carboxylase family protein	0.0488015	2.79268	0.705197	0.595493	0.535332	0.30931	0.699706	0.863806	0.565352	0.0252559	0.207938	0.109511	0.368799	0.167446	0.118288	0.12971	59.76	1	1		21962.8	22092.1	20693.3	16348.9	13010.3	25316.4	14338.8	14561.2	20251.9	3960.01	1989.46	22450.1	16937.7	20302	27004.3	24627.3	24078.4	30605.2	12824.4	18694.8	20389	30605.2		0.717616	0.721839	0.676137	0.534188	0.425099
AT4G17300.1	NS1, OVA8, ATNS1 - Class II aminoacyl-tRNA and biotin synthetases superfamily protein	0.0497587	2.04366	0.944214	0.788492	0.462021	0.463301	0.776628	0.726641	0.788094	0.0852632	0.00504824	0.089386	0.158998	0.136783	0.342877	0.182521	31.94	1	1		19263.2	22462.4	22768	18039.5	17995.6	17822.1	8973.49	9759.35	12825.1	6943.01	10519.3	14183	21244.8	16325.3	15476.7	7534.56	20796	21301.8	18398.4	21852.7	13578.8	22768		0.846066	0.986577	1	0.792316	0.79039
AT4G16390.1	SVR7 - pentatricopeptide (PPR) repeat-containing protein	0.0499286	5.78489	0.251398	0.234537	0.604328	0.41747	0.15127	0.104467	0.152119	0.102738	0.160231	0.379793	0.169148	0.068401	0.0118448	0.0835799	26.46	1	1		22264.4	9270.86	16190.6	16170.6	24251.1	4103.17	36087.5	15358.7	63280.6	33094.8	32086.6	14071.8	4623.56	11441.1	12652.7	5856.8	6619.55	7355.81	14479	3988.68	10411	63280.6		0.351836	0.146504	0.255855	0.255538	0.383231
AT2G42590.1	GRF9, GF14 MU - general regulatory factor 9	0.049999	3.28093	0.214905	0.705087	0.631228	0.565549	0.258424	0.235276	0.645359	0.0769758	0.257291	0.33066	0.201733	0.0709307	0.179335	0.196091	62.97	1	1		8256.02	17233.8	16706.8	34460.3	38533.7	65450.1	22543.6	64986.2	36411.9	30651.8	52195.4	28198.6	17519.4	11998.4	21223.8	1954.14	23604.3	20638	40677.7	55782.1	30256.6	65450.1		0.126142	0.263312	0.25526	0.526512	0.58875
[truncated: 16 more columns]

## Sheet: all detected proteins
sum of all proteins in mpk3 DD				Normalized abundance (relative to maximum)																			Normalized abundance																						Max. normalization of normalized abundance
				MEAN							SD												0h			2h			4h			6h			8h			10h			24h				0h			2h
Protein code	Description	Anova (p)	Max f change	0h	2h	4h	6h	8h	10h	24h	0h	2h	4h	6h	8h	10h	24h	Conf score	Peptide count	Peptides used for quant	Highest mean	Lowest mean	replicate 1	replicate 2	replicate 3	replicate 1	replicate 2	replicate 3	replicate 1	replicate 2	replicate 3	replicate 1	replicate 2	replicate 3	replicate 1	replicate 2	replicate 3	replicate 1	replicate 2	replicate 3	replicate 2	replicate 3		Max.	replicate 1	replicate 2	replicate 3	replicate 1	replicate 2
AT1G02930.1	ATGSTF6, GST1, ERD11, ATGSTF3, GSTF6, ATGST1 - glutathione S-transferase 6	8.02311e-10	46.3217	0.0202274	0.0152387	0.0477154	0.114312	0.154825	0.329231	0.705884	0.00591729	0.000416316	0.00485461	0.0243816	0.0552504	0.135899	0.254727	1065.35	18	10	24h	2h	767496	525394	441799	424951	448457	433460	1.21085e+06	1.39983e+06	1.48138e+06	4.07165e+06	2.83213e+06	2.89958e+06	5.851e+06	4.69895e+06	2.72777e+06	1.38231e+07	7.91037e+06	6.50127e+06	1.60542e+07	2.85865e+07	1.58956e+07	2.85865e+07	0.0268482	0.0183791	0.0154548	0.0148654	0.0156877
AT5G48540.1	receptor-like protein kinase-related family protein	2.64147e-09	22.9965	0.0376393	0.0302003	0.0581185	0.0725861	0.122938	0.203425	0.694503	0.00725563	0.00861729	0.0108446	0.017613	0.0152881	0.0365037	0.264798	353.97	5	5	24h	2h	53151.9	61126.9	41265.6	53928.6	30248.1	40626.3	63748.3	93076	83350.6	89858.5	82431.3	127673	148977	191034	168032	315550	302456	222650	731084	1.3775e+06	761450	1.3775e+06	0.0385857	0.0443752	0.0299568	0.0391496	0.0219587
AT1G24190.1	SIN3, ATSIN3, SNL3 - SIN3-like 3	2.84444e-09	33.4775	0.0381695	0.0201932	0.0487966	0.0754339	0.12993	0.239998	0.676018	0.0123227	0.00435068	0.0103748	0.00507259	0.0359269	0.0391686	0.28241	20	1	1	24h	2h	29516.6	14916.1	24648.1	12038.2	14875.9	9632.44	23551.5	36012.6	28750	48131.3	42146	46246.3	73286.1	102153	59713.4	152118	163881	118359	329481	603281	290724	603281	0.0489268	0.024725	0.0408568	0.0199545	0.0246583
AT5G38900.1	Thioredoxin superfamily protein	3.0864e-09	47.2373	0.0162281	0.0182404	0.0224014	0.0237703	0.0557415	0.120478	0.766572	0.00125751	0.0019384	0.00903557	0.011927	0.015814	0.0185094	0.203491	314.91	5	5	24h	0h	20902.8	23960.7	24006.8	27426.4	27346.4	22637.4	23770.2	24863.5	46435.6	35608.5	15850.3	49419.8	99942	81229.2	55389.6	196311	171030	143953	952253	1.41463e+06	886366	1.41463e+06	0.0147762	0.0169378	0.0169703	0.0193877	0.0193311
AT5G54500.1;AT5G54500.2	FQR1 - flavodoxin-like quinone reductase 1	4.9306e-09	9.88544	0.100613	0.099663	0.0820051	0.0959739	0.135293	0.227081	0.810656	0.00283661	0.00673536	0.00111801	0.022284	0.0233288	0.0766605	0.164711	402.55	8	2	24h	4h	463970	482226	456623	478294	427202	484084	383319	384867	375193	460132	336159	541852	623813	739610	522936	1.45517e+06	939531	771436	3.25539e+06	4.64759e+06	3.39983e+06	4.64759e+06	0.0998302	0.103758	0.0982493	0.102912	0.091919
AT1G65970.1;AT1G60740.1	TPX2 - thioredoxin-dependent peroxidase 2	1.34296e-08	16.935	0.046183	0.0528944	0.0464161	0.105308	0.157199	0.379551	0.78211	0.00230652	0.00671132	0.007282	0.0301521	0.0514006	0.177939	0.188877	673.33	11	8	24h	0h	443816	464620	420402	438311	517900	565737	389282	523474	422789	1.28454e+06	708104	1.03743e+06	2.0122e+06	1.48385e+06	1.02709e+06	5.52409e+06	3.19953e+06	2.19731e+06	6.37769e+06	9.59111e+06	6.5351e+06	9.59111e+06	0.0462737	0.0484428	0.0438324	0.0456997	0.0539979
AT5G17990.1	TRP1, pat1 - tryptophan biosynthesis 1	1.41168e-08	4.99239	0.190398	0.19803	0.157838	0.176337	0.19923	0.280171	0.787986	0.0338612	0.009074	0.0155177	0.0135425	0.0239722	0.0310133	0.183974	511.5	9	9	24h	4h	689443	652762	486085	640185	602171	659216	450748	548013	516864	593716	584920	514626	716955	632371	563771	989055	909518	791750	2.21994e+06	3.20081e+06	2.14584e+06	3.20081e+06	0.215396	0.203936	0.151863	0.200007	0.18813
AT4G02520.1;AT2G02930.1	ATGSTF2, ATPM24.1, ATPM24, GST2, GSTF2 - glutathione S-transferase PHI 2	1.52383e-08	5.53278	0.188425	0.15247	0.143757	0.193461	0.287093	0.36761	0.795378	0.0294576	0.0205966	0.000210359	0.0364716	0.0480594	0.0324384	0.178434	1044.68	17	15	24h	4h	1.09378e+07	8.13242e+06	8.86163e+06	7.50516e+06	6.53094e+06	8.5658e+06	7.1131e+06	7.10487e+06	7.09245e+06	8.80392e+06	8.25809e+06	1.16165e+07	1.60153e+07	1.50406e+07	1.15023e+07	1.77747e+07	1.99266e+07	1.67928e+07	3.52783e+07	4.94129e+07	3.32146e+07	4.94129e+07	0.221355	0.164581	0.179338	0.151887	0.132171
AT5G39050.1	HXXXD-type acyl-transferase family protein	1.66247e-08	22.9864	0.0346322	0.0316674	0.037508	0.0451613	0.0712196	0.177979	0.727919	0.00342784	0.00488406	0.00710433	0.0108443	0.0291544	0.0621358	0.237018	364.01	7	7	24h	2h	41340.3	48816.5	49770.7	48855	43339.8	35753.8	53753.1	58044.9	39748.7	65888.5	44359.6	72221.1	99961.1	133005	54788.2	321161	243985	153957	831642	1.3468e+06	762636	1.3468e+06	0.0306953	0.0362464	0.0369549	0.036275	0.0321799
AT1G02920.1	ATGSTF7, GST11, ATGSTF8, GSTF7, ATGST11 - glutathione S-transferase 7	1.75729e-08	25.6374	0.0349174	0.0314432	0.0484167	0.0923347	0.147764	0.295252	0.806122	0.00692732	0.00890231	0.021737	0.0232278	0.0511752	0.0946856	0.168092	1249.46	16	9	24h	2h	1.12087e+06	1.11277e+06	772555	726751	784879	1.19545e+06	941002	1.12554e+06	2.10186e+06	2.8882e+06	1.89682e+06	3.16446e+06	5.6178e+06	4.40881e+06	2.69504e+06	1.14941e+07	7.6968e+06	6.22854e+06	2.05807e+07	2.86981e+07	2.01236e+07	2.86981e+07	0.0390572	0.038775	0.0269201	0.025324	0.0273495
AT1G23730.1	ATBCA3, BCA3 - beta carbonic anhydrase 3	1.76543e-08	26.8554	0.0337694	0.0243174	0.0268902	0.0316512	0.0405613	0.102589	0.653052	0.00526613	0.00663804	0.00317353	0.00324092	0.0140832	0.0332921	0.300734	574.51	9	8	24h	2h	68080.6	55668.2	76329.5	57380.7	33041.3	53654.7	59857.9	47473.1	51989.3	67852.8	55415.7	64259.9	104597	85853.8	49868.2	254416	224767	128641	922039	1.97495e+06	972248	1.97495e+06	0.0344721	0.0281872	0.0386489	0.0290543	0.0167302
AT2G43590.1	Chitinase family protein	1.80006e-08	32.4331	0.0269917	0.0207342	0.0302475	0.0318085	0.0509681	0.163838	0.672476	0.00568457	0.00456918	0.00156623	0.00604484	0.0189357	0.0833348	0.285147	713.56	10	9	24h	2h	378081	283318	255278	291549	222228	190387	327559	337645	362044	434906	344687	300669	747608	646968	336377	2.93685e+06	1.42202e+06	1.20531e+06	6.08984e+06	1.13205e+07	5.42792e+06	1.13205e+07	0.033398	0.025027	0.0225501	0.0257541	0.0196306
AT2G04400.1	Aldolase-type TIM barrel family protein	1.84914e-08	11.045	0.0759778	0.0731256	0.0758133	0.107965	0.182854	0.404756	0.807672	0.0124769	0.00185634	0.00692899	0.0353419	0.0402742	0.158381	0.171609	450.82	9	6	24h	2h	128504	98000.8	135107	117989	117421	112627	132662	111680	116486	144948	133232	235673	322430	331355	216495	903610	620302	402500	1.06324e+06	1.58648e+06	1.19434e+06	1.58648e+06	0.0809995	0.0617725	0.0851614	0.0743713	0.0740134
AT3G54640.1	TSA1, TRP3 - tryptophan synthase alpha chain	2.91547e-08	7.07227	0.121492	0.118423	0.119464	0.16258	0.238842	0.487654	0.837519	0.00894888	0.0109308	0.0198028	0.024386	0.038018	0.202816	0.147408	496.84	8	8	24h	2h	708824	730381	633459	627959	648087	744267	702018	778917	557137	1.08148e+06	818508	873649	1.52751e+06	1.43249e+06	1.11469e+06	4.0601e+06	2.4264e+06	1.83295e+06	4.55051e+06	5.68671e+06	4.05097e+06	5.68671e+06	0.124646	0.128436	0.111393	0.110426	0.113965
AT2G24200.1;AT2G24200.3	Cytosol aminopeptidase family protein	3.59858e-08	5.68943	0.143612	0.146979	0.150472	0.160508	0.229591	0.353823	0.817069	0.00621049	0.0170235	0.00594856	0.00557234	0.0582201	0.0983473	0.164943	1651.19	21	13	24h	0h	6.69812e+06	6.71614e+06	6.21723e+06	6.56599e+06	5.9956e+06	7.53024e+06	6.6868e+06	6.71346e+06	7.16904e+06	7.60057e+06	7.11774e+06	7.22287e+06	1.25803e+07	1.13181e+07	7.48624e+06	2.10501e+07	1.50259e+07	1.2291e+07	3.09706e+07	4.55661e+07	3.51552e+07	4.55661e+07	0.146998	0.147393	0.136444	0.144098	0.13158
AT4G36380.1	ROT3 - Cytochrome P450 superfamily protein	4.84149e-08	60.9942	0.0132094	0.0159892	0.0537517	0.226439	0.235794	0.615412	0.805699	0.00161824	0.00506861	0.0410489	0.103581	0.122794	0.212788	0.219004	39.28	1	1	24h	0h	8141.35	6891.27	6450.14	7590.18	11791	6622.28	11779	54225.3	21413.1	170857	61051	136354	204416	95154.4	83906.1	360808	432949	207099	460096	542106	308121	542106	0.015018	0.012712	0.0118983	0.0140013	0.0217504
AT4G37910.1	mtHsc70-1 - mitochondrial heat shock protein 70-1	5.99125e-08	3.52054	0.230913	0.299712	0.322085	0.381445	0.429757	0.637334	0.812938	0.00958033	0.013171	0.031521	0.0469401	0.0586489	0.0791219	0.167276	1125.44	15	13	24h	0h	265674	288587	279356	378380	347831	355778	369446	362130	431181	504635	395836	476583	515162	588705	447595	876057	724063	700715	915866	1.20337e+06	815554	1.20337e+06	0.220776	0.239817	0.232146	0.314435	0.289048
AT2G43570.1	CHI - chitinase, putative	9.0608e-08	55.5257	0.0119451	0.0104885	0.0167215	0.0148814	0.0122553	0.0449209	0.582384	0.00436314	0.00430645	0.00297519	0.00423771	0.00622096	0.00380517	0.361694	146.96	3	3	24h	2h	10754.3	10099.7	5003.57	8080.17	4236.57	10387.7	10926	14542	10729	10539.3	7784.24	13890.1	8956.72	13273.9	4298.39	35581.5	30934.1	30724.5	266309	721565	272810	721565	0.0149042	0.0139969	0.00693433	0.0111981	0.00587137
AT5G54810.1	TSB1, TRPB, TRP2, ATTSB1 - tryptophan synthase beta-subunit 1	1.0138e-07	4.14709	0.214819	0.234875	0.257717	0.28557	0.343284	0.488614	0.890875	0.0273031	0.0220974	0.0102946	0.0346921	0.0606475	0.0963631	0.151303	842.92	11	6	24h	0h	1.36746e+06	1.09273e+06	1.38126e+06	1.2486e+06	1.46345e+06	1.48805e+06	1.59832e+06	1.47562e+06	1.53461e+06	1.9294e+06	1.52496e+06	1.65229e+06	2.28915e+06	2.21877e+06	1.63079e+06	3.57271e+06	2.63745e+06	2.52736e+06	5.68937e+06	5.96076e+06	4.28074e+06	5.96076e+06	0.22941	0.183321	0.231726	0.209471	0.245514
AT5G11670.1;AT2G19900.1	ATNADP-ME2, NADP-ME2 - NADP-malic enzyme 2	1.19189e-07	3.83413	0.252645	0.244144	0.230669	0.308701	0.409559	0.600058	0.884415	0.0111379	0.0371524	0.0353297	0.0415733	0.0683637	0.137208	0.101439	1297.72	19	13	24h	4h	3.9892e+06	3.68533e+06	3.71564e+06	3.51272e+06	3.20543e+06	4.28879e+06	2.91094e+06	3.96879e+06	3.5197e+06	4.26229e+06	4.29483e+06	5.36031e+06	6.93482e+06	6.5389e+06	4.99076e+06	1.13629e+07	8.20025e+06	7.48968e+06	1.26694e+07	1.50279e+07	1.21755e+07	1.50279e+07	0.265453	0.245232	0.247249	0.233746	0.213299
AT2G01250.1;AT2G01250.2	Ribosomal protein L30/L7 family protein	1.42136e-07	5.51474	0.143674	0.147374	0.149397	0.209953	0.269982	0.416696	0.792325	0.0142253	0.0216838	0.0292668	0.0347836	0.051732	0.0764156	0.210238	266.17	6	4	24h	0h	302926	351272	292786	334658	365059	271655	386214	259078	339414	515661	373904	494278	716570	570163	492773	1.07783e+06	926140	742556	1.27345e+06	2.19706e+06	1.75185e+06	2.19706e+06	0.137878	0.159882	0.133262	0.152321	0.166157
AT1G21130.1;AT1G21130.2	O-methyltransferase family protein	1.42733e-07	6.9525	0.106946	0.128432	0.185027	0.391445	0.617539	0.702594	0.743544	0.0190461	0.0263234	0.0407255	0.111048	0.145745	0.132571	0.235707	850.21	14	3	24h	0h	253039	178048	238348	298253	301097	204576	470210	387689	300285	1.00842e+06	559261	882578	1.62029e+06	1.22218e+06	1.02304e+06	1.70706e+06	1.52687e+06	1.16398e+06	1.11917e+06	2.08651e+06	1.44856e+06	2.08651e+06	0.121274	0.0853328	0.114233	0.142944	0.144307
AT2G02010.1;AT2G02000.1;AT5G17330.1	GAD4 - glutamate decarboxylase 4	1.96103e-07	5.3468	0.147653	0.157178	0.184141	0.24424	0.320895	0.456352	0.789471	0.00902032	0.00719883	0.0210598	0.0514364	0.0699176	0.111461	0.190106	1275.9	21	15	24h	0h	1.45914e+06	1.30411e+06	1.32866e+06	1.51004e+06	1.46642e+06	1.37942e+06	1.58259e+06	1.92555e+06	1.59495e+06	2.65346e+06	1.72984e+06	2.3853e+06	3.25475e+06	3.41399e+06	2.22421e+06	5.2766e+06	4.1498e+06	3.22049e+06	6.81781e+06	9.23766e+06	5.82313e+06	9.23766e+06	0.157955	0.141173	0.143831	0.163466	0.158743
AT3G24503.1	ALDH2C4, ALDH1A, REF1 - aldehyde dehydrogenase 2C4	2.18996e-07	10.396	0.0717598	0.0775343	0.114266	0.0920608	0.126038	0.207567	0.746016	0.00317763	0.00621773	0.0596502	0.00847582	0.0289816	0.043476	0.222713	1325.25	23	21	24h	0h	1.00539e+06	1.08842e+06	1.01315e+06	1.18263e+06	1.01636e+06	1.158e+06	1.15544e+06	1.14873e+06	2.64318e+06	1.44447e+06	1.34074e+06	1.20072e+06	2.26234e+06	1.7633e+06	1.43138e+06	3.41408e+06	3.29871e+06	2.27421e+06	9.43806e+06	1.44323e+07	8.42977e+06	1.44323e+07	0.069663	0.0754158	0.0702005	0.0819433	0.0704226
AT3G14990.1;AT3G14990.2	Class I glutamine amidotransferase-like superfamily protein	2.24777e-07	3.09673	0.313334	0.307573	0.266158	0.266204	0.271771	0.305924	0.824221	0.0362814	0.040565	0.0112788	0.0277349	0.0137485	0.0487045	0.16137	789.13	11	11	24h	4h	1.26194e+06	1.1537e+06	999635	1.0373e+06	1.0276e+06	1.28759e+06	925911	967302	1.00787e+06	928814	891252	1.08151e+06	994141	1.03367e+06	934445	1.30791e+06	964484	1.06213e+06	2.86982e+06	3.63328e+06	2.48077e+06	3.63328e+06	0.347329	0.317538	0.275133	0.285501	0.28283
AT5G59420.1;AT3G09300.1	ORP3C - OSBP(oxysterol binding protein)-related protein 3C	3.03977e-07	3.52257	0.251239	0.270626	0.333776	0.284762	0.304815	0.400764	0.885008	0.0528382	0.0222438	0.0561932	0.0306606	0.0434047	0.0364785	0.100665	366.49	7	7	24h	0h	161413	126148	106886	137827	132363	154695	174769	145224	204039	148364	133322	165393	184058	139226	155278	199265	198169	231769	425374	523336	440761	523336	0.308431	0.241046	0.20424	0.263363	0.252921
AT3G16530.1	Legume lectin family protein	3.09169e-07	8.76344	0.0817954	0.0839533	0.0943235	0.178688	0.287953	0.49889	0.716809	0.0179997	0.027038	0.0150794	0.0395167	0.10508	0.11129	0.260439	712.24	9	6	24h	0h	739617	483959	721578	620148	477462	898861	617136	774190	851755	1.40792e+06	1.10754e+06	1.73386e+06	3.19178e+06	2.09969e+06	1.55626e+06	4.97332e+06	3.44412e+06	3.44653e+06	3.86495e+06	7.92691e+06	5.25439e+06	7.92691e+06	0.0933045	0.0610527	0.0910289	0.0782332	0.0602331
AT2G37760.1;AT2G37760.3	NAD(P)-linked oxidoreductase superfamily protein	3.66055e-07	7.57747	0.105987	0.155434	0.192776	0.199934	0.255309	0.31472	0.803113	0.0138141	0.0341031	0.0381186	0.0427016	0.0650115	0.0418029	0.173687	260.58	7	6	24h	0h	89335.2	112921	92484	111882	175072	145293	151022	218498	166571	220606	192867	142523	261735	280344	167912	319956	307697	247555	622553	926969	683860	926969	0.0963735	0.121817	0.0997704	0.120696	0.188865
AT2G29350.1	SAG13 - senescence-associated gene 13	4.064e-07	36.1739	0.0217318	0.0240339	0.0265325	0.047948	0.114837	0.256704	0.786123	0.0128251	0.00143484	0.00839709	0.0233555	0.0367104	0.0798548	0.195755	202.69	3	1	24h	0h	16947.3	19101.7	4377.19	15496.1	15332.7	13879.9	11183.9	16577.5	21595.3	36247.5	13135.9	39811.2	63228.5	96886.9	53508.8	205123	165674	106732	460425	620079	381869	620079	0.0273309	0.0308054	0.00705909	0.0249906	0.024727
AT2G36580.1	Pyruvate kinase family protein	4.07643e-07	7.58348	0.120395	0.134778	0.110239	0.122995	0.140447	0.297418	0.835995	0.027839	0.00554598	0.00417515	0.0337012	0.013056	0.153019	0.151225	658.17	12	4	24h	4h	164142	127397	203726	177042	185147	192240	148214	157760	147511	136654	147672	221633	210256	174459	193035	649741	298380	275352	1.10508e+06	1.37122e+06	962690	1.37122e+06	0.119705	0.0929079	0.148573	0.129113	0.135024
AT5G17380.1	Thiamine pyrophosphate dependent pyruvate decarboxylase family protein	4.08139e-07	6.0617	0.121094	0.169982	0.163761	0.171537	0.25096	0.28351	0.734036	0.023117	0.0299896	0.0287661	0.012826	0.0435954	0.0450863	0.230926	453.97	9	9	24h	0h	124315	181472	146757	180866	201103	253273	169060	240666	202269	212365	198409	230282	341898	346010	249959	413220	344359	301933	728113	1.24571e+06	769361	1.24571e+06	0.0997948	0.145678	0.11781	0.145192	0.161437
AT5G13200.1	GRAM domain family protein	4.80496e-07	5.30195	0.413064	0.180191	0.357547	0.231651	0.380659	0.49892	0.955365	0.110027	0.0487842	0.0149008	0.0284814	0.0531055	0.0561687	0.0416074	86.77	2	1	24h	2h	26150.2	15308.3	24613.3	9818.5	12096.7	6907.36	19597.3	18150.8	19443.5	13310.7	10600.4	13142.7	22837.3	20807.3	17244	27914.9	28715.6	23174.6	50569.4	53318.5	48928	53318.5	0.490453	0.287111	0.461628	0.184148	0.226876
AT3G22060.1	Receptor-like protein kinase-related family protein	4.84586e-07	14.2083	0.065454	0.0501953	0.114388	0.168935	0.21022	0.308037	0.713188	0.0314203	0.0165693	0.0190841	0.0572084	0.0280235	0.0437946	0.249867	177.48	4	4	24h	2h	56202.3	23399.4	29468.6	38117.5	25236.9	20289.4	53386.3	74536.2	62690.6	116202	57462.1	107843	108177	134736	107390	189231	180616	143455	301401	555456	331577	555456	0.101182	0.0421266	0.053053	0.0686239	0.0454347
AT4G26970.1	ACO2 - aconitase 2	5.23512e-07	2.41735	0.347532	0.358541	0.345365	0.390166	0.426161	0.504282	0.834866	0.0328235	0.0264313	0.0175078	0.0155469	0.0367225	0.0713573	0.144672	1479.16	22	17	24h	4h	2.19135e+06	1.82863e+06	2.12693e+06	2.0189e+06	2.02901e+06	2.29372e+06	1.91701e+06	2.09438e+06	2.09719e+06	2.40615e+06	2.24923e+06	2.24561e+06	2.58262e+06	2.68535e+06	2.26969e+06	3.42503e+06	2.90158e+06	2.59279e+06	4.56432e+06	5.89578e+06	4.30645e+06	5.89578e+06	0.371682	0.31016	0.360755	0.342431	0.344147
AT5G05730.1;AT2G29690.1;AT3G55870.1;AT5G05730.2	ASA1, TRP5, AMT1, WEI2, JDL1 - anthranilate synthase alpha subunit 1	5.92436e-07	9.18375	0.0949518	0.0837875	0.151111	0.13111	0.204281	0.316772	0.769483	0.0167069	0.00589881	0.0820966	0.0051086	0.0520739	0.0428465	0.21172	729.57	14	13	24h	2h	345824	322470	243732	264128	251789	288875	334756	329374	787311	416465	405330	437536	806002	680444	475700	1.11233e+06	1.07285e+06	857458	1.86889e+06	3.20172e+06	2.3204e+06	3.20172e+06	0.108012	0.100718	0.0761255	0.0824956	0.0786417
AT4G35630.1;AT2G17630.1	PSAT - phosphoserine aminotransferase	6.71881e-07	3.46321	0.264117	0.261748	0.232697	0.240079	0.345555	0.486312	0.80588	0.0132546	0.0613216	0.0134563	0.0329969	0.0522323	0.0681731	0.168469	368.82	7	5	24h	4h	505628	470535	459673	467225	366914	588818	427974	442292	394759	450064	369181	485908	705282	651962	521319	1.02209e+06	830478	791199	1.26462e+06	1.81212e+06	1.30431e+06	1.81212e+06	0.279026	0.25966	0.253666	0.257834	0.202478
AT3G01830.1	Calcium-binding EF-hand family protein	6.79811e-07	Infinity	0	0	0	0	0	0	0.413378	0	0	0	0	0	0	0.521268	51.66	1	1	24h	0h	0	0	0	0	0	0	0	0	0	0	0	0	0	0	0	0	0	0	124.695	37374.9	8850.3	37374.9	0	0	0	0	0
AT3G15356.1;AT1G53080.1	Legume lectin family protein	7.02875e-07	7.56428	0.123893	0.0966612	0.113633	0.17317	0.296228	0.512686	0.731173	0.0382493	0.0170944	0.0102164	0.0395427	0.083456	0.205277	0.233114	688.12	11	8	24h	2h	1.12669e+06	698588	667689	609497	558139	777365	701925	747869	836717	1.04393e+06	975386	1.46519e+06	2.55217e+06	1.97566e+06	1.43281e+06	5.02698e+06	2.7063e+06	2.5829e+06	4.08232e+06	6.70728e+06	3.92293e+06	6.70728e+06	0.16798	0.104154	0.0995469	0.090871	0.0832139
AT2G45220.1;AT4G02300.1	Plant invertase/pectin methylesterase inhibitor superfamily	8.04232e-07	23.6982	0.0488372	0.0280874	0.0637851	0.0411165	0.0353695	0.0302277	0.665621	0.0301344	0.00628059	0.0277188	0.0162178	0.00442708	0.00298908	0.289632	502.11	7	7	24h	2h	57164.5	24382.4	18957.3	20104.8	23095.7	14601.9	62768.5	24739.4	43758.1	39801.4	27193.6	17620.3	27341.8	21269.8	24176.7	20621.1	22841	18744.9	345655	685981	338175	685981	0.0833325	0.0355438	0.0276353	0.0293081	0.0336681
AT4G29060.1;AT4G29060.2	emb2726 - elongation factor Ts family protein	8.16494e-07	1.76451	0.920692	0.858797	0.855788	0.826015	0.797149	0.796797	0.521783	0.0763383	0.0484273	0.0275755	0.0421229	0.0407106	0.0106157	0.0566667	2542.65	42	42	0h	24h	1.99156e+07	1.84641e+07	2.1781e+07	1.8791e+07	1.76105e+07	1.97148e+07	1.8639e+07	1.9241e+07	1.80397e+07	1.88593e+07	1.70313e+07	1.80836e+07	1.75156e+07	1.64095e+07	1.8163e+07	1.72554e+07	1.76194e+07	1.71903e+07	1.15993e+07	1.00303e+07	1.24652e+07	2.1781e+07	0.914358	0.847718	1	0.862725	0.808525
AT4G20830.2;AT4G20830.1	FAD-binding Berberine family protein	8.55598e-07	6.74414	0.125671	0.10454	0.112006	0.149159	0.145864	0.202741	0.70503	0.0105858	0.00910255	0.0161694	0.0444027	0.0398437	0.0391796	0.256288	475.85	9	9	24h	2h	148134	139535	164527	128410	113276	134475	143797	147197	112035	240199	152565	143949	165410	226793	132654	236020	293331	200165	643922	1.19942e+06	693541	1.19942e+06	0.123505	0.116335	0.137172	0.10706	0.0944426
AT4G12720.1;AT4G12720.4	AtNUDT7, GFG1, NUDT7, ATNUDX7 - MutT/nudix family protein	8.67922e-07	3.5647	0.238744	0.250356	0.311882	0.299304	0.304768	0.38983	0.851051	0.0340971	0.00732817	0.0465042	0.04297	0.0281383	0.0905213	0.130315	291.83	3	3	24h	0h	151493	187038	144050	170568	163083	172404	236321	175423	218674	229336	204075	171583	212728	219504	183806	325866	204156	257956	510769	673779	535711	673779	0.224841	0.277596	0.213795	0.253151	0.242042
AT3G09840.1;AT3G53230.1;AT5G03340.1	CDC48, ATCDC48, CDC48A - cell division cycle 48	1.07582e-06	3.04144	0.276432	0.293781	0.283473	0.32226	0.366467	0.551682	0.840752	0.00961861	0.0249354	0.0332245	0.0489561	0.0387277	0.132765	0.147429	1553.06	27	26	24h	0h	3.70919e+06	3.47712e+06	3.67828e+06	4.13913e+06	3.49508e+06	3.91224e+06	4.07418e+06	3.83693e+06	3.23018e+06	4.53753e+06	3.48389e+06	4.64432e+06	5.38305e+06	4.56838e+06	4.45178e+06	9.12054e+06	6.86229e+06	5.69987e+06	9.28883e+06	1.3101e+07	1.06542e+07	1.3101e+07	0.283123	0.265409	0.280764	0.315941	0.26678
AT5G56350.1;AT4G26390.1	Pyruvate kinase family protein	1.53986e-06	3.5342	0.250087	0.281529	0.290742	0.255055	0.297765	0.487606	0.883858	0.0257021	0.0149901	0.0294756	0.0368181	0.0702592	0.127742	0.135552	451.77	7	6	24h	0h	309102	379938	344854	391036	406907	365937	354364	417272	430333	372161	293665	388605	509823	404754	316424	874393	586494	554944	1.2632e+06	1.37805e+06	1.01275e+06	1.37805e+06	0.224305	0.275708	0.250249	0.283761	0.295278
AT2G14610.1	PR1, PR 1, ATPR1 - pathogenesis-related gene 1	1.73995e-06	22.0911	0.0341917	0.0361796	0.0319067	0.0343055	0.0357596	0.0273584	0.604376	0.00270185	0.00375952	0.0038845	0.00569875	0.00777156	0.0144673	0.37171	205.12	4	4	24h	10h	78130.2	80067.9	68876.2	70766.1	86763.7	82746.7	80445.8	64411.5	67041.7	67078.1	70366	90386.4	98544.2	65697.5	73245.5	23647.8	80918.1	77127.1	580915	2.21374e+06	1.21914e+06	2.21374e+06	0.0352933	0.0361687	0.0311131	0.0319668	0.0391933
AT3G01670.1	unknown protein	1.79563e-06	2.25243	0.897841	0.804228	0.944689	0.844598	0.855255	0.759092	0.419409	0.0769705	0.0599443	0.0488337	0.0614099	0.143766	0.0858626	0.0364454	23.8	1	1	4h	24h	1.06854e+07	1.25618e+07	1.11206e+07	9.38001e+06	1.06545e+07	1.07499e+07	1.25141e+07	1.13447e+07	1.23023e+07	9.87204e+06	1.12109e+07	1.12468e+07	9.09093e+06	1.08873e+07	1.27594e+07	9.17742e+06	1.09429e+07	8.93634e+06	5.75906e+06	4.84491e+06	5.45028e+06	1.27594e+07	0.837452	0.98451	0.871563	0.735145	0.835034
AT1G65980.1;AT1G65980.2	TPX1 - thioredoxin-dependent peroxidase 1	1.82857e-06	3.15282	0.281975	0.278635	0.301829	0.322266	0.367177	0.595856	0.878486	0.0176412	0.0148621	0.027974	0.0512553	0.0402941	0.193962	0.134529	228.33	4	2	24h	2h	1.53828e+06	1.61331e+06	1.7401e+06	1.51735e+06	1.68601e+06	1.63038e+06	1.8263e+06	1.85069e+06	1.55911e+06	2.03533e+06	1.52131e+06	2.03401e+06	2.14975e+06	1.87813e+06	2.34188e+06	4.74073e+06	2.80479e+06	2.79135e+06	4.244e+06	5.78264e+06	5.21327e+06	5.78264e+06	0.266016	0.278991	0.300918	0.262397	0.291563
AT3G02360.1	6-phosphogluconate dehydrogenase family protein	2.16198e-06	2.0337	0.398673	0.469311	0.421096	0.445154	0.508931	0.560474	0.810783	0.00248272	0.020915	0.0139167	0.024562	0.00651183	0.0396318	0.169355	660.83	14	10	24h	0h	488351	482602	487119	577248	544474	594695	527952	517382	494744	539529	514451	574088	622642	611633	627046	681503	732454	635872	925228	1.2191e+06	820956	1.2191e+06	0.400582	0.395866	0.399571	0.473502	0.446618
AT5G42790.1;AT1G47250.1	PAF1, ATPSM30, ARS5 - proteasome alpha subunit F1	2.56508e-06	1.95972	0.445303	0.512465	0.439455	0.450064	0.459122	0.517342	0.861209	0.034305	0.0542172	0.0408404	0.0158612	0.0391196	0.0172228	0.123586	324.48	6	6	24h	4h	1.28362e+06	1.27443e+06	1.11582e+06	1.29809e+06	1.35115e+06	1.57875e+06	1.19104e+06	1.32858e+06	1.106e+06	1.28494e+06	1.22929e+06	1.19893e+06	1.36137e+06	1.27855e+06	1.14797e+06	1.39025e+06	1.47709e+06	1.40089e+06	2.09851e+06	2.75009e+06	2.25662e+06	2.75009e+06	0.466756	0.463415	0.405738	0.472015	0.491309
AT1G75040.1	PR5, PR-5 - pathogenesis-related gene 5	3.1733e-06	4.92718	0.176888	0.150721	0.162085	0.182196	0.191087	0.276371	0.74263	0.0344484	0.0266109	0.00879797	0.0310746	0.0624091	0.0151724	0.222982	699.69	10	10	24h	2h	805041	562625	809796	744165	563960	547229	686231	685612	623396	825144	600438	817217	1.03608e+06	524099	792076	1.15744e+06	1.06346e+06	1.18118e+06	2.5456e+06	4.10328e+06	2.49278e+06	4.10328e+06	0.196195	0.137116	0.197353	0.181359	0.137441
AT2G33150.1	PKT3, PED1, KAT2 - peroxisomal 3-ketoacyl-CoA thiolase 3	3.25419e-06	2.41063	0.437608	0.401589	0.357451	0.365655	0.381961	0.437251	0.861681	0.0762463	0.0495274	0.0129704	0.0307771	0.0322582	0.0226753	0.144755	820.38	13	11	24h	4h	2.46876e+06	2.05887e+06	1.74245e+06	1.80828e+06	1.75624e+06	2.18948e+06	1.7468e+06	1.73898e+06	1.63581e+06	1.58106e+06	1.79571e+06	1.86236e+06	1.72626e+06	2.00184e+06	1.74468e+06	1.96356e+06	2.1581e+06	2.14331e+06	3.39695e+06	4.77603e+06	4.17326e+06	4.77603e+06	0.516906	0.431084	0.364833	0.378616	0.367719
AT2G20610.1;AT2G20610.2;AT4G28420.2	SUR1, HLS3, RTY, ALF1, RTY1 - Tyrosine transaminase family protein	3.30902e-06	2.49144	0.344398	0.327872	0.318525	0.341762	0.425384	0.474247	0.793585	0.065902	0.0184768	0.0169845	0.0358912	0.0217285	0.0338317	0.179597	445.87	9	8	24h	4h	447701	481211	634752	519219	465087	504327	507422	482745	456026	517771	462647	571281	679140	614109	638118	776668	692422	684127	1.01864e+06	1.51343e+06	1.07103e+06	1.51343e+06	0.295819	0.317961	0.419413	0.343074	0.307307
AT1G77510.1	ATPDIL1-2, PDI6, ATPDI6, PDIL1-2 - PDI-like 1-2	3.33461e-06	2.7415	0.3094	0.349835	0.307114	0.31087	0.454952	0.559557	0.841951	0.0559211	0.0222569	0.0252417	0.0528728	0.0407275	0.0473323	0.191544	476.82	9	7	24h	4h	145743	118336	170705	158249	157459	175898	154054	146621	130897	144286	121543	171022	224393	223848	191081	259076	285636	241605	294603	468417	420133	468417	0.31114	0.252629	0.36443	0.337837	0.336151
AT3G55800.1	SBPASE - sedoheptulose-bisphosphatase	3.34189e-06	1.71434	0.899753	0.928094	0.814435	0.807976	0.805068	0.777742	0.54137	0.0369834	0.0779057	0.038634	0.0219746	0.0463807	0.0350384	0.0646731	1627.41	22	22	2h	24h	4.7083e+07	4.38244e+07	4.39446e+07	4.69091e+07	4.22317e+07	4.99589e+07	4.28143e+07	4.02042e+07	3.90462e+07	4.07224e+07	3.91337e+07	4.12406e+07	4.28829e+07	3.86606e+07	3.91175e+07	3.69196e+07	3.93184e+07	4.03274e+07	2.8079e+07	2.34251e+07	2.96346e+07	4.99589e+07	0.942435	0.877208	0.879615	0.938954	0.845328
AT1G17290.1;AT1G72330.2	AlaAT1 - alanine aminotransferas	3.64162e-06	1.79993	0.510755	0.604198	0.59037	0.599229	0.627305	0.754196	0.919325	0.032448	0.0342037	0.0315068	0.0123281	0.0652967	0.0814518	0.071258	813.42	14	10	24h	0h	2.30489e+06	2.22101e+06	2.03359e+06	2.57174e+06	2.44804e+06	2.73977e+06	2.39305e+06	2.52612e+06	2.6628e+06	2.61531e+06	2.57031e+06	2.51012e+06	2.63926e+06	2.98518e+06	2.43187e+06	3.63075e+06	3.0098e+06	3.04538e+06	3.82287e+06	4.28091e+06	3.70287e+06	4.28091e+06	0.538412	0.518818	0.475036	0.600746	0.571851
AT3G13460.1;AT3G13460.3;AT3G13460.4;AT5G61020.1	ECT2 - evolutionarily conserved C-terminal region 2	3.76352e-06	5.66664	0.154193	0.295763	0.494676	0.521982	0.542183	0.873758	0.622282	0.0448214	0.0242728	0.103393	0.0994126	0.133866	0.112927	0.160958	200.32	4	4	10h	0h	31159.9	23590.6	42282.2	58185.3	60123.8	67812.1	122218	109201	79876.4	122317	85431.2	120730	140675	115878	84638.1	175974	209764	164111	94289.3	161095	136213	209764	0.148547	0.112463	0.20157	0.277385	0.286626
AT3G19010.1;AT3G19010.2;AT3G19010.3	2-oxoglutarate (2OG) and Fe(II)-dependent oxygenase superfamily protein	3.80978e-06	3.37615	0.240553	0.258978	0.275027	0.364119	0.499258	0.643056	0.812143	0.0113855	0.0211482	0.0652631	0.0444059	0.0737988	0.187019	0.163782	419.97	8	8	24h	0h	426052	391202	394973	441277	396792	467010	405661	588324	391968	661772	525918	647229	938414	877652	699866	1.37242e+06	1.12022e+06	747949	1.23818e+06	1.67978e+06	1.17471e+06	1.67978e+06	0.253636	0.232889	0.235134	0.262699	0.236216
AT5G59890.1;AT5G59890.2	ADF4, ATADF4 - actin depolymerizing factor 4	4.17709e-06	6.96238	0.104042	0.136055	0.215673	0.289127	0.312833	0.453415	0.724379	0.0084642	0.0162498	0.0524972	0.0517104	0.0510787	0.211808	0.247971	263.61	3	2	24h	0h	55780.9	52806.1	61874.2	80976	77703.5	64232.2	126916	140779	85662.1	189479	135065	149159	173696	197209	141637	379761	198445	164664	357036	546130	283649	546130	0.102138	0.0966913	0.113296	0.148272	0.14228
AT1G22400.1	UGT85A1, ATUGT85A1 - UDP-Glycosyltransferase superfamily protein	4.28331e-06	15.3628	0.0519251	0.0686998	0.143376	0.104547	0.0970644	0.182754	0.797715	0.00634304	0.0208611	0.099161	0.0224988	0.0302461	0.0603709	0.176815	261.41	6	6	24h	0h	91820.8	102154	79871.9	144216	139589	78509.5	166239	137268	452642	229133	165849	156389	189457	211836	110613	442701	274882	246239	1.26667e+06	1.75796e+06	1.18243e+06	1.75796e+06	0.0522315	0.0581094	0.0454345	0.082036	0.0794038
AT2G38860.1;AT2G38860.3	YLS5 - Class I glutamine amidotransferase-like superfamily protein	4.63909e-06	9.0047	0.0906676	0.0778811	0.0865939	0.10614	0.103442	0.169638	0.701296	0.00289372	0.0195518	0.0153066	0.0455462	0.0283769	0.0518216	0.258697	277.57	4	4	24h	2h	43922.2	43128.3	45876.1	48363.4	36325.8	29491.3	44422	48521.1	34011.1	73314.9	53415.9	28879	66455.2	44220.6	40979.8	101503	93140.9	54059.9	270942	488696	268523	488696	0.0898764	0.0882518	0.0938746	0.0989642	0.074332
AT1G54000.1	GDSL-like Lipase/Acylhydrolase superfamily protein	5.12667e-06	17.8076	0.0387332	0.0495508	0.076425	0.0622609	0.0835969	0.198994	0.689745	0.0082397	0.00848065	0.0321184	0.0180351	0.031828	0.0910797	0.269164	320.66	6	3	24h	0h	8998.23	5895.37	7133.5	11200	8857.56	8121.4	7829.15	15861.7	19771.1	7878.4	14138.7	13389.8	20451.2	18072.6	9016.76	44056.2	50925.3	18184	104377	189563	98310	189563	0.0474684	0.0310999	0.0376314	0.0590833	0.0467263
AT4G38630.1	RPN10, MCB1, ATMCB1, MBP1 - regulatory particle non-ATPase 10	5.32791e-06	2.68144	0.32663	0.39223	0.331278	0.45645	0.359869	0.624149	0.87584	0.0375718	0.0381376	0.0376349	0.118109	0.0155996	0.106973	0.109169	308.35	4	4	24h	0h	52968.8	66114.1	63768	80329.8	66096.8	73147.6	59323.6	69747	56382.1	109044	65595.4	80886	70498.6	65759.6	65200.4	135894	117501	96010.6	155371	186604	148329	186604	0.283858	0.354303	0.34173	0.430484	0.35421
AT3G27740.1;AT3G27740.2	CARA - carbamoyl phosphate synthetase A	5.33443e-06	2.03481	0.871062	0.916065	0.799094	0.820831	0.853571	0.862518	0.450197	0.0169198	0.084771	0.0532831	0.14161	0.073636	0.0683815	0.0367883	255.2	6	6	2h	24h	607831	605646	586640	688859	572085	632176	565919	576912	508558	647402	457543	591367	534439	594219	635313	647704	575635	559122	339292	293527	297547	688859	0.882373	0.879202	0.851611	1	0.830482
AT3G06860.1	MFP2, ATMFP2 - multifunctional protein 2	6.71326e-06	3.76962	0.268738	0.304409	0.211202	0.229033	0.327644	0.386792	0.796151	0.0351197	0.0665021	0.0292303	0.0613346	0.0255423	0.0183546	0.198665	230.12	5	4	24h	4h	82662.5	69271.6	64472.8	67351.6	76083.4	101697	52272	65750.7	52052.4	46281	59185.3	78968	81196.7	94904.4	87741.1	99353.7	103013	109107	161890	268424	210804	268424	0.307955	0.258068	0.24019	0.250915	0.283445
AT3G51160.1;AT5G66280.1	MUR1, MUR_1, GMD2 - NAD(P)-binding Rossmann-fold superfamily protein	6.81416e-06	2.83484	0.298195	0.28128	0.347793	0.389622	0.55976	0.645356	0.797383	0.0228328	0.00521655	0.0604249	0.0809643	0.0980255	0.0874313	0.175899	219.46	3	3	24h	2h	285940	246426	276565	256845	257293	248908	327081	361740	254658	382291	268875	405787	585240	522907	410348	573591	667140	509966	640512	904253	618344	904253	0.316217	0.272518	0.305849	0.284041	0.284537
AT3G48890.1	ATMP2, ATMAPR3, MSBP2, MAPR3 - membrane-associated progesterone binding protein 3	6.96494e-06	20.2269	0.0785361	0.0469674	0.0390465	0.141692	0.268492	0.384932	0.789791	0.0505842	0.0295209	0.0092318	0.0274311	0.11703	0.0858413	0.255961	61.77	1	1	24h	4h	34712.6	11758.5	55547.5	34144.9	8916.35	17949.6	15749	21355.8	13616.8	59338.4	50611.2	74109	174431	92621.5	81719	184938	191182	123908	374380	433001	218559	433001	0.0801676	0.0271559	0.128285	0.0788563	0.020592
AT3G04720.1	PR4, HEL, PR-4 - pathogenesis-related 4	8.31518e-06	9.94421	0.11418	0.0703634	0.088081	0.102255	0.14229	0.195404	0.699708	0.0405163	0.0146973	0.0224842	0.0373055	0.042966	0.0127051	0.277744	185.52	2	2	24h	2h	224503	145174	113556	89683.2	85053.4	123056	90999.8	154173	127605	84534.6	183853	164379	222584	247393	132224	256442	291919	278631	637712	1.41074e+06	912865	1.41074e+06	0.159139	0.102906	0.0804937	0.0635718	0.06029
AT3G55410.1	2-oxoglutarate dehydrogenase, E1 component	8.56884e-06	2.28929	0.35144	0.365135	0.434187	0.395175	0.420547	0.416733	0.804548	0.00682997	0.0294181	0.0640753	0.0190057	0.0397916	0.0411496	0.170578	1383.1	22	15	24h	0h	950969	918273	948690	944708	917677	1.06535e+06	1.07496e+06	1.04881e+06	1.35765e+06	1.09535e+06	998802	1.07445e+06	1.24534e+06	1.07981e+06	1.0469e+06	1.16541e+06	1.18853e+06	987529	1.94559e+06	2.67275e+06	1.83272e+06	2.67275e+06	0.355802	0.343569	0.35495	0.35346	0.343346
AT3G28930.1	AIG2 - AIG2-like (avirulence induced gene) family protein	1.07167e-05	14.4434	0.066935	0.047481	0.0475332	0.100212	0.19715	0.292442	0.685787	0.0154842	0.01436	0.0160564	0.0594857	0.0489887	0.0441323	0.286062	104.3	2	2	24h	2h	15094.3	12748.5	19976.4	13778.8	12737.9	7404.32	12414.1	7067.85	14476.4	31770.1	7509.9	32312.5	54464.4	52872.7	33509.4	79438.9	70944.3	58541.2	104888	238138	146910	238138	0.0633847	0.0535343	0.0838859	0.0578606	0.0534899
AT5G66780.1	unknown protein; Has 1807 Blast hits to 1807 proteins in 277 species: Archae - 0; Bacteria - 0; Metazoa - 736; Fungi - 347; Plants - 385; Viruses - 0; Other Eukaryotes - 339 (source: NCBI BLink).	1.1554e-05	Infinity	0	0	0.00758602	0	0	0.0454958	0.397172	0	0	0.0131394	0	0	0.0315077	0.522165	22.89	1	1	24h	0h	0	0	0	0	0	0	0	3287.1	0	0	0	0	0	0	0	1467.88	10207.8	8038.1	12351.3	144437	15310.6	144437	0	0	0	0	0
AT4G30530.1;AT4G30550.1	Class I glutamine amidotransferase-like superfamily protein	1.17384e-05	4.32963	0.181348	0.210881	0.207691	0.269873	0.378216	0.500811	0.78517	0.0182186	0.0936965	0.00482356	0.0287733	0.0758494	0.12904	0.186974	634.07	13	13	24h	0h	669330	662070	788497	737762	505899	1.22146e+06	804544	829990	793305	1.15518e+06	932544	1.067e+06	1.80512e+06	1.3787e+06	1.2374e+06	2.53065e+06	1.69655e+06	1.62712e+06	2.71332e+06	3.89655e+06	2.5685e+06	3.89655e+06	0.171775	0.169912	0.202357	0.189337	0.129832
AT1G51710.1;AT1G51710.2	UBP6, ATUBP6 - ubiquitin-specific protease 6	1.20315e-05	2.51607	0.398428	0.479736	0.460564	0.450725	0.364082	0.654536	0.916055	0.0467716	0.0254508	0.0628719	0.0517116	0.091816	0.0313546	0.0782494	94.63	3	3	24h	8h	55721.9	44612	47396.2	62020	55851.5	60006.6	54795	50438.3	65536.1	50389.4	53934.2	62797.6	32133.3	53585.7	49276.2	81843	84211.4	76636.2	111609	123594	104454	123594	0.450846	0.360956	0.383482	0.501803	0.451894
AT3G63250.1	HMT-2, ATHMT-2, HMT2 - homocysteine methyltransferase 2	1.37768e-05	8.04807	0.14289	0.138313	0.0913067	0.208095	0.303147	0.494907	0.734843	0.0691219	0.0461392	0.00874034	0.0101756	0.111822	0.218022	0.233849	25.15	1	1	24h	4h	25929.4	12145.9	11837.8	12074.4	14035.7	22203.8	11185.9	9456.93	11251.6	25597.7	23570.8	23521.2	49301.2	33033.1	23557.9	86850.3	44978	41047.6	75273.1	116437	64978.3	116437	0.222691	0.104313	0.101667	0.1037	0.120544
AT1G78570.1;AT1G53500.1	RHM1, ROL1, ATRHM1 - rhamnose biosynthesis 1	1.42485e-05	3.63145	0.241447	0.42361	0.39064	0.589055	0.578181	0.690813	0.876801	0.045497	0.0914089	0.0667835	0.127983	0.0278507	0.191793	0.106736	350.19	9	6	24h	0h	132665	122589	173442	307665	244459	200009	276484	213470	203640	434559	319789	291538	361003	335305	330271	539846	347309	339407	480695	591844	484250	591844	0.224156	0.20713	0.293054	0.519841	0.413047
AT1G74100.1	SOT16, ATSOT16, CORI-7, ATST5A - sulfotransferase 16	1.45916e-05	5.01086	0.156915	0.147644	0.195885	0.265261	0.361483	0.71194	0.739825	0.0749969	0.0133805	0.0649704	0.0225256	0.0209972	0.287388	0.20523	216.09	4	2	24h	2h	40259	40564.7	86614.5	57921.7	48958	50666.4	54502	96270.4	58249.6	98676.6	85105.2	99269.4	123164	125466	137096	355689	252750	151249	278959	326944	183540	355689	0.113186	0.114045	0.243512	0.162844	0.137643
AT5G61160.1	AACT1 - anthocyanin 5-aromatic acyltransferase 1	1.47688e-05	11.6657	0.0484785	0.0516096	0.0965626	0.182084	0.295295	0.565534	0.508427	0.0103113	0.0180654	0.0524865	0.0829767	0.143373	0.377494	0.0628549	198.49	5	4	10h	0h	20528.2	17233.3	13297.6	14513.8	14400.9	25442.2	27433.4	19579.7	54689.7	93604.5	35374.8	62797.1	157224	96457.7	57332.8	351077	111564	132998	167159	203928	164404	351077	0.0584721	0.0490868	0.0378764	0.0413407	0.0410192
AT4G21580.1;AT4G21580.2;AT4G21580.3	oxidoreductase, zinc-binding dehydrogenase family protein	1.50309e-05	2.67447	0.342299	0.358094	0.299215	0.320006	0.405961	0.417756	0.800244	0.0275433	0.0554847	0.0173774	0.0621005	0.0449931	0.0400157	0.175619	391.16	7	7	24h	4h	382877	401160	342153	336294	384672	457192	311034	348685	324723	354668	281059	417117	462479	483606	389558	504469	452791	417191	734912	1.09669e+06	801258	1.09669e+06	0.34912	0.365791	0.311986	0.306644	0.350756
AT5G37600.1	ATGSR1, GLN1;1, GSR 1, ATGLN1;1 - glutamine synthase clone R1	1.55255e-05	3.01861	0.240906	0.231323	0.261416	0.283088	0.396896	0.581159	0.698273	0.0251236	0.0546726	0.0230444	0.0360521	0.0571339	0.0775325	0.26418	1425.03	19	4	24h	2h	424322	490702	522193	403806	390901	585336	494409	572762	492405	521166	521963	645740	805127	894139	668567	1.14641e+06	1.31433e+06	1.00638e+06	1.01128e+06	1.98862e+06	1.1659e+06	1.98862e+06	0.213375	0.246754	0.26259	0.203058	0.196569
AT5G43010.1;AT1G45000.1	RPT4A - regulatory particle triple-A ATPase 4A	1.59531e-05	2.72176	0.322681	0.52027	0.552639	0.554462	0.522866	0.688131	0.878261	0.0268081	0.0518611	0.135417	0.0457284	0.0268842	0.100182	0.110282	344.87	4	4	24h	0h	139916	121531	121559	222355	182872	212305	206235	172372	277347	240200	207553	210363	199335	219038	202240	303699	285343	227734	336200	395649	310600	395649	0.353637	0.307168	0.30724	0.562	0.462209
AT4G32760.1	ENTH/VHS/GAT family protein	1.61228e-05	4.91498	0.282749	0.254936	0.16864	0.299195	0.318485	0.403484	0.82886	0.0239028	0.0323006	0.0284779	0.0540018	0.0857243	0.112126	0.196851	65.27	1	1	24h	4h	18850	21048.6	22314.7	20988.5	16257.5	18847.7	10497.8	11985.9	14622.2	24221.4	24240	17370.6	30226	21965.2	17885.2	20686.6	36898.6	31193.6	45013.7	73343.5	64017.3	73343.5	0.25701	0.286986	0.304249	0.286167	0.221663
AT1G05010.1	EFE, ACO4, EAT1 - ethylene-forming enzyme	1.65347e-05	2.91028	0.270069	0.27769	0.283836	0.455715	0.620615	0.753132	0.785976	0.0418502	0.0480423	0.0372092	0.131672	0.0940283	0.174789	0.186733	682.12	11	8	24h	0h	1.61208e+06	1.18075e+06	1.47594e+06	1.4925e+06	1.19653e+06	1.7002e+06	1.6595e+06	1.54854e+06	1.27834e+06	3.00093e+06	1.64134e+06	2.56085e+06	3.83428e+06	3.06832e+06	2.90698e+06	4.89266e+06	3.96064e+06	3.05087e+06	3.69679e+06	5.26874e+06	3.45778e+06	5.26874e+06	0.305971	0.224105	0.280131	0.283275	0.2271
AT3G63140.1	CSP41A - chloroplast stem-loop binding protein of 41 kDa	1.69775e-05	1.68022	0.927112	0.954685	0.943463	0.905947	0.876438	0.841268	0.56819	0.0473764	0.0179563	0.0518233	0.0755311	0.0253917	0.051819	0.0920056	1263.26	20	20	2h	24h	1.79804e+07	1.91916e+07	1.73659e+07	1.85981e+07	1.84449e+07	1.91168e+07	1.96085e+07	1.82786e+07	1.76126e+07	1.68897e+07	1.94743e+07	1.69288e+07	1.76369e+07	1.66515e+07	1.72685e+07	1.76102e+07	1.62573e+07	1.56205e+07	1.25603e+07	9.111e+06	1.17528e+07	1.96085e+07	0.91697	0.978739	0.885629	0.948472	0.94066
ATCG00490.1;AT2G07732.1;ATMG00280.1	RBCL - ribulose-bisphosphate carboxylases	1.81411e-05	1.72102	0.920001	0.875451	0.918666	0.875603	0.834081	0.68355	0.534567	0.0189951	0.109264	0.00996334	0.0455509	0.014354	0.102742	0.0594832	3938.15	52	52	0h	24h	3.7469e+09	3.81111e+09	3.65742e+09	3.37527e+09	3.2335e+09	4.06356e+09	3.71646e+09	3.70349e+09	3.7792e+09	3.39461e+09	3.75905e+09	3.52053e+09	3.35247e+09	3.35895e+09	3.45658e+09	2.30897e+09	3.10978e+09	2.91418e+09	2.23837e+09	1.90435e+09	2.37401e+09	4.06356e+09	0.922074	0.937875	0.900055	0.83062	0.795733
AT2G30110.1;AT5G06460.1	ATUBA1, MOS5, UBA1 - ubiquitin-activating enzyme 1	2.04318e-05	2.4604	0.336318	0.365317	0.426213	0.406	0.401636	0.451581	0.827476	0.0634238	0.0255261	0.0674392	0.0323401	0.0229731	0.0454498	0.153343	858.08	14	14	24h	0h	652688	444605	573572	653730	582700	578505	646946	635901	834625	734052	645113	637890	690559	683424	621387	788936	793600	660966	1.28462e+06	1.65604e+06	1.17033e+06	1.65604e+06	0.394126	0.268475	0.346353	0.394756	0.351864
AT1G21120.1;AT1G21110.1	O-methyltransferase family protein	2.09542e-05	15.382	0.0530492	0.0544452	0.206835	0.488459	0.816003	0.560508	0.291955	0.0173924	0.0411608	0.0400474	0.298552	0.209782	0.303008	0.110527	622.63	13	3	8h	0h	21576.4	17032.6	10816.7	11201.1	7973.9	31551.4	65214	76155.4	51338.5	239903	55041.5	160152	267226	310565	182476	137585	280958	103680	71386.1	130302	70324.6	310565	0.0694746	0.0548439	0.034829	0.0360666	0.0256754
AT3G21220.1;AT1G51660.1	ATMKK5, ATMAP2K_ALPHA, MAP2K_A, MKK5, ATMEK5, MEK5 - MAP kinase kinase 5	2.16371e-05	4.89514	0.134135	0.140351	0.147282	0.230541	0.254389	0.404353	0.656608	0.0310617	0.030277	0.011801	0.0657926	0.0676476	0.071207	0.298066	150.47	3	3	24h	0h	165465	143974	223498	220478	195225	141932	177013	204354	203804	372851	206966	336154	439948	277419	293355	504318	641468	460765	615557	1.32438e+06	668857	1.32438e+06	0.124937	0.10871	0.168757	0.166476	0.147409
AT3G54050.1	HCEF1 - high cyclic electron flow 1	2.29505e-05	1.70102	0.850382	0.865862	0.801675	0.820552	0.798715	0.663398	0.509024	0.0339439	0.121299	0.0183605	0.0287776	0.0581371	0.0222632	0.0744892	1570.98	19	19	2h	24h	2.96802e+07	2.95083e+07	3.16831e+07	2.96965e+07	2.72094e+07	3.56199e+07	2.92962e+07	2.83132e+07	2.80574e+07	2.84743e+07	3.03952e+07	2.88145e+07	3.0823e+07	2.70077e+07	2.75198e+07	2.28848e+07	2.44635e+07	2.35423e+07	1.94004e+07	1.50819e+07	1.99119e+07	3.56199e+07	0.833247	0.828421	0.889478	0.833704	0.763882
AT5G03630.1	ATMDAR2 - Pyridine nucleotide-disulphide oxidoreductase family protein	2.45983e-05	2.66361	0.304633	0.339631	0.347971	0.417276	0.499174	0.563128	0.811423	0.0486978	0.0929675	0.0397522	0.0561203	0.0361247	0.0106821	0.163768	1242.15	16	15	24h	0h	1.46702e+06	1.11863e+06	1.52243e+06	1.35199e+06	1.22447e+06	2.00358e+06	1.35794e+06	1.67299e+06	1.66157e+06	1.77536e+06	1.68904e+06	2.1627e+06	2.2553e+06	2.40019e+06	2.07603e+06	2.51057e+06	2.58622e+06	2.49717e+06	3.27849e+06	4.49511e+06	3.16871e+06	4.49511e+06	0.32636	0.248854	0.338686	0.30077	0.2724
AT1G29900.1	CARB - carbamoyl phosphate synthetase B	2.52062e-05	1.78142	0.736893	0.857508	0.748771	0.756327	0.738624	0.762669	0.481363	0.0171072	0.143	0.0189901	0.0188959	0.0310089	0.0613628	0.0460655	861.1	20	20	2h	24h	1.66448e+06	1.74136e+06	1.68779e+06	1.97811e+06	1.64514e+06	2.3041e+06	1.74904e+06	1.67475e+06	1.75194e+06	1.70337e+06	1.73513e+06	1.78947e+06	1.68361e+06	1.64132e+06	1.78067e+06	1.9204e+06	1.68127e+06	1.67014e+06	1.11902e+06	998361	1.20994e+06	2.3041e+06	0.7224	0.755763	0.732515	0.858518	0.714005
AT2G17420.1	NTRA, ATNTRA, NTR2 - NADPH-dependent thioredoxin reductase A	2.66738e-05	2.27128	0.422689	0.432952	0.431229	0.403255	0.470775	0.511759	0.915903	0.0845065	0.0468497	0.0675101	0.027949	0.0654307	0.0447753	0.0883954	211.52	4	4	24h	6h	175173	263059	221470	236126	197321	242272	212780	263789	196461	201450	201340	226579	281097	240128	213525	256722	292784	249209	428554	520242	480678	520242	0.336715	0.505648	0.425705	0.453878	0.379287
AT3G05530.1	RPT5A, ATS6A.2 - regulatory particle triple-A ATPase 5A	2.67533e-05	2.08277	0.425384	0.54713	0.468618	0.560094	0.53148	0.663445	0.885976	0.0214138	0.0798616	0.0410198	0.0706928	0.0403036	0.0890266	0.0990431	239.72	7	6	24h	0h	174509	163928	158071	209906	183388	245318	200752	173045	173176	226302	187193	240248	224880	197246	198220	252995	295041	226338	325498	389067	319548	389067	0.448533	0.421336	0.406283	0.539511	0.471352
AT1G67090.1;AT1G67090.2	RBCS1A - ribulose bisphosphate carboxylase small chain 1A	2.69792e-05	1.66885	0.914725	0.921573	0.8946	0.883616	0.898177	0.748427	0.552221	0.0216197	0.0860009	0.0571841	0.0496976	0.0179189	0.0939021	0.0758267	1116.01	19	12	2h	24h	3.21548e+08	3.35043e+08	3.35119e+08	3.37938e+08	2.99809e+08	3.61387e+08	3.46616e+08	3.07251e+08	3.16025e+08	3.39418e+08	3.13737e+08	3.04828e+08	3.17343e+08	3.29808e+08	3.2662e+08	3.09004e+08	2.57373e+08	2.45039e+08	2.0815e+08	1.68899e+08	2.21649e+08	3.61387e+08	0.889761	0.927101	0.927312	0.935113	0.829605
AT4G16260.1	Glycosyl hydrolase superfamily protein	2.98608e-05	11.6448	0.108785	0.094839	0.0939221	0.0630717	0.0775378	0.200517	0.734456	0.00600386	0.0179082	0.0495422	0.00835705	0.0302623	0.115437	0.240376	509.97	7	7	24h	6h	97599.9	103932	93144.2	67642.9	98955.8	90300.9	36675.8	125110	92630.5	48830.1	63747.1	58271.2	98057.2	68507.4	43469.7	300739	132196	110225	606459	902933	480103	902933	0.108092	0.115105	0.103157	0.0749147	0.109594
AT1G24100.1	UGT74B1 - UDP-glucosyl transferase 74B1	3.03191e-05	2.54266	0.321966	0.359535	0.3148	0.356772	0.416175	0.520772	0.80043	0.0234343	0.0560349	0.0442549	0.0505374	0.0298899	0.113831	0.174575	205.51	5	5	24h	4h	279493	302361	323407	326619	290389	393883	342830	273832	268451	336927	285785	380411	373723	422395	374027	611246	428580	424413	633602	937222	679718	937222	0.298214	0.322614	0.345069	0.348497	0.30984
AT3G28940.1	AIG2-like (avirulence induced gene) family protein	3.11718e-05	1.8273	0.533696	0.494823	0.56403	0.630917	0.730738	0.665662	0.904188	0.0161576	0.0711429	0.0503267	0.035041	0.063509	0.0701165	0.0869446	574.27	7	7	24h	2h	1.15747e+06	1.10395e+06	1.16874e+06	1.11509e+06	887830	1.17741e+06	1.31844e+06	1.20373e+06	1.10295e+06	1.38519e+06	1.26568e+06	1.40415e+06	1.68643e+06	1.59197e+06	1.41819e+06	1.26226e+06	1.45875e+06	1.55733e+06	1.89014e+06	2.1424e+06	1.77886e+06	2.1424e+06	0.540269	0.515287	0.545531	0.520485	0.41441
AT1G26380.1	FAD-binding Berberine family protein	3.18989e-05	17.1135	0.0524649	0.0734868	0.243145	0.132619	0.168371	0.382903	0.897858	0.0134866	0.0183574	0.239077	0.0507437	0.0501168	0.13564	0.138564	193.54	4	2	24h	0h	14773.2	9121.83	15011.6	22941.9	13911.7	17642.1	23077.4	28973.9	128258	23037.4	46934.5	28374.9	50112.5	47342.2	27404.5	133309	77144.9	73496.9	235682	247191	182954	247191	0.0597641	0.0369019	0.0607287	0.0928106	0.0562792
AT3G26740.1	CCL - CCR-like	3.50004e-05	10.7479	0.564945	0.527964	0.462245	0.388054	0.283828	0.0525633	0.357384	0.413545	0.0895475	0.0164232	0.0402021	0.0770811	0.00324281	0.0936791	190.68	5	5	0h	10h	953577	493858	168719	410469	578351	521544	449805	449851	422703	405217	375722	329180	211466	352927	247563	49843.6	47180.1	53345.6	425792	247685	348903	953577	1	0.517901	0.176933	0.430452	0.606507
AT1G53750.1	RPT1A - regulatory particle triple-A 1A	3.50106e-05	3.11276	0.297851	0.462297	0.443644	0.462558	0.460703	0.678477	0.927141	0.0253979	0.0772246	0.078153	0.0548132	0.106646	0.144171	0.0654088	211.11	3	3	24h	0h	137970	118573	138026	233715	166838	211860	235512	172331	179860	215636	220667	176456	244842	213253	152206	357282	310215	231294	400923	441573	385704	441573	0.312451	0.268525	0.312578	0.529278	0.377828
AT5G27380.1	GSH2, GSHB - glutathione synthetase 2	3.57079e-05	2.16318	0.425768	0.516018	0.449083	0.491954	0.576448	0.667882	0.921014	0.0629246	0.0834985	0.0158459	0.103196	0.0437634	0.0554843	0.0689921	519.08	9	9	24h	0h	429001	463053	566979	510600	562247	695453	494531	530710	513687	447516	555326	682995	708554	658255	608575	834350	740905	713457	1.01721e+06	1.14227e+06	996670	1.14227e+06	0.375568	0.405378	0.49636	0.447003	0.492217
AT3G26900.1	SKL1, ATSKL1 - shikimate kinase like 1	4.41736e-05	7.86602	0.559722	0.633698	0.554828	0.717296	0.378807	0.265183	0.0911893	0.332742	0.209959	0.159886	0.250826	0.129607	0.0653075	0.00249313	101.22	1	1	6h	24h	20543.2	20733.1	52993	48913.3	26556.1	31259	23603.2	41075	28766.9	56140.6	35394.8	29272.9	20849.2	14207.8	28742.3	11033.5	18331.9	15297.1	4966.08	5240.31	5151.85	56140.6	0.365925	0.369307	0.943935	0.871265	0.47303
AT3G56190.1;AT3G56190.2;AT3G56450.1	ALPHA-SNAP2, ASNAP - alpha-soluble NSF attachment protein 2	4.83605e-05	2.21658	0.3882	0.489592	0.424357	0.48162	0.522308	0.549745	0.860476	0.0234405	0.010668	0.0134381	0.102501	0.0582225	0.0668085	0.126732	291.46	5	5	24h	0h	59195.8	54932.8	61969.2	73274.9	75882.9	72934.2	65599.7	65058.9	61841.1	86525.8	56003	75946.9	77304.9	71130.4	88497.9	92652	72532.8	84194.2	113784	151209	125342	151209	0.391484	0.36329	0.409825	0.484593	0.501841
AT5G51830.1	pfkB-like carbohydrate kinase family protein	5.01693e-05	9.00158	0.0850994	0.105705	0.088604	0.130396	0.192118	0.347913	0.766029	0.00991313	0.0244839	0.0463224	0.0695743	0.0326973	0.123315	0.222224	199.49	3	3	24h	0h	25342.2	23783.9	29689.1	30396.7	41057.4	26444.8	11269.9	32156.6	38634.5	39655.3	19083.4	62028.6	69525.3	49341.3	59064.8	147168	103761	71291.6	228542	308718	172201	308718	0.0820884	0.0770408	0.0961689	0.0984611	0.132993
[truncated: 2,068 more rows]
[truncated: 16 more columns]
