# Supplementary material for: Sustained mitogen-activated protein kinase activation reprograms defense metabolism and phosphoprotein profile in Arabidopsis thaliana
Source: Front Plant Sci. 2014 Oct 20;5:554. doi: 10.3389/fpls.2014.00554 (PMC4202796; doi:10.3389/fpls.2014.00554)
Supplement: Supplementary file 2 [file Presentation2.ZIP › SUPPTAB_S06 Differentially regulated proteins in mpk6 0-24 h after DEX treatment.xlsx]

## Sheet: upregulated to 24h
Table S6A. List of upregulated proteins in mpk6 DD line (0-24h with ANOVA p≤0.5 and Max fold change≥2.0)				Normalized abundance (relative to maximum)																		Normalized abundance																							Max. normalization of normalized abundance
	p, p-value/f, fold/conf, confidence/quant, quantitation			MEAN							SD											0h			2h			4h			6h			8h			10h			24h					0h			2h
Protein code	Description	Anova (p)	Max f change	0h	2h	4h	6h	8h	10h	24h	0h	2h	4h	6h	8h	10h	24h	Conf score	Peptide count	Peptides used for quant	Additional accession	replicate 1	replicate 2	replicate 3	replicate 1	replicate 2	replicate 3	replicate 1	replicate 2	replicate 3	replicate 1	replicate 2	replicate 3	replicate 1	replicate 2	replicate 3	replicate 1	replicate 2	replicate 3	replicate 1	replicate 2	replicate 3	Max.		replicate 1	replicate 2	replicate 3	replicate 1	replicate 2
AT1G02930.1	ATGSTF6, GST1, ERD11, ATGSTF3, GSTF6, ATGST1 - glutathione S-transferase 6	7.99799e-07	6.75105	0.157399	0.123696	0.153763	0.195585	0.149853	0.216971	0.835077	0.0445768	0.0137221	0.0345512	0.0226433	0.0354487	0.0519835	0.183754	324.54	7	4		493586	704070	409533	370732	463040	429277	390521	565348	614192	628064	754355	614678	597768	372451	559921	931528	699925	584024	3.40364e+06	2.16813e+06	2.95513e+06	3.40364e+06		0.145017	0.206858	0.120322	0.108922	0.136043
AT3G24503.1	ALDH2C4, ALDH1A, REF1 - aldehyde dehydrogenase 2C4	4.10769e-05	2.55622	0.342659	0.335919	0.355191	0.420608	0.379016	0.423498	0.85868	0.0673134	0.011073	0.0244085	0.118333	0.0585119	0.0279568	0.139504	571.45	10	10		527076	526260	728791	580145	564363	602564	603941	662740	580627	965086	629792	592653	772892	614292	584033	780697	737892	683976	1.73363e+06	1.25006e+06	1.48221e+06	1.73363e+06		0.304031	0.30356	0.420385	0.334642	0.325539
AT1G02920.1	ATGSTF7, GST11, ATGSTF8, GSTF7, ATGST11 - glutathione S-transferase 7	4.44331e-05	6.3536	0.151374	0.128204	0.151473	0.200645	0.156747	0.233309	0.81456	0.0364008	0.010831	0.0401848	0.114354	0.0229996	0.0564677	0.199363	469.26	9	6		364569	429371	261596	320402	302819	270752	291718	304848	459662	235791	757082	406233	410771	305893	376334	669386	550239	407247	2.32434e+06	1.40323e+06	1.95238e+06	2.32434e+06		0.156848	0.184728	0.112546	0.137846	0.130282
AT1G21110.1	O-methyltransferase family protein	5.4809e-05	6.0132	0.12593	0.136115	0.130733	0.356283	0.220312	0.464899	0.757241	0.0863385	0.01611	0.0164056	0.0867981	0.0832075	0.145379	0.265821	82.38	2	2	AT1G21130.2;AT1G21130.1;AT1G21100.1	25619.3	8719.57	8559.08	13442.2	15910.4	17015.1	16890.3	14398.4	13245.6	50575.7	30886.9	39905.2	35903.7	20180.1	18965.5	71748.7	41603.6	45015.3	113550	53730.7	90673.4	113550		0.225622	0.0767906	0.0753772	0.118382	0.140118
AT1G18210.1	Calcium-binding EF-hand family protein	0.00014716	2.22232	0.35945	0.479749	0.419626	0.682447	0.444154	0.46469	0.798814	0.0299025	0.0476519	0.101387	0.0948381	0.01035	0.0521461	0.182972	57.81	1	1		264819	270610	231235	327624	379622	316001	242299	273060	379654	560188	429583	465807	308736	315176	323416	305873	312227	373028	710960	456685	536130	710960		0.37248	0.380626	0.325243	0.460819	0.533957
AT4G02520.1	ATGSTF2, ATPM24.1, ATPM24, GST2, GSTF2 - glutathione S-transferase PHI 2	0.000171796	2.9051	0.350417	0.276629	0.288216	0.320779	0.289441	0.298776	0.803633	0.0873319	0.0478026	0.050608	0.0621334	0.0262346	0.0607351	0.178152	416.05	5	5	AT2G02930.1	6.37163e+06	5.96369e+06	3.86373e+06	3.41585e+06	4.75518e+06	4.61694e+06	4.29265e+06	3.74635e+06	5.28465e+06	5.56206e+06	5.42669e+06	3.8402e+06	4.91258e+06	4.13456e+06	4.33311e+06	4.97889e+06	5.2942e+06	3.53871e+06	1.54093e+07	1.16886e+07	1.00524e+07	1.54093e+07		0.413492	0.387019	0.25074	0.221674	0.308591
AT3G15356.1	Legume lectin family protein	0.000242477	3.54824	0.340245	0.321505	0.237556	0.327234	0.240174	0.304056	0.842908	0.111297	0.0880181	0.036964	0.103284	0.0223573	0.022823	0.160459	156.11	2	2		298286	249921	149226	152352	268089	238577	134797	167708	184438	303656	196668	170440	164281	148739	179289	222106	209988	191159	683265	580394	464130	683265		0.43656	0.365774	0.218402	0.222977	0.392365
AT1G37130.1	NIA2, B29, NIA2-1, CHL3, NR, NR2, ATNR2 - nitrate reductase 2	0.000297113	3.30181	0.257038	0.642518	0.677864	0.557999	0.429752	0.312235	0.84869	0.166653	0.0595167	0.0706493	0.132391	0.0379694	0.0503372	0.13241	312.51	5	5		130606	147295	387678	609612	546245	507890	655309	545429	554537	610721	440750	393422	395731	383297	333780	313389	226507	268611	650831	683643	863140	863140		0.151315	0.17065	0.449149	0.706273	0.632858
AT3G54640.1	TSA1, TRP3 - tryptophan synthase alpha chain	0.000378906	2.57231	0.473863	0.344164	0.366156	0.614574	0.422032	0.451396	0.885296	0.0464708	0.0672123	0.0505231	0.212197	0.0326786	0.0938166	0.138132	125.94	2	2		173758	209217	204230	121737	130974	173772	141880	175157	136699	354695	195929	210948	189764	168460	164752	226468	149100	183796	413062	302346	381639	413062		0.420658	0.506503	0.49443	0.294718	0.317081
AT1G05010.1	EFE, ACO4, EAT1 - ethylene-forming enzyme	0.000495847	2.47206	0.472433	0.379057	0.416015	0.517782	0.447531	0.548922	0.937053	0.0338183	0.0533949	0.0602082	0.193601	0.0627155	0.0904364	0.0545773	179.25	4	3		465566	403358	434623	336153	306970	402780	423027	405349	319504	679858	349778	399040	472665	358028	404144	600891	458586	455122	919741	830475	835322	919741		0.506193	0.438556	0.472549	0.365486	0.333757
AT4G33010.1	AtGLDP1, GLDP1 - glycine decarboxylase P-protein 1	0.00155525	Infinity	0	0	0	0	0.0549042	0.0123304	0.491355	0	0	0	0	0.0704643	0.0213568	0.477189	72.67	2	1		0	0	0	0	0	0	0	0	0	0	0	0	0.129855	972.084	4303.8	1184.88	0	0	1714.95	13470.1	32031.6	32031.6		0	0	0	0	0
AT4G30530.1	Class I glutamine amidotransferase-like superfamily protein	0.00278707	2.28916	0.61547	0.385639	0.480924	0.716574	0.641231	0.673561	0.882792	0.0793737	0.111888	0.0272458	0.2195	0.0483583	0.102074	0.153979	26.31	1	1		170348	159522	203528	112067	78756.5	143392	130078	141580	145136	276558	152412	192050	187629	170232	197864	224361	193988	165395	271543	204646	288884	288884		0.589675	0.552202	0.704533	0.387932	0.272623
AT5G52920.1	PKP1, PKP-BETA1, PKP2 - plastidic pyruvate kinase beta subunit 1	0.00418908	Infinity	0.211991	0.206589	0	0.119399	0	0	0.333333	0.0976183	0.146599	0	0.206696	0	0	0.57735	78.4	1	1		7377.54	12764.5	19530.5	10094.8	23102.8	5464.01	0	0	0	7.85517	0	22336.8	0	0	0	0	0	0	0	0	62380.9	62380.9		0.118266	0.204621	0.313085	0.161825	0.370351
AT5G38830.1	Cysteinyl-tRNA synthetase, class Ia family protein	0.00485162	3.42609	0.480511	0.545324	0.531162	0.208498	0.569872	0.683262	0.714333	0.168709	0.154445	0.0694749	0.061588	0.166513	0.0708936	0.313968	40.99	1	1		15634.2	11616.8	23254.1	23590.6	20631.1	13095.8	16313.1	18354.6	21161.2	7370.07	5115.24	9429.32	15539.5	26576.7	17781.4	23877.9	26452.2	21485.7	13249.9	26795.9	35035.7	35035.7		0.446237	0.33157	0.663726	0.67333	0.588858
AT1G30510.1	ATRFNR2, RFNR2 - root FNR 2	0.00516865	2.27534	0.498375	0.372067	0.511847	0.740603	0.34223	0.484494	0.77869	0.0808459	0.102345	0.103109	0.229472	0.081426	0.131074	0.15612	26.09	1	1	AT1G30510.2	30093.3	21660.9	26614.5	25673.1	15948.2	16885.7	23624.3	33069	23793.9	52416.1	34475.4	29567.2	21571.4	13238	19005.8	20054.8	22985.1	33146.1	49893.1	38550.7	34004	52416.1		0.574122	0.413248	0.507753	0.489793	0.30426
AT1G08830.1	CSD1 - copper/zinc superoxide dismutase 1	0.005435	2.22777	0.423628	0.445963	0.428611	0.707168	0.368455	0.403236	0.820832	0.0863948	0.0569382	0.129359	0.177543	0.120739	0.0634986	0.159307	66.09	1	1		222749	337776	295983	262361	339106	300199	339495	188193	338894	614084	396040	419657	180616	338594	225747	243719	250543	321017	468497	517148	673947	673947		0.330514	0.501192	0.439178	0.389291	0.503164
AT3G19010.1	2-oxoglutarate (2OG) and Fe(II)-dependent oxygenase superfamily protein	0.00719222	2.55099	0.395031	0.351193	0.478638	0.517194	0.514171	0.519044	0.895892	0.171377	0.0609619	0.0832635	0.178625	0.0323034	0.0863401	0.139109	37.46	1	1		32344.8	16579.9	15745.6	18413.5	16277.6	22802.6	25523.6	21902.6	30931.3	19489.5	38738.8	26441.3	26433	27809.5	29932.2	29890.4	32053.1	23028.9	54569.8	51829	40267.1	54569.8		0.592723	0.303829	0.28854	0.33743	0.29829
AT5G24490.1	30S ribosomal protein, putative	0.00793011	7.68557	0.333177	0.562692	0.212822	0.438776	0.206717	0.0965543	0.742074	0.248566	0.205687	0.0515565	0.212099	0.0583297	0.0674402	0.223579	50.01	1	1		68933.5	41812.2	9305.32	40233.6	74237.1	88279.9	27838.2	30293.2	18553.1	40151	35934.9	82015	20132.9	32881	21471.1	3471.38	11648	19671.3	74800	72478.8	120108	120108		0.573932	0.348123	0.0774749	0.33498	0.618088
AT3G04720.1	PR4, HEL, PR-4 - pathogenesis-related 4	0.00864128	4.12329	0.285982	0.33221	0.219342	0.303984	0.174538	0.23035	0.719669	0.152791	0.0789711	0.058558	0.0765228	0.0367101	0.0951936	0.247814	57.99	1	1		158240	227598	66858.9	152330	223390	150152	89331.6	108158	149718	165285	198109	117799	113854	85701.2	76729.8	123575	170728	70331.3	527651	332013	279538	527651		0.299895	0.431342	0.126711	0.288695	0.423367
AT1G76030.1	ATPase, V1 complex, subunit B protein	0.00994783	2.04734	0.745123	0.676629	0.788955	0.421814	0.845484	0.639328	0.863596	0.156063	0.0662641	0.139948	0.14691	0.188525	0.0520338	0.100466	121.56	2	2	AT1G20260.1	325439	227772	233154	226269	264875	222937	332357	237090	263176	89556.2	186467	169138	316965	223533	351783	222906	207682	244127	305465	267652	338277	351783		0.925112	0.647479	0.662778	0.643205	0.752949
AT5G54430.1	ATPHOS32, PHOS32 - Adenine nucleotide alpha hydrolases-like superfamily protein	0.00999104	4.21641	0.438519	0.159878	0.544267	0.566222	0.553819	0.362197	0.674112	0.0602633	0.0865664	0.344895	0.248276	0.103064	0.0807364	0.285059	84.88	1	1		25015.9	29543.9	22580.7	15058.7	7772.26	5293.48	20807.8	55257.4	19677.6	44958.9	16917.9	37728.1	25925.2	33662.3	37835.5	19472.3	17640.8	26601.5	32323.6	27623.4	58637.2	58637.2		0.426623	0.503843	0.385091	0.256811	0.132548
AT5G17380.1	Thiamine pyrophosphate dependent pyruvate decarboxylase family protein	0.0102582	2.22212	0.392224	0.388683	0.3677	0.431964	0.353421	0.355216	0.785343	0.0436571	0.0603594	0.0516496	0.112169	0.0959025	0.118173	0.201095	67.58	1	1		68097.5	65032.7	54784.5	58611.5	54641.7	72964.7	52348.8	55778	68038.1	88362.7	53030.3	65560.8	73977.2	45689	49657.7	58165.8	37177.9	74840.1	159700	96032.2	120525	159700		0.426409	0.407218	0.343046	0.36701	0.342152
AT1G05190.1	emb2394 - Ribosomal protein L6 family	0.0104374	2.01785	0.735015	0.505872	0.409025	0.526454	0.569637	0.657555	0.825352	0.130529	0.163148	0.0681514	0.0370239	0.074609	0.0418533	0.189432	60.56	2	1		266478	282498	367415	132822	238811	259071	179195	192558	138205	219770	233660	202934	263371	244136	202697	256994	271223	291600	259317	415588	354115	415588		0.641206	0.679754	0.884084	0.3196	0.574633
AT1G73600.1	S-adenosyl-L-methionine-dependent methyltransferases superfamily protein	0.0111063	2.46004	0.331974	0.418071	0.55633	0.488444	0.769765	0.716268	0.816668	0.0832602	0.157976	0.0587644	0.182218	0.281366	0.0423323	0.150698	159.07	3	3	AT3G18000.1	152447	98452.8	104099	150293	204688	92087.6	222360	188476	184082	124143	247530	150650	162588	304115	356454	237933	262981	265035	292909	343896	236508	356454		0.427678	0.276201	0.292042	0.421635	0.574235
AT3G22860.1	TIF3C2, ATEIF3C-2, EIF3C-2, ATTIF3C2 - eukaryotic translation initiation factor 3 subunit C2	0.01143	2.24232	0.708282	0.604104	0.545276	0.425061	0.789139	0.860261	0.953125	0.0937886	0.1012	0.0418056	0.167411	0.285913	0.0277083	0.0751706	24.07	1	1		6994.73	7709.06	5903.03	5415.23	5177.11	6983.51	5754.56	5089.32	5020.42	4270.37	2429.72	5666.68	4462.56	9480.28	9016.44	8465.51	8034.68	8528.33	8402.57	9629.69	9698.03	9698.03		0.721253	0.79491	0.608683	0.558385	0.533831
AT5G08280.1	HEMC - hydroxymethylbilane synthase	0.0164354	3.30063	0.268858	0.538478	0.181301	0.5015	0.268426	0.224581	0.598409	0.106845	0.190172	0.0461805	0.198189	0.0729441	0.0528328	0.365927	108.51	1	1		27767.9	64011.6	45069.8	64824.2	81983.9	127278	21731.8	35774.6	34776.2	117834	50645.8	86784.5	36802.3	59704.9	40122.2	44401.9	42068.9	27841.3	86766.7	48157.1	169667	169667		0.163661	0.377277	0.265636	0.382066	0.483203
AT2G39730.1	RCA - rubisco activase	0.0164743	3.01605	0.713184	0.708974	0.459853	0.649023	0.293924	0.414844	0.886488	0.182961	0.182693	0.24677	0.300923	0.0411933	0.0994894	0.12247	68.29	1	1		479515	330784	302349	308481	319382	478218	133166	381826	202432	377035	470461	165054	129536	171663	157356	269972	210309	166923	393507	469478	520038	520038		0.922077	0.636077	0.581398	0.593189	0.61415
AT4G26900.1	AT-HF, HISN4 - HIS HF	0.0178799	Infinity	0	0.167082	0.0943035	0.313865	0	0.0119119	0.333333	0	0.0655023	0.0820386	0.207311	0	0.020632	0.57735	39.11	1	1		0	0	0	5151.91	2867.04	2632.29	2840.63	0	3171.1	4416.4	11745.6	3846.47	0	0	0	759.369	0	0	0	0	21249.6	21249.6		0	0	0	0.242448	0.134922
AT3G16530.1	Legume lectin family protein	0.0182234	2.70699	0.331509	0.291818	0.284981	0.384199	0.307648	0.313317	0.771442	0.144657	0.0623913	0.0374094	0.118812	0.0670437	0.110455	0.203406	116.62	1	1		239629	198885	90688.5	118499	164317	183027	133734	148119	173076	275649	154915	182749	204092	136487	150534	220275	176046	103840	532115	374615	324757	532115		0.450334	0.373762	0.17043	0.222694	0.3088
AT3G04120.1	GAPC, GAPC-1, GAPC1 - glyceraldehyde-3-phosphate dehydrogenase C subunit 1	0.0186371	2.32766	0.511775	0.564301	0.317069	0.611487	0.544918	0.523592	0.738028	0.123996	0.0699246	0.0547165	0.208957	0.0766666	0.054737	0.24032	147.69	3	3	AT1G13440.1	222808	147251	239756	256145	206440	209818	119133	150257	108419	338661	192312	197655	243641	183541	222124	216448	183261	224185	209630	272591	397189	397189		0.560961	0.370732	0.603631	0.644893	0.519752
AT2G20260.1	PSAE-2 - photosystem I subunit E-2	0.0187203	153.994	0.577465	0.0041485	0.314313	0.542109	0.467339	0.24325	0.638843	0.437265	0.00279522	0.413786	0.466039	0.31481	0.33837	0.314407	33.72	1	1		11702.4	81224.4	113957	227.119	389.9	869.23	13860.2	94333.2	4412.88	100974	657.298	92585.9	26309	42980.6	98140	9522.84	75512.1	2112.39	50901.1	58551.2	119421	119421		0.0979935	0.680154	0.954246	0.00190184	0.00326493
AT5G51830.1	pfkB-like carbohydrate kinase family protein	0.020049	3.23037	0.237549	0.25737	0.396526	0.739736	0.56403	0.457393	0.767372	0.176876	0.0817789	0.148451	0.309279	0.134666	0.0955847	0.201699	20.67	1	1		36011.5	17939.8	6324.24	16361.5	19380.9	29562.6	40959.6	40613.5	19041	78212.4	32367.8	77120.1	55515	34636.2	52965.5	41751.9	29517.2	44789.6	54238.3	55894.4	84579.8	84579.8		0.425769	0.212106	0.0747725	0.193444	0.229143
AT3G14415.1	Aldolase-type TIM barrel family protein	0.0243054	2.2166	0.555422	0.481709	0.664332	0.351426	0.674232	0.587501	0.778972	0.170084	0.124603	0.0559185	0.124477	0.0535889	0.117456	0.193583	50.82	1	1		31669.7	43932.8	23799.1	30463.6	35154.2	20591.7	35891.2	40701.7	42299.9	12403.9	25667.7	24821.7	36934.5	43319.9	40410.3	26958.4	38951.7	39232.7	38153.9	41600.3	59655.4	59655.4		0.530878	0.736444	0.398943	0.51066	0.589287
AT2G41160.1	Ubiquitin-associated (UBA) protein	0.0251886	2.30669	0.426306	0.346118	0.392361	0.499897	0.471522	0.497038	0.798388	0.0917632	0.0714837	0.0147354	0.233927	0.126613	0.0827439	0.175062	25.56	1	1		90706.8	93589.1	131288	82848.2	104186	69187.7	100991	95136	94328	189389	82497	98174.3	152234	101647	95174.3	141447	125571	100927	246758	169004	175264	246758		0.367594	0.379274	0.53205	0.335746	0.422221
AT2G25450.1	2-oxoglutarate (2OG) and Fe(II)-dependent oxygenase superfamily protein	0.0263547	1134.71	0.306244	0.000439263	0.262574	0.299768	0.237481	0.41785	0.498436	0.223058	0.000760826	0.271049	0.288354	0.162877	0.342722	0.500007	36.6	1	1		698.652	6380.44	5704.2	0	0	18.3358	1819.34	7991.12	1149.95	365.697	3785.11	8362.17	3402.32	5520.02	990.627	9015.47	8093.06	333.44	13914.1	0	6891.74	13914.1		0.050212	0.458561	0.409959	0	0
AT3G28940.1	AIG2-like (avirulence induced gene) family protein	0.027368	4.05297	0.299548	0.269206	0.281044	0.17647	0.393193	0.388468	0.715228	0.0530982	0.109248	0.0441344	0.055324	0.242568	0.0565022	0.313378	57.39	2	2		58481.6	68433.4	83153.1	34011.3	72391.3	82386.8	77054.3	63133	56904.1	39723	29151.5	54880.8	79799.5	42246	153694	77110	103464	91851.4	88710.4	179106	233761	233761		0.250177	0.292749	0.355719	0.145496	0.309681
AT4G10300.1	RmlC-like cupins superfamily protein	0.0275508	3.37262	0.679953	0.476944	0.47555	0.230185	0.520631	0.562522	0.776326	0.175715	0.243212	0.0535318	0.165855	0.13555	0.147437	0.244321	21.09	1	1		63325.5	46002.1	78297.8	21246.4	44382.2	65978.6	42082.8	49279.7	39860.1	8991.23	16242.9	38282.7	43206.1	38437.7	62018.3	37412.4	53433.4	64375.8	47424	91979.5	74814.7	91979.5		0.688474	0.500134	0.851253	0.23099	0.482523
AT3G44310.1	NIT1, ATNIT1, NITI - nitrilase 1	0.0281922	9.90063	0.191551	0.163902	0.0434379	0.203632	0.0715518	0.125091	0.430063	0.135084	0.0657973	0.0305329	0.0266298	0.123931	0.047435	0.494557	48.41	1	1		4232.73	32847.2	28706.4	10294.6	21281.8	24714.4	2915.84	9008.69	2993.83	22342.7	26727.2	20865.6	24573.8	0	0	8682.4	14762.7	19516.1	13052.4	20168.6	114480	114480		0.0369735	0.286925	0.250754	0.0899247	0.185899
AT1G53580.1	GLX2-3, ETHE1, GLY3 - glyoxalase II 3	0.0347645	2.6406	0.552655	0.508547	0.613278	0.774629	0.613865	0.329594	0.870327	0.148143	0.169757	0.166295	0.240721	0.20448	0.154354	0.116026	28.4	1	1		15835.8	22443.4	13524.4	12404.9	13270.2	21993.9	23645.4	13467.5	20373.2	15621.1	29647.3	27342	24432.5	12067.6	21041.1	8009.83	7045.62	15839.3	26079	24256.4	31245.3	31245.3		0.506822	0.718298	0.432845	0.397017	0.424711
AT3G46970.1	ATPHS2, PHS2 - alpha-glucan phosphorylase 2	0.0350239	8.66327	0.462496	0.185685	0.0560857	0.480128	0.132163	0.265843	0.485886	0.474031	0.0794999	0.0243279	0.356625	0.0754493	0.0655442	0.343231	90.75	1	1		8453.83	22990.5	81149.1	18264	7642.75	19297.8	5338.93	2304.89	6010.1	69768.2	12345.4	34772.4	14562.9	13947.9	3664.05	19342.7	17732.2	27643.8	29449.4	17941	70897.2	81149.1		0.104176	0.283312	1	0.225067	0.0941815
AT3G22200.1	POP2, GABA-T, HER1 - Pyridoxal phosphate (PLP)-dependent transferases superfamily protein	0.0368596	2.57285	0.521344	0.522234	0.354975	0.520408	0.297156	0.330131	0.764538	0.160435	0.167887	0.0594552	0.231029	0.0731513	0.0291745	0.224714	57.63	1	1		70607.6	57975.3	36985	35778.2	59512	70560.5	44486.6	32170.6	36075.3	27852.1	62252.3	75166.2	39945.2	29647.1	24778.2	31590	37667.2	35585.6	78465.7	58475.9	105860	105860		0.666992	0.547661	0.349377	0.337977	0.562178
AT1G67090.1	RBCS1A - ribulose bisphosphate carboxylase small chain 1A	0.0379133	Infinity	0.0423145	0	0.00207642	0.0243746	0.0015714	2.16543e-05	0.335374	0.0732219	0	0.00180688	0.0192254	0.00272174	3.75064e-05	0.575583	130.07	2	1		106.158	0	169337	0	0	0	0	3921.68	4393.1	40690.5	3786.56	53128.4	0	0	6292.5	0	0	86.7123	4236.02	3933.67	1.3348e+06	1.3348e+06		7.95316e-05	0	0.126864	0	0
AT5G30510.1	RPS1, ARRPS1 - ribosomal protein S1	0.037915	11.2905	0.269803	0.123937	0.0376477	0.0466067	0.129482	0.108469	0.42506	0.174904	0.0326319	0.00646934	0.039093	0.0626072	0.068973	0.499092	27.12	1	1		28473.3	6317.53	35266.4	7770.44	13397.4	11013.8	3680.49	3471.85	2623.3	2338.73	1833.07	7930.14	13957.8	4964.58	14699	9133.21	3550.18	15481.7	8941.17	14876.7	86553.6	86553.6		0.328967	0.0729899	0.407452	0.0897761	0.154787
AT1G19130.1	unknown protein	0.0394774	5.25824	0.388475	0.1074	0.334516	0.462545	0.274742	0.275587	0.564732	0.116153	0.0381352	0.0562901	0.372611	0.0891095	0.117657	0.393206	33.9	1	1		17030.4	13113.1	23731.1	4195.13	6981.66	3717.62	18423.3	13534.5	14433.5	41171.1	9756.87	13218.8	8016.62	15759.4	14325.8	13893	17509.5	6816.55	10873.4	21217.5	46227.4	46227.4		0.368404	0.283665	0.513355	0.0907499	0.151029
AT2G33845.1	Nucleic acid-binding, OB-fold-like protein	0.0405376	2.83005	0.322903	0.288669	0.593198	0.334382	0.813099	0.499011	0.816947	0.182234	0.158878	0.181006	0.124991	0.114843	0.318981	0.179381	31.17	1	1		57618	41579.3	15058.5	53751.2	16451.2	31940.1	88719.3	46732.3	74445.6	46711	22473.9	49132.7	87450.3	88731	111526	29015.9	101120	46434.5	95461.6	75660.3	117947	117947		0.488509	0.352527	0.127672	0.455725	0.13948
AT5G37600.1	ATGSR1, GLN1;1, GSR 1, ATGLN1;1 - glutamine synthase clone R1	0.0408662	2.54121	0.385198	0.453041	0.285255	0.561855	0.251371	0.322513	0.638788	0.0372288	0.0898546	0.155945	0.132825	0.111393	0.0629837	0.327319	170.01	3	3	AT1G66200.3;AT1G66200.2;AT1G66200.1	306147	308443	258611	295094	311759	420138	115857	345591	185193	530933	411185	331541	286363	131140	152326	291459	196277	243363	419013	273416	755628	755628		0.405155	0.408194	0.342246	0.390528	0.412583
AT1G08200.1	AXS2 - UDP-D-apiose/UDP-D-xylose synthase 2	0.0440416	Infinity	0.000902623	0.000179833	0.00582632	0	0.037306	0.0144742	0.352642	0.00156339	0.00031148	0.00509393	0	0.0489945	0.02507	0.561086	27.71	1	1		0	67.7761	0	13.5033	0	0	286.501	113.098	37.8877	0	0	0	0	2322.52	478.717	0	1086.84	0	158.211	1291.6	25029.3	25029.3		0	0.00270787	0	0.000539499	0
AT4G01610.1	Cysteine proteinases superfamily protein	0.0486013	Infinity	0.161486	0	0.192444	0.0609408	0.0638619	0.0639257	0.470357	0.0893129	0	0.203566	0.105553	0.016022	0.0740312	0.488627	59.27	1	1		8899.08	3978.05	3440.71	0	0	0	0	5785.92	13660.2	0	0	6157.95	2744.41	2019.18	1689.53	0	4885.29	1574.27	12595.8	1250.18	33682.7	33682.7		0.264204	0.118104	0.102151	0	0
AT4G00490.1	BAM2, BMY9 - beta-amylase 2	0.0492777	7.93314	0.458084	0.0745979	0.399005	0.265187	0.546122	0.288607	0.591796	0.158544	0.0833432	0.0325194	0.205925	0.192442	0.21397	0.353528	26.11	1	1		31573.2	46542.2	64417.7	17659.7	1839.85	3711.61	44670.7	37931.1	41548.7	43433.9	3234.84	35844.4	53193.7	38631.4	78100.9	4550.16	39580.8	45669.3	40526.5	39894.2	103717	103717		0.304418	0.448743	0.621092	0.170269	0.0177391
[truncated: 16 more columns]

## Sheet: downregulated to 24h
Table S6B. List of downregulated proteins in mpk6 DD line (0-24h with ANOVA p≤0.5 and Max fold change≥2.0)				Normalized abundance (relative to maximum)																		Normalized abundance																							Max. normalization of normalized abundance
				MEAN							SD											0h			2h			4h			6h			8h			10h			24h					0h			2h
Protein code	Description	Anova (p)	Max f change	0h	2h	4h	6h	8h	10h	24h	0h	2h	4h	6h	8h	10h	24h	Conf score	Peptide count	Peptides used for quant	Additional accession	replicate 1	replicate 2	replicate 3	replicate 1	replicate 2	replicate 3	replicate 1	replicate 2	replicate 3	replicate 1	replicate 2	replicate 3	replicate 1	replicate 2	replicate 3	replicate 1	replicate 2	replicate 3	replicate 1	replicate 2	replicate 3	Max.		replicate 1	replicate 2	replicate 3	replicate 1	replicate 2
AT4G24450.1	GWD3, PWD, ATGWD2 - phosphoglucan, water dikinase	0.00154539	5.14661	0.717977	0.753247	0.437667	0.907462	0.427273	0.369517	0.176322	0.14032	0.283501	0.101118	0.0819884	0.0489556	0.0230255	0.117948	22.16	1	1		34371.9	23161.5	28532.1	35675	37555.8	17062.6	14198	21997.8	16268.2	33719.4	35102.7	39957.4	19001.2	15090.1	17126.9	14149.7	15822.6	14322.5	8078.56	11156	1901.62	39957.4		0.860213	0.579655	0.714062	0.892827	0.939897
AT1G70980.1	SYNC3 - Class II aminoacyl-tRNA and biotin synthetases superfamily protein	0.00478499	17.9319	0.329099	0.240593	0.123359	0.540091	0.0537374	0.23417	0.0301189	0.314053	0.0453272	0.0381129	0.429358	0.00960386	0.209332	0.0118767	22.56	1	1	AT5G56680.1	24368.7	16335.8	94541.2	37511.3	25885	35477.5	11169.7	21389	18136.5	136986	20519.1	64449.5	6715.78	8874.95	6493.11	26756	6436.39	63041.8	5478.35	4578.81	2320.46	136986		0.177892	0.119252	0.690152	0.273833	0.188961
AT3G49680.1	ATBCAT-3, BCAT3 - branched-chain aminotransferase 3	0.00571213	158.637	0.0709208	0.45473	0.268864	0.088076	0.00789312	0.209107	0.00286648	0.0470956	0.472957	0.227275	0.0861715	0.0135258	0.281656	0.00467696	38.62	1	1		4395.54	964.513	2419.75	36565.7	7625.25	5691.63	3313.14	6991.03	19189.4	1982.68	6802.44	876.549	0	859.699	6.15282	166.471	3379.14	19392.8	302.16	12.2848	0	36565.7		0.12021	0.0263776	0.0661754	1	0.208536
AT1G09750.1	Eukaryotic aspartyl protease family protein	0.0070105	2.27456	0.683703	0.575014	0.473718	0.565845	0.384434	0.532222	0.300588	0.289089	0.0587951	0.0480818	0.144914	0.0112604	0.0416322	0.0664327	48.21	1	1		110539	47879.1	68309.2	69347	56529.2	64807.6	58491	49609.3	48992.3	58498.1	48942.6	80202.5	41577.4	43911.7	41995.5	56458.3	64135.2	55899.9	27536.7	30626.8	41516.1	110539		1	0.433144	0.617967	0.627355	0.511397
AT1G72680.1	ATCAD1, CAD1 - cinnamyl-alcohol dehydrogenase	0.0113328	39.6561	0.613132	0.50507	0.541112	0.350399	0.0533207	0.230239	0.0154612	0.394717	0.233687	0.41763	0.508924	0.00606291	0.310512	0.00483904	32.97	1	1		16430.1	3013.08	13155.1	13528.8	5464.46	7859.69	17722.3	7798.66	3248.29	1762.45	16589.1	278.041	1014.59	999.09	821.216	10420.9	548.367	1271.79	331.612	314.963	175.45	17722.3		0.92709	0.170017	0.74229	0.76338	0.308338
AT1G43170.1	ARP1, emb2207, RPL3A, RP1 - ribosomal protein 1	0.0156746	4.68959	0.277287	0.533838	0.312258	0.806895	0.426623	0.516993	0.172061	0.0956302	0.355198	0.185702	0.266182	0.223415	0.104841	0.0349716	30.28	1	1		10229.6	6490.77	13411.1	14399.5	33939.7	9670.36	19052.4	6898.72	7980.47	33230.9	36221.7	18228.7	12025.6	24695.1	9638.23	18753.1	14915.5	22510.4	4935.89	7467.1	6294.02	36221.7		0.282416	0.179196	0.370249	0.397538	0.937
AT1G01090.1	PDH-E1 ALPHA - pyruvate dehydrogenase E1 alpha	0.0196573	2.0026	0.42303	0.689666	0.685324	0.748342	0.507212	0.583094	0.373684	0.0885829	0.0535043	0.273656	0.113485	0.092869	0.19143	0.0765231	44.33	1	1		162608	135070	204697	290982	249658	278384	395855	218877	199135	259788	346425	282493	225175	218674	158499	318274	184571	189618	159397	113572	170805	395855		0.410776	0.341211	0.517101	0.735071	0.63068
AT4G23670.1	Polyketide cyclase/dehydrase and lipid transport superfamily protein	0.0233996	2.11781	0.573554	0.627991	0.748226	0.723489	0.537118	0.392688	0.353302	0.144099	0.0798113	0.132348	0.242012	0.0586537	0.150831	0.106634	36.03	1	1		193584	188411	118533	208668	163992	175373	261942	192183	198835	180425	290893	160055	150715	175384	142631	121941	153739	67010	123196	118044	67078.8	290893		0.665481	0.6477	0.40748	0.717338	0.563756
AT5G38410.1	Ribulose bisphosphate carboxylase (small chain) family protein	0.0268798	2.18452	0.709906	0.759368	0.718629	0.581617	0.66044	0.58342	0.347613	0.186308	0.261832	0.253134	0.0704837	0.0231237	0.110888	0.0360221	112.86	2	1	AT5G38410.2;AT5G38430.1	830411	532752	549239	819020	816226	410400	897960	457412	580528	555177	562327	449303	585950	616431	576765	483600	450773	637292	349273	297085	290070	897960		0.924775	0.593292	0.611652	0.912089	0.908978
AT1G53670.1	MSRB1, ATMSRB1 - methionine sulfoxide reductase B 1	0.026888	2.03527	0.437491	0.470818	0.521427	0.841149	0.508263	0.580158	0.413287	0.0896015	0.0521728	0.0726815	0.149416	0.17956	0.122442	0.0776829	125.58	1	1		60303.4	91526.5	81242.7	86531.3	73235.5	91060.9	88298.6	107104	82387	177583	124914	145624	116079	100081	54616.4	87033.6	127784	94260.3	74956.8	86339	58882.1	177583		0.339579	0.515402	0.457492	0.487273	0.412402
AT4G16045.1	TRAF-like superfamily protein	0.027853	2.19602	0.457463	0.472966	0.495868	0.790705	0.822449	0.888974	0.404811	0.310087	0.0165796	0.0209734	0.0978725	0.159893	0.0233338	0.105957	20.75	1	1		228626	692263	1.17623e+06	705076	751757	711352	780229	771916	721031	1.36214e+06	1.1992e+06	1.06344e+06	1.52808e+06	1.18811e+06	1.05411e+06	1.39698e+06	1.32665e+06	1.35164e+06	496884	556519	802343	1.52808e+06		0.149617	0.453028	0.769744	0.461414	0.491963
AT2G33450.1	Ribosomal L28 family	0.0322279	16.5937	0.784684	0.114616	0.341734	0.512868	0.0839865	0.233868	0.0472881	0.286911	0.196371	0.336873	0.361124	0.0533809	0.101564	0.0819054	22.09	1	1		13306.6	6823.27	14866.4	5074.82	36.9663	0	10779.9	1383.36	3077.85	1504.34	9830.34	11538.8	2164.73	806.801	774.197	3377.82	2018.8	5033.72	2109.01	0	0	14866.4		0.895079	0.458972	1	0.341361	0.00248656
AT1G07920.1	GTP binding Elongation factor Tu family protein	0.0336574	118.875	0.293089	0.636803	0.457604	0.24981	0.00667588	0.51365	0.00535692	0.489783	0.0959443	0.426829	0.410187	0.0074675	0.492218	0.00335067	62.24	1	1		8.377e+06	118880	82394.5	7.28619e+06	5.56659e+06	5.78547e+06	8.45203e+06	143633	4.79771e+06	139292	7.0581e+06	114173	44482.7	146081	4829.55	9.75616e+06	153824	5.12376e+06	82023.8	17274.5	57490.7	9.75616e+06		0.858637	0.0121852	0.00844538	0.74683	0.570572
AT2G36160.1	Ribosomal protein S11 family protein	0.0336677	3.90053	0.215968	0.317819	0.363465	0.634963	0.268275	0.261776	0.162789	0.0733089	0.110284	0.176812	0.320711	0.103265	0.0788105	0.0570219	46.31	1	1		17133.3	11280.3	22889.9	16546.1	34007.3	24944.9	44613.9	23691.5	18036.1	40102.7	79183.7	31549.8	24068.6	27632.4	12028	19227.7	27582.4	15375.1	13968	16769	7933.65	79183.7		0.216374	0.142457	0.289073	0.208959	0.429474
AT2G20890.1	PSB29, THF1 - photosystem II reaction center PSB29 protein	0.0348218	2.07719	0.6792	0.752273	0.679383	0.665395	0.600541	0.429664	0.362159	0.297718	0.0366034	0.208866	0.0614696	0.0560485	0.190668	0.0664333	111.24	2	2		325947	203981	134222	234290	257941	243373	299756	188210	176363	220735	234714	195202	200999	175424	210811	209809	119738	90595.9	114291	98512.9	141330	325947		1	0.625809	0.41179	0.718798	0.791357
AT1G16880.1	uridylyltransferase-related	0.0359911	378.821	0.0026885	0.00350526	0.00190407	0.337348	0.00210397	0.00328568	0.000890522	0.00104956	0.00137723	0.00104891	0.573882	0.00207388	0.00245322	0.00154243	85.5	1	1		606.492	1117.09	586.775	561.988	1129.99	1320.26	544.962	846.109	245.189	286449	838.042	2612.21	1255.44	93.7114	458.895	1365.66	130.041	1327.84	765.268	0	0	286449		0.00211728	0.00389977	0.00204844	0.00196191	0.00394483
AT5G20720.1	CPN20, CPN10, CHCPN10, ATCPN21, CPN21 - chaperonin 20	0.0371928	2.27201	0.346742	0.48773	0.537761	0.767014	0.427835	0.434574	0.337593	0.141743	0.134171	0.0312649	0.218108	0.0851553	0.0757607	0.148112	93.15	1	1		1.39159e+06	2.06015e+06	882551	2.66197e+06	1.84021e+06	1.59448e+06	2.16026e+06	2.17081e+06	2.39098e+06	4.16668e+06	3.0556e+06	2.36543e+06	2.12416e+06	1.80793e+06	1.41588e+06	1.58508e+06	2.17147e+06	1.67566e+06	2.09691e+06	1.21483e+06	908192	4.16668e+06		0.333979	0.494434	0.211811	0.63887	0.441648
AT5G11520.1	ASP3, YLS4 - aspartate aminotransferase 3	0.0439406	Infinity	0.140238	0.356426	0.0169937	0.154808	0.0284952	0.0333675	0	0.19154	0.557371	0.0142959	0.192995	0.0264518	0.0449509	0	82.17	1	1		11557.7	0	2006.82	32241.6	966.665	1266.96	356.469	1073.7	213.548	1201.54	12172.7	1599.57	1071.01	1685.18	0	2728.46	477.583	21.4195	0	0	0	32241.6		0.358471	0	0.0622431	1	0.0299819
AT1G72150.1	PATL1 - PATELLIN 1	0.0454378	2.06831	0.808498	0.681809	0.709704	0.87666	0.49816	0.616171	0.423853	0.270225	0.119135	0.274471	0.049615	0.0646353	0.0460672	0.135524	58.03	1	1		337054	344374	175480	289038	222448	211147	353292	160542	238364	324267	314627	290257	159532	166391	202065	224287	199150	229628	94642.7	173375	181214	353292		0.954037	0.974759	0.496698	0.818129	0.629644
AT3G16370.1	GDSL-like Lipase/Acylhydrolase superfamily protein	0.0461122	2.46765	0.530434	0.758568	0.641737	0.617415	0.656629	0.467657	0.307405	0.157081	0.117108	0.0961748	0.332286	0.0564817	0.215256	0.0902025	84.1	1	1		58661.5	67560.8	101228	127474	101733	96067.1	106936	88051.1	80190.1	142934	64511	57303.6	98760.2	84536.6	98266.1	99274.7	38066.3	63190.8	38807	58607.2	34401.5	142934		0.410411	0.472673	0.708218	0.891842	0.711752
AT1G56500.1	haloacid dehalogenase-like hydrolase family protein	0.0488267	5.89959	0.412649	0.411683	0.455342	0.559118	0.145561	0.400179	0.0947722	0.256171	0.156741	0.476249	0.111356	0.0347221	0.250484	0.0307255	29.92	1	1		32386.7	6543.24	26673.4	13733.4	30329.3	21387	52993.6	6213.92	13183.1	28155.4	36128.2	24605.4	7744.2	5858.74	9538.46	34583.5	8037.84	20999.4	6655.26	5012.92	3398.79	52993.6		0.611144	0.123472	0.503332	0.259151	0.57232
AT3G27740.1	CARA - carbamoyl phosphate synthetase A	0.0490391	2.3302	0.76617	0.463943	0.621037	0.657789	0.52948	0.600539	0.3288	0.21292	0.0457582	0.174007	0.128707	0.075966	0.12086	0.21157	31.54	1	1		47493.7	58203.3	81398.7	40795.3	33606.3	38891.4	34295.6	60237	57122	52922.4	43390.8	64316.4	45765.4	36029.6	47502	56923.5	37913.2	51812.5	45805.1	22208.7	12277.8	81398.7		0.58347	0.71504	1	0.501179	0.412861
[truncated: 16 more columns]

## Sheet: irregularly regulated
Table S6C. List of irregularly-regulated proteins in mpk6 DD line (0-24h with ANOVA p≤0.5 and Max fold change≥2.0)				Normalized abundance (relative to maximum)																		Normalized abundance																							Max. normalization of normalized abundance
				MEAN							SD											0h			2h			4h			6h			8h			10h			24h					0h			2h
Protein code	Description	Anova (p)	Max f change	0h	2h	4h	6h	8h	10h	24h	0h	2h	4h	6h	8h	10h	24h	Conf score	Peptide count	Peptides used for quant	Additional accession	replicate 1	replicate 2	replicate 3	replicate 1	replicate 2	replicate 3	replicate 1	replicate 2	replicate 3	replicate 1	replicate 2	replicate 3	replicate 1	replicate 2	replicate 3	replicate 1	replicate 2	replicate 3	replicate 1	replicate 2	replicate 3	Max.		replicate 1	replicate 2	replicate 3	replicate 1	replicate 2
AT4G39800.1	MI-1-P SYNTHASE, MIPS1, ATMIPS1, ATIPS1 - myo-inositol-1-phosphate synthase 1	2.70296e-05	6.80692	0.116756	0.364077	0.755135	0.794747	0.697763	0.561882	0.284556	0.0565347	0.12109	0.225704	0.169284	0.193772	0.129272	0.0730601	90.07	2	2	AT2G22240.1	14429.4	36814	20489.2	87361.4	45977.8	90343.4	113746	204794	145401	125794	167936	194548	167102	97100.1	164491	138084	86137.5	120989	71997.2	60505.8	42323.1	204794		0.070458	0.179761	0.100048	0.426582	0.224508
AT4G09670.1	Oxidoreductase family protein	3.25349e-05	Infinity	0.219875	0.380118	0	0.0279473	0.0191145	0	0.00295283	0.376374	0.536854	0	0.0466204	0.0188383	0	0.00155564	55.52	1	1		36961.7	154.352	136.461	56475.4	4222.47	3704	0	0	0	21.122	4618.25	95.636	2305.3	396.388	536.799	0	0	0	248.241	178.364	73.6828	56475.4		0.654474	0.00273309	0.00241629	1	0.0747665
AT5G13510.1	Ribosomal protein L10 family protein	4.50383e-05	2.1551	0.778746	0.36135	0.398606	0.712546	0.433536	0.648416	0.652386	0.0512064	0.0230608	0.064395	0.249093	0.0298913	0.0158934	0.026576	281.43	3	3		784942	726616	828876	373199	335431	377366	330147	457842	409975	1.0018e+06	578521	561162	463982	404099	434863	659174	658367	631202	640204	636254	684216	1.0018e+06		0.783534	0.725313	0.827389	0.37253	0.33483
AT3G48560.1	CSR1, ALS, AHAS, TZP5, IMR1 - chlorsulfuron/imidazolinone resistant 1	7.18664e-05	2.34193	0.395361	0.644057	0.815882	0.925909	0.915495	0.791446	0.568852	0.120512	0.0860896	0.0777735	0.0618658	0.0736942	0.114232	0.0964897	163.17	2	2		114833	134976	202584	218066	281973	236925	339395	313923	280256	353901	329199	376374	381417	329766	336374	343108	306213	256293	201658	190296	258957	381417		0.301068	0.35388	0.531135	0.571724	0.739277
ATCG01120.1	RPS15 - chloroplast ribosomal protein S15	8.18867e-05	2.33672	0.888376	0.445409	0.380181	0.593168	0.419858	0.642826	0.545758	0.147274	0.0584883	0.0424593	0.0396568	0.0973561	0.0959765	0.0142671	71.49	1	1		221439	169295	234657	102847	119002	91706	98239.1	78521.7	90875.5	133597	134043	149933	103746	118303	73517.7	167310	160042	125179	124447	128697	131053	234657		0.943671	0.721457	1	0.438285	0.507133
AT5G13650.1	elongation factor family protein	8.79168e-05	2.43012	0.371372	0.704933	0.778665	0.902478	0.862064	0.715081	0.605033	0.113805	0.0163094	0.157408	0.0929061	0.0610491	0.0266994	0.104696	305.24	2	2		283326	263780	448970	621178	622495	647067	850560	575071	662869	797878	894051	728656	831816	753618	726755	661136	613822	642999	458047	522296	642450	894051		0.316902	0.295039	0.502175	0.69479	0.696263
AT5G19140.1	ATAILP1, AILP1 - Aluminium induced protein with YGL and LRDR motifs	9.05787e-05	Infinity	0.225533	0.0951666	0.538679	0.300325	0	0.433892	0.150833	0.208573	0.019979	0.490963	0.302225	0	0.482843	0.0987747	48.88	1	1		575.146	12379.1	6198.55	3236.01	2107.5	2738.25	28307.4	16797	641.337	18119.8	1741.27	5643.16	0	0	0	27035.4	9761.5	50.2287	5606.97	1056.1	6145.97	28307.4		0.0203179	0.437308	0.218973	0.114317	0.0744506
ATCG00660.1	RPL20 - ribosomal protein L20	0.000193168	2.18575	0.967318	0.588271	0.442558	0.603697	0.579588	0.857335	0.712107	0.0307511	0.105007	0.0794808	0.0946508	0.105311	0.0417595	0.0913734	46.79	1	1		64721.4	67208	63105.3	33743.6	47396.6	37469.5	23601.3	33304	32325	45817.3	42405.7	33496.9	46136.3	38736.9	31985.8	60569	57308.8	54981.8	50881.7	51903.4	40792.9	67208		0.963	1	0.938954	0.502077	0.705222
AT5G47190.1	Ribosomal protein L19 family protein	0.000258177	2.23107	0.894472	0.431158	0.400917	0.695264	0.425067	0.606321	0.716031	0.0921316	0.0513141	0.0633886	0.139046	0.0888307	0.120317	0.122605	64.44	2	2		171132	142047	146040	82532.1	64969.5	73853.2	58310.8	79933.7	67584.7	103934	146415	106596	85018	55738.4	77471.1	113499	80108.1	117675	134238	135057	98312.9	171132		1	0.830041	0.853375	0.482272	0.379646
AT5G54160.1	ATOMT1, OMT1 - O-methyltransferase 1	0.000339425	4.2958	0.191402	0.384439	0.635737	0.822225	0.746207	0.52392	0.631311	0.0716803	0.0220207	0.210285	0.171859	0.215539	0.160229	0.186899	37.92	1	1		9836.71	8354.77	16482.2	23275.2	24512.8	21855.4	53040.4	31563.3	30563.8	60385.4	48894.7	39671.1	57808.2	31792.9	45578.8	38502.7	35837.4	20571.3	47393	25554.9	41417.9	60385.4		0.162899	0.138357	0.27295	0.385445	0.405939
AT1G78630.1	emb1473 - Ribosomal protein L13 family protein	0.000458179	2.15956	0.969479	0.448925	0.474713	0.576718	0.558399	0.80907	0.615761	0.0435421	0.112119	0.118214	0.0373571	0.104851	0.0876199	0.0614459	253.48	2	2		832949	823636	765993	283889	470342	367563	285503	475578	425153	512838	450807	477483	565405	424156	405792	659773	752932	609036	453839	540517	544335	832949		1	0.988819	0.919617	0.340825	0.564671
AT3G26740.1	CCL - CCR-like	0.000482878	5.02313	0.669775	0.647635	0.488995	0.501349	0.385948	0.133338	0.601902	0.294365	0.236423	0.127164	0.0771446	0.0466211	0.0699995	0.134335	146.89	3	3		917175	526831	398897	372772	806171	603040	313823	514995	516665	378574	507868	493032	346731	399903	315311	59549.1	119474	187860	692822	463840	499485	917175		1	0.574406	0.434919	0.406435	0.878972
AT1G17100.1	SOUL heme-binding family protein	0.000613572	2.65776	0.519269	0.667776	0.314105	0.811013	0.330181	0.305149	0.700921	0.147349	0.1676	0.0784877	0.135489	0.0856154	0.0409976	0.259015	91.17	1	1		58358.2	102601	75157.4	76096.8	100653	126894	33873	54340.1	54613.3	144790	104044	119941	41598.4	64987.2	43550.7	39634.9	51963.9	47155.2	83826.7	83318.8	151570	151570		0.385026	0.676922	0.495861	0.502058	0.664073
AT4G37910.1	mtHsc70-1 - mitochondrial heat shock protein 70-1	0.000667431	2.48432	0.287256	0.39083	0.383637	0.713636	0.39794	0.523767	0.639459	0.0636193	0.0154908	0.0384401	0.263888	0.0553235	0.0414317	0.109276	74.2	1	1		42856.3	29240.7	45348.3	55361.8	53290.6	51139.7	55725.3	54871.2	46254.6	136284	90034.6	65453	54245.1	61766.6	46687.2	66181.7	70574.3	77387.8	103967	81844.8	75633.3	136284		0.314462	0.214557	0.332748	0.406223	0.391026
AT1G02560.1	CLPP5, NCLPP5, NCLPP1 - nuclear encoded CLP protease 5	0.000832055	2.01331	0.604453	0.655499	0.579174	0.847563	0.420981	0.511912	0.775495	0.156861	0.0410757	0.046973	0.133316	0.0854683	0.0393207	0.0772888	52.74	1	1		191226	280004	176415	245074	239817	217447	225360	192642	202557	357152	282125	268850	162876	172627	115559	169817	180959	197716	295985	245308	289615	357152		0.535419	0.783991	0.49395	0.686191	0.67147
AT1G22300.1	GRF10, 14-3-3EPSILON, GF14 EPSILON - general regulatory factor 10	0.000845123	Infinity	0	0.0418482	0.111573	0	0.23876	0.518071	0.453607	0	0.0663506	0.147088	0	0.102662	0.482603	0.400406	144.68	2	1	AT1G22300.3	0	0	0	2290.84	139.25	0	1092.89	0	5386.1	0	0	0	4569.89	6634.01	2660.69	673.534	10054	19356.4	5654.19	17605.5	3080.99	19356.4		0	0	0	0.118351	0.00719401
AT1G50200.1	ALATS, ACD - Alanyl-tRNA synthetase	0.000966052	2.3398	0.829837	0.684967	0.715816	0.354661	0.702062	0.697287	0.686422	0.225151	0.0771343	0.189733	0.0423098	0.00976196	0.0481727	0.0990065	64.64	1	1		69120.3	43401.8	75542.9	58421.2	47685.5	49126.6	70493.7	47668.3	44062.6	24055.8	26015.5	30305.1	52969.9	52333.5	53804	54002.3	55464.4	48558.7	54268.4	43466.2	57828.4	75542.9		0.91498	0.574531	1	0.77335	0.631237
AT1G48030.1	mtLPD1 - mitochondrial lipoamide dehydrogenase 1	0.00112823	2.8094	0.264707	0.409275	0.336281	0.743667	0.291272	0.266225	0.356184	0.0301378	0.015921	0.0609472	0.225415	0.0064779	0.064717	0.163592	72.86	1	1		174540	172962	210398	287864	298548	276185	285493	215471	207787	702539	459909	404917	205909	208405	199576	153505	168811	238784	194515	173782	382402	702539		0.248442	0.246196	0.299483	0.409747	0.424955
AT2G30170.1	Protein phosphatase 2C family protein	0.0011632	4.56736	0.70608	0.834074	0.741278	0.187421	0.856021	0.634202	0.525039	0.252676	0.134065	0.13059	0.172506	0.141235	0.0677632	0.0511666	89.78	1	1	AT2G30170.2	2463.68	4344.36	5303.87	4572.52	5614.9	4120.06	3462.85	4952.4	4300.44	337.644	684.443	2192.89	4103.75	4862.3	5717.91	3581.71	4034.15	3263.08	2743.82	2942.73	3319.84	5717.91		0.43087	0.759781	0.927589	0.799684	0.981983
AT1G35680.1	Ribosomal protein L21	0.00117415	2.38057	0.890898	0.553691	0.403186	0.687649	0.374238	0.732719	0.694869	0.120107	0.0797933	0.0426082	0.0746237	0.156719	0.230047	0.0638869	180.1	2	2		455613	347266	414835	215795	288504	252507	185442	163470	202178	342667	276053	321184	252847	133020	125655	240677	313508	447323	347383	289527	312863	455613		1	0.762196	0.910499	0.473638	0.633222
AT4G33090.1	APM1, ATAPM1 - aminopeptidase M1	0.00142555	3.46058	0.469432	0.961092	0.492949	0.733363	0.277726	0.496542	0.338188	0.185748	0.0337525	0.127618	0.11203	0.0859838	0.151398	0.0960903	85.48	2	2		23049	37344.7	52934.7	75617.1	75934	80472.1	49573.2	29069.1	40363.6	54651.6	69382.1	53012.1	15098.8	28881.4	23067.2	42087.1	26850.2	50936	34189	18899.3	28555.6	80472.1		0.286423	0.464071	0.657802	0.93967	0.943607
AT5G01410.1	PDX1, ATPDX1.3, RSR4, PDX1.3, ATPDX1 - Aldolase-type TIM barrel family protein	0.00147493	2.07425	0.436484	0.601535	0.755759	0.905376	0.820204	0.763695	0.710515	0.14491	0.0685418	0.114181	0.1391	0.102288	0.0316299	0.0469639	375.62	5	3	AT2G38210.1	282161	395168	553283	558943	632682	504326	637703	833519	659546	912032	939791	700769	728176	880895	703391	697093	751788	704262	640727	643811	718669	939791		0.300238	0.420484	0.58873	0.594752	0.673216
AT5G66530.1	Galactose mutarotase-like superfamily protein	0.00158135	6.35755	0.365168	0.137812	0.420913	0.271446	0.876149	0.488328	0.47814	0.191289	0.0328007	0.0802883	0.075915	0.153254	0.174232	0.216423	77.44	1	1		16192.7	55690.9	47486.2	18880.8	14339	11829.7	40647.9	55964.2	40980.3	31310.9	20576.5	36845.7	76792.9	108963	100648	31513.8	61339.5	66776.1	78741.2	43657.1	33901	108963		0.148607	0.511098	0.4358	0.173277	0.131595
AT3G58610.1	ketol-acid reductoisomerase	0.00160021	3.61468	0.474504	0.789295	0.835637	0.242474	0.776499	0.876465	0.490794	0.221729	0.1378	0.199468	0.123975	0.276518	0.0580925	0.097604	42.62	1	1		96199.6	61362.6	158549	188574	196976	140275	136285	222065	198346	37113.5	38801.9	85619.4	103724	221947	191629	209483	188208	186205	96201.8	134014	96749	222065		0.433205	0.276328	0.713978	0.849183	0.887018
AT1G23310.1	GGT1, AOAT1, GGAT1 - glutamate:glyoxylate aminotransferase	0.0017669	2.16378	0.616092	0.817464	0.425216	0.918149	0.478963	0.424328	0.704387	0.117502	0.145899	0.138152	0.109834	0.158227	0.0181316	0.0211241	103.45	2	2	AT1G70580.1	628248	661430	454899	624695	792334	897769	386495	538554	279027	943894	907198	748816	585596	479876	290798	403586	382080	415894	645479	685314	663806	943894		0.665592	0.700746	0.481939	0.661827	0.839431
AT3G25660.1	Amidase family protein	0.00205351	Infinity	0	0	0	0.00240968	0.586353	0	0.0729836	0	0	0	0.00417369	0.516381	0	0.106054	102.25	1	1		0	0	0	0	0	0	0	0	0	0	191.647	0	26510.7	201.843	19921.4	0	0	0	644.581	5159.97	0	26510.7		0	0	0	0	0
AT1G30580.1	GTP binding	0.00205638	2.71564	0.671279	0.793924	0.793584	0.292352	0.744375	0.707283	0.665176	0.186885	0.169445	0.184155	0.139271	0.113937	0.117126	0.0473725	58.71	1	1		43712.6	26628.9	46822.8	52873.6	50828.9	34868.3	58179.7	42739.7	37591.9	13815	10989.9	26221.9	40614.7	38448.9	50859	41197.9	34311.1	47939.5	35724.6	41165.9	39208.6	58179.7		0.751338	0.457701	0.804796	0.908798	0.873654
AT3G17810.1	PYD1 - pyrimidine 1	0.00205991	7.65286	0.415982	0.252617	0.232382	0.765028	0.0999664	0.213202	0.458734	0.125574	0.0597033	0.136272	0.208181	0.0284287	0.116139	0.253411	68.49	1	1		22907.2	40371.6	27185.4	22848.1	17861.2	14227.7	11619.7	10677.6	28239.2	72490.4	43755.7	50125.6	7700.18	9042.85	4996.8	9878.63	11347.3	25139.4	44622	12060.9	43078.7	72490.4		0.316003	0.556922	0.375021	0.315188	0.246394
AT4G17090.1	CT-BMY, BAM3, BMY8 - chloroplast beta-amylase	0.00216911	2.2673	0.323412	0.499185	0.509487	0.733273	0.456782	0.524358	0.4599	0.0351478	0.0279854	0.0229596	0.233647	0.023087	0.0594237	0.102994	47.33	1	1		69483.1	58200.8	71649.9	105164	95965.7	106541	110036	102817	101167	205449	116036	130465	96031	97101.6	88403.3	107493	95639.9	120054	109368	70262.6	103827	205449		0.338202	0.283286	0.348749	0.511874	0.467103
AT3G44890.1	RPL9 - ribosomal protein L9	0.00224636	2.87826	0.735221	0.338137	0.255439	0.430457	0.285398	0.570384	0.505129	0.22948	0.0878503	0.0807197	0.0436072	0.14341	0.016113	0.0789939	130.49	1	1		325509	193308	199146	82364.4	139480	108356	53689.8	104165	91588.3	127085	138026	155242	146468	60919.7	71311.7	184201	181308	191486	136187	170596	186490	325509		1	0.593864	0.611799	0.253033	0.428497
AT4G35260.1	IDH1, IDH-I - isocitrate dehydrogenase 1	0.00232948	3.14036	0.478791	0.506545	0.631452	0.201076	0.570977	0.468169	0.432075	0.134468	0.0495634	0.319177	0.048885	0.0759668	0.0861398	0.090602	21.58	1	1		32079.1	26643.8	45611.1	37689.1	32830.8	39862.2	32353	32610.5	72637.2	11479.8	13870.6	18466.5	46748.3	41933.3	35740.9	29651.2	31191.8	41176.4	23834.6	34413.3	35906.2	72637.2		0.441635	0.366807	0.627931	0.518868	0.451983
AT3G01500.1	CA1, ATBCA1, SABP3, ATSABP3 - carbonic anhydrase 1	0.00245315	2.29414	0.619848	0.742548	0.774843	0.365061	0.650628	0.837503	0.489645	0.103714	0.108477	0.037865	0.0244124	0.188279	0.152035	0.155028	171.04	1	1		606914	440207	489177	585270	713800	541342	623967	620276	676211	296530	323823	284454	365770	668905	577910	826169	672333	577256	405272	532236	276081	826169		0.734613	0.532829	0.592103	0.708414	0.863987
AT5G19220.1	ADG2, APL1 - ADP glucose pyrophosphorylase large subunit 1	0.00258065	Infinity	0	0.0336355	0.0334877	0.35359	0.0289282	0.0103014	0.0384588	0	0.0327603	0.0230449	0.559859	0.0330018	0.00818389	0.0219578	52.5	1	1		0	0	0	0	1835.36	3387.08	2223.78	2602.3	373.408	51755.3	1182.36	1962.74	3456.79	324.243	710.53	261.572	316.685	1021.2	2070.01	816.321	3085.01	51755.3		0	0	0	0	0.0354623
AT3G03780.1	ATMS2, MS2 - methionine synthase 2	0.00281901	12.0915	0.392657	0.715033	0.478073	0.499061	0.0591349	0.468337	0.0981021	0.464335	0.220253	0.212153	0.434813	0.0339656	0.261471	0.0147061	35.84	1	1		123211	21578.7	11757.8	126101	90996.5	67977.2	95790.9	43591.9	51219.3	29144.4	132896	36929.3	5471.59	13065	5039.78	101634	49140.8	35945.3	12504.3	11404.8	15203	132896		0.927124	0.162372	0.0884738	0.948872	0.684719
AT1G15340.1	MBD10 - methyl-CPG-binding domain 10	0.00282489	Infinity	0.410065	0.257397	0.139698	0.230554	0	0	0.0885128	0.51814	0.15653	0.21317	0.285702	0	0	0.0800376	43.07	1	1		37227.9	7498.32	1071.34	12917.9	12975.6	2853.65	1267.04	14335	0	3611.53	20794.5	1343.08	0	0	0	0	0	0	4085.57	0	5799.88	37227.9		1	0.201416	0.0287778	0.346993	0.348544
AT4G16155.1	dihydrolipoyl dehydrogenases	0.00348237	50.9778	0.363108	0.509675	0.0435545	0.117287	0.00999799	0.0331276	0.0254556	0.551778	0.230738	0.0291846	0.0917639	0.0113902	0.0265899	0.0104074	54.13	1	1		170430	4996.36	10227.2	132084	60679.8	67827.9	2594.9	12530.9	7143.16	8070.86	37698	14198.8	393.716	3934.15	784.005	2220	3933.45	10784.3	2397.57	4742.22	5875.41	170430		1	0.0293162	0.0600081	0.775006	0.356039
AT2G43750.1	OASB, ACS1, CPACS1, ATCS-B - O-acetylserine (thiol) lyase B	0.00359829	2.10956	0.540654	0.675545	0.722017	0.389397	0.821455	0.76493	0.503747	0.0792813	0.067626	0.158385	0.0822786	0.169377	0.13315	0.124978	60.7	1	1		75486.2	56541.8	71196.9	94266.6	78303.3	81358.7	110663	70993.3	89740.2	59262.8	38652.7	48453.6	83077	125296	100402	112601	79236.1	95689.9	65870.7	77217.3	46264.1	125296		0.602464	0.451267	0.568232	0.752353	0.624948
AT5G14320.1	Ribosomal protein S13/S18 family	0.00374542	2.13958	0.74823	0.34971	0.381458	0.516506	0.423417	0.666339	0.548399	0.218933	0.151796	0.049855	0.0683032	0.0738846	0.0458656	0.0427584	133.85	1	1		305118	325140	506356	139954	265455	125823	222303	178732	178426	290089	223079	271440	244644	225991	172564	358384	312449	341383	295630	253638	283788	506356		0.602575	0.642116	1	0.276395	0.524247
AT1G20630.1	CAT1 - catalase 1	0.00383021	278.299	0.059459	0.00231834	0.0957147	0.0734546	0.645191	0.0618211	0.354263	0.063605	0.00143159	0.064628	0.0579712	0.465445	0.0460594	0.426658	69.5	2	2		2540.12	25652.8	73867	695.975	2252.26	1031.13	20968.3	49062.7	94261	66372	4249.31	55461.8	467677	67620.1	572159	5553.27	45022.3	55538.9	35201.8	482789	90093.3	572159		0.00443953	0.0448352	0.129102	0.0012164	0.00393643
AT1G20200.1	EMB2719, HAP15 - PAM domain (PCI/PINT associated module) protein	0.00477307	Infinity	0.236921	0.32885	0.346972	0	0.772319	0.621796	0.535583	0.404945	0.568684	0.33868	0	0.271048	0.382823	0.498776	43.15	1	1		107.484	20948.4	78.3947	29303.8	0	30.9776	4117.06	4897.4	21936.8	0	0	0	25109.7	29734.7	14049.6	5491.02	26680.8	23294.9	29397.9	18344.9	33.4625	29734.7		0.00361475	0.704511	0.00263647	0.985509	0
AT1G51710.1	UBP6, ATUBP6 - ubiquitin-specific protease 6	0.00483976	9.02166	0.354017	0.594165	0.457926	0.447431	0.0658598	0.506776	0.307056	0.21441	0.354098	0.164266	0.238669	0.087486	0.317818	0.0994535	22.21	1	1		14812.7	5634.42	5703.33	24622.6	8571.89	10695.2	10455	7703.72	15667.3	8346.41	17754.6	6949.73	468.587	4106.87	289.467	20637.8	5036.3	11760.3	4736.72	8844.76	9100.06	24622.6		0.601591	0.228831	0.23163	1	0.348131
ATCG00810.1	RPL22 - ribosomal protein L22	0.00493914	2.35562	0.765951	0.414854	0.452543	0.325159	0.470239	0.746904	0.590793	0.25633	0.126724	0.0890016	0.112359	0.0385072	0.102947	0.0849182	37.29	1	1		24034.9	39365	48849.9	16034.7	27370.6	17391.4	20308	27065.1	18946.9	22058.1	11557.5	14036.3	24525.2	23508.2	20879.9	32063.8	41956.6	35438	26823.9	33633	26123.6	48849.9		0.492016	0.805836	1	0.328244	0.560301
AT1G11840.1	ATGLX1, GLX1 - glyoxalase I homolog	0.00528977	2.07772	0.383848	0.586376	0.557941	0.79753	0.421977	0.452157	0.541015	0.0980176	0.041571	0.127924	0.182355	0.0606144	0.0434362	0.102541	23.47	1	1		54899	87148.5	60468.9	104597	95187.5	109585	110583	72151.7	111633	175865	131261	113647	62462.6	76904.7	83265.7	74596.7	75640.6	88318.7	115224	89887	80326	175865		0.312165	0.495542	0.343837	0.594759	0.541253
AT2G05710.1	ACO3 - aconitase 3	0.0057692	3.65993	0.481934	0.656271	0.773594	0.211369	0.617263	0.392363	0.522093	0.0961471	0.321883	0.215522	0.136087	0.155448	0.0347646	0.102675	37.05	1	1		5867.66	5821.85	8126.93	13706.2	8317.82	4960.91	13444.7	7548.26	10816.1	1942.43	1702.36	5046.39	9814.8	6004.47	9561.74	4838.03	5555.38	5740.02	8579.95	5766.01	7121.78	13706.2		0.428103	0.42476	0.592938	1	0.606865
AT3G17390.1	MTO3, SAMS3, MAT4 - S-adenosylmethionine synthetase family protein	0.00581463	2.29452	0.377514	0.568294	0.691919	0.866215	0.686823	0.676724	0.719514	0.130086	0.105742	0.122678	0.161525	0.149789	0.0341285	0.063985	342.64	3	3	AT2G36880.1	1.24443e+06	2.15273e+06	2.59411e+06	2.65495e+06	3.65139e+06	2.71264e+06	4.33402e+06	3.03927e+06	3.60767e+06	5.2901e+06	4.82388e+06	3.63312e+06	3.83295e+06	4.30689e+06	2.76025e+06	3.78637e+06	3.45152e+06	3.50192e+06	4.13181e+06	3.45618e+06	3.83093e+06	5.2901e+06		0.235238	0.406935	0.490371	0.501872	0.690231
AT3G47200.1	Plant protein of unknown function (DUF247)	0.00589175	2.13451	0.618102	0.661038	0.833862	0.418139	0.892521	0.862735	0.680382	0.119757	0.0716063	0.0957108	0.197568	0.116262	0.117907	0.13599	26.21	1	1		1.69985e+06	2.20023e+06	1.52517e+06	1.70703e+06	2.11995e+06	1.97513e+06	2.14276e+06	2.69902e+06	2.47725e+06	1.01281e+06	780138	1.87717e+06	2.25025e+06	2.65789e+06	2.92576e+06	2.28006e+06	2.91881e+06	2.37359e+06	1.83055e+06	2.44361e+06	1.69773e+06	2.92576e+06		0.580995	0.75202	0.52129	0.583451	0.724582
AT3G57560.1	NAGK - N-acetyl-l-glutamate kinase	0.00629972	2.01657	0.695499	0.64112	0.481295	0.811694	0.402511	0.461916	0.478354	0.0598584	0.137272	0.0930797	0.164793	0.0794643	0.0555757	0.164176	45.18	2	2		124692	114610	104942	131926	92448.8	92953.5	65367.1	95807.6	77046.6	164987	114472	122297	71600.7	51497.6	76128.5	86749.6	70066.6	71813.8	64188.8	62395.2	110182	164987		0.75577	0.694665	0.636062	0.799619	0.560341
AT5G13630.1	GUN5, CCH, CHLH, CCH1, ABAR - magnesium-chelatase subunit chlH, chloroplast, putative / Mg-protoporphyrin IX chelatase, putative (CHLH)	0.00632841	3.36257	0.24123	0.697041	0.648166	0.811151	0.335191	0.318602	0.534153	0.143194	0.201254	0.0890519	0.185598	0.0850706	0.207379	0.0546824	94.41	2	2		12623.2	50647.3	32883.6	120480	67164.7	90195	75672.5	98968.1	83718	106887	132866	83570.9	31651	52780.3	49175.7	74138.1	27112.1	25744.4	62953.5	77118.9	72840.7	132866		0.0950064	0.381189	0.247494	0.906778	0.505505
AT2G45790.1	ATPMM, PMM - phosphomannomutase	0.00667702	4.32788	0.762876	0.608922	0.671275	0.847052	0.19572	0.459297	0.443914	0.205779	0.100306	0.230317	0.101658	0.0763377	0.152996	0.37423	32.22	1	1		91684.1	95519.9	145274	101803	90666.8	72911.1	116653	117018	58884	122005	108839	138319	18684.2	40498.1	26116.5	82093.7	41239	76838.4	33807.8	32399.3	127260	145274		0.631113	0.657517	1	0.700767	0.62411
AT1G24180.1	IAR4 - Thiamin diphosphate-binding fold (THDP-binding) superfamily protein	0.0068106	Infinity	0.002599	0	8.71022e-05	0.000497336	0.804342	0.0878316	0.26255	0.00416599	0	0.000150865	0.000641647	0.275783	0.129806	0.440345	30.87	1	1		0	1777.42	94.3115	0	0	0	0	62.7287	0	64.9105	0	293.258	240058	221838	117370	0	56877.4	6376.63	185071	3777.01	232.821	240058		0	0.00740412	0.00039287	0	0
AT1G75950.1	SKP1, ASK1, ATSKP1, SKP1A, UIP1 - S phase kinase-associated protein 1	0.0070444	10.0287	0.656866	0.720337	0.686975	0.0718278	0.613836	0.42294	0.52227	0.247963	0.0909283	0.405728	0.124409	0.0625219	0.182714	0.392529	69.33	1	1		12167.1	6022.97	13497.7	10192.3	13107.5	11449.8	13384.2	16080.2	3675.79	0	0	3465.03	9026.98	9601.84	10983.1	3565.16	7536.01	9301.75	10435.3	13440.1	1319.28	16080.2		0.756647	0.374557	0.839394	0.633839	0.815128
AT5G26200.1	Mitochondrial substrate carrier family protein	0.00718466	2.09297	0.600394	0.669122	0.885764	0.423208	0.817917	0.746431	0.772483	0.174117	0.151405	0.0339235	0.0757625	0.160379	0.168436	0.138989	20.56	1	1		127622	201212	123498	142342	211715	150054	231918	215415	219996	97891.4	92891	128060	189887	175195	251131	142595	193145	226617	179189	233861	168933	251131		0.508191	0.801223	0.491768	0.566805	0.843048
AT2G22480.1	PFK5 - phosphofructokinase 5	0.00719801	Infinity	0.0796123	0	0.0282895	0.0237096	0.852817	0.324272	0.336169	0.137893	0	0.0489989	0.0201982	0.128661	0.543574	0.367904	23.19	1	1		0	0	13949.6	0	0	0	4956.87	0	0	2323.64	60.5981	1770.14	46534.2	58406.4	44489.3	407.048	55598.4	813.145	43798.9	2674.57	12429.8	58406.4		0	0	0.238837	0	0
AT5G43830.1	Aluminium induced protein with YGL and LRDR motifs	0.00746276	3.65154	0.2738	0.445181	0.1831	0.668595	0.274101	0.183117	0.473692	0.0270216	0.0638444	0.0686644	0.289555	0.0318568	0.0747447	0.318782	92.77	1	1		68853.5	56592.1	64942.2	107593	115280	86685.1	24063.6	51431.5	51824	231785	107676	125450	64652.5	55652.6	70292.5	44165.4	24322.4	58843.2	83859.7	52369.6	193155	231785		0.297058	0.244158	0.280183	0.464194	0.497359
AT1G15250.1	Zinc-binding ribosomal protein family protein	0.00811269	Infinity	0	0.425995	0	0	0	0.00682118	0.0280895	0	0.514255	0	0	0	0.0118146	0.0486525	35.33	1	1		0	0	0	1965.24	7259.87	52.9001	0	0	0	0	0	0	0	0	0	0	0	148.563	0	611.78	0	7259.87		0	0	0	0.270698	1
AT3G52880.1	ATMDAR1, MDAR1 - monodehydroascorbate reductase 1	0.00831415	4.12787	0.498971	0.565544	0.636484	0.154192	0.589612	0.537727	0.446553	0.25673	0.119842	0.327883	0.100158	0.0620445	0.108487	0.12851	61.91	1	1		64381.9	19466.7	49656.3	57976.2	55134.3	38206.9	89186.9	32381.9	48729.4	9872.67	7414.56	23968.4	46850.2	53014.2	57892.4	57628.6	38277.4	47968.7	49980.8	42100.3	27398.8	89186.9		0.721876	0.218269	0.556767	0.650054	0.618188
AT1G12230.1	Aldolase superfamily protein	0.00839845	2.61545	0.83575	0.65596	0.759246	0.319543	0.656844	0.563187	0.60531	0.260541	0.0821902	0.0464893	0.136242	0.156459	0.0427922	0.195161	35.67	1	1		69685.9	67728.5	37305.7	42576.9	52321.8	42234.9	54186.8	49225	55314.4	15458	33113	18232	44881.4	57094.1	35342.8	42642.6	38038.6	37057.4	40351.6	56603.9	29589.2	69685.9		1	0.971911	0.535341	0.610982	0.750823
AT3G12810.1	PIE1, SRCAP, chr13 - SNF2 domain-containing protein / helicase domain-containing protein	0.00864345	Infinity	0.00947198	0	0	0.380699	0	3.77073e-05	0.0364734	0.016406	0	0	0.536717	0	6.53109e-05	0.0631737	26.91	1	1		0	0	2823.46	0	0	0	0	0	0	99361.7	5036.37	9082.68	0	0	0	11.24	0	0	0	0	10872.2	99361.7		0	0	0.0284159	0	0
AT3G53380.1	Concanavalin A-like lectin protein kinase family protein	0.0088496	3.65905	0.816786	0.510643	0.401456	0.354772	0.223223	0.266595	0.597505	0.17485	0.123983	0.283087	0.0363228	0.0762539	0.131056	0.11342	26.95	1	1		12567.7	10255.6	15736.3	10099	7787.12	6220.74	11382.8	3009.45	4560.01	4969.66	6100.93	5677.8	2579.71	4866.35	3092.07	6182.13	4338.56	2064.95	10703.2	10136.6	7367.74	15736.3		0.798642	0.651715	1	0.641765	0.494851
AT2G22310.1	ATUBP4, UBP4 - ubiquitin-specific protease 4	0.00893289	3.97612	0.383409	0.600887	0.801584	0.2016	0.693756	0.619791	0.439507	0.185906	0.0929166	0.170724	0.0350742	0.337305	0.141031	0.244476	26.44	1	1		313222	192449	114325	364695	267997	338981	458553	329709	507950	130306	95353.1	100340	179075	403751	539021	307921	419725	274596	180804	387449	142458	539021		0.581094	0.357034	0.212098	0.676587	0.497192
AT1G27090.1	glycine-rich protein	0.00922928	6.96028	0.676281	0.109541	0.762433	0.687736	0.750569	0.509231	0.455414	0.420356	0.18973	0.128523	0.101935	0.141732	0.154554	0.343319	26.94	2	2		20482	24747.6	4979.4	8132.6	0	0	22155	15805.5	18644.7	19212.3	17584.5	14262.7	15904.8	17272.4	22547.2	14469.2	15135.1	8202.48	8970.76	20679.9	4160.61	24747.6		0.827637	1	0.201207	0.328622	0
AT4G15545.1	unknown protein	0.00948915	2.49238	0.351496	0.792714	0.681862	0.876063	0.704969	0.620193	0.84938	0.101272	0.280724	0.0662163	0.0285014	0.101629	0.266587	0.0967428	40.5	1	1		10034.1	17923	17033.5	20191.4	42665.7	38608	26163.4	31800.8	29312.2	36326.6	38709.6	37097.4	25081.4	32299.3	32853.4	18377.1	21538.7	39467.3	32072.8	40326.8	36318.7	42665.7		0.235179	0.420079	0.39923	0.473246	1
ATCG00490.1	RBCL - ribulose-bisphosphate carboxylases	0.00957855	2.63516	0.580539	0.746935	0.295895	0.779732	0.347838	0.502127	0.486078	0.0808894	0.262362	0.0267887	0.174771	0.113285	0.172238	0.195519	140.34	3	2		432429	544514	565803	885813	677322	421799	249896	289457	246971	862604	647212	562275	384096	345899	194364	612755	314776	406842	630518	334183	327022	885813		0.488172	0.614706	0.638739	1	0.764634
AT5G15200.1	Ribosomal protein S4	0.0101902	Infinity	0.00162995	0.401935	0.00388565	0.128976	0	0.00860546	0.00255812	0.00188707	0.526451	0.00523186	0.111745	0	0.00687604	0.00243645	42.62	1	1		1345.01	0	433.814	3136.35	71731.1	363780	0	3577.61	662.949	80120.8	59052.6	1583.08	0	0	0	5924.8	1100.34	2366.33	1026.99	0	1764.78	363780		0.00369732	0	0.00119252	0.00862157	0.197183
AT1G32900.1	UDP-Glycosyltransferase superfamily protein	0.0107002	Infinity	0.333379	0.13179	0.00066435	0	0.00095738	0.000275227	0.0970714	0.577311	0.0250439	0.00114888	0	0.00122864	0.000476707	0.0839418	33.83	1	1		0	5.60102	41128.7	5767.65	4261.55	6231.8	81.8854	0	0.0860882	0	0	0	96.3554	21.7719	0	33.9591	0	0	7087.7	4620.45	269.096	41128.7		0	0.000136183	1	0.140234	0.103615
AT3G57610.1	ADSS - adenylosuccinate synthase	0.0107729	2.18981	0.62244	0.496239	0.564685	0.34016	0.652862	0.744886	0.519595	0.163691	0.0514152	0.0374118	0.0555309	0.133096	0.232748	0.109717	69.41	1	1		124242	86856.5	76295	80267.2	81587.7	67269.3	80786.9	87724.4	92215.9	44261.2	51506.6	61291.4	116738	77472.6	107231	153907	83744.5	106278	98133.7	77026.6	64748	153907		0.807255	0.564343	0.495721	0.52153	0.53011
AT1G07140.1	SIRANBP - Pleckstrin homology (PH) domain superfamily protein	0.0107911	Infinity	0	0.483861	0.0934126	0.128634	0	0	0.0214376	0	0.447274	0.161795	0.221434	0	0	0.0371311	50.71	1	1		0	0	0	31398.6	7590.96	6588.14	0	0	8799.07	28.6841	12067.3	20.8776	0	0	0	0	0	0	0	2019.33	0	31398.6		0	0	0	1	0.241761
AT3G14067.1	Subtilase family protein	0.0109758	4.88025	0.593477	0.76051	0.837218	0.61721	0.171552	0.638544	0.339849	0.353239	0.0297323	0.11052	0.221861	0.041819	0.342456	0.275552	46.29	1	1		246383	89035.8	103250	179480	188700	193951	215316	175676	227838	127654	214686	113871	33718.2	53707.7	39377	217591	60896.7	193493	34827.7	161247	55125.3	246383		1	0.361371	0.419061	0.728459	0.765878
AT3G61440.1	ATCYSC1, ARATH;BSAS3;1, CYSC1 - cysteine synthase C1	0.0111593	Infinity	0.000993988	0	0	0.343948	0	0	0.243411	0.00172164	0	0	0.568368	0	0	0.419413	35.38	1	1		0	0	1092.02	0	0	0	0	0	0	366210	166.368	11495.1	0	0	0	0	0	0	925.701	0	266493	366210		0	0	0.00298196	0	0
AT4G09020.1	ATISA3, ISA3 - isoamylase 3	0.0115536	2.29354	0.6684	0.798301	0.814236	0.379166	0.869634	0.851207	0.624332	0.203956	0.0635165	0.146627	0.162908	0.176498	0.0489031	0.144693	77.95	1	1		283555	276336	459410	433853	413039	370507	329675	440678	471346	248165	97547.4	232511	339963	508329	477889	413565	423722	460792	296152	399193	256753	508329		0.557818	0.543616	0.903764	0.853488	0.812542
AT3G18190.1	TCP-1/cpn60 chaperonin family protein	0.0117425	59.2724	0.567498	0.0509351	0.393608	0.52671	0.00957441	0.0442175	0.229652	0.433948	0.00221875	0.473546	0.398635	0.00434349	0.0417151	0.310019	20.89	1	1		5468.96	23610.3	41394.3	2081.71	2032.9	2210.66	8761.82	38543.9	1573.6	32118	2771.17	30519.1	432.542	201.179	555.256	3824.05	857.67	809.327	3329.31	929.857	24259.7	41394.3		0.132119	0.570376	1	0.0502897	0.0491107
AT3G13750.1	BGAL1 - beta galactosidase 1	0.012005	4.39163	0.523815	0.184419	0.151499	0.207315	0.128862	0.119276	0.145539	0.42069	0.0435558	0.0120572	0.022099	0.035055	0.0289893	0.0446334	403.09	10	10	AT1G45130.1	2.53335e+06	934507	513160	590515	377793	433281	389961	350644	410796	548201	461379	566021	420990	244782	313581	285303	238625	382571	318574	289359	498172	2.53335e+06		1	0.368883	0.202562	0.233097	0.149128
AT2G28190.1	CSD2, CZSOD2 - copper/zinc superoxide dismutase 2	0.0120415	3.52437	0.358208	0.41594	0.226008	0.632808	0.179552	0.20147	0.497644	0.12517	0.0376967	0.126324	0.349163	0.0643156	0.0142762	0.150156	28.67	1	1		1.39916e+06	1.33911e+06	681228	1.35844e+06	1.42216e+06	1.19e+06	350713	1.14785e+06	658931	3.18203e+06	1.88825e+06	970574	679538	699187	335299	612829	693487	616942	1.23461e+06	1.38786e+06	2.1281e+06	3.18203e+06		0.439705	0.420834	0.214086	0.42691	0.446935
AT5G65620.1	Zincin-like metalloproteases family protein	0.0121338	111.685	0.00310639	0.0177769	0.0516309	0.346936	0.0227676	0.0713347	0.234011	0.00538043	0.00986626	0.0404392	0.565642	0.00461742	0.0383617	0.38037	86.11	2	2	AT5G10540.1	0	0	1313.43	985.445	3713.53	2817.33	13602.6	2541.92	5685.74	140938	4152.17	1599.32	3091.9	3910.13	2624.44	16191.2	7975.51	5994.65	1367.09	2697.75	94878.2	140938		0	0	0.00931918	0.00699205	0.0263487
AT2G47400.1	CP12-1, CP12 - CP12 domain-containing protein 1	0.0121578	2.18901	0.674864	0.696887	0.818487	0.82865	0.764781	0.37855	0.712794	0.14208	0.131122	0.11182	0.274823	0.160364	0.0891243	0.0758671	310.82	2	2		1.58541e+07	1.73398e+07	1.13391e+07	1.45257e+07	1.85293e+07	1.29312e+07	2.01923e+07	1.84764e+07	1.53417e+07	2.14305e+07	2.1996e+07	1.12545e+07	1.53183e+07	2.08522e+07	1.4296e+07	6.43153e+06	8.20191e+06	1.03463e+07	1.5881e+07	1.7237e+07	1.39179e+07	2.1996e+07		0.720773	0.788314	0.515507	0.660379	0.842394
AT4G20850.1	TPP2 - tripeptidyl peptidase ii	0.0122359	2.83536	0.740468	0.265341	0.600829	0.752337	0.73041	0.313507	0.73911	0.191258	0.0762937	0.179521	0.413819	0.0490204	0.101637	0.14423	97.47	2	1		34759.7	50754	59331	12042	21931.4	17930.6	37867.8	51481.4	28180.3	65204.1	17905.6	64056.7	45557.2	51307.2	46012.8	22405.2	25865.6	13055	48382	38695.6	57501.5	65204.1		0.53309	0.778386	0.909927	0.184681	0.33635
AT5G25980.1	TGG2, BGLU37 - glucoside glucohydrolase 2	0.0132443	2.17076	0.546593	0.448314	0.347403	0.754127	0.37315	0.354131	0.472115	0.0386121	0.0878071	0.089486	0.249964	0.0198317	0.0456771	0.153645	107.3	1	1		978552	1.12686e+06	1.06897e+06	677506	921662	1.00446e+06	472521	769557	775492	1.93586e+06	968441	1.47536e+06	678234	748054	740814	645187	786953	624509	654375	848972	1.2385e+06	1.93586e+06		0.505486	0.582099	0.552193	0.349976	0.476099
AT3G22890.1	APS1 - ATP sulfurylase 1	0.0136708	2.03895	0.415497	0.53671	0.671801	0.847177	0.600031	0.627871	0.703673	0.173883	0.0417627	0.105197	0.135464	0.108471	0.0959555	0.0807342	35.08	1	1		50538.8	70005.4	114504	93625.5	109346	100648	145241	129025	105776	139895	188568	150789	136491	104585	98364.6	138292	113972	102925	149788	120602	127682	188568		0.268013	0.371247	0.607229	0.496507	0.579875
AT3G09820.1	ADK1, ATADK1 - adenosine kinase 1	0.0138111	2.08662	0.502895	0.503538	0.371397	0.774963	0.390261	0.386769	0.612443	0.115948	0.0536729	0.0881247	0.220879	0.133572	0.0309615	0.1113	78.73	1	1		440570	358658	275394	323091	353815	399090	216881	335664	241083	712291	545898	397808	364573	293232	176132	275652	297465	253359	406815	375878	526020	712291		0.618525	0.503528	0.386631	0.453595	0.496728
AT2G47390.1	Prolyl oligopeptidase family protein	0.0141021	2.8511	0.647948	0.499084	0.314018	0.816077	0.287514	0.286232	0.789551	0.156393	0.140867	0.166335	0.121129	0.205849	0.108972	0.194176	56.82	1	1		41443.6	38583.3	25515.9	31793.5	31228.6	18272.5	6690.95	23270.3	21188.4	51178.6	38070.3	43680	28319	11205	7308.49	18553.2	8724.52	19346	40793.4	33518.8	54295.9	54295.9		0.763292	0.710611	0.469941	0.585561	0.575155
AT2G16700.1	ADF5, ATADF5 - actin depolymerizing factor 5	0.0144748	20.0997	0.0492104	0.0214329	0.0347534	0.430795	0.0935497	0.0321607	0.188371	0.030582	0.0110284	0.0152811	0.49377	0.0918716	0.0314107	0.0519473	53.54	1	1		15800.7	7497.89	4656.33	5766.87	4677.99	1730.49	9561.29	3782.78	6398.26	189356	33083.1	22281.8	14521.7	36485.8	2135.13	2969.25	12948.5	2351.75	37629	44378.4	25000.4	189356		0.0834441	0.0395967	0.0245903	0.0304551	0.0247047
AT5G66120.2	3-dehydroquinate synthase, putative	0.0145204	2.30732	0.652795	0.637225	0.743138	0.346118	0.715318	0.798606	0.743068	0.148202	0.0933684	0.0835066	0.149084	0.172222	0.08677	0.250105	23.04	1	1		44042.8	45920.2	65262.5	43121.1	50480	57922.1	52123	65348.2	59236.5	26187.7	16289.9	39824.5	43301.1	56202.6	70588.9	65619.3	68716.5	55561.5	39662.8	57766.3	79262	79262		0.555662	0.579347	0.823377	0.544032	0.636876
AT2G21620.1	RD2 - Adenine nucleotide alpha hydrolases-like superfamily protein	0.014931	Infinity	0.340331	0.332428	0.258878	0.174216	0	0.240256	0	0.571301	0.271094	0.442899	0.30175	0	0.395547	0	45.28	1	1		57291	806.019	396.732	1381.05	25192.9	30561.5	44130.1	363.987	0	0	29943	0	0	0	0	39931.5	677.692	684.384	0	0	0	57291		1	0.0140689	0.00692486	0.0241059	0.439735
AT2G44160.1	MTHFR2 - methylenetetrahydrofolate reductase 2	0.0151637	40.3128	0.0762607	0.0177786	0.0185963	0.437548	0.0108538	0.0318877	0.24988	0.1055	0.00892656	0.00583583	0.492802	0.0187994	0.0221307	0.377511	59.42	2	2		4854.77	4372.25	59524.1	6724.3	2250.94	7052.66	4204.14	7560.5	5000.42	300509	24510.2	69442	9785.01	0	0	6067.44	5427.25	17253	7861.68	11340.5	206071	300509		0.0161551	0.0145495	0.198078	0.0223763	0.0074904
AT2G37220.1	RNA-binding (RRM/RBD/RNP motifs) family protein	0.0151714	2.58704	0.556261	0.579574	0.780122	0.30155	0.706129	0.68246	0.466495	0.130861	0.209844	0.191859	0.0887169	0.158105	0.0538578	0.182907	39.27	1	1		15013.3	20347.8	24345.5	27719.2	21694.4	12795.3	35778.5	24817.4	23138.9	7561.09	10899.4	13906.5	20082.5	24411.1	31299.2	22320.6	24821.1	26110.5	15202.5	11018.5	23850.5	35778.5		0.419617	0.568716	0.680449	0.774743	0.606352
AT2G35490.1	Plastid-lipid associated protein PAP / fibrillin family protein	0.0152226	Infinity	0.00524579	0.0121025	0	0.348607	0.00397348	0	0	0.00908598	0.0107231	0	0.564127	0.00688226	0	0	34.77	1	1		0	0	907.727	1177.77	0	916.431	0	0	0	57679.7	1449.33	1193.67	0	0	687.567	0	0	0	0	0	0	57679.7		0	0	0.0157374	0.0204192	0
AT5G04140.1	GLU1, GLS1, GLUS, FD-GOGAT - glutamate synthase 1	0.0153585	18.6119	0.578854	0.32798	0.113744	0.530235	0.0311013	0.339353	0.319853	0.337974	0.129011	0.140202	0.472362	0.0538691	0.281996	0.393398	106.1	2	2	AT2G41220.1	59304.3	81432.6	175096	82539.9	35652	60759.5	9638.8	49846.6	2575.3	97372.2	10060.7	181872	16969.4	0	0	77925.4	4286.22	102945	31256.6	3985.57	139275	181872		0.326077	0.447746	0.962739	0.453835	0.196028
AT3G14390.1	Pyridoxal-dependent decarboxylase family protein	0.0154687	8.72684	0.561642	0.837342	0.565237	0.511046	0.0959502	0.287467	0.21838	0.385202	0.00425775	0.109985	0.360999	0.0457646	0.26958	0.233539	40.65	1	1		73018.6	20239.2	29773.3	61373.9	61262.5	60788.4	32502.8	43047.9	48267.7	15613.1	66649	29685.7	3315.09	9825.74	7877.62	14462.6	5399.25	43109.5	5563.42	35626.6	6647.39	73018.6		1	0.277178	0.407749	0.840523	0.838998
AT3G06350.1	EMB3004, MEE32 - dehydroquinate dehydratase, putative / shikimate dehydrogenase, putative	0.0156839	20.1297	0.333153	0.711791	0.540382	0.373701	0.0353603	0.649181	0.15635	0.251888	0.0315764	0.347463	0.504623	0.0356192	0.328156	0.243657	34.48	1	1		10848.7	4132.84	2530.24	12665	12902	11847.4	14973.5	2929.75	10501.2	1393.21	16757	1492.92	444.27	1312.55	101.85	17521.3	6128.08	10474.1	391.107	7667.26	159.966	17521.3		0.619174	0.235876	0.14441	0.722838	0.73636
AT2G26080.1	AtGLDP2, GLDP2 - glycine decarboxylase P-protein 2	0.0157406	6376.05	0.0156622	0.0157822	0.342452	0.00802635	5.37092e-05	0.0213676	0.0104337	0.00525919	0.00364961	0.569457	0.00422534	9.3027e-05	0.031409	0.00809832	105.45	2	1		4514.73	2251.1	4210.88	4622.59	3484.4	2953.87	233614	2668.21	3722.88	816.966	2037.13	2771.11	0	37.6417	0	13416.6	1558.79	0	253.217	3561.16	3498.03	233614		0.0193256	0.00963599	0.0180249	0.0197873	0.0149152
AT2G01140.1	Aldolase superfamily protein	0.0159254	2.65103	0.472509	0.64557	0.677725	0.255645	0.574296	0.674743	0.54115	0.232318	0.0883865	0.166873	0.0564355	0.127464	0.281725	0.156992	46.19	1	1		32359.3	25967.5	63219.2	63987.3	52279.8	49796.2	43590.2	72197.4	58547.1	21160.6	27094.3	17506.1	37520.7	59152.9	51055.6	85745.1	44340.9	43481.7	35879.4	41753.2	61570.3	85745.1		0.377389	0.302846	0.737292	0.746251	0.609712
AT2G21170.1	TIM, PDTPI - triosephosphate isomerase	0.016393	3.95308	0.503757	0.531432	0.488659	0.574351	0.145292	0.486628	0.175103	0.327989	0.131951	0.228232	0.370488	0.0744475	0.314828	0.0559474	42.13	1	1		114644	34172	48747.4	67199.8	87745.4	53471.5	97270.1	54537.8	39834.3	52115.1	130727	42407.2	12510.9	30184.6	14285.1	111135	40385.4	39325.5	21698.5	16246	30727.2	130727		0.876976	0.2614	0.372896	0.514049	0.671213
AT3G14860.1	NHL domain-containing protein	0.0165565	261.885	0.3093	0.597455	0.0122055	0.119471	0.00228137	0.0361767	0.00234174	0.51132	0.348633	0.0106171	0.193413	0.00214987	0.0492622	0.00134044	24.38	1	1		103328	1325.55	1911.57	114846	45914.5	45085.3	2732.12	1135.73	337.39	671.423	39368.4	1122.55	0	490.353	295.662	10686.9	968.1	809.242	357.07	91.1817	358.563	114846		0.899714	0.0115421	0.0166447	1	0.399793
AT1G20440.1	COR47, RD17, AtCOR47 - cold-regulated 47	0.0169155	4.59987	0.635624	0.361245	0.220391	0.138183	0.466497	0.26032	0.207558	0.324404	0.101234	0.0563835	0.0264261	0.260226	0.148344	0.0499532	29.17	1	1		101582	38418.5	53703.6	27323.7	35068.2	47696.6	15828	26396.7	24938.9	10969.6	15183.7	15957.5	54505.7	18123.3	69534.5	18265.4	17232.3	43833.9	15245.2	24426.8	23580.5	101582		1	0.3782	0.528671	0.268981	0.345219
AT5G66420.1	unknown protein	0.0171639	2.1522	0.613508	0.419618	0.738693	0.858217	0.903101	0.788384	0.81958	0.177218	0.15757	0.0587269	0.0482691	0.0913652	0.242595	0.0908554	41.85	1	1		18350.8	33223.8	30339	21165.5	24103.2	10757.4	35426.2	30203.2	32998.5	39901.2	35782.9	38902.3	39644.8	44505.6	36428.7	39172.6	43245.7	22844.2	32447.3	40534.3	36446.1	44505.6		0.412325	0.746508	0.681689	0.47557	0.541577
AT3G56910.1	PSRP5 - plastid-specific 50S ribosomal protein 5	0.0172688	2.25828	0.831557	0.558988	0.381149	0.860743	0.466947	0.572084	0.811634	0.176867	0.0864974	0.192113	0.0902761	0.243208	0.0179825	0.0417604	55.15	1	1		173086	146664	112043	82860.9	94788.7	112610	44385.8	104265	49265	140027	167026	139896	121587	83369.2	37510.5	99390.7	95738.6	101930	146606	132509	142333	173086		1	0.847347	0.647324	0.478726	0.547638
AT1G01080.1	RNA-binding (RRM/RBD/RNP motifs) family protein	0.0173202	Infinity	0.28736	0	0.56418	0.634099	0.454451	0.217571	0.337691	0.285149	0	0.482696	0.219874	0.158581	0.267771	0.359405	30.63	1	1		0	5120.39	10005.3	0	0	0	17545.6	11355	796.042	15513.6	8266.87	9596.43	4904.16	8686.4	10330.3	2387.93	9064.3	0	4834.49	235.394	12705.1	17545.6		0	0.291834	0.570246	0	0
AT2G33800.1	Ribosomal protein S5 family protein	0.0173623	2.36069	0.416831	0.286014	0.258985	0.611382	0.319014	0.422633	0.407281	0.075181	0.0583948	0.0269338	0.339897	0.0435494	0.0306221	0.0342397	89.24	1	1		398970	536554	569583	301404	425364	305980	286826	348375	299950	1.20361e+06	559240	444748	432284	391381	328240	466268	532892	526898	443658	522037	504929	1.20361e+06		0.331478	0.445787	0.473228	0.250416	0.353406
AT2G13360.1	AGT, AGT1, SGAT - alanine:glyoxylate aminotransferase	0.0175876	3.28235	0.392879	0.386883	0.331074	0.767864	0.233938	0.276412	0.542169	0.0506417	0.0357607	0.0547728	0.264334	0.0940741	0.093059	0.354513	180.45	2	2		593857	509220	461107	478419	567451	494442	424462	518361	375294	1.32711e+06	637234	1.09278e+06	452179	262495	216712	262537	334747	503205	520109	381587	1.25686e+06	1.32711e+06		0.447481	0.383705	0.347451	0.360496	0.427583
AT1G17050.1	SPS2 - solanesyl diphosphate synthase 2	0.0176383	2.82216	0.495754	0.507639	0.738052	0.261521	0.703597	0.497952	0.723674	0.223223	0.147162	0.210799	0.0537424	0.193583	0.123206	0.248817	188.13	4	4		24402.9	64835.6	45499	33851.3	43857.7	60258.5	59981	88447.7	52161.2	24161.8	18605.8	28309.3	45481.2	65290.8	80453.5	55460.8	46589.4	33284.5	46871	59216.7	90594.3	90594.3		0.269365	0.71567	0.502228	0.373658	0.484111
AT4G34050.1	CCoAOMT1 - S-adenosyl-L-methionine-dependent methyltransferases superfamily protein	0.0177499	2.90888	0.581425	0.547671	0.596712	0.205134	0.568122	0.520317	0.446993	0.363251	0.0836675	0.0388614	0.0924948	0.142804	0.0175146	0.177817	31.7	1	1		170281	67351.6	59384	109619	86567.5	83587.4	108890	95961.2	99974.8	22987.9	29023.3	52780.1	68743.7	108881	112596	86091.3	87811.2	91897.5	91286.2	95807.7	41248.9	170281		1	0.395533	0.348742	0.643752	0.508381
AT1G20340.1	DRT112, PETE2 - Cupredoxin superfamily protein	0.0179397	3.55206	0.638891	0.668993	0.381093	0.538164	0.188339	0.476391	0.443819	0.240135	0.295859	0.096323	0.171615	0.107752	0.0778871	0.121324	55.15	1	1		271091	127489	180807	302288	174326	130071	107010	91054.5	147535	218120	115312	154610	68809.8	81899.4	20088.7	133070	171031	127921	153924	91843.3	156716	302288		0.896798	0.421746	0.598128	1	0.576689
AT5G52960.1	unknown protein	0.0179897	8.53011	0.427428	0.368146	0.378742	0.0905844	0.31041	0.772695	0.408232	0.207327	0.197329	0.256971	0.0537422	0.0607658	0.196952	0.301918	61.19	1	1		23879.9	9278.39	28223.3	7511.83	26221.1	19135.2	6362.35	17125	30902.6	4810.55	1559.42	6638.56	15339.1	17497.8	11740	31246.6	47868.9	31848.7	11595.4	10805.7	36223.7	47868.9		0.49886	0.193829	0.589596	0.156925	0.54777
ATCG00120.1	ATPA - ATP synthase subunit alpha	0.0180087	2.53271	0.588322	0.435258	0.237997	0.508969	0.23229	0.264129	0.469815	0.363082	0.0474921	0.0554104	0.185187	0.0425726	0.0322463	0.139101	62.48	1	1		1.68822e+06	761686	529743	794453	643667	766315	312683	499217	393472	1.08263e+06	993155	501967	422012	444288	310168	508759	415407	413558	730101	596279	1.05307e+06	1.68822e+06		1	0.451177	0.313788	0.470586	0.38127
AT1G12000.1	Phosphofructokinase family protein	0.0187845	11.7166	0.183721	0.0604772	0.6219	0.0530785	0.374256	0.565898	0.55012	0.190297	0.10475	0.286612	0.0919346	0.394007	0.436351	0.255251	54.65	1	1		1328.52	3469.03	117.64	1617.98	0	0	5582.53	8083.54	2971.99	0	0	1420.04	913.616	7367.24	1731.84	5086.42	8917.86	1135.53	2587.15	7137.22	4993.32	8917.86		0.148973	0.388997	0.0131915	0.181432	0
AT1G31180.1	ATIMD3, IMD3, IPMDH1 - isopropylmalate dehydrogenase 3	0.0192961	12.2546	0.519505	0.492497	0.43116	0.203374	0.0423928	0.170571	0.201672	0.368345	0.439686	0.0473262	0.138267	0.0146472	0.124922	0.163355	46.49	1	1		85139.8	22357.4	33898.1	90724.4	22785.7	20534.2	36319.6	44060.4	36970.3	15268.6	7804.41	32279.8	2877.46	3299.72	5361	9884.11	8023.29	28517.5	2388.43	20788.3	31713.1	90724.4		0.938445	0.246433	0.373638	1	0.251153
AT1G13930.1	Involved in response to salt stress. Knockout mutants are hypersensitive to salt stress.	0.0193391	5.51399	0.48059	0.517483	0.607227	0.579187	0.110125	0.56787	0.298636	0.45633	0.0671228	0.30582	0.239342	0.0386088	0.222918	0.146058	82.66	1	1		868133	125095	258420	462211	499940	385582	750358	233560	597543	366568	741963	399903	87568.7	132408	66832.7	689778	302908	486274	141128	393234	243406	868133		1	0.144097	0.297673	0.53242	0.57588
AT4G14890.1	FdC2 - 2Fe-2S ferredoxin-like superfamily protein	0.0198388	Infinity	0	0	0	0.343041	0	0	0	0	0	0	0.56913	0	0	0	21.8	1	1		0	0	0	0	0	0	0	0	0	268448	0	7817.84	0	0	0	0	0	0	0	0	0	268448		0	0	0	0	0
AT5G17310.1	UGP2, AtUGP2 - UDP-glucose pyrophosphorylase 2	0.0201045	2.93973	0.686434	0.737421	0.726954	0.302851	0.8903	0.6409	0.671478	0.0186712	0.0185111	0.191849	0.113657	0.0833974	0.300362	0.317629	36.83	1	1		10208	10484.5	9929.22	10709.8	11256.8	10929.6	13653.6	7948.08	10827.7	2734.08	4674.89	6101.15	12462.1	12585.1	14668.9	8772.02	5491.37	14327.1	9642.21	14869.9	5442.36	14869.9		0.686484	0.70508	0.667737	0.720233	0.757019
AT1G17650.1	GLYR2, GR2 - glyoxylate reductase 2	0.020896	3.00471	0.725529	0.646042	0.858243	0.289812	0.870801	0.639762	0.669499	0.269102	0.0597156	0.161643	0.138838	0.0803655	0.104809	0.310802	53.89	1	1		28990	22952.6	13068.8	19358	17482.6	21048.3	29868.5	20376.6	26658.2	4139.57	9537.49	12291.7	24073.3	25260.1	28695.2	21114.3	20710.4	15501.5	24598.1	26080.8	9311.86	29868.5		0.970587	0.768455	0.437544	0.648109	0.58532
AT3G55800.1	SBPASE - sedoheptulose-bisphosphatase	0.0210239	2.0638	0.68763	0.625103	0.548054	0.917776	0.444701	0.503775	0.507302	0.0896086	0.203649	0.141143	0.124125	0.135381	0.0724974	0.0928279	86.3	1	1		1.46402e+06	1.38373e+06	1.76379e+06	1.9222e+06	1.1614e+06	1.10861e+06	976905	1.11835e+06	1.58022e+06	2.23547e+06	2.18703e+06	1.73248e+06	1.28105e+06	1.02341e+06	677898	1.24324e+06	941202	1.19409e+06	1.2043e+06	900542	1.29734e+06	2.23547e+06		0.654902	0.618986	0.789002	0.859862	0.519532
AT1G21350.1	Thioredoxin superfamily protein	0.0212887	2.97566	0.688077	0.429364	0.274645	0.817249	0.290664	0.403799	0.600447	0.0885176	0.0618641	0.0476486	0.178825	0.134875	0.284135	0.240346	54.7	1	1		43680.1	55829.2	54182.5	32073.5	27310.4	36520.7	17165.5	19968.4	24211.9	60242.8	47846.7	74454.8	28663.8	10139	26121.2	13319.5	23034.7	53840	62510.9	26722.5	44884.9	74454.8		0.586666	0.74984	0.727724	0.430779	0.366805
AT4G15000.1	Ribosomal L27e protein family	0.0217219	2.156	0.319132	0.688048	0.601453	0.677447	0.442702	0.518133	0.334181	0.040292	0.151225	0.224833	0.295553	0.0929237	0.0922349	0.098791	50.29	1	1		56618	71565.1	59634	111982	168464	124487	168083	100904	84982.7	82319.3	196175	120200	86422.7	105285	68833.6	110658	80814	113461	85629.6	64091.3	46952.3	196175		0.28861	0.364803	0.303984	0.570828	0.858745
AT3G52990.1	Pyruvate kinase family protein	0.0220686	Infinity	0.042022	0.00457564	0.0400084	0.355228	0.0492019	0	0.095977	0.0727842	0.00792525	0.0499174	0.558437	0.0109741	0	0.0884046	50.7	2	2	AT2G36580.1;AT3G52990.2	0	0	12316.7	1341.13	0	0	2352.5	9374.03	0	97700.6	2491.1	3926.28	5667.38	5147.89	3605.88	0	0	0	2536.99	6511.19	19082.8	97700.6		0	0	0.126066	0.0137269	0
AT5G28840.1	GME - GDP-D-mannose 3',5'-epimerase	0.0223991	44.3382	0.234408	0.404182	0.311316	0.597068	0.0134662	0.438557	0.0329203	0.369327	0.326786	0.450473	0.513927	0.0233242	0.371707	0.0184421	22.41	1	1		78159.6	2477.33	2531.77	3200.53	68783.2	71421.4	98336.2	5805.19	6314.43	118268	91409.4	2164.47	0	4777.86	0	88669.7	3188.07	63743.6	6295.58	3347.61	2037.05	118268		0.66087	0.0209468	0.0214071	0.0270618	0.581589
AT3G49010.1	ATBBC1, BBC1, RSU2 - breast basic conserved 1	0.0227837	Infinity	0.0701704	0.430131	0.134332	0.471243	0	0.161556	0.000197128	0.108846	0.510451	0.232631	0.476678	0	0.171312	0.00030803	68.83	1	1	AT3G49010.4	24130	114.303	1721.24	1828.55	123345	33989.9	49702	5.47703	0	51662	119886	2828.45	0	0	0	42084.1	0	17697.3	0	68.0971	4.84719	123345		0.19563	0.000926689	0.0139547	0.0148247	1
AT1G33390.1	ATFAS4, FAS4 - RNA helicase family protein	0.0228859	2.52618	0.538813	0.300347	0.75873	0.430475	0.742743	0.709227	0.545476	0.184369	0.160071	0.179877	0.164816	0.153479	0.262548	0.0534051	21.24	1	1		8427.48	16486.5	11087.8	10795.1	4896.02	4377.04	20942.4	16822.6	12930.9	9542.86	5939.43	13280.7	15518	20356	13753.6	22272.2	10903.3	14212.7	10847.2	12420.6	13179.1	22272.2		0.378385	0.740225	0.497828	0.48469	0.219826
ATCG00650.1	RPS18 - ribosomal protein S18	0.0235323	Infinity	0.00384608	0.0185052	0.334719	0	0	0.00114729	0.00144555	0.00663168	0.0204786	0.576152	0	0	0.00198717	0.00245655	20.65	1	1		348.49	0.331948	0.715211	1276.24	175.277	230.266	30293.8	20.8891	105.063	0	0	0	0	0	0	0	0	104.268	0	129.717	1.65699	30293.8		0.0115037	1.09576e-05	2.36092e-05	0.0421287	0.0057859
AT4G13350.1	NIG - NSP (nuclear shuttle protein)-interacting GTPase	0.0237909	2.90679	0.258549	0.527569	0.428496	0.751547	0.485033	0.290479	0.477655	0.0754954	0.0961933	0.11547	0.22037	0.167278	0.0895762	0.209356	66.73	1	1		48669.2	64494.4	35582.1	107407	80415.1	115693	69917.6	107735	68865.5	191770	111172	129430	128613	66347.8	84083.7	67534.3	36001.5	63579.7	120004	109128	45668.1	191770		0.25379	0.336311	0.185546	0.560084	0.419331
AT3G48730.1	GSA2 - glutamate-1-semialdehyde 2,1-aminomutase 2	0.0239846	11.8309	0.108838	0.430849	0.225683	0.161618	0.0364173	0.216171	0.102717	0.0158698	0.494052	0.219887	0.14099	0.0630766	0.270067	0.0441489	32.23	1	1		6489.68	5441.36	4879.9	51486.2	9267.41	5794.66	24571.6	6677.33	3609.75	1611.67	16026.8	7324.7	0	5624.96	0	26992.7	5347.25	1049.49	2735.05	7091.28	6039.13	51486.2		0.126047	0.105686	0.0947808	1	0.179998
AT5G09590.1	MTHSC70-2, HSC70-5 - mitochondrial HSO70 2	0.0243946	Infinity	0	0	0	0.336304	0	0	0	0	0	0	0.574795	0	0	0	27.83	1	1		0	0	0	0	0	0	0	0	0	365676	0	3259.24	0	0	0	0	0	0	0	0	0	365676		0	0	0	0	0
AT5G53460.1	GLT1 - NADH-dependent glutamate synthase 1	0.0244459	2.36458	0.348301	0.76113	0.691634	0.823584	0.508632	0.498028	0.799398	0.0832801	0.156343	0.228652	0.0581997	0.274125	0.0927972	0.231826	22.81	1	1		4957.98	8084.88	6577.69	17675.2	12415.5	12785.5	15163.7	8041.21	15756.3	15728.9	16401.3	14264.1	15425	7398.06	5829.28	9795.69	10829.2	7430.13	18777.4	16009.6	10244.9	18777.4		0.26404	0.430564	0.350298	0.941302	0.661194
AT3G19450.1	CAD4, ATCAD4, CAD, CAD-C - GroES-like zinc-binding alcohol dehydrogenase family protein	0.0247943	Infinity	0.345579	0.320495	0.0149493	0.160603	0	0.0532234	0	0.566851	0.277434	0.025893	0.268734	0	0.0921856	0	53.57	1	1		35178.7	1031.41	260.953	1510.26	21029.8	11283.8	0	1577.69	0	385.701	16563.7	0	0	0	0	0	0	5616.99	0	0	0	35178.7		1	0.029319	0.00741792	0.042931	0.597799
AT5G20280.1	ATSPS1F, SPS1F - sucrose phosphate synthase 1F	0.0249101	3.58356	0.226729	0.417149	0.695348	0.812497	0.720287	0.607832	0.468572	0.157854	0.173494	0.202155	0.248426	0.178563	0.0191174	0.0908481	64.55	1	1		5260.02	37917.1	37252.4	38499.2	72986.6	36493	63432.4	109127	74106.7	118246	62757.5	107220	80895.4	108096	66521.8	74347.7	71357.6	69915.9	43089.4	60295.9	62835	118246		0.0444837	0.320663	0.315041	0.325585	0.617243
AT3G49120.1	ATPERX34, PERX34, PRXCB, ATPCB, PRX34 - peroxidase CB	0.0249739	2.58434	0.621949	0.527889	0.646486	0.61892	0.453298	0.250156	0.441453	0.126507	0.0899594	0.319979	0.101553	0.249976	0.0194569	0.0602146	50.88	1	1		276327	220093	184749	228422	163799	185932	205454	137516	365072	200799	268527	208525	128760	98313	269387	84526	98697.5	90751.2	184042	159241	140203	365072		0.756911	0.602875	0.506062	0.62569	0.448675
AT3G08560.1	VHA-E2 - vacuolar H+-ATPase subunit E isoform 2	0.0253717	11.634	0.237283	0.278731	0.0680785	0.301388	0.656247	0.0564077	0.532643	0.200872	0.416376	0.0870033	0.0618577	0.318045	0.0537509	0.1204	20.29	1	1	AT4G11150.1	12260.6	2409.41	4041.12	19939	1711.01	329.562	321.03	4424.39	622.963	8072.64	6226.07	9467.49	15673.8	9789.75	26285.3	668.697	3114.11	665.259	16847.2	10592.8	14561.9	26285.3		0.466444	0.0916637	0.153741	0.758563	0.0650938
AT5G09900.1	EMB2107, RPN5A, MSA - 26S proteasome regulatory subunit, putative (RPN5)	0.0262578	24.5516	0.083741	0.086929	0.0989321	0.453194	0.0273791	0.0184588	0.236669	0.0200612	0.0256794	0.0345196	0.497532	0.0455407	0.0199997	0.0890576	44.1	1	1	AT5G09900.3	2430.62	3259.49	3972.34	4280.13	2311.67	3438.49	3653.82	2559.52	5201.92	38461.6	12784.8	1045.29	3075.5	25.9657	57.6702	23.5671	1541.37	564.932	5200.59	11613.2	10494.3	38461.6		0.063196	0.0847465	0.103281	0.111283	0.0601032
AT5G10450.1	GRF6, AFT1, 14-3-3lambda - G-box regulating factor 6	0.0269855	29.6399	0.324448	0.496749	0.410235	0.228772	0.0167595	0.26459	0.0834923	0.243732	0.0376315	0.518351	0.16787	0.0245192	0.352681	0.0611697	34.61	1	1		89012.5	27212.5	26773.1	67448.6	72984.2	78505.8	146914	29939.2	3954.53	12455.7	60698	27676	101.001	6608.37	677.243	98062.5	16829.2	1724.32	8762.73	5558.92	22477	146914		0.605881	0.185227	0.182236	0.459102	0.496781
AT5G35630.1	GS2, GLN2, ATGSL1 - glutamine synthetase 2	0.0275586	4.84483	0.319133	0.487176	0.698177	0.144108	0.644568	0.566562	0.285935	0.149572	0.137755	0.379266	0.0562305	0.375096	0.170229	0.113136	60.75	2	1		47282.6	43047.9	95247.2	117483	65172.9	100640	52811.8	193835	159347	25135.2	39958.8	18705.4	44392.2	185716	144712	144598	78954.5	105906	31509.5	74591.3	60171.7	193835		0.243932	0.222085	0.491383	0.606096	0.336229
AT1G04410.1	Lactate/malate dehydrogenase family protein	0.0277005	Infinity	0	0.00222796	0.00166536	0.334463	0.00093047	0.000433379	0.171807	0	0.00193349	0.00252338	0.576372	0.00112927	0.000750634	0.289782	45.99	1	1		0	0	0	3128.14	28094.4	12402.9	29820.4	11.4594	2777.26	6.52695e+06	13406.8	8718.65	12.2374	3929.02	14278.1	8485.92	0	0	24.8549	58995.8	3.30511e+06	6.52695e+06		0	0	0	0.000479265	0.00430437
AT1G62380.1	ACO2, ATACO2 - ACC oxidase 2	0.0279537	18.55	0.153952	0.256561	0.148333	0.0217939	0.404278	0.354348	0.372417	0.077643	0.332608	0.129061	0.0377482	0.284051	0.241326	0.543533	36.23	1	1		950.242	2166.35	2991.45	30.5627	8371.12	1777.39	3756.91	1768.54	359.671	0	864.674	0	2779.13	3602.44	9658.17	3614.62	8275.69	2168.46	851.005	13225	699.645	13225		0.0718519	0.163807	0.226197	0.00231098	0.632977
AT1G50170.1	ATSIRB, SIRB - sirohydrochlorin ferrochelatase B	0.0280325	2.69588	0.831702	0.374359	0.388798	0.841044	0.311974	0.546666	0.800397	0.195063	0.186399	0.314741	0.079606	0.147217	0.192721	0.21777	78.22	1	1		40252.2	24872.4	35308.9	10052.2	11459.8	23694.3	6797.17	9990.52	30162.2	31746.1	32274.2	37541.3	5957.79	14293.4	17421.7	19734.8	15635.1	30643.7	22173.2	36158.9	38321.1	40252.2		1	0.617914	0.877192	0.249731	0.2847
AT1G01800.1	NAD(P)-binding Rossmann-fold superfamily protein	0.0289908	2.22481	0.458709	0.315315	0.679121	0.701514	0.475697	0.422251	0.375579	0.0531001	0.0307623	0.289615	0.219162	0.0232103	0.0769452	0.167691	34.42	1	1		92340.8	100573	79690.4	68757.1	56591.5	62038.1	198095	118908	86588.5	184418	134556	97925	89813.2	98990.3	93895.9	67450.9	97712.1	85774.5	53898.8	56575.3	112727	198095		0.466144	0.5077	0.402284	0.347092	0.285679
AT1G69830.1	ATAMY3, AMY3 - alpha-amylase-like 3	0.0292085	Infinity	0.0391158	0	0.00242774	0.348452	0.00917301	0.00934717	0.192895	0.0240606	0	0.00420496	0.564657	0.0158881	0.0161898	0.243587	51.23	1	1		1156.95	3377.97	5095.36	0	0	0	0	597.707	0	82066.5	118.206	3604.01	2258.39	0	0	2301.27	0	0	75.0864	9098.07	38317.6	82066.5		0.0140977	0.0411614	0.0620883	0	0
AT2G43030.1	Ribosomal protein L3 family protein	0.0294805	2.17256	0.653024	0.41128	0.30785	0.516063	0.300577	0.555969	0.401396	0.300635	0.0556663	0.11143	0.125143	0.081658	0.118419	0.0164137	91.29	2	2		117740	113246	240844	86723.6	113326	97113.7	101803	48211.8	72416.8	159078	106016	107777	50313.1	88032.7	78830.8	143507	101819	156379	101232	94175.2	94615	240844		0.488866	0.470204	1	0.360082	0.470536
AT1G47250.1	PAF2 - 20S proteasome alpha subunit F2	0.0295923	119.919	0.00948211	0.00286135	0.00945185	0.343129	0.150252	0.0147342	0.342988	0.00763585	0.00234613	0.014111	0.568938	0.104847	0.0250644	0.203009	34.97	1	1		1432.89	876.33	128.716	38.3066	439.887	257.485	2200.64	225.397	4.11506	85703	491.422	2027.04	18243.9	2503.34	17883.8	3743.16	15.9982	29.1336	34205.7	10097.4	43882.1	85703		0.0167193	0.0102252	0.00150188	0.000446969	0.00513269
AT5G02240.1	NAD(P)-binding Rossmann-fold superfamily protein	0.0296329	2.48841	0.340668	0.39276	0.321629	0.70498	0.283305	0.285069	0.43411	0.0324336	0.0808641	0.125617	0.257246	0.111373	0.0816721	0.152264	236.91	3	3		200999	234574	240970	209380	254586	316029	176725	308030	153980	661978	388869	349196	270698	161756	130171	160606	154483	251038	256503	205619	399991	661978		0.303635	0.354354	0.364016	0.316295	0.384584
AT2G27710.1	60S acidic ribosomal protein family	0.0300428	74.0016	0.00588459	0.40228	0.265327	0.435469	0.315918	0.107146	0.172354	0.0101924	0.322391	0.0933359	0.490502	0.326142	0.0390401	0.223233	45.37	1	1		0	599.88	0	8393.24	26264.2	6351.3	5790.9	12131.2	9125.56	3859.12	33980.3	6552.66	6242.62	23358.2	2604.09	2414.43	3459.26	5048.91	3144.46	14425.4	0	33980.3		0	0.0176538	0	0.247003	0.772924
AT1G24510.1	TCP-1/cpn60 chaperonin family protein	0.0301501	4.34966	0.386527	0.270289	0.330241	0.746186	0.294695	0.17155	0.350253	0.158422	0.0827671	0.138216	0.219944	0.0837039	0.0594657	0.251638	100.41	1	1		34333.1	20239.2	48366.1	29343.1	15616.5	27022.9	40018.7	32004.7	15925.2	88772.1	55659.5	54290.1	33082.1	18308.7	27091.4	11921	12448.9	21316.8	18309.7	18081.9	56886.6	88772.1		0.386755	0.227991	0.544834	0.330543	0.175917
AT1G56070.1	LOS1 - Ribosomal protein S5/Elongation factor G/III/V family protein	0.0305001	98.9932	0.221474	0.335704	0.146977	0.249362	0.00360173	0.356546	0.0475046	0.352006	0.269228	0.140035	0.3997	0.00616964	0.557975	0.0586007	94.06	2	2	AT3G12915.1	85532.4	1769.81	3206.65	88021.2	22674.7	26494.9	39095.8	944.277	20024.1	2963.96	96837.5	2104.01	10.8312	1461.07	0	136222	863.32	8623.03	1177.78	15653	2582.68	136222		0.62789	0.0129921	0.0235399	0.646161	0.166454
AT5G60360.1	SAG2, AALP, ALP - aleurain-like protease	0.0308525	2.05671	0.749325	0.409354	0.364331	0.633717	0.385119	0.438265	0.650776	0.143142	0.123422	0.0994449	0.318161	0.0734497	0.0989851	0.0830561	84.26	1	1		483885	481048	338709	167968	233269	310939	145103	237963	250781	579918	247041	275553	271270	208921	189822	319939	214208	228328	377057	329402	425732	579918		0.834402	0.82951	0.584063	0.289641	0.402244
AT2G20860.1	LIP1 - lipoic acid synthase 1	0.0312051	2.23052	0.364863	0.666718	0.570235	0.813833	0.582274	0.728953	0.630151	0.0442537	0.249976	0.0168585	0.22712	0.0946603	0.0872732	0.202815	49.13	1	1		12703.7	15648.8	12830.4	35932.9	20099	19222	21500.4	22064.7	20798.6	37624	33136.2	21098.9	26007.8	19583.3	20131.4	26291.4	31126.6	24860.5	29795.3	26183.2	15148	37624		0.337648	0.415926	0.341016	0.955052	0.534205
AT5G15650.1	RGP2, ATRGP2 - reversibly glycosylated polypeptide 2	0.0313335	2.65628	0.445494	0.463188	0.416292	0.76542	0.30127	0.288154	0.453827	0.223642	0.0634114	0.0204019	0.203201	0.130747	0.0594678	0.116845	71.16	1	1		114917	78206.1	37698.3	92231.2	76648.8	71109.2	69036	75832.9	70822.3	172708	112704	111171	76648.1	47169.1	32278.2	37995.2	54403.3	56901.3	101678	66359.9	67101.5	172708		0.665381	0.452822	0.218277	0.534029	0.443805
AT5G39320.1	UDP-glucose 6-dehydrogenase family protein	0.0314322	2.27032	0.529333	0.710882	0.756482	0.349143	0.792666	0.705501	0.588617	0.0934119	0.214475	0.113282	0.0515211	0.212886	0.188188	0.231452	25.41	1	1		21346.8	21212.5	15377.8	34931.7	20703.7	22172.8	31696.8	23431.7	27670.8	11695.7	11610.9	14908.2	20965.1	29310.3	36484.4	32410	26115.6	18693.7	28913.3	23216.5	12296.1	36484.4		0.585094	0.581414	0.421491	0.957443	0.567468
AT1G31160.1	HINT 2 - HISTIDINE TRIAD NUCLEOTIDE-BINDING 2	0.0316995	7.11578	0.113296	0.637761	0.0899692	0.640202	0.226587	0.465525	0.331436	0.0754205	0.24194	0.0648864	0.366303	0.239478	0.31924	0.147067	22.91	1	1		1810.19	10832.9	8383.57	41492.8	23572.1	53297.6	4055.74	10116	2525.75	61863.6	40389.5	16562.3	30758.7	2600.2	8693.59	30526	8242.97	47628.2	23196.2	10363.3	27951.8	61863.6		0.029261	0.175109	0.135517	0.670714	0.381033
AT4G33680.1	AGD2 - Pyridoxal phosphate (PLP)-dependent transferases superfamily protein	0.0319685	2.68844	0.423259	0.489359	0.352397	0.707598	0.2632	0.335853	0.51599	0.0862272	0.0733503	0.0780611	0.283489	0.0493906	0.186304	0.147509	100.42	1	1		181149	272922	250509	231832	269617	313166	210424	146745	229451	554885	240795	382228	177563	132758	127817	128362	125004	305714	277907	208994	372046	554885		0.326462	0.491853	0.451461	0.417801	0.485896
AT2G02740.1	ATWHY3, PTAC11, WHY3 - ssDNA-binding transcriptional regulator	0.0320069	5.49907	0.652666	0.118687	0.184884	0.312012	0.467867	0.350097	0.38606	0.301298	0.0771855	0.320229	0.224071	0.116314	0.240428	0.162299	136.93	1	1		39424.5	19567.4	18201.2	3984.67	2043.44	8009.37	0	21866.9	0	14450.5	2590.63	19861.6	14288.3	23364.1	17683.9	13564.6	23397.8	4444.81	16032.6	8454.27	21173.8	39424.5		1	0.496327	0.461672	0.101071	0.0518317
AT1G22840.1	CYTC-1, ATCYTC-A - CYTOCHROME C-1	0.0323355	69.4756	0.0262514	0.0510313	0.012897	0.0148346	0.896023	0.278023	0.2218	0.011153	0.0212162	0.0177241	0.0111396	0.103458	0.426498	0.316313	68.75	1	1		2656.71	1196.54	1538.93	2077.54	4980.31	3424.26	0	382.278	2266.82	317.628	899.716	1829.77	61277.7	68468.5	54301.8	983.651	52726.1	3397.58	40189.7	3093.7	2275.45	68468.5		0.038802	0.0174757	0.0224764	0.030343	0.0727387
AT3G14310.1	ATPME3, PME3 - pectin methylesterase 3	0.0329675	24.8655	0.0904462	0.0911803	0.0549695	0.0356932	0.887531	0.283486	0.256277	0.0705128	0.0111888	0.0225014	0.0343811	0.110281	0.399154	0.379764	57.95	1	1		76540.4	40740.3	10302.6	48944.8	39675	39998.8	22688.7	17205	37646.2	9770.96	35271	5306.82	470199	366556	415193	14436.6	349661	35786.9	326674	19642.6	15187.3	470199		0.162783	0.0866448	0.0219111	0.104094	0.0843792
AT3G06860.1	MFP2, ATMFP2 - multifunctional protein 2	0.0344548	4.45073	0.44427	0.590023	0.473689	0.132568	0.447252	0.56156	0.437149	0.106132	0.364447	0.136222	0.101493	0.0602025	0.175544	0.269996	55.84	1	1		4485.38	2957.39	3113.97	7920.67	3700.96	2398.49	4822.84	2665.08	3767.88	853.815	362.402	1933.85	3740	3888.92	2998.68	6014.72	3360.94	3968.14	4825.18	4564.64	997.709	7920.67		0.566289	0.373377	0.393145	1	0.467254
AT4G38460.1	GGR - geranylgeranyl reductase	0.0350546	2.26529	0.3529	0.566254	0.790615	0.79942	0.500273	0.522207	0.618276	0.107886	0.177142	0.202891	0.193323	0.0591544	0.19711	0.194486	104.6	2	1		12435.4	20273.5	12245.7	19972.5	19436.1	32724.2	36455	40374.3	23884	33289.4	42462	26083.5	23025	22332.9	18369.9	31607.6	15638.8	19275.5	20785.1	22221.8	35752.9	42462		0.292859	0.47745	0.288391	0.470361	0.45773
AT5G37420.1	Family of unknown function (DUF577)	0.0355781	3.01109	0.595249	0.460422	0.470368	0.197686	0.399706	0.458475	0.324143	0.3662	0.0366277	0.0982014	0.112033	0.118568	0.0515982	0.032183	27.74	2	2		350153	201357	701892	318291	350964	300245	273687	309797	406958	123915	68595.6	223752	190783	355138	295729	280138	339491	345770	201692	243619	237229	701892		0.49887	0.286878	1	0.453476	0.500026
AT1G80410.1	EMB2753 - tetratricopeptide repeat (TPR)-containing protein	0.0357351	2.01708	0.390326	0.607273	0.743009	0.787316	0.696056	0.587976	0.661857	0.174907	0.0364126	0.112157	0.210517	0.068564	0.114142	0.118326	53.99	1	1		23703.1	62562.4	43842.3	66880	63758.6	71784.5	96358.1	72130.2	79179.8	86989.8	111110	64336.9	69093.6	84116.1	78807.7	76714.6	67615.5	51660.6	58903.5	84349.3	77364.9	111110		0.213329	0.563065	0.394583	0.601924	0.573831
AT5G16710.1	DHAR3 - dehydroascorbate reductase 1	0.0360531	4.58385	0.488554	0.152118	0.697288	0.417773	0.675327	0.367411	0.682029	0.17841	0.222891	0.187992	0.0197564	0.056131	0.331457	0.282395	56.75	1	1		146132	232691	116654	138287	3651.09	12336.2	245138	167989	294043	137482	148942	137269	245795	230974	208128	18532.2	241698	112387	197978	155659	338057	338057		0.43227	0.688318	0.345073	0.409063	0.0108002
AT2G22990.1	SNG1, SCPL8 - sinapoylglucose 1	0.0361416	474.575	0.000716192	0.00465661	0.339887	0.00221576	0.0116814	0.012734	0.00167975	0.00122799	0.00679987	0.57169	0.00200117	0.00541847	0.00585555	0.00210623	70.14	1	1		0.0024138	0.166897	25.0071	146.32	2.81397	14.5607	11717.7	65.9788	164.392	45.5995	0	32.2915	105.408	95.2704	209.96	196.724	70.5495	180.366	48.0917	3.52554	7.43122	11717.7		2.05996e-07	1.42431e-05	0.00213413	0.0124871	0.000240146
AT1G06680.1	PSBP-1, OEE2, PSII-P, OE23 - photosystem II subunit P-1	0.0361973	7.32198	0.209783	0.674745	0.0921534	0.507894	0.245732	0.175632	0.257466	0.0590271	0.312375	0.0496994	0.362969	0.167018	0.0860936	0.131737	70.38	1	1		50894.9	32195.6	32152	183114	69048.7	118503	20430.3	23660.5	6532.85	32321.5	164036	82649.9	74281.8	47446.5	13262.4	27129.7	19525.2	49827	66180.1	55240	20016.4	183114		0.277942	0.175823	0.175585	1	0.377081
AT1G55490.1	CPN60B, LEN1 - chaperonin 60 beta	0.0365879	2.31235	0.469305	0.584082	0.59768	0.901389	0.486651	0.389816	0.410882	0.122012	0.230886	0.120589	0.0986497	0.172146	0.123063	0.100114	77.43	1	1		88872.9	124586	76176.7	174081	101865	84524.8	113809	151036	104018	185449	205720	165131	106508	131895	61938.3	56298.4	77554.9	106725	90079.6	61723.8	101776	205720		0.43201	0.605612	0.370294	0.846206	0.495165
AT5G54770.1	THI1, TZ, THI4 - thiazole biosynthetic enzyme, chloroplast (ARA6) (THI1) (THI4)	0.0367993	2.45342	0.3729	0.784143	0.589274	0.91488	0.642985	0.752163	0.44309	0.250998	0.106556	0.159577	0.0849176	0.19496	0.245861	0.139476	103.35	1	1		117209	214894	463389	644835	519689	508253	456459	291563	509049	583761	666639	701272	600860	446586	324206	361464	532005	711085	257253	258376	429595	711085		0.164831	0.302206	0.651664	0.906832	0.73084
AT2G37040.1	PAL1, ATPAL1 - PHE ammonia lyase 1	0.0368871	3.04592	0.725722	0.681406	0.68643	0.258342	0.78689	0.680631	0.42333	0.432976	0.131574	0.0910781	0.0839959	0.132388	0.128464	0.175046	21.43	1	1		50912.6	53559.2	12135.4	42734.8	37899.6	28852.2	38333.8	31295.1	40664.9	11942.3	10594.7	18972.7	50265.4	37177.8	38992.3	38279.2	42237.8	28845	33029.1	20227.2	14763.4	53559.2		0.950586	1	0.226579	0.797898	0.707621
AT1G03475.1	LIN2, HEMF1, ATCPO-I - Coproporphyrinogen III oxidase	0.0370927	2.22884	0.57229	0.774437	0.567335	0.841608	0.3776	0.444902	0.502189	0.163481	0.0897024	0.209686	0.231944	0.126198	0.0821084	0.167879	24.18	1	1		164271	238925	139662	248369	214920	271321	135178	255620	147361	300206	316191	181929	162995	110493	84692.9	126623	170633	124766	209231	163720	103412	316191		0.519533	0.755636	0.441703	0.785504	0.679715
AT1G68010.1	HPR, ATHPR1 - hydroxypyruvate reductase	0.0371454	2.18685	0.466039	0.494868	0.350513	0.742261	0.439221	0.339421	0.420926	0.0917815	0.0922699	0.0745178	0.22351	0.110811	0.132424	0.0876291	109.1	1	1		56585.5	50570.3	37925.8	61564.9	49913	42578.2	42797.7	38529.2	27790.4	103769	62447.4	64854.8	54559	49556	32618.1	50570.7	31029.6	24064	53473.4	35504.7	42059.5	103769		0.545301	0.487334	0.365482	0.593287	0.481
AT1G43670.1	Inositol monophosphatase family protein	0.0376254	6.40862	0.675361	0.592392	0.51284	0.334323	0.105383	0.48397	0.211038	0.295446	0.229069	0.259663	0.263489	0.016964	0.336087	0.0463071	54.37	1	1		45349.3	27383.9	19148.2	38265.1	17934.1	24394.4	25450.6	33781.4	10538.8	2409.55	26100.5	16973.9	4740.79	5566.77	4029.59	39119.7	16699.3	10024.1	11077.5	7171.73	10462	45349.3		1	0.603843	0.422238	0.843786	0.395466
AT3G10670.1	ATNAP7, NAP7 - non-intrinsic ABC protein 7	0.0377351	2.58372	0.535775	0.786869	0.43954	0.82544	0.319477	0.480992	0.613147	0.229126	0.189052	0.203903	0.0876782	0.158863	0.14194	0.115626	83.78	1	1		57163.5	79372.5	31505	75398.4	66849	104547	27887.6	69465.2	40504.9	81846.2	80206.3	96839.4	51237.5	30582.7	18380.7	35844.3	49521.2	65493.4	73040.4	68919.2	50348.5	104547		0.546773	0.759203	0.301347	0.721191	0.639415
AT3G62410.1	CP12-2, CP12 - CP12 domain-containing protein 2	0.038011	3.68758	0.246625	0.225463	0.19384	0.522352	0.141652	0.337054	0.476143	0.0729839	0.0218529	0.0342648	0.0709946	0.0274368	0.135701	0.455298	71.2	1	1		135083	238434	165254	150737	160055	181750	114969	164655	143834	413423	320797	406899	105635	82044.4	121770	131341	301686	303294	183971	128007	728192	728192		0.185504	0.327433	0.226938	0.207001	0.219798
AT3G14210.1	ESM1 - epithiospecifier modifier 1	0.0380401	2.67632	0.692004	0.735098	0.673197	0.274667	0.572296	0.637684	0.682272	0.157688	0.193325	0.0805096	0.162236	0.215518	0.10539	0.301621	49.77	1	1		271703	184325	189470	293775	175366	216555	184203	234268	209484	136579	35723.8	83905.3	105593	190365	237878	216456	160447	217925	124332	201156	310932	310932		0.873836	0.592814	0.609363	0.94482	0.564003
AT5G51530.1	Ubiquitin carboxyl-terminal hydrolase-related protein	0.0386214	12.5107	0.145083	0.284377	0.529719	0.305115	0.603213	0.0482156	0.464388	0.105012	0.0614381	0.157081	0.274667	0.343639	0.0321044	0.251665	25.76	1	1		8699.33	12879.4	1741.38	17412.9	16847.3	11449.7	19796.3	28731.3	36617.9	882.269	30178.6	17982.3	21839.9	53579	21539.7	1507.74	1675.07	4567.22	32158.9	33163.2	9322.32	53579		0.162365	0.240382	0.0325012	0.324995	0.314439
AT5G02790.1	GSTL3 - Glutathione S-transferase family protein	0.0388039	2.96485	0.559018	0.446822	0.283536	0.816784	0.275489	0.348415	0.610575	0.160704	0.11912	0.184255	0.174963	0.208985	0.0820509	0.0661309	76.59	1	1		102481	144561	82691.8	105852	96331.8	61372.2	17641.1	89745.5	59855.6	196615	157077	128084	100198	41102.8	21194.9	55984	86709.2	62817.7	132479	106541	121125	196615		0.521227	0.73525	0.420577	0.53837	0.489951
AT5G60600.1	GCPE, ISPG, CSB3, CLB4, HDS - 4-hydroxy-3-methylbut-2-enyl diphosphate synthase	0.039866	65.1155	0.407787	0.638999	0.248504	0.443758	0.00981331	0.264549	0.333817	0.250582	0.244338	0.186408	0.165448	0.014796	0.147161	0.576932	30.85	1	1		16085.4	4904.19	7543.7	20879.3	14303.1	9529.11	7134.96	9316.81	936.336	11987.6	13120.1	5942.48	0	625.816	60.8328	4470.53	3919.45	10120.8	0	33.8524	23323.7	23323.7		0.689661	0.210266	0.323435	0.895195	0.613243
AT2G47940.1	DEGP2 - DEGP protease 2	0.0408451	421.443	0.00888992	0.000986499	0.00146253	0.415753	0.0250824	0.0014426	0.202969	0.00725046	0.00086892	0.00137042	0.506206	0.0349443	0.00232699	0.330808	64.76	1	1		3629.38	142.64	3552.68	449.949	0	362.86	458.806	0	746.224	274645	38178.3	29730.3	562.538	17931.7	2172.01	55.1266	1133.48	0	5747.88	869.148	160616	274645		0.0132148	0.000519361	0.0129356	0.0016383	0
AT5G40950.1	RPL27 - ribosomal protein large subunit 27	0.0409829	2.15181	0.776384	0.509465	0.360805	0.632069	0.371313	0.601197	0.751549	0.229664	0.108658	0.109792	0.152714	0.188355	0.188898	0.0565657	53.74	1	1		245023	193087	132586	95306.1	147012	132173	112868	59594.6	92753.8	197295	140753	126566	97790.3	133348	41802.3	104249	141418	196254	168160	191493	192787	245023		1	0.788037	0.541116	0.388968	0.599994
AT1G07320.1	RPL4 - ribosomal protein L4	0.0410077	2.06142	0.738981	0.358482	0.473714	0.368834	0.421523	0.657188	0.383566	0.259755	0.0374393	0.0939829	0.199999	0.0947083	0.0426149	0.118464	48.54	1	1		21398	10281.9	15758.3	8554.61	6992.31	7465.5	12301.4	8326.61	9781.59	6635.46	4381.89	12659.6	11060	8992.21	7007.11	15020.9	13961.1	13205.6	11082.8	6295.24	7244.59	21398		1	0.480508	0.736436	0.399785	0.326774
AT1G21270.1	WAK2 - wall-associated kinase 2	0.041303	2.28865	0.413521	0.705893	0.687156	0.946406	0.780729	0.72375	0.52318	0.232005	0.254963	0.155525	0.0551734	0.105432	0.106794	0.235952	22.19	1	1		15716.1	16474.7	39216.3	57560.2	31505.5	32828.4	37331.9	31920.3	49406.3	50893.9	56948.4	55583.6	48685.6	37937.1	48193.9	48174.2	35961.9	40841.4	23847.2	45697.7	20798.2	57560.2		0.273038	0.286216	0.681309	1	0.547348
AT1G20620.1	CAT3, SEN2, ATCAT3 - catalase 3	0.0423427	2.79444	0.540266	0.443336	0.342797	0.779409	0.278915	0.302923	0.592325	0.142888	0.0778863	0.0961047	0.325907	0.0810228	0.143773	0.275367	67.98	1	1		135139	115302	190288	103068	114487	144102	100314	64264.5	115063	253746	110147	271921	100783	59025.5	67720.2	45165.9	78832.8	123115	138202	100285	244710	271921		0.496978	0.424027	0.699792	0.379036	0.42103
AT5G49360.1	BXL1, ATBXL1 - beta-xylosidase 1	0.0425373	2.76605	0.608079	0.264238	0.253366	0.344382	0.250899	0.219836	0.232542	0.349991	0.00756526	0.0828362	0.0370609	0.0785693	0.0816341	0.0407218	60.91	1	1		302778	150636	98925.1	79078.5	82614.5	78324	89870.4	47791.8	92478.7	93169.7	115609	104036	96580.3	49936.4	81383.9	43668.8	63247.9	92768.5	56604	80326.3	74296.3	302778		1	0.497512	0.326725	0.261176	0.272855
AT5G20890.1	TCP-1/cpn60 chaperonin family protein	0.0425585	7.996	0.159745	0.143027	0.070552	0.564134	0.119138	0.192341	0.361724	0.133799	0.0642681	0.1222	0.377545	0.128495	0.0476452	0.29895	105.89	1	1		213.697	8455.44	9236.28	3824.85	8112.14	4094.49	0	7907.99	0	37362.5	13213.9	12656	199.323	9657.74	3496.77	6333.4	5993.11	9232.44	25396.3	3228.76	11919.7	37362.5		0.00571957	0.226308	0.247207	0.102371	0.21712
AT2G36390.1	SBE2.1, BE3 - starch branching enzyme 2.1	0.0426817	2.12109	0.583247	0.366795	0.731292	0.778006	0.682717	0.534649	0.654117	0.102428	0.0568438	0.233139	0.220422	0.0579725	0.159041	0.230976	39.59	1	1		63071.5	62225.4	83840.7	44857.4	36596	50070	119525	69655.5	73042.7	118597	94414.3	65962.4	86079.7	73620.4	85105	59110.2	84851.3	47750.3	66289.7	109744	58516.2	119525		0.527685	0.520606	0.70145	0.375298	0.306178
AT4G24830.1	arginosuccinate synthase family	0.0437104	5.08412	0.568521	0.27469	0.438043	0.291304	0.111823	0.322147	0.229192	0.374123	0.090945	0.187181	0.150942	0.0568149	0.0966894	0.11408	25.97	1	1		17743	6585.3	5933.52	6638.64	3473.81	4509.05	8315.31	10788.4	4212.98	5221.53	2464.4	7819.95	827.281	2674.58	2450.37	7158.05	3818.66	6170.87	1889.16	5890.95	4419.58	17743		1	0.371149	0.334414	0.374155	0.195784
AT3G48420.1	Haloacid dehalogenase-like hydrolase (HAD) superfamily protein	0.0442287	Infinity	0	0	0	0.335444	0	0	0.0176503	0	0	0	0.575531	0	0	0.015695	28.17	1	1		0	0	0	0	0	0	0	0	0	62753.4	397.41	0	0	0	0	0	0	0	0	1437.93	1884.91	62753.4		0	0	0	0	0
AT2G43910.1	ATHOL1, HOL1 - HARMLESS TO OZONE LAYER 1	0.0442762	2.43159	0.370857	0.48518	0.311994	0.758641	0.42318	0.348849	0.668265	0.0340153	0.0354109	0.183484	0.209296	0.0408814	0.194598	0.294745	111.95	1	1		66615.4	70595.4	79554.5	87942.4	93941.2	101703	50908.8	31015.3	100436	194833	122214	126377	76533.1	79308.8	91505.7	52962.8	39851.6	111087	111228	84660.7	194711	194833		0.341911	0.362339	0.408322	0.451374	0.482164
AT1G26630.1	FBR12, ATELF5A-2, ELF5A-2 - Eukaryotic translation initiation factor 5A-1 (eIF-5A 1) protein	0.0446848	707.065	0.0311391	0.0325855	0.0089904	0.000895174	0.632946	0.371467	0.198236	0.0144285	0.0413873	0.0153919	0.000317171	0.211343	0.546886	0.303345	71.16	1	1		4114.5	9205.37	11693.9	21488.3	1544.8	3142.5	0	55.7424	7166.18	196.378	337.546	185.161	168943	226337	113161	1162.22	267764	29470.5	146589	12614.3	37.6987	267764		0.0153661	0.0343787	0.0436724	0.080251	0.00576926
AT3G19170.1	ATPREP1, ATZNMP, PREP1 - presequence protease 1	0.0449177	3.41436	0.333612	0.343495	0.410937	0.641798	0.18797	0.41098	0.218507	0.124058	0.172139	0.0276391	0.314165	0.0809577	0.133423	0.0993352	45.86	1	1		27327	12795.2	27146.4	35814	20242.9	13204.7	29690.9	26100	27069.5	67212.5	27759.9	34438.1	18164.9	12450.2	7286.77	37743.6	20665.7	24459.6	18708.8	6979.43	18371	67212.5		0.406576	0.19037	0.40389	0.532847	0.301177
AT5G48300.1	ADG1, APS1 - ADP glucose pyrophosphorylase 1	0.0449612	Infinity	0.334776	0.519107	0.336549	0.560868	0	0.533521	0.00414119	0.576103	0.440408	0.526884	0.491718	0	0.459963	0.00509234	33.9	1	1		218342	107.509	837.585	3108.51	179991	156930	206110	694.291	13644.1	166982	200402	0	0	0	0	176333	544.468	172593	566.938	0	2145.65	218342		1	0.000492385	0.00383611	0.0142369	0.824351
AT1G22780.1	PFL, RPS18A, PFL1 - Ribosomal protein S13/S18 family	0.045309	2.05668	0.396121	0.629546	0.527019	0.814696	0.654319	0.642149	0.626729	0.041195	0.245488	0.0750675	0.160507	0.177055	0.0278433	0.137803	96.1	1	1		220799	186168	226915	230600	482458	294356	249974	326284	267090	386783	533407	383504	368810	431996	246248	328535	340935	358110	263040	409861	330004	533407		0.41394	0.349016	0.425407	0.432315	0.904483
AT5G23540.1	Mov34/MPN/PAD-1 family protein	0.0454737	2.31372	0.52221	0.583567	0.711009	0.307302	0.600747	0.482301	0.572737	0.115155	0.0949235	0.317775	0.114208	0.0565934	0.0740911	0.0296199	70.01	1	1		9577.98	15023	13358.8	15333	15598.4	11488.6	8982.06	24230.2	18471.5	6416.67	5340.89	10580.4	15144.2	15535.5	12989	10596.8	10703.7	13758.3	14591.3	13155.9	13885.4	24230.2		0.395291	0.620011	0.551328	0.632803	0.643757
AT2G14750.1	APK, AKN1, ATAKN1, APK1 - APS kinase	0.0460202	2.29235	0.331764	0.343304	0.583102	0.392883	0.760521	0.738568	0.5999	0.189653	0.1848	0.148567	0.176719	0.253129	0.0541497	0.154225	40.94	1	1	AT3G03900.1	2404.3	6512.61	2878.43	3002.49	2615.58	6587.55	7985.17	4878.47	7867.59	2425.18	4963.23	6579.9	11851.1	5874.07	9313.88	9439.02	8167.48	8652.06	8453.23	7847.02	5028.22	11851.1		0.202875	0.549535	0.242883	0.253351	0.220704
AT4G37930.1	SHM1, STM, SHMT1 - serine transhydroxymethyltransferase 1	0.0461154	17.8483	0.570793	0.0411207	0.382717	0.298857	0.733934	0.287389	0.566725	0.426786	0.0179453	0.437196	0.417076	0.0844645	0.360323	0.295737	33.16	1	1		7718.59	29821.8	52697.2	2960.67	2419.53	1120.63	10602.9	46449	3452.46	3782.67	2349.79	41114.3	34887	37563.9	43578	4935.8	37053.2	3444.81	27135.4	15825.3	46633.8	52697.2		0.146471	0.565909	1	0.0561826	0.0459139
AT3G63190.1	RRF, HFP108, cpRRF, AtcpRRF - ribosome recycling factor, chloroplast precursor	0.0464215	33.0538	0.112279	0.0127345	0.420925	0.0330013	0.121532	0.181666	0.114907	0.103381	0.0217503	0.508767	0.0414101	0.0550403	0.201761	0.104708	27.71	1	1		334.814	9834.15	5312.37	1739.56	16.3098	0	45960.8	9978.64	2098.74	843.177	41.9174	3665.19	7155.37	6934.28	2667.45	5340.88	18753.3	954.315	10799.2	3091.18	1953.28	45960.8		0.00728478	0.213968	0.115585	0.0378488	0.000354864
AT5G64380.1	Inositol monophosphatase family protein	0.0464857	2.15412	0.833689	0.54418	0.38702	0.624038	0.470053	0.497033	0.586058	0.160969	0.089098	0.0655749	0.0892295	0.139526	0.0914409	0.274799	28.36	1	1		17286	11731.3	14216.2	10807.8	7757.63	9654.63	7913.74	6480.43	5675.94	9715.58	10090.9	12554.9	10899.1	6955.01	6521.96	7993.16	7397.78	10384.2	6553.58	8318.03	15520.2	17286		1	0.678656	0.82241	0.625236	0.448781
AT1G07070.1	Ribosomal protein L35Ae family protein	0.047053	80.8281	0.306359	0.0143613	0.151558	0.403591	0.00499321	0.0058904	0.0834667	0.478801	0.0101537	0.125384	0.519908	0.0059667	0.00387712	0.112383	59.04	1	1		197.932	906.296	15727.2	86.5	457.142	245.374	3417.85	4682.2	226.566	3017.62	842.36	18313.4	0	212.455	61.8727	188.412	80.8936	54.3144	118.359	577.043	3890.28	18313.4		0.0108081	0.0494881	0.858779	0.00472332	0.0249622
AT3G15520.1	Cyclophilin-like peptidyl-prolyl cis-trans isomerase family protein	0.0470905	7.29242	0.430092	0.439889	0.549353	0.345723	0.0753321	0.253915	0.217454	0.431549	0.192697	0.396521	0.122667	0.0402436	0.175237	0.0976907	70.66	1	1		92031.1	16848	19046.8	65554.5	30656.9	34628.4	99146	25174.3	39078.2	20944	44762.6	37124.6	3393.91	11368.1	7644.62	42488.9	7741.48	25293.5	11329	22761.9	30588.1	99146		0.928238	0.169931	0.192108	0.661191	0.30921
AT3G13460.1	ECT2 - evolutionarily conserved C-terminal region 2	0.0471202	Infinity	0.154615	0	0.21584	0.634594	0.750704	0.260519	0.361157	0.154057	0	0.357112	0.48995	0.0803539	0.426061	0.328111	56.99	1	1	AT3G13460.4	0	6247.97	12360.8	0	0	0	781.386	25196.1	0	40118.3	3123.04	33135.3	31796.4	32154.3	26400.4	1177.76	30177	0	16274	524.341	26668.8	40118.3		0	0.155738	0.308107	0	0
AT2G21660.1	ATGRP7, CCR2, GR-RBP7, GRP7 - cold, circadian rhythm, and rna binding 2	0.0474474	59.0194	0.0358995	0.00611048	0.0229115	0.360637	0.0395823	0.0227547	0.121307	0.0122983	0.00479603	0.00975616	0.554439	0.0134774	0.0215579	0.0737321	200.66	3	3		13610	14341.9	7076.85	195.122	3038.59	2728.56	10479.8	4151.12	7724.88	325249	4043.67	22597.5	11140.8	9622.24	17859.2	1161.95	6051.64	14989.2	19758.7	32446.1	66159.6	325249		0.041845	0.0440953	0.0217583	0.000599917	0.00934237
AT2G03550.1	alpha/beta-Hydrolases superfamily protein	0.0476574	13.4673	0.0755567	0.0537462	0.0687629	0.562725	0.0417845	0.0966207	0.238819	0.0562476	0.0930912	0.0473595	0.436062	0.00418001	0.102715	0.334077	31.27	1	1		632.945	3819.41	5487.57	0	0	7070.63	2217.42	1455.92	5372.83	43852	5608.1	24569.7	1950.08	1925.78	1621.14	972.527	2362.72	9375.77	3363.73	733.641	27320.7	43852		0.0144337	0.0870978	0.125138	0	0
AT1G09100.1	RPT5B - 26S proteasome AAA-ATPase subunit RPT5B	0.0476908	2.20371	0.646768	0.352484	0.691767	0.776771	0.377981	0.622904	0.619848	0.276328	0.0740426	0.234412	0.195224	0.049609	0.233479	0.118345	105.13	2	2		39083.9	60340.9	93631.3	29362.2	43387.4	32464.5	66224	93346.1	46917.9	99497.8	63477.2	68885.9	39394.7	41402.4	32027.8	82960.8	65958.1	37014	51099.2	59558.8	74362.7	99497.8		0.392812	0.606455	0.941038	0.295104	0.436064
AT1G09340.1	CRB, CSP41B, HIP1.3 - chloroplast RNA binding	0.0476966	2.32694	0.513233	0.428326	0.322532	0.744445	0.328341	0.319925	0.559019	0.190115	0.0643895	0.183429	0.227622	0.0951581	0.0120943	0.220394	58.78	1	1		67893.3	150790	126973	100666	107821	79985.4	43612.6	119574	54034.6	224496	150382	126496	95891.4	71969.7	53272.8	68698.8	73143.9	73622.6	101279	92794.6	182419	224496		0.302425	0.671683	0.56559	0.448409	0.480281
AT3G54470.1	uridine 5'-monophosphate synthase / UMP synthase (PYRE-F) (UMPS)	0.0499543	4.99912	0.562558	0.822441	0.687278	0.487735	0.164517	0.549202	0.233275	0.422562	0.0858923	0.286354	0.267423	0.0152878	0.33698	0.0788877	26.41	1	1		27068.8	4240.12	14374.4	24666.2	22096.1	20025.2	24556.3	9838.93	21416.1	8100.92	21487.4	10018.9	3981.23	4625.15	4753.49	21070.1	4392.85	19135.7	3857.23	7366.04	7720.17	27068.8		1	0.156642	0.531033	0.911242	0.816295
[truncated: 16 more columns]

## Sheet: all detected proteins
sum of all proteins in mpk6 DD				Normalized abundance (relative to maximum)																			Normalized abundance																						Max. normalization of normalized abundance
				MEAN							SD												0h			2h			4h			6h			8h			10h			24h				0h			2h
Protein code	Description	Anova (p)	Max f change	0h	2h	4h	6h	8h	10h	24h	0h	2h	4h	6h	8h	10h	24h	Conf score	Peptide count	Peptides used for quant	Highest mean	Lowest mean	replicate 1	replicate 2	replicate 3	replicate 1	replicate 2	replicate 3	replicate 1	replicate 2	replicate 3	replicate 1	replicate 2	replicate 3	replicate 1	replicate 2	replicate 3	replicate 1	replicate 2	replicate 3	replicate 2	replicate 3		Max.	replicate 1	replicate 2	replicate 3	replicate 1	replicate 2
AT5G17870.1	PSRP6 - plastid-specific 50S ribosomal protein 6	6.08862e-06	1.4791	0.911982	0.665745	0.642601	0.697192	0.686474	0.95047	0.809426	0.0591048	0.0522182	0.0401209	0.019147	0.0468415	0.0612019	0.0499973	89.26	1	1	10h	4h	986320	991418	881957	744370	706442	636760	708672	680209	626117	751090	722591	712501	771521	705030	676021	921946	1.0132e+06	1.04523e+06	877141	875266	785703	1.04523e+06	0.943638	0.948516	0.843791	0.712158	0.675871
ATCG00830.1	RPL2.1 - ribosomal protein L2	1.21293e-05	1.6489	0.914711	0.577689	0.554741	0.704431	0.637411	0.831073	0.797131	0.0768093	0.0656331	0.0574915	0.0367458	0.0430964	0.0645112	0.0223696	628.73	11	11	0h	4h	3.25563e+06	3.10202e+06	3.64516e+06	2.17579e+06	2.30219e+06	1.83933e+06	1.7994e+06	2.05154e+06	2.21542e+06	2.64132e+06	2.64881e+06	2.41316e+06	2.34118e+06	2.47095e+06	2.15826e+06	2.76556e+06	3.2169e+06	3.10572e+06	2.81164e+06	2.94853e+06	2.95685e+06	3.64516e+06	0.893136	0.850995	1	0.596898	0.631574
AT2G38230.1;AT2G38210.1;AT3G16050.1	ATPDX1.1, PDX1.1 - pyridoxine biosynthesis 1.1	2.11904e-05	1.57846	0.5801	0.682758	0.837279	0.892351	0.915665	0.80647	0.704088	0.0610629	0.0702686	0.0508178	0.0436838	0.075021	0.0362407	0.0315496	770.63	12	9	8h	0h	1.18895e+06	1.30175e+06	1.465e+06	1.54506e+06	1.71494e+06	1.39572e+06	1.8559e+06	2.03477e+06	1.81873e+06	2.10842e+06	2.05929e+06	1.91722e+06	2.02442e+06	2.273e+06	1.94649e+06	1.7532e+06	1.91775e+06	1.82836e+06	1.53094e+06	1.67417e+06	1.59605e+06	2.273e+06	0.523074	0.5727	0.644526	0.679745	0.754485
AT4G39800.1;AT2G22240.1	MI-1-P SYNTHASE, MIPS1, ATMIPS1, ATIPS1 - myo-inositol-1-phosphate synthase 1	2.57335e-05	6.84318	0.11691	0.365802	0.755771	0.800035	0.700354	0.564448	0.285652	0.0564575	0.121901	0.225352	0.166238	0.194876	0.12966	0.0721489	78.1	2	2	6h	0h	14427	36811.3	20591.1	87375.3	46173.7	91200.4	113847	204800	145699	127278	169637	194627	167058	97352.8	165888	138465	86474.3	121858	72076.5	60665.7	42762.9	204800	0.0704443	0.179743	0.100542	0.426637	0.225457
AT3G13460.1;AT3G13460.3;AT3G13460.4;AT5G61020.1	ECT2 - evolutionarily conserved C-terminal region 2	2.84356e-05	6.55706	0.129139	0.231081	0.460903	0.670436	0.846774	0.467489	0.474612	0.0284318	0.049991	0.150322	0.170949	0.159	0.195928	0.0901223	156.35	3	3	8h	0h	13585.1	15215.3	20506.6	36323.7	28104.5	23801.4	55502	79173.3	41303.1	101083	60502.9	94394.7	86871	127271	109167	31170.6	78131.2	69191.4	71915.2	60321.6	48975.8	127271	0.106742	0.11955	0.161126	0.285405	0.220824
ATCG00780.1	RPL14 - ribosomal protein L14	7.04503e-05	1.55036	0.87259	0.62664	0.61849	0.823213	0.562831	0.794835	0.646017	0.111277	0.0125472	0.0336957	0.0832059	0.0632424	0.0693681	0.0149418	277.05	4	4	0h	8h	2.00427e+06	1.93411e+06	2.43444e+06	1.50938e+06	1.56075e+06	1.50643e+06	1.5605e+06	1.54517e+06	1.41137e+06	1.86387e+06	2.2363e+06	1.91203e+06	1.54493e+06	1.25452e+06	1.31109e+06	1.78246e+06	1.90603e+06	2.11646e+06	1.54572e+06	1.61406e+06	1.55829e+06	2.43444e+06	0.823295	0.794475	1	0.620009	0.641111
AT1G02930.1	ATGSTF6, GST1, ERD11, ATGSTF3, GSTF6, ATGST1 - glutathione S-transferase 6	8.11152e-05	5.16549	0.169345	0.140035	0.174289	0.226639	0.160587	0.218761	0.723347	0.065975	0.0302865	0.0319416	0.0480719	0.0347932	0.0471928	0.245002	458.45	10	5	24h	2h	738952	785898	344030	631671	504069	409671	515940	658482	749016	748886	1.037e+06	715289	738318	510035	523873	976978	807452	629798	3.67864e+06	1.96366e+06	2.3405e+06	3.67864e+06	0.200876	0.213638	0.0935211	0.171713	0.137026
AT5G13510.1	Ribosomal protein L10 family protein	9.39423e-05	2.12495	0.730324	0.343689	0.375746	0.689806	0.413209	0.610506	0.610729	0.0517049	0.0173198	0.0526072	0.268784	0.0314511	0.0118323	0.022299	298.84	4	4	0h	2h	809392	743981	857312	383123	357106	394236	349889	463159	427229	1.10028e+06	598129	578531	489512	420308	454118	674665	683028	657492	657539	658079	700302	1.10028e+06	0.735623	0.676173	0.779175	0.348204	0.324559
AT3G24503.1	ALDH2C4, ALDH1A, REF1 - aldehyde dehydrogenase 2C4	0.000104846	2.48466	0.353512	0.340179	0.362939	0.43199	0.391584	0.433428	0.84523	0.0623781	0.00362655	0.0241932	0.132427	0.0661894	0.0293896	0.148419	590.75	12	12	24h	2h	676265	682139	910266	734929	728668	719504	771875	830249	727038	1.25111e+06	767675	753522	1.00073e+06	766360	745902	995371	914636	871522	2.13917e+06	1.5062e+06	1.7789e+06	2.13917e+06	0.316134	0.31888	0.425523	0.343558	0.340631
AT1G02920.1	ATGSTF7, GST11, ATGSTF8, GSTF7, ATGST11 - glutathione S-transferase 7	0.000110999	6.01641	0.161735	0.133061	0.157674	0.208025	0.168572	0.236958	0.800546	0.0349594	0.00493667	0.0420577	0.134351	0.0242841	0.0555907	0.19218	471.17	10	5	24h	2h	385752	422206	272846	289670	309085	290428	296369	297898	459394	218222	796872	375041	416870	314285	395335	643376	542993	397114	2.22752e+06	1.37343e+06	1.74874e+06	2.22752e+06	0.173176	0.189541	0.122489	0.130042	0.138758
AT2G43030.1	Ribosomal protein L3 family protein	0.000120891	1.59845	0.934571	0.598551	0.584672	0.660031	0.601646	0.857084	0.734612	0.0968047	0.0912537	0.051997	0.0547385	0.048604	0.0498974	0.0674956	734.63	12	12	0h	4h	2.48845e+06	2.08999e+06	2.53834e+06	1.42497e+06	1.78324e+06	1.34976e+06	1.62546e+06	1.3641e+06	1.46272e+06	1.5287e+06	1.80501e+06	1.69244e+06	1.57783e+06	1.61717e+06	1.38654e+06	2.27275e+06	2.22162e+06	2.03233e+06	1.76612e+06	2.06252e+06	1.76543e+06	2.53834e+06	0.980345	0.823368	1	0.561378	0.702524
AT5G49030.3;AT5G49030.2	OVA2 - tRNA synthetase class I (I, L, M and V) family protein	0.000125929	1.42117	0.939796	0.671607	0.661285	0.794957	0.704693	0.797181	0.783367	0.0670638	0.0115288	0.00750324	0.0691512	0.0221702	0.0345713	0.0847018	246.43	6	6	0h	4h	578366	501741	550532	381779	395114	388411	387463	380271	379660	503798	425677	449854	417311	393043	412358	456907	443472	482809	472875	489061	397283	578366	1	0.867514	0.951875	0.660099	0.683156
ATCG01120.1	RPS15 - chloroplast ribosomal protein S15	0.000142139	1.72398	0.865397	0.533979	0.501977	0.741667	0.528993	0.740278	0.651082	0.12468	0.0324769	0.0330488	0.112724	0.0345258	0.112231	0.0204497	287.37	5	5	0h	4h	429832	384687	510289	259052	291004	267396	251159	274951	242350	320232	379914	435248	285357	273725	250736	411665	409971	311633	320190	338233	338297	510289	0.84233	0.753861	1	0.507657	0.570272
ATCG00660.1	RPL20 - ribosomal protein L20	0.000186885	2.18694	0.968807	0.591091	0.442996	0.608584	0.581376	0.861266	0.715189	0.0286621	0.105904	0.0795506	0.0987622	0.103205	0.0401156	0.0886	46.79	1	1	0h	4h	64706.9	67207.7	63419.3	33751.7	47600.9	37824.9	23621.8	33305.1	32391.3	46357.6	42835	33511.9	46123.9	38837.4	32257.5	60736.3	57537	55377.7	50937.6	52041	41220	67207.7	0.96279	1	0.943631	0.502201	0.708265
AT4G34620.1	SSR16 - small subunit ribosomal protein 16	0.000232313	1.48629	0.927112	0.664324	0.623776	0.873019	0.732322	0.913774	0.862917	0.103672	0.0671492	0.0282202	0.0982864	0.0773736	0.0273782	0.0480073	217.13	4	4	0h	4h	1.28955e+06	1.55191e+06	1.59513e+06	1.11904e+06	1.12398e+06	936033	973579	964702	1.04673e+06	1.54074e+06	1.40858e+06	1.22841e+06	1.25591e+06	1.22151e+06	1.02702e+06	1.40898e+06	1.47027e+06	1.49351e+06	1.38157e+06	1.45036e+06	1.29746e+06	1.59513e+06	0.808428	0.972908	1	0.701533	0.704632
AT2G05710.1	ACO3 - aconitase 3	0.00024228	1.23815	0.869371	0.771985	0.815127	0.925458	0.786209	0.790068	0.955834	0.02812	0.0324485	0.0215818	0.0434055	0.0396363	0.0466041	0.0558726	1703.61	31	19	24h	2h	3.87183e+06	4.12734e+06	4.03926e+06	3.45169e+06	3.50469e+06	3.73352e+06	3.7412e+06	3.67514e+06	3.87095e+06	4.40861e+06	4.36473e+06	4.04174e+06	3.76816e+06	3.42174e+06	3.69696e+06	3.79957e+06	3.40077e+06	3.73995e+06	4.61576e+06	4.12198e+06	4.49796e+06	4.61576e+06	0.838828	0.894185	0.875102	0.747806	0.759288
AT1G05190.1	emb2394 - Ribosomal protein L6 family	0.000367932	1.5597	0.939472	0.687967	0.602342	0.82929	0.661991	0.88419	0.825054	0.0389092	0.0506546	0.0222502	0.148789	0.094248	0.0571865	0.0237099	395.92	8	8	0h	4h	1.89715e+06	1.79285e+06	1.75135e+06	1.21588e+06	1.39434e+06	1.37443e+06	1.20342e+06	1.16743e+06	1.11786e+06	1.46868e+06	1.93064e+06	1.40386e+06	1.46153e+06	1.27502e+06	1.09765e+06	1.64369e+06	1.83454e+06	1.64293e+06	1.60379e+06	1.63222e+06	1.54264e+06	1.93064e+06	0.982653	0.928628	0.907135	0.62978	0.722216
AT1G05010.1	EFE, ACO4, EAT1 - ethylene-forming enzyme	0.000448613	2.32926	0.419297	0.37219	0.406459	0.435364	0.423231	0.483086	0.866926	0.0673382	0.031566	0.0955119	0.0930519	0.0671915	0.0698521	0.12899	362.54	8	6	24h	2h	802229	593475	642723	614350	547309	647755	823252	636722	516040	878072	639357	599104	809183	603026	645343	910884	741587	696067	1.62051e+06	1.39093e+06	1.20315e+06	1.62051e+06	0.495047	0.366227	0.396618	0.379109	0.337739
AT1G69740.1;AT1G44318.1	HEMB1 - Aldolase superfamily protein	0.000525857	1.25289	0.906244	0.816775	0.84972	0.988881	0.824163	0.843278	0.789279	0.0338986	0.0108299	0.0464119	0.00964423	0.0755754	0.0133924	0.024792	1158.58	18	17	6h	24h	6.75732e+06	6.50162e+06	7.00698e+06	6.02981e+06	6.18048e+06	6.05487e+06	6.72975e+06	6.08907e+06	6.1831e+06	7.45418e+06	7.3338e+06	7.32591e+06	6.67419e+06	5.55235e+06	6.20385e+06	6.19061e+06	6.38973e+06	6.27751e+06	5.97547e+06	5.67068e+06	6.00415e+06	7.45418e+06	0.906514	0.872211	0.940006	0.808917	0.829128
AT3G48560.1	CSR1, ALS, AHAS, TZP5, IMR1 - chlorsulfuron/imidazolinone resistant 1	0.000550535	2.57575	0.359228	0.590099	0.771798	0.925282	0.849561	0.75417	0.551124	0.146247	0.0758364	0.127699	0.0937787	0.0677526	0.0283845	0.140939	370.24	6	6	6h	0h	192621	302585	447736	464039	590967	493950	620893	803815	601191	836296	717515	874970	783984	770719	675318	681155	665886	632586	415785	406357	624507	874970	0.220145	0.345823	0.511716	0.530349	0.675414
AT3G26740.1	CCL - CCR-like	0.000689236	4.50312	0.677584	0.679851	0.510714	0.523587	0.423669	0.150973	0.644119	0.285696	0.252676	0.145448	0.084924	0.0378341	0.0746458	0.134135	111.81	2	2	2h	10h	845989	488016	385681	347910	772230	605297	290017	506057	500102	360078	481054	487713	354954	392019	328286	67570.9	122100	193494	672358	454815	507579	845989	1	0.576859	0.455894	0.411247	0.912814
AT3G51160.1;AT5G66280.1	MUR1, MUR_1, GMD2 - NAD(P)-binding Rossmann-fold superfamily protein	0.000698694	1.40566	0.626376	0.642562	0.612297	0.860683	0.739187	0.71758	0.841824	0.0424822	0.0132181	0.0731491	0.133341	0.0433328	0.025083	0.024517	103.56	1	1	6h	4h	191882	186135	168207	183069	190741	186530	189629	153441	190878	290680	246437	213433	228610	212119	203872	216332	207570	201857	244885	251734	237485	290680	0.660115	0.640345	0.578668	0.629795	0.656189
AT1G74970.1	RPS9, TWN3 - ribosomal protein S9	0.000775523	1.7005	0.953635	0.595267	0.560796	0.688168	0.561674	0.872928	0.819566	0.0440378	0.112469	0.069821	0.115944	0.112983	0.0233784	0.0424208	306.33	5	5	0h	4h	1.10316e+06	1.0611e+06	1.16301e+06	732302	798438	546172	738564	640688	577390	657541	818017	925489	719233	738554	501917	1.04108e+06	1.01773e+06	986876	966072	994768	898661	1.16301e+06	0.948536	0.912368	1	0.629658	0.686525
AT3G56910.1	PSRP5 - plastid-specific 50S ribosomal protein 5	0.000840692	1.6376	0.941014	0.621873	0.574631	0.794967	0.601411	0.806304	0.80279	0.0533061	0.0496801	0.113067	0.122421	0.0798282	0.0309436	0.0588461	42.62	1	1	0h	4h	356009	319086	329933	202499	224125	237554	208848	242518	162354	248809	332086	268150	223036	236991	182296	278771	282829	299554	281174	308676	267550	356009	1	0.896288	0.926755	0.568803	0.629549
AT3G09840.1;AT3G53230.1	CDC48, ATCDC48, CDC48A - cell division cycle 48	0.000869002	1.60116	0.620391	0.5516	0.657224	0.80819	0.658322	0.669168	0.883197	0.059612	0.0442429	0.0842425	0.082273	0.0519897	0.0539112	0.101155	1307.62	23	4	24h	2h	735052	802318	661508	666517	694937	593601	801668	860984	666770	970945	1.04297e+06	850583	847576	753755	731987	830074	824577	717108	1.18145e+06	973867	975037	1.18145e+06	0.622163	0.679098	0.559913	0.564154	0.588209
AT5G13650.1	elongation factor family protein	0.000965122	2.03353	0.429347	0.640402	0.830377	0.859912	0.873091	0.753517	0.627537	0.155258	0.0330537	0.147303	0.0449305	0.0408452	0.0394594	0.128085	518.34	10	10	8h	0h	556057	476459	917502	994508	911917	1.00217e+06	1.51394e+06	1.11221e+06	1.14528e+06	1.37194e+06	1.29753e+06	1.2361e+06	1.36522e+06	1.25101e+06	1.3492e+06	1.20757e+06	1.09244e+06	1.12233e+06	767788	928553	1.15382e+06	1.51394e+06	0.367291	0.314715	0.606036	0.6569	0.602346
AT5G20720.1	CPN20, CPN10, CHCPN10, ATCPN21, CPN21 - chaperonin 20	0.0011012	1.35348	0.730435	0.740191	0.740159	0.957618	0.722875	0.707522	0.768124	0.00492698	0.040156	0.0460822	0.0728598	0.0480672	0.0609751	0.0584954	1355.17	15	15	6h	10h	3.36862e+07	3.37316e+07	3.33186e+07	3.41977e+07	3.2102e+07	3.57822e+07	3.17031e+07	3.45229e+07	3.58516e+07	4.5971e+07	4.59418e+07	4.0155e+07	3.13848e+07	3.56795e+07	3.26294e+07	3.14815e+07	3.03941e+07	3.57007e+07	3.22247e+07	3.6562e+07	3.71474e+07	4.5971e+07	0.732771	0.733759	0.724774	0.743898	0.698311
AT1G37130.1	NIA2, B29, NIA2-1, CHL3, NR, NR2, ATNR2 - nitrate reductase 2	0.00114344	3.20978	0.258292	0.661656	0.684288	0.622894	0.45214	0.340763	0.829061	0.189025	0.0758491	0.036382	0.178486	0.0593109	0.0657056	0.148204	704.95	12	12	24h	0h	193416	221777	662119	1.0415e+06	864703	853504	897608	998021	958471	1.14908e+06	763003	685956	689974	660982	534877	565481	382784	473026	1.04357e+06	1.02406e+06	1.3903e+06	1.3903e+06	0.139118	0.159517	0.476241	0.749115	0.621953
AT3G27160.1	GHS1 - Ribosomal protein S21 family protein	0.00118024	1.5537	0.885832	0.570143	0.592225	0.803387	0.664478	0.878791	0.765355	0.0505447	0.0929105	0.0274819	0.0479183	0.114963	0.135407	0.0208928	68.51	1	1	0h	2h	494989	546075	548549	277876	382448	362789	342391	373012	347336	490463	448253	502950	452151	419983	320263	438244	598162	540573	451078	450115	472226	598162	0.827517	0.912921	0.917057	0.46455	0.639371
ATCG00790.1;AT2G28830.1	RPL16 - ribosomal protein L16	0.0012931	1.51694	0.921121	0.652849	0.607223	0.856277	0.625473	0.902696	0.839508	0.0742874	0.0947987	0.11101	0.116039	0.0607395	0.0465142	0.105385	149.1	2	2	0h	4h	750149	823547	702065	492448	627800	492706	439566	605244	455420	722335	791012	602207	571944	495595	477781	730072	786606	713560	637224	791479	645421	823547	0.910876	1	0.852489	0.59796	0.762313
AT4G37910.1	mtHsc70-1 - mitochondrial heat shock protein 70-1	0.00130217	2.62734	0.302381	0.386709	0.404497	0.540604	0.617371	0.603622	0.794457	0.0336109	0.0188312	0.019798	0.0888152	0.102069	0.0775805	0.309861	674.46	10	6	24h	0h	149430	148964	179888	213639	204235	193791	220610	217873	201318	276315	335600	243170	274224	381538	320747	272580	351510	330671	527240	498408	230961	527240	0.283419	0.282536	0.341188	0.405203	0.387367
AT4G02520.1;AT2G02930.1	ATGSTF2, ATPM24.1, ATPM24, GST2, GSTF2 - glutathione S-transferase PHI 2	0.00148424	2.57841	0.361847	0.296957	0.306152	0.340895	0.291541	0.303657	0.75171	0.102985	0.016397	0.0466059	0.0753317	0.0561507	0.0457501	0.232493	904.88	14	13	24h	8h	8.93868e+06	7.62959e+06	4.93718e+06	5.64986e+06	6.254e+06	5.74499e+06	6.34723e+06	5.03367e+06	6.81444e+06	6.96958e+06	8.1259e+06	5.16472e+06	7.01311e+06	5.4552e+06	4.85868e+06	6.06166e+06	6.89818e+06	5.08723e+06	1.98108e+07	1.41842e+07	1.0681e+07	1.98108e+07	0.451202	0.385123	0.249216	0.285191	0.315686
AT4G28080.1	Tetratricopeptide repeat (TPR)-like superfamily protein	0.00174428	6.42752	0.124231	0.658171	0.52484	0.570551	0.798497	0.578845	0.384346	0.0416824	0.245031	0.0867575	0.40396	0.198353	0.228557	0.040857	126.25	3	3	8h	0h	7107.4	13740.4	13951.8	45288	87634.2	51444.6	52629.5	54662.7	39726	47947.9	93373.3	18501.5	53254.2	83591.4	86829.6	35594.3	77418.8	49132.9	34392.7	40223.7	33046.7	93373.3	0.0761181	0.147156	0.149419	0.485021	0.938535
AT5G09900.1;AT5G09900.2;AT5G09900.3;AT5G64760.1	EMB2107, RPN5A, MSA - 26S proteasome regulatory subunit, putative (RPN5)	0.00188259	1.57075	0.74841	0.580481	0.772847	0.858963	0.713734	0.639475	0.911788	0.0586185	0.0254462	0.106822	0.122249	0.112579	0.0651797	0.0166683	231.5	5	5	24h	2h	245235	277953	284651	198955	210606	217014	316994	277079	240143	359802	281843	285526	303537	235078	231794	257095	218255	214904	330480	321235	332476	359802	0.681582	0.772515	0.791132	0.552956	0.585338
AT1G79550.1	PGK - phosphoglycerate kinase	0.00192791	1.25433	0.891894	0.773761	0.826662	0.970551	0.879735	0.850481	0.892503	0.0655393	0.0500854	0.0316031	0.0256622	0.0418473	0.0176693	0.0408716	1233.24	18	14	6h	2h	6.10184e+06	5.94654e+06	6.81301e+06	5.845e+06	5.36018e+06	5.15798e+06	5.77971e+06	5.63215e+06	6.07002e+06	6.71771e+06	6.7579e+06	7.04919e+06	6.32947e+06	5.86404e+06	6.41075e+06	5.85628e+06	6.09689e+06	6.03244e+06	6.52573e+06	6.37881e+06	5.96974e+06	7.04919e+06	0.865608	0.843577	0.966496	0.829173	0.760397
AT5G03630.1	ATMDAR2 - Pyridine nucleotide-disulphide oxidoreductase family protein	0.0020377	1.62613	0.56051	0.641731	0.630809	0.644911	0.638236	0.708592	0.911462	0.0232927	0.0417099	0.0228789	0.0984271	0.0845712	0.0909186	0.08112	582.29	8	7	24h	0h	579066	613696	566674	625244	677179	711965	660442	635895	683768	758856	705602	559915	679702	573970	749746	831138	751456	641671	935078	1.04633e+06	879664	1.04633e+06	0.553425	0.586522	0.541582	0.597558	0.647194
AT5G45950.1	GDSL-like Lipase/Acylhydrolase superfamily protein	0.00259478	2.28399	0.793517	0.673285	0.701457	0.81273	0.662797	0.574605	0.355837	0.132721	0.0460346	0.151987	0.167934	0.0598806	0.0908026	0.116796	36.64	1	1	6h	24h	33701.5	30270.4	24024.9	26782.8	24390.9	23490.1	32268.7	23952.7	21566.5	24970.3	28192.2	36964.9	26004.1	25538.1	21958.5	21017.5	24702.6	18000.7	15411.9	15873.2	8175.37	36964.9	0.911716	0.818896	0.649939	0.724545	0.65984
AT3G27430.3;AT3G27430.1;AT5G40580.1	PBB1 - N-terminal nucleophile aminohydrolases (Ntn hydrolases) superfamily protein	0.00280844	1.44612	0.879994	0.650806	0.743487	0.856974	0.773929	0.876408	0.941142	0.0857284	0.0750327	0.0755443	0.0469956	0.0787065	0.0678864	0.0624664	98.87	2	2	24h	2h	617364	512324	541234	364383	411995	459364	498136	498226	415364	575927	519166	532121	542255	443111	484163	541214	602798	520101	599904	632930	554196	632930	0.975407	0.809449	0.855125	0.575709	0.650933
AT5G20280.1	ATSPS1F, SPS1F - sucrose phosphate synthase 1F	0.00295138	1.86708	0.48703	0.520819	0.83193	0.909325	0.826173	0.789979	0.66429	0.152779	0.112909	0.0507041	0.126712	0.122686	0.096045	0.105787	72.54	2	2	6h	0h	55700.7	75389.3	104697	74495.8	105059	72590.2	141662	125471	135632	161378	123380	155477	135728	151814	112435	135715	109606	137133	94851.9	100070	126682	161378	0.345158	0.467161	0.648772	0.461624	0.651016
AT5G12430.1	TPR16 - Heat shock protein DnaJ with tetratricopeptide repeat	0.00300749	3.01911	0.299885	0.410811	0.745164	0.403053	0.630784	0.555139	0.905384	0.0977153	0.0549855	0.234055	0.173469	0.210953	0.0985542	0.13144	24.62	1	1	24h	0h	4444.39	5976.68	8516.89	9976.93	7862.55	8103.54	20825	15229.8	11002.9	7165.28	5675.63	12612.2	11660.2	18300.9	9873.41	12683.5	9300.86	13073	20226.1	15899.3	21050.2	21050.2	0.211132	0.283924	0.404598	0.473958	0.373513
AT1G51690.3	B ALPHA - protein phosphatase 2A 55 kDa regulatory subunit B alpha isoform	0.00314238	1.57738	0.583475	0.700155	0.858586	0.707159	0.92036	0.81744	0.727613	0.0365616	0.121099	0.0284126	0.0825207	0.108905	0.0536875	0.100759	46.87	1	1	8h	0h	9193.51	8466.04	9587.93	10207.2	9457.13	13031.9	13663.9	13574	12856.9	10933.9	9761.77	12327.7	15018.6	12394.7	15566.2	13301.9	11766.2	13105.2	10501.4	13134.9	10342.2	15566.2	0.590607	0.543873	0.615945	0.65573	0.607542
AT3G04720.1	PR4, HEL, PR-4 - pathogenesis-related 4	0.00361151	5.79924	0.234346	0.265851	0.164446	0.260649	0.120847	0.173174	0.700823	0.151539	0.0778014	0.0408074	0.0776485	0.0319226	0.070526	0.259976	120.64	1	1	24h	8h	161578	287737	66208.3	151515	259555	173759	97233	110207	154316	218674	229057	125656	114948	80730.8	70167.1	122064	180985	77906.3	733281	419886	388533	733281	0.220349	0.392397	0.0902905	0.206627	0.353964
AT1G21130.1;AT1G21100.1;AT1G21110.1	O-methyltransferase family protein	0.00373508	5.68862	0.140951	0.153374	0.182724	0.35314	0.342223	0.611611	0.801817	0.0267112	0.0669222	0.0443072	0.22335	0.216843	0.255343	0.273669	109.72	3	3	24h	0h	61502.5	43013.7	47683.4	49305.9	81693.9	34614.6	72875.1	76927.8	47503.1	198317	39930.4	143075	212794	70096.9	86643.2	323543	189121	147756	359935	176212	329659	359935	0.170871	0.119504	0.132478	0.136986	0.226969
AT4G26900.1	AT-HF, HISN4 - HIS HF	0.0039873	1.26877	0.78498	0.77274	0.851159	0.980432	0.867077	0.826282	0.840396	0.105546	0.0181749	0.0161221	0.0240681	0.035292	0.0403244	0.0286151	441.33	10	9	6h	2h	533039	558648	681713	592208	587158	566384	643403	627797	651711	743822	718082	753056	640025	635322	683525	589194	648919	628597	657373	616885	624338	753056	0.707835	0.741841	0.905262	0.786406	0.779701
AT3G14990.1;AT3G14990.2	Class I glutamine amidotransferase-like superfamily protein	0.00425843	1.88751	0.681778	0.537626	0.569711	0.698519	0.456891	0.51673	0.862387	0.0733561	0.107853	0.0596141	0.128152	0.0350941	0.089426	0.17833	196.76	4	4	24h	8h	565458	502350	456573	324632	392649	484792	378099	466618	429095	630084	477402	454327	369181	334436	317942	460777	335089	359487	690323	492582	745297	745297	0.758702	0.674027	0.612606	0.435574	0.526836
AT1G29660.1	GDSL-like Lipase/Acylhydrolase superfamily protein	0.00463286	1.56557	0.872557	0.808212	0.67184	0.831909	0.708781	0.64039	0.557342	0.123494	0.0656051	0.0494444	0.0981245	0.115546	0.0756759	0.0699965	418.21	7	7	0h	24h	816442	711761	944693	774311	696845	819379	680019	586711	637318	738588	726403	892705	794744	594134	619863	525774	624407	664735	551333	576645	451574	944693	0.86424	0.753432	1	0.819643	0.737642
AT1G69830.1	ATAMY3, AMY3 - alpha-amylase-like 3	0.00472881	1.41221	0.649941	0.723551	0.804093	0.917852	0.709566	0.766138	0.789536	0.0415257	0.0734612	0.0805474	0.0808393	0.0461247	0.0748492	0.0328093	726.25	14	14	6h	0h	1.37368e+06	1.40656e+06	1.54719e+06	1.79353e+06	1.52476e+06	1.49925e+06	1.9494e+06	1.80986e+06	1.59455e+06	2.03112e+06	2.2194e+06	1.86072e+06	1.58552e+06	1.6714e+06	1.46751e+06	1.8894e+06	1.63403e+06	1.57766e+06	1.71464e+06	1.70602e+06	1.83623e+06	2.2194e+06	0.618942	0.633759	0.697121	0.808117	0.687015
AT4G17090.1	CT-BMY, BAM3, BMY8 - chloroplast beta-amylase	0.00478934	1.59888	0.568808	0.768706	0.819294	0.909453	0.765325	0.843891	0.72991	0.111785	0.0156368	0.113097	0.0990071	0.0555247	0.0829023	0.0536205	820.31	16	16	6h	0h	1.07292e+06	836534	1.24885e+06	1.44419e+06	1.38983e+06	1.43423e+06	1.75772e+06	1.40724e+06	1.38417e+06	1.85083e+06	1.48758e+06	1.71132e+06	1.49683e+06	1.30069e+06	1.45195e+06	1.55378e+06	1.41269e+06	1.71924e+06	1.43509e+06	1.2415e+06	1.37623e+06	1.85083e+06	0.579696	0.451977	0.67475	0.780289	0.750919
ATCG00820.1	RPS19 - ribosomal protein S19	0.00501649	1.62468	0.887998	0.549307	0.550366	0.671233	0.593411	0.892445	0.750767	0.14865	0.13094	0.0956461	0.0963202	0.0836342	0.0867623	0.0929412	93.96	2	2	10h	2h	590156	774980	820398	399858	574050	378042	367935	523601	463021	471451	629491	551092	558210	480925	421365	731647	803595	661239	616208	692036	539539	820398	0.719354	0.944639	1	0.487396	0.699722
AT3G47200.1	Plant protein of unknown function (DUF247)	0.00555802	2.11698	0.614878	0.659496	0.828784	0.420434	0.890052	0.861075	0.677479	0.116918	0.0724842	0.0917928	0.193808	0.116508	0.115848	0.131693	20.81	1	1	8h	6h	1.71159e+06	2.1958e+06	1.52902e+06	1.71055e+06	2.13008e+06	1.99026e+06	2.15615e+06	2.69376e+06	2.47773e+06	1.03484e+06	798097	1.88431e+06	2.26323e+06	2.65897e+06	2.94715e+06	2.29048e+06	2.92727e+06	2.39539e+06	1.83154e+06	2.44e+06	1.71835e+06	2.94715e+06	0.58076	0.74506	0.518814	0.580407	0.722762
AT3G47810.1	MAG1, VPS29, ATVPS29 - Calcineurin-like metallo-phosphoesterase superfamily protein	0.0057245	1.93767	0.695786	0.539198	0.634469	0.842971	0.435044	0.551535	0.738097	0.0896777	0.111505	0.0541615	0.139193	0.0599473	0.127078	0.133408	91.72	2	2	6h	8h	118082	130575	100691	69087.5	104374	97265	95951.2	109411	113199	167364	132910	122974	83685.3	70832.2	63914	112800	93780.3	70340.3	147584	119541	103467	167364	0.705544	0.780185	0.601628	0.412799	0.623634
AT1G48350.1	Ribosomal L18p/L5e family protein	0.00603858	1.46387	0.892937	0.639501	0.609982	0.75929	0.749989	0.860227	0.714932	0.0486374	0.0259523	0.0179464	0.106402	0.034096	0.139966	0.113142	252.97	4	4	0h	4h	1.09387e+06	998982	1.10436e+06	743244	798936	747592	715549	752758	715770	768461	1.01861e+06	931612	933412	899580	852390	859418	1.19352e+06	1.02716e+06	719465	989507	850885	1.19352e+06	0.916508	0.837005	0.925297	0.622733	0.669394
ATCG00650.1	RPS18 - ribosomal protein S18	0.00604305	1.89182	0.750941	0.46579	0.553334	0.852028	0.451643	0.854427	0.73984	0.117863	0.0210522	0.150284	0.133507	0.136995	0.0424423	0.229908	56.59	2	2	10h	8h	105333	91795.9	125330	65626.1	64319.4	70067.8	103879	69312.5	64413.7	143136	106006	116725	67352.5	82761.2	43824.8	122310	128368	116218	105878	72998.8	138815	143136	0.735896	0.641322	0.875604	0.45849	0.44936
AT5G14320.1;AT5G14320.2	Ribosomal protein S13/S18 family	0.00624155	1.92788	0.750479	0.389814	0.389276	0.542844	0.427948	0.609191	0.620017	0.223957	0.0990558	0.0443068	0.0766553	0.106116	0.0395794	0.0725445	297.52	5	5	0h	4h	530747	640907	936248	379318	449689	265882	397345	378177	317856	501315	440181	583216	481998	430067	289932	531356	605102	574606	618066	502085	621318	936248	0.566887	0.684548	1	0.405146	0.48031
AT5G19510.1	Translation elongation factor EF1B/ribosomal protein S6 family protein	0.00756348	1.36879	0.662588	0.761328	0.743175	0.901557	0.748136	0.658651	0.81283	0.0512969	0.0529994	0.0669134	0.11385	0.0412575	0.070602	0.0404489	438.98	7	7	6h	10h	3.99879e+06	4.02806e+06	3.49887e+06	4.10374e+06	4.42134e+06	4.71824e+06	4.69058e+06	3.91493e+06	4.32202e+06	5.37964e+06	5.79834e+06	4.50461e+06	4.61407e+06	4.20633e+06	4.19342e+06	3.43365e+06	3.7748e+06	4.24879e+06	4.78844e+06	4.4501e+06	4.90064e+06	5.79834e+06	0.689644	0.694693	0.603427	0.707744	0.762518
AT1G15250.1;AT1G52300.1	Zinc-binding ribosomal protein family protein	0.00809296	Infinity	0	0.425641	0	0	0	0.00684073	0.0280428	0	0.514406	0	0	0	0.0118485	0.0485716	35.33	1	1	2h	0h	0	0	0	1965.72	7291.26	53.4019	0	0	0	0	0	0	0	0	0	0	0	149.633	0	613.402	0	7291.26	0	0	0	0.269599	1
AT3G63490.1;AT3G63490.2	Ribosomal protein L1p/L10e family	0.00857909	1.62829	0.890434	0.635658	0.546852	0.650269	0.594682	0.848092	0.753207	0.111572	0.127603	0.0863982	0.178024	0.0118554	0.0357667	0.0587637	596.27	9	9	0h	4h	3.01197e+06	2.61664e+06	3.3678e+06	1.71377e+06	2.5732e+06	2.13534e+06	2.1346e+06	1.83778e+06	1.55269e+06	1.81868e+06	2.88165e+06	1.8696e+06	2.04334e+06	2.00146e+06	1.96351e+06	2.81485e+06	2.99189e+06	2.76188e+06	2.45697e+06	2.76198e+06	2.39101e+06	3.3678e+06	0.894344	0.776959	1	0.508869	0.764059
AT2G31790.1	UDP-Glycosyltransferase superfamily protein	0.00870548	1.37947	0.699881	0.62515	0.754705	0.862374	0.713613	0.828806	0.779643	0.0814291	0.0184107	0.029049	0.0511201	0.0381345	0.149045	0.0301949	98.66	3	3	6h	2h	156982	165550	195246	156320	148947	157223	187818	192268	178249	224770	213609	199611	172571	168753	186611	246602	187047	179507	200255	185521	191010	246602	0.636578	0.671323	0.791742	0.633895	0.603996
AT3G53380.1	Concanavalin A-like lectin protein kinase family protein	0.00895479	3.5903	0.835399	0.532444	0.41738	0.371177	0.232682	0.277967	0.623115	0.161652	0.126902	0.294267	0.0375861	0.0793857	0.136189	0.115542	26.95	1	1	0h	8h	12565.6	10255.6	15151.5	10101.5	7820.78	6279.75	11392.9	3009.56	4569.36	5028.31	6163.08	5680.33	2579.03	4879.02	3118.43	6199.21	4355.84	2079.82	10715	10163.5	7444.92	15151.5	0.82933	0.676867	1	0.666698	0.516171
AT1G35680.1	Ribosomal protein L21	0.00902386	1.80286	0.869949	0.543152	0.482539	0.603616	0.485115	0.754759	0.628852	0.135574	0.125878	0.102433	0.0762318	0.0508228	0.131356	0.129255	281.66	4	4	0h	4h	1.2574e+06	917218	1.107e+06	526735	843215	678932	755439	534992	529803	755742	856422	664797	670470	616347	543136	817656	894996	1.13445e+06	873048	895607	603504	1.2574e+06	1	0.729455	0.880391	0.418907	0.670601
AT1G16080.1	unknown protein	0.00920271	1.25651	0.952389	0.890254	0.852369	0.982606	0.808084	0.848104	0.782012	0.0331155	0.0166721	0.0641648	0.0197604	0.0600147	0.0151824	0.108064	757.59	15	15	6h	24h	3.49066e+06	3.57142e+06	3.73622e+06	3.3044e+06	3.35931e+06	3.43009e+06	2.94203e+06	3.37735e+06	3.34488e+06	3.63243e+06	3.77937e+06	3.7291e+06	3.24691e+06	2.80416e+06	3.11108e+06	3.18772e+06	3.15877e+06	3.26941e+06	2.55269e+06	2.94456e+06	3.3693e+06	3.77937e+06	0.923607	0.944977	0.988582	0.874326	0.888855
AT5G54600.1;AT5G54600.2	Translation protein SH3-like family protein	0.00936784	1.44402	0.887196	0.614392	0.713372	0.662023	0.664249	0.754234	0.748712	0.114534	0.0389384	0.0932554	0.0185617	0.0141397	0.0737002	0.0948901	122.15	2	2	0h	2h	976402	752813	869566	566774	641409	591496	799301	664414	625899	666095	642681	630424	632785	658373	654565	674891	815556	718859	633689	818137	741305	976402	1	0.771007	0.890582	0.580473	0.656911
AT1G73600.1	S-adenosyl-L-methionine-dependent methyltransferases superfamily protein	0.00976995	11.8533	0.0694022	0.129509	0.347847	0.464744	0.822644	0.596898	0.218374	0.0300335	0.0438407	0.144947	0.474523	0.281872	0.141671	0.133556	115.35	3	2	8h	0h	3933.69	4385.94	8291.52	13094.5	11503.3	6399.56	30008.1	38021.7	15226	3756.97	78244.6	29233	39700.9	79782	77413.6	44743.5	60085.3	38036.4	12994.9	29577.6	9694.33	79782	0.0493055	0.054974	0.103927	0.164129	0.144185
AT4G31990.1;AT4G31990.3	ASP5, AAT3, ATAAT1 - aspartate aminotransferase 5	0.0098662	1.33616	0.735466	0.760721	0.784825	0.916935	0.700726	0.686247	0.769147	0.0329574	0.0360428	0.0756515	0.0823984	0.0751299	0.0252808	0.0698448	938.78	16	15	6h	10h	3.43354e+06	3.74553e+06	3.6651e+06	3.92533e+06	3.7184e+06	3.57282e+06	4.28147e+06	3.70286e+06	3.58762e+06	4.91488e+06	4.49998e+06	4.105e+06	3.86578e+06	3.28708e+06	3.17909e+06	3.50256e+06	3.2549e+06	3.36099e+06	3.93931e+06	3.3863e+06	4.01517e+06	4.91488e+06	0.698601	0.762081	0.745716	0.798664	0.756561
AT3G16530.1	Legume lectin family protein	0.0104585	3.26747	0.265675	0.239857	0.220557	0.261277	0.253861	0.246446	0.720664	0.132974	0.0166539	0.046742	0.0204727	0.0418872	0.0825367	0.294929	355.21	4	4	24h	4h	594675	404157	196088	340440	350522	387836	264134	324044	403818	365733	425580	383827	438928	314124	388730	477538	396405	234490	1.49923e+06	1.12397e+06	618115	1.49923e+06	0.396655	0.269577	0.130793	0.227077	0.233802
AT4G34050.1;AT4G34050.2	CCoAOMT1 - S-adenosyl-L-methionine-dependent methyltransferases superfamily protein	0.0107038	1.31144	0.768143	0.69362	0.788367	0.887104	0.909639	0.866201	0.829256	0.0544476	0.024725	0.0931373	0.0662376	0.0798029	0.0506369	0.0620363	541.84	9	9	8h	2h	1.35966e+06	1.21298e+06	1.38693e+06	1.14417e+06	1.22578e+06	1.20548e+06	1.51542e+06	1.35304e+06	1.19537e+06	1.40295e+06	1.62869e+06	1.54115e+06	1.71824e+06	1.45847e+06	1.51223e+06	1.5224e+06	1.38946e+06	1.55317e+06	1.40514e+06	1.32951e+06	1.53994e+06	1.71824e+06	0.791305	0.705943	0.807179	0.665897	0.713389
AT4G35260.1;AT4G35650.1	IDH1, IDH-I - isocitrate dehydrogenase 1	0.0108996	1.28335	0.772649	0.798307	0.969422	0.76572	0.832968	0.755385	0.960171	0.0547175	0.0355639	0.0244978	0.145312	0.0495771	0.0562529	0.0572797	525.44	10	6	4h	10h	479456	474722	421012	487552	449344	483961	566580	591919	566914	546646	440268	375943	497334	521892	463320	485548	421389	437526	584964	593279	530704	593279	0.808146	0.800167	0.709635	0.821792	0.75739
AT1G11870.1;AT1G11870.3	ATSRS, OVA7, SRS - Seryl-tRNA synthetase	0.0110912	1.44001	0.870491	0.87619	0.908036	0.912726	0.633833	0.788173	0.742614	0.0697864	0.0525938	0.0378092	0.0873405	0.0523504	0.0952764	0.147908	151.36	3	3	6h	8h	211303	214016	184530	203568	192888	217385	202153	214880	219118	213177	233527	192734	136638	160942	146471	199667	158582	193929	200180	185652	134429	233527	0.904833	0.916453	0.790189	0.87171	0.825979
AT3G54640.1	TSA1, TRP3 - tryptophan synthase alpha chain	0.0110939	1.79126	0.528127	0.492161	0.47427	0.531878	0.458261	0.497427	0.820866	0.0315561	0.0657583	0.0950552	0.0621783	0.0869263	0.0836684	0.159394	219.19	5	5	24h	8h	531492	530084	587669	555075	433362	548494	555802	545675	379583	480580	603769	576611	529677	528849	372540	609238	508308	435827	1.04094e+06	799341	723137	1.04094e+06	0.510589	0.509236	0.564557	0.533244	0.416318
AT1G15950.1	CCR1, IRX4, ATCCR1 - cinnamoyl coa reductase 1	0.0111308	2.15373	0.408859	0.367731	0.718726	0.570844	0.791994	0.727291	0.606596	0.164877	0.0813759	0.222889	0.142314	0.201169	0.059757	0.0505225	113.4	2	2	8h	2h	51860.9	110594	65818.3	70103.6	82679.6	52528.3	132295	175954	93030.2	135533	99194	83986	144705	186106	111374	142423	141103	122535	119312	117263	102099	186106	0.278663	0.594253	0.35366	0.376686	0.44426
AT2G47400.1	CP12-1, CP12 - CP12 domain-containing protein 1	0.0126088	2.13772	0.667335	0.698534	0.813083	0.815615	0.768513	0.381535	0.723425	0.122663	0.142589	0.126242	0.267821	0.154389	0.101521	0.0527049	742.03	6	6	6h	10h	1.72702e+07	1.93837e+07	1.33464e+07	1.61199e+07	2.148e+07	1.47381e+07	2.3237e+07	2.0713e+07	1.69706e+07	2.34375e+07	2.49751e+07	1.26976e+07	1.71631e+07	2.36405e+07	1.67775e+07	7.15459e+06	9.23255e+06	1.21995e+07	1.77336e+07	1.95188e+07	1.69505e+07	2.49751e+07	0.691495	0.77612	0.534389	0.645439	0.860054
AT4G11010.1;AT4G23895.3	NDPK3 - nucleoside diphosphate kinase 3	0.0129408	1.33192	0.684548	0.642028	0.699528	0.853106	0.640508	0.683792	0.744209	0.0550241	0.0312574	0.032574	0.132067	0.0452699	0.0144062	0.0692038	380.68	6	6	6h	8h	2.38205e+06	2.75504e+06	2.4307e+06	2.43235e+06	2.43246e+06	2.2329e+06	2.45638e+06	2.5806e+06	2.6964e+06	3.68505e+06	3.0038e+06	2.74236e+06	2.54417e+06	2.31811e+06	2.21863e+06	2.58048e+06	2.48189e+06	2.49705e+06	2.60805e+06	2.58274e+06	3.03656e+06	3.68505e+06	0.646408	0.747626	0.659612	0.660059	0.66009
AT2G35040.1	AICARFT/IMPCHase bienzyme family protein	0.0135116	1.28713	0.922584	0.802298	0.780224	0.916252	0.726635	0.716774	0.840137	0.0548836	0.0773914	0.0740117	0.0936198	0.0495225	0.0453444	0.0805957	282.48	7	7	0h	10h	1.21342e+06	1.30275e+06	1.36671e+06	1.00433e+06	1.15844e+06	1.21387e+06	1.12473e+06	1.17999e+06	979008	1.4029e+06	1.14362e+06	1.30972e+06	1.03765e+06	942618	1.07792e+06	949729	992147	1.07482e+06	1.21872e+06	1.05098e+06	1.26619e+06	1.4029e+06	0.864935	0.928613	0.974204	0.715895	0.825744
AT4G25130.1	PMSR4 - peptide met sulfoxide reductase 4	0.0135341	1.35778	0.658469	0.747723	0.694674	0.894058	0.685258	0.686405	0.658526	0.0590331	0.0634039	0.0945622	0.106171	0.0171384	0.0608668	0.0211759	461.45	5	5	6h	0h	3.32717e+06	2.79609e+06	2.9633e+06	3.68502e+06	3.51614e+06	3.11707e+06	3.64241e+06	2.77357e+06	3.17019e+06	4.59984e+06	4.11462e+06	3.62311e+06	3.21309e+06	3.18008e+06	3.06307e+06	2.83433e+06	3.33019e+06	3.30755e+06	3.01542e+06	2.93929e+06	3.13265e+06	4.59984e+06	0.723323	0.607866	0.644218	0.801119	0.764404
AT3G22860.1	TIF3C2, ATEIF3C-2, EIF3C-2, ATTIF3C2 - eukaryotic translation initiation factor 3 subunit C2	0.0137947	2.20817	0.713965	0.600834	0.549171	0.429978	0.786376	0.85924	0.949462	0.0937151	0.101755	0.0453888	0.170449	0.288788	0.0395252	0.0708653	24.04	1	1	24h	6h	6852.19	7705.78	5914.92	5238.77	5125.97	6864.14	5749.75	5015.14	4982.55	4242.8	2418.25	5668.52	4356.11	9455.3	8737.87	8427.95	7776.65	8434.03	8301	9558.31	9366.45	9558.31	0.716883	0.806187	0.618825	0.548086	0.536284
AT4G20260.1;AT4G20260.5;AT4G20260.6	ATPCAP1, PCAP1 - plasma-membrane associated cation-binding protein 1	0.0140083	1.48021	0.62902	0.81061	0.718239	0.931079	0.660442	0.656169	0.675426	0.105393	0.0892493	0.0993601	0.0673948	0.0606172	0.0880531	0.0570118	838.08	13	12	6h	0h	5.72891e+06	5.77618e+06	4.23086e+06	7.45249e+06	5.9729e+06	6.85332e+06	6.43267e+06	5.0334e+06	6.50182e+06	8.33887e+06	7.2158e+06	7.73776e+06	5.20724e+06	6.09094e+06	5.22383e+06	5.54861e+06	4.70202e+06	6.1645e+06	6.14985e+06	5.21503e+06	5.53199e+06	8.33887e+06	0.687013	0.692681	0.507366	0.893706	0.716272
AT3G55400.1;AT3G55400.2	OVA1 - methionyl-tRNA synthetase / methionine--tRNA ligase / MetRS (cpMetRS)	0.0140379	3.0088	0.754676	0.589635	0.583168	0.8314	0.276322	0.481959	0.561807	0.0900382	0.0551213	0.170431	0.149833	0.085215	0.164338	0.355712	114.52	3	3	6h	8h	81340.3	89682	102945	65547.2	78637.9	69868	80011.7	84779.7	46913.9	121009	94474	86337.2	23852	32112.7	44347.6	80678.6	42606.2	51679	42266.8	44007.3	117677	121009	0.672185	0.74112	0.850724	0.541673	0.649852
AT1G60560.1	SWIM zinc finger family protein	0.0141088	1.37501	0.950029	0.779289	0.827128	0.843355	0.690926	0.778954	0.793081	0.0442606	0.0379378	0.0271028	0.0319431	0.0567049	0.0853584	0.115719	42.91	2	2	0h	8h	3.33125e+06	3.26505e+06	3.5654e+06	2.69393e+06	2.70703e+06	2.93449e+06	2.95899e+06	3.04032e+06	2.84783e+06	3.1293e+06	2.98733e+06	2.90406e+06	2.59091e+06	2.23032e+06	2.56906e+06	3.09202e+06	2.75531e+06	2.48454e+06	3.16753e+06	2.3686e+06	2.94683e+06	3.5654e+06	0.934327	0.91576	1	0.755574	0.759249
AT1G14980.1	CPN10 - chaperonin 10	0.0142086	1.5682	0.60141	0.600122	0.651594	0.94111	0.730609	0.695274	0.649275	0.0786924	0.101781	0.0481937	0.0621294	0.120508	0.118348	0.0662851	156.8	4	4	6h	2h	712300	728975	569429	776481	679533	550385	666383	770352	741752	1.05554e+06	1.11444e+06	976452	827977	941110	673571	650423	913112	760989	734360	791465	644909	1.11444e+06	0.639156	0.654118	0.510955	0.696746	0.609753
AT3G17240.1	mtLPD2 - lipoamide dehydrogenase 2	0.0142249	1.95967	0.523435	0.589866	0.599604	0.907884	0.463283	0.47658	0.656572	0.191638	0.0356201	0.0555701	0.106101	0.0894453	0.0815326	0.0890277	747.73	13	2	6h	8h	112003	105938	52126.5	95813.2	107969	100561	107271	109904	92191.9	160251	171984	136190	97437.8	71057.8	70536.5	71211.4	97824.3	76857	130595	103719	104446	171984	0.651238	0.615977	0.303089	0.557105	0.627783
AT5G23120.1	HCF136 - photosystem II stability/assembly factor, chloroplast (HCF136)	0.0142678	1.4999	0.891969	0.727881	0.734637	0.797711	0.708537	0.594684	0.786822	0.145872	0.0545148	0.00791391	0.147853	0.0484041	0.0144155	0.00902327	1385.71	19	19	0h	10h	1.11977e+07	1.06364e+07	8.12994e+06	7.45064e+06	8.57255e+06	8.42861e+06	8.31417e+06	8.13695e+06	8.22766e+06	1.05428e+07	9.01975e+06	7.23504e+06	8.17879e+06	7.31276e+06	8.31042e+06	6.8444e+06	6.549e+06	6.5839e+06	8.83214e+06	8.70053e+06	8.89914e+06	1.11977e+07	1	0.949873	0.726036	0.665372	0.765563
AT4G15545.1	unknown protein	0.0143024	1.8881	0.418454	0.781598	0.701671	0.780112	0.71257	0.678565	0.790085	0.132814	0.176933	0.0881723	0.103635	0.0347864	0.159881	0.18209	67.01	2	2	24h	0h	44819.1	74994.1	44829	81205.5	127235	99081.8	85324.3	105378	85372.5	96882.4	117780	92275.1	91786.1	89960.9	98615.9	70529.2	84664.1	111790	91222.7	131151	88487.7	131151	0.341737	0.571815	0.341812	0.619176	0.970138
AT3G59400.1	GUN4 - enzyme binding;tetrapyrrole binding	0.0155937	1.81607	0.464158	0.596368	0.842945	0.741674	0.740531	0.558599	0.633785	0.0994482	0.0832268	0.13633	0.115826	0.0886268	0.0902323	0.16939	78.25	1	1	4h	0h	79550.5	86258.7	117460	127591	102146	134217	203429	157394	153615	129542	176166	146925	135033	170378	146525	132598	112353	95953.8	98497.2	166345	121948	203429	0.391048	0.424024	0.577402	0.627204	0.502124
AT1G21750.1;AT1G21750.2	ATPDIL1-1, ATPDI5, PDI5, PDIL1-1 - PDI-like 1-1	0.0156313	1.44104	0.648766	0.707876	0.714137	0.805048	0.690506	0.782986	0.934898	0.143142	0.0378679	0.0717283	0.111852	0.0151718	0.0268977	0.0566255	584.63	10	8	24h	0h	656888	594633	893652	763479	749431	827714	857910	801612	701803	1.02918e+06	806217	826532	743645	762554	776989	890852	831835	866290	1.00036e+06	988744	1.10218e+06	1.10218e+06	0.595989	0.539506	0.810803	0.692698	0.679952
AT1G65260.1	PTAC4, VIPP1 - plastid transcriptionally active 4	0.0166172	1.41402	0.589606	0.575689	0.776478	0.814037	0.648141	0.642612	0.658333	0.0855586	0.0207222	0.0940375	0.16129	0.0688088	0.0239206	0.0256372	230.92	3	3	6h	2h	390823	459682	344801	376413	404097	386583	572622	452628	548900	481305	675765	493223	397093	428313	488567	418874	432786	451104	441574	463617	429444	675765	0.578341	0.680239	0.510238	0.557017	0.597984
AT2G43090.1;AT2G43090.2	Aconitase/3-isopropylmalate dehydratase protein	0.0175683	1.29626	0.80101	0.727273	0.757252	0.942733	0.756177	0.76533	0.757335	0.0271441	0.00713116	0.0781043	0.0846225	0.0871163	0.0415012	0.0382314	452.74	7	4	6h	2h	686095	728225	688163	634122	643352	631464	665328	729442	592856	859764	874930	739782	684628	723656	576524	634381	667537	706914	637930	649231	700684	874930	0.784171	0.832324	0.786535	0.724768	0.735318
AT1G78630.1	emb1473 - Ribosomal protein L13 family protein	0.0175821	1.71286	0.931393	0.596592	0.601653	0.66361	0.543763	0.793558	0.584398	0.0594185	0.100396	0.0351159	0.206017	0.036398	0.0849462	0.101183	559.42	8	8	0h	8h	2.39223e+06	2.1474e+06	2.14469e+06	1.4229e+06	1.66947e+06	1.18919e+06	1.51471e+06	1.34876e+06	1.45441e+06	1.02697e+06	1.95286e+06	1.7827e+06	1.3522e+06	1.34995e+06	1.20027e+06	1.70588e+06	1.87842e+06	2.11083e+06	1.56172e+06	1.51236e+06	1.11998e+06	2.39223e+06	1	0.897655	0.896523	0.5948	0.697871
AT3G04120.1	GAPC, GAPC-1, GAPC1 - glyceraldehyde-3-phosphate dehydrogenase C subunit 1	0.0180754	2.25073	0.481919	0.440112	0.301983	0.679683	0.450083	0.460221	0.605569	0.126484	0.0324874	0.0503382	0.281527	0.110531	0.0220763	0.115304	1809.19	29	2	6h	4h	205735	126014	144741	134002	145773	155380	90359.1	118678	89543.8	329578	155401	187047	190348	129174	125490	157491	143519	154027	170634	185497	242615	329578	0.624238	0.382349	0.43917	0.406586	0.442301
AT5G10540.1	Zincin-like metalloproteases family protein	0.0183893	1.88062	0.52811	0.481768	0.433423	0.815104	0.442586	0.591326	0.573668	0.0773278	0.0276635	0.00222075	0.195972	0.121123	0.0909912	0.134589	519.59	10	1	6h	4h	43654.1	45148	56627.1	47140.3	42512.3	43015.1	39892.9	39911.9	39549.7	91792.3	55963.2	76705.2	50559.3	42702.7	28615.9	45357.5	61912.3	55567.7	65437.3	40777.8	51759.9	91792.3	0.475575	0.49185	0.616905	0.513554	0.463136
AT1G12000.1	Phosphofructokinase family protein	0.0187005	11.7194	0.183005	0.0602521	0.619855	0.0528914	0.374026	0.565803	0.550696	0.189515	0.10436	0.285153	0.0916106	0.393305	0.436143	0.255238	191.37	4	1	4h	6h	1328.3	3469.03	118.227	1618.38	0	0	5587.48	8083.83	2978.09	0	0	1420.67	913.375	7386.41	1746.6	5100.48	8953.39	1143.71	2590	7156.15	5045.63	8953.39	0.148358	0.387454	0.0132047	0.180756	0
AT3G13750.1	BGAL1 - beta galactosidase 1	0.0189857	4.15959	0.527381	0.177604	0.172681	0.20229	0.144166	0.126787	0.140306	0.422806	0.0356728	0.0129057	0.0213866	0.037283	0.025843	0.0251325	804.78	14	14	0h	10h	4.23581e+06	1.68197e+06	783884	926533	657215	673142	764432	668344	761560	775933	839926	954723	745097	436741	650142	519052	437690	654393	583597	493618	705720	4.23581e+06	1	0.397082	0.185061	0.218738	0.155157
AT5G51830.1	pfkB-like carbohydrate kinase family protein	0.0194294	3.27808	0.233029	0.243187	0.388211	0.638015	0.555141	0.449446	0.763887	0.175478	0.0674139	0.143337	0.274023	0.131957	0.0920297	0.204729	20.67	1	1	24h	0h	36002.6	17349.8	6355.8	15934	19237.6	27139.3	39953	40493.2	19024	55911.2	30410.9	77154.4	54413.1	34412.9	53416	41597	29429.5	44133.6	54298	56021.3	85408.9	85408.9	0.421532	0.203138	0.0744161	0.186562	0.225241
AT4G29590.1	S-adenosyl-L-methionine-dependent methyltransferases superfamily protein	0.0200233	1.48101	0.805809	0.796153	0.737106	0.926097	0.631497	0.625314	0.690688	0.11847	0.0466915	0.15645	0.0915652	0.120589	0.0178839	0.0221872	187.1	4	4	6h	10h	316139	234841	281537	288096	277868	256577	315150	232371	214016	344382	328756	283654	262666	208774	180988	211099	222410	212530	238882	229760	244939	344382	0.917991	0.68192	0.817515	0.83656	0.806861
AT4G01310.1	Ribosomal L5P family protein	0.0203286	1.64139	0.821793	0.51618	0.500667	0.563127	0.599232	0.804146	0.734817	0.085695	0.0541717	0.117352	0.0767889	0.0815126	0.185535	0.179158	740.71	12	12	0h	4h	1.73907e+06	2.07998e+06	2.11017e+06	1.22799e+06	1.37788e+06	1.11835e+06	888170	1.43131e+06	1.29282e+06	1.14936e+06	1.50779e+06	1.4058e+06	1.56034e+06	1.54821e+06	1.21489e+06	1.51761e+06	2.40499e+06	1.87929e+06	1.82083e+06	2.16879e+06	1.31206e+06	2.40499e+06	0.723106	0.864859	0.877412	0.5106	0.572925
AT1G74260.1	PUR4 - purine biosynthesis 4	0.0204725	1.33752	0.894308	0.683534	0.773619	0.840764	0.914238	0.797694	0.852028	0.093058	0.0463532	0.0994535	0.0801603	0.078646	0.0343877	0.0553031	549.14	11	10	8h	2h	847516	995646	1.03776e+06	787402	688910	725628	852816	924726	714598	874978	834100	999363	1.0738e+06	907893	963436	840614	898784	830295	979027	861797	903904	1.0738e+06	0.789267	0.927216	0.96644	0.733284	0.641562
AT2G24270.1;AT2G24270.4	ALDH11A3 - aldehyde dehydrogenase 11A3	0.0209612	1.1132	0.889363	0.892166	0.941302	0.914845	0.979312	0.969592	0.879727	0.0581282	0.0268499	0.0192208	0.0432932	0.0269444	0.0130123	0.0384409	1062.31	18	15	8h	24h	6.89076e+06	6.13321e+06	6.87745e+06	6.42656e+06	6.73605e+06	6.80151e+06	7.14919e+06	6.86628e+06	7.04819e+06	6.70174e+06	7.19006e+06	6.57983e+06	7.45905e+06	7.37769e+06	7.07747e+06	7.34164e+06	7.1986e+06	7.15647e+06	6.59623e+06	6.82996e+06	6.25958e+06	7.45905e+06	0.923812	0.822251	0.922027	0.861579	0.903071
AT5G40950.1	RPL27 - ribosomal protein large subunit 27	0.0213743	1.89085	0.951954	0.590928	0.503454	0.60738	0.550442	0.813888	0.687768	0.0416492	0.180744	0.036498	0.0416574	0.0946755	0.0802028	0.229881	290.26	3	3	0h	4h	699327	650209	647646	268678	468200	502877	339771	381425	335041	404278	458108	411886	401810	441080	311926	519154	558556	629812	500205	631257	311463	699327	1	0.929764	0.926099	0.384195	0.6695
AT4G04020.1	FIB - fibrillin	0.0214367	1.59124	0.516255	0.558896	0.821485	0.64394	0.696149	0.691925	0.558663	0.035309	0.0571944	0.163593	0.0490344	0.0932857	0.158023	0.0620351	261.08	4	4	4h	0h	458226	412349	470285	441683	471540	538387	865760	587618	680247	523049	604923	544521	520562	605518	682014	736296	462680	598146	441255	465691	544059	865760	0.529276	0.476285	0.543205	0.510168	0.544654
ATCG00810.1	RPL22 - ribosomal protein L22	0.021454	1.78923	0.811992	0.464315	0.592916	0.526182	0.587953	0.830764	0.675064	0.2043	0.0409986	0.0791387	0.215	0.0443684	0.0900121	0.0502923	202.52	4	3	10h	2h	215602	305095	362608	161437	185430	158226	229974	233105	181910	277558	126624	168211	231621	206044	201924	276285	338178	289263	223899	252897	257556	362608	0.594585	0.84139	1	0.445211	0.511379
AT4G29680.1	Alkaline-phosphatase-like family protein	0.0216467	1.55214	0.719737	0.523808	0.555206	0.599405	0.591332	0.525164	0.813024	0.0703831	0.11369	0.0956825	0.035922	0.0568303	0.074518	0.169561	111.98	2	2	24h	2h	286883	235864	260140	151482	184832	233453	183203	179411	241306	226870	222634	202493	214940	193537	234738	191851	216686	162706	279130	242649	362580	362580	0.791226	0.650514	0.71747	0.41779	0.509768
AT3G12580.1	HSP70, ATHSP70 - heat shock protein 70	0.0220082	1.80962	0.455731	0.65137	0.824702	0.699757	0.818764	0.684264	0.640622	0.0611084	0.0556671	0.168402	0.143498	0.150342	0.0874887	0.155392	1753.47	25	2	4h	0h	67098.5	64667	82322.3	93341.8	101876	110774	156589	104002	126828	94497.5	135400	98825.8	133012	102637	148980	120861	93461.2	107123	121534	105653	73755.8	156589	0.4285	0.412972	0.525721	0.596093	0.650596
AT4G09020.1	ATISA3, ISA3 - isoamylase 3	0.0222244	2.07584	0.673528	0.808268	0.846716	0.423353	0.878812	0.87031	0.635033	0.213424	0.0650668	0.151521	0.189097	0.169629	0.0451633	0.109449	61.24	1	1	8h	6h	275829	302679	481846	457645	425445	389390	352859	483266	496886	301805	110998	253695	359448	524777	499315	454863	434000	481292	305220	399320	295212	524777	0.525613	0.576778	0.918192	0.872076	0.810716
AT5G09430.1	alpha/beta-Hydrolases superfamily protein	0.0223507	5.74187	0.722683	0.563976	0.911718	0.617191	0.158784	0.493711	0.536415	0.11047	0.422038	0.123574	0.21448	0.244069	0.15137	0.198981	31.39	1	1	4h	8h	20286.8	16112.4	21855.1	2875.77	25233.9	17351.5	26869.5	25920	20702.8	10867.2	22392	16491.7	421.852	11838.7	538.81	8688.59	16465.2	14643.5	15013.8	8791.75	19434.1	26869.5	0.755013	0.599654	0.813381	0.107027	0.939129
AT4G13350.1	NIG - NSP (nuclear shuttle protein)-interacting GTPase	0.0224614	2.92667	0.255825	0.523944	0.423854	0.748714	0.480846	0.288445	0.47363	0.0741744	0.0963462	0.113828	0.222079	0.164355	0.0889829	0.20607	53.57	1	1	6h	0h	48661.3	64494.4	35759.6	107434	80762.8	116790	69979.6	107739	69006.7	194033	112304	129488	128579	66520.5	84800.5	67720.9	36144.9	64037.6	120136	109417	46146.5	194033	0.250789	0.332389	0.184297	0.553688	0.416233
AT1G30580.1	GTP binding	0.0225716	1.3375	0.770943	0.739486	0.828923	0.664513	0.822248	0.79636	0.888789	0.0213825	0.0270322	0.109564	0.0177037	0.0300725	0.0392123	0.131267	612.53	10	10	24h	6h	929478	901619	953039	889074	858203	923256	1.03241e+06	1.109e+06	852107	821824	798704	779254	976211	962370	1.03084e+06	997110	972850	905967	895603	1.11034e+06	1.20378e+06	1.20378e+06	0.772133	0.74899	0.791706	0.738569	0.712923
AT3G22110.1	PAC1 - 20S proteasome alpha subunit C1	0.0227054	1.3399	0.736606	0.665079	0.852363	0.891138	0.856672	0.799591	0.790019	0.0767307	0.0835448	0.0511206	0.104972	0.0385146	0.0871869	0.0513704	350.31	4	4	6h	2h	922121	758888	793909	847841	721694	665061	1.01857e+06	908124	937160	1.11996e+06	988783	885382	988629	909895	979802	863471	1.00515e+06	817914	857111	950935	846335	1.11996e+06	0.823348	0.6776	0.70887	0.757025	0.64439
AT5G54160.1	ATOMT1, OMT1 - O-methyltransferase 1	0.0227992	1.93708	0.399075	0.408076	0.528101	0.77304	0.571127	0.566231	0.601882	0.130084	0.061106	0.0349397	0.198837	0.13871	0.103994	0.104416	424.1	10	10	6h	0h	629102	751672	1.15581e+06	993639	734711	865439	1.17326e+06	1.03459e+06	1.14883e+06	2.11871e+06	1.4611e+06	1.33374e+06	1.52756e+06	1.15503e+06	947570	1.41093e+06	1.21685e+06	971266	1.36096e+06	1.02395e+06	1.44073e+06	2.11871e+06	0.296926	0.354777	0.545523	0.468982	0.346772
AT5G13630.1;AT5G13630.2	GUN5, CCH, CHLH, CCH1, ABAR - magnesium-chelatase subunit chlH, chloroplast, putative / Mg-protoporphyrin IX chelatase, putative (CHLH)	0.0239126	2.30845	0.348181	0.757687	0.678819	0.803758	0.543692	0.440336	0.626032	0.133246	0.180438	0.10287	0.170072	0.109928	0.213376	0.143101	265.21	6	5	6h	0h	72271.7	153882	161433	348213	214307	280921	227919	295900	231827	264218	371059	259448	174577	248646	182002	254814	117605	117753	171780	254008	271096	371059	0.194771	0.414712	0.435061	0.93843	0.577555
AT1G17050.1	SPS2 - solanesyl diphosphate synthase 2	0.0245126	2.44194	0.514583	0.512294	0.815873	0.334109	0.706655	0.510818	0.708501	0.179012	0.157077	0.197242	0.0622064	0.174672	0.152243	0.155537	207.39	3	3	4h	6h	46109	90816	60193.3	44358.2	67588.5	84294.7	107245	127688	77598.2	49919.9	34176.6	43888.6	66759.2	92789.2	111146	84263.7	66004.4	45408	70007.8	91725.2	109668	127688	0.361106	0.711234	0.471409	0.347395	0.529325
AT4G33680.1	AGD2 - Pyridoxal phosphate (PLP)-dependent transferases superfamily protein	0.0251581	1.20138	0.918012	0.837817	0.794291	0.893774	0.764133	0.801938	0.842945	0.0623076	0.0286355	0.0332508	0.0920053	0.0500418	0.0105412	0.0485264	904.28	12	12	0h	8h	4.77788e+06	4.17947e+06	4.59461e+06	3.96771e+06	4.24308e+06	4.15732e+06	4.071e+06	3.74378e+06	3.91078e+06	4.92076e+06	4.14358e+06	4.1298e+06	4.0395e+06	3.57466e+06	3.6662e+06	3.91653e+06	3.91587e+06	4.00604e+06	3.99618e+06	4.02445e+06	4.42318e+06	4.92076e+06	0.970963	0.849353	0.933719	0.80632	0.86228
AT2G37040.1	PAL1, ATPAL1 - PHE ammonia lyase 1	0.0256007	3.16089	0.732138	0.726943	0.692376	0.267764	0.846375	0.67134	0.460464	0.422692	0.12444	0.0881512	0.062823	0.138554	0.132282	0.16575	21.43	1	1	8h	6h	53065.2	55766.7	13654.9	45790.3	43155.5	32671.7	42193.6	33007	40633.9	12740.4	13083.7	18972.9	55201.8	39781.6	46615.2	38491.9	44232	29591.4	35573.9	24195.3	17266.6	55766.7	0.951557	1	0.244858	0.821105	0.773859
AT3G14067.1	Subtilase family protein	0.0267102	1.31313	0.928315	0.706949	0.791554	0.812223	0.752239	0.851615	0.791326	0.106424	0.0178002	0.0592725	0.0166088	0.0764391	0.0866369	0.0366361	808.53	14	14	0h	2h	5.43082e+06	5.5478e+06	4.47171e+06	3.81643e+06	3.93752e+06	4.0121e+06	4.5801e+06	4.01169e+06	4.58237e+06	4.42588e+06	4.60672e+06	4.48556e+06	4.48633e+06	3.69066e+06	4.34283e+06	5.03372e+06	4.17084e+06	4.96922e+06	4.1844e+06	4.59081e+06	4.39515e+06	5.5478e+06	0.978913	1	0.806032	0.687917	0.709744
AT5G09810.1;AT2G42170.1;AT3G12110.1	ACT7 - actin 7	0.0278211	1.47875	0.52493	0.596979	0.678752	0.776239	0.582268	0.655538	0.750533	0.0786234	0.0616493	0.0201872	0.193856	0.0351903	0.0553443	0.100571	1058.34	15	6	6h	0h	2.45295e+06	3.31722e+06	3.01537e+06	3.13199e+06	3.1318e+06	3.7276e+06	3.84096e+06	3.65718e+06	3.86186e+06	5.57887e+06	3.73597e+06	3.67675e+06	3.10939e+06	3.47298e+06	3.16282e+06	4.00558e+06	3.4175e+06	3.54839e+06	3.82282e+06	3.90531e+06	4.83324e+06	5.57887e+06	0.439687	0.594604	0.540498	0.561402	0.561369
AT2G20860.1	LIP1 - lipoic acid synthase 1	0.0285149	2.24689	0.361209	0.661806	0.564581	0.811597	0.57787	0.724284	0.6255	0.0429105	0.245206	0.0161206	0.230228	0.0919868	0.085869	0.198907	31.59	1	1	6h	0h	12701.6	15620	12894.4	35931.6	20185.8	19398.3	21515.1	22065.5	20841.2	38035.2	33464.3	21108.3	26000.9	19634.3	20303	26364	31241.3	25039.6	29822.7	26247.9	15302.5	38035.2	0.333943	0.410671	0.339013	0.944693	0.530715
AT1G04350.1	2-oxoglutarate (2OG) and Fe(II)-dependent oxygenase superfamily protein	0.0287528	1.47364	0.680245	0.874049	0.602339	0.593121	0.796893	0.792097	0.754827	0.135918	0.169058	0.0844665	0.0813579	0.0397419	0.0794425	0.0503698	27.2	1	1	2h	6h	64384.6	95205.1	75196.2	108174	78453.6	115050	62517.6	80432	64947	75364.9	57637.8	71712.3	94666.1	93962.4	86418.3	98689.9	80972.8	93728.7	92034.9	80591	87901.8	115050	0.559624	0.827514	0.653598	0.940237	0.681911
AT5G03290.1	IDH-V - isocitrate dehydrogenase V	0.0290925	1.88225	0.665837	0.622304	0.590505	0.759142	0.495765	0.459068	0.86408	0.0430229	0.142308	0.0590987	0.278078	0.0994201	0.0313634	0.12174	216.33	3	3	24h	10h	253885	239783	223049	282106	197392	190361	201030	236311	198289	358786	295186	163181	211078	182407	140165	156354	160285	177511	358806	274507	296798	358806	0.707585	0.668282	0.621643	0.786237	0.550136
AT1G62660.1	Glycosyl hydrolases family 32 protein	0.0291313	1.58607	0.866962	0.71822	0.748884	0.788131	0.605924	0.573267	0.909243	0.0458661	0.133766	0.232991	0.104133	0.041248	0.0251038	0.111538	234.26	4	3	24h	10h	142548	152472	158369	109392	114229	151981	133114	88707.8	169816	119476	136915	155772	97324.4	109928	109623	104256	95505.8	100035	164385	136794	174321	174321	0.817733	0.874664	0.90849	0.627534	0.655278
AT5G03940.1	FFC, 54CP, CPSRP54, SRP54CP - chloroplast signal recognition particle 54 kDa subunit	0.0293289	1.70884	0.663477	0.637301	0.657577	0.524292	0.695961	0.52851	0.89593	0.125703	0.0402348	0.0893526	0.0871805	0.168543	0.128317	0.0916731	257.07	5	5	24h	6h	557399	599906	411090	482376	538739	485401	517566	588846	448036	350624	486675	402075	430066	523080	692036	528005	390497	330844	678169	787967	651753	787967	0.707389	0.761334	0.521709	0.612178	0.683707
AT4G18810.1;AT4G18810.2	NAD(P)-binding Rossmann-fold superfamily protein	0.0294929	1.31039	0.931595	0.71093	0.873661	0.875035	0.800782	0.76328	0.760238	0.0106183	0.12146	0.0481933	0.111557	0.053393	0.0605454	0.0473823	299.96	6	6	0h	2h	1.0517e+06	1.03235e+06	1.03022e+06	715840	948469	712289	930034	1.03355e+06	957007	875275	1.11431e+06	935602	944140	827349	905477	893866	772800	884933	882201	872810	786418	1.11431e+06	0.943807	0.926441	0.924538	0.642405	0.851169
AT4G13780.1	methionine--tRNA ligase, putative / methionyl-tRNA synthetase, putative / MetRS, putative	0.0295415	1.51044	0.650198	0.620596	0.637886	0.874784	0.579156	0.601414	0.776321	0.13877	0.0938745	0.0895538	0.118632	0.0909351	0.0396136	0.0736031	116.5	2	2	6h	8h	124531	153306	191045	171960	126836	148739	178125	139363	142516	240379	183666	206794	163724	132195	121732	135379	154392	143931	194693	198820	166321	240379	0.518062	0.637767	0.794765	0.715371	0.527649
ATCG00750.1	RPS11 - ribosomal protein S11	0.0301334	2.72325	0.736143	0.270318	0.517077	0.653538	0.503225	0.527417	0.671372	0.297536	0.163419	0.0584477	0.111146	0.0998399	0.197643	0.0483754	182.87	4	4	0h	2h	158415	304369	382964	174419	80193.9	55953	202536	217804	173725	210712	295314	244818	218916	210392	148842	115166	254125	236653	274162	259773	237398	382964	0.413656	0.794773	1	0.455445	0.209403
AT3G44890.1	RPL9 - ribosomal protein L9	0.0309677	1.50279	0.801991	0.559745	0.551748	0.57611	0.533668	0.798869	0.687469	0.177898	0.0644449	0.0332001	0.195248	0.0311142	0.0437046	0.0888424	660.82	9	9	0h	8h	2.76969e+06	1.81591e+06	2.07819e+06	1.36868e+06	1.72549e+06	1.55678e+06	1.63081e+06	1.5004e+06	1.4533e+06	1.09426e+06	2.16867e+06	1.52401e+06	1.41876e+06	1.57694e+06	1.43857e+06	2.30577e+06	2.25629e+06	2.07579e+06	1.71632e+06	2.18264e+06	1.81327e+06	2.76969e+06	1	0.655638	0.750334	0.494164	0.62299
AT1G76080.1	ATCDSP32, CDSP32 - chloroplastic drought-induced stress protein of 32 kD	0.032042	1.76146	0.44946	0.671167	0.791706	0.772389	0.68599	0.560413	0.62114	0.0719143	0.068517	0.076192	0.231749	0.0967817	0.111842	0.129031	357.8	6	6	4h	0h	385263	493883	372364	576480	596942	695425	804710	736474	663302	724386	928158	498153	542107	647164	720849	497948	633265	429244	566872	700807	461868	928158	0.415083	0.532111	0.401186	0.621101	0.643147
AT2G47730.1	ATGSTF8, ATGSTF5, GST6, GSTF8 - glutathione S-transferase phi 8	0.0329003	1.49402	0.704665	0.640075	0.75896	0.956287	0.725576	0.749936	0.8771	0.0449587	0.0503684	0.0327803	0.0717994	0.149128	0.157115	0.10453	581.82	9	8	6h	2h	4.35009e+06	4.80739e+06	4.9131e+06	4.10258e+06	4.6453e+06	4.03297e+06	5.19835e+06	4.80086e+06	5.15553e+06	6.65592e+06	6.62556e+06	5.81342e+06	5.93537e+06	4.53674e+06	4.016e+06	5.30356e+06	5.84571e+06	3.82526e+06	6.63399e+06	5.34637e+06	5.53334e+06	6.65592e+06	0.653567	0.722272	0.738155	0.616381	0.697921
AT1G80410.2;AT1G80410.1	EMB2753 - tetratricopeptide repeat (TPR)-containing protein	0.0331362	2.19184	0.381281	0.61147	0.72411	0.835705	0.704899	0.606743	0.68766	0.176093	0.0188643	0.118115	0.196045	0.028503	0.155071	0.0857407	151.09	3	3	6h	0h	26203	73826.7	66389.9	91713.2	86224	88954.4	124794	99071.5	92191	129258	145492	90014.4	103796	105943	97931.8	109040	91520.6	64267.9	86369.2	102981	110796	145492	0.180099	0.507429	0.456314	0.630367	0.592639
AT5G08300.1;AT5G23250.1;AT5G23250.2	Succinyl-CoA ligase, alpha subunit	0.0339481	1.21464	0.783286	0.728578	0.83195	0.768908	0.748458	0.865858	0.884961	0.02668	0.0127022	0.0198494	0.0667709	0.0666294	0.0591532	0.103707	279.13	5	5	24h	2h	582884	545936	574305	538654	522024	523493	615776	605753	587407	612630	522915	536317	563622	487206	576568	668924	630419	583322	620589	724778	578835	724778	0.804224	0.753246	0.792388	0.743198	0.720254
AT5G52960.1	unknown protein	0.0343444	7.47091	0.434269	0.376947	0.333924	0.114713	0.351137	0.857011	0.432151	0.243175	0.201668	0.221618	0.067615	0.0431377	0.136828	0.273215	52.9	1	1	10h	6h	21244.8	5857.08	22430.7	5624.4	20073.9	17296.2	4238.85	12758.2	21090.3	4867.32	1575.31	6641.51	13115.6	15095	11840.1	27652.5	38019.9	32078	10040.5	10834.4	28416.2	38019.9	0.558781	0.154053	0.589972	0.147933	0.527984
AT3G17390.1	MTO3, SAMS3, MAT4 - S-adenosylmethionine synthetase family protein	0.0347643	1.52216	0.576912	0.715526	0.801563	0.873994	0.867849	0.832099	0.878155	0.174026	0.090043	0.0800416	0.110158	0.148483	0.0786296	0.024712	1744.31	21	14	24h	0h	6.73322e+06	8.71694e+06	1.22291e+07	1.15082e+07	1.28497e+07	9.97185e+06	1.41258e+07	1.27646e+07	1.15673e+07	1.59928e+07	1.32107e+07	1.27293e+07	1.56198e+07	1.48441e+07	1.11741e+07	1.4305e+07	1.37228e+07	1.1895e+07	1.36931e+07	1.39671e+07	1.44722e+07	1.59928e+07	0.421016	0.545054	0.764666	0.719587	0.80347
AT3G16370.1	GDSL-like Lipase/Acylhydrolase superfamily protein	0.0352756	2.52251	0.437555	0.647754	0.477137	0.620382	0.400042	0.353301	0.256789	0.0522041	0.10455	0.164003	0.332708	0.0804212	0.098898	0.0822054	200.7	3	2	2h	24h	130882	114130	145127	223572	161425	192562	186839	148542	90051.3	297212	143162	112780	146083	109430	101179	137373	79976.9	97665	50682	78945.5	99334.8	297212	0.440366	0.384001	0.488296	0.752232	0.543132
AT1G19740.1	ATP-dependent protease La (LON) domain protein	0.0353699	1.96574	0.44587	0.546623	0.595379	0.379314	0.745632	0.485783	0.544072	0.0985073	0.0829514	0.124129	0.0566091	0.2353	0.0893295	0.0516741	61.55	1	1	8h	6h	24093.3	24266.9	15975.1	23989.6	30898.1	23985.7	34036.3	22224.9	29647.1	15153.2	20288.3	19290.3	48097.3	25768.1	33723.2	18892	27460.1	23742.4	27707	27497.2	23301.1	48097.3	0.500929	0.504538	0.332142	0.498772	0.642407
AT5G39320.1	UDP-glucose 6-dehydrogenase family protein	0.0359917	2.19916	0.519687	0.692294	0.724027	0.353619	0.777664	0.701507	0.570555	0.0837206	0.194856	0.103178	0.0576362	0.218351	0.184967	0.218253	216.94	6	1	8h	6h	21350.5	20892	15742.7	34066	20795.1	22383.1	31035.3	23434.3	26315.2	12125	11715	15615.8	20959	28618.2	37192.4	32494.9	26958.6	18818.5	28424.7	22810.7	12425.5	37192.4	0.574056	0.561729	0.423278	0.91594	0.559122
AT5G64570.1	XYL4, ATBXL4 - beta-D-xylosidase 4	0.0361955	3.11251	0.551693	0.723218	0.489548	0.785518	0.252374	0.545042	0.589357	0.116124	0.147611	0.203002	0.194353	0.021651	0.396189	0.122075	167.08	3	2	6h	8h	51941.7	67447.6	44917.3	56195.4	73924.1	85270.8	25463.8	62333.7	58000.9	59461.6	97966.5	76516.7	27387.4	23154.7	24620.5	35650.1	99274.1	27401.5	44857.5	68001	62665	99274.1	0.523215	0.679407	0.452458	0.566063	0.744647
AT3G44100.1	MD-2-related lipid recognition domain-containing protein	0.0362283	1.8159	0.582583	0.539069	0.458091	0.769883	0.423967	0.497188	0.623986	0.112523	0.0717943	0.0439116	0.224225	0.0449187	0.0817234	0.152259	69.78	2	2	6h	8h	1.08643e+06	1.11997e+06	772312	881161	819582	1.05549e+06	854302	783208	704685	1.70432e+06	940876	1.29118e+06	779746	635599	752378	786793	1.00668e+06	748625	897378	930532	1.3625e+06	1.70432e+06	0.63746	0.657139	0.453151	0.517017	0.480886
AT5G65460.1	KCA2, KAC2 - kinesin like protein for actin based chloroplast movement 2	0.0362547	1.52932	0.564689	0.658995	0.721852	0.81052	0.559176	0.529988	0.540976	0.025662	0.0605118	0.224227	0.182565	0.0286816	0.0217586	0.0419937	56.03	2	1	6h	10h	272065	260361	285117	328216	340768	285093	471096	266712	307271	482592	384045	306814	273038	281826	254698	246264	267040	253998	272138	237681	273393	482592	0.563759	0.539505	0.590804	0.680111	0.70612
AT3G56290.1	unknown protein; Has 39 Blast hits to 39 proteins in 15 species: Archae - 0; Bacteria - 0; Metazoa - 0; Fungi - 0; Plants - 39; Viruses - 0; Other Eukaryotes - 0 (source: NCBI BLink).	0.0363501	1.84822	0.462452	0.608474	0.698549	0.854714	0.596104	0.570133	0.757077	0.0573851	0.102298	0.211915	0.130358	0.0399162	0.149742	0.165007	20.16	1	1	6h	0h	76754.7	60318.5	65651.1	98893.2	71725.9	96116.7	137689	81522.6	87010	119260	109297	146123	92322.9	88182.2	80807.9	79326.9	63693.6	106908	88963.7	106311	136604	146123	0.525275	0.412793	0.449287	0.676781	0.490861
AT5G11670.1;AT1G79750.1	ATNADP-ME2, NADP-ME2 - NADP-malic enzyme 2	0.0372785	1.50485	0.626265	0.612311	0.602647	0.715037	0.637301	0.715881	0.906894	0.0440786	0.0575863	0.0486309	0.191173	0.0382184	0.0787803	0.137609	956.45	16	11	24h	4h	2.78074e+06	2.97733e+06	2.58582e+06	2.62828e+06	3.00813e+06	2.52155e+06	2.82394e+06	2.42851e+06	2.77676e+06	4.07097e+06	3.07347e+06	2.38217e+06	3.00002e+06	2.66056e+06	2.83034e+06	3.48433e+06	3.25615e+06	2.79737e+06	4.44108e+06	4.31607e+06	3.32562e+06	4.44108e+06	0.626141	0.670406	0.582249	0.591812	0.677342
AT5G41970.1	Metal-dependent protein hydrolase	0.0377886	1.82743	0.583775	0.446902	0.497809	0.816682	0.499749	0.465313	0.475895	0.138045	0.0812732	0.122151	0.168909	0.0387065	0.0749465	0.122346	90.78	2	2	6h	2h	36466	22432.7	31875.6	20153.5	21359.9	27977.8	32488	25021	19897.9	51831.8	40568.5	34589.9	28160.1	24323.1	25225.4	23422.6	20628	28303.3	23672.8	18880.6	31446.1	51831.8	0.703546	0.432798	0.614981	0.388825	0.4121
AT1G79850.1	RPS17, CS17, PRPS17 - ribosomal protein S17	0.0379444	1.45353	0.851621	0.5859	0.637609	0.76149	0.612428	0.837919	0.78122	0.170023	0.119458	0.0505049	0.116073	0.108431	0.0703411	0.0918265	235.14	4	4	0h	2h	783043	1.04481e+06	1.17557e+06	648384	844964	572950	682768	796353	769542	762592	1.03519e+06	887768	720251	847269	592334	931878	1.0803e+06	942916	887800	1.03832e+06	829018	1.17557e+06	0.666096	0.888768	1	0.551549	0.71877
AT5G51530.1	Ubiquitin carboxyl-terminal hydrolase-related protein	0.0382561	12.4813	0.144745	0.284788	0.528895	0.306344	0.603615	0.0483618	0.464554	0.104649	0.0604737	0.157238	0.276556	0.343281	0.0323172	0.250644	25.76	1	1	8h	10h	8697.01	12879.3	1750.07	17416.7	16920.2	11558.3	19809	28732.3	36693	892.68	30486	17990.4	21834.2	53718.5	21723.2	1511.91	1681.74	4600.11	32194.3	33251.1	9419.98	53718.5	0.1619	0.239756	0.0325786	0.324223	0.314979
AT1G65980.1;AT1G65980.2	TPX1 - thioredoxin-dependent peroxidase 1	0.0418071	1.50728	0.640462	0.562739	0.759645	0.848206	0.768194	0.742777	0.822509	0.168923	0.0801433	0.0610081	0.151538	0.0159931	0.0524006	0.0574362	211.5	4	2	6h	2h	1.49755e+06	1.44256e+06	888929	1.28288e+06	963507	1.11798e+06	1.40152e+06	1.64295e+06	1.49711e+06	1.99285e+06	1.68933e+06	1.38887e+06	1.55348e+06	1.49444e+06	1.54477e+06	1.59721e+06	1.44716e+06	1.39637e+06	1.70238e+06	1.70803e+06	1.50701e+06	1.99285e+06	0.751461	0.723866	0.446058	0.643739	0.483481
AT2G04400.1	Aldolase-type TIM barrel family protein	0.0418526	1.92215	0.430959	0.435504	0.509276	0.564054	0.416248	0.572457	0.800092	0.114714	0.0642452	0.0472036	0.193446	0.112712	0.057886	0.180187	204.94	5	2	24h	8h	56883.2	58067.6	34526.6	53331.3	41896.2	55826.2	58305.5	64602.7	53733.2	46672.4	90052.9	58915.9	53423.6	33279	57672.2	73832.1	61394.9	63328.8	115616	86722.5	75172.1	115616	0.492001	0.502245	0.298631	0.461279	0.362373
AT5G28830.1	calcium-binding EF hand family protein	0.0426172	9.31274	0.254806	0.0903724	0.236107	0.0619257	0.271749	0.576698	0.26335	0.0473047	0.0990781	0.146202	0.0669512	0.0961856	0.435437	0.223389	28.24	1	1	10h	6h	7725.89	5865.36	8535.97	807.929	1117.17	5922.78	2014.8	9943.14	8545.41	875.327	4018.87	483.392	10973.2	5597.25	7028.07	28946.5	3764.92	17368.7	3343.99	4463.47	15061.7	28946.5	0.266903	0.202628	0.294888	0.0279112	0.0385944
AT5G37600.1	ATGSR1, GLN1;1, GSR 1, ATGLN1;1 - glutamine synthase clone R1	0.042877	2.5822	0.356684	0.279093	0.250339	0.629399	0.261403	0.426042	0.646425	0.057449	0.0394452	0.140482	0.193372	0.132493	0.0500583	0.32796	1180.5	14	1	24h	4h	119687	153840	115873	88884	98660.3	117149	32836	112019	128446	307881	172584	206666	148249	54136.5	82994.1	174965	139238	150918	213648	128162	363908	363908	0.328894	0.422744	0.318414	0.244248	0.271113
AT2G37660.1	NAD(P)-binding Rossmann-fold superfamily protein	0.043594	1.16561	0.891402	0.799438	0.860837	0.931835	0.85465	0.802341	0.804204	0.0941735	0.0256567	0.0580116	0.0704855	0.0206353	0.00926247	0.0118216	1442.02	19	19	6h	2h	2.18716e+07	2.02846e+07	1.7696e+07	1.84997e+07	1.78195e+07	1.73582e+07	1.78981e+07	1.94208e+07	2.04811e+07	2.23813e+07	2.09549e+07	1.92309e+07	1.95604e+07	1.91825e+07	1.86416e+07	1.77204e+07	1.80471e+07	1.81048e+07	1.77607e+07	1.82838e+07	1.79529e+07	2.23813e+07	0.977225	0.906321	0.790659	0.826568	0.796181
AT3G53580.1	diaminopimelate epimerase family protein	0.0442754	1.4404	0.865133	0.868323	0.733092	0.971855	0.67471	0.77835	0.720658	0.0698239	0.0275595	0.0733014	0.0262653	0.152333	0.0844691	0.150796	472.14	7	7	6h	8h	815727	811680	705073	751829	796331	792921	695845	582770	697870	851963	898698	869553	763866	539271	515945	764037	615862	718606	753203	494829	694932	898698	0.907677	0.903173	0.784549	0.836576	0.886094
AT5G02770.1	unknown protein; Has 469 Blast hits to 336 proteins in 126 species: Archae - 0; Bacteria - 54; Metazoa - 249; Fungi - 22; Plants - 47; Viruses - 0; Other Eukaryotes - 97 (source: NCBI BLink).	0.044713	3.94784	0.478257	0.397576	0.411585	0.380685	0.66839	0.194918	0.769505	0.350396	0.512211	0.355806	0.537373	0.0454718	0.337607	0.104336	26.47	1	1	24h	10h	3624.21	33998.5	32699.1	48443.3	6176.63	3838.71	2117.49	36921.9	21479	5111.68	1850.8	49012.5	31331.5	35327.6	31619.4	0	28660.2	0	41345.2	39933.9	31867	49012.5	0.0739446	0.693669	0.667158	0.988385	0.126021
AT1G09830.1	Glycinamide ribonucleotide (GAR) synthetase	0.0447277	1.30972	0.799868	0.752961	0.773092	0.942349	0.719507	0.733771	0.808232	0.0659933	0.0800451	0.0615059	0.0583292	0.106068	0.0477485	0.0513821	476.84	9	8	6h	8h	466059	543750	482035	412950	509624	481784	507904	436926	497075	586692	621705	549192	513809	446216	381937	486915	453983	427668	523293	465701	518451	621705	0.749647	0.874612	0.775344	0.664222	0.81972
AT3G10670.1	ATNAP7, NAP7 - non-intrinsic ABC protein 7	0.0449417	1.50838	0.542181	0.802933	0.781684	0.817814	0.671563	0.645362	0.662748	0.0763206	0.0539212	0.107103	0.174548	0.00324875	0.0210352	0.173726	467.35	9	8	6h	0h	420547	483028	364115	581701	630270	665391	705593	559330	562756	508206	779377	624572	526217	522673	521313	484582	516041	508316	489747	663319	396526	779377	0.539595	0.619762	0.467187	0.746367	0.808684
AT3G46970.1	ATPHS2, PHS2 - alpha-glucan phosphorylase 2	0.0451765	1.43785	0.852343	0.709022	0.675383	0.621287	0.592792	0.597177	0.830621	0.128116	0.0701341	0.104752	0.0761817	0.145905	0.0616078	0.124188	1683.35	24	23	0h	8h	4.80101e+06	4.89903e+06	6.22983e+06	4.91464e+06	4.09598e+06	4.24065e+06	4.90586e+06	3.61318e+06	4.10352e+06	4.39055e+06	3.76023e+06	3.46077e+06	4.65909e+06	2.85469e+06	3.5652e+06	4.12479e+06	3.67494e+06	3.36121e+06	5.64757e+06	5.59452e+06	4.2818e+06	6.22983e+06	0.770647	0.786383	1	0.788889	0.657478
AT3G03900.1	APK3 - adenosine-5'-phosphosulfate (APS) kinase 3	0.0454541	2.29739	0.332245	0.345492	0.583914	0.395297	0.763298	0.742165	0.602388	0.189431	0.187551	0.149151	0.175915	0.252758	0.053698	0.152378	40.94	1	1	8h	0h	2403.91	6512.61	2892.8	3003.23	2626.89	6650.04	7992.25	4878.65	7883.72	2453.8	5013.79	6582.82	11848	5889.35	9393.28	9465.1	8200.01	8714.37	8462.54	7867.83	5080.89	11848	0.202896	0.54968	0.244159	0.25348	0.221716
AT1G21270.1	WAK2 - wall-associated kinase 2	0.0460064	2.22567	0.407619	0.643597	0.651536	0.907223	0.726723	0.686789	0.472116	0.207128	0.239352	0.150102	0.0876799	0.213895	0.116472	0.127103	22.19	1	1	6h	0h	13958.7	15251.5	32747.5	46611.5	25522.9	25691.6	27536.3	29802	41694.7	45393.8	41836.9	50666.4	45477.8	24666.5	40317	41076.3	29365.5	33949.5	21541.9	31211.2	19008.2	50666.4	0.275503	0.301018	0.646335	0.91997	0.503745
AT3G51800.1;AT3G51800.2	ATG2, EBP1, ATEBP1 - metallopeptidase M24 family protein	0.0464937	1.57937	0.526089	0.747919	0.753707	0.830888	0.769682	0.599171	0.77496	0.10678	0.0545674	0.0829873	0.155157	0.145572	0.114282	0.148577	263.66	7	6	6h	0h	667823	495834	462894	707558	815186	789654	681714	847501	801079	821960	1.03059e+06	716368	928578	819190	631917	547782	551236	753484	803636	949245	643122	1.03059e+06	0.647999	0.481116	0.449153	0.686555	0.790988
AT5G01410.1	PDX1, ATPDX1.3, RSR4, PDX1.3, ATPDX1 - Aldolase-type TIM barrel family protein	0.0468174	1.6384	0.556123	0.618592	0.812633	0.786565	0.91115	0.880177	0.828609	0.19993	0.0467173	0.0932691	0.211836	0.0769474	0.068504	0.148985	702.89	11	8	8h	0h	1.3862e+06	1.95405e+06	2.85922e+06	2.35885e+06	2.43407e+06	2.10293e+06	2.80394e+06	3.41942e+06	2.83558e+06	3.54388e+06	2.03752e+06	3.18695e+06	3.21888e+06	3.71588e+06	3.22243e+06	3.17935e+06	3.55824e+06	3.07431e+06	2.67288e+06	2.85456e+06	3.7096e+06	3.71588e+06	0.373047	0.525865	0.769458	0.634801	0.655045
AT1G41880.1	Ribosomal protein L35Ae family protein	0.0472184	80.701	0.30765	0.0144337	0.151557	0.404364	0.00501064	0.00591023	0.0842012	0.48106	0.010199	0.125341	0.519325	0.00597688	0.00388012	0.113588	59.04	1	1	6h	8h	197.9	906.296	15805.7	86.5213	459.119	247.701	3420.88	4682.37	227.03	3053.23	850.941	18321.6	0	213.008	62.4002	188.933	81.2158	54.7055	118.489	578.573	3931.03	18321.6	0.0108015	0.0494661	0.862681	0.00472238	0.0250589
AT3G27740.1;AT3G27740.2	CARA - carbamoyl phosphate synthetase A	0.0472475	1.26671	0.931347	0.830273	0.782494	0.934687	0.749977	0.737887	0.804999	0.0893446	0.0327371	0.0569204	0.0583602	0.0772052	0.0294034	0.155815	216.53	5	5	6h	10h	725236	613486	730776	637057	618827	589024	540003	623919	574818	740683	678763	657473	615298	501350	549837	570576	528117	540929	544093	516124	728530	740683	0.979145	0.828271	0.986624	0.860094	0.835481
AT3G05530.1;AT1G09100.1	RPT5A, ATS6A.2 - regulatory particle triple-A ATPase 5A	0.0482641	1.77223	0.528434	0.583328	0.836516	0.851804	0.732418	0.805394	0.936504	0.213305	0.120574	0.0915448	0.0433705	0.122531	0.174024	0.108732	115.66	3	3	24h	0h	53801.6	122761	125591	100259	137585	95696.9	176777	159653	141883	158121	171876	157056	147344	158092	113353	176479	168558	115480	190597	190322	154565	190597	0.28228	0.644085	0.658938	0.526025	0.721867
AT1G53670.1;AT1G53670.2	MSRB1, ATMSRB1 - methionine sulfoxide reductase B 1	0.0485557	1.57071	0.602878	0.61627	0.737484	0.915058	0.787223	0.743417	0.582576	0.103185	0.0815281	0.0752833	0.105901	0.173473	0.0644557	0.145407	217.59	3	3	6h	24h	229326	277683	197850	269466	244654	206396	296694	310987	254554	389719	369753	310374	329515	360115	230757	262213	311440	295518	243739	273484	163900	389719	0.588439	0.712523	0.507673	0.691437	0.62777
AT5G47870.1	unknown protein	0.0489905	1.37473	0.847709	0.710484	0.721532	0.917254	0.667223	0.74993	0.710112	0.0886095	0.0567196	0.0776171	0.113711	0.0987508	0.0722895	0.0960515	120.81	3	3	6h	8h	561649	586845	478513	444124	494901	424607	407608	505302	471926	639766	616843	503875	499738	387489	393372	524306	431983	483052	418729	418925	525262	639766	0.877897	0.91728	0.74795	0.694197	0.773566
AT5G02500.1;AT1G16030.1;AT5G02500.2	HSC70-1, HSP70-1, AT-HSC70-1, HSC70 - heat shock cognate protein 70-1	0.0497752	1.30824	0.680716	0.718739	0.788082	0.883009	0.89054	0.872096	0.753144	0.0566313	0.0712126	0.0599522	0.149146	0.118836	0.0352104	0.0718121	3144.81	44	14	8h	0h	6.66135e+06	6.60426e+06	7.63551e+06	8.10454e+06	7.3155e+06	6.64854e+06	7.49647e+06	8.71575e+06	7.98552e+06	1.0053e+07	7.28204e+06	9.77732e+06	1.02349e+07	9.28788e+06	7.82091e+06	8.97181e+06	9.26093e+06	8.54461e+06	8.50386e+06	7.05452e+06	7.56661e+06	1.02349e+07	0.650849	0.645271	0.746029	0.791856	0.714763
AT5G19030.1	RNA-binding (RRM/RBD/RNP motifs) family protein	0.050277	2.25127	0.348496	0.732216	0.421397	0.784559	0.635345	0.506239	0.432598	0.256435	0.23805	0.114883	0.127024	0.101588	0.206667	0.0543171	33.66	1	1	6h	0h	23229.9	27847.4	81883	82924.6	127175	69259.5	68440.1	39231.9	53102	90202.9	118428	90699.1	80682.2	93778.5	67940.2	59523.5	40866	92754.1	52901.9	62733.6	49412.1	127175	0.18266	0.218969	0.643859	0.652049	1
AT5G48300.1	ADG1, APS1 - ADP glucose pyrophosphorylase 1	0.0504285	1.20484	0.932141	0.856141	0.786016	0.916024	0.773662	0.845303	0.865018	0.0717922	0.0422909	0.0362928	0.0837115	0.0422726	0.0910363	0.0287177	1065.8	18	17	0h	8h	7.67914e+06	6.67433e+06	7.62124e+06	6.89153e+06	6.34525e+06	6.94627e+06	6.4942e+06	5.94235e+06	6.09334e+06	7.85815e+06	7.19407e+06	6.54253e+06	6.2316e+06	5.69856e+06	6.3085e+06	7.14927e+06	5.82419e+06	6.95408e+06	6.78464e+06	6.57844e+06	7.02924e+06	7.85815e+06	0.97722	0.849352	0.969852	0.876991	0.807474
AT2G34470.1	UREG, PSKF109 - urease accessory protein G	0.0504554	1.40835	0.605043	0.85211	0.746534	0.703272	0.634106	0.735881	0.844072	0.0319989	0.157496	0.0642236	0.0525918	0.0458123	0.168767	0.0491851	204.18	5	5	2h	0h	146381	132520	144229	160034	233113	202768	187990	175873	158219	168821	173012	149994	135848	151237	156370	203592	127637	183403	186383	194840	209071	233113	0.62794	0.56848	0.618708	0.686505	1
AT3G28940.1	AIG2-like (avirulence induced gene) family protein	0.0507408	2.33014	0.415302	0.418472	0.394997	0.327346	0.458253	0.397831	0.762762	0.112413	0.0388706	0.0330852	0.134977	0.161517	0.0481878	0.211305	282.33	5	5	24h	6h	223349	260913	371916	298835	257072	306805	294572	249122	270623	118195	285814	270840	299161	212629	432934	235736	297989	286435	408718	476583	687193	687193	0.325017	0.379679	0.541211	0.434864	0.37409
AT1G60000.1	RNA-binding (RRM/RBD/RNP motifs) family protein	0.0507738	3.50255	0.331422	0.272264	0.231154	0.754768	0.516467	0.215491	0.493332	0.190594	0.0990533	0.40037	0.246368	0.106676	0.373241	0.409584	80.4	1	1	6h	10h	16138.4	5259.55	21286	10574.4	16386.9	8103.86	0	29770.5	0	42930.2	21777.6	32499.2	16950	24061.4	25504.7	0	27753.2	0	18936	4824.37	39776.2	42930.2	0.375923	0.122514	0.495828	0.246316	0.381709
AT5G10460.1	Haloacid dehalogenase-like hydrolase (HAD) superfamily protein	0.0512083	3.24841	0.785944	0.651382	0.613018	0.241947	0.658501	0.614116	0.419165	0.213324	0.0933733	0.201008	0.282199	0.285087	0.223353	0.177358	101.72	1	1	0h	6h	120360	69009.8	94419.2	65788.2	82060.9	87352.4	47508.8	95140.1	78700.2	7568.61	11519.4	68274.5	41970.3	109505	86297.5	92667.4	43115.9	85962.4	57406.8	67452.2	26493.6	120360	1	0.57336	0.784472	0.546594	0.681794
AT4G12720.4	NUDT7 - MutT/nudix family protein	0.0520185	1.61909	0.771389	0.79747	0.784182	0.848163	0.571997	0.771074	0.926113	0.139184	0.0808268	0.0261185	0.166386	0.0745725	0.178609	0.0877197	229.29	2	2	24h	8h	77712	61048.4	55233.1	60179.4	73726	66647	68162.6	65140.9	63907.1	83372.7	73996.6	55931.6	51168.1	40745	51936.1	50414.5	63238.5	80261.3	83828.6	69507.9	79567.7	83828.6	0.927034	0.728252	0.658881	0.717886	0.879484
AT5G49910.1	CPHSC70-2EAT SHOCK PROTEIN 70-2, HSC70-7, cpHsc70-2 - chloroplast heat shock protein 70-2	0.0522976	1.34789	0.691809	0.686907	0.663776	0.886592	0.657761	0.691706	0.714159	0.0840115	0.024411	0.0122875	0.120108	0.0996237	0.0585583	0.0774243	1672.76	24	8	6h	8h	4.25263e+06	3.39166e+06	4.18542e+06	4.061e+06	3.90109e+06	3.78381e+06	3.73212e+06	3.86324e+06	3.75499e+06	5.69989e+06	5.12434e+06	4.3362e+06	4.40073e+06	3.48699e+06	3.35978e+06	3.79663e+06	3.70677e+06	4.32455e+06	3.88455e+06	3.75284e+06	4.57451e+06	5.69989e+06	0.746089	0.59504	0.734298	0.712469	0.684414
AT1G51900.1	Regulator of Vps4 activity in the MVB pathway protein	0.0528526	1.80431	0.800532	0.687835	0.734457	0.64525	0.567555	0.638601	0.443677	0.219049	0.119515	0.113608	0.131629	0.0621471	0.0488347	0.124909	26.92	1	1	0h	24h	328725	274647	186093	250376	247170	180781	212018	228835	283451	176455	260250	199626	189075	205631	165004	220728	217567	191478	186359	146925	104259	328725	1	0.835491	0.566106	0.761656	0.751903
AT5G38430.1	Ribulose bisphosphate carboxylase (small chain) family protein	0.0530892	1.38969	0.750508	0.589851	0.619853	0.785576	0.565288	0.613522	0.583893	0.0716123	0.0580749	0.0358685	0.18662	0.0503221	0.068163	0.0931121	1438.64	19	7	6h	8h	8.24258e+07	6.94867e+07	8.23594e+07	6.74173e+07	6.13733e+07	5.53319e+07	6.81371e+07	6.06791e+07	6.46716e+07	1.0405e+08	6.86541e+07	7.2514e+07	6.45592e+07	5.43054e+07	5.75906e+07	6.71868e+07	5.56903e+07	6.86343e+07	5.94075e+07	5.18098e+07	7.10456e+07	1.0405e+08	0.792172	0.667818	0.791534	0.64793	0.589842
AT3G15356.1	Legume lectin family protein	0.0551901	2.76813	0.366017	0.330598	0.29346	0.286981	0.270427	0.348411	0.748577	0.175288	0.0660578	0.00947575	0.0771481	0.0292656	0.0593944	0.34288	352.33	7	7	24h	8h	916784	660799	314830	478369	697290	533626	514517	486915	515839	419919	648100	415753	521659	423243	453282	695898	613133	492354	1.72343e+06	1.52995e+06	616978	1.72343e+06	0.531954	0.383421	0.182676	0.277568	0.404594
AT5G35360.1;AT5G35360.2;AT5G35360.3	CAC2 - acetyl Co-enzyme a carboxylase biotin carboxylase subunit	0.0557959	1.24439	0.83785	0.838757	0.801027	0.945756	0.773266	0.760017	0.859002	0.0325529	0.0144295	0.0237927	0.0917769	0.106358	0.0505733	0.0712316	872.01	15	15	6h	10h	4.29447e+06	3.97874e+06	4.09024e+06	4.09163e+06	4.07803e+06	4.20719e+06	4.04424e+06	3.81342e+06	3.96243e+06	4.91872e+06	4.90632e+06	4.1307e+06	4.4027e+06	3.5701e+06	3.43765e+06	3.51342e+06	4.00551e+06	3.69601e+06	3.97301e+06	4.07732e+06	4.62526e+06	4.91872e+06	0.873087	0.808898	0.831565	0.831847	0.829082
AT3G58610.1	ketol-acid reductoisomerase	0.0558819	1.2971	0.74167	0.79779	0.775725	0.950382	0.732695	0.769623	0.779596	0.113223	0.0219855	0.0434885	0.0634986	0.0705171	0.0403107	0.0977042	1566.23	22	22	6h	8h	7.87338e+06	8.98753e+06	1.06555e+07	9.71243e+06	1.01801e+07	9.70597e+06	9.70243e+06	1.00682e+07	9.00929e+06	1.20246e+07	1.23669e+07	1.08683e+07	1.00131e+07	8.86952e+06	8.30083e+06	9.80091e+06	8.94222e+06	9.81037e+06	9.4523e+06	8.53843e+06	1.09328e+07	1.23669e+07	0.636651	0.726742	0.861617	0.785358	0.823175
AT1G75350.1	emb2184 - Ribosomal protein L31	0.0564135	1.3563	0.825512	0.65052	0.632205	0.766849	0.710922	0.857461	0.755738	0.0846093	0.0642963	0.017345	0.145336	0.0981792	0.127503	0.00882513	206.13	4	4	10h	4h	628750	747738	761658	527095	625666	532140	562679	540726	534059	560826	802450	622928	672006	652807	516535	651209	863362	706326	648395	661266	647765	863362	0.728258	0.866077	0.8822	0.610515	0.724686
AT5G58940.1	CRCK1 - calmodulin-binding receptor-like cytoplasmic kinase 1	0.056786	1.48542	0.896099	0.645799	0.661431	0.867037	0.603263	0.72807	0.761052	0.0295426	0.0431591	0.0828835	0.187684	0.121173	0.0760825	0.164605	27.51	1	1	0h	8h	514889	539788	548942	355583	398164	401945	349314	447332	387022	596519	389137	565956	439441	341848	298283	471957	383913	447052	365044	437550	559351	596519	0.863157	0.904897	0.920243	0.596097	0.66748
AT5G52920.1	PKP1, PKP-BETA1, PKP2 - plastidic pyruvate kinase beta subunit 1	0.0568327	1.37955	0.847799	0.710029	0.655093	0.903731	0.771084	0.712612	0.789986	0.131963	0.0478878	0.0482458	0.0994112	0.0793774	0.00693569	0.145561	407.2	8	6	6h	4h	648529	606031	476163	520786	464262	464427	433579	482959	420790	680477	545369	619060	587054	494947	492113	484504	480417	489829	452565	513796	646341	680477	0.953051	0.890597	0.699749	0.765325	0.68226
AT5G46290.3;AT5G46290.1;AT5G46290.2	KASI - 3-ketoacyl-acyl carrier protein synthase I	0.057111	1.66003	0.593686	0.517994	0.709634	0.859888	0.673129	0.70906	0.807323	0.139018	0.0551993	0.110631	0.124463	0.102202	0.174593	0.103818	406.63	8	8	6h	2h	710677	1.12112e+06	1.08737e+06	949082	773024	824884	1.2808e+06	1.25421e+06	954283	1.63901e+06	1.24913e+06	1.33994e+06	1.1713e+06	1.22605e+06	912441	1.40093e+06	1.24057e+06	844963	1.26507e+06	1.18974e+06	1.51482e+06	1.63901e+06	0.433602	0.684022	0.663433	0.579059	0.471641
AT4G37550.3;AT4G37550.1;AT4G37550.2;AT4G37560.1	Acetamidase/Formamidase family protein	0.0571519	1.21166	0.968357	0.927577	0.825214	0.876145	0.799304	0.799195	0.80489	0.0353926	0.0404283	0.0871449	0.0455631	0.0861549	0.090084	0.0705952	181.68	5	5	0h	10h	467387	479404	445912	422593	452629	458831	441599	359999	385235	435858	429117	395107	425057	342475	382036	425028	338762	385623	423998	359391	374213	479404	0.974933	1	0.930137	0.881496	0.944149
AT5G54810.1	TSB1, TRPB, TRP2, ATTSB1 - tryptophan synthase beta-subunit 1	0.0584719	1.43661	0.648419	0.594364	0.670968	0.814866	0.659538	0.729802	0.853867	0.0470069	0.0591169	0.0862301	0.132028	0.0734825	0.138848	0.132636	607.38	9	5	24h	2h	1.29062e+06	1.12595e+06	1.26685e+06	1.05299e+06	1.25438e+06	1.06899e+06	1.2818e+06	1.10187e+06	1.42785e+06	1.82365e+06	1.34416e+06	1.46115e+06	1.40078e+06	1.21821e+06	1.1276e+06	1.66877e+06	1.1524e+06	1.32457e+06	1.89354e+06	1.4033e+06	1.55366e+06	1.89354e+06	0.681592	0.594626	0.669039	0.556094	0.662451
AT2G47390.1	Prolyl oligopeptidase family protein	0.0585715	1.20486	0.942689	0.899741	0.833646	0.892977	0.782404	0.826779	0.878538	0.0615078	0.0143157	0.0167992	0.0794006	0.030089	0.0798115	0.0700459	1349.78	24	24	0h	8h	3.02138e+06	2.79038e+06	3.17918e+06	2.85599e+06	2.81732e+06	2.90801e+06	2.60665e+06	2.70986e+06	2.63443e+06	3.06029e+06	2.89249e+06	2.56403e+06	2.59749e+06	2.44024e+06	2.4245e+06	2.87066e+06	2.36458e+06	2.6502e+06	2.78684e+06	2.57351e+06	3.01875e+06	3.17918e+06	0.950363	0.877705	1	0.898342	0.886176
AT3G09630.1;AT3G09630.2	Ribosomal protein L4/L1 family	0.0591209	9.6554	0.397715	0.0756511	0.340715	0.46698	0.730442	0.215129	0.42111	0.303295	0.0228888	0.460676	0.286161	0.235263	0.167032	0.191548	371.53	9	2	8h	2h	8154.63	15822.8	38834.8	3220.05	5371.75	3355.98	3769.69	45939.7	4100.65	29019	7799.36	36933.1	32895.5	52644.2	29820.9	4422.38	21225.3	8328.16	17122.6	15604.6	33779.8	52644.2	0.154901	0.300561	0.737683	0.0611663	0.102039
AT1G21670.1	unknown protein	0.0598367	1.74453	0.858197	0.677002	0.585853	0.690438	0.491937	0.633247	0.588822	0.200734	0.139952	0.0436894	0.0935501	0.0590228	0.150352	0.0741419	101.7	3	3	0h	8h	117070	176223	186266	110919	111186	156203	108865	101120	117389	124754	147634	113428	92443.1	80254	102197	121512	88337.5	144008	119276	93850.3	115907	186266	0.62851	0.946082	1	0.595485	0.596919
AT2G33800.1	Ribosomal protein S5 family protein	0.0602094	1.47855	0.681256	0.550216	0.581706	0.81352	0.593514	0.658711	0.671129	0.0889835	0.0272644	0.0996429	0.161499	0.0548425	0.117708	0.0476843	371.05	5	5	6h	2h	2.24196e+06	2.64683e+06	2.91724e+06	1.994e+06	2.2019e+06	2.10864e+06	2.63604e+06	2.14168e+06	1.88763e+06	3.81943e+06	2.75454e+06	2.74757e+06	2.49473e+06	2.08267e+06	2.22325e+06	2.30042e+06	3.03266e+06	2.21463e+06	2.36534e+06	2.72372e+06	2.60093e+06	3.81943e+06	0.586988	0.692989	0.76379	0.522067	0.5765
AT5G26570.1;AT5G26570.2	PWD, OK1, ATGWD3 - catalytics;carbohydrate kinases;phosphoglucan, water dikinases	0.0605417	1.22381	0.766972	0.872669	0.938625	0.835036	0.809996	0.768481	0.926021	0.0955414	0.0253195	0.0730646	0.112298	0.0611803	0.0662061	0.0044692	645.69	14	14	4h	0h	490755	620885	522474	629693	599014	630605	710201	680423	609214	650821	626259	502050	624853	543880	557048	570994	491528	574808	660199	658683	654103	710201	0.691008	0.874238	0.73567	0.88664	0.843442
AT4G14890.1	FdC2 - 2Fe-2S ferredoxin-like superfamily protein	0.0607181	1.56318	0.556523	0.671841	0.684751	0.793558	0.701703	0.715678	0.507657	0.0715282	0.0466833	0.0932595	0.212952	0.0840343	0.0947579	0.0987937	301.11	4	4	6h	24h	551028	677318	541471	710040	762703	663800	672253	839950	665395	609148	1.06004e+06	854426	694888	846657	689962	642737	820191	813020	475873	659047	479495	1.06004e+06	0.519816	0.638953	0.510801	0.669822	0.719502
AT2G41680.1	NTRC - NADPH-dependent thioredoxin reductase C	0.0609857	1.22876	0.853495	0.824854	0.801736	0.935551	0.761377	0.781322	0.788505	0.0358881	0.0278757	0.0388105	0.0687738	0.105581	0.0546368	0.0518322	667.06	10	10	6h	8h	3.21345e+06	3.22931e+06	2.99273e+06	2.95949e+06	3.00395e+06	3.15542e+06	3.1142e+06	2.83835e+06	2.91074e+06	3.68504e+06	3.47687e+06	3.18072e+06	3.21776e+06	2.44466e+06	2.75469e+06	3.08051e+06	2.67783e+06	2.87927e+06	3.12409e+06	2.82299e+06	2.76994e+06	3.68504e+06	0.872026	0.87633	0.81213	0.803109	0.815173
AT1G09590.1;AT1G57660.1	Translation protein SH3-like family protein	0.061058	1.86367	0.554924	0.681748	0.664307	0.890162	0.7065	0.687721	0.47764	0.036227	0.251857	0.0739142	0.140981	0.199284	0.0940441	0.0534643	173.21	5	5	6h	24h	608966	540470	550500	570225	992020	526197	660718	761065	613232	1.02112e+06	959137	746633	789205	882374	492688	766964	591909	747866	450140	462696	550349	1.02112e+06	0.596369	0.52929	0.539113	0.55843	0.9715
AT1G50900.1	GDC1 - Ankyrin repeat family protein	0.0611299	3.43995	0.185647	0.454574	0.386687	0.638618	0.342672	0.541842	0.389714	0.175288	0.133426	0.110492	0.35732	0.125791	0.150746	0.0567259	137.21	2	2	6h	0h	10954.1	38304.6	6009.55	29989.2	54629.1	50711.1	50775.3	34377.1	29966.7	62553	99235.3	28332	38718	43445.6	19851.9	69866.6	40294.5	51148.6	32193.1	41475.3	42351.8	99235.3	0.110385	0.385998	0.0605585	0.302203	0.550501
AT5G04140.1	GLU1, GLS1, GLUS, FD-GOGAT - glutamate synthase 1	0.0626503	1.17588	0.848102	0.746944	0.747959	0.843669	0.72125	0.730243	0.769819	0.0140203	0.0366049	0.0480041	0.135609	0.0135648	0.0109656	0.0363343	6292.12	79	71	0h	8h	8.90085e+07	8.66204e+07	8.92688e+07	7.47077e+07	8.20363e+07	7.65579e+07	8.3597e+07	7.43742e+07	7.56476e+07	1.04114e+08	8.05072e+07	7.88918e+07	7.66174e+07	7.48294e+07	7.38297e+07	7.6271e+07	7.47849e+07	7.70293e+07	7.59061e+07	8.13703e+07	8.31701e+07	1.04114e+08	0.854915	0.831978	0.857414	0.717557	0.787948
AT3G58140.1	phenylalanyl-tRNA synthetase class IIc family protein	0.0629654	1.29322	0.846133	0.656221	0.700417	0.848638	0.799614	0.704684	0.699742	0.0484567	0.0467709	0.0210191	0.16925	0.0692292	0.0233098	0.102447	524.54	10	9	6h	2h	1.05212e+06	1.06229e+06	956065	809292	731056	840965	866413	856888	818393	1.20961e+06	805471	1.06448e+06	1.03131e+06	872472	997879	830214	884124	842840	826839	733446	978958	1.20961e+06	0.869799	0.878209	0.790391	0.669053	0.604374
AT1G36390.1	Co-chaperone GrpE family protein	0.065306	1.66885	0.674295	0.698285	0.621518	0.77426	0.463947	0.553405	0.472793	0.207152	0.0425335	0.146593	0.199757	0.0687786	0.11476	0.0819202	96.52	2	2	6h	8h	294909	181620	176649	236840	229365	210212	253415	161865	186774	322894	226809	200309	164269	160914	124235	217475	143647	174952	172705	122681	162601	322894	0.913328	0.562475	0.54708	0.733489	0.710341
AT3G07720.1	Galactose oxidase/kelch repeat superfamily protein	0.0654751	1.61787	0.646836	0.546046	0.688877	0.722095	0.631135	0.723295	0.883431	0.0929284	0.0733811	0.122285	0.185909	0.0960945	0.0631236	0.103328	110.71	2	2	24h	2h	120721	160794	149261	111816	111809	140028	179657	125382	153736	207946	135714	137237	155282	115716	149321	167917	144407	169373	188067	178284	221992	221992	0.543809	0.724325	0.672373	0.503695	0.503664
AT1G04120.1	ATMRP5, MRP5, ATABCC5, ABCC5 - multidrug resistance-associated protein 5	0.0656093	1.71913	0.744115	0.666973	0.7858	0.489686	0.841835	0.758655	0.824144	0.0489757	0.0296946	0.185599	0.208959	0.138769	0.0753269	0.0516674	26.47	1	1	8h	6h	927250	860666	813658	817051	753968	760849	1.15489e+06	858667	733754	294625	755055	662356	1.1654e+06	862990	914831	982922	854425	815062	1.01796e+06	897858	965553	1.1654e+06	0.79565	0.738516	0.69818	0.701092	0.646962
AT3G57050.3;AT3G57050.1;AT3G57050.2	CBL - cystathionine beta-lyase	0.0659145	1.5695	0.623839	0.53197	0.691467	0.755747	0.583452	0.587656	0.481522	0.0567351	0.051231	0.0699002	0.215018	0.0718739	0.105976	0.0710223	210.23	5	5	6h	24h	199325	237111	209337	202887	168213	179572	264858	233480	217439	345053	205322	231943	205754	174604	223607	220202	160751	227363	181985	137923	178543	345053	0.577664	0.687173	0.60668	0.58799	0.487499
AT5G51970.1	GroES-like zinc-binding alcohol dehydrogenase family protein	0.0679471	1.20222	0.892201	0.742127	0.757883	0.797906	0.790298	0.75049	0.768408	0.0964472	0.0162626	0.0405521	0.0489379	0.0769503	0.0306212	0.0265374	724.23	12	12	0h	2h	4.80749e+06	4.14655e+06	3.91369e+06	3.63451e+06	3.48175e+06	3.58704e+06	3.46679e+06	3.6111e+06	3.85264e+06	3.6051e+06	4.0754e+06	3.82727e+06	4.16366e+06	3.42403e+06	3.81034e+06	3.63082e+06	3.45067e+06	3.74242e+06	3.82992e+06	3.57679e+06	3.67562e+06	4.80749e+06	1	0.86252	0.814082	0.756011	0.724235
AT1G67090.1;AT1G67090.2	RBCS1A - ribulose bisphosphate carboxylase small chain 1A	0.0688571	1.40341	0.732064	0.616865	0.655805	0.803451	0.572499	0.614923	0.604321	0.0623549	0.0855863	0.0396542	0.171792	0.034086	0.038621	0.117039	1866.41	21	12	6h	8h	4.0466e+08	3.44717e+08	3.96625e+08	3.71956e+08	3.07554e+08	2.86156e+08	3.64029e+08	3.22869e+08	3.39724e+08	5.21813e+08	3.55858e+08	3.80083e+08	3.19248e+08	2.87562e+08	2.89402e+08	3.21037e+08	3.00641e+08	3.40946e+08	2.83252e+08	2.77005e+08	3.85771e+08	5.21813e+08	0.775489	0.660614	0.760091	0.712814	0.589394
AT1G10760.1	SEX1, SOP1, SOP, GWD1, GWD - Pyruvate phosphate dikinase, PEP/pyruvate binding domain	0.0692857	1.4474	0.553458	0.613444	0.725819	0.801074	0.659605	0.645128	0.693293	0.0993077	0.0473197	0.0543527	0.175023	0.050629	0.0729742	0.0573302	894.32	19	16	6h	0h	728854	919164	1.04971e+06	1.0064e+06	915434	1.06828e+06	1.23252e+06	1.228e+06	1.07735e+06	1.62477e+06	1.19015e+06	1.08976e+06	1.14695e+06	983878	1.08429e+06	1.17719e+06	943982	1.02338e+06	1.23363e+06	1.06515e+06	1.08054e+06	1.62477e+06	0.448589	0.565719	0.646066	0.619412	0.563423
AT2G24940.1	AtMAPR2, MAPR2 - membrane-associated progesterone binding protein 2	0.069968	1.56231	0.655372	0.643688	0.737947	0.837767	0.536236	0.637539	0.63727	0.0928414	0.121106	0.136062	0.144357	0.0807379	0.0546143	0.0524207	264.98	5	5	6h	8h	1.51616e+06	1.52925e+06	1.1775e+06	1.65915e+06	1.34562e+06	1.14286e+06	1.92202e+06	1.40183e+06	1.43113e+06	2.14784e+06	1.69638e+06	1.55395e+06	1.25765e+06	1.24597e+06	951625	1.24544e+06	1.38387e+06	1.47869e+06	1.45295e+06	1.24087e+06	1.41246e+06	2.14784e+06	0.705899	0.711992	0.548226	0.772471	0.626496
AT4G39150.1	DNAJ heat shock N-terminal domain-containing protein	0.0700607	1.5316	0.564353	0.591006	0.835022	0.561587	0.838417	0.76661	0.860125	0.175565	0.163531	0.0715226	0.122202	0.0355335	0.0964902	0.240046	84.54	1	1	24h	6h	29671.3	22056.7	15705.2	24549.9	16579.7	29488.2	30022.7	35389.2	34362.9	19116	20023.5	27963.3	32099.7	33175.7	34905	28741.5	27913.6	34945.3	39726.7	39829.2	23218.3	39829.2	0.744964	0.553783	0.394313	0.616379	0.416271
AT1G11910.1;AT1G62290.1	APA1, ATAPA1 - aspartic proteinase A1	0.0705254	1.82069	0.602177	0.608536	0.688736	0.540113	0.465277	0.570053	0.847125	0.0485223	0.0824123	0.152923	0.0487819	0.0879271	0.250152	0.135294	108.54	2	2	24h	8h	72297.3	83277.5	73025.4	86849.4	78087.8	66076.9	109351	73838.7	78270.1	66506.9	63302.4	75230	46419.2	67826.7	62383.7	108582	56301.2	51521.7	126541	93997.7	101050	126541	0.571335	0.658108	0.57709	0.686334	0.617095
AT2G27030.1	CAM5, ACAM-2 - calmodulin 5	0.0716967	2.23205	0.448482	0.389115	0.400992	0.325345	0.573627	0.548601	0.726186	0.108286	0.18582	0.0554516	0.100215	0.129838	0.12207	0.259568	477.67	6	1	24h	6h	928792	1.02317e+06	1.44199e+06	523945	960052	1.46068e+06	917024	1.17221e+06	945325	1.11233e+06	685743	664018	1.2867e+06	1.23051e+06	1.8238e+06	1.23128e+06	1.18203e+06	1.7383e+06	1.22018e+06	1.75279e+06	2.52255e+06	2.52255e+06	0.368196	0.405612	0.57164	0.207705	0.380588
AT2G22740.1	SUVH6, SDG23 - SU(VAR)3-9 homolog 6	0.0718464	2.53249	0.383921	0.59868	0.633051	0.263476	0.536181	0.667251	0.337787	0.302592	0.0805053	0.155279	0.0406003	0.228048	0.295277	0.0593292	21.65	1	1	10h	6h	3008.85	2356.61	9359.34	8644.04	7728.01	6589.59	7489.55	10310.3	6480.1	2837.91	3875.21	3392.19	3500.9	8280.02	8783.65	12784.6	7226.82	5580.18	3854.29	3907.36	5193.78	12784.6	0.23535	0.184332	0.73208	0.67613	0.604478
AT5G50950.1;AT5G50950.3	FUM2 - FUMARASE 2	0.0732146	1.79705	0.470373	0.600631	0.761694	0.739555	0.845282	0.83186	0.707608	0.164112	0.186891	0.235539	0.135968	0.137758	0.102482	0.017539	833.64	13	6	8h	0h	466377	731090	970408	678842	850205	1.23917e+06	1.16152e+06	812727	1.53628e+06	1.37709e+06	1.00568e+06	1.02572e+06	1.25478e+06	1.11229e+06	1.5287e+06	1.30238e+06	1.10975e+06	1.42178e+06	1.11783e+06	1.07586e+06	1.06756e+06	1.53628e+06	0.303575	0.475883	0.631661	0.441874	0.553418
AT2G29350.3;AT2G29350.1	SAG13 - senescence-associated gene 13	0.0733091	7.8027	0.0674208	0.100579	0.122135	0.105618	0.0922955	0.11543	0.526064	0.0632595	0.0478038	0.0841837	0.0429243	0.0287062	0.0564844	0.417478	49.84	1	1	24h	0h	21867.6	9865.3	1300.24	21285.5	7420.77	20572.9	16488.7	8257.26	35094.5	16422.9	24636.3	10689	20259.9	13824.4	11136.4	29201.9	15857.8	11495.8	163318	34748.2	59681.1	163318	0.133896	0.0604054	0.0079614	0.130331	0.0454375
AT4G21210.1;AT4G21210.2	ATRP1, RP1 - PPDK regulatory protein	0.0736069	1.47092	0.620506	0.743543	0.881991	0.747922	0.780605	0.791155	0.912715	0.0619967	0.0433487	0.0471863	0.163119	0.0662213	0.188301	0.0628116	174.95	3	3	24h	0h	359690	381923	435948	439476	479708	491870	591422	548234	534135	538827	526346	354191	452653	492339	536395	632581	467557	401270	580493	615443	536161	632581	0.568607	0.603753	0.689157	0.694734	0.758335
AT5G02450.1	Ribosomal protein L36e family protein	0.0741574	2.56883	0.28147	0.52826	0.361825	0.707511	0.527521	0.275421	0.490443	0.0950934	0.315073	0.106848	0.254717	0.155649	0.158125	0.11164	63.71	2	1	6h	10h	16933.5	31162.5	34394.2	29377.8	86736.5	38702.3	24987.1	45861.3	35191.4	52212.2	97689.7	57447.7	50974.3	67010.5	36615.4	21707.4	14728.4	44281.6	36284.9	57915.2	49533.5	97689.7	0.17334	0.318995	0.352076	0.300726	0.887877
AT1G53850.1;AT3G14290.1	PAE1, ATPAE1 - 20S proteasome alpha subunit E1	0.0744805	1.19052	0.882509	0.807528	0.796668	0.94845	0.862336	0.87997	0.941312	0.0377982	0.0383984	0.0783017	0.0578715	0.11189	0.0368728	0.0528635	674.99	8	8	6h	4h	1.12915e+06	1.08543e+06	1.03637e+06	948909	983637	1.0422e+06	1.04788e+06	868544	1.01831e+06	1.22792e+06	1.17819e+06	1.08776e+06	1.21535e+06	1.00334e+06	957958	1.12993e+06	1.07067e+06	1.041e+06	1.2068e+06	1.178e+06	1.08277e+06	1.22792e+06	0.91956	0.88396	0.844006	0.772776	0.801057
AT4G28706.2;AT4G28706.1;AT4G28706.4	pfkB-like carbohydrate kinase family protein	0.0745036	1.78048	0.708825	0.77877	0.8314	0.689153	0.901226	0.68258	0.50617	0.180509	0.168598	0.146233	0.140034	0.126161	0.131454	0.100184	211.84	3	3	8h	24h	126669	129868	79011.3	153521	109543	105594	104628	146275	142670	91120.5	133535	101579	157795	119783	149049	101386	90861.7	130876	87693.6	61676.6	90243.4	157795	0.802741	0.823014	0.50072	0.972914	0.69421
AT4G01850.1	SAM-2, MAT2, SAM2, AtSAM2 - S-adenosylmethionine synthetase 2	0.0749369	1.76009	0.439749	0.434514	0.504587	0.764782	0.495247	0.576383	0.622259	0.190121	0.0290267	0.0307922	0.206388	0.104424	0.0650526	0.143644	919.09	14	4	6h	2h	374132	489784	847150	563456	601267	525972	666437	687020	609891	1.297e+06	796357	882412	789999	523893	613118	801949	790387	650373	629513	790658	1.00104e+06	1.297e+06	0.288459	0.377628	0.653161	0.43443	0.463583
AT3G13290.1	VCR - varicose-related	0.0756659	4.89562	0.329316	0.735104	0.398813	0.150155	0.52645	0.544038	0.689791	0.186743	0.260514	0.107247	0.251232	0.0854538	0.404821	0.138778	44.4	1	1	2h	6h	14549.4	13087.9	3652.92	22997.2	31672	15177.4	13580.8	15452.1	8860.73	0.734208	13941.8	324.634	19552.1	16288.9	14180.3	20011.4	28433.8	3247.13	21440.1	17669.3	26431.8	31672	0.459379	0.413234	0.115336	0.726105	1
AT3G54060.1	unknown protein	0.076533	2.09371	0.742763	0.551701	0.638846	0.394912	0.826831	0.710928	0.64648	0.150924	0.10439	0.0780054	0.104876	0.157659	0.246979	0.250953	34.04	1	1	8h	6h	143811	146584	99518.9	78028.8	97035.4	114552	127540	103455	104368	53655.7	64264.6	89389.4	138042	174984	121020	101202	174264	97737.1	149727	125210	64433.3	174984	0.821855	0.837702	0.568732	0.44592	0.55454
AT5G19550.1	ASP2, AAT2 - aspartate aminotransferase 2	0.0773282	2.22129	0.520413	0.3539	0.44259	0.663668	0.393694	0.506677	0.786114	0.185823	0.0333488	0.08436	0.199982	0.059951	0.13673	0.283178	367.63	7	3	24h	2h	91147	160068	195827	106376	107307	90321.7	153819	118944	107428	231589	124715	213796	128752	94611.7	114825	170944	164260	100038	255805	133140	286338	286338	0.31832	0.559018	0.683902	0.371506	0.374755
AT2G43750.1	OASB, ACS1, CPACS1, ATCS-B - O-acetylserine (thiol) lyase B	0.0776735	1.28878	0.739692	0.687901	0.707182	0.846557	0.677559	0.656866	0.728619	0.0131883	0.0404065	0.0890027	0.140064	0.0246339	0.0508085	0.0404045	1539.87	22	20	6h	10h	1.11811e+07	1.09927e+07	1.07894e+07	9.59669e+06	1.02639e+07	1.07945e+07	1.19545e+07	9.36573e+06	1.01941e+07	1.48544e+07	1.2093e+07	1.0778e+07	1.04755e+07	9.7735e+06	9.94529e+06	1.04191e+07	8.9354e+06	9.91759e+06	1.06455e+07	1.0332e+07	1.14922e+07	1.48544e+07	0.752711	0.740026	0.72634	0.64605	0.690964
AT2G19730.1;AT4G29410.1	Ribosomal L28e protein family	0.0782149	1.91962	0.462485	0.45496	0.607826	0.873349	0.704016	0.546544	0.61145	0.153353	0.130672	0.064838	0.109689	0.223613	0.124577	0.19666	188.51	4	4	6h	2h	239578	381735	482376	360531	466542	258662	512167	514400	423970	795479	645290	643423	517699	755256	407135	322680	510763	470849	395627	396524	667034	795479	0.301175	0.479881	0.606397	0.453225	0.586492
AT5G17380.1	Thiamine pyrophosphate dependent pyruvate decarboxylase family protein	0.0788987	1.72511	0.450866	0.440435	0.466642	0.434975	0.445438	0.444514	0.750381	0.024335	0.051082	0.0584465	0.122417	0.108156	0.102993	0.216194	180.23	5	5	24h	6h	179512	162810	178523	162341	154587	191865	196536	154129	188403	114223	184454	203808	217707	136817	160049	195463	125403	192640	385069	241935	239841	385069	0.466181	0.422806	0.463612	0.421588	0.401453
AT1G68590.1;AT1G68590.2	Ribosomal protein PSRP-3/Ycf65	0.07911	1.64017	0.838264	0.611083	0.646077	0.511085	0.684178	0.703469	0.772791	0.152197	0.0266454	0.0981687	0.176394	0.0795295	0.0705246	0.10846	56.08	2	2	0h	6h	683304	558215	476848	435427	418210	399031	379459	512669	432274	213045	442188	392446	450146	423957	528403	458215	536004	447831	553124	586374	444656	683304	1	0.816935	0.697857	0.637237	0.61204
AT5G19220.1	ADG2, APL1 - ADP glucose pyrophosphorylase large subunit 1	0.0805781	1.25057	0.856686	0.804183	0.779272	0.910116	0.72776	0.797946	0.791347	0.0555515	0.0239958	0.0844372	0.102833	0.0366795	0.0445251	0.0676925	1563.17	23	22	6h	8h	7.08221e+06	7.56272e+06	8.06383e+06	6.90037e+06	7.09283e+06	7.32383e+06	7.71056e+06	6.2582e+06	6.68794e+06	8.83589e+06	8.23832e+06	7.05085e+06	6.67126e+06	6.06193e+06	6.55805e+06	7.33885e+06	6.60238e+06	7.21048e+06	7.02521e+06	6.37834e+06	7.57322e+06	8.83589e+06	0.801527	0.855909	0.912622	0.780947	0.80273
AT3G56130.1;AT3G56130.2	biotin/lipoyl attachment domain-containing protein	0.0807179	2.35934	0.683072	0.494909	0.615477	0.617325	0.533973	0.436823	0.289519	0.182083	0.08879	0.337166	0.113867	0.0631388	0.13245	0.171975	59.38	2	2	0h	24h	84234.2	63749.5	109411	73172.1	62446.9	50872.3	125606	59790.6	46526.7	73310.3	65829.5	93480.2	69028	58344.4	73839	74076.2	45038	45489	31745.4	59902.8	17448	125606	0.67062	0.507534	0.871061	0.58255	0.497163
AT1G56450.1	PBG1 - 20S proteasome beta subunit G1	0.0817219	1.19444	0.810857	0.79104	0.790685	0.923449	0.806968	0.780725	0.932531	0.0726668	0.0304977	0.0561159	0.124094	0.0374942	0.0766185	0.0484978	285.12	5	5	24h	10h	877379	873802	746401	802302	847242	786999	878331	779792	777329	1.01653e+06	1.02673e+06	801125	863619	787354	834632	803472	879298	721999	971229	998910	902222	1.02673e+06	0.854541	0.851057	0.726972	0.781418	0.825188
AT4G27450.1	Aluminium induced protein with YGL and LRDR motifs	0.0820841	5.85478	0.487298	0.115247	0.09296	0.100853	0.0832309	0.0921414	0.1241	0.467308	0.0134623	0.0342613	0.0223439	0.0223755	0.00688658	0.0105824	50.42	1	1	0h	8h	1.1095e+06	417894	94577.9	111534	131230	140833	59345.8	122466	127605	84146.9	131857	119685	106691	63678.4	106664	107543	93474.2	105675	144987	143934	124144	1.1095e+06	1	0.376651	0.0852439	0.100527	0.118278
AT5G44180.1	Homeodomain-like transcriptional regulator	0.0821357	3.26333	0.223701	0.460392	0.670418	0.587344	0.516966	0.499334	0.20544	0.167947	0.167786	0.178887	0.357983	0.190821	0.197958	0.0788761	28.84	1	1	4h	24h	43636.5	32420.3	4492.38	77193.5	50977.5	37604.8	105081	65584.9	70735.7	43219.9	120025	48243.1	75443.1	75100.5	35603.1	71108.9	76043.7	32645.3	35085.2	22286.9	16601.7	120025	0.363561	0.270113	0.0374286	0.643144	0.424724
AT1G18500.1;AT1G74040.1	MAML-4, IPMS1 - methylthioalkylmalate synthase-like 4	0.0825446	1.23581	0.739296	0.855806	0.913627	0.823123	0.879609	0.864795	0.887839	0.0605323	0.00501475	0.0748474	0.0418882	0.0626905	0.0396491	0.118247	417.66	8	8	4h	0h	674653	614959	724777	776393	773239	782217	883799	852135	753460	717532	734894	790370	735573	815266	845867	826983	762982	766377	694195	816688	908246	908246	0.742808	0.677084	0.797996	0.854826	0.851354
AT5G27380.1	GSH2, GSHB - glutathione synthetase 2	0.0831674	1.45289	0.60378	0.57887	0.747446	0.710056	0.712249	0.710028	0.841033	0.0606879	0.0708572	0.0961113	0.0886131	0.0902552	0.128521	0.138132	263.66	5	4	24h	2h	440478	464824	381042	352987	440026	440262	602081	466037	524304	536464	544560	431740	575603	449582	492251	566421	546830	399453	710162	532804	548842	710162	0.62025	0.654533	0.536557	0.497052	0.619613
AT1G08550.1	NPQ1, AVDE1 - non-photochemical quenching 1	0.0833061	1.25559	0.857972	0.692463	0.778147	0.869453	0.794295	0.733544	0.815674	0.0573375	0.0667416	0.100315	0.115758	0.0547288	0.0566015	0.0291087	538.78	12	12	6h	2h	1.93517e+06	1.93008e+06	1.71728e+06	1.66888e+06	1.41241e+06	1.42433e+06	1.934e+06	1.52163e+06	1.60751e+06	1.79809e+06	2.16888e+06	1.69025e+06	1.73686e+06	1.5976e+06	1.83374e+06	1.69829e+06	1.61752e+06	1.45711e+06	1.78249e+06	1.82447e+06	1.70035e+06	2.16888e+06	0.892242	0.889896	0.791778	0.769464	0.651213
AT1G35720.1	ANNAT1, OXY5, ATOXY5 - annexin 1	0.083776	3.6101	0.233002	0.575837	0.293629	0.294014	0.202798	0.159507	0.205448	0.0594667	0.367425	0.0245574	0.191979	0.0625679	0.0711951	0.0578408	176.19	5	4	2h	10h	29779.2	49424.4	47172.7	64298.1	180794	67231.9	57129.8	48335.2	53794.2	20569.2	49243.9	89655	28483.6	49573.6	31937.2	43642.1	22580.6	20291.4	26277.4	47137.2	38016.7	180794	0.164713	0.273374	0.260919	0.355642	1
AT4G39970.1	Haloacid dehalogenase-like hydrolase (HAD) superfamily protein	0.0840438	1.16542	0.939369	0.821953	0.862003	0.83019	0.837604	0.835061	0.806038	0.0544449	0.0485534	0.0399367	0.0684316	0.0278921	0.0300155	0.0542231	412.14	7	6	0h	24h	1.48605e+06	1.32951e+06	1.37229e+06	1.14806e+06	1.22404e+06	1.29229e+06	1.34231e+06	1.22383e+06	1.2768e+06	1.35086e+06	1.1682e+06	1.18206e+06	1.24327e+06	1.28688e+06	1.20402e+06	1.22744e+06	1.20464e+06	1.29074e+06	1.16472e+06	1.13905e+06	1.28967e+06	1.48605e+06	1	0.89466	0.923449	0.772557	0.823686
AT3G29185.2;AT3G29185.1	Domain of unknown function (DUF3598)	0.0842403	1.41743	0.756898	0.730428	0.796837	0.868238	0.709271	0.729511	0.612543	0.112355	0.0981544	0.0357397	0.114512	0.0580534	0.0424055	0.109087	370.94	6	5	6h	24h	342121	253401	303482	247949	325127	294488	331419	304398	310624	313867	395916	321465	307350	267284	267801	284460	307365	274649	265897	268973	192676	395916	0.864126	0.640036	0.766532	0.626267	0.821202
AT5G01650.1	Tautomerase/MIF superfamily protein	0.0845472	1.35974	0.788835	0.659048	0.682032	0.896133	0.671915	0.708534	0.718667	0.123458	0.0769589	0.077241	0.0904691	0.0487092	0.123537	0.0392084	123.31	3	2	6h	2h	202498	223093	162718	143760	165898	181857	165296	190525	152835	248598	207463	212270	164952	156106	180053	185204	141918	201299	167559	182597	185822	248598	0.814559	0.897404	0.654542	0.578283	0.667332
AT4G24620.1;AT4G24620.2	PGI1, PGI - phosphoglucose isomerase 1	0.0860806	1.17354	0.920955	0.803358	0.784765	0.860537	0.802841	0.799986	0.851591	0.0748562	0.0257736	0.0736525	0.0593899	0.0270679	0.0561886	0.0276085	936.95	15	15	0h	4h	2.83842e+06	3.33483e+06	3.04043e+06	2.58158e+06	2.74394e+06	2.71167e+06	2.36493e+06	2.8556e+06	2.63065e+06	3.06143e+06	2.66589e+06	2.88191e+06	2.57345e+06	2.7366e+06	2.72197e+06	2.81998e+06	2.45852e+06	2.72495e+06	2.80117e+06	2.94502e+06	2.77354e+06	3.33483e+06	0.851144	1	0.91172	0.774126	0.822811
AT2G47130.1	NAD(P)-binding Rossmann-fold superfamily protein	0.0861313	12.9996	0.383184	0.327305	0.236307	0.125513	0.0294765	0.206169	0.0390519	0.534349	0.0224265	0.154189	0.117711	0.0487262	0.277917	0.0122537	31.27	1	1	0h	8h	76837.6	4707.5	6783.63	24447.5	27112.7	23887.7	24292.8	4500.37	25678.7	3049.04	19954.8	5928.44	0	6586.44	208.27	40260.6	6597.76	666.328	2854.04	2141.02	4006.91	76837.6	1	0.0612656	0.0882852	0.318171	0.352857
AT1G48420.1	D-CDES, ATACD1, ACD1 - D-cysteine desulfhydrase	0.0862894	1.15964	0.916229	0.826524	0.886416	0.931973	0.832798	0.809221	0.938406	0.0107153	0.0971303	0.0546049	0.0377126	0.0414307	0.080615	0.058112	411.21	6	6	24h	10h	726335	717726	709546	608886	598609	735259	686049	740892	656590	755311	697643	737659	657937	681900	617664	649984	564418	687682	783504	729182	693049	783504	0.927034	0.916047	0.905606	0.777132	0.764016
AT3G56460.1	GroES-like zinc-binding alcohol dehydrogenase family protein	0.0876999	2.27142	0.446907	0.311368	0.486093	0.663701	0.503453	0.458488	0.707247	0.0606668	0.0382065	0.0442735	0.322678	0.035939	0.160479	0.253514	245.99	6	4	24h	2h	63893.2	52753.5	49569.3	43673.8	37838.5	34293.2	55379.7	59206.5	66203.7	123975	44213.6	78658.5	67410.5	60985.3	58850.7	35945.9	75557.2	59019.8	76660.3	63246.1	123136	123975	0.515372	0.425517	0.399833	0.352279	0.305211
AT1G63770.2;AT1G63770.1;AT1G63770.3	Peptidase M1 family protein	0.0880614	1.25249	0.769789	0.675243	0.664037	0.813942	0.649857	0.677198	0.693726	0.0352806	0.0119193	0.0468939	0.161248	0.0639608	0.0318994	0.0456182	2221.65	36	36	6h	8h	6.31245e+06	6.09936e+06	5.76183e+06	5.40543e+06	5.31814e+06	5.21798e+06	5.65163e+06	5.00265e+06	5.02271e+06	7.86953e+06	5.72161e+06	5.62488e+06	5.69411e+06	4.79212e+06	4.85598e+06	5.38211e+06	5.05597e+06	5.54962e+06	5.79562e+06	5.08128e+06	5.501e+06	7.86953e+06	0.802137	0.77506	0.732169	0.686881	0.675788
AT3G05900.1	neurofilament protein-related	0.0881674	5.30113	0.807016	0.404168	0.403249	0.362673	0.444703	0.388538	0.152235	0.233219	0.22067	0.212745	0.192788	0.127343	0.28477	0.107753	483.78	9	9	0h	24h	610673	383154	699362	298383	428524	121072	428189	287116	130748	126830	395264	238825	208272	358462	366293	94008.2	486982	234197	39123.2	187863	92415.7	699362	0.873186	0.547862	1	0.426651	0.612736
AT1G21500.1	unknown protein; Has 29 Blast hits to 29 proteins in 12 species: Archae - 0; Bacteria - 0; Metazoa - 0; Fungi - 2; Plants - 27; Viruses - 0; Other Eukaryotes - 0 (source: NCBI BLink).	0.0887031	Infinity	0	0.00263964	0.334078	0	0.011467	0.0117399	0.0024732	0	0.000745539	0.576707	0	0.00966169	0.0150873	0.00428371	67.52	1	1	4h	0h	0	0	0	89.2822	100.21	55.871	30984.5	0	69.1852	0	0	0	335.862	663.906	66.1277	0	891.019	200.248	229.893	0	0	30984.5	0	0	0	0.00288151	0.00323421
AT5G35790.1	G6PD1 - glucose-6-phosphate dehydrogenase 1	0.0890822	1.37163	0.705538	0.607285	0.701568	0.792366	0.653347	0.589036	0.577681	0.0638727	0.101577	0.0604667	0.193022	0.027065	0.0435943	0.0310792	135.94	2	2	6h	24h	150899	126224	135607	140792	103125	111336	149848	126905	133655	194996	120581	147947	133456	123785	124959	117361	121829	105389	119596	109871	108468	194996	0.773859	0.647318	0.695437	0.722028	0.528858
AT3G15360.1	ATHM4, TRX-M4, ATM4 - thioredoxin M-type 4	0.089142	1.51799	0.706377	0.694193	0.852669	0.654042	0.744126	0.567733	0.561708	0.0709502	0.090651	0.139565	0.0919382	0.171687	0.0921992	0.124174	306.86	5	5	4h	24h	2.92135e+06	2.98153e+06	2.46877e+06	2.42964e+06	3.13306e+06	2.66454e+06	3.95051e+06	2.85403e+06	3.30089e+06	2.81723e+06	2.76883e+06	2.16534e+06	2.5584e+06	2.53787e+06	3.72276e+06	2.66317e+06	2.02029e+06	2.04504e+06	1.70939e+06	2.25976e+06	2.68795e+06	3.95051e+06	0.739487	0.75472	0.624924	0.61502	0.793078
AT1G64980.1	Nucleotide-diphospho-sugar transferases superfamily protein	0.0893776	2.40483	0.245405	0.311988	0.355858	0.590156	0.382996	0.386556	0.391406	0.041163	0.100074	0.0105569	0.359341	0.0603766	0.0678453	0.0171574	65.7	2	2	6h	0h	69678	93203.7	71447.2	135537	75718	86652.2	109402	115504	114891	318289	140471	104761	130379	135426	99905.4	103351	146134	119624	130734	122693	120313	318289	0.218914	0.292827	0.224473	0.425829	0.237891
AT4G30530.1	Class I glutamine amidotransferase-like superfamily protein	0.0896068	1.42609	0.587259	0.601469	0.652697	0.666678	0.715879	0.837486	0.805664	0.0595745	0.120788	0.0757539	0.088911	0.0609954	0.140896	0.167473	277.74	7	7	10h	0h	621038	674852	758903	821273	546288	736949	839268	665311	779178	663676	866538	802461	916966	790063	797797	1.16632e+06	874311	889695	1.13909e+06	931168	748718	1.16632e+06	0.532478	0.578618	0.650683	0.704159	0.468387
AT4G29060.1;AT4G29060.2	emb2726 - elongation factor Ts family protein	0.0910126	1.2744	0.812259	0.834777	0.858171	0.923363	0.792888	0.856178	0.724546	0.0637122	0.0458548	0.135186	0.0769881	0.0272008	0.0479733	0.0551082	2614.49	37	37	6h	24h	1.65344e+07	1.50822e+07	1.41603e+07	1.47165e+07	1.59576e+07	1.63719e+07	1.87859e+07	1.37285e+07	1.58501e+07	1.7554e+07	1.86773e+07	1.58072e+07	1.44776e+07	1.47427e+07	1.54649e+07	1.6894e+07	1.51132e+07	1.62448e+07	1.3417e+07	1.47298e+07	1.26868e+07	1.87859e+07	0.880153	0.802847	0.753776	0.783383	0.849446
AT3G11830.1	TCP-1/cpn60 chaperonin family protein	0.0914045	1.50157	0.616257	0.763258	0.819829	0.770423	0.86515	0.845584	0.925356	0.0671208	0.107071	0.136528	0.172383	0.0963148	0.0921067	0.0982688	254.81	5	5	24h	0h	105459	131075	116908	122283	157967	157502	179312	162732	128154	155152	111111	175599	182522	145921	167748	161466	144144	179360	155622	183921	191177	191177	0.551631	0.685622	0.611517	0.63963	0.826289
AT1G17880.1	BTF3, ATBTF3 - basic transcription factor 3	0.0920233	2.32545	0.287195	0.582436	0.386121	0.592975	0.667857	0.493563	0.597848	0.0242595	0.268533	0.122467	0.126913	0.287655	0.192482	0.16342	136.96	2	2	8h	0h	96001.8	88896.9	81032.7	109389	271127	158797	78919.5	153912	124702	219034	188724	141314	155639	308654	154117	126649	110099	220272	183341	235551	134692	308654	0.311034	0.288015	0.262536	0.354408	0.878418
AT1G22000.1	FBD, F-box and Leucine Rich Repeat domains containing protein	0.0920471	2.98186	0.64277	0.625466	0.841852	0.283916	0.846598	0.686843	0.711683	0.100248	0.169198	0.160917	0.232569	0.164379	0.00574436	0.120448	24.27	1	1	8h	6h	20118.2	18816	14765.1	12133.4	21181.2	18939	24628.8	18489.1	27213.3	579.179	12865.9	10274.3	24135.8	18744.1	27847.8	19097.8	19299.7	18983.8	22823.6	20432.9	16200	27847.8	0.722433	0.675671	0.530205	0.435704	0.760606
AT5G23540.1;AT5G23540.2	Mov34/MPN/PAD-1 family protein	0.09236	1.52423	0.579685	0.550811	0.620142	0.66604	0.644818	0.629991	0.839562	0.0777982	0.03462	0.0276195	0.189922	0.0584457	0.0711383	0.139526	262.34	4	4	24h	2h	280472	367725	329315	289620	310709	328493	360528	354176	331031	481054	267546	374531	400248	346300	340795	384025	369620	308697	433978	419665	562093	562093	0.498978	0.654205	0.585872	0.515253	0.552772
AT3G62030.2;AT3G62030.1	ROC4 - rotamase CYP 4	0.0924645	1.22242	0.829224	0.681123	0.727863	0.832617	0.693447	0.717678	0.753957	0.0263833	0.080475	0.0476285	0.144967	0.0291512	0.0117246	0.0694313	1167.08	15	15	6h	2h	6.95904e+07	6.53015e+07	6.76676e+07	5.27263e+07	6.29376e+07	5.07178e+07	6.29702e+07	5.52347e+07	5.95945e+07	8.14253e+07	6.08542e+07	6.11087e+07	5.61028e+07	5.42919e+07	5.89978e+07	5.74855e+07	5.93949e+07	5.8431e+07	5.4905e+07	6.52735e+07	6.3995e+07	8.14253e+07	0.854653	0.80198	0.83104	0.647543	0.772949
AT4G34490.1	ATCAP1, CAP 1, CAP1 - cyclase associated protein 1	0.0925784	2375.31	0.250893	0.000236322	0.2232	0.203923	0.372719	0.00837984	0.561339	0.377827	0.000409322	0.369001	0.194688	0.297087	0.0145143	0.382676	25.08	1	1	24h	2h	0	363.427	3704.83	0	3.832	0	110.686	3508.54	0	2096.24	0	1210.39	489.865	1863.14	3690.68	135.88	0	0	2097.62	1599.52	5405.05	5405.05	0	0.0672384	0.685439	0	0.000708967
AT3G46000.1;AT3G46010.1	ADF2 - actin depolymerizing factor 2	0.0926795	4.06647	0.305981	0.185702	0.12256	0.498386	0.324096	0.24501	0.342474	0.0727009	0.0427262	0.0335643	0.437694	0.0675034	0.0813123	0.224253	342.59	5	3	6h	4h	64024.7	66301.5	41653.8	31482.4	28972.6	43921	16259.6	23894.2	28732.4	187354	56409.9	36359.8	57143.1	50247.6	74770.9	51870.8	57250.8	28589.1	43856.7	36160.4	112474	187354	0.341732	0.353884	0.222327	0.168037	0.154641
AT1G32900.1	UDP-Glycosyltransferase superfamily protein	0.0929809	1.5235	0.673254	0.6269	0.497488	0.464323	0.492928	0.498877	0.707396	0.283316	0.075233	0.0621392	0.0943888	0.016033	0.0425415	0.102153	109.91	3	3	24h	6h	199671	210939	402652	247367	224976	284925	214918	214602	171424	169998	160390	230494	202143	191024	202267	188361	220396	193864	328924	278083	247496	402652	0.495889	0.523874	1	0.614344	0.558735
AT1G49970.1	CLPR1, NCLPP5, SVR2 - CLP protease proteolytic subunit 1	0.0929883	2.32365	0.644713	0.505394	0.293075	0.681003	0.357931	0.400569	0.351371	0.318455	0.15767	0.187639	0.108289	0.158307	0.0614534	0.113545	206.71	2	2	6h	4h	183242	70540.9	100633	60307.6	101537	115984	35705.3	93350.5	32055.7	111985	147646	114735	37126	95114.1	64524.5	82981.1	76225.5	60997.1	87179.2	46412.3	59567	183242	1	0.384959	0.549179	0.329114	0.554115
AT3G52930.1;AT5G03690.1;AT5G03690.2	Aldolase superfamily protein	0.0934493	1.57322	0.649286	0.701745	0.684975	0.86092	0.547233	0.617994	0.683186	0.150367	0.0681581	0.145957	0.137557	0.0362791	0.073966	0.102967	1795.36	25	13	6h	8h	6.56438e+06	4.16802e+06	5.01256e+06	6.28455e+06	5.51607e+06	5.21645e+06	6.87972e+06	4.66693e+06	5.06376e+06	8.08322e+06	6.93395e+06	5.85984e+06	4.74414e+06	4.16899e+06	4.35709e+06	5.6825e+06	4.59379e+06	4.70985e+06	5.53785e+06	4.68239e+06	6.34678e+06	8.08322e+06	0.8121	0.515638	0.620119	0.777482	0.68241
AT2G44650.1	CHL-CPN10, CPN10 - chloroplast chaperonin 10	0.0946657	1.61773	0.613817	0.583564	0.658795	0.835779	0.516638	0.581519	0.577291	0.201332	0.0458445	0.0932179	0.177506	0.0682869	0.0301226	0.0457029	240.56	3	3	6h	8h	820525	553950	434217	619431	529481	570635	599883	588739	752603	844587	982211	635935	484728	582928	454686	581227	594425	537871	598354	587115	515594	982211	0.835386	0.563983	0.442082	0.63065	0.539071
AT5G48480.1	Lactoylglutathione lyase / glyoxalase I family protein	0.0965066	1.44311	0.827104	0.690634	0.772031	0.784946	0.58392	0.724806	0.57314	0.158027	0.128	0.0635603	0.0933351	0.0683255	0.149116	0.115572	82.71	1	1	0h	24h	49740.5	39353.8	34327.4	39366.9	36501.2	27189.3	40980.9	34874.4	39348.2	42162.2	33708.2	41260.4	27393.8	32953.1	26786.5	29637.8	44174.2	34344.6	30250.6	33184.1	22090	49740.5	1	0.791182	0.69013	0.791446	0.733833
AT5G08120.1	MPB2C - movement protein binding protein 2C	0.0965637	2.73245	0.499032	0.481136	0.286543	0.580741	0.535982	0.643936	0.782964	0.159597	0.220313	0.1657	0.115377	0.23366	0.0525111	0.19287	52.07	2	1	24h	4h	42332	21562.9	34471.8	47174.1	29118	18547.1	6372.35	23575.2	26534.4	46792.1	35086.8	32594	52181.5	31189.7	22278.8	43070.1	38542.9	45316.5	65705	47155.9	41473	65705	0.644274	0.328178	0.524645	0.717967	0.443162
AT5G55230.1	ATMAP65-1, MAP65-1 - microtubule-associated proteins 65-1	0.0966187	1.52203	0.576019	0.733161	0.876719	0.674849	0.808941	0.799844	0.753814	0.138576	0.0893878	0.126044	0.0834871	0.0593904	0.100471	0.163967	38.81	1	1	4h	0h	28665.3	25624.5	17524.1	28191.5	28458.7	34755	41557.6	36656.9	31088.5	31066.2	24255.9	28813.3	30808.1	35436.5	34608.3	38039	31237	30442.8	31829.4	37875.5	24275.2	41557.6	0.689773	0.616602	0.421682	0.678371	0.684801
AT3G03960.1	TCP-1/cpn60 chaperonin family protein	0.0970726	1.40858	0.646166	0.669782	0.779184	0.910179	0.729437	0.690104	0.831561	0.0650378	0.0840299	0.0837023	0.150687	0.116633	0.1281	0.0910278	221.7	3	3	6h	0h	255019	310582	274545	320760	300140	249952	361176	356003	295917	433401	430941	319075	366473	265378	316565	362062	257198	278014	379336	386812	315050	433401	0.588414	0.716617	0.633467	0.740101	0.692523
ATCG00065.1	RPS12A, RPS12 - ribosomal protein S12A	0.0972636	3.4104	0.619655	0.301535	0.280682	0.318506	0.243382	0.830028	0.495399	0.192913	0.139014	0.0833424	0.336957	0.129831	0.148018	0.251173	103.63	2	2	10h	8h	68682.2	87858.4	126325	56158.4	59934.2	21554.9	53634	45691.7	28802.3	8972.32	30012.8	106409	55867.1	38763.7	16470.1	152163	111004	115732	59491.1	47670.8	118982	152163	0.451373	0.577397	0.830194	0.369068	0.393882
AT1G17220.1	FUG1 - Translation initiation factor 2, small GTP-binding protein	0.0974879	3.10326	0.20319	0.630552	0.349331	0.34696	0.436537	0.423638	0.563846	0.0965304	0.329895	0.195345	0.0331668	0.0359696	0.209361	0.22154	23.51	1	1	2h	0h	15396.9	10360.8	5498.19	51275.3	26981.8	18738.2	28065.2	17632.7	8038.32	19656.6	17386.8	16328	22778.8	23998.3	20373.6	15636.2	15413	34117.3	17120.2	29830.5	39783.4	51275.3	0.30028	0.202063	0.107229	1	0.526213
AT5G62350.1	Plant invertase/pectin methylesterase inhibitor superfamily protein	0.0984411	6.37384	0.122884	0.176096	0.396695	0.145887	0.783242	0.323481	0.421862	0.137318	0.102804	0.279968	0.252684	0.250983	0.267394	0.417887	21.41	1	1	8h	0h	15666.4	5374.05	152.168	14913	11937.8	3518.78	37698	5731.27	24985.1	0	25159.8	0	29218.6	48373	57486.9	15999.6	35100.4	4687.78	24578.6	48109.4	66.6657	57486.9	0.272521	0.0934831	0.002647	0.259416	0.207661
AT1G15140.1;AT1G15140.2	FAD/NAD(P)-binding oxidoreductase	0.0996446	1.27151	0.945139	0.902277	0.863733	0.9199	0.815794	0.832354	0.743323	0.0813802	0.0130871	0.0736218	0.0949054	0.0673081	0.05684	0.118938	318.99	7	7	0h	24h	3.91094e+06	3.3307e+06	3.84751e+06	3.52909e+06	3.57977e+06	3.4774e+06	3.69078e+06	3.12398e+06	3.31927e+06	3.85914e+06	3.76105e+06	3.17285e+06	3.26047e+06	2.89938e+06	3.41173e+06	3.2765e+06	3.02314e+06	3.46622e+06	3.21754e+06	3.13146e+06	2.37228e+06	3.91094e+06	1	0.851637	0.983781	0.902363	0.91532
AT3G62750.1;AT4G27820.1	BGLU8 - beta glucosidase 8	0.0997921	1.44657	0.815948	0.564059	0.725141	0.780013	0.591529	0.581126	0.700689	0.0719358	0.0410148	0.238713	0.0951134	0.0268204	0.128708	0.114877	199.33	3	3	0h	2h	121421	111500	132985	85363.5	77728.9	89855.8	149481	85163.7	90539.6	131297	102917	115577	83842.7	90125.5	91298.5	92397.1	102736	65468.5	107167	86483.3	120569	149481	0.812285	0.745914	0.889646	0.571066	0.519992
AT2G27530.1	PGY1 - Ribosomal protein L1p/L10e family	0.10035	2.84387	0.361186	0.549448	0.503574	0.64285	0.454581	0.384261	0.226048	0.0393971	0.220944	0.140321	0.309717	0.179052	0.0513726	0.144563	41.06	1	1	6h	24h	110579	114116	134777	126050	265180	155612	218822	153743	128621	148703	331752	159346	139246	215140	98038.8	141066	133016	108357	111876	20776.4	92322.6	331752	0.333317	0.343981	0.406259	0.379952	0.799331
AT3G01500.1	CA1, ATBCA1, SABP3, ATSABP3 - carbonic anhydrase 1	0.100635	1.30787	0.685106	0.660644	0.702494	0.859042	0.669224	0.662258	0.656824	0.0745647	0.0679822	0.113183	0.135512	0.0372089	0.0394156	0.0316395	1879.17	28	1	6h	24h	974565	799240	968366	975228	874850	794184	1.11157e+06	846287	853913	1.33418e+06	1.13059e+06	973592	905981	934639	837985	905303	921816	823605	828441	908160	892373	1.33418e+06	0.730457	0.599047	0.725812	0.730955	0.655719
AT3G04190.1	RmlC-like cupins superfamily protein	0.101159	2.03109	0.582405	0.606009	0.962495	0.740879	0.690152	0.510597	0.47388	0.140969	0.22631	0.040746	0.136615	0.263237	0.0757706	0.161592	20.52	1	1	4h	24h	10843.1	9342.13	6584.71	11473.6	11094.1	5287.15	15321.5	14836.5	14082.6	10177.7	13768	10108.4	10540.1	14624.3	6558.11	8483.45	8503.19	6482.63	10075.8	6283.6	5422.24	15321.5	0.707704	0.609741	0.42977	0.748859	0.724087
AT2G32810.1	BGAL9 - beta galactosidase 9	0.101221	1.61154	0.821441	0.841343	0.579282	0.784638	0.591144	0.522072	0.601278	0.0236597	0.144813	0.0916547	0.1125	0.328304	0.0645169	0.135052	77.77	2	2	2h	10h	112498	118678	113536	112989	100194	139881	71946.3	95696.1	75449.9	127927	100758	100584	135332	50840	61897.6	79915.6	62811.9	76357	103867	66224.8	82230.6	139881	0.804242	0.848423	0.811656	0.807748	0.71628
AT3G54210.1	Ribosomal protein L17 family protein	0.10141	1.94566	0.949657	0.683407	0.539222	0.686606	0.488089	0.800825	0.785049	0.0763233	0.253219	0.0448609	0.300732	0.167304	0.162021	0.068897	109.89	2	2	0h	8h	163089	189234	186798	112136	183465	92370.6	105858	107948	92311.1	68706.2	181214	139867	128622	70194.4	78272.8	182567	121261	150802	149817	160920	134937	189234	0.86184	1	0.98713	0.592578	0.969513
AT5G14260.1	Rubisco methyltransferase family protein	0.101855	1.24604	0.856173	0.891599	0.939626	0.908208	0.825032	0.822963	0.75409	0.0562615	0.0911335	0.0542765	0.0456184	0.124025	0.0594797	0.046939	604.19	10	10	4h	24h	1.07464e+06	1.16842e+06	1.22505e+06	1.08161e+06	1.2023e+06	1.3277e+06	1.35024e+06	1.24763e+06	1.20829e+06	1.15717e+06	1.27535e+06	1.24637e+06	1.09797e+06	955108	1.28888e+06	1.19396e+06	1.03358e+06	1.10604e+06	1.09131e+06	984450	978838	1.35024e+06	0.79589	0.865343	0.907286	0.801052	0.890438
AT5G07460.1	PMSR2, ATMSRA2 - peptidemethionine sulfoxide reductase 2	0.101931	1.52793	0.647963	0.662994	0.579096	0.88482	0.652628	0.671506	0.882873	0.148572	0.0922072	0.139823	0.193914	0.0987132	0.0443434	0.160003	21	1	1	6h	4h	107855	74929.7	73104.2	84321.8	76885.9	100617	77919.1	57038.9	93734.5	130785	131638	87004.3	98337.8	72414.9	86978.3	82663	88191.2	94332.1	128661	128096	91900.7	131638	0.819332	0.569212	0.555345	0.64056	0.584073
AT3G15190.1	chloroplast 30S ribosomal protein S20, putative	0.102569	1.53238	0.839636	0.594364	0.578932	0.839585	0.54793	0.784689	0.60145	0.268401	0.173693	0.0838887	0.116932	0.055557	0.149325	0.0346735	232.55	3	3	0h	8h	339424	633729	640693	397815	482604	261996	313678	378765	420309	588004	573954	451790	330000	392152	331013	430575	466395	611263	410678	369188	376169	640693	0.529776	0.989131	1	0.620914	0.753254
AT2G24090.1	Ribosomal protein L35	0.102974	1.54741	0.869376	0.597335	0.566056	0.689689	0.561827	0.77519	0.628152	0.145663	0.0770367	0.047635	0.120935	0.11169	0.0919905	0.199488	41.7	1	1	0h	8h	486747	436042	346710	315766	308850	247637	302226	263894	260458	309861	403070	294182	271370	328851	220182	376633	422438	332894	352642	370507	194105	486747	1	0.895829	0.7123	0.648727	0.634519
AT2G04030.1;AT2G04030.2;AT3G07770.1	CR88, EMB1956, HSP90.5, Hsp88.1, AtHsp90.5 - Chaperone protein htpG family protein	0.103686	1.23763	0.729335	0.731468	0.866217	0.82885	0.898346	0.725858	0.872358	0.0200854	0.068559	0.0752693	0.151435	0.0810496	0.093336	0.0984818	1476.1	26	25	8h	10h	4.26769e+06	4.32599e+06	4.10141e+06	4.70159e+06	4.05065e+06	3.97999e+06	4.90047e+06	5.51162e+06	4.66563e+06	4.49266e+06	5.80213e+06	4.1325e+06	4.90345e+06	4.97998e+06	5.75353e+06	4.27963e+06	4.71579e+06	3.63914e+06	4.99189e+06	5.66457e+06	4.52815e+06	5.80213e+06	0.735539	0.745587	0.70688	0.810321	0.698131
AT1G32060.1	PRK - phosphoribulokinase	0.103959	1.15411	0.858402	0.762737	0.763302	0.855279	0.743779	0.776082	0.755557	0.0496912	0.0217299	0.0127534	0.130217	0.0388066	0.0265948	0.0286659	1805.63	30	29	0h	8h	1.06304e+08	9.48814e+07	1.02926e+08	8.77083e+07	8.971e+07	9.28019e+07	9.13625e+07	8.84577e+07	9.06004e+07	1.18092e+08	9.66295e+07	8.82841e+07	9.29709e+07	8.41637e+07	8.63695e+07	9.42874e+07	8.81753e+07	9.24855e+07	8.62143e+07	8.85726e+07	9.28896e+07	1.18092e+08	0.900178	0.803451	0.871575	0.742709	0.759659
AT5G02790.1	GSTL3 - Glutathione S-transferase family protein	0.105408	1.34472	0.865498	0.733364	0.781861	0.909041	0.676009	0.713772	0.809867	0.130091	0.0811583	0.0387401	0.13586	0.144146	0.0363171	0.0215152	324.14	6	6	6h	8h	1.14758e+06	1.07065e+06	851215	967496	856947	776397	953737	947581	871516	1.18215e+06	1.15171e+06	890005	991407	739258	666771	843719	886753	800888	981365	960080	930711	1.18215e+06	0.970758	0.905679	0.720056	0.81842	0.724905
AT1G57720.1	Translation elongation factor EF1B, gamma chain	0.108517	1.4714	0.700833	0.715382	0.720743	0.851402	0.578636	0.649048	0.602649	0.147749	0.0334145	0.121533	0.133796	0.0249085	0.0959567	0.103904	1021.82	14	8	6h	8h	4.17221e+06	2.81242e+06	4.16739e+06	3.66765e+06	3.99702e+06	3.71886e+06	4.55896e+06	3.5512e+06	3.35867e+06	5.30417e+06	4.31608e+06	3.9277e+06	3.1459e+06	2.91663e+06	3.14503e+06	3.9157e+06	2.9041e+06	3.50819e+06	3.14213e+06	2.67466e+06	3.77287e+06	5.30417e+06	0.78659	0.530228	0.785681	0.691466	0.753561
AT4G14680.1;AT5G43780.1	APS3 - Pseudouridine synthase/archaeosine transglycosylase-like family protein	0.109999	2.51076	0.518129	0.303421	0.575744	0.687852	0.403603	0.578592	0.761817	0.28452	0.124656	0.105304	0.182868	0.0729569	0.147169	0.316626	433.73	8	1	24h	2h	26179.5	50774.4	85301.6	19182.1	30685.9	45150.4	64108.8	68523.8	47665.1	93714.9	58785.7	62904.6	38686.7	36844.7	50859.6	67052.2	71308.8	42828.7	92166.2	42016.2	104385	104385	0.250796	0.486412	0.817179	0.183762	0.293967
AT3G09440.1	Heat shock protein 70 (Hsp 70) family protein	0.11021	1.26866	0.672031	0.678878	0.724425	0.85258	0.73589	0.789907	0.810578	0.0608379	0.0649319	0.0412757	0.16085	0.0568075	0.0467972	0.0709345	2192.44	32	10	6h	0h	1.42913e+06	1.33327e+06	1.59317e+06	1.43448e+06	1.62022e+06	1.34525e+06	1.52743e+06	1.66687e+06	1.50086e+06	2.1604e+06	1.89405e+06	1.47129e+06	1.71806e+06	1.57792e+06	1.47347e+06	1.81504e+06	1.68951e+06	1.615e+06	1.71914e+06	1.61648e+06	1.91791e+06	2.1604e+06	0.661509	0.617139	0.737443	0.663988	0.749962
AT2G18040.1	PIN1AT - peptidylprolyl cis/trans isomerase, NIMA-interacting 1	0.111326	Infinity	0.380924	0	0.314268	0.483898	0.910443	0.264843	0.624785	0.331478	0	0.540936	0.421048	0.149813	0.458721	0.111291	40.65	1	1	8h	2h	0	9141.63	8160.33	0	0	0	59.3753	14215	0	10372.2	0	11607	11165.9	15140.3	15047.1	0	12029.4	0	8472.29	11405	8501.04	15140.3	0	0.603793	0.538979	0	0
AT1G72150.1	PATL1 - PATELLIN 1	0.111635	1.49089	0.847355	0.683603	0.765605	0.865924	0.628778	0.580811	0.758899	0.170549	0.045288	0.130098	0.124675	0.0299848	0.0389765	0.22781	1085.36	17	14	6h	10h	1.73416e+06	1.89655e+06	1.2642e+06	1.2565e+06	1.27608e+06	1.41638e+06	1.72227e+06	1.22131e+06	1.47909e+06	1.92556e+06	1.62574e+06	1.45088e+06	1.20826e+06	1.1543e+06	1.2697e+06	1.12786e+06	1.18826e+06	1.03905e+06	1.02184e+06	1.46293e+06	1.89916e+06	1.92556e+06	0.900598	0.984932	0.656536	0.652537	0.662705
AT2G47970.2	Nuclear pore localisation protein NPL4	0.11165	2.40361	0.524351	0.65641	0.693899	0.353525	0.646793	0.849736	0.594611	0.12856	0.12708	0.0587849	0.214136	0.184849	0.138374	0.21652	89.15	1	1	10h	6h	22798.9	14168.6	22292.3	25902.9	19462.7	28818.7	23788.5	28185.6	26447	19336.6	4151.75	16465.3	20407.2	32406.4	20284	37671.7	30952.8	27408.6	24867.9	29037.8	13294.4	37671.7	0.605198	0.376106	0.59175	0.687595	0.516639
AT1G73180.1;AT1G73180.2	Eukaryotic translation initiation factor eIF2A family protein	0.112296	2.64594	0.564779	0.52945	0.269112	0.574119	0.556589	0.712056	0.630771	0.15844	0.13276	0.160801	0.294435	0.173887	0.0781916	0.339375	52.47	1	1	10h	4h	14240	10150.6	8266.54	7516.3	12610.5	10487.5	8541.42	2429.68	4589.75	17590.1	8333.39	7273.77	14512.7	8136.12	9534.78	13514.7	12333.1	15325.3	19274.3	10790.8	6407.89	19274.3	0.738807	0.526641	0.428889	0.389964	0.654266
AT5G66420.2	unknown protein	0.112321	4.74342	0.383875	0.135649	0.387112	0.64344	0.304096	0.256888	0.376649	0.2299	0.0506125	0.241226	0.369906	0.0446981	0.0802787	0.184808	55.25	2	2	6h	2h	18369.6	60059.7	80763.7	21180.2	24209.3	10864.1	35457.6	91991.4	33086.3	138233	36147.4	92453.7	40015.3	48972.3	37120.9	39289	44224.9	23017.4	34216.9	40650.1	81329.3	138233	0.132888	0.434481	0.584257	0.153221	0.175134
AT5G63310.1	NDPK2, NDPK1A, NDPK IA IA, NDPK IA, ATNDPK2 - nucleoside diphosphate kinase 2	0.113269	1.2939	0.845041	0.778303	0.812382	0.839597	0.765663	0.78204	0.653095	0.0885291	0.0496273	0.0226406	0.138994	0.0512631	0.068034	0.102079	312.25	5	5	0h	24h	2.70991e+06	2.19613e+06	2.45039e+06	2.39802e+06	2.11038e+06	2.26704e+06	2.33361e+06	2.30687e+06	2.43165e+06	2.9018e+06	2.18992e+06	2.21732e+06	2.05254e+06	2.33173e+06	2.28115e+06	2.21407e+06	2.10542e+06	2.48849e+06	1.74128e+06	1.70754e+06	2.23664e+06	2.9018e+06	0.933871	0.756816	0.844436	0.826389	0.727266
AT1G66430.1	pfkB-like carbohydrate kinase family protein	0.113329	1.87748	0.768071	0.571128	0.638266	0.419998	0.788539	0.547967	0.676801	0.295762	0.129246	0.120695	0.141638	0.064304	0.0809732	0.134771	134.6	3	3	8h	6h	102202	234943	204214	164961	133339	104248	131746	182628	135495	133480	67172.3	95374.7	169596	186447	199742	106801	138774	140648	122484	175857	178688	234943	0.435007	1	0.869206	0.702132	0.567537
AT3G58480.1	calmodulin-binding family protein	0.114098	95.1363	0.508951	0.208599	0.26325	0.554169	0.005825	0.0851427	0.237242	0.425863	0.0172979	0.294184	0.386178	0.0100892	0.077894	0.287817	33.05	1	1	6h	8h	10347.2	12293.3	42973	8108.9	9454.87	9328.65	726.409	25310.3	7901.24	34953	4741.31	31748.6	0	0	750.954	4409.21	0	6567.31	0	6630.93	23954.1	42973	0.240783	0.286071	1	0.188698	0.220019
AT1G75950.1	SKP1, ASK1, ATSKP1, SKP1A, UIP1 - S phase kinase-associated protein 1	0.11474	1.35414	0.871912	0.653063	0.713268	0.713053	0.799773	0.746396	0.884336	0.0502062	0.124976	0.0952156	0.0329265	0.0472168	0.0858936	0.179939	317.16	4	4	24h	2h	422943	383230	425296	247780	309174	365418	318075	386781	302549	338751	318901	349450	381834	352125	395623	350798	392133	311263	470793	459487	318738	470793	0.898363	0.81401	0.903362	0.526304	0.656708
AT3G03780.1	ATMS2, MS2 - methionine synthase 2	0.114973	1.27573	0.761715	0.696904	0.703381	0.889062	0.772148	0.815396	0.797597	0.135445	0.0217605	0.0117976	0.103212	0.0277195	0.0754251	0.0827256	3114.9	41	14	6h	2h	1.02845e+07	8.00166e+06	1.14722e+07	8.83386e+06	9.00513e+06	9.38737e+06	9.27944e+06	9.21343e+06	8.98655e+06	1.30225e+07	1.13466e+07	1.03644e+07	1.03644e+07	1.0143e+07	9.65858e+06	1.11669e+07	9.48454e+06	1.12041e+07	9.60379e+06	9.94106e+06	1.16154e+07	1.30225e+07	0.789745	0.614447	0.880952	0.678352	0.691503
AT3G19610.1	Plant protein of unknown function (DUF936)	0.115155	1.66474	0.522344	0.622442	0.751696	0.869566	0.827486	0.737595	0.765202	0.11323	0.103458	0.18486	0.22195	0.070394	0.182392	0.0816661	26.26	1	1	6h	0h	229693	174607	272079	287939	300447	217610	355368	233833	384166	264717	429648	431631	362163	384747	324597	283432	408517	263157	362884	335094	292878	431631	0.532152	0.404529	0.63035	0.667096	0.696074
AT5G54430.1	ATPHOS32, PHOS32 - Adenine nucleotide alpha hydrolases-like superfamily protein	0.115209	1.8649	0.523875	0.419404	0.651978	0.594824	0.701234	0.40316	0.751852	0.120227	0.146863	0.301725	0.0765595	0.165412	0.205609	0.0258752	99.98	2	2	24h	10h	105075	122917	76698.8	100151	48556.3	95222.7	89934.5	193870	95392.6	104991	132328	108638	105926	132189	169731	55009	124189	55284.9	147293	149835	140158	193870	0.541988	0.634017	0.395619	0.516588	0.250458
AT1G76140.1;AT1G20380.1;AT1G76140.2	Prolyl oligopeptidase family protein	0.115422	1.55018	0.613351	0.606625	0.582757	0.843801	0.544325	0.58458	0.588013	0.0719504	0.0464722	0.0703958	0.154194	0.0591424	0.141652	0.154761	187.88	4	4	6h	8h	234859	185741	208222	207925	222873	191128	209152	171708	216597	341742	286964	236380	208722	179347	169986	252376	189852	157098	261109	179963	161774	341742	0.687243	0.543513	0.609297	0.608428	0.652169
AT5G36210.1	alpha/beta-Hydrolases superfamily protein	0.115634	1.38062	0.858095	0.792808	0.820521	0.832929	0.766995	0.621528	0.721649	0.0987531	0.143004	0.0365096	0.147419	0.132515	0.0276022	0.0446769	214.27	5	5	0h	10h	299773	376894	332433	370079	303586	258660	308232	319973	336710	282685	391993	304830	329409	240693	331868	231141	249770	249993	301862	267349	279432	391993	0.764742	0.961482	0.84806	0.944097	0.774469
AT1G12240.1	ATBETAFRUCT4, VAC-INV - Glycosyl hydrolases family 32 protein	0.115722	1.42851	0.709483	0.598495	0.626794	0.800023	0.560039	0.597771	0.65992	0.034216	0.037623	0.092024	0.185942	0.0885199	0.0330253	0.106962	637.73	11	9	6h	8h	1.13313e+06	1.03526e+06	1.0547e+06	914093	845825	958965	1.05734e+06	791902	998201	1.51429e+06	957558	1.16255e+06	971500	705470	867210	960953	864300	890340	978901	848510	1.17052e+06	1.51429e+06	0.748291	0.683661	0.696498	0.603645	0.558563
AT2G35840.1;AT1G51420.1	Sucrose-6F-phosphate phosphohydrolase family protein	0.116785	1.64392	0.475792	0.474534	0.648325	0.780095	0.517122	0.556024	0.726648	0.165968	0.0495137	0.127354	0.209061	0.110634	0.159507	0.0440427	189.4	4	4	6h	2h	100580	177252	211825	173381	171785	143196	272777	194826	199615	343047	259476	200305	189433	207873	134886	216278	228025	127924	237834	243588	266401	343047	0.293195	0.516699	0.617481	0.505415	0.500763
AT4G31160.1	DCAF1 - DDB1-CUL4 associated factor 1	0.116817	7.02525	0.0936682	0.154718	0.517685	0.517309	0.309282	0.206343	0.658042	0.110326	0.0379998	0.350841	0.452257	0.360745	0.168534	0.283624	25.01	1	1	24h	0h	8590.41	1457.2	886.123	4586.3	5934.07	7539.66	32483.2	5479.29	22466.1	38909.5	17453.7	4021.49	4177.91	28239.3	3684.74	2292.09	15177.2	6616.75	12865.3	32255	31691.9	38909.5	0.220779	0.0374511	0.022774	0.117871	0.15251
AT3G02230.1	RGP1, ATRGP1 - reversibly glycosylated polypeptide 1	0.117444	1.36264	0.625021	0.586902	0.610345	0.78799	0.578282	0.613707	0.766828	0.00718298	0.0907877	0.0306296	0.185735	0.0834092	0.0280179	0.162333	462.82	9	2	6h	8h	607709	597168	610294	667557	536173	500738	562535	588339	621677	968060	633054	687351	649591	536706	493138	607202	612194	562919	771831	572530	882646	968060	0.62776	0.616871	0.630431	0.689582	0.553864
AT1G55770.1	Plant invertase/pectin methylesterase inhibitor superfamily protein	0.117451	1.62669	0.546657	0.691382	0.59454	0.768951	0.500771	0.472709	0.570757	0.0826347	0.101672	0.0123344	0.202187	0.0604944	0.08831	0.213983	20.03	1	1	6h	10h	289947	375265	387160	371070	462503	497409	376437	377478	390637	400684	437926	641701	288543	311291	364203	238976	325295	345743	266873	308954	522938	641701	0.451841	0.584797	0.603334	0.57826	0.720745
AT2G16950.2;AT2G16950.1	TRN1, ATTRN1 - transportin 1	0.117475	4.16046	0.252741	0.556118	0.606968	0.17051	0.450746	0.315257	0.7094	0.130663	0.163482	0.330052	0.198856	0.255696	0.217471	0.396526	48.35	2	1	24h	6h	2284.88	3962.67	1373.55	5485.45	7282.54	4001.09	9835.98	3497.19	4969.22	368.217	4010.53	762.769	3000.91	3093.04	7497.75	4642.1	4206.83	657.257	8749.88	10051.3	2589.95	10051.3	0.227322	0.394245	0.136654	0.545748	0.724539
AT1G18080.1	ATARCA, RACK1A_AT, RACK1A - Transducin/WD40 repeat-like superfamily protein	0.117664	1.41948	0.699099	0.645114	0.641947	0.910566	0.647265	0.648393	0.641478	0.166513	0.134397	0.0541417	0.0801915	0.112242	0.0546025	0.101231	595.44	12	9	6h	24h	1.24874e+06	1.26117e+06	1.85511e+06	1.15928e+06	1.6646e+06	1.20406e+06	1.45109e+06	1.22588e+06	1.3312e+06	1.84531e+06	2.08126e+06	1.75881e+06	1.45348e+06	1.50863e+06	1.07927e+06	1.34561e+06	1.23781e+06	1.465e+06	1.29387e+06	1.56333e+06	1.14805e+06	2.08126e+06	0.599991	0.605965	0.891341	0.557011	0.799803
AT2G05990.1	MOD1, ENR1 - NAD(P)-binding Rossmann-fold superfamily protein	0.117707	1.15474	0.899939	0.859538	0.885551	0.957802	0.843673	0.829451	0.84028	0.0729601	0.0123142	0.021745	0.0479986	0.0603981	0.0399015	0.0757804	998.39	13	12	6h	10h	4.00357e+06	3.69283e+06	3.40376e+06	3.50723e+06	3.59234e+06	3.50227e+06	3.53891e+06	3.67807e+06	3.70572e+06	3.72327e+06	3.97915e+06	4.11145e+06	3.61265e+06	3.61153e+06	3.18198e+06	3.59834e+06	3.33571e+06	3.2967e+06	3.19929e+06	3.36314e+06	3.80188e+06	4.11145e+06	0.973762	0.898181	0.827873	0.85304	0.87374
AT5G26780.1	SHM2 - serine hydroxymethyltransferase 2	0.118211	3.85357	0.600344	0.155789	0.568598	0.257206	0.5209	0.275259	0.549271	0.163223	0.214659	0.0857027	0.320495	0.100112	0.129188	0.444092	1110.93	17	1	0h	2h	8386.97	11835	7044.64	6078.05	929.283	68.3403	7891.07	7827.63	10106	995.142	1191.16	9495.53	8988.99	6157.85	8511.5	1946.74	4920.81	5634.21	15139.4	8109.98	1697.54	15139.4	0.553982	0.781733	0.465318	0.401472	0.0613818
AT5G58290.1	RPT3 - regulatory particle triple-A ATPase 3	0.118626	2.42617	0.264664	0.337179	0.540573	0.470358	0.32326	0.642118	0.484414	0.0168443	0.0636111	0.275265	0.0913349	0.142868	0.331057	0.0221753	30.17	1	1	10h	0h	29206.6	28007	31704.5	33451.2	45982.9	33846.8	94750.2	34921.4	51943	60807.5	56025.8	41191.2	17756.6	46334.3	44513.6	111989	64901.2	38840.1	54801.2	56409.7	51535.9	111989	0.260799	0.250087	0.283104	0.298701	0.410603
AT1G32200.1	ATS1, ACT1 - phospholipid/glycerol acyltransferase family protein	0.119145	1.14625	0.937971	0.843974	0.857317	0.967407	0.908535	0.846114	0.892667	0.0402432	0.0575221	0.0337819	0.0504879	0.0243086	0.0717577	0.0842919	584.3	14	14	6h	2h	2.15605e+06	1.99376e+06	2.14228e+06	1.74131e+06	1.93591e+06	1.98432e+06	1.8609e+06	2.0029e+06	1.88725e+06	2.03314e+06	2.23606e+06	2.22035e+06	2.09409e+06	2.00479e+06	1.99575e+06	2.0155e+06	1.71061e+06	1.94979e+06	1.78424e+06	2.05868e+06	2.14526e+06	2.23606e+06	0.964216	0.891639	0.95806	0.778739	0.865767
AT1G53750.1	RPT1A - regulatory particle triple-A 1A	0.119737	1.74574	0.435104	0.43386	0.626897	0.757406	0.55235	0.58574	0.694942	0.120752	0.0845607	0.0543226	0.21208	0.154111	0.191641	0.124751	202.32	3	3	6h	2h	80922.6	143573	114388	126204	124401	87309.6	174953	147311	165998	259618	172666	157625	173853	158262	98086.1	184391	177040	94775.6	189827	207062	144370	259618	0.311698	0.553016	0.440599	0.486112	0.479168
AT2G39080.1	NAD(P)-binding Rossmann-fold superfamily protein	0.120645	1.60517	0.601608	0.522093	0.710004	0.838049	0.60115	0.587017	0.664985	0.195915	0.0899586	0.0639824	0.140939	0.0760011	0.0583127	0.155603	50.87	1	1	6h	2h	33413.8	63538.4	43912.7	34545.6	48371.2	39329.9	58872.7	57682.9	49690	78049.1	58005.5	60172.2	51459.8	40207.8	49090.1	44383	50911.5	42154	44639.1	45143.5	65922	78049.1	0.428113	0.814082	0.562628	0.442613	0.619753
AT5G52310.1	COR78, LTI78, RD29A, LTI140 - low-temperature-responsive protein 78 (LTI78) / desiccation-responsive protein 29A (RD29A)	0.121171	1.7092	0.812075	0.696897	0.832007	0.627118	0.69199	0.719961	0.486782	0.200894	0.143375	0.107087	0.0983495	0.0866462	0.215357	0.0970201	1133.55	21	20	4h	24h	2.89982e+06	2.42393e+06	1.74086e+06	1.99931e+06	1.61631e+06	2.447e+06	2.63863e+06	2.05857e+06	2.5408e+06	1.86089e+06	2.08018e+06	1.51452e+06	2.02999e+06	1.74453e+06	2.24542e+06	2.2936e+06	1.38632e+06	2.58335e+06	1.51594e+06	1.62583e+06	1.09297e+06	2.89982e+06	1	0.83589	0.600335	0.689461	0.557384
AT1G29900.1	CARB - carbamoyl phosphate synthetase B	0.121618	1.21551	0.814195	0.76827	0.813485	0.933843	0.794047	0.818241	0.778654	0.0450029	0.0367693	0.12796	0.0673707	0.0336179	0.0442609	0.0402474	959.75	21	21	6h	2h	2.11413e+06	1.97222e+06	2.2018e+06	2.05513e+06	2.00608e+06	1.87225e+06	2.46712e+06	1.84278e+06	1.97275e+06	2.41016e+06	2.57438e+06	2.22767e+06	2.14223e+06	1.97843e+06	2.01187e+06	2.10994e+06	2.21863e+06	1.99082e+06	2.05431e+06	2.07391e+06	1.88545e+06	2.57438e+06	0.821218	0.766094	0.855274	0.798301	0.779246
AT1G21680.1	DPP6 N-terminal domain-like protein	0.122157	1.36004	0.813352	0.678008	0.713377	0.724059	0.621832	0.6862	0.845713	0.0377151	0.0191917	0.0378735	0.137343	0.121732	0.0459748	0.154991	361.54	6	6	24h	8h	585954	573645	626410	512367	486485	489960	505862	506448	554168	436508	517101	636324	557909	399302	408246	510059	465403	531339	620046	505069	731954	731954	0.800534	0.783717	0.855806	0.699999	0.664639
AT5G13420.1	Aldolase-type TIM barrel family protein	0.122446	1.95317	0.51914	0.367489	0.465904	0.658555	0.488889	0.409375	0.717767	0.104008	0.146967	0.139239	0.216194	0.107888	0.0697478	0.249261	242.8	3	3	24h	2h	279941	275376	191379	255590	151876	121105	146349	259277	264499	433799	239664	273759	293868	209433	199884	165867	232088	190863	299909	253035	479444	479444	0.583887	0.574365	0.399168	0.533097	0.316775
AT5G61410.1	RPE, EMB2728 - D-ribulose-5-phosphate-3-epimerase	0.123522	1.20191	0.903679	0.756226	0.827557	0.789218	0.798779	0.814317	0.908916	0.0765364	0.0580174	0.0312431	0.0493549	0.108937	0.0532721	0.0793842	348.61	6	6	24h	2h	9.06903e+06	8.35886e+06	7.6529e+06	6.38072e+06	7.24011e+06	7.36751e+06	7.85497e+06	7.78863e+06	7.32448e+06	7.16085e+06	7.81168e+06	6.9315e+06	7.12845e+06	6.53839e+06	8.50253e+06	7.97192e+06	7.6286e+06	7.00009e+06	8.06992e+06	9.25136e+06	7.90484e+06	9.25136e+06	0.980291	0.903527	0.827219	0.689706	0.7826
AT3G14210.1	ESM1 - epithiospecifier modifier 1	0.123814	1.2808	0.780009	0.684841	0.663222	0.773262	0.609003	0.634753	0.664229	0.0524105	0.0306768	0.0590946	0.199213	0.0310383	0.0380344	0.020017	2096.52	26	25	0h	8h	1.26138e+08	1.30661e+08	1.14537e+08	1.04559e+08	1.14049e+08	1.07422e+08	1.13501e+08	1.07188e+08	9.50495e+07	1.58689e+08	1.10048e+08	9.93873e+07	1.02328e+08	9.38947e+07	9.37032e+07	1.07027e+08	9.4996e+07	1.00162e+08	1.06083e+08	1.01945e+08	1.08189e+08	1.58689e+08	0.794877	0.823379	0.721771	0.658893	0.718698
AT5G02240.1	NAD(P)-binding Rossmann-fold superfamily protein	0.124591	1.16609	0.787979	0.853482	0.903957	0.912415	0.82648	0.816697	0.782455	0.0505722	0.0570391	0.085112	0.11768	0.00878327	0.0132871	0.0236737	722.38	10	9	6h	24h	2.88208e+06	2.89074e+06	2.5771e+06	3.23992e+06	2.95247e+06	2.85164e+06	3.52727e+06	2.94482e+06	3.10681e+06	3.53221e+06	3.38596e+06	2.75035e+06	2.88953e+06	2.95144e+06	2.91694e+06	2.83233e+06	2.92286e+06	2.89906e+06	2.85931e+06	2.70378e+06	2.7283e+06	3.53221e+06	0.815943	0.818395	0.729601	0.91725	0.835871
AT1G50480.1;AT2G12280.1	THFS - 10-formyltetrahydrofolate synthetase	0.1248	1.38815	0.688626	0.656543	0.796082	0.911382	0.723976	0.806455	0.805106	0.106283	0.113731	0.0670535	0.111742	0.0416895	0.162812	0.0378937	905.57	17	17	6h	2h	1.31241e+06	1.7801e+06	1.67416e+06	1.80212e+06	1.45475e+06	1.28772e+06	2.00914e+06	1.7915e+06	1.70984e+06	2.30733e+06	1.81323e+06	2.18803e+06	1.73986e+06	1.71085e+06	1.56065e+06	2.12154e+06	2.03057e+06	1.43018e+06	1.86492e+06	1.7668e+06	1.94122e+06	2.30733e+06	0.568799	0.771498	0.725582	0.781041	0.630489
AT3G25660.1	Amidase family protein	0.124895	1.75293	0.639665	0.634025	0.674954	0.745543	0.783346	0.636427	0.446877	0.098137	0.0897565	0.125117	0.127703	0.243712	0.126614	0.118432	170.11	2	2	8h	24h	56501.3	67630.6	50021.7	56139.4	50184.5	66294.2	55668.9	74319.3	53773	65593.3	80143.5	57242.9	75374.9	47144.4	90752.5	45099.1	67530.1	60642.8	29770.3	51265.9	40629.4	90752.5	0.622588	0.745221	0.551188	0.618599	0.552982
AT1G09130.1;AT1G09130.3	ATP-dependent caseinolytic (Clp) protease/crotonase family protein	0.125046	1.24502	0.869817	0.758489	0.721952	0.885446	0.711189	0.715836	0.829071	0.149728	0.0499593	0.0578741	0.144725	0.0852443	0.0206925	0.00981109	308.11	6	5	6h	8h	1.66738e+06	1.50606e+06	1.1775e+06	1.28694e+06	1.3346e+06	1.17252e+06	1.09268e+06	1.2518e+06	1.26682e+06	1.56158e+06	1.66352e+06	1.20402e+06	1.34809e+06	1.12598e+06	1.08339e+06	1.23109e+06	1.16321e+06	1.1864e+06	1.40088e+06	1.37641e+06	1.36984e+06	1.66738e+06	1	0.903253	0.706197	0.771836	0.80042
AT5G56350.1;AT4G26390.1	Pyruvate kinase family protein	0.126987	1.49357	0.621476	0.549536	0.59982	0.701544	0.559094	0.615099	0.82077	0.12917	0.0464874	0.0333889	0.120482	0.174452	0.0344859	0.155365	220.95	4	4	24h	2h	254241	206513	167350	186794	168706	199896	189108	207863	209245	283190	214086	211749	255644	147097	162315	219226	196034	206399	336888	248599	244036	336888	0.754675	0.613002	0.496752	0.554468	0.500779
AT5G60360.1;AT3G45310.1;AT5G60360.2	SAG2, AALP, ALP - aleurain-like protease	0.126997	1.77562	0.607175	0.474543	0.463511	0.673066	0.37906	0.432343	0.528059	0.16535	0.00518448	0.0608966	0.286832	0.0673729	0.0711309	0.0751397	299.15	5	5	6h	8h	1.61991e+06	1.64014e+06	965830	1.09224e+06	1.09589e+06	1.11465e+06	1.14687e+06	912591	1.16653e+06	2.31997e+06	1.28878e+06	1.07573e+06	1.05987e+06	786693	791660	1.19264e+06	891940	924482	1.42545e+06	1.10824e+06	1.14155e+06	2.31997e+06	0.698246	0.706967	0.416312	0.470798	0.472371
AT5G52520.1	OVA6, PRORS1 - Class II aaRS and biotin synthetases superfamily protein	0.127468	1.28274	0.901555	0.787086	0.756685	0.789925	0.702837	0.778127	0.775873	0.0882051	0.0479706	0.0485217	0.0269575	0.0736554	0.106472	0.0631344	672.59	13	13	0h	8h	1.59377e+06	1.32238e+06	1.39447e+06	1.21577e+06	1.20504e+06	1.3425e+06	1.28781e+06	1.19604e+06	1.1341e+06	1.30663e+06	1.24702e+06	1.22323e+06	1.16648e+06	986679	1.20733e+06	1.3439e+06	1.04433e+06	1.33224e+06	1.22329e+06	1.14324e+06	1.34317e+06	1.59377e+06	1	0.829715	0.874949	0.762823	0.756093
AT5G38410.1;AT5G38410.2;AT5G38410.3;AT5G38420.1	Ribulose bisphosphate carboxylase (small chain) family protein	0.127858	1.41181	0.687278	0.582741	0.577921	0.786752	0.557264	0.607196	0.62266	0.128397	0.0214358	0.0281338	0.186805	0.00949362	0.0412556	0.13022	1815.98	20	8	6h	8h	2.45277e+08	2.75378e+08	3.50615e+08	2.46859e+08	2.54987e+08	2.36901e+08	2.54737e+08	2.31317e+08	2.46582e+08	4.2257e+08	2.75523e+08	2.99281e+08	2.36189e+08	2.39095e+08	2.31165e+08	2.50466e+08	2.43033e+08	2.76251e+08	2.22902e+08	2.40623e+08	3.25828e+08	4.2257e+08	0.580441	0.651674	0.82972	0.584185	0.603418
AT3G15020.1;AT3G15020.2	mMDH2 - Lactate/malate dehydrogenase family protein	0.127989	1.43706	0.727319	0.566719	0.628014	0.808302	0.562468	0.567023	0.773516	0.0762125	0.0506713	0.0815597	0.19251	0.0345038	0.192136	0.132065	818.6	8	1	6h	8h	66831.5	74559.7	82469.4	64107	54568.3	55754.4	55946.7	72677	64672.1	102596	63095.6	83094.4	59526.6	53627.5	59967.3	77345.5	59215.7	37962	85280	63857.9	88941.7	102596	0.651403	0.726729	0.803825	0.624847	0.531874
AT2G45790.1	ATPMM, PMM - phosphomannomutase	0.128434	1.54919	0.567545	0.592747	0.499451	0.749328	0.48369	0.550257	0.515244	0.092824	0.107257	0.02697	0.217094	0.0981187	0.080173	0.0556511	398.38	7	7	6h	8h	580468	449078	436008	615576	471559	443496	443315	403099	443302	860756	535686	538524	506964	402224	339830	551948	421721	447242	484059	390650	455791	860756	0.674369	0.521724	0.50654	0.715158	0.547843
AT1G57770.1	FAD/NAD(P)-binding oxidoreductase family protein	0.129577	1.84263	0.508756	0.395985	0.497388	0.458519	0.422988	0.422113	0.729656	0.159488	0.0471876	0.0720188	0.0284041	0.0611031	0.101966	0.266189	29.48	1	1	24h	2h	45478.7	36069.1	23580.1	24626.1	26297.1	30902	30051.7	39729.2	32997.9	32204.1	33152.3	29390.6	33932.4	27408.6	26064	35412.7	21524	30287.4	49671.5	32223.4	68879	68879	0.66027	0.523659	0.34234	0.357527	0.381787
AT3G12290.1	Amino acid dehydrogenase family protein	0.129634	1.43828	0.543392	0.512477	0.556907	0.737083	0.576809	0.558338	0.574375	0.0238775	0.014597	0.0341647	0.23508	0.0206412	0.0530645	0.0234823	426.94	7	7	6h	2h	1.37575e+06	1.27773e+06	1.27453e+06	1.22376e+06	1.20655e+06	1.27422e+06	1.42834e+06	1.26443e+06	1.33293e+06	2.40956e+06	1.60018e+06	1.3184e+06	1.44727e+06	1.35986e+06	1.36244e+06	1.49111e+06	1.25213e+06	1.2928e+06	1.3983e+06	1.43205e+06	1.32163e+06	2.40956e+06	0.570952	0.530275	0.528947	0.507877	0.500733
AT5G12110.1	Glutathione S-transferase, C-terminal-like;Translation elongation factor EF1B/ribosomal protein S6	0.129751	4.12773	0.533074	0.19201	0.467833	0.68641	0.792564	0.388352	0.613097	0.292327	0.33257	0.402386	0.118252	0.219499	0.346469	0.0947268	77.27	2	1	8h	2h	4260.96	13364.1	15937.5	12089	0	0	791.308	11138.2	17525.5	11561.7	16132.9	15522.1	11809.7	17103.7	20986.8	0	10478.6	13972.2	12875.6	14850.6	10874.6	20986.8	0.20303	0.636786	0.759404	0.576029	0
AT5G49680.2	Golgi-body localisation protein domain ;RNA pol II promoter Fmp27 protein domain	0.129876	9.01022	0.332913	0.194176	0.210589	0.0608591	0.286813	0.26115	0.548355	0.262698	0.0834608	0.148428	0.0529721	0.246894	0.131312	0.428184	34.66	1	1	24h	6h	25207.6	36988.8	107930	22309.4	27727.5	49191.6	65048.5	22181	20386.7	272.969	17651.2	13176.3	13342.5	37928.2	95297.8	19300.3	62039.6	52114.4	25263.1	84618.1	170342	170342	0.147983	0.217145	0.63361	0.130969	0.162776
AT1G76680.2;AT1G76680.1;AT1G76690.1	OPR1 - 12-oxophytodienoate reductase 1	0.130697	1.62704	0.51291	0.640775	0.60564	0.65476	0.754565	0.774427	0.834526	0.00245206	0.140257	0.027815	0.233765	0.0685963	0.204092	0.150014	332.14	6	5	24h	0h	200559	199219	198714	311238	227838	208616	226893	247688	232113	174686	353560	235765	305494	262915	312059	388952	280329	234364	324990	382738	266044	388952	0.515641	0.512193	0.510896	0.800197	0.585774
AT5G47190.1	Ribosomal protein L19 family protein	0.130815	1.93605	0.876928	0.453771	0.452947	0.574368	0.505109	0.695134	0.644393	0.121409	0.0494547	0.0186888	0.352246	0.0103378	0.0569563	0.255108	213.4	3	3	0h	4h	1.09691e+06	958182	830638	456187	559113	477935	520095	489054	481378	322752	1.06381e+06	503531	555306	564722	542146	829317	752642	705537	814961	916479	389080	1.09691e+06	1	0.873529	0.757253	0.415884	0.509717
AT5G16440.1	IPP1 - isopentenyl diphosphate isomerase 1	0.131129	1.44682	0.810028	0.65762	0.679295	0.904534	0.625186	0.690806	0.772858	0.048243	0.134977	0.179043	0.0932289	0.129171	0.0855626	0.0285367	243.06	6	3	6h	8h	248854	279481	258779	242588	162787	233641	162088	278073	219919	323904	291476	263566	245688	199657	162155	231465	193002	246797	254332	239762	256902	323904	0.768297	0.862851	0.798938	0.748951	0.502579
AT1G09750.1	Eukaryotic aspartyl protease family protein	0.131187	1.46177	0.809015	0.742928	0.639536	0.664101	0.59069	0.658715	0.553449	0.17268	0.0480607	0.0553849	0.161252	0.0674064	0.111926	0.0370939	377.09	5	5	0h	24h	2.07228e+06	1.58144e+06	1.3758e+06	1.496e+06	1.46916e+06	1.65351e+06	1.42121e+06	1.35655e+06	1.19814e+06	1.01882e+06	1.68087e+06	1.42892e+06	1.34554e+06	1.07144e+06	1.25526e+06	1.26886e+06	1.62961e+06	1.19667e+06	1.06167e+06	1.21098e+06	1.16805e+06	2.07228e+06	1	0.763139	0.663906	0.721909	0.708957
AT3G55120.1	TT5, A11, CFI - Chalcone-flavanone isomerase family protein	0.131411	1.57945	0.71774	0.5547	0.751548	0.876123	0.680855	0.635638	0.670963	0.107128	0.145729	0.105723	0.156108	0.0712204	0.117179	0.0641589	79.94	1	1	6h	2h	35123.8	46675	45374.6	36361.7	38984.2	22939.1	48594.5	47356	37213.3	54785.3	59062	41389.5	45030.8	37271.4	38335.8	41905.1	29562.2	41158.8	41553.6	35262.9	42068.6	59062	0.594694	0.790272	0.768253	0.615653	0.660056
AT5G42850.1	Thioredoxin superfamily protein	0.132232	2.908	0.243824	0.367385	0.619682	0.70904	0.682903	0.553588	0.529211	0.108361	0.101554	0.16652	0.218079	0.329184	0.401047	0.191632	28.31	1	1	6h	0h	4408.73	7575.4	3218.11	8980.78	5202.82	8722.54	10378.5	16828.7	11429.4	13397.2	19787	11023.9	16738.2	19396.7	6443.54	4649.64	20783.1	9083.04	6408.93	13544.3	13042.6	20783.1	0.212131	0.364499	0.154843	0.43212	0.250339
AT5G28490.1	LSH1 - Protein of unknown function (DUF640)	0.132442	1.74176	0.738838	0.553513	0.566763	0.799753	0.459164	0.540629	0.552134	0.239237	0.0856834	0.280541	0.0681793	0.0341413	0.0997929	0.0534776	22.73	1	1	6h	8h	326538	252331	475843	307283	226702	256171	423674	186603	198793	344246	406691	390734	237159	207568	210742	223599	236593	311571	292070	249438	246680	475843	0.68623	0.530283	1	0.645765	0.476422
AT2G44350.1;AT3G60100.1	ATCS, CSY4 - Citrate synthase family protein	0.1325	1.28073	0.884993	0.733749	0.783292	0.85002	0.708772	0.756582	0.907745	0.043652	0.0773079	0.0630903	0.145162	0.114747	0.0154782	0.126855	841.39	13	13	24h	8h	2.1517e+06	2.02877e+06	1.9518e+06	1.81099e+06	1.48916e+06	1.78413e+06	1.93071e+06	1.64763e+06	1.84923e+06	2.30972e+06	1.64039e+06	1.93982e+06	1.93842e+06	1.53255e+06	1.44022e+06	1.7847e+06	1.7134e+06	1.74439e+06	2.21803e+06	1.76246e+06	2.30944e+06	2.30972e+06	0.931581	0.87836	0.845037	0.784071	0.644734
AT2G30170.1;AT2G30170.2	Protein phosphatase 2C family protein	0.132814	1.3197	0.857312	0.84831	0.826931	0.656574	0.775477	0.86648	0.721827	0.139725	0.0394596	0.102274	0.148204	0.051314	0.0352847	0.0956907	344.95	3	3	10h	6h	117958	163659	139304	131404	142002	143096	116017	145519	144469	110320	81893.9	130149	136264	120012	124466	148402	139365	137655	114202	104814	135386	163659	0.720752	1	0.851183	0.80291	0.867666
AT2G39800.1;AT2G39800.2;AT2G39800.3;AT3G55610.1;AT3G55610.2	P5CS1, ATP5CS - delta1-pyrroline-5-carboxylate synthase 1	0.132987	1.68037	0.475174	0.533886	0.798467	0.749976	0.552901	0.543073	0.593265	0.145244	0.0871507	0.212916	0.200191	0.0972662	0.0564114	0.109199	262.83	5	5	4h	0h	97088.8	184115	160504	134247	180884	181154	253974	309857	178401	299926	219268	177963	136881	192873	184208	186697	166206	151922	149580	217237	184665	309857	0.313334	0.594195	0.517993	0.433254	0.583765
AT4G39330.1;AT4G39330.2	ATCAD9, CAD9 - cinnamyl alcohol dehydrogenase 9	0.133931	1.28814	0.755826	0.682301	0.647877	0.813601	0.64411	0.638018	0.63161	0.0772718	0.0282864	0.0648485	0.162898	0.0678732	0.0416732	0.0953287	722.78	10	10	6h	24h	3.41113e+06	3.09282e+06	2.77847e+06	2.92645e+06	2.7175e+06	2.73549e+06	2.77661e+06	2.83267e+06	2.3474e+06	4.09372e+06	2.8597e+06	3.03854e+06	2.94489e+06	2.56033e+06	2.4052e+06	2.63843e+06	2.76763e+06	2.42955e+06	2.27589e+06	2.45707e+06	3.02395e+06	4.09372e+06	0.833259	0.755502	0.678716	0.714864	0.663822
AT3G23880.1	F-box and associated interaction domains-containing protein	0.134398	28.3055	0.0224396	0.0126606	0.0178642	0.358365	0.0289895	0.0316686	0.0319716	0.00336515	0.00892137	0.00785799	0.555725	0.0108838	0.0281074	0.0133068	25.04	1	1	6h	2h	22683	20911.4	27783.8	4562.54	23385.1	12324.5	28455.2	15423.1	12945.8	1.0603e+06	47950.9	31672.3	17870.6	34170.4	40171.6	15536.9	67977.1	17220.5	21640.5	49321.7	30736.2	1.0603e+06	0.021393	0.0197222	0.0262037	0.00430307	0.0220552
AT5G62980.1	FOLB2 - Dihydroneopterin aldolase	0.134628	2.23278	0.815929	0.759241	0.789101	0.365431	0.744056	0.784304	0.582448	0.0484854	0.119058	0.0522081	0.434631	0.241093	0.0625532	0.333671	22.57	1	1	0h	6h	36853.9	33932.4	32892.8	37958	28805.3	29712.6	35805.4	33028.8	31435.8	2285.06	7640.32	36509.5	30112.4	42356.3	22077.7	30762.8	36027.2	32870.6	33908.3	31702	8400.65	42356.3	0.870092	0.801119	0.776576	0.89616	0.680072
AT1G79930.1;AT1G79930.2	HSP91 - heat shock protein 91	0.135396	2.87477	0.231727	0.429288	0.230006	0.661213	0.240627	0.336809	0.488626	0.0343063	0.115758	0.0944006	0.311795	0.0809397	0.176342	0.279713	1111.2	18	2	6h	4h	21265.4	25639.5	28686.6	48955.1	33109.6	57973.2	28071.5	33395.7	13562.8	108736	42005.2	64952.2	32115.5	30324.3	16055.1	52795.1	15440.6	41634.5	59991.3	19872.3	79530.7	108736	0.195568	0.235795	0.263818	0.450218	0.304494
AT3G06820.1	BRCC36B, AtBRCC36B - Mov34/MPN/PAD-1 family protein	0.135414	1.80253	0.457574	0.49727	0.61477	0.759733	0.69027	0.6137	0.824794	0.0847453	0.150451	0.248191	0.18818	0.0714491	0.0232805	0.178597	26.13	1	1	24h	0h	48008.6	64660.2	69416	46855.3	86671.3	64354.4	103558	43699.6	97381.4	72463.7	110249	119612	98365.6	95581	80736.1	77954.4	82348	83910.3	110280	85289.2	132645	132645	0.361933	0.487468	0.523321	0.353238	0.653408
AT4G33510.1	DHS2 - 3-deoxy-d-arabino-heptulosonate 7-phosphate synthase	0.136352	2.77057	0.302247	0.675336	0.632832	0.243753	0.536582	0.489639	0.594227	0.152473	0.225041	0.127403	0.156531	0.189986	0.148761	0.397734	109.91	2	1	2h	6h	12576	15437.7	4782.07	31447.4	26326.4	15504.7	27900.3	21931.5	18834.6	3296.21	14609.5	8543.19	16690.7	27222.2	14309.8	23264.7	17341.9	12522.5	36168.9	20892.2	7416.51	36168.9	0.347702	0.426823	0.132215	0.86946	0.727874
AT4G13940.1;AT4G13940.2;AT4G13940.3;AT4G13940.4	HOG1, EMB1395, SAHH1, MEE58, ATSAHH1 - S-adenosyl-L-homocysteine hydrolase	0.13663	1.38811	0.588376	0.626507	0.675788	0.816729	0.678175	0.655852	0.703195	0.0779494	0.0708911	0.0481176	0.159259	0.0903981	0.069906	0.0513807	1839.79	32	11	6h	0h	8.59472e+06	1.08283e+07	1.10059e+07	1.1545e+07	1.1466e+07	9.38991e+06	1.25447e+07	1.14983e+07	1.09066e+07	1.72389e+07	1.22737e+07	1.2726e+07	1.33256e+07	1.15254e+07	1.02221e+07	1.20328e+07	1.19706e+07	9.91513e+06	1.22363e+07	1.11851e+07	1.29456e+07	1.72389e+07	0.498564	0.628133	0.63843	0.669705	0.665124
AT3G08740.1	elongation factor P (EF-P) family protein	0.136657	1.2825	0.82222	0.844032	0.784536	0.929412	0.75648	0.794747	0.724687	0.133342	0.0647399	0.111852	0.0617698	0.0505416	0.0200899	0.0479241	328.24	6	6	6h	24h	1.60623e+06	1.42994e+06	1.15643e+06	1.5461e+06	1.32608e+06	1.43163e+06	1.50634e+06	1.36424e+06	1.12986e+06	1.6997e+06	1.5348e+06	1.50468e+06	1.36954e+06	1.28995e+06	1.19788e+06	1.35676e+06	1.31411e+06	1.38163e+06	1.27996e+06	1.27759e+06	1.13771e+06	1.6997e+06	0.945002	0.841286	0.680372	0.90963	0.780185
AT1G48030.1;AT3G17240.2	mtLPD1 - mitochondrial lipoamide dehydrogenase 1	0.137131	1.28478	0.652845	0.63365	0.698086	0.814099	0.67111	0.63722	0.693514	0.0534534	0.0322003	0.048147	0.161497	0.0314801	0.0432926	0.0844023	1572.03	24	13	6h	2h	6.43582e+06	7.46775e+06	7.41784e+06	6.49727e+06	7.14699e+06	7.05027e+06	8.07012e+06	7.03468e+06	7.69416e+06	1.08864e+07	7.98931e+06	7.71213e+06	7.53306e+06	6.91177e+06	7.4731e+06	7.12571e+06	7.28477e+06	6.40063e+06	7.13368e+06	6.91279e+06	8.60317e+06	1.08864e+07	0.591179	0.68597	0.681386	0.596824	0.656506
AT4G36760.1	ATAPP1, APP1 - aminopeptidase P1	0.137151	1.36977	0.805275	0.766746	0.661516	0.73862	0.740059	0.596491	0.817056	0.17222	0.0490447	0.153099	0.0650322	0.100558	0.0404751	0.055515	176.66	3	3	24h	10h	165477	122927	111360	136073	123854	120710	137552	88338.5	102506	130179	126516	109980	136734	104185	126469	105119	91756	99241.7	138859	142001	124753	165477	1	0.742863	0.672963	0.822306	0.748463
ATCG00770.1	RPS8 - ribosomal protein S8	0.138129	1.44915	0.819926	0.633313	0.629067	0.81124	0.598798	0.867749	0.790527	0.101698	0.148572	0.146858	0.185313	0.0667672	0.0586712	0.19868	109.51	3	3	10h	8h	442954	568736	515791	349016	499328	331486	486963	379335	305624	499359	620983	390957	386854	403709	324967	522324	580627	513622	493062	613188	366462	620983	0.713311	0.915863	0.830604	0.562037	0.804093
AT5G63000.1	Mitochondrial import inner membrane translocase subunit Tim17/Tim22/Tim23 family protein	0.138669	2.62466	0.552544	0.512947	0.721387	0.289509	0.759862	0.678769	0.376576	0.299949	0.0705939	0.331636	0.156725	0.0908289	0.0830749	0.181493	25.11	1	1	8h	6h	160080	159546	45407	122308	95012.4	121553	78079.9	220213	178284	93370.5	25852.5	72038.1	185747	146052	170196	165334	153627	129460	115716	94658.4	38407.1	220213	0.726931	0.724507	0.206196	0.555408	0.431456
AT1G66410.1;AT1G66410.2;AT2G27030.2;AT5G37780.2;AT5G37780.3	CAM4, ACAM-4 - calmodulin 4	0.138814	1.66778	0.593646	0.525115	0.532058	0.476907	0.600283	0.650506	0.795377	0.0672392	0.164785	0.0548631	0.0816913	0.165551	0.0899054	0.192637	553.9	7	2	24h	6h	610946	515399	644154	368785	502634	694694	466037	563071	557711	456875	562560	402902	506175	497382	786739	563632	635176	741272	613907	764100	994139	994139	0.614548	0.518438	0.647951	0.370959	0.505597
AT5G06060.1	NAD(P)-binding Rossmann-fold superfamily protein	0.139162	1.30341	0.770016	0.680492	0.641685	0.836376	0.709326	0.665139	0.669333	0.0808506	0.0729782	0.100652	0.148035	0.0298189	0.0469962	0.0447444	184.35	3	3	6h	4h	302089	246010	288699	216008	260566	262935	261221	244672	191443	362243	288851	257819	269053	253501	248291	260101	235169	227554	232658	261169	233555	362243	0.833942	0.67913	0.796976	0.596309	0.719314
AT1G58080.1	ATATP-PRT1, HISN1A, ATP-PRT1 - ATP phosphoribosyl transferase 1	0.14035	1.6204	0.444081	0.614999	0.605697	0.708093	0.662387	0.570331	0.719586	0.125383	0.046897	0.0680479	0.26223	0.0368713	0.0185649	0.176355	188.3	4	4	24h	0h	224577	282213	390963	406362	387639	449280	368884	458550	397043	673866	331843	425771	444124	472249	422708	370592	395070	387320	381338	458726	614652	673866	0.333267	0.418797	0.580179	0.603031	0.575246
AT4G02930.1	GTP binding Elongation factor Tu family protein	0.140541	1.54229	0.582644	0.572601	0.728435	0.883115	0.667372	0.70642	0.808255	0.130832	0.101087	0.0393152	0.113628	0.129953	0.179306	0.186422	526.54	7	6	6h	2h	346184	507633	541728	550101	404726	416664	565950	617717	561077	798398	617203	699632	649167	499435	449883	636531	656384	399098	778000	484371	673556	798398	0.433598	0.635814	0.678519	0.689006	0.506922
AT1G03475.1;AT4G03205.1	LIN2, HEMF1, ATCPO-I - Coproporphyrinogen III oxidase	0.141255	1.43464	0.679554	0.66045	0.709045	0.827425	0.576748	0.648485	0.673249	0.0395276	0.0519134	0.122912	0.149998	0.0356821	0.0756863	0.132836	664.03	12	12	6h	8h	2.66289e+06	2.75997e+06	2.98083e+06	2.61329e+06	2.96905e+06	2.58512e+06	3.50483e+06	2.68318e+06	2.58039e+06	4.12216e+06	3.00248e+06	3.1077e+06	2.49888e+06	2.41958e+06	2.21389e+06	3.03073e+06	2.53245e+06	2.45631e+06	2.50023e+06	2.41968e+06	3.40581e+06	4.12216e+06	0.645993	0.669544	0.723124	0.633961	0.720265
AT3G59210.1	F-box/RNI-like superfamily protein	0.14249	1.80305	0.445161	0.438107	0.689474	0.386538	0.675139	0.696947	0.67172	0.271347	0.130013	0.166448	0.0124288	0.14298	0.202639	0.284357	25.09	1	1	10h	6h	19707.6	48297.1	17130.8	18682.1	34689.3	30415.1	32387.8	53239.2	46232.4	24056.4	25543.1	24324.6	44315.9	33353.5	51448.6	31621.2	57454.4	44213	31988.7	63748.8	32726.7	63748.8	0.309145	0.757615	0.268724	0.293058	0.544156
AT3G57240.1	BG3 - beta-1,3-glucanase 3	0.142911	3.20607	0.39544	0.302934	0.325457	0.222671	0.338686	0.380258	0.7139	0.212194	0.072581	0.0391767	0.0208294	0.186134	0.179213	0.302249	30.11	1	1	24h	6h	7929.44	16988.1	6629.67	5968.86	9776.66	8421.79	7835.66	9827.26	8301.14	5936.15	6467.75	5360.24	3600.32	10103.3	13315.9	6929.43	15591.2	7815.4	19783.5	26592.5	10577.1	26592.5	0.298184	0.63883	0.249306	0.224457	0.367648
AT3G22230.1;AT4G15000.1	Ribosomal L27e protein family	0.142931	1.91635	0.452745	0.548824	0.459766	0.853426	0.512929	0.486648	0.445338	0.14128	0.248591	0.0999784	0.144653	0.15894	0.124393	0.122819	23.94	1	1	6h	24h	48613.1	47552.9	79766.2	46366	107501	59400.9	74330.7	54148.7	50181.3	129530	110036	92066.7	59567.3	89584.4	50167.4	45758.3	65695.8	77652.6	43610	54498.9	74945.4	129530	0.375303	0.367119	0.615812	0.357955	0.829931
AT5G28540.1;AT5G42020.2	BIP1 - heat shock protein 70 (Hsp 70) family protein	0.143668	1.43745	0.938417	0.731364	0.652836	0.715946	0.700533	0.825348	0.882623	0.0868951	0.0662562	0.0660346	0.225627	0.174437	0.0965773	0.0194061	707.3	10	7	0h	4h	977877	840439	1.00169e+06	682312	807824	707662	633038	728010	600766	485291	936811	729363	897290	646871	560986	853361	719479	907386	904232	865435	882672	1.00169e+06	0.976228	0.839022	1	0.681161	0.806462
AT4G29160.1;AT2G19830.1	SNF7.1 - SNF7 family protein	0.146255	1.89554	0.495408	0.451815	0.561877	0.67968	0.727025	0.647419	0.856432	0.105894	0.195931	0.173657	0.196372	0.252276	0.0984705	0.0953191	154.98	3	3	24h	2h	112113	121665	79165.1	79256.4	64177.9	141971	133636	144719	76575.4	174538	96272.3	158534	142889	105800	210562	112429	146948	149589	187310	195983	157704	210562	0.532445	0.577809	0.37597	0.376404	0.304793
AT5G13980.1	Glycosyl hydrolase family 38 protein	0.146734	1.49208	0.61924	0.599205	0.655102	0.796353	0.575346	0.586721	0.533719	0.173448	0.0433121	0.0267192	0.177877	0.0780545	0.0247778	0.0879604	140.43	4	4	6h	24h	172640	281439	184696	223138	199045	195925	227221	215245	233302	343849	230850	246776	226736	193061	173698	196861	211581	196788	208832	191699	150025	343849	0.502081	0.818495	0.537144	0.648942	0.578874
AT3G16630.1	ATKINESIN-13A, KINESIN-13A - P-loop containing nucleoside triphosphate hydrolases superfamily protein	0.147305	Infinity	0.485853	0	0.275397	0.544842	0.54344	0.311859	0.478854	0.5006	0	0.477001	0.473633	0.161342	0.540156	0.351643	24.51	1	1	6h	2h	0	23096.4	50477.5	0	0	0	0	41704	0	43327.8	0	39178.9	18645.6	34728.4	28920.3	0	47225.6	0	21808.3	7721.19	42984.5	50477.5	0	0.457558	1	0	0
AT4G00955.1	unknown protein	0.148838	1.77654	0.585388	0.50907	0.684464	0.442686	0.786447	0.592939	0.466507	0.0616578	0.162777	0.171593	0.0882043	0.202532	0.237875	0.0889576	23.59	1	1	8h	6h	24054.5	28833.6	29239.1	32148.2	22036.4	17235.6	40842.8	30014.3	25170	20078.2	16925	25103.6	27924.1	35645.7	46765.1	40435.5	19746	23005.1	23789.5	24622.5	17036.7	46765.1	0.514368	0.616563	0.625234	0.68744	0.471215
AT1G78570.1;AT1G53500.1	RHM1, ROL1, ATRHM1 - rhamnose biosynthesis 1	0.149015	1.83364	0.437083	0.375023	0.554062	0.687659	0.572285	0.445957	0.612611	0.0573303	0.0299697	0.0776579	0.279659	0.0623842	0.181201	0.139832	256.16	6	2	6h	2h	172733	136817	174117	150448	135751	128795	220361	221453	171301	368860	222236	169854	196205	199478	237597	223387	178249	91851.2	261811	166854	249238	368860	0.468288	0.370919	0.472041	0.407872	0.368028
AT3G53235.1	unknown protein; Has 9 Blast hits to 9 proteins in 4 species: Archae - 0; Bacteria - 0; Metazoa - 0; Fungi - 0; Plants - 9; Viruses - 0; Other Eukaryotes - 0 (source: NCBI BLink).	0.149832	2.85798	0.650359	0.546693	0.482158	0.245736	0.341181	0.702308	0.45595	0.0608863	0.169693	0.0942484	0.17442	0.0958157	0.307842	0.355795	28.54	1	1	10h	6h	83576	78077.5	69288	41524.4	75787.3	76818.2	49895.9	69923.7	51393.8	5937.8	45593.3	35729.4	39172.9	29697.3	52282.7	85424	45598.3	118366	34557.3	102288	25061.7	118366	0.70608	0.659627	0.58537	0.350813	0.640279
AT5G60160.1	Zn-dependent exopeptidases superfamily protein	0.15093	1.70164	0.636251	0.595488	0.489129	0.794408	0.517081	0.46685	0.673529	0.130898	0.0691782	0.0950757	0.197163	0.212547	0.0770584	0.17207	98.28	3	3	6h	10h	192186	248678	167285	213794	184870	170523	149702	129090	188733	318610	247338	193372	242495	133111	118635	160108	120568	165554	258837	153261	231682	318610	0.6032	0.780507	0.525046	0.671019	0.580238
AT3G04530.1	PPCK2, PEPCK2, ATPPCK2 - phosphoenolpyruvate carboxylase kinase 2	0.15099	1.44628	0.822647	0.795801	0.877477	0.667183	0.964934	0.876048	0.875564	0.178361	0.108991	0.0960942	0.143974	0.0192922	0.0750339	0.120255	30.94	1	1	8h	6h	234536	260234	167524	190859	203254	246567	205944	253529	246963	135557	192159	209416	264650	257653	254541	227704	257882	219699	232590	268358	203947	268358	0.873964	0.969724	0.624253	0.711209	0.757399
ATCG00490.1;AT2G07732.1;ATMG00280.1	RBCL - ribulose-bisphosphate carboxylases	0.151024	1.34515	0.715011	0.70374	0.689668	0.842872	0.6266	0.662052	0.656594	0.0686286	0.0378577	0.077686	0.14095	0.0235181	0.0543423	0.134793	4562.66	63	63	6h	8h	2.83466e+09	2.91281e+09	3.37469e+09	2.82144e+09	3.14091e+09	3.01603e+09	3.30685e+09	2.68044e+09	2.81156e+09	4.25269e+09	3.40662e+09	3.09412e+09	2.67632e+09	2.55943e+09	2.75846e+09	2.96111e+09	2.54903e+09	2.93637e+09	2.53943e+09	2.38897e+09	3.44848e+09	4.25269e+09	0.666556	0.684933	0.793543	0.663448	0.738569
AT3G11630.1	Thioredoxin superfamily protein	0.151276	1.49783	0.573463	0.531326	0.53195	0.703423	0.531355	0.48657	0.728798	0.147007	0.0567648	0.039634	0.127299	0.0786791	0.0314399	0.23517	1044.28	12	2	24h	10h	1.54388e+07	1.24653e+07	9.11582e+06	1.19898e+07	1.00326e+07	1.22774e+07	1.15981e+07	1.05283e+07	1.22137e+07	1.82441e+07	1.40932e+07	1.30722e+07	1.32587e+07	9.91413e+06	1.11288e+07	1.08674e+07	9.68904e+06	1.08541e+07	1.30213e+07	1.2508e+07	2.15184e+07	2.15184e+07	0.717471	0.579288	0.42363	0.557191	0.466235
AT4G28440.1	Nucleic acid-binding, OB-fold-like protein	0.151353	1.55661	0.516618	0.560253	0.742127	0.773898	0.683817	0.629799	0.804172	0.151571	0.0874044	0.230783	0.00460817	0.060258	0.230931	0.078554	121.87	3	3	24h	0h	69257.1	122161	85584.9	103116	83235.2	114048	99192.9	178728	119996	138588	138972	137393	134330	118603	113720	81285.9	159344	97059.2	128545	146400	156241	178728	0.387499	0.6835	0.478854	0.576942	0.465707
AT2G41720.1	EMB2654 - Tetratricopeptide repeat (TPR)-like superfamily protein	0.152893	1.54623	0.765278	0.516446	0.798542	0.750266	0.602989	0.658091	0.580562	0.129478	0.146657	0.169688	0.224439	0.132452	0.0640455	0.0115088	26.06	1	1	4h	2h	69852.5	51047	54979.2	28327.9	50798.1	39565.2	76003	51742.6	55777.8	43315.4	76607.7	52505.4	35955.5	46378.6	56246.6	45207.6	54951.3	51085.8	43715.1	44269.5	45441.9	76607.7	0.91182	0.666343	0.717671	0.369778	0.663093
AT5G09590.1;AT4G32208.1	MTHSC70-2, HSC70-5 - mitochondrial HSO70 2	0.153358	1.58433	0.516455	0.496688	0.533269	0.786919	0.532939	0.573689	0.6462	0.0268742	0.0132315	0.0298589	0.20854	0.0276813	0.0330173	0.277768	650.89	12	8	6h	2h	432652	451140	479597	427114	434219	449872	450156	499223	458398	879967	513231	684191	462126	496016	448763	532700	474721	507060	448163	407829	849912	879967	0.491668	0.512679	0.545017	0.485376	0.49345
AT1G27090.1	glycine-rich protein	0.153437	2.82946	0.562523	0.252096	0.599042	0.574485	0.713296	0.474728	0.551752	0.35678	0.0925237	0.0365311	0.103717	0.189756	0.0206459	0.38834	125.4	2	2	8h	2h	21749.7	35102	7777.08	10946	5646.55	12371	24463.8	22648.7	21712	25884.9	22171.8	17946.3	27618.5	19904	34428.7	18577.8	18694.1	17270.1	12953.8	38297	12140.5	38297	0.567923	0.916572	0.203073	0.285818	0.147441
AT4G17560.1	Ribosomal protein L19 family protein	0.155544	1.53401	0.778105	0.507234	0.585811	0.549226	0.511868	0.687399	0.626622	0.2205	0.0838896	0.0759356	0.0762418	0.0820668	0.107629	0.142132	138.97	1	1	0h	2h	1.02453e+06	794303	572738	616753	488989	453282	669440	516004	615094	566752	638702	482637	457759	618880	496629	740767	791642	580365	696546	752453	476973	1.02453e+06	1	0.775288	0.559027	0.601989	0.477283
AT5G04590.1	SIR - sulfite reductase	0.156347	1.1849	0.799832	0.754133	0.751488	0.874517	0.738051	0.758719	0.840744	0.0352779	0.0580348	0.0459777	0.109424	0.0459584	0.064692	0.0742123	986.42	18	18	6h	8h	5.28791e+06	4.98445e+06	5.43781e+06	4.8395e+06	4.61617e+06	5.3569e+06	5.19896e+06	4.60099e+06	4.96066e+06	6.54728e+06	5.39882e+06	5.23103e+06	5.05748e+06	4.49049e+06	4.94869e+06	5.23183e+06	4.47901e+06	5.1918e+06	5.37161e+06	5.09903e+06	6.04312e+06	6.54728e+06	0.80765	0.761301	0.830545	0.739162	0.705051
AT1G25350.2;AT1G25350.1	OVA9 - glutamine-tRNA ligase, putative / glutaminyl-tRNA synthetase, putative / GlnRS, putative	0.156962	2.65829	0.276966	0.375888	0.551698	0.600396	0.662408	0.377622	0.736258	0.149336	0.156992	0.087318	0.0720269	0.331141	0.207876	0.284485	47.62	2	2	24h	0h	1126.64	3790.32	4005.59	5426.14	4522.13	2161.07	6370.89	6555.3	4846.9	7331.33	6115.33	5895.25	8641.45	9649.55	3048.64	3767.96	1980.25	6416.99	10738.4	8311.31	4669	10738.4	0.104916	0.352968	0.373015	0.505302	0.421116
AT4G14040.1	EDA38, SBP2 - selenium-binding protein 2	0.157014	1.29258	0.722751	0.674442	0.737156	0.871771	0.747784	0.757396	0.774638	0.0556667	0.0311794	0.0578817	0.11109	0.0607239	0.123413	0.022832	569.78	11	7	6h	2h	1.74435e+06	1.57305e+06	1.8332e+06	1.6875e+06	1.56366e+06	1.55519e+06	1.90219e+06	1.63332e+06	1.71776e+06	2.37546e+06	1.91145e+06	1.92567e+06	1.93186e+06	1.64694e+06	1.7502e+06	1.98325e+06	1.4611e+06	1.95315e+06	1.81008e+06	1.80756e+06	1.90274e+06	2.37546e+06	0.734321	0.662208	0.771723	0.710386	0.658253
AT2G36230.1	APG10, HISN3 - Aldolase-type TIM barrel family protein	0.15706	3.22316	0.62025	0.52173	0.346967	0.257702	0.532793	0.626374	0.194335	0.336161	0.151145	0.170112	0.0957063	0.220363	0.153038	0.237453	27.01	1	1	10h	24h	22380.7	44761.8	16148	16897.3	30390.9	22772.5	7923.73	15516	23152.8	11385.5	7328.08	15892.1	16110.9	20479.5	34955.8	35905.9	24805.4	23401.4	20578.6	5427.96	89.7799	44761.8	0.499997	1	0.360755	0.377495	0.678948
AT4G34450.1	coatomer gamma-2 subunit, putative / gamma-2 coat protein, putative / gamma-2 COP, putative	0.15707	2.08679	0.347732	0.434861	0.5867	0.497925	0.552227	0.345247	0.720457	0.0618399	0.0986258	0.107878	0.306953	0.0677007	0.171943	0.243048	216.97	5	5	24h	10h	33599.8	47460.2	45510	47647	66434.8	44202.1	70477.8	84611.4	58462.5	39048.5	103416	38773.7	57754.5	73453.2	69796.2	51379	56317.8	17968.9	73067.7	121329	67840.7	121329	0.276931	0.391169	0.375095	0.392708	0.547558
AT1G07320.1	RPL4 - ribosomal protein L4	0.157092	2.16189	0.711399	0.361936	0.340829	0.39174	0.329064	0.62757	0.436752	0.266861	0.0737096	0.0623438	0.224713	0.0574065	0.166966	0.134544	257.5	5	5	0h	8h	494144	354231	747996	233332	244803	334045	204001	265286	295528	382604	99119.6	397336	288341	202497	247578	537593	325280	545387	334763	222257	423047	747996	0.660623	0.473574	1	0.311943	0.327278
AT5G19990.1;AT5G20000.1	RPT6A, ATSUG1 - regulatory particle triple-A ATPase 6A	0.158011	1.54167	0.56955	0.561453	0.693655	0.821018	0.612156	0.746609	0.865577	0.236952	0.0658688	0.0388645	0.168681	0.133982	0.204509	0.106441	178.43	5	3	24h	2h	106426	131555	229035	133611	168737	158029	180375	201210	187195	181757	273325	218131	186837	190043	125072	213711	254514	143975	223517	269919	216314	273325	0.389375	0.481316	0.83796	0.488835	0.617351
AT5G53460.1	GLT1 - NADH-dependent glutamate synthase 1	0.158187	1.82569	0.401194	0.492013	0.514676	0.732457	0.494423	0.522502	0.637657	0.18287	0.030359	0.0752756	0.238352	0.127158	0.059573	0.101742	469.84	11	11	6h	0h	143660	284236	392131	356798	333295	315564	391891	293229	366861	681322	446001	369796	436864	289167	284554	401917	324931	341128	505605	430619	367126	681322	0.210855	0.417183	0.575545	0.523685	0.489189
AT1G63940.1;AT1G63940.2;AT1G63940.3;AT1G63940.4	MDAR6 - monodehydroascorbate reductase 6	0.159682	1.18152	0.959143	0.823126	0.816762	0.832198	0.811787	0.841342	0.874105	0.0415263	0.048643	0.10176	0.0741036	0.0307812	0.0700249	0.0445109	985.21	14	13	0h	8h	5.44477e+06	4.99273e+06	5.22943e+06	4.17881e+06	4.66959e+06	4.59679e+06	5.01535e+06	3.90842e+06	4.41748e+06	4.11559e+06	4.92135e+06	4.55644e+06	4.61049e+06	4.35428e+06	4.29521e+06	4.99863e+06	4.25162e+06	4.49249e+06	4.4799e+06	4.91258e+06	4.88543e+06	5.44477e+06	1	0.916978	0.96045	0.767491	0.857629
AT3G11940.1;AT2G37270.1	ATRPS5A, AML1, RPS5A - ribosomal protein 5A	0.160167	1.60365	0.558447	0.677749	0.590046	0.895551	0.643838	0.648468	0.613969	0.149105	0.207534	0.0683738	0.113648	0.122554	0.0629511	0.140706	562.44	7	7	6h	0h	729297	790304	1.17122e+06	815224	1.4599e+06	990542	856735	1.06969e+06	916651	1.465e+06	1.60613e+06	1.24399e+06	995953	1.2472e+06	859111	1.07699e+06	927464	1.12012e+06	837052	1.24614e+06	875154	1.60613e+06	0.45407	0.492054	0.729217	0.50757	0.908954
AT5G54770.1	THI1, TZ, THI4 - thiazole biosynthetic enzyme, chloroplast (ARA6) (THI1) (THI4)	0.160366	1.58906	0.60708	0.836315	0.734124	0.87922	0.883664	0.964685	0.617034	0.373543	0.0320213	0.0763577	0.0890649	0.0501449	0.0163609	0.159208	730.84	11	11	10h	0h	1.82695e+06	4.02181e+06	7.12187e+06	5.69562e+06	6.05308e+06	6.11969e+06	5.2742e+06	4.66305e+06	5.74776e+06	5.70347e+06	6.95146e+06	6.13014e+06	6.24621e+06	6.67169e+06	5.96212e+06	6.77474e+06	6.83619e+06	7.00014e+06	3.16522e+06	4.61865e+06	5.39944e+06	7.12187e+06	0.256527	0.564712	1	0.799737	0.849928
AT5G57850.1	D-aminoacid aminotransferase-like PLP-dependent enzymes superfamily protein	0.160833	1.44209	0.80059	0.55516	0.678101	0.7124	0.673097	0.629889	0.798486	0.10002	0.0591819	0.0166121	0.200258	0.0901541	0.0597945	0.177236	373.84	7	6	0h	2h	706286	830156	908164	495738	594791	604654	709651	679056	681879	941758	537136	696425	705753	584775	764780	587576	628482	707312	678695	741650	1.01784e+06	1.01784e+06	0.69391	0.815609	0.892251	0.487052	0.584369
AT3G60750.1;AT3G60750.2	Transketolase	0.161159	1.16367	0.875481	0.754727	0.8041	0.87825	0.779258	0.781751	0.810639	0.0632722	0.0353965	0.0677735	0.105836	0.0217545	0.0283742	0.0683332	3321.68	48	39	6h	2h	2.08903e+08	2.02812e+08	2.32203e+08	1.75493e+08	1.92457e+08	1.87153e+08	2.13069e+08	1.79913e+08	1.98434e+08	2.45167e+08	1.98147e+08	2.0264e+08	1.96324e+08	1.85659e+08	1.91163e+08	1.98669e+08	1.84757e+08	1.91553e+08	1.87306e+08	1.90948e+08	2.17972e+08	2.45167e+08	0.852083	0.827239	0.947119	0.715811	0.785004
AT4G35830.1;AT4G35830.2	ACO1 - aconitase 1	0.16131	1.17483	0.86181	0.831392	0.812491	0.95454	0.879926	0.917692	0.944127	0.072645	0.0331635	0.1246	0.0642028	0.0270593	0.063686	0.0354541	1361.23	24	15	6h	4h	4.27222e+06	3.9521e+06	4.67542e+06	4.21511e+06	3.95969e+06	4.26964e+06	4.49734e+06	3.34325e+06	4.32093e+06	4.9894e+06	4.90221e+06	4.39614e+06	4.54617e+06	4.31532e+06	4.30944e+06	4.94475e+06	4.37355e+06	4.4179e+06	4.68851e+06	4.54583e+06	4.89754e+06	4.9894e+06	0.85626	0.792099	0.937071	0.844813	0.793621
AT2G01140.1	Aldolase superfamily protein	0.161878	1.23341	0.759433	0.666924	0.696187	0.80493	0.663429	0.658308	0.811966	0.0808687	0.0049949	0.0502116	0.12607	0.0625515	0.034649	0.165324	592.55	11	7	24h	10h	1.18937e+06	969765	1.03151e+06	928126	941735	932119	1.0501e+06	910729	964094	1.3292e+06	1.05052e+06	1.00206e+06	949238	833183	1.00488e+06	976360	883206	906214	965485	1.04542e+06	1.40045e+06	1.40045e+06	0.849276	0.692468	0.736555	0.662735	0.672452
AT1G75270.1	DHAR2 - dehydroascorbate reductase 2	0.162934	1.34018	0.718254	0.642541	0.667874	0.653469	0.765518	0.740449	0.861122	0.0655291	0.0749977	0.0968438	0.145591	0.013665	0.0951613	0.120779	201.27	3	3	24h	2h	134914	114492	116978	95020.1	113106	119636	121510	94628.4	124546	100723	139369	93244.1	132372	127740	130382	135681	134799	107225	132733	136494	170035	170035	0.793448	0.673348	0.687966	0.558828	0.665195
AT5G41100.1	unknown protein	0.162974	2.61159	0.741051	0.389575	0.364749	0.349007	0.426473	0.308822	0.283755	0.228865	0.150629	0.0916778	0.287765	0.11751	0.0577366	0.076188	20.84	1	1	0h	24h	78294.6	51461	44305.2	41407.7	32111	17986.1	36719.7	25726.1	23227.9	52609.9	9378.32	19987.8	33175.8	42696.5	24299.4	19300.4	25011.2	28225.7	22981.7	15905.7	27762.1	78294.6	1	0.657274	0.565879	0.528871	0.41013
AT1G05910.1	cell division cycle protein 48-related / CDC48-related	0.163124	3.51254	0.416809	0.400427	0.454482	0.236517	0.129388	0.436987	0.159061	0.196005	0.213286	0.474591	0.0918604	0.0680246	0.225792	0.044673	22.49	1	1	4h	8h	84578	64845.9	29297.8	91848	34390.5	45458.6	142928	32434.7	19511.9	31673	21872	47870	16262.6	29137.4	10079.8	85622.4	25596.2	76154.9	25034.2	15518	27650.9	142928	0.591751	0.453695	0.204982	0.642615	0.240613
AT3G10940.1	dual specificity protein phosphatase (DsPTP1) family protein	0.163188	2.75619	0.353321	0.313867	0.250543	0.656495	0.23819	0.271738	0.426305	0.105333	0.0301664	0.0679873	0.332176	0.0379427	0.04945	0.339199	79.3	2	2	6h	8h	46974.4	27502.2	50628.8	38850.6	32943.6	39341.1	36982.3	30681.8	21049.2	74657.3	39769	118028	32938.5	24090.5	27310.1	38798.9	28344.1	29075.2	32808.3	22016.9	96122.6	118028	0.397994	0.233014	0.428955	0.329164	0.279117
AT5G11520.1	ASP3, YLS4 - aspartate aminotransferase 3	0.165036	1.6229	0.587477	0.814065	0.707551	0.834504	0.514205	0.600733	0.749253	0.128989	0.0602954	0.233241	0.157732	0.0726773	0.184727	0.200551	307.88	7	4	6h	8h	97863.4	111078	148285	159314	156662	179031	183477	91269.7	155493	139024	202689	165722	121168	94454.4	97050	164386	94180.4	106720	198702	125768	131127	202689	0.482824	0.548022	0.731586	0.786003	0.772915
AT4G30920.1	Cytosol aminopeptidase family protein	0.165369	1.68742	0.478399	0.424281	0.448622	0.645206	0.413654	0.382362	0.468241	0.0311004	0.0369114	0.0487275	0.308401	0.0326551	0.0536275	0.00859481	1005.87	14	6	6h	10h	612529	619713	549535	575360	520505	484349	626183	514257	530430	1.24148e+06	613669	547885	551286	470690	518661	520412	398312	505367	592934	579051	571956	1.24148e+06	0.493384	0.499171	0.442644	0.463445	0.41926
AT1G42550.1	PMI1 - plastid movement impaired1	0.165815	Infinity	0.25902	0.493773	0.23486	0.333333	0	0.303117	0	0.448636	0.411171	0.397854	0.57735	0	0.395761	0	20.31	1	1	2h	8h	88533	0	0	3251.18	73415.3	92104.9	79095.2	0	1179.92	0	113933	0	0	0	0	85546.3	0	18058.9	0	0	0	113933	0.77706	0	0	0.0285358	0.644371
AT4G28770.1	Tetraspanin family protein	0.165994	Infinity	0.282563	0	0.184124	0.578169	0.498793	0.237843	0.472729	0.212846	0	0.318913	0.518007	0.115177	0.411956	0.453851	20.8	1	1	6h	2h	650.058	5227.03	6720.94	0	0	0	0	8209.15	0	10916	0	14861.6	7926.29	8809.11	5503.21	0	10604.2	0	7626.93	0	13449.6	14861.6	0.0437408	0.351713	0.452235	0	0
AT1G13930.1	Involved in response to salt stress. Knockout mutants are hypersensitive to salt stress.	0.166471	1.37346	0.630559	0.728855	0.678469	0.866045	0.823733	0.853745	0.766464	0.20542	0.0580398	0.0906158	0.1356	0.0367295	0.059058	0.048475	778.87	14	14	6h	0h	1.66103e+07	1.64275e+07	8.67491e+06	1.7409e+07	1.48584e+07	1.59478e+07	1.38638e+07	1.37513e+07	1.7267e+07	1.91681e+07	2.20507e+07	1.60718e+07	1.87884e+07	1.84544e+07	1.72488e+07	1.82012e+07	1.79532e+07	2.03225e+07	1.6622e+07	1.80818e+07	1.59994e+07	2.20507e+07	0.753279	0.744989	0.393408	0.7895	0.67383
AT2G26040.1	PYL2, RCAR14 - PYR1-like 2	0.167041	2.00787	0.759555	0.638748	0.471678	0.605764	0.628304	0.858507	0.947069	0.153289	0.130936	0.0534363	0.348483	0.161918	0.0866806	0.0749894	20.75	1	1	24h	4h	114426	75912.5	96006.5	65801	76833.9	98166.9	58106.8	66494.2	53216.9	112328	27449	88590.2	55586.1	88533.8	92744.8	119627	98111.9	105910	125663	123144	108228	125663	0.910574	0.604094	0.763998	0.523629	0.611426
AT3G01480.1;AT3G01480.2	CYP38, ATCYP38 - cyclophilin 38	0.168146	1.21839	0.819736	0.755163	0.71689	0.873454	0.727704	0.756484	0.743826	0.0424972	0.0658332	0.0599042	0.111896	0.079554	0.0767419	0.0294265	1038.7	12	12	6h	4h	1.01588e+07	9.68986e+06	9.15697e+06	8.31457e+06	8.62019e+06	9.78598e+06	8.17314e+06	7.93377e+06	9.25955e+06	1.17947e+07	9.82228e+06	9.28938e+06	9.50083e+06	7.62546e+06	8.62283e+06	9.5237e+06	7.88148e+06	9.36229e+06	8.63171e+06	8.5192e+06	9.16866e+06	1.17947e+07	0.861301	0.821545	0.776364	0.704942	0.730854
AT2G29630.1	PY, THIC - thiaminC	0.168254	1.62549	0.499601	0.812095	0.732491	0.800121	0.591372	0.764533	0.564871	0.258216	0.189386	0.173019	0.108799	0.0850991	0.192702	0.0967434	549.39	8	8	2h	0h	661299	403909	1.15718e+06	1.48277e+06	1.20849e+06	921192	1.38234e+06	940377	935635	1.28467e+06	1.27431e+06	1.00021e+06	1.0079e+06	866549	756166	1.41702e+06	845613	1.13825e+06	697128	831751	983848	1.48277e+06	0.445988	0.272401	0.780416	1	0.815022
AT2G27680.1	NAD(P)-linked oxidoreductase superfamily protein	0.1684	1.24033	0.778006	0.736552	0.740444	0.811436	0.729917	0.715072	0.886927	0.0329781	0.0523851	0.0640487	0.13232	0.0490049	0.0377598	0.115083	491.46	6	6	24h	10h	1.17299e+06	1.18103e+06	1.09294e+06	1.07297e+06	1.01886e+06	1.17146e+06	1.0454e+06	1.20249e+06	1.03265e+06	1.4197e+06	1.04972e+06	1.12564e+06	1.04484e+06	1.02808e+06	1.16097e+06	1.09337e+06	991939	1.08281e+06	1.13706e+06	1.31563e+06	1.47683e+06	1.47683e+06	0.794261	0.799702	0.740056	0.726536	0.689898
AT5G36880.1;AT5G36880.2	ACS - acetyl-CoA synthetase	0.168441	1.38646	0.777891	0.671484	0.757463	0.886127	0.720821	0.745081	0.930988	0.136627	0.148889	0.0218774	0.0486945	0.176694	0.01972	0.0951482	113.71	3	3	24h	2h	155141	200474	221160	207431	153235	137212	181476	192217	187936	206579	230606	219841	201589	127768	205103	178538	187334	186575	239866	203270	247153	247153	0.627711	0.811133	0.89483	0.839283	0.620001
AT5G18380.1;AT3G04230.1;AT5G18380.3	Ribosomal protein S5 domain 2-like superfamily protein	0.169144	1.706	0.61171	0.557927	0.552076	0.941845	0.585361	0.653002	0.561943	0.257242	0.237845	0.0373146	0.0504105	0.159584	0.0929012	0.0959295	154.15	4	1	6h	4h	73075	88238.9	156758	83977.1	142788	63340.4	93476.2	102971	90616.5	157828	158580	173324	100378	129640	74352.2	115036	96231.8	128275	82664.6	115425	94104.2	173324	0.42161	0.509099	0.904421	0.48451	0.823824
AT2G23600.1	ACL, ATMES2, MES2, ATME8, ME8 - acetone-cyanohydrin lyase	0.171309	1.2733	0.874624	0.720796	0.767143	0.917791	0.799115	0.789173	0.844313	0.0807208	0.0818124	0.11425	0.0956039	0.0477876	0.0520853	0.109559	595.81	8	8	6h	2h	1.40852e+06	1.40136e+06	1.64208e+06	1.06543e+06	1.27626e+06	1.32727e+06	1.5102e+06	1.26768e+06	1.12699e+06	1.69672e+06	1.37923e+06	1.59575e+06	1.44758e+06	1.29369e+06	1.32635e+06	1.37233e+06	1.23881e+06	1.40587e+06	1.41544e+06	1.25582e+06	1.62642e+06	1.69672e+06	0.830145	0.825926	0.967801	0.627934	0.752197
AT5G45280.1	Pectinacetylesterase family protein	0.171752	2.33077	0.698545	0.420301	0.526712	0.32122	0.585042	0.427333	0.299706	0.345943	0.0985712	0.0615064	0.184432	0.0599731	0.113758	0.160298	273.6	4	1	0h	24h	76746.9	99053.9	31780.1	35293.9	36727.1	52876.4	57209.2	45400.9	53908.3	28600.2	15372.1	51482	60543.5	51154.5	62154.2	41056.3	54179.5	31751.2	41740.8	35624.4	11695.8	99053.9	0.774799	1	0.320837	0.35631	0.370779
AT5G15450.1	APG6, CLPB3, CLPB-P - casein lytic proteinase B3	0.171887	1.39135	0.643477	0.712148	0.854996	0.693661	0.788014	0.729794	0.614507	0.00179667	0.0350659	0.143255	0.221521	0.0564567	0.0756768	0.0112225	514.39	10	8	4h	24h	265624	267111	266383	304367	278097	301934	413958	352457	295383	205463	386339	269639	322567	304866	351181	324967	314950	266396	249271	258351	255518	413958	0.641669	0.645262	0.643502	0.73526	0.671799
AT1G11750.1;AT1G11750.2	CLPP6, NCLPP1, NCLPP6 - CLP protease proteolytic subunit 6	0.172133	1.49207	0.742458	0.581471	0.779257	0.867595	0.651135	0.699539	0.86212	0.0593602	0.184336	0.19173	0.101294	0.141767	0.126019	0.0960224	118.28	2	2	6h	2h	359172	394309	421644	392681	326455	201187	527583	360628	345157	518984	420639	433563	415907	348144	266533	444711	342581	319903	457295	402997	504227	527583	0.680787	0.747387	0.7992	0.744303	0.618774
AT1G50170.1	ATSIRB, SIRB - sirohydrochlorin ferrochelatase B	0.172774	1.68198	0.743812	0.517443	0.647432	0.870329	0.561804	0.650254	0.654311	0.0946708	0.150762	0.150123	0.166835	0.0573527	0.197796	0.0855401	145.37	2	2	6h	2h	93534.7	119475	115301	84973.1	50892.3	92528.5	72237.8	97254.9	116277	147130	100359	136665	91481.1	81827.6	74666	105077	63030.5	118908	82089.7	100600	106117	147130	0.635729	0.812035	0.783671	0.577538	0.345901
AT1G58270.1	ZW9 - TRAF-like family protein	0.173388	1.7539	0.714064	0.644751	0.584815	0.832045	0.609409	0.474397	0.66427	0.153799	0.149064	0.116432	0.236946	0.124749	0.0675849	0.0884183	228.68	2	2	6h	10h	125786	81651.4	116398	116192	72458.1	103751	87755.5	71140	106324	151170	84809.4	141361	112527	75332.9	88513	63932.1	67927.6	83284.3	90979.4	94561.4	115713	151170	0.832082	0.540129	0.76998	0.768619	0.479315
AT1G69410.1	ATELF5A-3, ELF5A-3 - eukaryotic elongation factor 5A-3	0.173425	2.12714	0.606614	0.487822	0.650758	0.341446	0.30593	0.40997	0.344355	0.337841	0.208244	0.302663	0.0554985	0.0881226	0.111875	0.0723664	259.43	3	1	4h	8h	85730	34123.4	36737.3	62523	29598.7	33804	86046.3	39998.5	41941.2	31989.5	23868.6	32282.5	19074.1	34200.5	25697.9	40728.2	40939.5	24161.4	25053	36721.2	27117.3	86046.3	0.996325	0.39657	0.426948	0.72662	0.343986
AT2G46580.1	Pyridoxamine 5'-phosphate oxidase family protein	0.173764	1.35324	0.817062	0.646298	0.604965	0.818665	0.742218	0.616844	0.659483	0.0680645	0.0953276	0.130908	0.159794	0.079919	0.138378	0.113975	24.79	1	1	6h	4h	122293	104260	118954	77497.8	104365	91434	101147	65027.8	89643.7	140955	98452	106778	95294.2	117136	101428	108298	82481	70062.7	87535.5	80304.6	111032	140955	0.867604	0.739667	0.843916	0.549805	0.740416
AT2G35780.1	scpl26 - serine carboxypeptidase-like 26	0.174047	2.12204	0.452989	0.456967	0.570617	0.811959	0.382631	0.483303	0.526063	0.162961	0.167623	0.204453	0.219258	0.0364166	0.142511	0.0559277	41.66	1	1	6h	8h	67724.9	55847.9	31306.8	33988.3	50195.2	72056.2	81552.3	38380.5	75164.7	113969	98554.8	65090.2	45810.4	38820.6	46192.8	73392.6	49435.5	42415.9	54790.4	57995.2	67078.3	113969	0.594241	0.490029	0.274696	0.298225	0.44043
AT2G26140.1	ftsh4 - FTSH protease 4	0.17434	12.6339	0.0565446	0.633336	0.352785	0.0501299	0.569965	0.353954	0.305411	0.0423859	0.241861	0.385924	0.0179695	0.465657	0.544637	0.440989	24.91	1	1	2h	6h	17205.4	12698.1	1798.62	160948	123200	70936.6	29994.9	18834.5	148962	9064.81	12868.4	6172.51	118575	14093.9	186886	12129.9	2761.54	183556	12297.5	152187	6746.2	186886	0.0920638	0.0679458	0.00962417	0.86121	0.659227
AT5G24400.1	EMB2024, PGL3 - NagB/RpiA/CoA transferase-like superfamily protein	0.174728	1.47666	0.748659	0.548665	0.546601	0.786056	0.532322	0.609345	0.671813	0.113966	0.0672159	0.0755088	0.217036	0.0876802	0.0454148	0.22623	57.07	2	2	6h	8h	362960	341251	451966	307006	297445	242869	314240	238471	291421	514777	291391	407762	325760	253641	242680	327991	286698	326340	300698	258699	478104	514777	0.705083	0.66291	0.877984	0.596386	0.577814
AT1G20440.1	COR47, RD17, AtCOR47 - cold-regulated 47	0.175254	2.59358	0.679455	0.435991	0.370218	0.261976	0.436395	0.427795	0.334807	0.278087	0.0915585	0.0846283	0.17378	0.0733357	0.117259	0.106319	164	4	3	0h	6h	656589	351684	330095	231418	276844	350538	235648	191605	301989	42187.8	217456	256386	319171	231231	309195	261644	215340	365672	260528	259739	139224	656589	1	0.535622	0.502743	0.352456	0.42164
AT5G20890.1	TCP-1/cpn60 chaperonin family protein	0.175354	1.38149	0.635669	0.788783	0.781598	0.827657	0.835146	0.878171	0.85323	0.121388	0.103675	0.0621823	0.209841	0.0150616	0.0490387	0.0232981	471.61	8	8	10h	0h	288852	412587	410201	503892	484598	390912	442709	496546	427582	582924	346248	518211	490516	493160	476804	508077	485429	542214	508107	482102	501896	582924	0.495523	0.70779	0.703695	0.864422	0.831323
AT4G13930.1;AT4G13890.1	SHM4 - serine hydroxymethyltransferase 4	0.175421	1.32723	0.662179	0.605862	0.650714	0.804119	0.665029	0.684649	0.704874	0.0347558	0.0197905	0.0672031	0.17065	0.0885856	0.0257088	0.0677133	1454.81	25	24	6h	2h	1.13693e+07	1.09767e+07	1.21619e+07	1.08901e+07	1.04751e+07	1.02078e+07	1.26461e+07	1.07354e+07	1.05288e+07	1.73709e+07	1.25894e+07	1.19445e+07	1.32821e+07	1.10383e+07	1.03359e+07	1.23798e+07	1.15024e+07	1.17966e+07	1.18401e+07	1.13234e+07	1.35693e+07	1.73709e+07	0.654504	0.631903	0.700131	0.626916	0.603028
AT2G25970.1	KH domain-containing protein	0.175792	1.46374	0.581075	0.551154	0.589154	0.711963	0.764913	0.669388	0.806746	0.0729314	0.113338	0.0384186	0.0591482	0.219347	0.139956	0.168683	124.89	3	3	24h	2h	128353	123991	100858	112255	134338	88421.6	114342	128337	115434	154988	131323	146449	112723	201326	150898	136491	163543	106849	139613	202614	148148	202614	0.633484	0.611958	0.497783	0.554032	0.663025
AT5G23700.1	unknown protein	0.176436	4.07559	0.579934	0.652658	0.877648	0.215342	0.840706	0.703716	0.495206	0.381983	0.0679337	0.0961489	0.178323	0.14802	0.184445	0.393723	60.7	2	1	4h	6h	225248	301865	53118.3	193361	221430	238202	259738	323788	294573	12540.4	71430.8	131482	271711	333504	235922	268987	271413	163677	220724	259539	15197	333504	0.675397	0.905132	0.159273	0.579787	0.663948
AT5G42100.1	ATBG_PPAP, ATBG_PAP, BG_PPAP - beta-1,3-glucanase_putative	0.176652	1.74621	0.594586	0.634246	0.601861	0.762411	0.556318	0.43661	0.442109	0.0941439	0.136838	0.150237	0.235476	0.130143	0.163845	0.0332465	49.76	1	1	6h	10h	73703.9	69173.3	53884.8	81424.7	75601.6	52860.1	47262.5	75458.3	76448.9	110308	83627.1	58364.5	77103	48986.4	58008.8	30468.4	47423.3	66592.6	52514.5	45185.3	48604.3	110308	0.668167	0.627094	0.488496	0.73816	0.68537
AT1G08200.1	AXS2 - UDP-D-apiose/UDP-D-xylose synthase 2	0.179263	1.40995	0.655113	0.719395	0.788093	0.923676	0.823563	0.784365	0.769452	0.0888356	0.119446	0.185147	0.0550119	0.0509398	0.111986	0.0835445	944.81	16	5	6h	0h	347608	436307	450619	521018	462555	372099	628153	413088	443889	593153	606427	541051	484180	548037	519755	537961	411659	528485	515043	422759	512200	628153	0.553381	0.694586	0.717371	0.829443	0.736372
AT1G11650.1	ATRBP45B, RBP45B - RNA-binding (RRM/RBD/RNP motifs) family protein	0.180028	13.1015	0.375384	0.0496227	0.650135	0.339184	0.625918	0.495125	0.364786	0.0976201	0.0362035	0.507939	0.272914	0.238141	0.39196	0.202568	57.68	1	1	4h	2h	5443.48	8941.71	8953.46	1585.52	1324.42	175.249	20724.3	18296.9	1399.48	10447.2	500.81	10140	7403.31	16805.7	14706.1	14296.1	15576.7	910.557	8942.17	2845	10892.6	20724.3	0.262662	0.431461	0.432028	0.0765054	0.0639066
AT1G48830.1	Ribosomal protein S7e family protein	0.180063	2.02292	0.402764	0.495891	0.504505	0.814761	0.562677	0.462808	0.531517	0.133539	0.284727	0.0854956	0.175799	0.119587	0.116779	0.0723005	42.2	1	1	6h	0h	9845.33	17742.3	19733.9	15544.8	31992.9	10725.4	22790.2	16164.6	20320.4	25465.9	39164	31097.9	19143.5	27440.2	19526.3	16585.2	14520.8	23270.2	18338.7	23902.8	20207.4	39164	0.251387	0.453027	0.503878	0.396917	0.816897
AT1G72910.1;AT1G17600.1;AT1G72930.2	Toll-Interleukin-Resistance (TIR) domain-containing protein	0.180089	2.24977	0.316688	0.571554	0.645773	0.685595	0.622568	0.712474	0.60159	0.0921739	0.109678	0.179587	0.276536	0.314413	0.141352	0.223246	301.71	6	6	10h	0h	104109	123767	180399	298603	208363	229883	365720	222441	244371	429734	206305	247832	377213	116606	308798	320482	358487	239554	369187	207561	198824	429734	0.242263	0.288009	0.419792	0.694855	0.484865
AT3G55410.1	2-oxoglutarate dehydrogenase, E1 component	0.181215	1.5027	0.618742	0.509816	0.543829	0.716118	0.496144	0.576115	0.745555	0.00942246	0.0603373	0.0697416	0.145627	0.112497	0.0967528	0.257021	987.14	15	9	24h	8h	929598	931600	955301	868358	685644	766670	931116	824906	719475	1.33866e+06	926370	994721	948786	673046	636602	1.01814e+06	724684	879637	1.13895e+06	737471	1.51733e+06	1.51733e+06	0.612655	0.613975	0.629595	0.572295	0.451877
AT5G10450.1	GRF6, AFT1, 14-3-3lambda - G-box regulating factor 6	0.18128	1.38602	0.709917	0.687203	0.663777	0.819807	0.591484	0.594881	0.668729	0.0345173	0.0194996	0.169772	0.156114	0.0912616	0.039933	0.0971151	959.37	13	4	6h	8h	2.78516e+06	2.67777e+06	2.9485e+06	2.6291e+06	2.77923e+06	2.73397e+06	3.38262e+06	2.11775e+06	2.36437e+06	3.94949e+06	2.89946e+06	2.86451e+06	2.75148e+06	2.10633e+06	2.15037e+06	2.51533e+06	2.20141e+06	2.33169e+06	2.79995e+06	2.20368e+06	2.91978e+06	3.94949e+06	0.705194	0.678004	0.746552	0.66568	0.703693
AT4G24930.1	thylakoid lumenal 17.9 kDa protein, chloroplast	0.181611	1.3618	0.8263	0.682409	0.628481	0.855866	0.679345	0.693126	0.761515	0.194082	0.0184423	0.0774595	0.133146	0.129027	0.045101	0.0589636	145.81	4	4	6h	4h	1.3992e+06	1.25091e+06	865880	954553	951126	998049	782872	1.00256e+06	888825	1.41837e+06	1.17744e+06	1.046e+06	1.17313e+06	835253	882308	1.05601e+06	936361	956957	1.00752e+06	1.06125e+06	1.17156e+06	1.41837e+06	0.986487	0.881937	0.610475	0.672992	0.670576
AT1G16710.1	HAC12 - histone acetyltransferase of the CBP family 12	0.182128	1.4856	0.733049	0.557651	0.517757	0.742143	0.499559	0.653116	0.577429	0.117756	0.139651	0.0672585	0.237067	0.102417	0.0712784	0.106753	25.89	1	1	6h	8h	305714	224437	248803	145569	244052	202951	210496	165762	173922	245394	354207	189016	217285	146998	166559	250649	202769	240597	210280	164171	239137	354207	0.863093	0.633633	0.702422	0.410971	0.689009
AT3G48460.1	GDSL-like Lipase/Acylhydrolase superfamily protein	0.182325	1.71641	0.668852	0.424102	0.509958	0.650096	0.719362	0.565344	0.41911	0.134298	0.201316	0.0992725	0.189867	0.245083	0.143332	0.0715549	54.2	2	1	8h	24h	129033	102860	154593	71458.1	49051	124552	87748.7	120293	86629.4	140602	83466.4	151580	192612	117614	105447	106446	82588.6	137641	89913.7	64878.1	87384.4	192612	0.669913	0.534026	0.802616	0.370996	0.254663
AT5G65430.1	GRF8, 14-3-3KAPPA, GF14 KAPPA - general regulatory factor 8	0.182568	1.73985	0.597377	0.564739	0.481908	0.685118	0.430647	0.393781	0.512714	0.139639	0.0269723	0.170321	0.275619	0.0925002	0.037295	0.0718095	880.62	12	3	6h	10h	539988	345413	533729	453575	423378	464642	530584	267814	346423	791867	386148	449553	424114	313108	285823	325588	277920	331959	405412	349435	463157	791867	0.681918	0.436201	0.674013	0.572791	0.534658
AT3G27830.1	RPL12-A, RPL12 - ribosomal protein L12-A	0.183737	1.56685	0.680347	0.634409	0.559053	0.87595	0.619974	0.709675	0.757489	0.247921	0.0473918	0.0318347	0.11678	0.0274396	0.110024	0.121438	221.31	5	5	6h	4h	3.48108e+06	3.27439e+06	1.62392e+06	2.54627e+06	2.44576e+06	2.82157e+06	2.1697e+06	2.28526e+06	2.43053e+06	4.10545e+06	3.52949e+06	3.15356e+06	2.65868e+06	2.43339e+06	2.54374e+06	2.5626e+06	2.75484e+06	3.42317e+06	2.62383e+06	3.08561e+06	3.62006e+06	4.10545e+06	0.847917	0.797572	0.395552	0.620217	0.595735
AT1G09310.1	Protein of unknown function, DUF538	0.18563	1.44567	0.655949	0.585223	0.609749	0.772467	0.620783	0.699748	0.534331	0.118956	0.0282698	0.106476	0.197425	0.0480126	0.090673	0.0813524	638.8	8	8	6h	24h	6.62445e+06	4.69659e+06	5.20581e+06	4.81063e+06	4.74756e+06	5.18668e+06	6.15244e+06	4.56447e+06	4.64591e+06	8.39844e+06	5.63429e+06	5.42981e+06	5.63363e+06	4.82959e+06	5.17758e+06	6.7113e+06	5.21955e+06	5.69952e+06	3.84451e+06	4.41323e+06	5.2049e+06	8.39844e+06	0.788772	0.559221	0.619855	0.572801	0.565291
AT3G62940.2;AT3G62940.1	Cysteine proteinases superfamily protein	0.186474	17.9576	0.223245	0.467943	0.338955	0.519133	0.0289087	0.365036	0.140258	0.101313	0.402461	0.269913	0.217617	0.00786118	0.550179	0.153119	89.07	2	2	6h	8h	11107.1	23730.1	11900.1	3474.47	59499.9	34991.8	35275.7	33764.3	1921.67	38257.8	50296.8	20128.3	1460.14	2556.89	2035.16	69784.9	2084.89	4552.15	3381.11	3859.3	22123.3	69784.9	0.159162	0.340047	0.170525	0.0497883	0.852618
AT2G14260.2	PIP - proline iminopeptidase	0.186645	1.93468	0.512154	0.813468	0.674444	0.631558	0.536131	0.49821	0.420467	0.0862541	0.278453	0.290393	0.104245	0.0777753	0.103918	0.130752	114.99	4	1	2h	24h	53763	63239.8	75302.6	61754.2	118529	125161	124833	73989.1	54419.9	92076.6	79081	65981.8	77712.6	58583.5	65012.1	76586.1	51081.5	59402	42647.3	43718.3	71512.8	125161	0.42955	0.505267	0.601645	0.493398	0.947007
AT5G13200.1	GRAM domain family protein	0.187057	Infinity	0.213946	0	0.277548	0.300227	0.356547	0.146658	0.499701	0.185953	0	0.39842	0.282384	0.3686	0.168054	0.442882	33.82	1	1	24h	2h	0	4345.94	3938.81	0	0	0	0	9475.24	1272.37	4390.79	0	7235.04	1736.63	10094.4	1975.73	0	4260.04	1419.06	12907.8	2036.71	4405.61	12907.8	0	0.33669	0.305149	0	0
AT5G59880.1	ADF3 - actin depolymerizing factor 3	0.188183	1.33444	0.791712	0.93582	0.803025	0.909236	0.713151	0.701283	0.799639	0.0713185	0.056827	0.162074	0.0153547	0.0557707	0.221541	0.0948809	294.97	4	2	2h	10h	1.90061e+06	1.60935e+06	1.66161e+06	2.17738e+06	1.99352e+06	1.942e+06	1.80061e+06	1.37243e+06	2.07243e+06	1.94989e+06	2.01587e+06	1.97349e+06	1.53828e+06	1.68084e+06	1.43928e+06	1.25806e+06	1.23897e+06	2.08386e+06	1.9007e+06	1.50777e+06	1.81489e+06	2.17738e+06	0.872889	0.739123	0.763124	1	0.91556
AT5G66530.1	Galactose mutarotase-like superfamily protein	0.18888	1.34684	0.805474	0.682826	0.748728	0.650172	0.654353	0.718982	0.598046	0.168854	0.0267374	0.0973775	0.0268657	0.0393586	0.111011	0.0969016	575.08	8	8	0h	24h	2.98615e+06	2.14905e+06	2.0806e+06	2.13062e+06	2.00227e+06	1.98418e+06	2.56004e+06	1.99812e+06	2.14928e+06	1.89465e+06	2.03415e+06	1.89574e+06	2.07967e+06	1.8468e+06	1.93551e+06	2.51215e+06	1.86499e+06	2.06383e+06	1.9609e+06	1.94481e+06	1.45186e+06	2.98615e+06	1	0.719673	0.696749	0.713501	0.670517
AT5G16290.1	VAT1 - VALINE-TOLERANT 1	0.189038	2.72017	0.250577	0.452297	0.333842	0.681612	0.30403	0.386653	0.463847	0.124114	0.134753	0.0970611	0.275788	0.120922	0.111498	0.2836	86.72	2	2	6h	0h	5466.69	15665.1	16924.7	27742.4	25854.4	15096.2	11297.7	20475.8	18929.1	50625.2	26729.3	26165.8	22033	14167.3	9974.62	24689.6	13518.6	20514.9	19856.3	11285.7	39305.1	50625.2	0.107983	0.309433	0.334313	0.547996	0.510702
AT5G39080.1	HXXXD-type acyl-transferase family protein	0.189409	6.20975	0.256929	0.198697	0.2094	0.0784892	0.487398	0.228014	0.469117	0.184857	0.111397	0.0791366	0.135947	0.435385	0.0125914	0.502853	28.6	1	1	8h	6h	8787.64	6495.24	1122.37	2426.64	6914.86	3345.57	6356.69	3146.63	3867.1	0	5011.63	0	8729.11	20352.4	2039.41	4944.23	5063.45	4551.29	8669.95	21283.7	0	21283.7	0.41288	0.305174	0.0527338	0.114014	0.324889
AT3G57870.1	AHUS5, EMB1637, SCE1, SCE1A, ATSCE1 - sumo conjugation enzyme 1	0.189427	1.69671	0.447571	0.458387	0.479163	0.699078	0.759399	0.746789	0.605645	0.0572353	0.174252	0.10324	0.162633	0.226918	0.206888	0.24505	117.45	2	2	8h	0h	72100.8	92002	89337.8	111919	49368.7	98277.3	72569.1	111218	87543.5	100314	161613	133932	188753	103670	137593	136180	182178	104517	118572	158296	66082.8	188753	0.381986	0.487421	0.473306	0.592942	0.261553
AT3G57260.1	BGL2, PR2, BG2, PR-2 - beta-1,3-glucanase 2	0.189484	6.35334	0.265392	0.146425	0.314086	0.574247	0.0927677	0.0981078	0.589385	0.219377	0.178845	0.146442	0.435442	0.0803627	0.089682	0.36635	59.41	1	1	24h	8h	42877.6	31609.2	2046.06	33854.5	2725.24	5645.69	19492.3	24944.3	46138.5	67358.7	89631.4	8609.37	16815.8	1378.57	8557.64	19381.3	4691.45	4219.26	96125.6	45386.8	28452.5	96125.6	0.446058	0.328832	0.0212853	0.35219	0.0283509
AT5G19820.1	emb2734 - ARM repeat superfamily protein	0.189922	1.49482	0.65731	0.54224	0.636536	0.63179	0.739746	0.591202	0.81055	0.09384	0.0202927	0.11321	0.163018	0.143844	0.0627733	0.173975	184.06	4	3	24h	2h	94640	88575.7	115678	83641.9	78656.4	84270.3	80204.9	114406	94836.7	122862	89945.2	74481.8	93023	107477	135879	100030	81382.2	87420.8	117272	99729	151574	151574	0.624381	0.584372	0.763176	0.551822	0.51893
AT1G03600.1	PSB27 - photosystem II family protein	0.190349	1.56373	0.812379	0.57924	0.640143	0.661679	0.519512	0.537283	0.637767	0.246914	0.113403	0.0533336	0.0992017	0.0666561	0.0808398	0.102843	359.2	4	4	0h	8h	3.50978e+06	3.17455e+06	1.86949e+06	2.48683e+06	1.74322e+06	1.86896e+06	2.36494e+06	2.3444e+06	2.03094e+06	2.48863e+06	2.55621e+06	1.92221e+06	1.91039e+06	2.00134e+06	1.55839e+06	2.16145e+06	1.90116e+06	1.59462e+06	2.13335e+06	2.64025e+06	1.94165e+06	3.50978e+06	1	0.904487	0.532651	0.708543	0.496676
AT1G36160.1	ACC1, AT-ACC1, EMB22, GK, PAS3 - acetyl-CoA carboxylase 1	0.190449	1.6433	0.636535	0.634624	0.783114	0.544568	0.820999	0.894891	0.768051	0.203475	0.0583171	0.114898	0.324524	0.0887365	0.128606	0.0845284	118.4	2	2	10h	6h	23106.5	40274.8	45098	35825.7	39471.1	32856.9	42644.1	51736.7	39078.7	16836.4	24172.7	51797	46627.1	51685.2	41603.5	56807.2	53011.6	42689.8	45746	38134.5	47011.9	56807.2	0.406753	0.708974	0.793878	0.630654	0.694825
AT2G02500.1	ISPD, ATMEPCT, MCT - Nucleotide-diphospho-sugar transferases superfamily protein	0.190909	2.3285	0.547959	0.604775	0.593301	0.473972	0.297959	0.622416	0.267303	0.396774	0.226942	0.224553	0.194366	0.0362187	0.247498	0.0304356	100.75	3	2	10h	24h	134937	52158.4	34724.1	47345.9	91158.9	106314	104807	46265.4	89102.1	42769.8	93290.2	55808.7	35517.6	45270.3	39828.9	98143.5	45843.7	107973	34657	40695.7	32854.5	134937	1	0.38654	0.257336	0.350874	0.675568
AT1G10960.1	ATFD1, FD1 - ferredoxin 1	0.191946	1.70299	0.882332	0.754044	0.822386	0.518107	0.796102	0.78581	0.705124	0.185917	0.0265287	0.0310096	0.257873	0.143013	0.0897922	0.14236	108.54	2	2	0h	6h	6.20436e+06	4.23339e+06	6.33744e+06	4.60583e+06	4.78867e+06	4.94163e+06	5.24419e+06	5.00113e+06	5.39015e+06	4.44918e+06	1.41546e+06	3.98577e+06	4.03878e+06	5.30006e+06	5.7969e+06	4.51845e+06	4.8058e+06	5.61582e+06	3.44572e+06	4.80952e+06	5.15081e+06	6.33744e+06	0.979001	0.667996	1	0.726764	0.755616
AT4G18710.1	BIN2, DWF12, UCU1, ATSK21, SK21 - Protein kinase superfamily protein	0.192845	67.7828	0.0210064	0.00615636	0.0206654	0.00496989	0.336302	0.336873	0.20595	0.0236136	0.00208256	0.022841	0.00432103	0.275321	0.574286	0.180452	20.63	1	1	10h	6h	4318.51	22573.7	2626	2325.49	2315.44	4010.01	3120.69	3892.85	22025.5	0	3312.58	3671.12	9266.08	243718	219588	2959.89	468401	2013.9	164949	122451	2001.84	468401	0.00921968	0.0481931	0.00560631	0.00496473	0.00494328
AT3G27890.1	NQR - NADPH:quinone oxidoreductase	0.193223	1.48192	0.708171	0.557394	0.524679	0.777534	0.580369	0.601595	0.73563	0.0928066	0.0252366	0.0924499	0.195975	0.17298	0.120772	0.157915	117.67	3	3	6h	4h	416396	357265	321670	275610	285164	301350	236193	324931	250400	515568	325023	362024	395722	219838	282100	353624	338037	238830	330811	333729	473264	515568	0.807646	0.692954	0.623913	0.534576	0.553106
AT2G21370.1;AT2G21370.2	XK-1, XK1 - xylulose kinase-1	0.193645	1.33943	0.797159	0.720926	0.712279	0.855116	0.638416	0.646126	0.816941	0.155601	0.0768421	0.0529985	0.125708	0.138148	0.105305	0.0920617	290.71	6	5	6h	8h	147763	219513	184108	185328	162988	150339	171414	171144	150116	230562	178684	182226	178064	114444	149076	148920	124719	173277	199642	163871	201554	230562	0.640882	0.952076	0.798518	0.803809	0.706915
AT4G15510.1;AT4G15510.2	Photosystem II reaction center PsbP family protein	0.194884	1.40075	0.903175	0.765277	0.749765	0.644782	0.696007	0.710005	0.778025	0.105138	0.159553	0.0687355	0.0374578	0.0979898	0.112654	0.111428	157.17	4	4	0h	6h	546484	501775	432453	325375	430885	498374	402140	450514	376549	340335	340755	375998	362637	337912	440520	324845	447837	391337	369993	490506	415035	546484	1	0.918187	0.791337	0.595397	0.788468
AT1G42970.1	GAPB - glyceraldehyde-3-phosphate dehydrogenase B subunit	0.194917	1.22542	0.821355	0.763375	0.876312	0.935452	0.807161	0.900012	0.854909	0.115324	0.0555064	0.0707229	0.102692	0.0403762	0.0910589	0.0148823	2389.39	32	27	6h	2h	7.81456e+07	9.7287e+07	1.03039e+08	7.97683e+07	9.22855e+07	8.67606e+07	1.07971e+08	9.65642e+07	9.25693e+07	1.12775e+08	1.12056e+08	9.2324e+07	9.40858e+07	9.36159e+07	8.59579e+07	1.13013e+08	9.92467e+07	9.28798e+07	9.48031e+07	9.69196e+07	9.81255e+07	1.13013e+08	0.691473	0.860846	0.911746	0.705831	0.81659
AT5G07440.1	GDH2 - glutamate dehydrogenase 2	0.195018	3.78645	0.311959	0.425187	0.35565	0.160681	0.526021	0.608411	0.402112	0.161894	0.381523	0.175261	0.187246	0.121635	0.392747	0.195519	22.97	1	1	10h	6h	5555.13	15444.6	18795.6	36812	8849.92	8577.44	6964.18	16832.8	21571.9	1396.47	3129.24	15971.7	20622.9	18293.1	28186.3	42522	25968.8	9121.66	25824	16203.1	9268.73	42522	0.130641	0.363215	0.442021	0.865716	0.208126
AT1G67730.1	YBR159, KCR1, ATKCR1 - beta-ketoacyl reductase 1	0.195589	2502.83	0.000497942	0.00093501	0.00108112	0.000133441	0.000719041	0.000583896	0.33398	0.000499255	0.000899405	0.000627092	0.00020274	0.000486579	0.00049006	0.57679	25.53	1	1	24h	6h	195.203	3.67623	88.3009	34.3705	370.952	133.93	260.938	69.849	292.729	0	70.5039	6.45594	226.084	148.727	39.8847	131.726	9.82385	195.203	314.738	58.3657	192245	192245	0.00101539	1.91227e-05	0.000459316	0.000178786	0.00192958
AT4G21860.1;AT4G04800.1;AT4G21860.2	MSRB2 - methionine sulfoxide reductase B 2	0.195829	1.26687	0.809557	0.735793	0.811286	0.92113	0.800755	0.801186	0.727092	0.101375	0.0561684	0.0748092	0.0959347	0.107247	0.0273988	0.0874837	324.1	7	7	6h	24h	3.41712e+06	3.28482e+06	2.68226e+06	3.09362e+06	2.72106e+06	2.71446e+06	3.38012e+06	2.81611e+06	3.20801e+06	3.66709e+06	3.86392e+06	3.14651e+06	3.54591e+06	3.00451e+06	2.73176e+06	3.05095e+06	3.0196e+06	3.21662e+06	3.19602e+06	2.66277e+06	2.56949e+06	3.86392e+06	0.884365	0.850126	0.69418	0.800643	0.704222
AT1G10370.1	GST30, ATGSTU17, GST30B, ERD9 - Glutathione S-transferase family protein	0.196097	1.39243	0.690514	0.572202	0.624305	0.79675	0.700856	0.692923	0.616731	0.0492644	0.0192189	0.072754	0.176642	0.171366	0.0439063	0.0642234	319.87	6	6	6h	2h	1.75691e+06	1.52378e+06	1.66854e+06	1.39413e+06	1.39305e+06	1.31406e+06	1.36352e+06	1.68944e+06	1.42172e+06	2.38915e+06	1.62536e+06	1.69616e+06	2.13953e+06	1.36843e+06	1.51539e+06	1.546e+06	1.66539e+06	1.7551e+06	1.58904e+06	1.29938e+06	1.53198e+06	2.38915e+06	0.73537	0.637789	0.698383	0.583524	0.583071
AT5G26830.1;AT1G17960.1	Threonyl-tRNA synthetase	0.196304	1.37518	0.666026	0.558262	0.636814	0.767708	0.628903	0.642448	0.672739	0.0657417	0.0147317	0.037713	0.204741	0.082657	0.02397	0.0313299	418.18	9	9	6h	2h	640913	628481	749231	578073	565513	548421	661462	669040	599585	1.01028e+06	619803	696720	729817	604974	571318	675071	627169	644923	661294	661471	716205	1.01028e+06	0.63439	0.622084	0.741605	0.572189	0.559757
AT3G51840.1	ACX4, ATSCX, ATG6 - acyl-CoA oxidase 4	0.198545	1.65625	0.713561	0.456477	0.579519	0.75604	0.552258	0.529965	0.602186	0.171054	0.0925242	0.115562	0.211451	0.112525	0.0720186	0.17502	241.48	4	4	6h	2h	320629	217271	215473	157812	129597	194536	245839	164620	201393	351931	220111	226180	214677	148721	219673	198260	203850	157423	207819	152491	275475	351931	0.911055	0.617368	0.61226	0.448418	0.368246
AT5G16280.1	Tetratricopeptide repeat (TPR)-like superfamily protein	0.198986	1.6377	0.547702	0.602537	0.7039	0.735899	0.57219	0.639889	0.449349	0.135177	0.0706001	0.259826	0.0429768	0.0799335	0.127023	0.138972	25.84	1	1	6h	24h	3.42375e+06	2.14849e+06	3.44198e+06	3.55777e+06	3.49933e+06	2.85961e+06	5.48609e+06	3.27914e+06	2.81974e+06	4.20781e+06	4.13564e+06	3.76817e+06	2.99478e+06	2.7909e+06	3.63157e+06	4.147e+06	2.76591e+06	3.61856e+06	2.1896e+06	1.87885e+06	3.32705e+06	5.48609e+06	0.624079	0.391625	0.627403	0.648508	0.637855
AT4G38225.3;AT4G38225.1;AT4G38225.2	unknown protein	0.199154	1.75857	0.751525	0.481572	0.427351	0.561516	0.472587	0.541614	0.476883	0.215258	0.100287	0.100322	0.136427	0.121932	0.148048	0.0745654	239.04	4	4	0h	4h	359865	366318	578828	340837	225833	269571	191819	307665	242603	270648	288815	415600	344729	203590	272320	349790	215633	375080	311953	228154	287992	578828	0.621714	0.632862	1	0.588841	0.390156
AT5G41670.1	6-phosphogluconate dehydrogenase family protein	0.199243	1.41374	0.67462	0.796169	0.845604	0.797589	0.609653	0.800286	0.598133	0.198764	0.0858231	0.133959	0.158789	0.113202	0.166671	0.0726165	850.3	12	5	4h	24h	306788	253825	165604	291937	312879	252247	358828	278651	272801	257233	351839	249520	251834	231026	173421	356080	256564	248851	221831	185726	236324	358828	0.854974	0.707374	0.461514	0.813585	0.871948
AT4G35160.1	O-methyltransferase family protein	0.19936	9.38478	0.105083	0.53125	0.141792	0.385135	0.060406	0.318869	0.0566076	0.0918583	0.156594	0.086597	0.534746	0.0610342	0.371358	0.0375246	24.31	1	1	2h	24h	22798	9848.41	2548.53	75053.5	40495.5	62380.1	16559.2	5818.09	25112.5	14153.4	111642	3196.15	3983.53	14504.9	1743.1	82391.9	3445.64	20959.8	11017.6	4969.97	2971.75	111642	0.204206	0.0882143	0.0228277	0.67227	0.362727
AT3G54050.1	HCEF1 - high cyclic electron flow 1	0.199472	1.26597	0.803697	0.754987	0.707939	0.840713	0.664087	0.706548	0.70979	0.0509049	0.0803053	0.0600931	0.138242	0.0801064	0.0703295	0.0806067	1772.29	23	23	6h	8h	2.83435e+07	2.91605e+07	3.19456e+07	2.52063e+07	2.76837e+07	3.11381e+07	2.87429e+07	2.44234e+07	2.56255e+07	3.70992e+07	2.85699e+07	2.79002e+07	2.77322e+07	2.18061e+07	2.43729e+07	2.8294e+07	2.32853e+07	2.70577e+07	2.51305e+07	2.41303e+07	2.97371e+07	3.70992e+07	0.763992	0.786014	0.861085	0.679431	0.746208
AT3G13920.1;AT3G13920.2;AT3G13920.4	EIF4A1, RH4, TIF4A1 - eukaryotic translation initiation factor 4A1	0.200562	4.34819	0.264984	0.387277	0.559984	0.12918	0.561699	0.368459	0.53231	0.0912354	0.0450454	0.178239	0.0741815	0.345427	0.226083	0.447506	382.68	9	1	8h	6h	71840	40534.4	41867.3	82057.5	78049.7	65318.7	144669	105579	75707.5	13370.1	41138.7	20684	35837.6	123669	167446	100966	92427.4	21078.9	94832	194026	20988.4	194026	0.370259	0.208912	0.215782	0.422919	0.402263
AT4G12290.1	Copper amine oxidase family protein	0.200588	2.79878	0.463804	0.254943	0.656324	0.467197	0.351792	0.234504	0.588489	0.454237	0.441575	0.224686	0.373203	0.0106928	0.278149	0.392339	22.15	1	1	4h	10h	0	17672.4	33176.4	27950.5	0	0	14521.8	29221.9	28212	2734.11	29882.2	18604.6	12535.5	13291.4	12741.6	2627.17	20307	2775.51	19983.3	36544.8	7990.48	36544.8	0	0.483582	0.907828	0.76483	0
AT1G24100.1	UGT74B1 - UDP-glucosyl transferase 74B1	0.200674	1.56312	0.659321	0.464274	0.681767	0.725717	0.615849	0.609186	0.67073	0.0391761	0.133461	0.079962	0.238754	0.0898451	0.135506	0.0680556	160.18	4	4	6h	2h	265093	235479	248611	223177	181776	122599	264234	225389	285063	378764	232053	213810	257146	194297	248342	289835	197328	205051	251532	229622	280992	378764	0.699888	0.621702	0.656373	0.589224	0.479918
AT5G55220.1	trigger factor type chaperone family protein	0.202173	1.37436	0.677228	0.773737	0.858031	0.767806	0.769628	0.624313	0.804145	0.106697	0.0992427	0.152593	0.134417	0.0232258	0.0961631	0.0720122	300.55	6	6	4h	10h	498045	468101	364817	556374	531011	433247	574803	655103	456390	531196	573491	404288	517349	487527	507681	436187	453819	336963	481840	575915	522639	655103	0.760254	0.714546	0.556884	0.849293	0.810576
AT1G74920.1	ALDH10A8 - aldehyde dehydrogenase 10A8	0.203592	1.25824	0.809343	0.660287	0.707161	0.830803	0.692894	0.702375	0.760161	0.0387362	0.0235998	0.0543368	0.146546	0.0922357	0.0160401	0.132675	504.25	9	9	6h	2h	1.75366e+06	1.87646e+06	1.92579e+06	1.47862e+06	1.48083e+06	1.57324e+06	1.72699e+06	1.64483e+06	1.48265e+06	2.28824e+06	1.71253e+06	1.70246e+06	1.82766e+06	1.48828e+06	1.44059e+06	1.64199e+06	1.56884e+06	1.61079e+06	1.79576e+06	1.41162e+06	2.01092e+06	2.28824e+06	0.76638	0.820046	0.841602	0.64618	0.647149
AT3G26450.1;AT3G26460.1	Polyketide cyclase/dehydrase and lipid transport superfamily protein	0.203794	1.309	0.763509	0.708262	0.655172	0.852755	0.651453	0.675741	0.768719	0.0430795	0.0990083	0.0537776	0.128431	0.0845763	0.054121	0.176516	703.22	12	11	6h	8h	4.33991e+06	4.25467e+06	4.72486e+06	3.59648e+06	4.02314e+06	4.73603e+06	3.47073e+06	3.87189e+06	4.08686e+06	5.81501e+06	4.61952e+06	4.44179e+06	4.35063e+06	3.43888e+06	3.57511e+06	3.8249e+06	3.68029e+06	4.28312e+06	3.737e+06	4.03013e+06	5.64319e+06	5.81501e+06	0.746329	0.731671	0.812528	0.618482	0.691855
AT1G30530.1	UGT78D1 - UDP-glucosyl transferase 78D1	0.204261	1.65003	0.466066	0.491882	0.604826	0.742004	0.593402	0.632653	0.44969	0.109185	0.0988201	0.21751	0.223494	0.0158756	0.0913962	0.158958	92.12	2	1	6h	24h	35904.9	57783.3	52496.2	41296.3	51036.5	61948.9	44331.1	88471.5	56904.7	104552	64642.8	63539.1	62802.8	60137.5	63183.9	76678.9	63722.4	58034	34995.9	40070.5	65981.5	104552	0.343417	0.552675	0.502106	0.394984	0.488144
AT4G29040.1;AT2G20140.1	RPT2a - regulatory particle AAA-ATPase 2A	0.205308	1.51447	0.5385	0.600299	0.714	0.657921	0.690194	0.737677	0.81554	0.0567232	0.0533719	0.0616369	0.172581	0.134227	0.124953	0.176335	259.85	4	4	24h	0h	198432	244093	232227	263935	263261	224991	327663	287037	279956	294459	335007	194922	332770	306750	225307	337848	338630	247847	417673	333292	270922	417673	0.475089	0.584411	0.556001	0.631916	0.630304
AT3G04545.1	Cysteine-rich protein	0.206503	2.22374	0.266576	0.419816	0.514806	0.428718	0.276696	0.362748	0.231505	0.0303647	0.0233623	0.4202	0.163336	0.0277413	0.0745423	0.035867	21.9	1	1	4h	24h	72273.4	90406.5	78922.1	124600	134732	121154	302106	81377.8	83094	84283.2	182140	122131	73951	87681.6	89141.9	135184	92817.4	100764	57981.7	72727.3	79107.9	302106	0.239232	0.299255	0.26124	0.412438	0.445976
AT5G22800.1	EMB86, EMB1030, EMB263 - Alanyl-tRNA synthetase, class IIc	0.207529	1.31845	0.748452	0.863218	0.764517	0.845157	0.713242	0.78297	0.654721	0.0587561	0.177701	0.0907221	0.147156	0.0215468	0.0594226	0.00820568	880.41	16	16	2h	24h	802001	687144	768598	666021	932403	1.00552e+06	872060	734800	699342	833185	1.0054e+06	710870	715409	696450	739673	853298	771669	736900	654661	667782	652554	1.00552e+06	0.797601	0.683374	0.764381	0.662367	0.927288
AT3G53900.2;AT3G53900.1	UPP, PYRR - uracil phosphoribosyltransferase	0.208715	1.44909	0.762104	0.677572	0.674678	0.819222	0.633707	0.617305	0.565336	0.156969	0.0334133	0.175599	0.156562	0.0684678	0.0994441	0.081489	221.13	6	6	6h	24h	659037	471975	466329	478005	494079	448080	603048	450759	360292	509949	698654	508454	471577	387525	469124	393330	389048	511469	459140	375279	350505	698654	0.943296	0.67555	0.667467	0.68418	0.707187
AT3G06860.1	MFP2, ATMFP2 - multifunctional protein 2	0.209159	2.12171	0.639214	0.473884	0.484205	0.332546	0.53083	0.491703	0.705567	0.257675	0.129325	0.212055	0.144407	0.0870099	0.0957808	0.25533	129.28	3	2	24h	6h	70552.4	38888.3	35196.3	46806.6	32036.4	28384.3	52331.4	20349.2	36881.9	17194.3	37509.4	20542.5	35585.9	36952.4	47574.2	44159.3	29719.8	37380.1	75424.4	41114.8	43111.6	75424.4	0.935406	0.515593	0.466643	0.620576	0.424748
AT5G02160.1	unknown protein	0.209718	55.1782	0.420915	0.0105952	0.584625	0.209356	0.134773	0.323976	0.125239	0.503265	0.0141637	0.498041	0.232404	0.223133	0.280263	0.115348	37.52	1	1	4h	2h	1198.4	6908.99	616.9	35.2573	184.349	0	5879.42	6168.67	69.4014	922.52	168.154	3248.63	82.8236	2710.62	0	3988.91	2567.65	158.473	1674.28	80.9777	840.559	6908.99	0.173456	1	0.0892895	0.00510311	0.0266825
AT3G27310.1	PUX1 - plant UBX domain-containing protein 1	0.211305	1.73014	0.469422	0.529146	0.566086	0.679422	0.771298	0.774006	0.812166	0.266552	0.214433	0.149179	0.0612273	0.201177	0.262524	0.0502164	57.08	1	1	24h	0h	12787	39956.9	20926.3	40513.9	19740.8	22788.5	23523.7	38410.6	26906.1	38261.6	36353.8	32011.7	50334	29357.9	41354.1	25426.1	52312.7	43732.2	44707.2	43165.9	39586.7	52312.7	0.244433	0.763809	0.400023	0.774456	0.377361
AT5G65750.1	2-oxoglutarate dehydrogenase, E1 component	0.211345	Infinity	0.256477	0	0.223099	0.50413	3.92394e-06	0	0.205187	0.285602	0	0.38642	0.500051	6.79646e-06	0	0.338733	215.53	4	1	6h	2h	0	5669.89	2061.75	0	0	0	0	6725.45	0	10048.5	0	5148.76	0	0.118289	0	0	0	0	194.935	0	5990.55	10048.5	0	0.564251	0.20518	0	0
AT5G65220.1	Ribosomal L29 family protein	0.211535	1.5863	0.692632	0.521069	0.436633	0.582515	0.438389	0.598638	0.591463	0.285371	0.0177187	0.0420721	0.156994	0.0429756	0.0837241	0.107322	410.74	3	3	0h	4h	833298	1.2264e+06	1.91085e+06	1.03462e+06	973154	979286	774383	802948	925696	822214	1.09565e+06	1.42144e+06	750319	849489	913284	1.01707e+06	1.09101e+06	1.32364e+06	1.06224e+06	967726	1.36063e+06	1.91085e+06	0.436087	0.64181	1	0.541445	0.509277
AT2G33600.1;AT2G33590.1	NAD(P)-binding Rossmann-fold superfamily protein	0.212518	1.75847	0.628336	0.501522	0.483392	0.670629	0.381371	0.497254	0.47316	0.151524	0.0987123	0.0757797	0.285325	0.0937648	0.0111413	0.130823	141.85	3	2	6h	8h	86029.3	53742.7	64605.7	65929.2	44799.1	52401.1	60068.5	43731.5	53432.2	108423	55596.6	54115.2	52845.2	37659.7	33543.1	52701.5	53922.3	55117.4	53469.8	64276.4	36157.7	108423	0.793462	0.495677	0.595869	0.608075	0.413189
AT5G11880.1	Pyridoxal-dependent decarboxylase family protein	0.213739	3.59991	0.569548	0.178408	0.357148	0.355824	0.497811	0.301136	0.642252	0.496711	0.309012	0.380806	0.534212	0.18841	0.521583	0.250153	558.01	9	1	24h	2h	1083.13	41561.3	28369	22244.6	0	0	0	31497.9	13032.8	3186.82	790.263	40388.5	12994.4	28648.8	20425.8	0	37546.9	0	38597.5	19398.5	22082.6	41561.3	0.0260609	1	0.682582	0.535224	0
AT2G44100.1	ATGDI1, AT-GDI1, GDI1 - guanosine nucleotide diphosphate dissociation inhibitor 1	0.213823	1.30356	0.747294	0.724397	0.632962	0.825104	0.644001	0.693069	0.814567	0.169278	0.0277483	0.0609018	0.16756	0.104623	0.0740147	0.0537125	303.48	7	3	6h	4h	410499	282107	283571	310104	306912	329252	274098	249878	302850	435428	352397	289994	332916	257011	251321	338337	277469	289539	350628	333591	379836	435428	0.94275	0.647884	0.651247	0.712182	0.704852
AT4G01900.1	PII, GLB1 - GLNB1 homolog	0.214377	1.43324	0.772062	0.566647	0.722948	0.698847	0.650881	0.556217	0.538683	0.0677181	0.10403	0.249503	0.0399587	0.0852687	0.173018	0.0165788	359.45	4	4	0h	24h	667284	571253	579749	353561	510994	469956	785034	512515	405066	584112	524612	537133	450866	498916	583108	588153	396017	325777	424031	435288	409335	785034	0.850007	0.72768	0.738501	0.450377	0.65092
AT1G78380.1;AT1G17170.1;AT1G78320.1	ATGSTU19, GST8, GSTU19 - glutathione S-transferase TAU 19	0.214526	1.41488	0.606462	0.586392	0.554693	0.599112	0.53209	0.54224	0.752843	0.0131527	0.0568056	0.0692705	0.0552437	0.0873647	0.0276804	0.229633	832.2	17	14	24h	8h	6.58823e+06	6.31462e+06	6.50535e+06	5.89541e+06	5.91557e+06	6.95491e+06	6.69618e+06	5.2262e+06	5.82907e+06	5.90165e+06	7.04517e+06	6.22614e+06	6.74397e+06	5.02723e+06	5.25691e+06	6.10535e+06	5.52435e+06	5.72322e+06	7.59981e+06	5.82547e+06	1.06674e+07	1.06674e+07	0.617602	0.591953	0.609832	0.552655	0.554544
AT2G45180.1	Bifunctional inhibitor/lipid-transfer protein/seed storage 2S albumin superfamily protein	0.216303	15.4052	0.375822	0.613389	0.263134	0.131722	0.0398172	0.151361	0.1343	0.54057	0.289736	0.231149	0.0821282	0.0388146	0.138175	0.185666	24.86	1	1	2h	8h	27811.6	1887.03	1657.96	22986.7	7884.27	20307	5562.57	1949.7	14442.2	1039.34	4745.31	5205.52	67.4914	1032.1	2222.54	3761.42	610.468	8256.91	75.647	9641.56	1488.09	27811.6	1	0.0678505	0.059614	0.826515	0.283489
AT5G28020.1;AT5G28020.5	CYSD2, ATCYSD2 - cysteine synthase D2	0.216721	1.61237	0.454469	0.433984	0.413468	0.577223	0.435487	0.442434	0.666662	0.0735282	0.0632215	0.0566022	0.16731	0.0509442	0.0124746	0.293579	172.13	4	2	24h	4h	151317	209112	193229	166681	156707	205314	192811	147510	163388	311974	205761	185468	192087	153294	185152	185378	175718	177901	224730	181348	406084	406084	0.372624	0.514948	0.475834	0.410459	0.385898
AT4G14615.1	unknown protein	0.21724	149.034	0.00318548	0.0131163	0.474745	0.00593278	0.336821	0.00854206	0.0150649	0.00269153	0.0128249	0.403549	0.00559708	0.574351	0.0128679	0.0200684	21.01	1	1	4h	0h	6137.09	826.975	2625.14	632.682	26345.3	12505.7	22852.4	801672	604592	4348.81	12197	1313.56	10118.4	379.938	1.00343e+06	23480.6	1036.62	1196.84	1668.91	38268.4	5412.42	1.00343e+06	0.00611613	0.00082415	0.00261617	0.000630521	0.0262553
AT1G20950.1;AT1G76550.1	Phosphofructokinase family protein	0.217752	1.39227	0.599254	0.652533	0.715186	0.834326	0.722712	0.730249	0.818051	0.0388645	0.0662766	0.251734	0.0941815	0.0568661	0.101744	0.0975705	104.83	3	3	6h	0h	181851	205915	188318	233547	195189	198568	320445	167425	199663	242925	301093	258050	217423	225199	252147	223358	270600	208056	270395	288450	227575	320445	0.567494	0.642592	0.587676	0.72882	0.609117
AT2G02010.1	GAD4 - glutamate decarboxylase 4	0.217755	69.1286	0.0444213	0.00879833	0.0421105	0.0604697	0.145698	0.0712746	0.608216	0.0493177	0.0152392	0.0398556	0.104737	0.0253094	0.123451	0.339296	201.12	3	1	24h	2h	0	5365.62	1968.82	1452.7	0	0	0	4361.33	2591.58	0	0	9984.21	9617.57	7371.48	7067.2	0	11768.2	0	55037	22656.1	22730.1	55037	0	0.0974912	0.0357727	0.026395	0
AT1G49240.1;AT3G18780.1	ACT8 - actin 8	0.218245	1.36969	0.616176	0.591762	0.588982	0.77722	0.592988	0.67578	0.806723	0.0876939	0.0661876	0.1482	0.206151	0.0540216	0.16281	0.0287004	793.26	12	4	24h	4h	2.27487e+06	2.17683e+06	2.81705e+06	2.47703e+06	2.47733e+06	2.02639e+06	2.81831e+06	2.45257e+06	1.67707e+06	3.93218e+06	2.90375e+06	2.33258e+06	2.14071e+06	2.5605e+06	2.29399e+06	3.38742e+06	2.39242e+06	2.19203e+06	3.09098e+06	3.12452e+06	3.30105e+06	3.93218e+06	0.578526	0.553594	0.716408	0.629938	0.630013
AT1G59900.1	AT-E1 ALPHA, E1 ALPHA - pyruvate dehydrogenase complex E1 alpha subunit	0.218912	1.31991	0.750362	0.647704	0.673354	0.838459	0.635238	0.722336	0.777859	0.134751	0.015522	0.0837898	0.142335	0.106332	0.057116	0.115692	386.67	9	5	6h	8h	833832	975393	1.19044e+06	858321	885745	845211	1.02619e+06	834015	831610	1.33254e+06	1.04459e+06	974709	975481	869133	694826	1.04967e+06	928934	909022	1.02356e+06	889259	1.19677e+06	1.33254e+06	0.625746	0.73198	0.89336	0.644124	0.664704
AT4G22930.1	PYR4, DHOASE - pyrimidin 4	0.219174	1.28918	0.786259	0.645873	0.640227	0.745542	0.623967	0.651849	0.60989	0.0516379	0.0636445	0.0556102	0.22047	0.0139717	0.0610145	0.0116157	242.8	6	6	0h	24h	617200	541236	577298	424871	517447	483502	423878	495637	493841	735861	459939	450046	463763	447374	466323	488145	431139	519728	440096	449105	457183	735861	0.838745	0.735513	0.78452	0.577379	0.703186
AT1G20120.1	GDSL-like Lipase/Acylhydrolase superfamily protein	0.219737	114.078	0.014275	0.00716656	0.00828671	0.0254098	0.817546	0.1606	0.167549	0.0247251	0.00763714	0.00100757	0.0299094	0.158019	0.255679	0.257771	21.79	1	1	8h	2h	0	0	1910.86	678.236	0	281.081	416.237	366.529	326.495	796.836	0	2604.53	32482.3	32334.5	44620.1	214.971	20332.4	950.55	20720.5	1707.67	0	44620.1	0	0	0.0428251	0.0152003	0
AT5G14720.1	Protein kinase superfamily protein	0.220546	1.8391	0.525114	0.643159	0.689597	0.636429	0.522995	0.492408	0.374964	0.0501325	0.0609095	0.283673	0.229816	0.161522	0.0960477	0.13639	25.4	1	1	4h	24h	20792.5	18854.4	17178.9	25214.1	23529.1	20857	36072.1	16008.7	22544.8	18241.5	32529.4	18101	25543.2	14817.3	16235.9	16210	15345.1	21731.5	17584.1	14939.3	8053.83	36072.1	0.576415	0.522688	0.476238	0.698994	0.652279
AT4G31490.1;AT4G31480.1	Coatomer, beta subunit	0.220796	Infinity	0.258527	0	0.266061	0.298745	0.336718	0.205388	0.516061	0.25927	0	0.460832	0.29928	0.343057	0.355742	0.493634	56.2	1	1	24h	2h	0	4075.21	8220.75	0	0	0	0	12654.3	0	9489.42	0	4719.35	603.4	11278.7	4132.75	0	9768.57	0	8480.36	210.425	15853.8	15853.8	0	0.257049	0.518533	0	0
AT5G12040.1;AT5G12040.2	Nitrilase/cyanide hydratase and apolipoprotein N-acyltransferase family protein	0.220851	1.47544	0.705368	0.631126	0.566459	0.815134	0.552468	0.602096	0.661787	0.0731826	0.0309188	0.0847357	0.170002	0.0815545	0.114882	0.218821	316.06	6	6	6h	8h	747585	608564	705589	586849	611143	646743	619832	575871	460017	974309	648425	759843	629959	489398	495465	583686	476196	700000	541223	503148	889983	974309	0.767298	0.624611	0.724195	0.602323	0.627258
AT1G56190.1	Phosphoglycerate kinase family protein	0.221744	1.1165	0.898736	0.83567	0.924942	0.933024	0.874023	0.850594	0.846424	0.0534159	0.0740313	0.0524219	0.0589062	0.0557123	0.0447156	0.0148075	2514.8	29	11	6h	2h	8.38136e+06	9.43179e+06	8.81929e+06	7.43444e+06	8.83874e+06	8.4904e+06	9.71872e+06	8.72788e+06	8.96242e+06	9.87774e+06	8.78387e+06	8.98689e+06	9.00359e+06	8.00099e+06	8.89552e+06	8.90174e+06	8.24003e+06	8.06406e+06	8.47809e+06	8.19688e+06	8.40729e+06	9.87774e+06	0.84851	0.954854	0.892845	0.752646	0.894814
AT3G60820.1;AT3G60820.2	PBF1 - N-terminal nucleophile aminohydrolases (Ntn hydrolases) superfamily protein	0.221815	1.30226	0.778904	0.665626	0.743782	0.866818	0.760723	0.733064	0.806851	0.070377	0.0210289	0.0453404	0.134271	0.0648272	0.0822263	0.12456	293.13	4	4	6h	2h	649647	614386	542843	525859	522197	496042	554940	615617	554844	671937	773256	565625	633160	597377	534163	572893	627188	500456	698909	515284	657515	773256	0.840145	0.794544	0.702023	0.680058	0.675322
AT1G09490.1	NAD(P)-binding Rossmann-fold superfamily protein	0.222849	1.88684	0.511709	0.430914	0.416115	0.785143	0.452217	0.56074	0.426234	0.109723	0.0601495	0.198475	0.284512	0.100416	0.139663	0.15831	42.01	1	1	6h	4h	17815.5	13226.5	20515.5	12159.6	15892	15365.4	21613.6	9334.29	10978	29989.7	33585.1	15532.6	12026.1	14799.7	18737.5	15780.6	16483.5	24233.6	11740.6	10775.6	20429.2	33585.1	0.530457	0.39382	0.61085	0.362052	0.473185
AT4G09000.1;AT1G26480.1;AT4G09000.2	GRF1, GF14 CHI - general regulatory factor 1	0.224231	1.50159	0.598634	0.490627	0.541818	0.736718	0.55694	0.540261	0.666608	0.0696791	0.0769932	0.139132	0.228958	0.0319139	0.0781766	0.0945587	1509.51	21	11	6h	2h	3.42162e+06	3.70359e+06	4.28981e+06	2.56901e+06	3.27905e+06	3.50744e+06	4.29565e+06	3.50579e+06	2.53021e+06	6.35615e+06	3.97832e+06	3.71361e+06	3.44429e+06	3.4027e+06	3.77299e+06	3.76953e+06	3.66928e+06	2.86314e+06	3.99246e+06	3.7969e+06	4.92183e+06	6.35615e+06	0.538316	0.582678	0.674907	0.404177	0.515886
AT1G32440.1	PKp3 - plastidial pyruvate kinase 3	0.224504	3.4262	0.537046	0.381262	0.237981	0.373211	0.275062	0.461918	0.156747	0.5041	0.268386	0.0606761	0.155305	0.153148	0.405048	0.271493	71.75	2	1	0h	24h	15374.1	0	25156.4	15856.4	2440.49	10476.7	5855.13	7574.7	4530.44	5272.68	13046	9847.26	11319.4	5289.21	4150.16	21679.6	1305.28	11875.7	11829.6	0	0	25156.4	0.611138	0	1	0.630312	0.0970126
AT5G34850.1	ATPAP26, PAP26 - purple acid phosphatase 26	0.224749	1.45224	0.64102	0.552264	0.58279	0.753291	0.518709	0.546061	0.652776	0.041153	0.0617326	0.0526368	0.21763	0.0448696	0.0449215	0.195256	448.66	8	8	6h	8h	1.6074e+06	1.47772e+06	1.67882e+06	1.22946e+06	1.34273e+06	1.53214e+06	1.41057e+06	1.33311e+06	1.5875e+06	2.47727e+06	1.45797e+06	1.66307e+06	1.38598e+06	1.16589e+06	1.30308e+06	1.47008e+06	1.24871e+06	1.33944e+06	1.35034e+06	1.32552e+06	2.17545e+06	2.47727e+06	0.648857	0.596511	0.67769	0.496296	0.542018
AT5G47840.1	AMK2 - adenosine monophosphate kinase	0.224776	1.69616	0.43018	0.729657	0.689634	0.698009	0.485091	0.655625	0.469696	0.0495943	0.257314	0.270624	0.183381	0.0307112	0.239245	0.075342	137.17	3	3	2h	0h	313720	355081	282210	321038	618612	673419	736908	417054	370629	593376	591397	358333	363078	332559	376766	680231	340459	428716	340011	293912	404446	736908	0.425725	0.481852	0.382964	0.435655	0.83947
AT2G22230.1	Thioesterase superfamily protein	0.225152	1.22743	0.8454	0.742518	0.75735	0.750654	0.688755	0.724346	0.832554	0.134184	0.0424773	0.053401	0.0816844	0.0939572	0.0446246	0.0540219	178.93	3	2	0h	8h	1.00226e+06	778763	760905	720445	718794	793345	819330	740764	717086	828576	665815	762655	774470	588600	707859	709906	691515	776522	778937	837250	887115	1.00226e+06	1	0.777009	0.759191	0.718822	0.717175
AT2G19940.1	oxidoreductases, acting on the aldehyde or oxo group of donors, NAD or NADP as acceptor;copper ion binding	0.225911	1.67409	0.511134	0.61456	0.840779	0.855686	0.722599	0.676426	0.771973	0.282855	0.0842231	0.112886	0.135958	0.118075	0.175676	0.0338759	370.67	7	7	6h	0h	163299	619412	497387	462979	482719	593424	599781	720370	785519	834809	609417	698776	689613	624225	495856	614847	679680	399531	621959	635192	676198	834809	0.195613	0.741981	0.595809	0.554592	0.578239
AT5G36700.1;AT5G36700.3;AT5G47760.1	ATPGLP1, PGLP1 - 2-phosphoglycolate phosphatase 1	0.226686	1.18194	0.945363	0.847971	0.856924	0.900231	0.799837	0.846324	0.829255	0.0513765	0.077658	0.0573322	0.0886004	0.0206807	0.0874438	0.042161	1258.84	15	14	0h	8h	1.89992e+07	1.70453e+07	1.79438e+07	1.47061e+07	1.6061e+07	1.76593e+07	1.72293e+07	1.51053e+07	1.6603e+07	1.90362e+07	1.65607e+07	1.5814e+07	1.55831e+07	1.48038e+07	1.52907e+07	1.71245e+07	1.41897e+07	1.70182e+07	1.50428e+07	1.56778e+07	1.6637e+07	1.90362e+07	0.998058	0.895415	0.942616	0.772531	0.84371
AT2G13360.1	AGT, AGT1, SGAT - alanine:glyoxylate aminotransferase	0.227434	1.31847	0.696697	0.606451	0.644521	0.799587	0.643929	0.675108	0.714432	0.0600689	0.0628351	0.0339378	0.17499	0.0270269	0.0102461	0.128956	2362.07	29	28	6h	2h	3.72245e+07	4.13036e+07	4.42515e+07	3.17806e+07	3.91409e+07	3.59541e+07	4.0132e+07	3.70555e+07	3.63972e+07	5.87437e+07	3.97741e+07	4.23943e+07	3.94424e+07	3.62687e+07	3.77692e+07	3.9162e+07	4.03278e+07	3.94851e+07	3.71592e+07	3.80453e+07	5.07007e+07	5.87437e+07	0.633676	0.703115	0.753299	0.541004	0.666299
AT5G15490.1;AT3G01010.1	UDP-glucose 6-dehydrogenase family protein	0.228235	1.90389	0.436516	0.607422	0.683424	0.557122	0.661607	0.704912	0.831078	0.153571	0.0384325	0.287903	0.21899	0.0285163	0.212871	0.166191	283.44	7	1	24h	0h	12077	12960.6	22053.1	20508.4	21751.6	23267.9	35682.7	22850.5	15193.7	28263.5	12569.9	19268.1	22705.4	24743.2	23924.7	25522.5	32914.5	17607.9	29683.7	24012.4	35959.5	35959.5	0.335849	0.360421	0.613276	0.570318	0.60489
AT3G19170.1;AT3G19170.2	ATPREP1, ATZNMP, PREP1 - presequence protease 1	0.228325	1.18442	0.765683	0.766576	0.788416	0.906892	0.765797	0.786929	0.799379	0.0377472	0.0335782	0.0716332	0.109043	0.0409314	0.0482242	0.0853793	1673.02	34	23	6h	0h	3.02711e+06	3.33093e+06	3.11954e+06	3.21629e+06	3.26676e+06	3.00558e+06	3.2256e+06	3.56128e+06	2.97207e+06	3.85261e+06	4.12598e+06	3.24686e+06	3.34331e+06	3.12464e+06	3.01103e+06	3.46836e+06	3.08328e+06	3.18891e+06	3.34557e+06	2.92466e+06	3.62442e+06	4.12598e+06	0.733671	0.807307	0.756072	0.779522	0.791754
AT3G01120.1	MTO1, CGS, ATCYS1, CGS1 - Pyridoxal phosphate (PLP)-dependent transferases superfamily protein	0.22857	1.71883	0.417536	0.498226	0.458772	0.717672	0.430231	0.573887	0.663914	0.208386	0.0471897	0.100659	0.103773	0.0489031	0.185458	0.301198	119.14	2	2	6h	0h	65538.9	52103.6	128903	108389	95413.9	90388.9	113074	80780.1	77041.4	164816	128518	130436	95415.8	81806.5	76819.8	145170	73308.3	120390	112853	82347.8	196826	196826	0.332979	0.264719	0.65491	0.550685	0.484762
AT2G17265.1	HSK, DMR1 - homoserine kinase	0.229876	1.3614	0.672417	0.646306	0.797082	0.620863	0.845245	0.690655	0.731954	0.0703083	0.030575	0.0611808	0.178089	0.150118	0.0926195	0.132221	478.43	6	6	8h	6h	648472	666232	546078	565803	601183	621539	784270	673558	747940	447745	758777	511594	645924	770690	922434	654224	712650	544378	638598	811249	575691	922434	0.703001	0.722254	0.591997	0.61338	0.651736
AT5G63980.1	SAL1, ALX8, ATSAL1, HOS2, FRY1, RON1 - Inositol monophosphatase family protein	0.230961	1.17924	0.887393	0.787708	0.927562	0.928898	0.915462	0.901035	0.834039	0.0195641	0.0559406	0.087845	0.111514	0.0505266	0.0600605	0.0920343	409.61	7	7	6h	2h	1.07619e+06	1.04741e+06	1.03032e+06	859785	951242	988599	1.16633e+06	979037	1.15132e+06	1.18471e+06	1.1685e+06	948216	1.11338e+06	1.01574e+06	1.12456e+06	1.13569e+06	1.07301e+06	993705	1.06333e+06	1.03791e+06	863054	1.18471e+06	0.908393	0.884106	0.869681	0.725732	0.80293
AT2G40490.1	HEME2 - Uroporphyrinogen decarboxylase	0.231102	1.1493	0.903747	0.831413	0.810491	0.893938	0.786346	0.796801	0.803781	0.0886818	0.0495587	0.0778771	0.0876693	0.0318755	0.0250162	0.0650313	885.28	15	15	0h	8h	8.08985e+06	7.53708e+06	9.13192e+06	7.17392e+06	7.53057e+06	8.07269e+06	7.27241e+06	8.16815e+06	6.76346e+06	8.77548e+06	7.25737e+06	8.45726e+06	6.98073e+06	7.04703e+06	7.51477e+06	7.48181e+06	7.03033e+06	7.31682e+06	7.17636e+06	6.84523e+06	7.99861e+06	9.13192e+06	0.885887	0.825355	1	0.785587	0.824643
AT1G07700.3;AT1G07700.2	Thioredoxin superfamily protein	0.231173	2.45683	0.64092	0.457097	0.556321	0.344837	0.847205	0.529392	0.709807	0.158486	0.151362	0.267288	0.185099	0.197916	0.30186	0.107163	146.74	2	2	8h	6h	143626	110046	87722.7	107202	53522.9	82753.9	52837	95874.6	147620	25607.1	67700.6	90374	162992	110728	177554	34226.5	137784	109978	140069	133645	104374	177554	0.808913	0.619786	0.494061	0.603768	0.301445
AT1G15340.1	MBD10 - methyl-CPG-binding domain 10	0.231369	2.78814	0.858465	0.413482	0.494799	0.56113	0.455881	0.3817	0.307899	0.143544	0.188281	0.221336	0.237589	0.188235	0.2549	0.134118	72.86	2	2	0h	24h	103524	89279.2	73811.8	33113.8	65242.8	30058.9	65968.3	62876.7	24825.5	68802.2	75514	29954.7	24795.5	56537.5	60250.7	19707.2	69470.7	29367.2	16747.2	44036.8	34840.6	103524	1	0.862403	0.712993	0.319866	0.630221
AT5G16070.1	TCP-1/cpn60 chaperonin family protein	0.231495	2.17154	0.596613	0.451298	0.58462	0.340542	0.691945	0.723635	0.739502	0.207938	0.148871	0.0930706	0.257617	0.266786	0.198235	0.0612047	55.27	1	1	24h	6h	15145.7	24554	31678.2	11470.3	23075.8	19446.5	27462.8	20308	22172.2	1803.97	20705.9	18232.1	21495.2	21408.5	39879.5	26621.4	37641.1	22312	27896.9	32300.9	28275.1	39879.5	0.379787	0.615704	0.794347	0.287624	0.578638
AT3G58730.1	vacuolar ATP synthase subunit D (VATD) / V-ATPase D subunit / vacuolar proton pump D subunit (VATPD)	0.232664	2.87509	0.405756	0.371032	0.483073	0.247017	0.432048	0.400945	0.710196	0.178469	0.0502595	0.077667	0.1809	0.203292	0.107167	0.251327	33.51	1	1	24h	6h	21651.5	14051.5	8696.89	12007.4	13025.9	15566.9	19980.3	14478.5	18401.5	1396.59	13072.8	12560.4	18231.5	7423.49	21621.9	18345.3	14976.8	10551.3	20136	21102.3	36475	36475	0.593598	0.385235	0.238434	0.329196	0.357117
AT1G54000.1	GDSL-like Lipase/Acylhydrolase superfamily protein	0.23329	11.0266	0.180932	0.150134	0.214902	0.599695	0.084599	0.0543861	0.41434	0.136772	0.179049	0.191874	0.314168	0.0804095	0.0442479	0.507384	41.22	1	1	6h	10h	10633.9	2681.94	18932.4	5435.68	20862.3	460.982	2400.11	10927.6	24975.2	22462.5	27434.2	56989.3	184.475	5157.71	9736.24	2528.04	6140.05	1025.38	6399.21	8038.9	59411.4	59411.4	0.178988	0.0451419	0.318666	0.0914923	0.351151
AT2G36880.1	MAT3 - methionine adenosyltransferase 3	0.23344	1.42616	0.575087	0.684109	0.681136	0.820167	0.727125	0.768736	0.721845	0.217656	0.0541907	0.0161363	0.158879	0.102627	0.057734	0.0662693	1703.7	21	13	6h	0h	3.1483e+06	3.87302e+06	6.36838e+06	5.74098e+06	5.28628e+06	4.90078e+06	5.28054e+06	5.41429e+06	5.16401e+06	7.76097e+06	5.42355e+06	5.91136e+06	6.51413e+06	5.46365e+06	4.9518e+06	6.4635e+06	5.8409e+06	5.594e+06	5.76137e+06	5.02714e+06	6.01814e+06	7.76097e+06	0.405659	0.499039	0.820564	0.739724	0.681137
AT3G62110.1	Pectin lyase-like superfamily protein	0.23379	1.54966	0.775127	0.613151	0.600195	0.512239	0.608789	0.569195	0.50019	0.206819	0.0240371	0.0251213	0.222241	0.0993882	0.0423381	0.08744	102.02	2	2	0h	24h	177842	130237	105471	113133	104605	109394	111260	102326	106634	60937	135841	76514.8	127645	104133	93027.2	93844.6	100940	108895	102610	92225.6	72029.2	177842	1	0.732318	0.593061	0.636144	0.588191
AT3G22120.1;AT4G15160.1	CWLP - cell wall-plasma membrane linker protein	0.235149	1.87928	0.477675	0.564309	0.497348	0.3966	0.694757	0.645482	0.745322	0.133314	0.196921	0.153417	0.125109	0.264674	0.0195596	0.221383	155.76	3	3	24h	6h	89838.9	130927	77966.4	72276.9	152233	128402	72344.1	136270	102421	56956.8	81968.7	109103	83447	160750	190296	137296	129873	136508	124845	132808	208463	208463	0.430959	0.62806	0.374007	0.346714	0.730265
AT3G09600.1	Homeodomain-like superfamily protein	0.235633	27.9384	0.0708785	0.0198129	0.0173394	0.355161	0.0127123	0.034252	0.0268578	0.0776521	0.00178789	0.00779927	0.558559	0.0109676	0.0115925	0.0160003	27.6	1	1	6h	8h	2986.44	957.674	11728.3	1310.67	1558.97	1511.34	1716.83	627.292	1489.92	73705.6	3236.45	1589.91	870.648	163.793	1776.46	3473.77	2283.01	1816.91	2384.59	651.119	2903	73705.6	0.0405185	0.0129932	0.159124	0.0177824	0.0211513
AT2G45290.1	Transketolase	0.235653	34.5579	0.0181997	0.310522	0.284996	0.011672	0.403359	0.129931	0.119537	0.021952	0.275247	0.248204	0.0120316	0.52028	0.149197	0.190825	684.44	9	1	8h	6h	1255.98	11085.3	1560.23	24016.6	55216.1	157955	12742.1	138664	66282.9	0	6119.23	2796.22	42241.9	11245.8	254611	76944.5	11416.5	10884.5	4838.11	86468.4	0	254611	0.00493292	0.0435383	0.00612791	0.0943266	0.216864
AT1G10500.1	ATCPISCA, CPISCA - chloroplast-localized ISCA-like protein	0.236969	2.68948	0.370978	0.303078	0.344104	0.68378	0.254243	0.30036	0.398912	0.228149	0.026185	0.0668926	0.309733	0.08663	0.0787621	0.183722	73.87	1	1	6h	8h	12552.5	24373.5	46113.1	23106.8	20460.4	24273.4	31252.7	21631	24140	74612.8	28425.2	50018.1	24988.6	12138.1	19782.5	22876.5	16315	28040.6	39552.5	14097.1	35642.2	74612.8	0.168235	0.326666	0.618033	0.309689	0.274222
AT1G07810.1	ECA1, ATECA1, ACA3 - ER-type Ca2+-ATPase 1	0.237066	2.38274	0.65819	0.433996	0.276232	0.400857	0.435182	0.389205	0.601624	0.322065	0.0860567	0.165114	0.0779171	0.208444	0.152625	0.205151	27.59	1	1	0h	4h	61594.3	37829.4	22198.5	30050.6	20618.6	29526	12202.7	10142.9	28697.3	20041.4	24403.2	29627	39523.1	27042.6	13848.5	32176.5	13714.7	26027.3	29288.9	30243.8	51637.2	61594.3	1	0.61417	0.360399	0.487879	0.334748
AT1G43170.1;AT1G43170.4	ARP1, emb2207, RPL3A, RP1 - ribosomal protein 1	0.237076	2.02155	0.348773	0.512968	0.367042	0.645734	0.461539	0.506243	0.319425	0.108288	0.282938	0.0673731	0.311348	0.132336	0.081688	0.0520279	201.46	4	4	6h	24h	209274	156492	291469	220066	527434	219147	209290	279289	203083	261054	628140	327639	294867	370448	204418	260236	335421	358318	168290	233642	199999	628140	0.333165	0.249136	0.464019	0.350346	0.839676
AT2G36530.1	LOS2, ENO2 - Enolase	0.238436	1.19784	0.825806	0.774057	0.859645	0.927193	0.843636	0.855347	0.901345	0.0939174	0.028778	0.0847521	0.0962619	0.0664778	0.0615505	0.0177778	2000.41	28	27	6h	2h	3.00647e+07	2.51559e+07	2.45505e+07	2.38717e+07	2.56175e+07	2.52831e+07	3.07858e+07	2.5666e+07	2.65881e+07	3.21993e+07	3.10249e+07	2.63407e+07	2.85613e+07	2.47001e+07	2.8232e+07	2.91681e+07	2.81225e+07	2.53342e+07	2.96066e+07	2.84625e+07	2.89989e+07	3.21993e+07	0.933708	0.781255	0.762456	0.741372	0.795592
AT3G02720.1	Class I glutamine amidotransferase-like superfamily protein	0.238731	1.21134	0.866672	0.873931	0.755329	0.854003	0.782728	0.914964	0.781752	0.0440035	0.094941	0.0471708	0.0826174	0.0819913	0.0771173	0.120708	270.42	5	5	10h	4h	435481	477454	474725	414063	470006	515216	431036	396224	382126	435929	506324	425124	439567	367372	446315	477849	453421	533712	434160	471500	346033	533712	0.815947	0.894591	0.889478	0.775816	0.880635
ATCG01110.1	NDHH - NAD(P)H dehydrogenase subunit H	0.240387	1.48479	0.668589	0.526273	0.580498	0.70838	0.516362	0.523754	0.477091	0.0712646	0.0359621	0.063123	0.254916	0.0566527	0.07757	0.164351	84.26	2	2	6h	24h	233640	217933	188800	155115	177101	171848	197626	196299	162075	319266	168547	190672	145079	168934	180558	195724	154922	151005	110934	134687	211336	319266	0.731804	0.682606	0.591358	0.485849	0.554712
AT3G04940.1;AT5G28030.1	ATCYSD1, CYSD1 - cysteine synthase D1	0.240731	1.40067	0.800785	0.840052	0.927711	0.73769	0.822896	0.816664	0.662332	0.0852562	0.0845194	0.0666442	0.222683	0.0584308	0.124194	0.121994	111.84	3	1	4h	24h	55065.3	47489.8	58708.3	62884.6	52396.4	53889.9	61382.2	58314.4	67127.2	38378	66506.8	43672.3	50843.7	58383.4	56489.1	61198.2	45386.9	57876	43316.6	53161.4	36903.4	67127.2	0.820313	0.707459	0.874584	0.936797	0.780554
AT5G60600.1;AT5G60600.3	GCPE, ISPG, CSB3, CLB4, HDS - 4-hydroxy-3-methylbut-2-enyl diphosphate synthase	0.241134	1.1769	0.814171	0.807816	0.887055	0.950722	0.865582	0.861449	0.856439	0.155687	0.0192755	0.0185683	0.0427064	0.00901925	0.0548417	0.0516014	1245.67	21	21	6h	2h	3.04846e+06	3.14015e+06	4.24326e+06	3.54319e+06	3.38673e+06	3.42054e+06	3.87974e+06	3.75047e+06	3.73552e+06	4.27096e+06	3.94841e+06	3.96212e+06	3.70743e+06	3.72901e+06	3.65417e+06	3.83675e+06	3.41006e+06	3.79085e+06	3.53187e+06	3.52929e+06	3.9123e+06	4.27096e+06	0.713765	0.735232	0.993514	0.829599	0.792967
AT4G14710.3;AT4G14710.1	ATARD2 - RmlC-like cupins superfamily protein	0.241147	2.95375	0.412654	0.618939	0.416789	0.209544	0.498076	0.478187	0.397033	0.169308	0.330386	0.0931351	0.188606	0.0964137	0.0333906	0.235103	73.8	2	2	2h	6h	126693	145351	59230.7	267596	118869	110413	136788	86956.6	110850	3415.62	104027	60776.9	162307	124592	112952	119700	126740	137444	165394	113194	40146.1	267596	0.473448	0.543172	0.221343	1	0.444208
AT4G20850.1	TPP2 - tripeptidyl peptidase ii	0.241495	1.17676	0.857021	0.783239	0.832472	0.921684	0.802841	0.835378	0.812167	0.06355	0.018261	0.0491635	0.126302	0.0427356	0.0196494	0.0372181	903.86	19	18	6h	2h	1.09147e+06	1.17748e+06	1.26622e+06	1.04803e+06	1.08956e+06	1.09324e+06	1.16454e+06	1.06932e+06	1.20005e+06	1.06696e+06	1.37498e+06	1.35996e+06	1.157e+06	1.04077e+06	1.11392e+06	1.16556e+06	1.16286e+06	1.11747e+06	1.14773e+06	1.14477e+06	1.05765e+06	1.37498e+06	0.793805	0.856357	0.9209	0.762209	0.792415
AT4G34200.1;AT1G17745.1	EDA9 - D-3-phosphoglycerate dehydrogenase	0.241578	1.6028	0.630314	0.577939	0.727234	0.647507	0.754113	0.551934	0.884642	0.226092	0.0296827	0.141373	0.154911	0.153026	0.110121	0.172245	440.74	7	4	24h	10h	509210	609008	282257	443918	402945	437244	438321	647231	530268	405818	611744	421114	459374	682064	534104	412935	488174	325217	716388	740623	508549	740623	0.687542	0.822292	0.381107	0.599384	0.544062
AT1G09340.1	CRB, CSP41B, HIP1.3 - chloroplast RNA binding	0.242533	1.28742	0.711505	0.708601	0.748669	0.880186	0.683683	0.722893	0.739517	0.154142	0.0557678	0.0187888	0.104014	0.0527437	0.0144094	0.0895745	2034.56	27	26	6h	8h	3.52266e+07	5.44963e+07	5.00877e+07	4.32008e+07	5.03866e+07	4.56526e+07	4.76313e+07	4.95649e+07	4.9917e+07	6.54999e+07	5.42023e+07	5.3254e+07	4.74791e+07	4.59769e+07	4.08874e+07	4.79506e+07	4.78361e+07	4.62616e+07	4.73062e+07	4.32197e+07	5.4789e+07	6.54999e+07	0.537811	0.832005	0.764699	0.659555	0.769262
AT3G10740.1	ASD1, ARAF1, ARAF, ATASD1 - alpha-L-arabinofuranosidase 1	0.242889	1.39075	0.802566	0.640274	0.654936	0.691099	0.60426	0.577076	0.603842	0.214363	0.0387455	0.0584617	0.121721	0.0619294	0.0487768	0.0442933	364	4	4	0h	10h	424084	353322	243661	260768	290443	263379	261000	266014	306229	346587	243579	289087	280447	228322	260003	223619	264962	245606	235771	259639	272830	424084	1	0.83314	0.574557	0.614897	0.684872
AT3G23810.1	SAHH2, ATSAHH2 - S-adenosyl-l-homocysteine (SAH) hydrolase 2	0.243824	1.24457	0.646326	0.655432	0.713659	0.804397	0.669827	0.714347	0.77626	0.0724338	0.0435948	0.0640034	0.175133	0.0549971	0.0637241	0.0582433	1993.45	32	11	6h	0h	2.74848e+06	3.16118e+06	3.44318e+06	3.39656e+06	2.99119e+06	3.09687e+06	3.70047e+06	3.52636e+06	3.10038e+06	4.8236e+06	3.19391e+06	3.62275e+06	3.5189e+06	3.17757e+06	2.99646e+06	3.66948e+06	3.57244e+06	3.09524e+06	3.44246e+06	3.79251e+06	3.99812e+06	4.8236e+06	0.5698	0.655358	0.71382	0.704156	0.620116
AT1G74090.1;AT1G18590.1	SOT18, ATSOT18, ATST5B - desulfo-glucosinolate sulfotransferase 18	0.244873	2.39463	0.640326	0.575974	0.820422	0.342608	0.706419	0.582892	0.766641	0.0796991	0.163694	0.0905783	0.349652	0.103749	0.180379	0.264033	84.33	2	2	4h	6h	71518.5	75231.3	58947.3	54451.3	48912.8	81660.6	81473.5	99012	83065.3	975.402	75644.8	33438.6	64389.1	75937.8	86602	62279.1	81798.5	43169.6	107079	87792	51403	107079	0.667901	0.702575	0.550501	0.508513	0.45679
AT5G49360.1	BXL1, ATBXL1 - beta-xylosidase 1	0.245065	2.51874	0.549396	0.24402	0.237836	0.261547	0.244093	0.219894	0.218123	0.413948	0.0304515	0.0180524	0.0514187	0.041615	0.0311609	0.0209788	796.34	13	13	0h	24h	3.10645e+06	1.43576e+06	577799	648992	818090	807024	686302	732284	797886	651925	814152	971371	825011	609258	840520	581622	693226	774424	606940	735355	690470	3.10645e+06	1	0.462187	0.186	0.208918	0.263352
AT2G26080.1	AtGLDP2, GLDP2 - glycine decarboxylase P-protein 2	0.245473	1.19086	0.874586	0.778721	0.874584	0.927345	0.849047	0.863736	0.882368	0.0865319	0.0540621	0.0481352	0.0682708	0.0183095	0.0712416	0.0843574	2841.93	42	18	6h	2h	7.80514e+06	7.40723e+06	8.94225e+06	6.96956e+06	6.80194e+06	7.73548e+06	8.51045e+06	7.62607e+06	8.01805e+06	9.20611e+06	7.95892e+06	8.44669e+06	7.69473e+06	7.74571e+06	8.00881e+06	8.08805e+06	7.23831e+06	8.52858e+06	7.76135e+06	7.59351e+06	9.01467e+06	9.20611e+06	0.847821	0.804599	0.971339	0.757058	0.73885
AT2G19750.1	Ribosomal protein S30 family protein	0.24592	2.06914	0.385838	0.502662	0.4299	0.798353	0.547987	0.516758	0.453173	0.106496	0.211126	0.142593	0.183501	0.274908	0.113009	0.0820445	89.68	2	2	6h	0h	61634.1	103896	105780	95147.1	174579	83731.2	82632.9	139334	80326	150283	234390	176705	125066	194500	65761.5	98965.8	113942	150462	90961.5	127820	99876.4	234390	0.262955	0.44326	0.4513	0.405935	0.744822
AT4G33030.1	SQD1 - sulfoquinovosyldiacylglycerol 1	0.246856	1.38462	0.72901	0.648206	0.675942	0.897519	0.713688	0.675569	0.656654	0.195028	0.0525224	0.0883681	0.0889139	0.0259201	0.0692768	0.189432	672.96	10	10	6h	2h	474853	481543	740178	479021	479615	549887	505570	600343	467159	775743	660668	652321	567238	563135	530541	463744	541626	566834	419409	429803	678973	775743	0.612126	0.620751	0.954154	0.6175	0.618265
AT1G31180.1	ATIMD3, IMD3, IPMDH1 - isopropylmalate dehydrogenase 3	0.247656	1.12664	0.883263	0.832072	0.812365	0.915243	0.816435	0.813928	0.862595	0.0325944	0.0742546	0.00783465	0.0734218	0.0832582	0.0417113	0.0400734	599.34	8	3	6h	4h	937785	989081	922070	803998	954613	925211	863969	880139	876148	940306	1.07516e+06	936624	981006	831059	821321	921570	832077	871650	973315	921120	887839	1.07516e+06	0.872232	0.919942	0.857616	0.747797	0.887884
AT1G04480.1;AT3G04400.2	Ribosomal protein L14p/L23e family protein	0.247854	1.80035	0.421101	0.583821	0.415277	0.747642	0.627127	0.571951	0.507956	0.0981008	0.268157	0.118099	0.219189	0.217667	0.0950261	0.110626	125.03	2	2	6h	4h	353550	429125	559592	415322	945659	499958	358741	585639	379322	678105	1.06251e+06	642510	703150	876976	418850	516439	590501	716161	456903	674239	487976	1.06251e+06	0.332751	0.40388	0.526672	0.390889	0.890028
AT4G38740.1;AT2G21130.1	ROC1 - rotamase CYP 1	0.248854	1.20387	0.798944	0.822196	0.877158	0.9057	0.894034	0.816451	0.752326	0.0444231	0.0836911	0.0553719	0.0822246	0.0868664	0.110439	0.0752994	914.38	12	11	6h	24h	5.72627e+06	6.39322e+06	6.16406e+06	5.75236e+06	6.07873e+06	6.98457e+06	6.4986e+06	6.39935e+06	7.17551e+06	6.47624e+06	7.62822e+06	6.62218e+06	6.08688e+06	6.99635e+06	7.37642e+06	5.31504e+06	6.97529e+06	6.39387e+06	5.13983e+06	6.28494e+06	5.79196e+06	7.62822e+06	0.75067	0.838102	0.80806	0.754089	0.796874
AT1G29880.1;AT3G44740.1	glycyl-tRNA synthetase / glycine--tRNA ligase	0.249052	1.11722	0.893372	0.867407	0.923113	0.928448	0.892169	0.847446	0.946781	0.0449191	0.0638004	0.0290906	0.0811347	0.0237604	0.0250238	0.0504984	744.86	16	16	24h	10h	2.08215e+06	2.22536e+06	2.01833e+06	2.10806e+06	2.15806e+06	1.87586e+06	2.25323e+06	2.16528e+06	2.11792e+06	1.98334e+06	2.36028e+06	2.23058e+06	2.06495e+06	2.08265e+06	2.16972e+06	2.00782e+06	2.0551e+06	1.93771e+06	2.33536e+06	2.26559e+06	2.10307e+06	2.36028e+06	0.88216	0.942835	0.855121	0.89314	0.914323
AT3G25230.1;AT3G25230.2	ROF1, ATFKBP62, FKBP62 - rotamase FKBP 1	0.249306	1.83417	0.588099	0.580262	0.791574	0.579096	0.586299	0.681814	0.43157	0.113142	0.187874	0.231576	0.174858	0.0751366	0.177615	0.0688601	331.05	7	7	4h	24h	223848	165635	160283	248379	148877	145185	311607	259392	168980	230961	122709	187681	159106	205929	183050	262964	221116	153293	154370	137331	111740	311607	0.718367	0.531553	0.514377	0.797092	0.477771
AT1G55805.1	BolA-like family protein	0.249333	2.54127	0.419188	0.52199	0.590809	0.532833	0.416524	0.461753	0.232486	0.309905	0.184792	0.356357	0.170769	0.0722438	0.163858	0.0806496	58.62	2	2	4h	24h	102471	34312.7	29205.8	96641.3	59233.5	50821.6	131992	46017.3	55937.2	86403.4	80021.4	44564.9	47224.7	65625.5	52084.1	85845.2	46806.5	50191.9	30737.6	41305.8	20015.7	131992	0.776337	0.259959	0.221268	0.732173	0.448764
AT3G29320.1	Glycosyl transferase, family 35	0.249411	1.1708	0.816275	0.76479	0.813146	0.892484	0.784875	0.796686	0.762285	0.0354819	0.042854	0.0607278	0.0989929	0.0814036	0.04036	0.0458193	1610.9	28	27	6h	24h	4.50234e+06	4.26994e+06	4.13241e+06	3.92782e+06	3.8738e+06	4.28915e+06	4.44923e+06	4.48972e+06	3.91629e+06	5.26975e+06	4.59701e+06	4.24275e+06	4.61673e+06	3.79202e+06	3.99954e+06	4.42954e+06	4.011e+06	4.15448e+06	4.29531e+06	3.89309e+06	3.86275e+06	5.26975e+06	0.854374	0.810274	0.784176	0.745352	0.7351
AT1G52120.1	Mannose-binding lectin superfamily protein	0.249465	4.39668	0.352795	0.181463	0.381081	0.492558	0.276773	0.188657	0.11203	0.0754452	0.213583	0.0878704	0.445091	0.175876	0.0299019	0.166336	20.62	1	1	6h	24h	8290.99	9642.75	12543	12082.4	196.422	3397.18	12667.9	8064.93	12187.5	28795.5	8910.25	4844.65	11220.8	2134.59	10554.1	5398.06	4589.15	6310.2	8729.49	948.366	0	28795.5	0.287927	0.33487	0.435588	0.419592	0.00682128
AT4G00490.1	BAM2, BMY9 - beta-amylase 2	0.250108	1.27275	0.833914	0.808797	0.840408	0.871546	0.74307	0.707802	0.684773	0.154074	0.13711	0.0274397	0.0413768	0.123674	0.0558421	0.107266	333.61	5	5	6h	24h	661631	820778	570967	784605	645018	561905	713922	686112	669331	715265	749347	681425	710996	610708	507984	574976	629476	538393	631728	591314	463100	820778	0.806102	1	0.69564	0.955928	0.785861
AT5G19770.1	TUA3 - tubulin alpha-3	0.250275	4.52762	0.442804	0.189782	0.0978006	0.150674	0.101553	0.180604	0.109529	0.483886	0.0452743	0.0170473	0.0686449	0.072157	0.079735	0.0506088	246.48	5	1	0h	4h	16709	26086.2	130310	18799.3	30598.1	24793.9	13469.4	14512.7	10251	9397.03	25941.7	23564.3	23730.7	10385.6	5583.57	11559.5	28883.6	30160.2	6701.04	17355.4	18761.6	130310	0.128225	0.200186	1	0.144266	0.234811
AT1G30120.1	PDH-E1 BETA - pyruvate dehydrogenase E1 beta	0.250614	4.24661	0.191472	0.137094	0.134104	0.471679	0.111072	0.18868	0.210748	0.10916	0.0490782	0.0432621	0.460744	0.0497214	0.0573702	0.126987	232.44	5	2	6h	8h	83538.1	104338	230447	99209.8	135892	64416.8	86051.6	133326	73610	728258	111621	190633	120823	50191.5	71652.8	157883	89339.6	165001	92427.9	108129	259879	728258	0.11471	0.14327	0.316436	0.136229	0.186598
AT5G56680.1;AT1G70980.1	SYNC1, EMB2755, SYNC1 ARATH - Class II aminoacyl-tRNA and biotin synthetases superfamily protein	0.250839	1.63357	0.618344	0.740214	0.650388	0.655872	0.488799	0.742397	0.454463	0.160944	0.165025	0.302812	0.0854517	0.0264547	0.245259	0.0312146	244.6	6	6	10h	24h	731119	431433	567102	547026	852899	670629	932412	447968	438908	649237	665379	520014	432642	452916	481729	902977	449067	724616	425660	393733	451848	932412	0.784115	0.462706	0.608209	0.586678	0.914723
AT1G47128.1	RD21, RD21A - Granulin repeat cysteine protease family protein	0.252372	1.27743	0.837188	0.713198	0.73209	0.830848	0.655371	0.662809	0.768454	0.134901	0.138292	0.0218666	0.146731	0.0677382	0.0307214	0.100544	552.99	7	7	0h	8h	3.47983e+06	3.56694e+06	2.62662e+06	3.06738e+06	3.04129e+06	2.13206e+06	2.72591e+06	2.8889e+06	2.8442e+06	2.84194e+06	3.85154e+06	2.90665e+06	2.78187e+06	2.53049e+06	2.26019e+06	2.44033e+06	2.67623e+06	2.54195e+06	2.82336e+06	3.39671e+06	2.65911e+06	3.85154e+06	0.903491	0.926107	0.681966	0.796403	0.789631
AT4G34215.1	Domain of unknown function (DUF303)	0.25239	2.6005	0.626692	0.393852	0.58535	0.694712	0.267145	0.465656	0.400019	0.138185	0.250815	0.0657122	0.268537	0.196826	0.284868	0.106576	42.69	1	1	6h	8h	22705.9	16046.6	15561.8	14402.2	3110.05	16622.2	19087.2	16046	15598.1	28889.4	14301.4	17018.6	13461.9	7599.76	2091.34	5808.77	12384.9	22163.9	14838	8731.17	11099.7	28889.4	0.785959	0.555449	0.538666	0.498529	0.107654
AT2G30860.1;AT2G30860.2	ATGSTF9, GLUTTR, ATGSTF7, GSTF9 - glutathione S-transferase PHI 9	0.252392	1.31113	0.663283	0.658998	0.677683	0.614739	0.656745	0.663109	0.806005	0.0673329	0.0234468	0.0423178	0.0422765	0.0885316	0.0432243	0.174492	823.27	13	11	24h	6h	1.05988e+07	1.1961e+07	1.29979e+07	1.18073e+07	1.13423e+07	1.21785e+07	1.15736e+07	1.17812e+07	1.29748e+07	1.12186e+07	1.01405e+07	1.15962e+07	1.28075e+07	9.91873e+06	1.2481e+07	1.24588e+07	1.09808e+07	1.21089e+07	1.3512e+07	1.18273e+07	1.78696e+07	1.78696e+07	0.593122	0.66935	0.727377	0.66075	0.634725
AT5G19130.1;AT5G19130.2	GPI transamidase component family protein / Gaa1-like family protein	0.252392	3.14043	0.720381	0.246524	0.591676	0.383011	0.538191	0.269784	0.229389	0.218587	0.130644	0.425749	0.128149	0.181061	0.198728	0.207895	20.29	1	1	0h	24h	174695	159997	93432.2	76384.1	45095.9	25029.8	29797.5	198101	123736	105115	59453.5	63056.4	147945	83607.9	88295.6	7997.21	75297.8	77038.5	90975.6	10794	34556.9	198101	0.881849	0.807654	0.471639	0.385582	0.227641
AT2G32090.1;AT2G32090.2	Lactoylglutathione lyase / glyoxalase I family protein	0.252627	1.77004	0.663672	0.643067	0.504971	0.624908	0.524374	0.481147	0.374948	0.212527	0.311457	0.0874274	0.0107927	0.140199	0.0804423	0.133675	97.38	2	2	0h	24h	126089	103677	64131.2	147612	62950.7	74210.5	84719.7	60025.1	78874.2	91681.8	94041.8	91007.9	101183	63465.9	67562.4	58563.7	72295.6	82209.7	78131.4	43940.5	43968.5	147612	0.854196	0.702361	0.434458	1	0.426461
AT3G23490.1	CYN - cyanase	0.252872	1.27342	0.78652	0.665907	0.759142	0.830752	0.808622	0.754773	0.84798	0.0825655	0.0689913	0.0474035	0.146575	0.0916239	0.0206549	0.123516	443.18	8	8	24h	2h	662531	817740	758810	599390	589060	707267	668522	743744	748873	948940	707366	708694	774983	676816	850201	730367	724477	693859	730609	743622	939815	948940	0.698181	0.861741	0.79964	0.631642	0.620756
AT1G17650.1	GLYR2, GR2 - glyoxylate reductase 2	0.252909	1.24433	0.895186	0.767239	0.757055	0.746269	0.719411	0.735851	0.750871	0.105638	0.0270975	0.0479035	0.0217107	0.155828	0.0399956	0.0541099	539.05	6	6	0h	8h	1.7834e+06	1.59938e+06	1.40664e+06	1.42246e+06	1.3296e+06	1.35282e+06	1.25248e+06	1.41107e+06	1.38684e+06	1.36528e+06	1.28896e+06	1.33845e+06	1.57684e+06	1.02439e+06	1.24776e+06	1.39439e+06	1.27727e+06	1.26529e+06	1.35518e+06	1.23557e+06	1.42656e+06	1.7834e+06	1	0.896813	0.788744	0.797612	0.745544
AT4G26990.1	unknown protein	0.253038	63.0508	0.446089	0.663471	0.790345	0.38013	0.0125351	0.360006	0.26014	0.261112	0.0722948	0.297356	0.132965	0.00179239	0.311777	0.237582	24.74	1	1	4h	8h	25648.8	11739.4	8778.77	24989.2	23543.2	20132	34497.5	15524.9	31772.3	9688.91	18325	11326.7	381.242	501.129	414.913	18581.5	0	18676.5	367.408	16685.9	9869.23	34497.5	0.743496	0.340296	0.254476	0.724377	0.68246
AT2G25070.1	Protein phosphatase 2C family protein	0.254382	Infinity	0.116023	0	0.249407	0.584683	0	0	0.0183788	0.162178	0	0.431986	0.52107	0	0	0.031833	44.48	1	1	6h	2h	0	1198.48	7728.04	0	0	0	0	19188.8	0	19338.3	0	25645.9	0	0	0	0	0	0	0	0	1414.02	25645.9	0	0.046732	0.301336	0	0
AT3G08590.1	Phosphoglycerate mutase, 2,3-bisphosphoglycerate-independent	0.254498	1.17911	0.886081	0.80393	0.827339	0.812728	0.904943	0.947922	0.882502	0.013942	0.044741	0.0402192	0.134717	0.0963249	0.049076	0.0741816	1143.04	22	16	10h	2h	2.66486e+06	2.59702e+06	2.59049e+06	2.52137e+06	2.26474e+06	2.33823e+06	2.56914e+06	2.42987e+06	2.33278e+06	2.79815e+06	2.00226e+06	2.40191e+06	2.94078e+06	2.37428e+06	2.70445e+06	2.78037e+06	2.66606e+06	2.95397e+06	2.73868e+06	2.35393e+06	2.72804e+06	2.95397e+06	0.90213	0.879163	0.876952	0.853555	0.766677
AT4G26970.1	ACO2 - aconitase 2	0.254582	1.26942	0.775621	0.659832	0.70222	0.71178	0.747967	0.696554	0.837606	0.0408587	0.0785638	0.0178547	0.0970484	0.0988295	0.0357446	0.14345	1002.24	15	11	24h	2h	1.54038e+06	1.69781e+06	1.68068e+06	1.58458e+06	1.27583e+06	1.32414e+06	1.45829e+06	1.52772e+06	1.46735e+06	1.64501e+06	1.26922e+06	1.59977e+06	1.76532e+06	1.35413e+06	1.62404e+06	1.55914e+06	1.42034e+06	1.43796e+06	2.11395e+06	1.53925e+06	1.65877e+06	2.11395e+06	0.728674	0.803148	0.795041	0.749585	0.603529
AT1G32990.1	PRPL11 - plastid ribosomal protein l11	0.254907	1.41022	0.898097	0.697663	0.63685	0.726969	0.696364	0.826278	0.77794	0.0838557	0.00738153	0.0643863	0.243455	0.0742465	0.051942	0.177043	421.28	8	8	0h	4h	2.6764e+06	2.49253e+06	2.21939e+06	1.89634e+06	1.93561e+06	1.90748e+06	1.54856e+06	1.888e+06	1.80257e+06	1.46018e+06	2.74221e+06	1.77812e+06	2.10755e+06	1.92041e+06	1.70078e+06	2.1516e+06	2.42542e+06	2.22048e+06	2.24301e+06	2.55451e+06	1.60231e+06	2.74221e+06	0.975999	0.908948	0.809344	0.691535	0.705858
AT5G50250.1	CP31B - chloroplast RNA-binding protein 31B	0.254992	1.21869	0.853391	0.700254	0.729354	0.843481	0.85192	0.700323	0.788564	0.132629	0.0789921	0.0149011	0.0380395	0.130953	0.157982	0.0505484	123.27	3	3	0h	2h	566063	653328	771568	483076	605935	544680	579819	557042	564721	688594	648325	630921	625552	584311	777666	409705	574087	650060	578140	655715	605864	777666	0.7279	0.840113	0.992159	0.621187	0.779171
AT5G20080.1	FAD/NAD(P)-binding oxidoreductase	0.255541	1.26626	0.768321	0.712617	0.759257	0.902358	0.731546	0.735295	0.791149	0.0717677	0.0443333	0.0987514	0.0942396	0.12548	0.0630973	0.0814874	231	6	6	6h	2h	559266	492586	467774	436342	490274	482836	532658	425646	543396	590150	535297	659285	575048	455713	416130	463968	457673	532665	563536	461038	540203	659285	0.848292	0.747152	0.709518	0.661841	0.743646
AT5G05010.1	clathrin adaptor complexes medium subunit family protein	0.255653	3.47985	0.159648	0.412364	0.555549	0.386269	0.476472	0.353412	0.461058	0.150027	0.0849249	0.385664	0.397028	0.34889	0.191464	0.191445	48.06	1	1	4h	0h	558.539	679.744	2816.71	3889.21	3923.41	2661.29	3026.8	8466.55	2617.41	7136.15	1639.48	1035.48	2209.5	7442.09	2450.62	4686.88	2833.13	1456.53	2921.05	3015.25	5774.4	8466.55	0.0659701	0.0802858	0.332687	0.459362	0.463402
AT5G57290.1	60S acidic ribosomal protein family	0.257038	2.33388	0.489705	0.649357	0.434425	0.971906	0.416434	0.460214	0.473362	0.0567562	0.30064	0.0702162	0.0276271	0.246506	0.253948	0.295288	35.4	1	1	6h	8h	12382.6	15609.2	13836.1	16118.8	27983	11362.8	12837.5	10176.8	14091.8	28471.5	26899.1	27644.3	6330.14	19753.1	9486.22	9023.43	8834.41	21451.1	3876.22	19521.5	17034.2	28471.5	0.434913	0.54824	0.485961	0.566137	0.982841
AT5G18170.1;AT3G03910.1;AT4G29710.1	GDH1 - glutamate dehydrogenase 1	0.257882	1.15233	0.891917	0.852179	0.797517	0.890639	0.807326	0.774009	0.860955	0.0713312	0.0541024	0.0470325	0.102133	0.07621	0.0676934	0.00809386	271.56	6	6	0h	10h	491188	494514	427655	417549	470952	461887	430150	393190	440428	528210	461753	421370	463325	383500	432487	413377	442109	371030	455431	458667	450195	528210	0.929911	0.936209	0.809631	0.790498	0.891601
AT5G62790.1;AT5G62790.2	DXR, PDE129 - 1-deoxy-D-xylulose 5-phosphate reductoisomerase	0.259197	1.2358	0.802768	0.784484	0.849901	0.969468	0.918028	0.829908	0.785704	0.206526	0.108397	0.0615354	0.0232144	0.0569922	0.0308108	0.00977275	810.93	14	14	6h	2h	1.29984e+06	1.81307e+06	2.21039e+06	1.95363e+06	1.76994e+06	1.47848e+06	1.75301e+06	1.85976e+06	2.02308e+06	2.10117e+06	2.12735e+06	2.2002e+06	2.1656e+06	2.00479e+06	1.91722e+06	1.75883e+06	1.89099e+06	1.85346e+06	1.76126e+06	1.72061e+06	1.72827e+06	2.21039e+06	0.588058	0.820246	1	0.883836	0.800736
AT1G18650.1	PDCB3 - plasmodesmata callose-binding protein 3	0.25948	1.70234	0.85041	0.760036	0.664921	0.499554	0.638503	0.620989	0.506521	0.205673	0.151444	0.0401982	0.302286	0.0146327	0.261468	0.142328	70.24	1	1	0h	6h	65280.1	42982.5	69791.4	42349.1	63483.4	53299.6	49632.8	44546.6	45037.9	21762.7	59201.4	23629.7	44317.2	45683.5	43685.5	26935.3	62994.8	40089.1	37826.3	43812.2	24413.9	69791.4	0.93536	0.61587	1	0.606795	0.909616
AT3G15690.2;AT3G15690.1	Single hybrid motif superfamily protein	0.260006	1.2467	0.730368	0.73162	0.809838	0.763479	0.910551	0.898385	0.804871	0.0634675	0.018579	0.0911773	0.167308	0.0556163	0.13316	0.101275	64.27	2	1	8h	0h	146033	173358	165289	158895	166533	160083	156126	193741	187550	202208	129053	175392	204061	188008	212183	221203	165381	209594	165212	203908	165001	221203	0.660174	0.783705	0.747224	0.718322	0.752848
AT3G49010.1;AT3G49010.5;AT5G23900.1	ATBBC1, BBC1, RSU2 - breast basic conserved 1	0.260672	2.82609	0.263565	0.361101	0.363388	0.744859	0.530468	0.311605	0.388702	0.192242	0.17364	0.156045	0.24621	0.227882	0.263079	0.153241	233.83	4	4	6h	0h	38858.3	111045	215606	194111	230067	76593.4	87317.3	226294	190333	462264	235143	335557	167186	365042	203421	81593.5	284193	66344.4	106745	248215	184088	462264	0.084061	0.240221	0.466413	0.419914	0.497697
AT3G48420.1	Haloacid dehalogenase-like hydrolase (HAD) superfamily protein	0.261004	1.25686	0.819185	0.797748	0.813976	0.876979	0.700968	0.774544	0.697756	0.144663	0.0527631	0.133211	0.1066	0.0598323	0.0750845	0.0270789	627.6	9	9	6h	24h	4.56049e+06	3.18867e+06	4.08564e+06	4.04278e+06	3.92618e+06	3.55612e+06	4.63965e+06	3.40851e+06	3.71136e+06	3.94446e+06	4.81568e+06	3.90961e+06	3.65541e+06	3.07981e+06	3.39168e+06	3.91733e+06	3.31314e+06	3.95939e+06	3.38903e+06	3.21775e+06	3.47372e+06	4.81568e+06	0.947008	0.662143	0.848403	0.839504	0.815292
AT5G66190.1;AT5G66190.2	ATLFNR1, FNR1 - ferredoxin-NADP(+)-oxidoreductase 1	0.26141	1.2569	0.811415	0.810157	0.787383	0.962099	0.837269	0.814422	0.765454	0.119212	0.101553	0.00895841	0.0516698	0.144499	0.0578533	0.0182739	1312	18	16	6h	24h	8.75268e+06	7.34955e+06	9.89086e+06	9.88188e+06	8.23415e+06	7.83675e+06	8.3075e+06	8.41771e+06	8.49804e+06	1.04971e+07	9.64492e+06	1.06781e+07	1.03583e+07	7.29713e+06	9.1659e+06	8.00365e+06	9.18995e+06	8.89582e+06	8.2256e+06	7.95773e+06	8.33745e+06	1.06781e+07	0.819686	0.688283	0.926276	0.925435	0.771125
AT1G18210.1	Calcium-binding EF-hand family protein	0.262154	1.63994	0.528317	0.684148	0.615732	0.7644	0.477271	0.64701	0.782695	0.222343	0.149111	0.220992	0.134314	0.0425828	0.203042	0.188567	415.79	5	5	24h	8h	937535	522840	439966	630253	985153	845455	1.03356e+06	521286	659925	874804	1.0943e+06	780421	621988	519969	574776	1.05533e+06	610576	661368	1.19899e+06	793908	822432	1.19899e+06	0.781936	0.436066	0.366947	0.525653	0.821652
AT2G42300.1	basic helix-loop-helix (bHLH) DNA-binding superfamily protein	0.262412	1.48537	0.754831	0.676387	0.808847	0.601938	0.544543	0.694765	0.628904	0.0534351	0.0327678	0.168362	0.234456	0.0654821	0.0131303	0.114844	20.97	1	1	4h	8h	191713	220940	206750	175415	193166	186452	203490	186709	273528	93113.5	183832	216995	137647	139598	169599	191231	186002	192881	145854	206860	163355	273528	0.700888	0.807743	0.755862	0.641304	0.706202
AT3G02560.1	Ribosomal protein S7e family protein	0.262543	1.51737	0.53823	0.631107	0.816693	0.784168	0.728854	0.747215	0.683873	0.0631362	0.17116	0.19054	0.121271	0.113385	0.0904241	0.169542	92.68	2	1	4h	0h	85215.9	103766	106414	130286	136599	79483.9	151919	113362	182942	117891	157646	154836	111618	152941	135456	131845	155123	123124	128853	154084	92390.9	182942	0.465807	0.567205	0.581678	0.712171	0.746676
AT1G17890.1	GER2 - NAD(P)-binding Rossmann-fold superfamily protein	0.26274	1.84806	0.618997	0.560902	0.439517	0.743139	0.456848	0.505107	0.812254	0.155383	0.19753	0.194949	0.199234	0.15657	0.218809	0.173838	112.34	3	3	24h	4h	87178.4	110279	143990	130249	61868.1	117284	39424.3	101716	101303	159809	94407.5	155708	115020	58140.8	78841.9	60838.4	79755.9	138029	143399	120780	183871	183871	0.474128	0.599761	0.783103	0.708371	0.336476
AT1G31860.1	AT-IE, HISN2 - histidine biosynthesis bifunctional protein (HISIE)	0.263078	1.571	0.630669	0.479738	0.555359	0.753669	0.506688	0.551212	0.630331	0.0798564	0.0270636	0.109676	0.234778	0.0760037	0.0420957	0.212059	174.27	3	3	6h	2h	131784	102360	122636	88373.2	96282.1	86739.9	112354	120509	81312.3	188572	100408	137383	110778	93537.6	82325.8	111449	95634.1	104746	87957.4	104605	164026	188572	0.698851	0.542815	0.650342	0.468645	0.510586
AT3G28910.1	ATMYB30, MYB30 - myb domain protein 30	0.263293	1.3991	0.613954	0.652132	0.630327	0.853462	0.783874	0.781266	0.858983	0.0974269	0.0562428	0.236907	0.152928	0.158532	0.091813	0.145006	22.72	1	1	24h	0h	48950.5	40278	35947.3	48538.8	41087.6	43333.3	57214.1	45858.8	25441	64530.5	63459.8	46017.4	63151.8	54883.1	41784.9	52096.7	47416.3	59775.2	48272.6	67961.5	58899.4	67961.5	0.720267	0.592659	0.528936	0.714211	0.604572
AT3G06650.1	ACLB-1 - ATP-citrate lyase B-1	0.264732	1.84446	0.434765	0.397126	0.506428	0.680222	0.478613	0.368792	0.544835	0.186914	0.0641228	0.046109	0.28396	0.0855324	0.0939966	0.0877023	691.19	10	3	6h	10h	95392.1	245718	220153	201198	164251	147223	240783	205143	207851	430319	250919	196899	219661	164264	233944	111992	182032	182070	251076	191255	261028	430319	0.221678	0.571013	0.511604	0.467556	0.381696
AT5G04360.1	ATPU1, ATLDA, PU1, LDA - limit dextrinase	0.265542	1.30451	0.788063	0.79054	0.866789	0.869735	0.666713	0.723237	0.860477	0.180286	0.0370404	0.0937755	0.080397	0.0243909	0.100923	0.167179	150.31	3	3	6h	8h	146616	146786	95354	123611	135743	130624	159526	129434	138632	140645	157260	131140	106289	108527	114078	111032	137994	107750	111023	149020	164435	164435	0.891631	0.892669	0.579887	0.751731	0.825513
AT5G26360.1	TCP-1/cpn60 chaperonin family protein	0.265656	1.82203	0.38522	0.557642	0.682121	0.701644	0.655661	0.701882	0.689096	0.179403	0.124958	0.153884	0.259099	0.0148231	0.135132	0.307834	171.45	3	3	10h	0h	80471.8	223707	157620	177596	276411	214491	343573	237838	236310	228455	399597	213073	260490	268533	256979	278329	335508	227575	353763	338734	133587	399597	0.201382	0.559831	0.394446	0.444436	0.691723
AT4G37870.1	PCK1, PEPCK - phosphoenolpyruvate carboxykinase 1	0.266176	1.87476	0.438424	0.501414	0.457688	0.717765	0.395603	0.382856	0.638228	0.0388559	0.0398788	0.07238	0.245519	0.134251	0.146824	0.34003	105.37	3	2	6h	10h	70829.2	59753.8	68762.1	82669.5	74425.3	70891.1	80746.2	58857.6	68500.3	144194	70001.7	112161	81954.5	56111.8	41808.8	83456.9	48498.4	42123.9	89343.5	49288	151562	151562	0.467329	0.394254	0.45369	0.54545	0.491056
AT1G12780.1;AT1G63180.1	UGE1, ATUGE1 - UDP-D-glucose/UDP-D-galactose 4-epimerase 1	0.266317	2.16524	0.582505	0.350066	0.354672	0.418714	0.357537	0.300859	0.269026	0.3655	0.106196	0.00980592	0.080189	0.133377	0.0395291	0.0702486	190.38	4	3	0h	24h	316648	135296	101403	146757	80100.9	105685	115105	108966	112847	103660	142891	151203	161980	88858.5	88800.9	109712	88446.9	87639.8	108989	81645.7	64925.2	316648	1	0.427277	0.32024	0.463471	0.252965
AT5G23010.1	MAM1, IMS3 - methylthioalkylmalate synthase 1	0.266609	1.79787	0.41814	0.587442	0.615119	0.414609	0.745412	0.744963	0.498683	0.185072	0.151554	0.335915	0.194445	0.085356	0.24546	0.168418	241.92	3	3	8h	6h	76321	117891	47054.9	133777	79666.4	125510	192333	73274.5	89315.8	69174.2	121288	48766.4	151698	153948	124455	192010	97752.3	140081	128631	95252.3	63856.5	192333	0.396817	0.612951	0.244653	0.695549	0.414211
AT1G07770.1	RPS15A - ribosomal protein S15A	0.268373	1.64133	0.667779	0.675965	0.548547	0.900345	0.648301	0.604491	0.66647	0.248547	0.215404	0.0263815	0.08841	0.148067	0.132134	0.1074	115.99	4	4	6h	4h	335110	315205	591440	320560	570971	365446	358880	331247	329913	539080	619844	515297	354031	507659	343847	311386	345493	467189	336650	458226	444446	619844	0.540636	0.508524	0.954176	0.517162	0.921153
AT2G29360.1	NAD(P)-binding Rossmann-fold superfamily protein	0.2685	1.38739	0.582907	0.57168	0.615209	0.760892	0.548435	0.6178	0.643008	0.0541714	0.0117071	0.107126	0.212976	0.052327	0.0762281	0.0577392	131.43	2	2	6h	8h	126280	105962	110734	111121	114750	110499	140953	98999	122030	196130	116019	135552	118295	106553	97844.3	138422	112036	113049	136505	127790	114044	196130	0.643861	0.540265	0.564595	0.566568	0.585074
AT3G11750.1	FOLB1 - Dihydroneopterin aldolase	0.270454	1.42901	0.575728	0.613358	0.589117	0.727319	0.687038	0.665097	0.822722	0.152314	0.0736506	0.189931	0.0901382	0.0270858	0.108004	0.154041	98.5	1	1	24h	0h	15048.3	10618.1	9150.63	10702.1	13559	12831.6	16002.5	11185	8439.16	13975.6	13287.2	16721.6	13228.3	14253.5	14066.7	14823.1	14498.3	10900.2	15051.3	14544.4	20158.3	20158.3	0.746509	0.526736	0.453939	0.530906	0.672628
AT3G60245.1;AT3G10950.1	Zinc-binding ribosomal protein family protein	0.270969	1.87788	0.402383	0.707363	0.534487	0.661112	0.755628	0.673038	0.44409	0.229762	0.200292	0.174334	0.228811	0.319268	0.100058	0.0218839	123.16	2	2	8h	0h	41693.9	75278.6	136998	131755	196816	117892	149170	112365	75814.4	84435	175191	157645	183562	210388	82975.9	122754	137726	164318	96434.6	95728.9	88130.6	210388	0.198176	0.357808	0.651166	0.626246	0.935489
AT2G06850.1	EXGT-A1, EXT, XTH4 - xyloglucan endotransglucosylase/hydrolase 4	0.271056	1.90961	0.556622	0.502098	0.473459	0.729174	0.532563	0.381844	0.570501	0.129001	0.142018	0.183709	0.241187	0.150874	0.0648071	0.160868	46.96	2	2	6h	10h	171819	117641	117180	125924	86003.1	154880	86768.6	166854	92262.2	243517	130899	158283	171450	115274	102340	79853.7	88609.4	110493	106598	127691	182491	243517	0.705575	0.48309	0.4812	0.517108	0.353171
AT3G57560.1	NAGK - N-acetyl-l-glutamate kinase	0.271688	1.36618	0.684793	0.672323	0.636773	0.760382	0.694612	0.556574	0.737903	0.0430474	0.0190034	0.0358662	0.208717	0.0652061	0.0376766	0.166149	326.99	6	6	6h	10h	883060	970933	864218	918531	873305	876876	797781	892295	837524	1.32313e+06	817976	877147	918487	833074	1.00562e+06	753999	680161	775099	784923	927663	1.21644e+06	1.32313e+06	0.667402	0.733816	0.653162	0.694211	0.660029
AT4G25370.1	Double Clp-N motif protein	0.272021	1.32751	0.724034	0.695844	0.854339	0.824759	0.809123	0.68795	0.913264	0.209497	0.0500194	0.128181	0.11535	0.112626	0.0828125	0.0582521	224.48	5	5	24h	10h	599323	527570	328408	444567	449259	504816	669997	538852	508365	615570	575845	466344	609926	460823	555582	464798	514371	403605	568571	622758	644323	669997	0.894516	0.787422	0.490163	0.663535	0.670538
AT3G60370.1	FKBP-like peptidyl-prolyl cis-trans isomerase family protein	0.272729	2.60259	0.145929	0.333465	0.14128	0.128128	0.262627	0.147381	0.212249	0.15175	0.577236	0.110822	0.0181237	0.165236	0.0657136	0.107264	28.42	1	1	2h	6h	126.284	22370.6	9694.02	73530.8	0	29.0867	2063.48	18348.9	10753.1	9474.77	8062.82	10726.5	33330.8	12757.7	11845	6702.08	16148.7	9660.44	18693.8	6643.05	21483.6	73530.8	0.00171743	0.304234	0.131836	1	0
AT3G21200.1	PGR7 - proton gradient regulation 7	0.274138	1.60852	0.449216	0.699149	0.722572	0.557324	0.580716	0.483128	0.510269	0.129093	0.039465	0.293431	0.07613	0.184383	0.10039	0.0487801	25.63	1	1	4h	0h	16758.1	19361.5	28549.9	32196	35714.1	32740	47986.9	36101.2	19933.9	23854.6	30850.6	25527.7	38061	23356.6	22182.7	25686.3	17630.2	26235.1	26278.1	21837.8	25342.9	47986.9	0.349222	0.403474	0.594952	0.670932	0.744247
AT3G17770.1	Dihydroxyacetone kinase	0.274721	1.36071	0.840261	0.802581	0.875421	0.683858	0.930534	0.72606	0.904815	0.169974	0.136982	0.0709781	0.19654	0.0613912	0.156942	0.040077	43.55	2	2	8h	6h	107252	143203	161981	107560	152086	134295	156587	135520	137585	116695	77599.4	141372	163614	148567	144564	94353.2	116476	145552	141582	147846	154692	163614	0.655516	0.875249	0.990019	0.657401	0.929542
AT3G18490.1	Eukaryotic aspartyl protease family protein	0.275924	1.51958	0.537416	0.496564	0.622024	0.754568	0.662876	0.611327	0.618006	0.100503	0.116817	0.0973259	0.213579	0.147805	0.105823	0.0236015	189.88	3	3	6h	2h	328271	368422	251998	244504	261086	370985	427432	356540	314076	588427	384118	359480	479698	306026	384438	420645	362331	296188	376306	348794	365854	588427	0.557879	0.626113	0.428257	0.415522	0.443702
AT4G02110.1	transcription coactivators	0.277031	17.6628	0.270673	0.0361642	0.385853	0.224517	0.0218455	0.0942314	0.119523	0.209044	0.0255734	0.536112	0.161311	0.00724814	0.0683249	0.125546	20.67	1	1	4h	8h	15996	69393.8	25364.3	8914.15	2415.84	3467.67	19929	136393	1561.15	43943.5	5227.43	42696.9	1998.93	2963.89	3975.94	18831.2	17611.5	2114.87	10553.5	2792.48	35560.3	136393	0.117278	0.508777	0.185964	0.0653563	0.0177123
AT3G29360.1;AT1G26570.1	UDP-glucose 6-dehydrogenase family protein	0.277458	1.36776	0.67814	0.739184	0.819218	0.734427	0.856896	0.801964	0.927531	0.0500458	0.0549644	0.156911	0.230033	0.0974166	0.111536	0.0531119	527.55	11	5	24h	0h	361970	409477	360551	432578	425067	376252	522201	488366	356927	332399	556423	337133	531137	422728	476525	501801	457633	379259	504731	549648	493919	556423	0.65053	0.735909	0.647981	0.777427	0.763929
AT1G11840.1;AT1G11840.5;AT1G11840.6	ATGLX1, GLX1 - glyoxalase I homolog	0.277928	1.15392	0.877791	0.913552	0.870554	0.943787	0.817895	0.843012	0.848221	0.0186408	0.0800593	0.0989123	0.0148774	0.0840378	0.0359322	0.037977	501.98	11	11	6h	8h	2.74286e+06	2.76664e+06	2.65677e+06	2.7869e+06	2.61098e+06	3.10106e+06	2.96289e+06	2.36281e+06	2.77323e+06	2.97967e+06	2.90554e+06	2.89502e+06	2.74253e+06	2.24343e+06	2.62308e+06	2.69128e+06	2.48647e+06	2.66495e+06	2.74922e+06	2.51372e+06	2.62822e+06	3.10106e+06	0.884489	0.892158	0.856727	0.898691	0.841964
AT2G02980.1	OTP85 - Pentatricopeptide repeat (PPR) superfamily protein	0.27831	3.13985	0.313328	0.395522	0.236009	0.657818	0.287538	0.209506	0.530005	0.0692713	0.204251	0.0455242	0.312291	0.211175	0.125925	0.378451	26.19	1	1	6h	10h	11215.9	17548.3	15974.1	14820.9	11744.9	29908.6	8973.36	11432.1	13293	18475.8	27855.6	47594.8	24445.1	12072.4	4538.49	15072	3370.39	11471.9	23973.5	7871.81	43831	47594.8	0.235653	0.368703	0.335628	0.311398	0.246768
AT3G57140.1	SDP1-LIKE - sugar-dependent 1-like	0.278472	1.70287	0.423134	0.665603	0.618439	0.627959	0.523795	0.50974	0.390872	0.0355434	0.142141	0.195103	0.340265	0.0442638	0.114453	0.00953054	21.02	1	1	2h	24h	21424.2	18728.2	18455.3	23908.3	36998.3	31285.1	38838.4	22069.1	24751.6	25455.3	46169.5	15352.9	23523.4	26475.4	22551.3	26467.2	17434.2	26701.9	18234.6	17543.5	18360.9	46169.5	0.464034	0.405639	0.39973	0.517837	0.801358
AT5G64460.1;AT5G64460.7	Phosphoglycerate mutase family protein	0.279234	1.44956	0.691702	0.697561	0.679978	0.811408	0.648875	0.687077	0.559761	0.138032	0.0339076	0.0885542	0.174196	0.0737371	0.0255699	0.151279	169.23	3	3	6h	24h	449760	338140	312007	350038	385235	373953	411065	351822	318378	347998	530049	412212	388178	329531	314098	378427	351446	362680	377230	296009	216864	530049	0.848525	0.637941	0.588639	0.660387	0.726791
AT5G03300.1	ADK2 - adenosine kinase 2	0.279281	1.33733	0.690046	0.573927	0.627433	0.767532	0.631702	0.665901	0.688635	0.0598587	0.0197613	0.0202449	0.201533	0.114716	0.0251958	0.0601223	952.6	15	4	6h	2h	577440	659892	683102	523355	553522	520391	564483	579846	601848	927683	595673	612722	701512	491922	564624	644620	602148	606469	580482	644409	691613	927683	0.622454	0.711333	0.736352	0.564153	0.596671
AT3G11130.1	Clathrin, heavy chain	0.279645	2.65652	0.351795	0.270634	0.446306	0.718944	0.300204	0.455202	0.661151	0.23788	0.107979	0.160109	0.331723	0.182144	0.239685	0.120743	825.57	19	1	6h	2h	7474.51	48801.5	42646.4	17699.2	21562.6	36838.7	31186.7	58996.9	35314.5	93731	75340.6	33090.6	43712.5	9884.46	30818.4	65720.7	41439.9	20839.1	62846.8	50240.3	72824	93731	0.0797442	0.520654	0.454987	0.18883	0.230048
AT3G15800.1	Glycosyl hydrolase superfamily protein	0.280148	3.37902	0.554925	0.695399	0.58561	0.205799	0.687369	0.624475	0.486794	0.175109	0.0789753	0.462929	0.0600551	0.262862	0.299421	0.250327	22.56	1	1	2h	6h	30899.1	27606.3	48546.3	46770.6	48446.9	38933.3	64304	5529.37	43137.9	10272.1	17601.5	11827.5	34086.5	34801	63714.1	42768.3	19729.6	57970.8	32912.5	46534.5	14461.4	64304	0.480516	0.429309	0.75495	0.727335	0.753404
AT1G62750.1	ATSCO1, ATSCO1/CPEF-G, SCO1 - Translation elongation factor EFG/EF2 protein	0.281517	1.21158	0.768079	0.817916	0.870145	0.930592	0.827732	0.844977	0.84691	0.10326	0.027444	0.0988779	0.111837	0.0290962	0.0238145	0.0348157	2102.15	28	28	6h	0h	1.20046e+07	1.40094e+07	1.57439e+07	1.45727e+07	1.53952e+07	1.44995e+07	1.77131e+07	1.54101e+07	1.41836e+07	1.79446e+07	1.81222e+07	1.45264e+07	1.51553e+07	1.54328e+07	1.44129e+07	1.56749e+07	1.48353e+07	1.54283e+07	1.4815e+07	1.5184e+07	1.60446e+07	1.81222e+07	0.662422	0.773052	0.868763	0.804133	0.84952
AT2G26210.2;AT2G26210.1	Ankyrin repeat family protein	0.282423	2.09512	0.444462	0.327672	0.461686	0.686513	0.395969	0.387748	0.496443	0.0791585	0.0294693	0.107781	0.28193	0.20309	0.107346	0.186811	90.67	1	1	6h	2h	22996.3	27910.3	19585.6	15835.4	18942.9	17190.9	30850.9	22341.9	20031.3	52867.1	23988.5	32026.2	33308.4	14091.8	15401	22918.1	14015.3	24563.9	34140.1	15171.1	29425.4	52867.1	0.434983	0.527933	0.370469	0.299532	0.358312
AT4G00810.1	60S acidic ribosomal protein family	0.287261	2.63176	0.326963	0.465155	0.589318	0.86049	0.571334	0.474596	0.507849	0.108304	0.24973	0.0829202	0.197788	0.385628	0.0878857	0.284377	185.96	2	2	6h	0h	72867.5	62114.6	36121.8	54332.4	131405	57684.7	86251.4	113035	109112	174437	165250	110617	82914.7	173722	42349.9	65438.5	88414	94509.6	87724.8	138620	39419.2	174437	0.417728	0.356085	0.207076	0.311472	0.753305
AT5G28840.1	GME - GDP-D-mannose 3',5'-epimerase	0.28827	1.22905	0.866676	0.851534	0.841582	0.9839	0.80054	0.856252	0.834838	0.126883	0.0284003	0.100589	0.0210625	0.0614609	0.0703199	0.0969158	985.27	17	17	6h	8h	4.94755e+06	3.81995e+06	5.01973e+06	4.59605e+06	4.3417e+06	4.6086e+06	5.07457e+06	4.09587e+06	4.2176e+06	5.25838e+06	5.30272e+06	5.09095e+06	4.57447e+06	4.2379e+06	3.92276e+06	4.72451e+06	4.11134e+06	4.78555e+06	4.19542e+06	4.06947e+06	5.01587e+06	5.30272e+06	0.933021	0.720374	0.946632	0.866733	0.818769
AT5G24300.1	SSI1, SSI, ATSS1 - Glycogen/starch synthases, ADP-glucose type	0.289077	1.36311	0.600729	0.673522	0.818863	0.674059	0.749622	0.679177	0.772254	0.0590123	0.0918	0.157017	0.133461	0.161433	0.0809796	0.0647292	281.35	7	7	4h	0h	460365	436651	379107	438898	439881	551975	708096	510886	520518	451979	581882	398034	470009	459740	662665	546698	441461	454609	506542	537250	596697	708096	0.650145	0.616655	0.535389	0.619828	0.621217
AT4G34740.1;AT2G16570.1	ATASE2, CIA1, ATPURF2, ASE2 - GLN phosphoribosyl pyrophosphate amidotransferase 2	0.289085	1.62159	0.546524	0.572681	0.587401	0.782666	0.691779	0.50616	0.482654	0.214581	0.110137	0.0923836	0.196921	0.0707808	0.165012	0.113135	52.06	2	2	6h	24h	133238	154881	66004.2	150066	103862	117143	109231	148526	122852	133069	215985	158078	166976	139092	142173	82212.1	149692	96064.7	130026	101288	81424.5	215985	0.616886	0.71709	0.305597	0.6948	0.480876
AT1G12410.1	CLPR2, NCLPP2, CLP2 - CLP protease proteolytic subunit 2	0.289232	1.53062	0.71738	0.651279	0.594336	0.746048	0.487415	0.662702	0.596114	0.182628	0.0474506	0.11036	0.224888	0.0218856	0.134301	0.13674	524.76	8	8	6h	8h	1.79136e+06	1.10558e+06	1.28825e+06	1.19032e+06	1.24012e+06	1.36912e+06	1.40264e+06	1.05123e+06	1.01349e+06	1.94467e+06	1.29522e+06	1.11256e+06	949950	904295	989338	1.49818e+06	996102	1.37193e+06	1.0294e+06	983195	1.46513e+06	1.94467e+06	0.921168	0.56852	0.662454	0.612095	0.637704
AT4G26300.1	emb1027 - Arginyl-tRNA synthetase, class Ic	0.291434	1.23113	0.691547	0.654873	0.687011	0.777077	0.713355	0.648128	0.797927	0.0466207	0.0475804	0.0433761	0.0685762	0.0419639	0.0825657	0.181579	393.48	7	5	24h	10h	359609	324881	317421	342249	307890	298639	354503	313239	327597	398532	389938	337358	363075	347544	322888	353756	311181	274071	359942	313160	482933	482933	0.744635	0.672726	0.657278	0.70869	0.637543
AT1G07080.1	Thioredoxin superfamily protein	0.292989	7.90167	0.267648	0.0658115	0.107393	0.460853	0.306778	0.125372	0.52002	0.232219	0.0982594	0.158158	0.408109	0.0904203	0.167725	0.415833	107.38	2	1	24h	2h	4607.99	59240.2	30637.7	21035.3	0	2197.73	3902.95	34009.3	0	102896	6874.7	52921.3	40136.1	24032.3	44131.5	4037.2	37530.1	2692.06	34301.5	31603.4	117674	117674	0.0391588	0.503425	0.260359	0.178758	0
AT3G62410.1	CP12-2, CP12 - CP12 domain-containing protein 2	0.293366	1.24441	0.734794	0.727289	0.776125	0.89909	0.790831	0.905046	0.840948	0.147918	0.0449968	0.100045	0.0674418	0.0940599	0.154636	0.0761546	777.24	5	5	10h	2h	1.61674e+07	1.99953e+07	1.33741e+07	1.68501e+07	1.51793e+07	1.70014e+07	1.49062e+07	1.82235e+07	1.91934e+07	2.12294e+07	1.84634e+07	2.09201e+07	1.54713e+07	1.82149e+07	1.96284e+07	1.63284e+07	2.22142e+07	2.2472e+07	1.69233e+07	1.99539e+07	1.98161e+07	2.2472e+07	0.719448	0.889787	0.595147	0.749827	0.675477
AT4G27585.1	SPFH/Band 7/PHB domain-containing membrane-associated protein family	0.293695	2.11439	0.699011	0.37744	0.330598	0.536743	0.384793	0.510709	0.358759	0.320092	0.0898084	0.0780884	0.124144	0.187434	0.196849	0.174873	20.81	1	1	0h	4h	2.09075e+06	1.03282e+06	2.84729e+06	788719	1.15397e+06	1.28136e+06	686028	1.04528e+06	1.09261e+06	1.89658e+06	1.49642e+06	1.19179e+06	1.69159e+06	661891	933375	1.97408e+06	860419	1.52791e+06	789202	682169	1.5931e+06	2.84729e+06	0.734294	0.36274	1	0.277007	0.405287
AT1G19570.1;AT1G19550.1;AT1G19570.2	DHAR1, ATDHAR1, DHAR5 - dehydroascorbate reductase	0.294337	1.40591	0.831364	0.665534	0.666938	0.748486	0.591334	0.600478	0.708084	0.22505	0.136963	0.0839589	0.0909478	0.0669539	0.0769234	0.0781081	977.52	11	11	0h	8h	8.48072e+06	9.23551e+06	5.31797e+06	5.21979e+06	5.63223e+06	7.58762e+06	5.44943e+06	6.04225e+06	6.98688e+06	7.73847e+06	6.05925e+06	6.94023e+06	5.69561e+06	4.76e+06	5.9282e+06	6.00243e+06	4.72722e+06	5.90751e+06	6.93439e+06	5.70692e+06	6.97724e+06	9.23551e+06	0.918273	1	0.575818	0.565187	0.609845
AT4G02100.1	Heat shock protein DnaJ with tetratricopeptide repeat	0.294706	1.7765	0.502324	0.538316	0.470781	0.655204	0.476269	0.368818	0.621491	0.108893	0.0884922	0.0362314	0.312306	0.178514	0.0327281	0.0696135	45.71	2	1	6h	10h	1.14786e+06	1.05973e+06	742541	868132	1.0823e+06	1.21108e+06	840703	973009	951171	1.12429e+06	1.95766e+06	766046	1.24873e+06	991137	557245	766279	751229	648549	1.08626e+06	1.35815e+06	1.20559e+06	1.95766e+06	0.586346	0.541326	0.379301	0.443455	0.552854
[truncated: 1,316 more rows]
[truncated: 16 more columns]
