# Supplementary material for: Sustained mitogen-activated protein kinase activation reprograms defense metabolism and phosphoprotein profile in Arabidopsis thaliana
Source: Front Plant Sci. 2014 Oct 20;5:554. doi: 10.3389/fpls.2014.00554 (PMC4202796; doi:10.3389/fpls.2014.00554)
Supplement: Supplementary file 2 [file Presentation2.ZIP › SUPPTAB_S07 Differentially regulated proteins in ein2 0-24 h after DEX treatment.xlsx]

## Sheet: upregulated to 24h
Table S7A. List of upregulated proteins in ein2 DD line (0-24h with ANOVA p≤0.5 and Max fold change≥2.0)				Normalized abundance (relative to maximum)																		Normalized abundance																Max. normalization of normalized abundance
	p, p-value/f, fold/conf, confidence/quant, quantitation			MEAN							SD											0h		2h		4h		6h		8h		10h		24h				0h		2h		4h		6h		8h		10h
Protein code	Description	Anova (p)	Max f change	0h	2h	4h	6h	8h	10h	24h	0h	2h	4h	6h	8h	10h	24h	Conf score	Peptide count	Peptides used for quant	Additional accession	replicate 1	replicate 2	replicate 1	replicate 2	replicate 1	replicate 2	replicate 1	replicate 2	replicate 1	replicate 2	replicate 1	replicate 2	replicate 1	replicate 2	Max.		replicate 1	replicate 2	replicate 1	replicate 2	replicate 1	replicate 2	replicate 1	replicate 2	replicate 1	replicate 2	replicate 1	replicate 2
AT5G20960.1	AAO1, AO1, ATAO, AT-AO1, AOalpha, AtAO1 - aldehyde oxidase 1	7.03593e-12	Infinity	0	0	0	0	0	0	0.859364	0	0	0	0	0	0	0.19889	50.15	1	1		0	0	0	0	0	0	0	0	0	0	0	0	9452.53	13151.8	13151.8		0	0	0	0	0	0	0	0	0	0	0	0
AT2G25970.1	KH domain-containing protein	8.74158e-09	Infinity	0	0	0	0	0	0	0.689666	0	0	0	0	0	0	0.438879	165.07	2	1		0	0	0	0	0	0	0	0	0	0	0	0	12399.3	32687.4	32687.4		0	0	0	0	0	0	0	0	0	0	0	0
AT1G21240.1	WAK3 - wall associated kinase 3	2.95487e-06	Infinity	0	0	0	0	0	0	0.559578	0	0	0	0	0	0	0.622851	30.84	1	1		0	0	0	0	0	0	0	0	0	0	0	0	4000.54	33574.2	33574.2		0	0	0	0	0	0	0	0	0	0	0	0
AT5G40760.1	G6PD6 - glucose-6-phosphate dehydrogenase 6	7.45168e-05	19.6585	0.329506	0.0480501	0.343213	0.483334	0.431432	0.366436	0.944592	0.0215019	0.0144279	0.122599	0.0727043	0.0964356	0.0682955	0.0783587	50.6	1	1		11153.2	10169.3	1884.76	1224.58	8299.86	13909.6	17301.8	13975	11752.8	16165.4	10293.6	13418.6	28769.8	32355.2	32355.2		0.34471	0.314302	0.0582521	0.037848	0.256523	0.429904	0.534744	0.431925	0.363242	0.499623	0.318144	0.414728
AT4G27260.1	GH3.5, WES1 - Auxin-responsive GH3 family protein	0.000109448	Infinity	0	0	0	0	0	0	0.516034	0	0	0	0	0	0	0.684431	45.76	1	1		0	0	0	0	0	0	0	0	0	0	0	0	1236.02	38542.7	38542.7		0	0	0	0	0	0	0	0	0	0	0	0
AT1G75270.1	DHAR2 - dehydroascorbate reductase 2	0.000110535	Infinity	0.219517	0	0.319054	0.520395	0.231562	0.285425	0.571871	0.168483	0	0.32054	0.327538	0.0701637	0.18294	0.605466	33.94	1	1		1353.41	4565.93	0	0	1245.77	7357.61	3893.66	10138.9	3790.98	2453.15	5592.37	2104.2	13482.6	1938.02	13482.6		0.100382	0.338653	0	0	0.0923983	0.54571	0.288791	0.752	0.281175	0.181949	0.414783	0.156067
AT2G43030.1	Ribosomal protein L3 family protein	0.000121786	Infinity	0	0	0	0.0133248	0	0	0.526818	0	0	0	0.0153515	0	0	0.66918	24.93	1	1		0	0	0	0	0	0	556.241	56.8111	0	0	0	0	1233.87	23004.3	23004.3		0	0	0	0	0	0	0.0241799	0.00246959	0	0	0	0
AT3G52930.1	Aldolase superfamily protein	0.00016495	3.92473	0.221775	0.24094	0.232209	0.240702	0.226811	0.272822	0.870407	0.00335796	0.020119	0.0152752	0.00510248	0.0167961	0.0669102	0.183272	1436.42	18	12	AT4G26530.1	4.30135e+06	4.39445e+06	5.00253e+06	4.44472e+06	4.76421e+06	4.34069e+06	4.64823e+06	4.7897e+06	4.67948e+06	4.2138e+06	6.27623e+06	4.4211e+06	1.45237e+07	1.9605e+07	1.9605e+07		0.2194	0.224149	0.255166	0.226713	0.24301	0.221407	0.237094	0.24431	0.238688	0.214935	0.320134	0.225509
AT5G56350.1	Pyruvate kinase family protein	0.000167949	4.14823	0.234998	0.223051	0.225803	0.268106	0.278215	0.231286	0.925267	0.0292512	0.013273	0.00683968	0.0154835	0.0136857	0.0713534	0.105689	245.57	5	5	AT4G26390.1	265115	316288	264313	287533	273345	285311	318114	345202	332192	356134	348525	223696	1.05214e+06	1.23704e+06	1.23704e+06		0.214314	0.255681	0.213666	0.232437	0.220967	0.23064	0.257157	0.279054	0.268538	0.287892	0.281741	0.180832
AT3G55410.1	2-oxoglutarate dehydrogenase, E1 component	0.0002453	2.82253	0.320375	0.332168	0.385584	0.403644	0.434976	0.363122	0.904269	0.0165525	0.020002	0.0394046	0.0247096	0.0288001	0.0566352	0.135385	392.69	7	6	AT5G65750.1	435891	468948	449100	489046	505157	583851	545335	594682	643012	585496	569338	456232	1.14178e+06	1.41216e+06	1.41216e+06		0.308671	0.332079	0.318025	0.346312	0.35772	0.413447	0.386172	0.421117	0.455341	0.414611	0.403169	0.323075
AT1G26390.1	FAD-binding Berberine family protein	0.000307188	29.1958	0.0288127	0.026451	0.0341661	0.0326878	0.0277599	0.0356882	0.772258	0.00914787	0.0105618	0.0131841	0.00659141	0.0104082	0.0122711	0.322076	349.84	6	2	AT1G26400.1;AT1G26410.1	8791.8	13882.1	7469.15	13346.3	9775.21	17111.5	14695.6	11027.8	8026.89	13818.5	10628.1	17456.4	214251	393471	393471		0.0223442	0.0352813	0.0189827	0.0339193	0.0248435	0.0434887	0.0373486	0.0280269	0.0204002	0.0351196	0.0270112	0.0443652
AT2G45220.1	Plant invertase/pectin methylesterase inhibitor superfamily	0.000376713	34.314	0.0405642	0.0263367	0.0284502	0.0279049	0.0415234	0.0208504	0.71546	0.0153458	0.00125934	0.0118968	0.0102695	0.00380895	0.0069333	0.402401	457.17	6	6		90004.6	52014	44544.7	47662.4	35077.2	64529.3	36136.9	61560.5	67973.7	77403.2	45081.6	27917.3	754342	1.75054e+06	1.75054e+06		0.0514153	0.0297131	0.0254463	0.0272272	0.0200379	0.0368625	0.0206433	0.0351666	0.0388301	0.0442168	0.025753	0.0159478
AT2G47510.1	FUM1 - fumarase 1	0.000435089	2.37886	0.411233	0.443907	0.46885	0.394815	0.504404	0.567411	0.939212	0.0236973	0.037092	0.0733287	0.000528581	0.065461	0.00632318	0.0859676	285.18	4	4	AT5G50950.3;AT5G50950.1	247228	227869	241272	271573	240879	300783	228281	227849	318108	264631	330348	325182	507422	577650	577650		0.427989	0.394476	0.417679	0.470135	0.416999	0.520701	0.395189	0.394441	0.550692	0.458116	0.571882	0.56294
AT5G20830.1	SUS1, ASUS1, atsus1 - sucrose synthase 1	0.000546679	7.35184	0.118679	0.119369	0.129078	0.150232	0.176207	0.137325	0.872507	0.00500462	0.0107901	0.00635001	0.021484	0.0835951	0.0324906	0.180302	214.62	3	3		47385.2	50297.9	52265.8	45985.8	51273.3	54969	68079.2	55575.3	48190.4	96843.7	65970.3	47060.4	306606	411544	411544		0.11514	0.122217	0.126999	0.11174	0.124587	0.133568	0.165424	0.135041	0.117096	0.235318	0.160299	0.114351
AT5G63680.1	Pyruvate kinase family protein	0.000554485	4.16934	0.203263	0.268636	0.278161	0.305496	0.277525	0.238231	0.847474	0.00152834	0.0345331	0.0527503	0.0380004	0.0412272	0.0107915	0.215704	151.32	4	4	AT5G08570.1	129330	127962	185476	154566	199657	152442	176344	210356	194098	157197	155607	145948	439837	632905	632905		0.204344	0.202183	0.293054	0.244217	0.315461	0.240861	0.278626	0.332366	0.306677	0.248373	0.245861	0.2306
AT1G53850.1	PAE1, ATPAE1 - 20S proteasome alpha subunit E1	0.000672407	2.09179	0.557167	0.462016	0.507513	0.542752	0.493116	0.53765	0.96644	0.0739657	0.023963	0.000738815	0.0103152	0.0683406	0.0407902	0.0474604	23.3	1	1		289788	240052	211621	227734	241559	241062	254597	261534	211488	257442	269354	241926	443563	475476	475476		0.609469	0.504866	0.445071	0.47896	0.508035	0.50699	0.535458	0.550046	0.444792	0.54144	0.566493	0.508807
AT5G17990.1	TRP1, pat1 - tryptophan biosynthesis 1	0.000675725	3.0961	0.39957	0.394278	0.292247	0.391287	0.372432	0.319194	0.904826	0.0336212	0.00475669	0.00869446	0.0695031	0.0736816	0.0246016	0.134597	93.63	2	2		136276	153518	141758	144198	103749	108207	124071	159715	116162	153949	122058	109442	293605	362632	362632		0.375796	0.423344	0.390915	0.397642	0.286099	0.298395	0.342141	0.440433	0.320332	0.424533	0.33659	0.301798
AT4G25810.1	XTR6, XTH23 - xyloglucan endotransglycosylase 6	0.00103333	21.062	0.0339877	0.0492556	0.0385588	0.0421778	0.0654762	0.0343822	0.71585	0.0117189	0.0107383	0.00468111	0.00384566	0.0363665	0.0125883	0.401849	41.81	1	1		8649.96	14227.8	14021.9	19132.9	14091.3	11863.3	15110.5	13280.1	13382	30691.2	14567.4	8575.83	145292	336559	336559		0.0257012	0.0422742	0.0416625	0.0568487	0.0418689	0.0352488	0.0448971	0.0394585	0.0397611	0.0911912	0.0432834	0.025481
AT2G36580.1	Pyruvate kinase family protein	0.00109124	4.11548	0.215078	0.290721	0.242197	0.250988	0.291045	0.235293	0.885152	0.0234785	0.0569762	0.00975008	0.0224996	0.0143659	0.0807414	0.16242	562.05	9	9	AT3G52990.2;AT3G52990.1	437229	510375	551684	729188	548730	518355	517861	587956	663528	618772	644104	392562	1.69692e+06	2.20293e+06	2.20293e+06		0.198477	0.23168	0.250432	0.331009	0.249091	0.235303	0.235079	0.266898	0.301203	0.280886	0.292386	0.1782
AT3G09840.1	CDC48, ATCDC48, CDC48A - cell division cycle 48	0.00111991	3.24205	0.307595	0.380951	0.339974	0.408968	0.457942	0.378234	0.997239	0.0630525	0.0520636	0.0152974	0.000924044	0.0238916	0.104425	0.00390523	622.29	10	10	AT3G53230.1;AT5G03340.1	594040	795440	943571	777271	792302	743440	925176	922225	1.07247e+06	996157	1.02106e+06	687511	2.24614e+06	2.25862e+06	2.25862e+06		0.26301	0.35218	0.417765	0.344136	0.350791	0.329157	0.409621	0.408314	0.474835	0.441048	0.452074	0.304395
AT2G43590.1	Chitinase family protein	0.00113854	111.801	0.00526778	0.00747646	0.00631584	0.00908295	0.0334047	0.0445186	0.588941	9.38674e-05	0.00424982	0.00149102	0.00138046	0.01171	0.0227022	0.581325	296.83	4	3		10563.1	10832.7	9080.57	21286.1	14967.4	10685.2	16463.5	20428.2	51023.3	84654.6	123010	57808.7	361246	2.03082e+06	2.03082e+06		0.0052014	0.00533415	0.00447138	0.0104815	0.00737014	0.00526153	0.00810682	0.0100591	0.0251245	0.0416849	0.0605715	0.0284657
AT2G42600.1	ATPPC2, PPC2 - phosphoenolpyruvate carboxylase 2	0.00121847	Infinity	0.0230267	0	0.000610381	0.0202859	0.0293317	1.9146e-05	0.525712	0.00250084	0	0.00086321	0.000910123	0.00637105	2.70765e-05	0.670744	42.83	1	1		781.383	669.928	0	0	38.4708	0	619.003	659.565	1066.32	782.38	0	1.20672	1620.57	31513.7	31513.7		0.024795	0.0212583	0	0	0.00122076	0	0.0196423	0.0209295	0.0338367	0.0248267	0	3.8292e-05
AT5G23110.1	Zinc finger, C3HC4 type (RING finger) family protein	0.00122467	7.26809	0.129852	0.177947	0.230867	0.245224	0.196738	0.266276	0.94378	0.00418724	0.0542028	0.0280791	0.0858	0.0161866	0.0940119	0.0795075	26.28	1	1		11123	10627.1	18112.8	11693.1	17672.1	20997.8	25618.4	15456.3	15518.1	17435.2	27867.8	16733.1	83749.3	74332.5	83749.3		0.132813	0.126892	0.216275	0.13962	0.211012	0.250721	0.305893	0.184554	0.185292	0.208183	0.332752	0.199799
AT2G30110.1	ATUBA1, MOS5, UBA1 - ubiquitin-activating enzyme 1	0.00132147	2.52532	0.399487	0.417008	0.357901	0.356532	0.531686	0.394525	0.900356	0.0171139	0.00305544	0.0380653	0.0212244	0.0938858	0.0713438	0.140918	434.18	9	8	AT5G06460.1	302327	321216	327132	323759	258310	300323	289961	266535	466754	363133	347270	268528	624900	780430	780430		0.387386	0.411588	0.419169	0.414848	0.330985	0.384817	0.37154	0.341524	0.598074	0.465299	0.444972	0.344077
AT4G20830.1	FAD-binding Berberine family protein	0.00132218	5.16312	0.169146	0.187105	0.170433	0.191788	0.18453	0.188523	0.873319	0.00129677	0.0358011	0.0309735	0.0140317	0.0484323	0.0737015	0.179154	152.42	3	2	AT4G20840.1	31426.4	31087.5	29897.6	39253.7	27447.6	35542.1	37274.5	33607.5	27771.3	40428.4	44468.2	25207.3	137973	184793	184793		0.170063	0.168229	0.16179	0.21242	0.148532	0.192335	0.20171	0.181866	0.150283	0.218777	0.240638	0.136408
AT4G26910.1	Dihydrolipoamide succinyltransferase	0.00146835	2.7543	0.345554	0.516269	0.521792	0.474887	0.576051	0.476245	0.95176	0.0194176	0.0891188	0.0836821	0.0344933	0.0386256	0.0682816	0.0682214	37.06	1	1	AT5G55070.1	21405.2	19769.2	27003.6	34512.3	27561.6	34612.3	26839.4	29745.6	32692.4	35946.8	31249.9	25496.8	53829.3	59577.3	59577.3		0.359284	0.331824	0.453253	0.579286	0.46262	0.580964	0.450497	0.499277	0.548739	0.603364	0.524527	0.427962
AT3G11270.1	MEE34 - Mov34/MPN/PAD-1 family protein	0.00147914	4.08995	0.243391	0.356009	0.32787	0.651676	0.537619	0.492247	0.995458	0.0185852	0.0931008	0.0660461	0.0157694	0.000486072	0.161581	0.00642277	25.4	1	1		10243.3	9193.85	16844.1	11586.8	11227	14956.6	25576.1	26466.6	21453.4	21480.8	15093.2	24217.6	39567.2	39929.9	39929.9		0.256533	0.23025	0.421842	0.290177	0.281169	0.374572	0.640526	0.662827	0.537275	0.537963	0.377992	0.606502
AT5G38900.1	Thioredoxin superfamily protein	0.00165223	36.2807	0.0287722	0.0326697	0.022499	0.0354185	0.105904	0.0576774	0.81628	0.00573864	0.0143582	0.00727734	0.00280588	0.0352972	0.0508308	0.25982	106.48	3	3		36470.3	48446.3	33227.5	63191.9	25607.5	40794.7	49338.2	55193.8	119448	193110	138153	32073.1	933449	1.47567e+06	1.47567e+06		0.0247144	0.03283	0.0225169	0.0428225	0.0173531	0.0276448	0.0334344	0.0374025	0.0809447	0.130862	0.0936203	0.0217346
AT3G13610.1	2-oxoglutarate (2OG) and Fe(II)-dependent oxygenase superfamily protein	0.00167471	41.3618	0.0166614	0.0274177	0.0378336	0.0169381	0.0354879	0.0227362	0.689146	0.00046672	0.0153043	0.026972	0.00647281	0.00896217	0.00506887	0.439614	29.6	1	1		1109.45	1066.35	2496.82	1083.62	3715.62	1225.02	807.11	1404.81	2730.94	1903.37	1250.52	1718.58	65294.4	24700.4	65294.4		0.0169914	0.0163314	0.0382395	0.016596	0.0569057	0.0187615	0.0123611	0.021515	0.0418251	0.0291506	0.019152	0.0263205
AT2G17420.1	NTRA, ATNTRA, NTR2 - NADPH-dependent thioredoxin reductase A	0.00172147	2.52025	0.366381	0.391312	0.370311	0.432099	0.467969	0.387035	0.923372	0.0477066	0.0498717	0.0106447	0.0149604	0.0256313	0.0963048	0.108368	200.61	4	4	AT4G35460.1	305425	367371	326910	391667	333096	346918	406451	387025	413031	446313	417886	292836	777451	918164	918164		0.332647	0.400115	0.356047	0.426577	0.362785	0.377838	0.442678	0.421521	0.449845	0.486093	0.455132	0.318937
AT1G78380.1	ATGSTU19, GST8, GSTU19 - glutathione S-transferase TAU 19	0.00197127	2.39436	0.460096	0.413365	0.400299	0.390499	0.492484	0.419142	0.934994	0.0102161	0.0486087	0.0988484	0.0102961	0.0343607	0.0498887	0.091932	336.44	10	9		2.66825e+06	2.58576e+06	2.16394e+06	2.55644e+06	1.8865e+06	2.68467e+06	2.2712e+06	2.18806e+06	2.67321e+06	2.95067e+06	2.59459e+06	2.19175e+06	4.96738e+06	5.7097e+06	5.7097e+06		0.467319	0.452872	0.378993	0.447736	0.330402	0.470195	0.397779	0.383218	0.468188	0.516781	0.454418	0.383865
AT5G02500.1	HSC70-1, HSP70-1, AT-HSC70-1, HSC70 - heat shock cognate protein 70-1	0.00205515	Infinity	0.0551244	0.05052	0	0.00485073	0.0867798	0.00905545	0.517525	0.0611894	0.0609527	0	0.00129656	0.11168	5.46722e-05	0.682323	80.26	2	2	AT3G12580.1	2762.75	22925.9	1728.9	21814.1	0	0	1343.88	916.63	1819.88	38620.6	2100.97	2118.99	8166.75	233007	233007		0.0118569	0.0983918	0.00741994	0.0936201	0	0	0.00576754	0.00393392	0.00781041	0.165749	0.00901679	0.00909411
AT5G48540.1	receptor-like protein kinase-related family protein	0.0022598	11.3292	0.0681243	0.0896766	0.0809061	0.122551	0.148173	0.0936447	0.771794	0.0206549	0.00487964	0.00442588	0.0200456	0.0219202	0.0586448	0.322733	219.15	3	3		54211.1	35070	61024.4	56502.4	50965.5	55067	71017	89593.4	107252	86938.3	88536.9	34190.4	356202	655281	655281		0.0827294	0.0535191	0.093127	0.0862262	0.0777765	0.0840357	0.108376	0.136725	0.163673	0.132673	0.135113	0.0521766
AT4G34200.1	EDA9 - D-3-phosphoglycerate dehydrogenase	0.00240837	2.35515	0.525495	0.568306	0.482167	0.524821	0.515436	0.387979	0.913748	0.0765712	0.0927328	0.0446651	0.000897705	0.0201515	0.0238874	0.121978	63.98	2	2	AT3G19480.1	53630.9	65952	72123.4	57201.6	58455	51267.9	59642.4	59786.9	57025.6	60268.2	42222.8	46066.5	94153.5	113781	113781		0.471351	0.579639	0.633878	0.502734	0.51375	0.450584	0.524186	0.525455	0.501187	0.529685	0.371088	0.40487
AT1G10700.1	PRS3 - phosphoribosyl pyrophosphate (PRPP) synthase 3	0.00243108	10.7945	0.0903882	0.0945928	0.064117	0.0878028	0.111946	0.0702921	0.692113	0.0299427	0.0307607	0.00596344	0.00581004	0.0134146	0.00892107	0.435417	99.73	2	2		12983.1	20926	13663.3	21823.2	12817.7	11235.8	17240.2	15699	19219.1	22777.6	14368.3	12001.8	72071.3	187575	187575		0.0692155	0.111561	0.0728417	0.116344	0.0683338	0.0599002	0.0919112	0.0836945	0.102461	0.121432	0.0766003	0.063984
AT2G21620.1	RD2 - Adenine nucleotide alpha hydrolases-like superfamily protein	0.00268753	2.2568	0.643708	0.61149	0.648403	0.433249	0.76676	0.514581	0.977758	0.075562	0.050287	0.0900631	0.0113783	0.152725	0.028341	0.031455	88.32	2	2		172598	203845	168404	189198	170973	208215	124330	129035	192625	255779	156324	144604	279394	292402	292402		0.590278	0.697139	0.575932	0.647049	0.584719	0.712087	0.425204	0.441295	0.658768	0.874753	0.534621	0.49454
AT3G17390.1	MTO3, SAMS3, MAT4 - S-adenosylmethionine synthetase family protein	0.00271549	2.54439	0.379355	0.480213	0.605525	0.574845	0.712992	0.83397	0.965227	0.0469718	0.00898502	0.0983852	0.156787	0.00107316	0.0739416	0.0491765	245.17	4	4		1.55211e+06	1.84997e+06	2.18178e+06	2.1248e+06	3.02714e+06	2.40324e+06	3.07475e+06	2.0805e+06	3.19368e+06	3.20048e+06	3.97399e+06	3.5051e+06	4.17218e+06	4.48403e+06	4.48403e+06		0.346141	0.412569	0.486566	0.47386	0.675094	0.535956	0.685711	0.46398	0.712233	0.713751	0.886255	0.781686
AT2G31570.1	ATGPX2, GPX2 - glutathione peroxidase 2	0.00272905	6.45441	0.161184	0.193206	0.194511	0.197652	0.224801	0.130923	0.845034	0.0472312	0.0379768	0.0104187	0.0508945	0.0288117	0.0544102	0.219155	87.51	2	2		59966.4	91311.2	103267	78063.9	94735.1	87820.8	109640	75864.1	115053	95931.8	43383.7	79492.8	469269	323827	469269		0.127787	0.194582	0.22006	0.166352	0.201878	0.187144	0.23364	0.161665	0.245174	0.204428	0.0924496	0.169397
AT5G19680.1	Leucine-rich repeat (LRR) family protein	0.00280414	6.58381	0.18133	0.16396	0.147789	0.172925	0.273811	0.175119	0.973015	0.0656271	0.0357559	0.0553196	0.0326748	0.101422	0.0391867	0.0381625	29.9	1	1		9880.09	16676.3	10154.8	13857.7	7957.71	13686.5	10970.9	14354.6	14798.8	25301.9	14852.4	10794.3	69274.7	73226.8	73226.8		0.134925	0.227735	0.138677	0.189243	0.108672	0.186906	0.149821	0.19603	0.202095	0.345527	0.202828	0.14741
AT3G54640.1	TSA1, TRP3 - tryptophan synthase alpha chain	0.003136	6.45018	0.171851	0.14086	0.130802	0.173389	0.259124	0.201272	0.843698	0.0121321	0.0181361	0.00844266	0.0220243	0.0108596	0.120936	0.221045	248.03	3	3		458202	506352	359315	431293	383832	350324	442887	530296	705645	748745	804825	324856	1.92908e+06	2.80636e+06	2.80636e+06		0.163273	0.18043	0.128036	0.153684	0.136772	0.124832	0.157815	0.188962	0.251445	0.266803	0.286786	0.115757
AT1G07140.1	SIRANBP - Pleckstrin homology (PH) domain superfamily protein	0.00313844	Infinity	0.0361227	0	0.0329258	0.281842	0.0578878	0.0202916	0.510002	0.0363741	0	0.0311257	0.268498	0.00869592	0.0177224	0.692962	33.62	1	1		1709.94	287.622	0	0	1518.93	301.838	13042.3	2543.36	1770.59	1430.56	907.551	214.561	553.096	27649.6	27649.6		0.0618431	0.0104024	0	0	0.054935	0.0109166	0.471699	0.0919854	0.0640368	0.0517389	0.0328233	0.00776
AT1G01560.2	ATMPK11, MPK11 - MAP kinase 11	0.00373559	2.71524	0.44693	0.373563	0.387518	0.572118	0.498021	0.360472	0.97877	0.11251	0.0197339	0.0662489	0.0752998	0.112783	0.0199759	0.0300243	113.15	2	2	AT1G01560.1	77213.2	110655	81446.8	75581.3	71601.3	91292.7	109055	131436	87910.8	121434	78731.5	72794	201252	210176	210176		0.367374	0.526487	0.387517	0.359609	0.340672	0.434363	0.518873	0.625363	0.418272	0.577771	0.374597	0.346347
AT1G33600.1	Leucine-rich repeat (LRR) family protein	0.00379653	4.53669	0.292264	0.182418	0.173429	0.282817	0.336844	0.251059	0.786793	0.0217437	0.0525193	0.0407905	0.0486236	0.00450784	0.0273535	0.30152	62.95	2	2		20967.2	23295.8	11001.3	16625.6	10948.6	15316.9	24019.7	18812.6	25265.9	25748.6	20475.9	17546.6	43434.4	75724.3	75724.3		0.276889	0.307639	0.145281	0.219554	0.144586	0.202272	0.317199	0.248435	0.333656	0.340031	0.270401	0.231717
AT2G04400.1	Aldolase-type TIM barrel family protein	0.00419229	6.03775	0.166694	0.135358	0.149287	0.207041	0.186212	0.173116	0.817258	0.0070701	0.0396776	0.0247057	0.00753002	0.0290458	0.0893502	0.258436	236.08	5	3		133530	125754	83451.3	127091	102518	129691	165162	156880	128849	160795	183774	85500	493480	777726	777726		0.171694	0.161695	0.107302	0.163414	0.131818	0.166757	0.212366	0.201716	0.165674	0.206751	0.236296	0.109936
AT1G68620.1	alpha/beta-Hydrolases superfamily protein	0.00458848	Infinity	0	0.00644685	0	0	0	0	0.674579	0	0.00911723	0	0	0	0	0.460215	84.96	1	1		0	0	0	486.019	0	0	0	0	0	0	0	0	13161.3	37694.3	37694.3		0	0	0	0.0128937	0	0	0	0	0	0	0	0
AT4G07400.1	VFB3 - VIER F-box proteine 3	0.00469495	7.7898	0.106647	0.19556	0.180389	0.169173	0.257764	0.208649	0.83076	0.0349866	0.0187943	0.0348799	0.0227886	0.0878994	0.0950752	0.239341	22.59	1	1		88834.4	55380.4	141210	123239	105291	138642	125278	103488	216307	132258	186529	95619	447275	676131	676131		0.131386	0.0819079	0.20885	0.182271	0.155725	0.205053	0.185287	0.153059	0.319918	0.19561	0.275878	0.141421
AT2G38860.1	YLS5 - Class I glutamine amidotransferase-like superfamily protein	0.00484061	10.4173	0.134161	0.0933313	0.129779	0.16481	0.0804932	0.266727	0.83852	0.0458138	0.0195366	0.00631906	0.0315977	0.0244603	0.182307	0.228368	43.82	1	1		3316.38	5427.78	2591.31	3491.69	4374.88	4083.65	4642.74	6098.97	3186.77	2059.48	12893.1	4491.2	22063.5	32588.2	32588.2		0.101766	0.166557	0.0795169	0.107146	0.134247	0.125311	0.142467	0.187153	0.0977892	0.0631971	0.395637	0.137817
AT5G05730.1	ASA1, TRP5, AMT1, WEI2, JDL1 - anthranilate synthase alpha subunit 1	0.00499834	11.9731	0.0834608	0.087111	0.0629355	0.082273	0.152459	0.130192	0.753535	0.0105157	0.0208193	0.0251437	0.0126081	0.0385828	0.0834397	0.348554	433.47	7	7	AT5G05730.2	113270	135427	107854	151721	67278.6	120258	109296	135862	186502	267797	281880	106069	755487	1.48991e+06	1.48991e+06		0.076025	0.0908965	0.0723896	0.101833	0.0451562	0.0807147	0.0733577	0.0911883	0.125177	0.179741	0.189193	0.0711915
AT5G05340.1	Peroxidase superfamily protein	0.00516102	Infinity	0.0101686	0.0193991	0	0	0.0426649	0.00473727	0.794388	0.00426674	0.010452	0	0	0.0482669	0.00669951	0.29078	112.55	2	2		2432.4	1319.27	2215.24	4942.01	0	0	0	0	1574.5	14166.6	0	1747.8	108614	184474	184474		0.0131856	0.00715155	0.0120084	0.0267897	0	0	0	0	0.0085351	0.0767948	0	0.00947454
AT1G60740.1	Thioredoxin superfamily protein	0.00521797	22.8534	0.0395535	0.0395113	0.051138	0.113551	0.295096	0.150379	0.902967	0.00134828	0.0180416	0.011497	0.04367	0.106939	0.149024	0.137226	386.91	7	4		92873.9	88502.1	119841	61341.2	135888	98609.2	189548	331147	849968	503218	586391	103182	1.84784e+06	2.29279e+06	2.29279e+06		0.0405069	0.0386002	0.0522687	0.026754	0.0592676	0.0430084	0.0826711	0.14443	0.370713	0.219478	0.255754	0.0450029
AT3G24503.1	ALDH2C4, ALDH1A, REF1 - aldehyde dehydrogenase 2C4	0.00540431	8.5631	0.0998234	0.118641	0.105163	0.137668	0.19452	0.171526	0.854798	0.0101688	0.0204418	0.00687103	0.00524743	0.00730269	0.133001	0.205347	1274.88	21	20		1.39543e+06	1.61206e+06	1.56947e+06	2.00496e+06	1.65736e+06	1.51099e+06	2.01793e+06	2.12972e+06	2.85247e+06	3.00805e+06	4.00058e+06	1.16716e+06	1.06894e+07	1.5064e+07	1.5064e+07		0.092633	0.107014	0.104187	0.133096	0.110021	0.100304	0.133957	0.141378	0.189356	0.199684	0.265571	0.0774798
AT5G54500.1	FQR1 - flavodoxin-like quinone reductase 1	0.00560823	7.60006	0.114121	0.120801	0.115149	0.146369	0.215656	0.138471	0.867326	0.0176966	0.0139746	0.00956295	0.0680955	0.00336382	0.0933553	0.187629	453.11	7	6	AT4G27270.1;AT5G54500.2	648714	808498	708165	834342	692000	778344	627074	1.24191e+06	1.39204e+06	1.36167e+06	1.30553e+06	462616	4.69039e+06	6.3845e+06	6.3845e+06		0.101608	0.126634	0.110919	0.130682	0.108387	0.121911	0.0982181	0.19452	0.218035	0.213278	0.204483	0.0724592
AT2G02010.1	GAD4 - glutamate decarboxylase 4	0.00584902	11.2252	0.0761349	0.0675727	0.0691938	0.107826	0.200284	0.134132	0.75852	0.00281352	0.0148825	0.00603597	0.0133466	0.0173299	0.10914	0.341504	696.25	10	8	AT2G02000.1;AT5G17330.1;AT3G17760.1	323955	341340	249259	341217	320968	283672	429877	512345	821538	928619	923231	248859	2.25904e+06	4.36918e+06	4.36918e+06		0.0741455	0.0781244	0.0570493	0.0780962	0.0734619	0.0649258	0.0983884	0.117263	0.18803	0.212538	0.211305	0.0569579
AT2G20420.1	ATP citrate lyase (ACL) family protein	0.00617911	2.16638	0.45135	0.521371	0.509756	0.637817	0.538474	0.586704	0.977796	0.0153473	0.0258021	0.0274234	0.0997504	0.109404	0.100672	0.0314014	209.38	4	4		446092	425144	485589	520807	510704	473273	547510	683661	594369	445041	634959	497549	965145	922284	965145		0.462202	0.440498	0.503126	0.539615	0.529147	0.490365	0.567282	0.708351	0.615834	0.461113	0.65789	0.515518
AT1G74100.1	SOT16, ATSOT16, CORI-7, ATST5A - sulfotransferase 16	0.00737196	3.8096	0.431551	0.272875	0.239572	0.511871	0.504695	0.286522	0.912673	0.197982	0.0242659	0.0251485	0.00770676	0.0850464	0.0861649	0.123499	21.76	1	1		23377.5	45827.5	23255.4	20503.8	20635.1	17783.4	40605.7	41479.6	35645.4	45289.1	27859.1	18088.5	66177.6	80181.7	80181.7		0.291557	0.571546	0.290034	0.255716	0.257355	0.221789	0.506421	0.51732	0.444558	0.564832	0.34745	0.225595
AT5G11670.1	ATNADP-ME2, NADP-ME2 - NADP-malic enzyme 2	0.00808148	3.1801	0.298938	0.278914	0.284108	0.337364	0.444217	0.405469	0.886975	0.000818482	0.0199374	0.00185732	0.0273028	0.0310432	0.19322	0.159841	580.01	14	6		2.46201e+06	2.47156e+06	2.18522e+06	2.41789e+06	2.33358e+06	2.35525e+06	2.62456e+06	2.94318e+06	3.84674e+06	3.48447e+06	4.4733e+06	2.21844e+06	6.38652e+06	8.25184e+06	8.25184e+06		0.298359	0.299517	0.264817	0.293012	0.282795	0.285421	0.318058	0.35667	0.466168	0.422266	0.542097	0.268842
AT4G15530.1	PPDK - pyruvate orthophosphate dikinase	0.00831417	3.25806	0.404948	0.246773	0.460051	0.668118	0.446813	0.311901	0.804	0.0358613	0.0395188	0.0661089	0.13555	0.105909	0.0393718	0.277186	56.83	1	1		33660.9	29693.7	17118	21489.9	32331	39644.5	44766.2	59761.8	29094	40810.5	22220.9	26576.5	47561.2	78225.6	78225.6		0.430305	0.37959	0.218829	0.274717	0.413305	0.506797	0.57227	0.763966	0.371924	0.521702	0.284061	0.339741
AT1G51570.1	Calcium-dependent lipid-binding (CaLB domain) plant phosphoribosyltransferase family protein	0.00851952	176.147	0.00457587	0.0272427	0.0173259	0.0391705	0.147083	0.0144913	0.806024	0.00172097	0.0342459	0.0117994	0.00732174	0.0878122	0.0083605	0.274323	23.22	1	1		1260.37	730.829	658.637	11196.1	1954.36	5585.03	9649.02	7396.12	18491.8	45511.6	4439.23	1866.7	133167	217576	217576		0.00579278	0.00335896	0.00302716	0.0514582	0.0089824	0.0256693	0.0443477	0.0339932	0.0849901	0.209175	0.0204031	0.00857954
AT2G30870.1	ATGSTF10, ERD13, ATGSTF4, GSTF10 - glutathione S-transferase PHI 10	0.00872956	Infinity	0.0148083	0	0	0.00630786	0	0	0.517582	0.00617949	0	0	0.00892066	0	0	0.682242	29.33	1	1		1103.49	600.642	0	0	0	0	725.903	0	0	0	0	0	2023.33	57539.6	57539.6		0.0191779	0.0104388	0	0	0	0	0.0126157	0	0	0	0	0
AT5G49460.1	ACLB-2 - ATP citrate lyase subunit B 2	0.00874294	13.2738	0.393119	0.0640773	0.165691	0.282202	0.199184	0.315628	0.850548	0.204345	0.00908028	0.0155053	0.181641	0.0288059	0.153536	0.211358	93.79	1	1		18417.5	39825	4271.05	5222.31	11461.8	13086.2	30419.3	11390.3	16263.9	13246.2	15338.6	31423.2	51935.3	74077.4	74077.4		0.248626	0.537613	0.0576565	0.070498	0.154728	0.176655	0.410641	0.153762	0.219553	0.178815	0.207062	0.424194
AT5G09650.1	AtPPa6, PPa6 - pyrophosphorylase 6	0.0087578	44.4403	0.309653	0.079529	0.237408	0.209331	0.0149537	0.0333516	0.664547	0.0694143	0.054831	0.0197425	0.144212	0.0064394	0.0330254	0.474402	25.63	1	1		8222.16	11319.8	3732.92	1286.09	7050.81	7931.82	3387.63	9823.06	615.537	328.179	1789.27	315.52	10384.4	31554.6	31554.6		0.26057	0.358736	0.1183	0.0407577	0.223448	0.251368	0.107358	0.311304	0.0195071	0.0104004	0.0567041	0.00999919
AT5G59420.1	ORP3C - OSBP(oxysterol binding protein)-related protein 3C	0.00883883	3.92141	0.251885	0.435267	0.323878	0.41227	0.433061	0.349501	0.987743	0.0846125	0.147232	0.072987	0.0834288	0.00864509	0.0510561	0.0173339	89.55	2	2		29999.2	18483.2	51909	31870.4	26202.9	36136.6	33999	45353.9	41089.1	42265.7	37110.1	30161.2	93879.9	96239.1	96239.1		0.311715	0.192055	0.539375	0.331158	0.272268	0.375488	0.353277	0.471263	0.426948	0.439174	0.385603	0.313399
AT3G09440.1	Heat shock protein 70 (Hsp 70) family protein	0.00885392	7.26774	0.166083	0.09446	0.128854	0.160674	0.174301	0.15239	0.68651	0.01898	0.0196485	0.0120356	0.0457449	0.00125416	0.0171253	0.443341	70.69	2	2		89643	76238.4	40234.2	54110.9	60098.7	68598.9	96392.9	64085.6	86601.8	87487.5	82149.8	70055.1	186284	499392	499392		0.179504	0.152662	0.0805664	0.108354	0.120344	0.137365	0.19302	0.128327	0.173414	0.175188	0.1645	0.140281
AT2G24200.1	Cytosol aminopeptidase family protein	0.00899191	4.38728	0.209678	0.201187	0.179588	0.229339	0.28187	0.219296	0.787904	0.0164571	0.0430745	0.00155965	0.0456438	0.0244286	0.0967613	0.299949	928.93	13	8	AT2G24200.3;AT4G30910.1	2.82096e+06	3.15248e+06	2.43191e+06	3.29963e+06	2.54241e+06	2.57382e+06	2.80705e+06	3.72652e+06	3.769e+06	4.26111e+06	4.09832e+06	2.14911e+06	8.20199e+06	1.42443e+07	1.42443e+07		0.198041	0.221315	0.170728	0.231645	0.178485	0.180691	0.197064	0.261614	0.264597	0.299144	0.287716	0.150875
AT5G27470.1	seryl-tRNA synthetase / serine--tRNA ligase	0.00900577	Infinity	0.0310054	0	0	0.0144181	0	0	0.550588	0.0295391	0	0	0.0203903	0	0	0.635565	22.77	1	1		237.943	1220.33	0	0	0	0	678.126	0	0	0	0	0	2379.3	23516.5	23516.5		0.0101181	0.0518927	0	0	0	0	0.0288362	0	0	0	0	0
AT1G56070.1	LOS1 - Ribosomal protein S5/Elongation factor G/III/V family protein	0.00923275	2.39281	0.653743	0.758306	0.654888	0.409755	0.879923	0.644733	0.980465	0.0614811	0.218403	0.0319218	0.073742	0.0260171	0.0909312	0.0276273	99.92	2	2	AT3G12915.1	565749	646353	559818	846154	586187	628038	428202	331523	832786	798676	538091	657306	890827	927048	927048		0.610269	0.697217	0.603872	0.912741	0.632316	0.67746	0.461898	0.357611	0.89832	0.861526	0.580435	0.709031
AT3G62030.1	ROC4 - rotamase CYP 4	0.00942024	Infinity	0.0199464	0	0	0.00770791	0.00174549	0	0.502272	0.000168719	0	0	0.00337637	0.00246849	0	0.703894	81.41	1	1	AT3G62030.2	7547.01	7637.84	0	0	0	0	3842.71	2025.18	0	1328.81	0	0	1729.68	380641	380641		0.0198271	0.0200657	0	0	0	0	0.0100954	0.00532046	0	0.00349098	0	0
AT4G34620.1	SSR16 - small subunit ribosomal protein 16	0.009736	11.433	0.436287	0.067689	0.0921882	0.246267	0.208472	0.269321	0.773892	0.206042	0.0192265	0.0621642	0.129073	0.0442044	0.0143601	0.319765	43.73	1	1		40217.4	80544.6	7486.44	11249.5	6675.11	18842.1	46713.9	21451.4	24526	33177.9	38678.6	35868	75811.8	138397	138397		0.290594	0.581981	0.0540938	0.0812842	0.0482315	0.136145	0.337535	0.154998	0.177215	0.239729	0.279475	0.259167
AT1G61140.1	EDA16 - SNF2 domain-containing protein / helicase domain-containing protein / zinc finger protein-related	0.0106086	10.9361	0.0842601	0.131065	0.107246	0.179213	0.170753	0.213677	0.921479	0.0420215	0.0130065	0.0265482	0.12105	0.0191759	0.116514	0.111045	28.64	1	1		2096.62	4380.85	4684.27	5391.29	4843.82	3400.7	3598.4	10178.5	6042.09	7084.46	11379.9	5046.41	38437.3	32401	38437.3		0.0545464	0.113974	0.121868	0.140262	0.126019	0.0884739	0.0936173	0.264808	0.157193	0.184312	0.296064	0.131289
AT1G16480.1	Tetratricopeptide repeat (TPR)-like superfamily protein	0.0107572	3.31906	0.75374	0.266968	0.362332	0.455995	0.519609	0.561024	0.886083	0.19369	0.0499877	0.129171	0.0433404	0.0994317	0.0903458	0.161103	24.2	1	1		126714	87745.2	32951.2	43008.2	38552.5	64540.6	69231.2	60511.5	83923.7	63918.9	88901.4	70724.7	109851	142263	142263		0.8907	0.61678	0.231621	0.302314	0.270994	0.45367	0.486641	0.425349	0.589918	0.449301	0.624908	0.49714
AT1G08940.1	Phosphoglycerate mutase family protein	0.010798	Infinity	0	0	0	0	0	0.0228724	0.669286	0	0	0	0	0	0.0323465	0.4677	36.75	1	1		0	0	0	0	0	0	0	0	0	0	1280.16	0	9474.91	27984.9	27984.9		0	0	0	0	0	0	0	0	0	0	0.0457448	0
AT3G16530.1	Legume lectin family protein	0.0108491	7.64718	0.158533	0.183419	0.136182	0.212021	0.367893	0.105813	0.809171	0.0220789	0.073455	0.0964467	0.0578455	0.0175879	0.00649577	0.269873	460.35	3	3		614727	749027	565510	1.01232e+06	292408	879070	736006	1.08787e+06	1.63586e+06	1.52888e+06	474875	435363	2.65959e+06	4.30116e+06	4.30116e+06		0.142921	0.174146	0.131479	0.23536	0.0679835	0.20438	0.171118	0.252924	0.38033	0.355457	0.110406	0.10122
AT2G29740.1	UGT71C2 - UDP-glucosyl transferase 71C2	0.0111772	Infinity	0.00681683	0.00434979	0.000750617	0.00159492	0.0131403	0	0.525	0.00564598	0.00227318	0.00106153	0.000444985	0.00306642	0	0.671751	20.54	1	1		2493.21	9541.28	5258.43	2420.74	1325.15	0	1130.1	1685.59	9685.06	13513	0	0	44135.8	882705	882705		0.00282452	0.0108091	0.00595717	0.00274241	0.00150123	0	0.00128027	0.00190957	0.010972	0.0153086	0	0
AT5G39050.1	HXXXD-type acyl-transferase family protein	0.0114223	13.383	0.0594781	0.108396	0.0796626	0.091446	0.116177	0.120873	0.795993	0.000256456	0.00110301	0.00922085	0.0052236	0.0526784	0.106887	0.288509	64.71	2	2		7945.32	7897.02	14332	14539.8	11477.6	9740.97	12670.5	11686.7	20432.9	10511.4	26163.2	6031.9	78839.5	133178	133178		0.0596595	0.0592968	0.107616	0.109175	0.0861828	0.0731425	0.0951396	0.0877524	0.153426	0.0789274	0.196453	0.045292
AT5G19550.1	ASP2, AAT2 - aspartate aminotransferase 2	0.0114323	4.1713	0.184111	0.192212	0.186508	0.218603	0.240367	0.192158	0.767983	0.0471813	0.0129718	0.0652853	0.0270278	0.0712464	0.0240381	0.328122	78.55	2	1		35683	51477	43326.3	47668.6	33220.2	55074.5	47220.6	56268.2	44971.2	68821	41461.3	49508	126866	236705	236705		0.150749	0.217474	0.183039	0.201384	0.140344	0.232672	0.199492	0.237715	0.189989	0.290746	0.17516	0.209155
AT5G08300.1	Succinyl-CoA ligase, alpha subunit	0.0114663	2.08352	0.491562	0.569082	0.548279	0.579529	0.566021	0.440917	0.918658	0.0889353	0.024954	0.0572174	0.0835401	0.0256781	0.0682608	0.115036	77.73	2	2	AT5G23250.1	253559	327954	326172	347046	300373	348235	307848	377729	324059	345539	289350	232250	495268	591495	591495		0.428676	0.554449	0.551437	0.586728	0.50782	0.588738	0.520457	0.638601	0.547864	0.584178	0.489184	0.392649
AT5G59890.1	ADF4, ATADF4 - actin depolymerizing factor 4	0.0116845	31.7364	0.0923426	0.0509641	0.0234818	0.150274	0.240948	0.141258	0.745228	0.0427965	0.0495277	0.0114789	0.0830292	0.104336	0.0106562	0.360302	44.22	1	1		4720.39	9322.34	1212.22	6537.99	2402.63	1168.29	15890.4	6962.13	12711.1	23930.4	11313.7	10167.8	37292.3	76036	76036		0.0620809	0.122604	0.0159427	0.0859854	0.0315986	0.015365	0.208985	0.0915636	0.167172	0.314725	0.148793	0.133723
AT4G17720.1	RNA-binding (RRM/RBD/RNP motifs) family protein	0.011743	Infinity	0.02196	0	0.0102091	0	0.0343485	0.0111863	0.549153	0.00886876	0	0.0144378	0	0.0359525	0.00242208	0.637595	30.62	1	1		480.277	864.232	0	0	0	625.054	0	0	273.256	1829.75	394.874	290.015	3009.39	30612.7	30612.7		0.0156888	0.0282311	0	0	0	0.0204181	0	0	0.00892623	0.0597708	0.012899	0.00947367
AT2G42810.1	PAPP5, PP5 - protein phosphatase 5.2	0.0118028	3.21758	0.509925	0.24069	0.461272	0.436104	0.245752	0.405565	0.774439	0.114347	0.0361371	0.0499473	0.0272247	0.0541172	0.0512434	0.318992	62.54	1	1		27455.2	37802.8	17036.3	13766.2	31775.7	27255.9	29137.2	26673.5	13276.6	18173.8	23632.7	28269.8	35121.5	63987.9	63987.9		0.429069	0.590781	0.266242	0.215137	0.49659	0.425953	0.455354	0.416853	0.207486	0.284019	0.369331	0.4418
AT1G02930.1	ATGSTF6, GST1, ERD11, ATGSTF3, GSTF6, ATGST1 - glutathione S-transferase 6	0.0120345	15.5505	0.0635764	0.0605435	0.0527866	0.0895859	0.168371	0.105104	0.820856	0.0157464	0.0314262	0.0209299	0.00268727	0.0563656	0.0966669	0.253348	617.38	12	5		1.93387e+06	2.75507e+06	1.41317e+06	3.05208e+06	1.40082e+06	2.49234e+06	3.37368e+06	3.23353e+06	4.73915e+06	7.67868e+06	6.39652e+06	1.35523e+06	2.3664e+07	3.68764e+07	3.68764e+07		0.052442	0.0747108	0.0383218	0.0827652	0.0379869	0.0675862	0.0914861	0.0876858	0.128515	0.208228	0.173458	0.0367507
AT1G14400.1	UBC1, ATUBC1 - ubiquitin carrier protein 1	0.0121073	2.12749	0.514715	0.55124	0.473075	0.44461	0.630659	0.56295	0.945904	0.00841563	0.112058	0.0939093	0.0580319	0.00369843	0.0909328	0.0765029	20.78	1	1		198568	203213	184220	246071	158721	210555	157513	189544	245122	247163	194620	244812	348068	390294	390294		0.508765	0.520666	0.472003	0.630477	0.406671	0.539479	0.403576	0.485645	0.628044	0.633274	0.498651	0.627249
AT1G63770.1	Peptidase M1 family protein	0.0121367	2.54231	0.615851	0.325831	0.363672	0.454237	0.480498	0.382924	0.828363	0.0661921	0.0359363	0.0677121	0.116773	0.00990242	0.00628623	0.242731	66.31	1	1	;AT1G63770.3	144322	123934	76498.1	65429.5	68777.3	89633.1	116913	80946.3	106174	103124	84366.3	82430.1	143030	217793	217793		0.662656	0.569046	0.351242	0.30042	0.315792	0.411551	0.536807	0.371666	0.4875	0.473496	0.387369	0.378479
AT5G17380.1	Thiamine pyrophosphate dependent pyruvate decarboxylase family protein	0.0123163	3.34415	0.304334	0.320995	0.291678	0.30195	0.500342	0.268466	0.89779	0.0472773	0.0565952	0.115754	0.00569073	0.165719	0.0508	0.144546	116.77	2	2		78833.4	98289.8	81764.5	105056	61059.9	108697	86696.9	89038.8	111500	179700	88576.9	67670.8	231515	291001	291001		0.270904	0.337765	0.280977	0.361014	0.209827	0.373528	0.297927	0.305974	0.383161	0.617523	0.304387	0.232545
AT3G28930.1	AIG2 - AIG2-like (avirulence induced gene) family protein	0.0125822	8.88268	0.147227	0.145314	0.13531	0.181573	0.205685	0.111634	0.991613	0.0752105	0.06702	0.0183291	0.0106926	0.148916	0.00713866	0.0118616	59.73	2	2		22379.2	47689.7	23302	45856.1	29114.4	35282.6	41408.2	45006.6	23887.8	74002.3	25363.5	27765.9	237962	233970	237962		0.0940456	0.200409	0.0979233	0.192704	0.122349	0.14827	0.174012	0.189134	0.100385	0.310984	0.106587	0.116682
AT4G26300.1	emb1027 - Arginyl-tRNA synthetase, class Ic	0.0130195	2.20087	0.506483	0.450221	0.518896	0.527491	0.603244	0.646035	0.99088	0.0842221	0.0848824	0.106723	0.013893	0.0259182	0.123562	0.0128983	148.8	2	2		38327.3	30262.3	26421.1	34549.3	30025.5	40245.1	35052.1	36382.5	42087.6	39605.7	37828.1	49660.1	66476.5	67711.6	67711.6		0.566037	0.446929	0.3902	0.510242	0.443432	0.59436	0.517668	0.537315	0.621571	0.584917	0.558664	0.733407
AT3G15356.1	Legume lectin family protein	0.0134377	4.79299	0.156563	0.18414	0.153483	0.250896	0.299067	0.165994	0.735642	0.00726448	0.0536834	0.0535924	0.0736992	0.0529871	0.0230811	0.373859	206.99	1	1		144732	135537	130841	198794	103459	171297	177924	271214	234150	301222	163184	133968	421831	895068	895068		0.1617	0.151426	0.14618	0.222099	0.115587	0.191378	0.198783	0.303009	0.2616	0.336535	0.182315	0.149673
AT5G20010.1	RAN-1, RAN1, ATRAN1 - RAS-related nuclear protein-1	0.0138343	2.37916	0.531569	0.621151	0.372498	0.582051	0.850301	0.449509	0.886232	0.106697	0.175363	0.0215462	0.0553552	0.0820104	0.0888247	0.160892	149.3	2	2		344449	458399	375433	562715	292805	269794	409988	469105	685914	598329	386887	292024	583341	755169	755169		0.456122	0.607015	0.497151	0.745152	0.387734	0.357263	0.542909	0.621193	0.908292	0.792311	0.512318	0.386701
AT1G78570.1	RHM1, ROL1, ATRHM1 - rhamnose biosynthesis 1	0.0139419	2.6761	0.341307	0.767597	0.599295	0.632445	0.818903	0.632095	0.913374	0.00398882	0.0532018	0.248055	0.0762381	0.0754155	0.00840254	0.122508	132.72	3	2	AT1G63000.1	25413.3	24996.7	53907.8	59464	57210.2	31303.9	42724.1	50686.2	64412.9	56536.7	46240.5	47118	73848.6	61054.1	73848.6		0.344128	0.338487	0.729977	0.805216	0.774696	0.423894	0.578536	0.686353	0.87223	0.765576	0.626153	0.638036
AT1G51760.1	IAR3, JR3 - peptidase M20/M25/M40 family protein	0.0144362	16.8782	0.102837	0.0660703	0.0604095	0.110687	0.126509	0.0439357	0.741558	0.0146251	0.023609	0.0334507	0.049658	0.103345	0.00109191	0.365492	46.86	1	1		16010.8	19591	8546.93	14326.3	6362.43	14551.1	13081.6	25237.7	9249.28	34547.7	7738.82	7471.53	83626.3	173098	173098		0.0924957	0.113179	0.0493763	0.0827644	0.0367563	0.0840627	0.0755735	0.1458	0.0534338	0.199585	0.0447078	0.0431636
AT4G36380.1	ROT3 - Cytochrome P450 superfamily protein	0.0145049	28.3233	0.0378046	0.0244629	0.025634	0.026054	0.0872481	0.0236104	0.668724	0.00465697	0.0151938	0.00250383	0.00414475	0.0924202	0.00662021	0.468495	26.41	1	1		10200.4	8565.74	3405.11	8738.21	5922.89	6801.75	7193.98	5739.15	5434.82	37874.8	4698.2	7021.93	83754.1	248198	248198		0.0410976	0.0345117	0.0137193	0.0352065	0.0238635	0.0274045	0.0289848	0.0231232	0.0218971	0.152599	0.0189292	0.0282916
AT3G13790.1	ATCWINV1, ATBFRUCT1 - Glycosyl hydrolases family 32 protein	0.0147561	Infinity	0	0	0	0.00941598	0	0	0.525321	0	0	0	0.0133162	0	0	0.671298	26.72	1	1		0	0	0	0	0	0	733.613	0	0	0	0	0	1972.79	38955.8	38955.8		0	0	0	0	0	0	0.018832	0	0	0	0	0
AT3G05530.1	RPT5A, ATS6A.2 - regulatory particle triple-A ATPase 5A	0.0147798	4.14727	0.406681	0.218383	0.461415	0.514985	0.558841	0.612013	0.905694	0.014778	0.107373	0.0103058	0.157522	0.123769	0.0981943	0.133368	44.42	1	1	AT1G09100.1	17556	18482	6312.01	13040	20767.1	20121.3	27753	17882.5	28638.6	20883.2	30193.3	24040.4	35950.7	44307.6	44307.6		0.396231	0.41713	0.142459	0.294307	0.468703	0.454128	0.626371	0.4036	0.646359	0.471324	0.681447	0.54258
AT1G62740.1	Hop2 - stress-inducible protein, putative	0.0150674	2.11593	0.505781	0.84177	0.627498	0.512168	0.90699	0.457837	0.968749	0.0488768	0.0426794	0.103112	0.210538	0.0733214	0.00473128	0.0441952	116.11	1	1		28021.7	24437	45218.5	42088.4	28760.4	36322.6	18840.2	34281	49724.4	44347	23916.5	23569.5	51859.1	48617.9	51859.1		0.540342	0.47122	0.871949	0.811591	0.554587	0.70041	0.363295	0.661041	0.958836	0.855144	0.461183	0.454492
AT1G72150.1	PATL1 - PATELLIN 1	0.0151017	Infinity	0.19825	0.306264	0	0.184652	0.0599007	0	0.535975	0.159506	0.187309	0	0.170791	0.0847124	0	0.65623	64.33	1	1		1768.08	6434.86	3595.97	9076.22	0	0	6318.64	1321.67	0	2478.5	0	0	1488.54	20688.4	20688.4		0.0854624	0.311038	0.173816	0.438712	0	0	0.30542	0.0638845	0	0.119801	0	0
AT1G10140.1	Uncharacterised conserved protein UCP031279	0.0154347	Infinity	0	0	0	0	0.0567607	0	0.738793	0	0	0	0	0.0802718	0	0.369403	79.46	1	1		0	0	0	0	0	0	0	0	0	1474.34	0	0	6202.54	12987.3	12987.3		0	0	0	0	0	0	0	0	0	0.113521	0	0
AT2G24850.1	TAT3, TAT - tyrosine aminotransferase 3	0.0162831	Infinity	0.0124541	0	0.0549808	0.0724026	0.224109	0.0802763	0.57764	0.0176128	0	0.0454147	0.0500978	0.0142976	0.0672346	0.597307	63.4	1	1		0	725.501	0	0	2536.78	666.069	1077.06	3140.68	6822.08	6233.14	3722.96	953.45	29127	4522.83	29127		0	0.0249082	0	0	0.0870938	0.0228678	0.0369781	0.107827	0.234219	0.213999	0.127818	0.0327343
AT5G02780.1	GSTL1 - glutathione transferase lambda 1	0.0165957	Infinity	0.00860146	0	0.000752158	0	0.0209846	0.00352185	0.844964	0.00591133	0	0.00106371	0	0.0153354	0.00498064	0.219254	84.21	1	1		2727.37	943.488	0	0	0	321	0	0	2163.92	6791.72	1503.02	0	147221	213386	213386		0.0127814	0.00442151	0	0	0	0.00150432	0	0	0.0101409	0.0318284	0.00704369	0
AT1G02500.1	SAM1, SAM-1, MAT1, AtSAM1 - S-adenosylmethionine synthetase 1	0.0167579	2.44728	0.393562	0.605098	0.609388	0.582116	0.72241	0.648457	0.963158	0.102531	0.0578278	0.0481441	0.0392277	0.105726	0.157001	0.0521021	39.76	1	1		244091	354330	491121	428946	489176	437413	463649	421472	606057	492383	577398	408596	760262	704243	760262		0.321062	0.466063	0.645989	0.564208	0.643431	0.575345	0.609854	0.554378	0.797169	0.64765	0.759473	0.537441
AT1G65980.1	TPX1 - thioredoxin-dependent peroxidase 1	0.0167787	2.29964	0.539579	0.648082	0.586455	0.805318	0.630373	0.42064	0.967322	0.0924107	0.00538262	0.0446039	0.275322	0.0332482	0.0302817	0.0427201	168.5	5	2	AT1G65980.2	77920.6	99393.8	105860	107111	101542	91177.1	100333	164308	107438	99712.5	72632.8	65596.3	153975	163902	164308		0.474235	0.604923	0.644276	0.651888	0.617995	0.554915	0.610636	1	0.653883	0.606863	0.442052	0.399227
AT1G47990.1	ATGA2OX4, GA2OX4 - gibberellin 2-oxidase 4	0.0169512	Infinity	0.462134	0	0	0.116417	0.111842	0.138769	0.691407	0.0439574	0	0	0.164638	0.103118	0.149375	0.436416	23.56	1	1		15421.9	17645.9	0	0	0	0	8330.15	0	1392.7	6610.13	1185.85	8743.72	13696.1	35777.3	35777.3		0.431051	0.493216	0	0	0	0	0.232833	0	0.0389269	0.184758	0.0331453	0.244393
AT1G09640.1	Translation elongation factor EF1B, gamma chain	0.017781	Infinity	0.0246733	0	0	0	0	0	0.550365	0.0348933	0	0	0	0	0	0.63588	20.18	1	1		0	1060.18	0	0	0	0	0	0	0	0	0	0	2164.11	21484.3	21484.3		0	0.0493465	0	0	0	0	0	0	0	0	0	0
AT5G54810.1	TSB1, TRPB, TRP2, ATTSB1 - tryptophan synthase beta-subunit 1	0.0179983	4.09588	0.224737	0.206486	0.189298	0.244568	0.292086	0.265405	0.77534	0.0453579	0.0602917	0.00114869	0.0492144	0.0644681	0.0902027	0.317717	253.19	4	4	AT4G27070.1	896190	1.19457e+06	762178	1.1588e+06	876755	884311	975751	1.2995e+06	1.14662e+06	1.57071e+06	1.53124e+06	937862	2.56153e+06	4.65158e+06	4.65158e+06		0.192664	0.256809	0.163854	0.249119	0.188485	0.19011	0.209768	0.279367	0.246501	0.337672	0.329188	0.201622
AT2G44350.1	ATCS, CSY4 - Citrate synthase family protein	0.0180442	2.14969	0.430004	0.551476	0.565416	0.573011	0.644167	0.553409	0.924374	0.0448071	0.00332873	0.0519399	0.0147174	0.18814	0.0430777	0.106951	110.72	2	2	AT3G60100.1	167340	144372	200737	199030	191624	218248	203917	211461	281699	185261	211625	189544	362452	307631	362452		0.461687	0.39832	0.55383	0.549122	0.528688	0.602143	0.562604	0.583417	0.777202	0.511132	0.58387	0.522949
AT3G49110.1	PRX33, PRXCA, ATPRX33, ATPCA - peroxidase CA	0.018199	16.7743	0.163416	0.0459387	0.135815	0.127269	0.0536542	0.128583	0.770588	0.0259746	0.0217193	0.0262787	0.021698	0.0315893	0.118745	0.324438	21.95	1	1		7012.52	5595.47	1179.7	2364.6	5956.06	4522.43	5501.44	4317.7	2931.47	1208.1	1721.19	8199.34	20876.6	38576.4	38576.4		0.181783	0.145049	0.0305808	0.0612965	0.154397	0.117233	0.142612	0.111926	0.0759913	0.0313172	0.0446177	0.212548
AT3G16650.1	Transducin/WD40 repeat-like superfamily protein	0.0182034	2.43897	0.396297	0.410699	0.500776	0.658897	0.625039	0.574711	0.966556	0.069611	0.0471678	0.0450251	0.101177	0.0993547	0.199442	0.0472974	25.9	1	1		7309.44	9382.7	7946.96	9351.79	11216.9	9875.91	12369.7	15383.1	14643	11683.8	15073.5	9133.45	21060.1	19651.4	21060.1		0.347075	0.44552	0.377347	0.444052	0.532614	0.468939	0.587354	0.730439	0.695294	0.554785	0.715738	0.433685
AT1G07920.1	GTP binding Elongation factor Tu family protein	0.0184067	99.5864	0.147555	0.00607424	0.0200244	0.0981323	0.0267733	0.0314379	0.604911	0.0846829	0.000559225	0.0123803	0.102674	0.0211633	0.0173342	0.55874	30.19	1	1		55999.1	23668.7	1533.05	1746.55	3042.49	7769.06	46091.2	6892.39	3187.84	11267.6	5178.03	11795.9	56643.7	269960	269960		0.207435	0.087675	0.0056788	0.00646967	0.0112702	0.0287786	0.170734	0.0255312	0.0118086	0.041738	0.0191808	0.0436951
AT2G28000.1	CPN60A, CH-CPN60A, SLP - chaperonin-60alpha	0.0184802	35.9286	0.398566	0.0228278	0.0277352	0.207632	0.0251998	0.166705	0.820171	0.200275	0.00543543	0.0194284	0.259487	0.0111443	0.000755029	0.254317	51.97	1	1		42794.3	20356.1	1503.98	2112.95	1108.89	3285.59	30985.1	1913.03	2620.66	1372.09	13249	13164.4	50729.2	79222.1	79222.1		0.540181	0.25695	0.0189844	0.0266712	0.0139972	0.0414731	0.391117	0.0241477	0.0330799	0.0173196	0.167239	0.166171
AT1G76140.1	Prolyl oligopeptidase family protein	0.0190177	2.44703	0.576292	0.398912	0.395973	0.465272	0.446935	0.48766	0.968956	0.0808676	0.0753847	0.0329958	0.0056536	0.182434	0.026183	0.0439031	123.34	2	2	AT1G76140.2	384799	469573	256186	335213	276226	310816	347854	341927	235674	426921	375210	347762	741266	695242	741266		0.51911	0.633474	0.345607	0.452217	0.372641	0.419304	0.46927	0.461275	0.317935	0.575935	0.506174	0.469146
AT5G12950.1	Putative glycosyl hydrolase of unknown function (DUF1680)	0.0193815	Infinity	0.458685	0.0020262	0	0.0455661	0	0	0.546179	0.1824	0.00286548	0	0.0644402	0	0	0.6418	72.58	1	1		4456.55	2500.36	0	30.7316	0	0	691.104	0	0	0	0	0	700.403	7583.54	7583.54		0.587662	0.329709	0	0.00405241	0	0	0.0911321	0	0	0	0	0
AT5G57890.1	Glutamine amidotransferase type 1 family protein	0.0195961	26.4244	0.0646695	0.0277684	0.0425559	0.0848901	0.119516	0.0967751	0.733765	0.0110236	0.0161558	0.0145836	0.0251562	0.0125564	0.101435	0.376514	25.06	1	1	AT1G24807.1	19114.1	24353.4	5492.98	13171.5	10836.3	17767.6	34507.5	22551.2	37182.5	43150.3	56628.6	8418.6	157124	336074	336074		0.0568746	0.0724644	0.0163446	0.0391923	0.0322437	0.0528681	0.102678	0.0671019	0.110638	0.128395	0.1685	0.0250498
AT5G51830.1	pfkB-like carbohydrate kinase family protein	0.0199431	10.092	0.142199	0.0836257	0.0826721	0.152124	0.269555	0.16168	0.834326	0.0428901	0.00110666	0.000128191	0.0368127	0.0510294	0.154527	0.234298	88.23	2	2		12310.5	18985.2	9288.43	9116.21	9087.4	9107.35	13875.5	19604.4	25691.6	33632.9	29815.6	5767.61	73579.6	110042	110042		0.111871	0.172527	0.0844083	0.0828432	0.0825815	0.0827627	0.126093	0.178154	0.233472	0.305638	0.270948	0.052413
AT1G05010.1	EFE, ACO4, EAT1 - ethylene-forming enzyme	0.020035	2.85114	0.443562	0.334546	0.287875	0.543045	0.662892	0.754399	0.820771	0.107553	0.0913142	0.0478206	0.12495	0.0701763	0.205725	0.253468	110.77	3	1	AT1G12010.1	77012.7	108886	56574.3	83635.4	53239	67410.7	132311	95281.8	128512	149309	188569	127603	209552	134436	209552		0.367511	0.519614	0.269977	0.399115	0.254061	0.321689	0.631398	0.454692	0.61327	0.712514	0.899868	0.608929
AT5G43830.1	Aluminium induced protein with YGL and LRDR motifs	0.0206389	Infinity	0	0	0	0.081345	0	0	0.690656	0	0	0	0.115039	0	0	0.437478	41.5	1	1		0	0	0	0	0	0	2496.45	0	0	0	0	0	5851.19	15344.8	15344.8		0	0	0	0	0	0	0.16269	0	0	0	0	0
AT1G78300.1	GRF2, 14-3-3OMEGA, GF14 OMEGA - general regulatory factor 2	0.0208739	4.69831	0.486815	0.184433	0.203317	0.283805	0.283561	0.254911	0.866521	0.000963461	0.115153	0.0307999	0.122957	0.0776266	0.0119995	0.188767	54.8	1	1		256666	257386	54385.3	140367	95847.9	118845	195746	103938	120733	178694	130107	139067	387028	527975	527975		0.486133	0.487496	0.103007	0.265858	0.181539	0.225096	0.370749	0.196861	0.228671	0.338452	0.246427	0.263396
AT1G74590.1	ATGSTU10, GSTU10 - glutathione S-transferase TAU 10	0.0213458	Infinity	0	0	0	0	0.00374488	0.000564868	0.5891	0	0	0	0	0.00529605	0.000798845	0.5811	33.01	1	1		0	0	0	0	0	0	0	0	0	1120.61	169.03	0	26662.2	149619	149619		0	0	0	0	0	0	0	0	0	0.00748975	0.00112974	0
AT1G71697.1	ATCK1, CK, CK1 - choline kinase 1	0.0215257	8.7291	0.106371	0.155117	0.102683	0.173954	0.260135	0.115862	0.896327	0.0653721	0.0871649	0.0222291	0.0138866	0.191144	0.0105747	0.146615	45.3	1	1		1650.04	4186.29	2564.58	5946.33	3248.18	2385.76	4502.83	5041.59	3428.54	10844.4	3383.65	2973.38	21745.5	27433.8	27433.8		0.0601462	0.152596	0.0934825	0.216752	0.118401	0.0869643	0.164135	0.183773	0.124975	0.395294	0.123339	0.108384
AT5G15490.1	UDP-glucose 6-dehydrogenase family protein	0.0220369	3.56921	0.253311	0.410883	0.325787	0.332682	0.480937	0.330303	0.904121	0.121336	0.157818	0.0101386	0.0240693	0.0830164	0.00448109	0.135593	107.76	2	1	AT3G01010.1	8211.75	16623.6	14671.6	25612.6	15619.1	16322	17142.9	15474.2	20698.6	26453.8	16036.6	16347.2	39621.2	49021.4	49021.4		0.167514	0.339109	0.29929	0.522477	0.318618	0.332956	0.349702	0.315663	0.422235	0.539638	0.327134	0.333471
AT5G36880.2	ACS - acetyl-CoA synthetase	0.0224375	3.47481	0.32049	0.34786	0.246617	0.320482	0.460774	0.283819	0.856946	0.0433255	0.135958	0.0403963	0.0492411	0.0643675	0.107034	0.202309	36.77	1	1	AT5G36880.1	49080.9	59456	42624.3	75181.8	46596.3	36922.7	48371.2	60162.9	70315.7	85729.7	60874.6	35243.3	120883	169330	169330		0.289854	0.351126	0.251724	0.443997	0.275181	0.218052	0.285663	0.3553	0.415259	0.506289	0.359504	0.208134
AT5G10540.1	Zincin-like metalloproteases family protein	0.0227687	2.20049	0.43339	0.792676	0.421414	0.531753	0.614643	0.488841	0.927319	0.0862178	0.2932	0.017084	0.100614	0.012741	0.0402769	0.0624272	67.05	1	1		90772.3	120491	243733	142670	99768.2	105657	112266	146946	147613	152005	126088	112205	236777	215259	243733		0.372425	0.494355	1	0.585353	0.409334	0.433494	0.460609	0.602898	0.605634	0.623653	0.517321	0.460361
AT5G03610.1	GDSL-like Lipase/Acylhydrolase superfamily protein	0.0228667	11.2601	0.0613643	0.0959062	0.125549	0.0894473	0.0812359	0.0836799	0.690968	0.0080799	0.0815989	0.0308081	0.0266636	0.011925	0.00420825	0.437037	27.53	2	2		2856.54	2369.93	6541.38	1627.07	6274.28	4418.86	4612.08	3006.26	3818.57	3100.39	3436.84	3690.28	16265	42585.6	42585.6		0.0670777	0.055651	0.153605	0.038207	0.147333	0.103764	0.108301	0.0705933	0.0896682	0.0728037	0.0807042	0.0866556
AT2G20760.1	Clathrin light chain protein	0.0231761	8.25383	0.357145	0.275932	0.255441	0.385777	0.398251	0.100751	0.831578	0.0245177	0.0987151	0.107603	0.0194124	0.0448862	0.0817303	0.238185	39.73	1	1		146894	133293	135618	80856.7	70353.4	130045	156709	145941	168668	143768	62189.9	16850.9	392260	260129	392260		0.374482	0.339809	0.345735	0.20613	0.179354	0.331528	0.399504	0.37205	0.42999	0.366511	0.158543	0.0429585
AT2G20610.1	SUR1, HLS3, RTY, ALF1, RTY1 - Tyrosine transaminase family protein	0.0232175	2.04078	0.475585	0.641522	0.610253	0.512139	0.69154	0.612965	0.970565	0.054658	0.0673222	0.0220965	0.0605961	0.171052	0.118449	0.0416269	59.47	2	2		81654.4	96099.9	110991	128784	111124	116964	87701.1	103716	151838	106631	130203	98898.6	186880	175878	186880		0.436936	0.514234	0.593918	0.689126	0.594629	0.625878	0.469291	0.554987	0.812492	0.570588	0.696721	0.529209
AT3G52880.1	ATMDAR1, MDAR1 - monodehydroascorbate reductase 1	0.0232656	Infinity	0.056659	0	0.00227345	0.00160856	0.014517	0.00140838	0.506884	0.0576256	0	0.0014457	0.00227485	0.00369274	0.000407047	0.697371	61.3	1	1		1743.49	10673.1	0	0	137.097	361.123	352.511	0	1304.56	1876.79	185.859	122.783	1508.61	109573	109573		0.0159116	0.0974064	0	0	0.00125119	0.00329572	0.00321712	0	0.0119058	0.0171281	0.0016962	0.00112055
AT2G31390.1	pfkB-like carbohydrate kinase family protein	0.0241123	2.37625	0.720144	0.403554	0.564304	0.715154	0.514417	0.594809	0.958947	0.0153204	0.0639118	0.0580367	0.169688	0.15215	0.093549	0.0580576	99.52	2	2	AT1G06020.1	130510	134497	82567.5	65937.1	96278.7	111380	109508	153663	114446	74855.2	121614	97271.2	168889	183996	183996		0.709311	0.730977	0.448747	0.358362	0.523266	0.605342	0.595167	0.835142	0.622004	0.406831	0.660958	0.52866
AT5G53490.1	Tetratricopeptide repeat (TPR)-like superfamily protein	0.0242674	Infinity	0.0406047	0	0	0.0377098	0	0	0.513309	0.0224839	0	0	0.0533297	0	0	0.688284	63.35	1	1		619.951	271.075	0	0	0	0	827.5	0	0	0	0	0	292.063	10972	10972		0.0565032	0.0247061	0	0	0	0	0.0754195	0	0	0	0	0
AT1G21100.1	O-methyltransferase family protein	0.0248033	55.9241	0.030315	0.0143925	0.0417302	0.335207	0.558179	0.338486	0.804888	0.0109548	0.0077357	0.0126926	0.0415517	0.0174737	0.450259	0.27593	60.89	1	1		5733.28	9668.93	2266.65	5045.79	8321	12881	92618.6	77690.7	138659	144937	166868	5107.3	154905	254036	254036		0.0225687	0.0380612	0.00892254	0.0198625	0.0327551	0.0507053	0.364588	0.305825	0.545823	0.570535	0.656867	0.0201046
AT4G37910.1	mtHsc70-1 - mitochondrial heat shock protein 70-1	0.0248729	2.83078	0.347136	0.428358	0.455345	0.491414	0.658158	0.543355	0.982664	0.116782	0.0129708	0.0081878	0.0966537	0.116405	0.191736	0.0245165	170.08	2	2		50996.1	82831.3	84338	80802.1	88888	86656	81550.5	107899	142732	111000	130871	78602.8	192759	186076	192759		0.264558	0.429713	0.43753	0.419187	0.461135	0.449556	0.423069	0.559758	0.740469	0.575847	0.678933	0.407777
AT4G03080.1	BSL1 - BRI1 suppressor 1 (BSU1)-like 1	0.0248963	4.20795	0.24592	0.285729	0.242734	0.349647	0.279595	0.202618	0.852609	0.103943	0.0372347	0.0369606	0.0538228	0.0681695	0.0997228	0.208442	29.9	1	1		9632.03	17843.8	14491	17432.6	12099.9	15019.9	21658.5	17406.4	12926.3	18311.9	15258.1	7379.77	39395.9	55863.4	55863.4		0.172421	0.319418	0.259401	0.312058	0.216599	0.268869	0.387706	0.311589	0.231391	0.327798	0.273133	0.132104
AT4G13930.1	SHM4 - serine hydroxymethyltransferase 4	0.0254598	2.0466	0.553846	0.669153	0.545439	0.418018	0.804131	0.687362	0.855516	0.0968454	0.0647459	0.136614	0.0115978	0.057	0.0131948	0.204331	98.7	1	1		160810	206187	206533	236870	148708	212719	135779	141213	253069	279776	224644	230826	235577	331317	331317		0.485366	0.622326	0.623371	0.714935	0.448838	0.64204	0.409817	0.426219	0.763826	0.844437	0.678032	0.696693
AT1G02920.1	ATGSTF7, GST11, ATGSTF8, GSTF7, ATGST11 - glutathione S-transferase 7	0.0255013	25.5879	0.0429183	0.0398264	0.0300559	0.0681861	0.120525	0.0816689	0.769067	0.01804	0.0213627	0.0139884	0.0064293	0.0472561	0.0911234	0.326588	813.13	11	5		949621	1.75285e+06	778302	1.72948e+06	634858	1.25769e+06	2.00363e+06	2.28989e+06	2.74255e+06	4.84662e+06	4.59989e+06	542622	1.69426e+07	3.14839e+07	3.14839e+07		0.0301621	0.0556745	0.0247206	0.0549321	0.0201645	0.0399472	0.0636399	0.0727323	0.0871095	0.15394	0.146103	0.0172349
AT5G52810.1	NAD(P)-binding Rossmann-fold superfamily protein	0.0268223	3.15736	0.470923	0.276765	0.419785	0.776071	0.389936	0.403657	0.873847	0.0147547	0.0569066	0.11297	0.316684	0.0517678	0.143959	0.0869538	35.64	1	1		66606.9	69625	45852.5	34211.9	49164.8	72273.5	79863.6	144643	61696.4	51106.9	73110.2	43662.4	135290	117503	144643		0.46049	0.481356	0.317004	0.236526	0.339903	0.499667	0.552141	1	0.426541	0.35333	0.505451	0.301862
AT5G17870.1	PSRP6 - plastid-specific 50S ribosomal protein 6	0.0277278	2.07938	0.852714	0.447654	0.426295	0.517818	0.677916	0.626927	0.88643	0.208294	0.0474542	0.0525083	0.01524	0.219114	0.12737	0.0220358	102.52	1	1		583960	827809	342795	398349	322156	383627	419734	437575	432927	689443	593532	444419	720896	746693	827809		0.705428	1	0.414099	0.481209	0.389166	0.463424	0.507042	0.528594	0.522979	0.832853	0.716991	0.536862
AT2G26540.1	HEMD, UROS, ATUROS, ATDUF3, DUF3 - uroporphyrinogen-III synthase family protein	0.0281702	2.23215	0.621818	0.505681	0.371043	0.459998	0.45045	0.37769	0.828224	0.17001	0.0514867	0.0331344	0.0649584	0.0197318	0.0456582	0.242927	44.59	1	1		104434	154491	97702.9	112863	72373.1	82129.1	105335	86208.4	90878.7	96688.5	71913.3	85356.9	136673	208200	208200		0.501603	0.742034	0.469275	0.542088	0.347614	0.394473	0.505931	0.414066	0.436497	0.464402	0.345405	0.409976
AT4G31620.1	Transcriptional factor B3 family protein	0.0282907	3.369	0.637546	0.235339	0.359349	0.479457	0.456561	0.757754	0.792858	0.0762928	0.0377378	0.118747	0.152829	0.0582511	0.342588	0.145567	24.64	1	1		131218	110744	39594.3	49721.6	52256.5	84123.6	111488	70475	94453.1	78820.8	97822.6	189760	130920	169985	189760		0.691493	0.583598	0.208655	0.262024	0.275382	0.443316	0.587524	0.37139	0.49775	0.415371	0.515507	1
AT4G20360.1	ATRAB8D, ATRABE1B, RABE1b - RAB GTPase homolog E1B	0.0284084	Infinity	0.00607352	8.48854e-05	0	0.00761832	0.00647126	0	0.528667	0.00727723	0.000120046	0	0.0107739	0.000845071	0	0.666565	22.5	1	1		2239.28	185.171	0	33.8849	0	0	3041.11	0	1410.88	1172.34	0	0	11443.4	199592	199592		0.0112193	0.000927748	0	0.000169771	0	0	0.0152366	0	0.00706881	0.0058737	0	0
AT1G62820.1	Calcium-binding EF-hand family protein	0.0284907	2.39479	0.502958	0.791257	0.5244	0.551557	0.642944	0.39141	0.937345	0.0349841	0.292481	0.0401904	0.104818	0.0888028	0.0596247	0.0886082	46.42	1	1	AT1G12310.1	9323.5	8449.36	10326.1	17634.3	8763.16	9767.39	11054.6	8435.55	10250.3	12469.2	6170.64	7660.47	17668.3	15454.3	17668.3		0.527696	0.478221	0.584442	0.998072	0.495982	0.552819	0.625674	0.477439	0.580151	0.705737	0.349249	0.433571
AT2G22480.1	PFK5 - phosphofructokinase 5	0.0287946	2.56857	0.568234	0.662854	0.573272	0.434404	0.750224	0.382707	0.98301	0.108719	0.159197	0.176503	0.138005	0.0444068	0.0156548	0.0240282	105.51	2	1		25593.2	19493.4	30763.1	21831.2	17791.8	27694.6	13362.5	21105.4	31009	28517.6	15622.1	14743.8	38324.5	39672.6	39672.6		0.64511	0.491358	0.775424	0.550285	0.448465	0.698079	0.336819	0.531989	0.781624	0.718823	0.393776	0.371637
AT4G28490.1	RLK5, HAE - Leucine-rich receptor-like protein kinase family protein	0.029069	534.394	0.0798445	0.0853598	0.00106365	0.0194984	0.0249452	0.0628441	0.568407	0.0701169	0.102553	0.00150423	0.011214	0.0183911	0.00666507	0.610364	21.55	1	1		199.289	852.255	1039.61	84.5745	0	14.0082	76.1809	180.612	249.897	78.6294	382.791	444.86	900.918	6584.96	6584.96		0.0302643	0.129425	0.157876	0.0128436	0	0.0021273	0.0115689	0.0274279	0.0379497	0.0119408	0.0581311	0.067557
AT3G02230.1	RGP1, ATRGP1 - reversibly glycosylated polypeptide 1	0.0301969	2.2911	0.593497	0.479417	0.408932	0.557356	0.491231	0.491803	0.936904	0.00956391	0.181837	0.0825087	0.0447208	0.0286136	0.0246223	0.0892307	46.97	2	2	AT5G16510.1	487155	476178	284732	493433	284529	379228	426672	478000	382250	415091	385005	413265	709160	811574	811574		0.60026	0.586734	0.350839	0.607995	0.350589	0.467274	0.525734	0.588978	0.470998	0.511464	0.474393	0.509214
AT5G11520.1	ASP3, YLS4 - aspartate aminotransferase 3	0.0304594	8.30689	0.194841	0.149695	0.212003	0.173814	0.0953179	0.233559	0.791795	0.151443	0.000504677	0.0236155	0.0569773	0.0219036	0.0916802	0.294446	59.06	2	1		768.989	2645.78	1308.65	1314.9	1711.45	2004.11	1170.07	1876.18	699.546	970.992	1478.58	2614.75	5113.99	8762.98	8762.98		0.0877543	0.301927	0.149338	0.150052	0.195305	0.228702	0.133525	0.214103	0.0798297	0.110806	0.168731	0.298386
AT1G78900.1	VHA-A - vacuolar ATP synthase subunit A	0.0305493	2.14162	0.582419	0.379555	0.418889	0.48151	0.473087	0.43071	0.812863	0.0494548	0.0480399	0.0587987	0.00058647	0.0738731	0.0310785	0.264651	86.57	2	2		481866	543427	304185	363985	332110	405302	424191	423461	370433	462390	398454	359768	550765	880201	880201		0.54745	0.617389	0.345586	0.413525	0.377312	0.460466	0.481924	0.481095	0.42085	0.525323	0.452685	0.408734
AT4G30530.1	Class I glutamine amidotransferase-like superfamily protein	0.0305632	3.12803	0.315073	0.553525	0.544914	0.615387	0.644435	0.546939	0.985559	0.0660931	0.0626824	0.0680129	0.0982215	0.0861237	0.250619	0.020422	58.27	1	1		20789.8	28031.5	46318.9	39450.9	38491.7	45943.8	53058.6	42296.7	54646.4	45210.1	56104.5	28644.7	77476	75238.4	77476		0.268339	0.361808	0.597848	0.509202	0.496822	0.593006	0.68484	0.545934	0.705334	0.583536	0.724153	0.369724
AT1G26420.1	FAD-binding Berberine family protein	0.0306512	19.9665	0.0335692	0.0650697	0.0842784	0.0991708	0.0987969	0.116058	0.670259	0.0293703	0.0275679	0.00361405	0.0747576	0.000662951	0.0217925	0.466324	238.85	4	1		227.732	966.651	810.797	1504.37	1453.84	1544.77	823.835	2704.64	1749.25	1765.93	2338.8	1790.53	6057.79	17789.9	17789.9		0.0128012	0.0543371	0.0455763	0.0845632	0.0817229	0.0868339	0.0463092	0.152032	0.0983282	0.0992657	0.131468	0.100649
AT5G42740.1	Sugar isomerase (SIS) family protein	0.0307547	Infinity	0.0292947	0	0.00504643	0.0213814	0.0433213	0.158276	0.538266	0.0023916	0	0.00713673	0.0167376	0.0435566	0.214164	0.65299	25.51	1	1		1333.16	1496.51	0	0	0	487.451	1604.25	461.045	604.778	3579.77	330.314	14958.1	3696.27	48296.6	48296.6		0.0276036	0.0309858	0	0	0	0.0100929	0.0332167	0.00954611	0.0125222	0.0741205	0.00683928	0.309712
AT1G22400.1	UGT85A1, ATUGT85A1 - UDP-Glycosyltransferase superfamily protein	0.0307869	19.874	0.0624661	0.0856662	0.0412121	0.127729	0.0879248	0.0454863	0.81905	0.0267249	0.0650138	0.00327232	0.0546585	0.0903098	0.0220412	0.255902	73.52	2	2		11438	21360.1	10420.9	34558.5	10211.8	11426.7	23385.9	43678.9	6318.01	39847.2	16033	7849.78	167518	262527	262527		0.0435688	0.0813634	0.0396946	0.131638	0.0388982	0.043526	0.0890798	0.166379	0.0240662	0.151783	0.0610718	0.0299009
AT4G14880.1	OASA1, OLD3, CYTACS1 - O-acetylserine (thiol) lyase (OAS-TL) isoform A1	0.0310954	9.04928	0.436308	0.0727468	0.163836	0.164004	0.138416	0.294794	0.658306	0.0428462	0.0220182	0.101963	0.0906853	0.00541097	0.0521627	0.483228	58.01	1	1		5932.74	5162.31	1122.91	726.996	1166.41	2999.84	2900.58	1269.94	1711.27	1808.56	3279.24	4217.19	4025.63	12714.7	12714.7		0.466605	0.406011	0.088316	0.0571776	0.0917372	0.235934	0.228128	0.0998797	0.134589	0.142242	0.257909	0.331678
AT3G47800.1	Galactose mutarotase-like superfamily protein	0.0312853	6.16877	0.168408	0.166512	0.121572	0.144534	0.19983	0.109204	0.673654	0.0345467	0.025428	0.0092264	0.0328907	0.0962844	0.00152321	0.461523	63.24	1	1		53543	71711.6	68608.6	55235.6	47636	42783.7	45100.3	62398	99630.9	48993.6	40209.9	41011	129156	371878	371878		0.14398	0.192837	0.184492	0.148532	0.128096	0.115048	0.121277	0.167792	0.267913	0.131746	0.108127	0.110281
AT3G51160.1	MUR1, MUR_1, GMD2 - NAD(P)-binding Rossmann-fold superfamily protein	0.0314304	3.27267	0.298549	0.381631	0.405174	0.369358	0.680524	0.554757	0.977054	0.00552487	0.0196912	0.00748427	0.117912	0.074505	0.323799	0.0324507	140.97	2	2	AT5G66280.1	128223	131623	160020	172138	178628	174021	124454	197022	319078	273225	341059	141781	415210	435182	435182		0.294642	0.302456	0.367707	0.395555	0.410466	0.399882	0.285981	0.452734	0.733207	0.627841	0.783717	0.325797
AT5G20250.1	DIN10 - Raffinose synthase family protein	0.03153	5.53298	0.156434	0.241203	0.269666	0.257622	0.175416	0.144181	0.797749	0.0705981	0.155111	0.0457018	0.0400998	0.0457813	0.0295992	0.286026	70.11	2	2		10274.2	19904.7	33845.7	12686.6	29128.8	22894.4	27585	22114.8	20043	13797.8	11888.6	15926.3	57440.9	96458.7	96458.7		0.106514	0.206354	0.350883	0.131523	0.301982	0.23735	0.285977	0.229267	0.207788	0.143044	0.123251	0.165111
AT1G17745.1	PGDH - D-3-phosphoglycerate dehydrogenase	0.033232	9.30053	0.0958062	0.0900662	0.108757	0.119069	0.153436	0.243587	0.837663	0.0241127	0.0568245	0.0678796	0.00903323	0.122735	0.0887636	0.229579	45.45	1	1		10274.1	14722.7	6507.78	16991.4	7926.29	20449.5	14699.9	16366.5	8694.74	31338.3	39965.3	23589.1	130455	88099.8	130455		0.0787559	0.112856	0.0498852	0.130247	0.0607587	0.156755	0.112682	0.125456	0.0666492	0.240223	0.306352	0.180822
AT2G42590.1	GRF9, GF14 MU - general regulatory factor 9	0.033691	14.7921	0.748748	0.054269	0.226529	0.33818	0.176134	0.525038	0.802751	0.355325	0.0254284	0.232965	0.235651	0.0557223	0.0756889	0.217561	43.89	1	1		6839.59	3402.66	494.157	248.198	422.672	2676.06	3452.7	1173.33	1474.17	935.193	3957.1	3224.99	4438.29	6542.68	6839.59		1	0.497495	0.0722496	0.0362884	0.0617978	0.39126	0.504811	0.17155	0.215536	0.136732	0.578558	0.471518
AT5G65010.1	ASN2 - asparagine synthetase 2	0.0339138	2.20314	0.63803	0.689425	0.60323	0.39405	0.755993	0.686346	0.868148	0.0574953	0.00344525	0.0271112	0.103181	0.19048	0.0184427	0.186467	35.58	1	1		87641.8	77141.8	88714.1	89343.2	75422.3	80373.5	41463.9	60307.1	115018	80231.7	90315	86947	95081.3	129135	129135		0.678685	0.597375	0.686989	0.691861	0.58406	0.622401	0.321091	0.46701	0.890682	0.621303	0.699387	0.673305
AT3G13235.1	ubiquitin family protein	0.0343338	2.42753	0.39151	0.637636	0.461897	0.488713	0.493829	0.361033	0.876418	0.144149	0.0124391	0.0864617	0.0847418	0.00558179	0.0735254	0.174772	49.43	1	1		20436.2	34822.7	44378.1	45619.6	36911.3	28282.2	30260.4	38717.9	34571.7	35128.8	21809.6	29147.7	53128.7	70571.5	70571.5		0.289582	0.493439	0.62884	0.646431	0.523035	0.40076	0.428792	0.548635	0.489882	0.497776	0.309043	0.413023
AT4G31300.1	PBA1 - N-terminal nucleophile aminohydrolases (Ntn hydrolases) superfamily protein	0.0343802	4.44463	0.306745	0.347303	0.193609	0.271948	0.488171	0.338615	0.860519	0.016378	0.174137	0.0548042	0.0462221	0.203385	0.0846267	0.197256	48.09	1	1		37359.7	34641.4	26309.3	55211.9	18174.4	27270.6	35752.6	28080.8	40414.7	74171.8	46763.9	32717.8	84623.3	117363	117363		0.318326	0.295164	0.22417	0.470437	0.154856	0.232361	0.304632	0.239264	0.344356	0.631985	0.398455	0.278774
AT1G79920.1	Heat shock protein 70 (Hsp 70) family protein	0.0343992	2.33331	0.427641	0.51906	0.374544	0.63563	0.464732	0.379464	0.873928	0.157	0.12592	0.0536297	0.0949094	0.0243502	0.00736909	0.178293	47.75	1	1		23754.9	40412.9	45622.8	32262.4	30945.4	25255.2	52723.4	42653.3	33574.9	36158.5	28078.5	28860.4	56108.1	75025.3	75025.3		0.316625	0.538657	0.608099	0.430021	0.412466	0.336623	0.702741	0.568519	0.447514	0.481951	0.374253	0.384675
AT3G52960.1	Thioredoxin superfamily protein	0.0345592	6.59939	0.600033	0.134919	0.686683	0.624249	0.299587	0.550837	0.890381	0.333864	0.0958263	0.0681215	0.0707576	0.195585	0.0337051	0.155024	86.52	2	1		88389.4	38475.5	21426.1	7099.73	67500.5	77684.9	71281.8	60703.2	46291.1	17050.5	55712.2	60751.2	82538.3	105715	105715		0.836111	0.363955	0.202678	0.0671592	0.638514	0.734852	0.674282	0.574216	0.437886	0.161288	0.527004	0.57467
AT2G02930.1	ATGSTF3, GST16, GSTF3 - glutathione S-transferase F3	0.0351178	7.41917	0.13513	0.0999259	0.0839711	0.117171	0.113703	0.0984225	0.622996	0.018777	0.0148426	0.00948803	0.0096505	0.0250163	0.0194053	0.533164	54.84	1	1		458388	376368	341058	276225	280084	238640	382984	340830	296558	405832	346380	261616	759797	3.0887e+06	3.0887e+06		0.148408	0.121853	0.110421	0.0894306	0.0906801	0.077262	0.123995	0.110347	0.0960138	0.131392	0.112144	0.0847008
AT4G35630.1	PSAT - phosphoserine aminotransferase	0.0351656	2.35008	0.491399	0.522542	0.438991	0.371797	0.635306	0.504978	0.873752	0.0263689	0.0890474	0.0669482	0.0528397	0.0188724	0.168822	0.178542	103.12	2	2	AT2G17630.1	97515.6	90385.9	87866.4	111943	74880.1	92981.8	63940.4	78227.4	124016	118913	119370	73723.6	142916	191190	191190		0.510045	0.472753	0.459576	0.585508	0.391652	0.486331	0.334433	0.40916	0.648651	0.621961	0.624354	0.385603
AT2G20580.1	RPN1A, ATRPN1A - 26S proteasome regulatory subunit S2 1A	0.0354832	3.0492	0.349308	0.332387	0.26933	0.431189	0.436167	0.358101	0.821242	0.100318	0.10494	0.0317508	0.0508978	0.0484556	0.0873965	0.252802	68.59	1	1		31544.2	47620.5	29256.5	46073.5	33063.7	27975.5	52939.1	44782.6	53307.6	45542.4	33576	47581.6	113317	72804.1	113317		0.278372	0.420243	0.258183	0.406591	0.291781	0.246879	0.467179	0.395199	0.470431	0.401904	0.296302	0.4199
AT5G17920.1	ATCIMS, ATMETS, ATMS1 - Cobalamin-independent synthase family protein	0.0356256	3.42092	0.432151	0.253159	0.2966	0.227339	0.345085	0.433219	0.777708	0.0306504	0.103053	0.0674217	0.0807381	0.019094	0.0282963	0.314368	244.64	3	3		1.41946e+06	1.28388e+06	563907	1.01974e+06	778583	1.07681e+06	889631	532499	1.03712e+06	1.12158e+06	1.29243e+06	1.41759e+06	1.73722e+06	3.12778e+06	3.12778e+06		0.453824	0.410478	0.18029	0.326028	0.248925	0.344274	0.284429	0.170249	0.331583	0.358586	0.41321	0.453227
AT2G36530.1	LOS2, ENO2 - Enolase	0.0361766	2.94951	0.487202	0.29454	0.322298	0.339501	0.426735	0.419117	0.868747	0.0627023	0.130874	0.101058	0.0842405	0.0141426	0.00183963	0.18562	385.26	5	5		2.12352e+06	1.76927e+06	806990	1.54641e+06	1.00211e+06	1.57307e+06	1.59429e+06	1.11835e+06	1.66487e+06	1.74478e+06	1.67959e+06	1.6692e+06	2.94632e+06	3.99504e+06	3.99504e+06		0.53154	0.442865	0.201998	0.387082	0.250838	0.393757	0.399068	0.279934	0.416734	0.436735	0.420418	0.417817
AT3G19010.1	2-oxoglutarate (2OG) and Fe(II)-dependent oxygenase superfamily protein	0.036515	3.70384	0.231595	0.232389	0.259652	0.416669	0.43875	0.32452	0.85779	0.00813795	0.00222564	0.00549805	0.0251985	0.134315	0.219174	0.201116	67.88	2	2		148046	155591	151308	153371	172760	167663	261461	284822	349876	225357	314329	111140	469089	655537	655537		0.22584	0.237349	0.230815	0.233962	0.263539	0.255764	0.398851	0.434487	0.533725	0.343775	0.479499	0.16954
AT3G42170.1	BED zinc finger ;hAT family dimerisation domain	0.0372527	6.4757	0.143236	0.131979	0.128109	0.169675	0.351681	0.318133	0.829594	0.0341282	0.0420898	0.0264316	0.0112555	0.132659	0.276888	0.240991	27.79	2	2		7153.6	10052.5	9714.46	6139.34	6571.91	8817.02	10669	9712.99	26756.7	15488.6	30867.2	7348.19	39592.1	60062	60062		0.119104	0.167368	0.161741	0.102217	0.109419	0.146799	0.177634	0.161716	0.445485	0.257877	0.513923	0.122343
AT2G23420.1	NAPRT2 - nicotinate phosphoribosyltransferase 2	0.0377244	3.83829	0.229774	0.634096	0.780388	0.685233	0.740683	0.607746	0.881941	0.0368636	0.132527	0.0173285	0.234305	0.261392	0.307771	0.166961	21.38	1	1		8390.56	6680.81	23869.2	17722.5	25191.8	25995.5	17039.3	27906.5	30353.2	18229.7	27068.9	12794.4	32796	25052.3	32796		0.255841	0.203708	0.727807	0.540385	0.768135	0.792641	0.519554	0.850912	0.925515	0.555851	0.825373	0.390119
AT4G25900.1	Galactose mutarotase-like superfamily protein	0.0378527	2.36857	0.568621	0.790917	0.527333	0.530624	0.823943	0.418154	0.990428	0.023867	0.259605	0.192149	0.0977877	0.0870114	0.0415734	0.0135366	32.64	1	1		58981.9	62590.1	64925.9	104173	41847.6	70896.8	64115.9	49332.3	81502.8	94657.3	47843.5	41558.4	104854	106901	106901		0.551745	0.585498	0.607348	0.974486	0.391463	0.663203	0.599771	0.461478	0.762417	0.88547	0.447551	0.388757
AT4G14040.1	EDA38, SBP2 - selenium-binding protein 2	0.0378614	2.05452	0.74263	0.418097	0.844444	0.694286	0.641922	0.789012	0.858988	0.0169106	0.114741	0.0556947	0.0212721	0.166034	0.013601	0.19942	39.69	1	1		92792.4	89851.5	61391.1	41436.7	98999.3	108685	87226.8	83527.5	93375.1	64500.5	95843	98208.3	88290.4	122971	122971		0.754587	0.730672	0.499232	0.336963	0.805062	0.883826	0.709328	0.679245	0.759326	0.524518	0.779395	0.79863
AT1G07700.1	Thioredoxin superfamily protein	0.0379488	2.71846	0.431638	0.63375	0.439416	0.43001	0.323692	0.471632	0.879942	0.033168	0.09578	0.067818	0.146508	0.0854439	0.11578	0.169788	24.88	1	1		7115.88	7933.6	9867.48	12228.8	6824.34	8496.32	5690.34	9302.35	6696.17	4589.64	6794.72	9649.16	13247	17433	17433		0.408185	0.455092	0.566024	0.701477	0.391461	0.487371	0.326413	0.533606	0.38411	0.263274	0.389763	0.553501
AT4G24280.1	cpHsc70-1 - chloroplast heat shock protein 70-1	0.0379761	4.81085	0.589729	0.160289	0.172895	0.337992	0.295565	0.387683	0.771127	0.084708	0.00493138	0.0752755	0.210305	0.139018	0.0170022	0.323676	131.7	3	3	AT5G49910.1	224618	275404	66475	69431.5	50731.9	95862.9	206333	80245.5	83628.9	166976	169452	159258	229884	423942	423942		0.529832	0.649627	0.156802	0.163776	0.119667	0.226123	0.486701	0.189284	0.197265	0.393866	0.399705	0.375661
AT3G57610.1	ADSS - adenylosuccinate synthase	0.0381323	67.8552	0.100443	0.0144837	0.0136744	0.0470756	0.036284	0.00822852	0.558348	0.00705549	0.0112754	0.00535667	0.0261958	0.0399939	0.000374607	0.62459	35.46	1	1		14521.3	13147	896.738	3092.98	1361.7	2405.08	9035.02	3932.55	1102.41	8892.49	1096.84	1169.81	16072.8	137731	137731		0.105432	0.0954538	0.00651077	0.0224566	0.00988666	0.0174621	0.0655988	0.0285523	0.00800406	0.064564	0.00796363	0.00849341
AT1G07890.1	APX1, MEE6, CS1, ATAPX1, ATAPX01 - ascorbate peroxidase 1	0.0383704	2.08133	0.5761	0.467279	0.48161	0.655063	0.728973	0.5833	0.972562	0.0195747	0.0687027	0.101161	0.0699086	0.13691	0.178048	0.038803	61.6	2	2		920974	877758	653643	805322	640184	863524	945466	1.09981e+06	986887	1.28915e+06	1.10715e+06	714061	1.47546e+06	1.56113e+06	1.56113e+06		0.589942	0.562259	0.418699	0.515859	0.410078	0.553142	0.605631	0.704496	0.632163	0.825783	0.709199	0.457401
AT2G33150.1	PKT3, PED1, KAT2 - peroxisomal 3-ketoacyl-CoA thiolase 3	0.0383977	2.34141	0.416946	0.513651	0.510828	0.50895	0.669647	0.387838	0.908088	0.0151721	0.0199011	0.232941	0.0771748	0.0216968	0.0183926	0.129984	82.83	2	2		293108	308590	380780	360473	249739	487440	327859	406610	494256	472116	289230	270461	588914	721553	721553		0.406218	0.427674	0.527723	0.499579	0.346114	0.675542	0.454379	0.56352	0.684989	0.654305	0.400843	0.374832
AT5G61780.1	Tudor2, AtTudor2, TSN2 - TUDOR-SN protein 2	0.0386952	2.48002	0.720899	0.750151	0.380291	0.851823	0.810818	0.385584	0.943128	0.21464	0.0409965	0.132431	0.209554	0.0304803	0.173124	0.0630472	66.5	1	1		24081.5	36925.5	32967.8	30514.6	12129	20053.6	29773.4	42313.1	33396.2	35220.2	11135.4	21495.1	38020.3	41793	42313.1		0.569125	0.872673	0.77914	0.721162	0.286648	0.473934	0.703646	1	0.789265	0.83237	0.263166	0.508001
AT1G29880.1	glycyl-tRNA synthetase / glycine--tRNA ligase	0.0392769	Infinity	0.0195908	0	0	0	0.0110334	0.00281163	0.520514	0.00305993	0	0	0	0.0156036	0.00397625	0.678095	35.25	1	1		243.153	194.785	0	0	0	0	0	0	0	246.645	62.8522	0	458.587	11177.2	11177.2		0.0217544	0.0174271	0	0	0	0	0	0	0	0.0220668	0.00562326	0
AT1G10630.1	ATARFA1F, ARFA1F - ADP-ribosylation factor A1F	0.0396762	2.69517	0.61253	0.348592	0.325176	0.390428	0.68124	0.509231	0.876404	0.151093	0.0937683	0.168148	0.0395937	0.0301684	0.0397775	0.174791	51.59	1	1		143767	101063	82918	56415.9	41224.9	88749.3	72432.6	83623.1	140411	131884	107392	96149.6	199852	150450	199852		0.719369	0.505691	0.414897	0.282288	0.206277	0.444075	0.362431	0.418425	0.702573	0.659908	0.537358	0.481104
AT4G37870.1	PCK1, PEPCK - phosphoenolpyruvate carboxykinase 1	0.0402594	2.40587	0.449183	0.557569	0.444546	0.390222	0.589849	0.352555	0.848204	0.0543106	0.116414	0.0675261	0.0536989	0.192664	0.00426683	0.214672	25.52	1	1		26659.2	22459.7	25984.8	34986.3	21695.3	26916.6	23411.8	19259.7	24801.8	39699.2	19441.2	19111.3	38076.7	54675.9	54675.9		0.487586	0.410779	0.475252	0.639886	0.396798	0.492294	0.428193	0.352251	0.453615	0.726082	0.355573	0.349538
AT3G15020.1	mMDH2 - Lactate/malate dehydrogenase family protein	0.04048	2.57651	0.856204	0.755244	0.566625	0.426355	0.718079	0.347674	0.895788	0.0453281	0.0432313	0.0776064	0.140395	0.00197418	0.189644	0.147379	53.09	1	1		119461	128752	113903	105042	90086.4	74177.8	47410.3	76189.9	103883	104288	69832.9	30957.7	144950	114739	144950		0.824152	0.888256	0.785813	0.724675	0.621501	0.511749	0.327081	0.525629	0.716683	0.719474	0.481773	0.213575
AT3G11960.1	Cleavage and polyadenylation specificity factor (CPSF) A subunit protein	0.040566	3.47799	0.256105	0.27253	0.382757	0.395539	0.340978	0.329857	0.890733	0.0750059	0.0392262	0.0633535	0.187641	0.0559262	0.118962	0.154527	27.58	1	1		14969.9	22789.5	22135.2	18045.7	31518.7	24913.8	19377.4	38939.7	28051.6	22221.1	30517.7	18115.4	57608.4	73718.4	73718.4		0.203068	0.309142	0.300267	0.244793	0.427555	0.337959	0.262857	0.528222	0.380524	0.301432	0.413976	0.245738
AT1G26380.1	FAD-binding Berberine family protein	0.0408812	30.7561	0.0214059	0.0405005	0.0372507	0.055055	0.0803705	0.136124	0.658363	0.002932	0.00448966	0.00400638	0.0307562	0.025443	0.155269	0.483148	141.26	3	1		1364.23	1656.83	2633.93	3081.98	2828.54	2428.72	2350.35	5419.67	4401.87	6940.96	17353.3	1858.11	22350	70565.9	70565.9		0.0193327	0.0234791	0.0373258	0.0436752	0.0400836	0.0344177	0.0333071	0.0768029	0.0623795	0.0983614	0.245916	0.0263315
AT1G79550.1	PGK - phosphoglycerate kinase	0.0414043	35.3648	0.0876414	0.0163988	0.0311195	0.0387265	0.0331404	0.0340671	0.579939	0.00752282	0.00709459	0.0261111	0.0210701	0.0251069	0.00823347	0.594056	64.18	1	1		15840.1	17887.2	4120.68	2190.11	2435.25	9540.56	10318.4	4584.84	2960.74	9792.78	5434.84	7675.32	30763.1	192417	192417		0.082322	0.0929608	0.0214154	0.0113821	0.0126561	0.0495828	0.0536254	0.0238277	0.0153871	0.0508936	0.0282452	0.0398891
AT2G30860.1	ATGSTF9, GLUTTR, ATGSTF7, GSTF9 - glutathione S-transferase PHI 9	0.0422185	21.0495	0.18323	0.0294963	0.0312322	0.101229	0.0887697	0.0747522	0.620882	0.0298439	0.022578	0.0254354	0.0298943	0.0760459	0.0183085	0.536154	54.67	1	1		134578	169612	11232	37736.5	10995.8	40854.6	101575	66481.8	29050.4	118321	72796.5	51304	200683	830078	830078		0.162127	0.204333	0.0135313	0.0454614	0.0132467	0.0492177	0.122368	0.080091	0.0349972	0.142542	0.0876983	0.0618062
AT3G01440.1	PQL1, PQL2 - PsbQ-like 1	0.0430951	5.90136	0.470784	0.182312	0.132747	0.323717	0.236108	0.191268	0.783386	0.0860468	0.0340386	0.0456986	0.0368135	0.0888758	0.155342	0.306338	94.74	1	1		26575.2	20492.2	7910.33	10316.7	5020.48	8251.11	17483.4	14880.9	8661.15	14944.2	4070.26	15052.1	28332.1	49988.4	49988.4		0.531628	0.409939	0.158243	0.206381	0.100433	0.16506	0.349748	0.297686	0.173263	0.298953	0.0814241	0.301111
AT2G15620.1	NIR1, NIR, ATHNIR - nitrite reductase 1	0.0441294	14.1368	0.107003	0.0427327	0.0866331	0.127743	0.0507186	0.145141	0.604103	0.00521353	0.0247573	0.00876991	0.0831798	0.0147017	2.17685e-05	0.559883	85.43	2	2		8218.78	7671.32	4472.78	1873.1	5972.14	6893.03	13852.2	5117.8	2994.01	4537.78	10778	10775.7	15459.5	74250.9	74250.9		0.110689	0.103316	0.0602387	0.0252266	0.0804319	0.0928344	0.18656	0.0689258	0.0403229	0.0611142	0.145157	0.145126
AT3G29360.1	UDP-glucose 6-dehydrogenase family protein	0.0445316	5.37589	0.357748	0.178208	0.207983	0.310489	0.306031	0.384854	0.958028	0.0213522	0.135317	0.0545707	0.156994	0.0771498	0.0598573	0.059357	133.43	2	1	AT1G26570.1	48998.7	45030.4	10845.2	35994.4	22261.7	32403.8	55392.8	26215	33048.7	47387.3	56139.1	45014.4	120386	131418	131418		0.372846	0.34265	0.0825247	0.273892	0.169396	0.24657	0.4215	0.199478	0.251478	0.360584	0.427179	0.342528
AT1G24180.1	IAR4 - Thiamin diphosphate-binding fold (THDP-binding) superfamily protein	0.045158	3035.56	0.0108	0.000172713	0.00471511	0.0069644	0.0176681	0.00148337	0.524281	0.013801	0.000244253	0.00434524	0.00809571	0.0191241	0.000393853	0.672769	28.92	1	1		29.8543	589.449	9.90384	0	223.283	47.0943	363.809	35.5488	118.851	894.285	50.5151	34.5454	1392.32	28671.3	28671.3		0.00104126	0.0205588	0.000345427	0	0.00778766	0.00164256	0.0126889	0.00123987	0.00414528	0.0311909	0.00176187	0.00120487
AT2G39800.1	P5CS1, ATP5CS - delta1-pyrroline-5-carboxylate synthase 1	0.0460759	3.16223	0.409914	0.382248	0.522586	0.623823	0.69274	0.292805	0.925915	0.141217	0.113985	0.0801968	0.2457	0.199991	0.0621866	0.104772	44.23	1	1		20679.5	33999.3	30869.9	20118.6	31072	38636.3	53193.6	30018.8	55634.4	36770.9	22461.5	16596	66695.5	56813.2	66695.5		0.310059	0.509769	0.462848	0.301649	0.465878	0.579294	0.797559	0.450087	0.834155	0.551325	0.336777	0.248832
AT2G32240.1	unknown protein	0.0462086	Infinity	0	0	0	0	0.0815654	0	0.521209	0	0	0	0	0.115351	0	0.677113	65.26	2	1		0	0	0	0	0	0	0	0	0	2754.17	0	0	716.155	16883.2	16883.2		0	0	0	0	0	0	0	0	0	0.163131	0	0
AT1G09720.1	Kinase interacting (KIP1-like) family protein	0.0465451	10.0245	0.0972291	0.104574	0.0934302	0.172246	0.205825	0.14476	0.936593	0.0506591	0.0514978	0.0418781	0.12484	0.0232723	0.125737	0.0896714	21.7	1	1		6727.57	14576.5	7467.28	15446.1	13480	6991.64	9199.5	28541.6	24352.2	20746.5	25599.9	6118.72	109556	95662.7	109556		0.0614076	0.13305	0.0681595	0.140988	0.123042	0.0638179	0.0839707	0.260521	0.222281	0.189369	0.23367	0.0558502
AT3G22060.1	Receptor-like protein kinase-related family protein	0.046909	11.375	0.184822	0.14754	0.19933	0.425684	0.296554	0.0779416	0.886586	0.0674122	0.0889098	0.187588	0.105916	0.108857	0.0424154	0.160391	27.74	1	1		12049.5	20425	7438.66	18485.1	5858.52	29165.2	30818.1	43977.4	32815.7	19290.9	4212.51	9482.35	67925.8	87853.3	87853.3		0.137154	0.232489	0.0846713	0.210409	0.0666853	0.331975	0.35079	0.500578	0.373528	0.219581	0.0479493	0.107934
AT1G57720.1	Translation elongation factor EF1B, gamma chain	0.0474897	17.802	0.341721	0.0388898	0.106566	0.211362	0.115646	0.103188	0.692316	0.0530512	0.0063598	0.0356702	0.170881	0.0302647	0.10353	0.435131	24.58	1	1		49820.1	39963.9	5699.74	4518.18	10686.2	17313.2	43640.2	11893.1	12381	18003.8	3938.59	23173	50529.1	131370	131370		0.379234	0.304208	0.0433868	0.0343927	0.0813438	0.131789	0.332193	0.0905309	0.0942454	0.137046	0.0299809	0.176395
AT2G38240.1	2-oxoglutarate (2OG) and Fe(II)-dependent oxygenase superfamily protein	0.0476399	Infinity	0	0.0103729	0	0	0.00486555	0	0.586668	0	0.0146695	0	0	0.00688093	0	0.58454	42.2	1	1		0	0	1382.81	0	0	0	0	0	0	648.626	0	0	11553.7	66655	66655		0	0	0.0207458	0	0	0	0	0	0	0.0097311	0	0
AT1G24100.1	UGT74B1 - UDP-glucosyl transferase 74B1	0.0482928	2.22867	0.59388	0.43865	0.413	0.466229	0.629404	0.39643	0.883512	0.0176842	0.0510188	0.00447792	0.11028	0.0473586	0.171882	0.164739	61.2	1	1		129711	124361	86114	101548	87666.9	89021.6	83049.9	116411	141798	127471	110798	58801.6	164073	213908	213908		0.606384	0.581375	0.402574	0.474726	0.409834	0.416167	0.38825	0.544209	0.662891	0.595916	0.517969	0.274892
AT1G47420.1	SDH5 - succinate dehydrogenase 5	0.0484196	4.88966	0.393341	0.46468	0.287	0.273596	0.536772	0.140892	0.688917	0.0661833	0.132244	0.124351	0.0516981	0.14118	0.018224	0.439938	89.15	1	1		24417.4	19224.9	20591.2	30966.4	11043.7	20799.7	13150.1	17206.1	24240	35316.4	8531.1	7101.33	20960.9	55476.4	55476.4		0.44014	0.346543	0.371169	0.558191	0.19907	0.374929	0.23704	0.310152	0.436942	0.636601	0.153779	0.128006
AT5G07350.1	Tudor1, AtTudor1, TSN1 - TUDOR-SN protein 1	0.0487946	14.7912	0.201069	0.139403	0.0449102	0.208768	0.189989	0.110904	0.664275	0.144825	0.0528041	0.0136125	1.47075e-05	0.104476	0.0599058	0.474787	49.19	1	1		7638.29	23494.7	7901.73	13683.1	2731.69	4222.08	16161.7	16163.3	8989.32	20428.1	5306.62	11865.5	25435.9	77418.7	77418.7		0.0986621	0.303475	0.102065	0.176741	0.0352847	0.0545357	0.208758	0.208778	0.116113	0.263865	0.0685444	0.153264
AT4G19006.1	Proteasome component (PCI) domain protein	0.0490806	Infinity	0.0727605	0	0.187878	0.280412	0.0630418	0.226592	0.512196	0.0539893	0	0.0508109	0.0396005	0.0891546	0.055811	0.689859	59.09	1	1		2340.91	729.776	0	0	4722.63	3206.34	5326.2	6507.95	2660.53	0	3948.65	5614.15	21101.3	514.706	21101.3		0.110937	0.0345844	0	0	0.223807	0.15195	0.252411	0.308414	0.126084	0	0.187128	0.266057
AT2G04230.1	FBD, F-box and Leucine Rich Repeat domains containing protein	0.0491159	Infinity	0.00407055	0	0.00350297	0.0118758	0	0.00813692	0.516479	0.00575663	0	0.00495395	3.63921e-05	0	0.00123072	0.683802	25.35	1	1		0	356.961	0	0	0	307.189	519.589	521.846	0	0	318.621	394.936	1445.08	43846.8	43846.8		0	0.0081411	0	0	0	0.00700594	0.0118501	0.0119016	0	0	0.00726667	0.00900718
AT2G15220.1	Plant basic secretory protein (BSP) family protein	0.0561812	26326.6	0.0036924	2.02805e-05	0.0390406	0.0002255	0.0292546	0.0261682	0.533916	0.00522184	2.86809e-05	0.0442927	0.000318905	0.0319795	0.0294868	0.659143	104.73	2	2		0	1121.69	6.16088	0	10687.1	1172.74	0	68.5032	7878.25	1008.82	7141.73	807.739	10303	151892	151892		0	0.00738479	4.0561e-05	0	0.0703602	0.0077209	0	0.000451	0.0518675	0.00664168	0.0470185	0.00531786
AT1G42970.1	GAPB - glyceraldehyde-3-phosphate dehydrogenase B subunit	0.0809409	7.86053	0.137545	0.0774616	0.109902	0.127841	0.107085	0.12897	0.608889	0.00808052	0.00718824	0.0144494	0.0449617	0.028844	0.0347275	0.553114	138.79	2	2		576906	626914	361223	316737	525652	436228	698573	420317	379361	557869	671845	456926	953020	4.3761e+06	4.3761e+06		0.131831	0.143259	0.0825444	0.0723787	0.120119	0.0996843	0.159634	0.0960483	0.0866893	0.127481	0.153526	0.104414
AT1G20260.1	ATPase, V1 complex, subunit B protein	0.0851887	9.47985	0.107096	0.0830067	0.0613958	0.079495	0.0820496	0.0612886	0.581007	0.0352944	0.0220262	0.00287306	0.010196	0.0155146	0.0158747	0.592546	177.79	3	3	AT4G38510.1	35983.8	22382.5	26862.9	18374.8	17283.6	16176.4	23626.5	19697.3	25347.4	19368.7	19759.6	13642	44147.7	272494	272494		0.132053	0.0821394	0.0985815	0.0674318	0.0634274	0.0593643	0.0867047	0.0722854	0.0930201	0.0710791	0.0725137	0.0500635
AT4G37300.1	MEE59 - maternal effect embryo arrest 59	0.233509	4.11862	0.244721	0.189965	0.180052	0.193218	0.152115	0.155375	0.626505	0.0296586	0.00674773	0.0131859	0.0933937	0.0408542	0.0479187	0.528202	77	2	2		51832	43649.6	37989.6	36128	36943.9	33306.1	24810.3	50576.5	35310.6	24039.4	23700.9	36921.1	49357.7	195082	195082		0.265693	0.223749	0.194736	0.185193	0.189376	0.170728	0.127178	0.259257	0.181004	0.123227	0.121492	0.189259
AT1G32060.1	PRK - phosphoribulokinase	0.240888	3.82692	0.347071	0.291279	0.297656	0.303153	0.170469	0.265191	0.652372	0.0612795	0.0241609	0.0136752	0.0873607	0.0736316	0.0354188	0.49162	88.89	2	2		552219	429636	436176	387845	434708	407353	516184	341429	167480	314772	410534	339683	431057	1.41449e+06	1.41449e+06		0.390402	0.30374	0.308363	0.274195	0.307326	0.287986	0.364927	0.24138	0.118404	0.222535	0.290236	0.240146
AT2G24270.1	ALDH11A3 - aldehyde dehydrogenase 11A3	0.241577	5.05199	0.212974	0.209557	0.252636	0.24744	0.123074	0.302965	0.621771	0.093699	0.064275	0.0445578	0.0278142	0.0269563	0.0732636	0.534897	105.17	3	2	AT2G24270.4	49934.2	26237.5	45602.5	29347.2	50812.8	39544.1	47766.5	40732.2	25417.9	18600.6	63443.1	44914.6	43552.3	178829	178829		0.279229	0.146719	0.255007	0.164108	0.284143	0.221129	0.267108	0.227772	0.142135	0.104014	0.35477	0.25116
AT1G68010.1	HPR, ATHPR1 - hydroxypyruvate reductase	0.410235	2.95916	0.258876	0.255873	0.277398	0.248432	0.217631	0.270664	0.644006	0.049384	0.0496193	0.0941824	0.0373578	0.0401281	0.0307979	0.503451	129	2	2		95414.9	72733.4	71704.1	94493.7	111718	68461.1	89261.5	72103.4	61464.2	79894.6	80829.9	94975.1	93536.9	324767	324767		0.293795	0.223956	0.220786	0.290959	0.343995	0.210801	0.274848	0.222016	0.189257	0.246006	0.248886	0.292441
[truncated: 2 more columns]

## Sheet: downregulated to 24h
Table S7B. List of downregulated proteins in ein2 DD line (0-24h with ANOVA p≤0.5 and Max fold change≥2.0)				Normalized abundance (relative to maximum)																		Normalized abundance																Max. normalization of normalized abundance
				MEAN							SD											0h		2h		4h		6h		8h		10h		24h				0h		2h		4h		6h		8h		10h
Protein code	Description	Anova (p)	Max f change	0h	2h	4h	6h	8h	10h	24h	0h	2h	4h	6h	8h	10h	24h	Conf score	Peptide count	Peptides used for quant	Additional accession	replicate 1	replicate 2	replicate 1	replicate 2	replicate 1	replicate 2	replicate 1	replicate 2	replicate 1	replicate 2	replicate 1	replicate 2	replicate 1	replicate 2	Max.		replicate 1	replicate 2	replicate 1	replicate 2	replicate 1	replicate 2	replicate 1	replicate 2	replicate 1	replicate 2	replicate 1	replicate 2
AT3G59400.1	GUN4 - enzyme binding;tetrapyrrole binding	0.000563181	19.7638	0.784801	0.820365	0.725325	0.54426	0.384399	0.460179	0.0415085	0.0609423	0.254043	0.119889	0.0444859	0.135906	0.311837	0.00216189	124.5	1	1		79869.5	89150.2	107683	68995.7	87234.1	68976.5	61994.9	55220.3	51741.6	31045	25809.2	73297.8	4305.15	4634.38	107683		0.741709	0.827894	1	0.640729	0.8101	0.640551	0.575716	0.512804	0.480499	0.288299	0.239677	0.680681
AT1G72160.1	Sec14p-like phosphatidylinositol transfer family protein	0.000801653	966.864	0.736425	0.327397	0.263979	0.388724	0.337679	0.140981	0.000761663	0.372751	0.178394	0.275937	0.254749	0.0713808	0.124739	0.000553027	22	1	1		42790.2	20233.4	8611.64	19407.1	2946.6	19644.8	8925.55	24341.6	12289.6	16609.1	2258.35	9806.86	49.3248	15.8586	42790.2		1	0.47285	0.201253	0.45354	0.0688615	0.459096	0.208589	0.568859	0.287205	0.388153	0.0527772	0.229185
AT3G63140.1	CSP41A - chloroplast stem-loop binding protein of 41 kDa	0.00109452	2.42163	0.865627	0.845228	0.906382	0.863391	0.67955	0.935636	0.386366	0.190033	0.00852437	0.127141	0.107409	0.0221393	0.0428825	0.0198896	375.53	6	5		1.87543e+06	1.37141e+06	1.57386e+06	1.59647e+06	1.86846e+06	1.53125e+06	1.76166e+06	1.47679e+06	1.24509e+06	1.30381e+06	1.69785e+06	1.81158e+06	698226	750978	1.87543e+06		1	0.731253	0.8392	0.851256	0.996284	0.816479	0.93934	0.787441	0.663896	0.695205	0.905313	0.965958
AT2G29450.1	ATGSTU5, ATGSTU1, AT103-1A, GSTU5 - glutathione S-transferase tau 5	0.00114521	15.4084	0.875017	0.738033	0.862196	0.662114	0.732458	0.577716	0.0567884	0.176752	0.326427	0.176399	0.404044	0.20741	0.141053	0.00830572	56.17	1	1		59476.1	44609.1	30167.1	57623.5	58698.6	43861.4	22387.5	56372.4	34840.9	52286.5	40292.4	28428.2	3726.86	3028.25	59476.1		1	0.750035	0.507214	0.968852	0.986929	0.737463	0.376412	0.947817	0.585797	0.879119	0.677456	0.477976
AT4G29060.1	emb2726 - elongation factor Ts family protein	0.00134721	2.72018	0.735951	0.971047	0.850233	0.668558	0.744458	0.56577	0.356979	0.00421114	0.0409454	0.17239	0.0103759	0.103246	0.0576764	0.0645309	476.2	7	7	AT4G29060.2	2.42632e+06	2.44604e+06	3.11857e+06	3.31025e+06	3.218e+06	2.41097e+06	2.23738e+06	2.18881e+06	2.70601e+06	2.22267e+06	1.73784e+06	2.00784e+06	1.33274e+06	1.03064e+06	3.31025e+06		0.732973	0.738928	0.942095	1	0.972131	0.728335	0.675894	0.661221	0.817464	0.671452	0.524986	0.606553
AT5G55220.1	trigger factor type chaperone family protein	0.00192929	6.76983	0.3148	0.834268	0.462524	0.474769	0.743363	0.318549	0.123233	0.00380642	0.234381	0.17152	0.118118	0.20425	0.0854694	0.0115743	52.64	2	2		33657.8	33087.2	106012	70872.5	61890.3	36175.5	41476.8	59185.4	63494.3	94116.1	27363	40176.9	12196.5	13931.8	106012		0.317492	0.312109	1	0.668535	0.583807	0.341241	0.391247	0.558291	0.598937	0.88779	0.258113	0.378985
AT1G01090.1	PDH-E1 ALPHA - pyruvate dehydrogenase E1 alpha	0.0026658	2.81824	0.857567	0.901087	0.838919	0.696058	0.774726	0.850587	0.319734	0.120506	0.0601115	0.227803	0.00487583	0.136935	0.0166442	0.0581398	279.41	6	6		403373	492377	492803	448405	522262	354009	365325	361724	455180	354041	438083	450376	188456	145514	522262		0.772357	0.942778	0.943592	0.858582	1	0.677838	0.699506	0.69261	0.871554	0.677898	0.838817	0.862356
AT3G13750.1	BGAL1 - beta galactosidase 1	0.00344176	5.56461	0.832105	0.595545	0.469452	0.442733	0.481421	0.296236	0.149535	0.237439	0.149614	0.0472541	0.118637	0.124796	0.0451196	0.0424015	181.94	4	4	AT1G45130.1	325736	216357	159530	228451	142033	163801	171540	116889	128072	185560	86102.3	106887	58475.4	38942.7	325736		1	0.66421	0.489752	0.701339	0.436038	0.502865	0.526622	0.358844	0.393177	0.569665	0.264331	0.32814
AT3G49680.1	ATBCAT-3, BCAT3 - branched-chain aminotransferase 3	0.00370601	2.55285	0.638481	0.942368	0.717433	0.653075	0.609938	0.680687	0.369144	0.070159	0.0815043	0.161663	0.0732094	0.0829172	0.00894175	0.0272725	114.08	2	2	AT5G65780.1	48309.4	56449.1	82037.4	72581.4	68234.3	49478.3	57823.4	49329.7	54847.7	45227.8	56360.5	55323.1	31865.6	28701.5	82037.4		0.588871	0.68809	1	0.884736	0.831746	0.60312	0.704842	0.601308	0.66857	0.551307	0.68701	0.674364
AT3G53580.1	diaminopimelate epimerase family protein	0.00401343	2.6367	0.586539	0.942735	0.79059	0.532308	0.733972	0.671823	0.357543	0.0833277	0.0809855	0.111807	0.115789	0.0949502	0.0053617	0.0617773	51.55	1	1		70603.5	86372.8	118490	133816	116373	95214	60275.1	82187.5	107202	89232.7	90407.9	89393.2	53690.4	41999.5	133816		0.527617	0.64546	0.885469	1	0.869649	0.71153	0.450433	0.614184	0.801112	0.666832	0.675615	0.668032
AT3G54660.1	GR, EMB2360, ATGR2 - glutathione reductase	0.0043663	2.98192	0.558375	0.839452	0.771106	0.724254	0.557955	0.623226	0.281514	0.061649	0.22705	0.0229164	0.15858	0.0106405	0.048646	0.0626751	31.11	1	1		51588.8	44117	58182.2	85700.2	67472.7	64695.2	52458.9	71678.6	47172.1	48461.7	56358.5	50462.7	27923.9	20327.8	85700.2		0.601968	0.514783	0.678903	1	0.78731	0.754901	0.612121	0.836388	0.550431	0.565479	0.657624	0.588828
AT4G33030.1	SQD1 - sulfoquinovosyldiacylglycerol 1	0.00438416	2.65618	0.699608	0.941966	0.865503	0.781066	0.674627	0.615916	0.354632	0.0484011	0.0820726	0.00532519	0.10809	0.0931968	0.110917	0.0942769	205.76	4	4		166215	183314	249804	220809	215265	217146	176020	214206	184987	152062	173450	134266	105241	71935.5	249804		0.665383	0.733832	1	0.883932	0.861737	0.869268	0.704635	0.857497	0.740527	0.608727	0.694347	0.537486
AT3G48730.1	GSA2 - glutamate-1-semialdehyde 2,1-aminomutase 2	0.00464923	2.95478	0.905942	0.973695	0.874789	0.708171	0.725412	0.835861	0.329532	0.0260916	0.037201	0.143619	0.0883426	0.103774	0.0157842	0.124794	306.69	6	4	AT5G63570.1	2.18711e+06	2.27805e+06	2.46437e+06	2.33472e+06	2.40607e+06	1.90554e+06	1.89914e+06	1.59125e+06	1.96852e+06	1.60685e+06	2.03237e+06	2.08738e+06	1.02955e+06	594627	2.46437e+06		0.887493	0.924392	1	0.94739	0.976343	0.773235	0.770639	0.645703	0.798791	0.652033	0.824699	0.847022
AT1G09795.1	ATATP-PRT2, HISN1B, ATP-PRT2 - ATP phosphoribosyl transferase 2	0.0062168	3.87231	0.578645	0.760267	0.567381	0.462283	0.764782	0.66265	0.1975	0.0292619	0.0495878	0.0901113	0.0329549	0.332648	0.122298	0.0582757	95.62	1	1		77821.6	83593.5	110930	101149	88023.7	70249.2	61227.5	67727.9	139477	73861.9	80362.6	104486	33294.1	21799.3	139477		0.557954	0.599336	0.795331	0.725203	0.631099	0.503662	0.43898	0.485585	1	0.529564	0.576172	0.749128
AT3G16370.1	GDSL-like Lipase/Acylhydrolase superfamily protein	0.00742128	6.12929	0.624828	0.851144	0.574705	0.611685	0.475315	0.415937	0.138865	0.144034	0.210514	0.00645936	0.156327	0.143701	0.196285	0.0408551	94.54	1	1		60350.4	43433.5	58325.1	83050	48108.6	47349.9	41620.1	59980.7	31036	47913.7	23016.7	46070.4	13932	9133.53	83050		0.726676	0.52298	0.702289	1	0.579272	0.570138	0.501145	0.722225	0.373703	0.576926	0.277142	0.554731
AT1G65960.2	GAD2 - glutamate decarboxylase 2	0.00745199	3.83189	0.469382	0.424803	0.891068	0.64473	0.30379	0.907491	0.236826	0.224817	0.0471356	0.116523	0.198088	0.076037	0.130828	0.0183228	184.78	2	1	AT1G65960.1	31459.7	15541.4	19599.8	22937.3	40487.9	48738.3	39292.5	25266.9	12518	17901.8	40803.6	50067	12505.8	11208.5	50067		0.628352	0.310413	0.391473	0.458132	0.808674	0.973463	0.784799	0.504661	0.250024	0.357557	0.814981	1
AT4G14570.1	acylaminoacyl-peptidase-related	0.00773336	2.33186	0.466495	0.8568	0.639559	0.52053	0.698016	0.52072	0.367432	0.0962828	0.202516	0.0119864	0.0196609	0.0500381	0.0578384	0.0494061	20.56	1	1		290825	216748	388218	544028	352549	343327	275620	290746	360491	398989	305536	261037	218899	180888	544028		0.534578	0.398413	0.713599	1	0.648034	0.631083	0.506628	0.534433	0.662634	0.733398	0.561618	0.479822
AT1G11840.1	ATGLX1, GLX1 - glyoxalase I homolog	0.00845674	3.21668	0.809211	0.979565	0.860122	0.624469	0.936791	0.681011	0.304526	0.0245157	0.0288996	0.0747379	0.11805	0.0867514	0.101267	0.146727	27.07	1	1		85073.2	81504.7	98719.5	102926	93968.5	83089.6	72865.8	55682.5	102734	90106.5	77464	62723.6	42022.4	20665	102926		0.826547	0.791876	0.95913	1	0.91297	0.807275	0.707943	0.540995	0.998134	0.875449	0.752618	0.609404
AT1G18500.1	MAML-4, IPMS1 - methylthioalkylmalate synthase-like 4	0.00847011	4.38373	0.773348	0.825195	0.833262	0.784011	0.47428	0.667303	0.190081	0.0372572	0.167441	0.235803	0.143967	0.104558	0.241299	0.0843099	114.86	2	2	AT1G74040.1	83125.3	77648.4	98083.2	73468.9	103946	69282.8	70913.5	92077	56984.9	41614.6	51628	87099.6	25955.1	13561.3	103946		0.799693	0.747004	0.943594	0.706796	1	0.666524	0.682211	0.885811	0.548214	0.400346	0.496679	0.837927
AT1G60710.1	ATB2 - NAD(P)-linked oxidoreductase superfamily protein	0.00866201	4.9387	0.365272	0.963072	0.717025	0.641542	0.636587	0.477448	0.195005	0.110501	0.0522244	0.271738	0.253707	0.155662	0.0680834	0.0185999	48.96	1	1		11816.6	7652.04	26649.5	24681.3	24229	13987.7	12315.9	21877.6	19898	14031.4	11440.8	14006.7	5547.28	4846.29	26649.5		0.443408	0.287136	1	0.926144	0.909173	0.524877	0.462144	0.820939	0.746656	0.526517	0.429305	0.52559
AT2G04700.1	ferredoxin thioredoxin reductase catalytic beta chain family protein	0.0126511	2.44135	0.917687	0.665123	0.765173	0.760763	0.614633	0.740033	0.375893	0.116408	0.105098	0.184391	0.0322118	0.0843428	0.128358	0.051225	83.77	2	2		134895	112688	99746.4	79696.8	85629.7	120806	105696	99550.5	90955.9	74865.8	87583.2	112070	55592.1	45819.9	134895		1	0.835374	0.739438	0.590807	0.634788	0.895557	0.78354	0.737986	0.674273	0.554994	0.64927	0.830795
AT5G54770.1	THI1, TZ, THI4 - thiazole biosynthetic enzyme, chloroplast (ARA6) (THI1) (THI4)	0.0129992	7.96865	0.670761	0.842062	0.65619	0.419506	0.307033	0.536491	0.105672	0.190754	0.223358	0.103878	0.0441024	0.0993388	0.407451	0.00958678	248.14	2	2		1.0312e+06	1.55031e+06	1.92432e+06	1.31647e+06	1.40406e+06	1.12137e+06	747253	867273	725999	455659	477960	1.5868e+06	216391	190301	1.92432e+06		0.535877	0.805644	1	0.684124	0.729643	0.582737	0.388321	0.450691	0.377276	0.23679	0.248379	0.824602
AT2G29630.1	PY, THIC - thiaminC	0.0130124	13.8146	0.421073	0.93272	0.87354	0.688256	0.535155	0.687142	0.0675167	0.282701	0.0951487	0.104289	0.226546	0.351339	0.369114	0.0386744	150.3	2	2		32138.2	90232	145307	125755	137647	116216	76731.6	123286	113861	41662.6	61921.1	137772	5836.97	13784.4	145307		0.221174	0.620973	1	0.865439	0.947284	0.799797	0.528064	0.848448	0.783589	0.28672	0.426139	0.948145
AT2G37660.1	NAD(P)-binding Rossmann-fold superfamily protein	0.0136376	3.30336	0.470968	0.782743	0.686906	0.540594	0.457924	0.590006	0.236953	0.0235404	0.307248	0.131238	0.0057816	0.107374	0.0884953	0.0460905	156.87	2	2		986256	1.05853e+06	1.22757e+06	2.17083e+06	1.69261e+06	1.2897e+06	1.16466e+06	1.18241e+06	829255	1.15889e+06	1.41664e+06	1.14496e+06	585134	443635	2.17083e+06		0.454323	0.487614	0.565486	1	0.779706	0.594107	0.536506	0.544683	0.382	0.533849	0.652581	0.52743
AT5G11880.1	Pyridoxal-dependent decarboxylase family protein	0.015203	2.65345	0.624286	0.893786	0.66623	0.695736	0.767983	0.770078	0.336839	0.0400459	0.150209	0.0498528	0.0434559	0.198477	0.0587388	0.114572	136.49	3	2	AT3G14390.1	88169.2	96547.7	147943	116515	93348.7	103779	98383.1	107475	134380	92854.6	120072	107783	61818.4	37847.3	147943		0.595969	0.652602	1	0.787572	0.630979	0.701482	0.665008	0.726464	0.908328	0.627639	0.811613	0.728544
AT5G10860.1	Cystathionine beta-synthase (CBS) family protein	0.0152608	2.57422	0.595118	0.951039	0.783053	0.588616	0.430273	0.657053	0.369447	0.00582014	0.069242	0.152082	0.228271	0.0579591	0.0428876	0.0489862	65.08	1	1		37942.7	37421.5	63318.7	57118.3	56391.1	42772.7	27050	47490.8	24649.3	29839.3	39683.6	43524	25586.2	21199.6	63318.7		0.599233	0.591002	1	0.902077	0.890591	0.675515	0.427204	0.750028	0.389289	0.471256	0.626727	0.687379
AT4G18440.1	L-Aspartase-like family protein	0.0158799	3.83097	0.779692	0.807508	0.80945	0.602951	0.714783	0.658998	0.211291	0.190519	0.0962325	0.269478	0.299382	0.10895	0.0233651	0.0435773	404.27	8	8	AT1G36280.2;AT1G36280.1	1.62679e+06	2.30638e+06	1.86511e+06	2.20837e+06	1.56103e+06	2.52226e+06	986849	2.05475e+06	1.60855e+06	1.99718e+06	1.70384e+06	1.62049e+06	610651	455210	2.52226e+06		0.644975	0.914409	0.739461	0.875554	0.6189	1	0.391256	0.814646	0.637743	0.791823	0.67552	0.642477
AT3G29320.1	Glycosyl transferase, family 35	0.0166854	3.76802	0.485073	0.85102	0.845034	0.479212	0.603173	0.494821	0.225853	0.100233	0.00624659	0.219155	0.0959838	0.083909	0.0364407	0.125926	85.27	2	2		107535	144337	219798	222092	259623	179158	106794	142035	172002	141194	121777	135157	81754.4	35519.2	259623		0.414197	0.555948	0.846603	0.855437	1	0.690068	0.411341	0.547082	0.662506	0.543841	0.469053	0.520588
AT4G21880.1	Pentatricopeptide repeat (PPR) superfamily protein	0.0169027	2.95018	0.611285	0.745523	0.807231	0.708295	0.850718	0.703265	0.288361	0.124891	0.213109	0.0180801	0.0592015	0.211117	0.0286535	0.104693	23.24	1	1		34943.4	46744.7	59882.1	39744.8	54790.8	53082.4	44528.9	50123.1	66816.8	46867.7	45636.1	48343.6	24213.8	14321	66816.8		0.522973	0.699596	0.896214	0.594833	0.820016	0.794447	0.666433	0.750157	1	0.701435	0.683003	0.723526
AT1G69740.1	HEMB1 - Aldolase superfamily protein	0.0171025	2.8597	0.701272	0.902142	0.618666	0.53696	0.897438	0.567905	0.315467	0.170058	0.055456	0.194999	0.124907	0.145044	0.0614955	0.0711552	67.92	1	1		92579.7	130901	137498	149995	120548	76607.3	71485.5	99631.9	159339	126655	97418.2	83560.8	58283.3	42249.2	159339		0.581023	0.821521	0.862929	0.941355	0.756551	0.480781	0.448637	0.625282	1	0.794877	0.611389	0.524421
AT1G68560.1	ATXYL1, XYL1, TRG1 - alpha-xylosidase 1	0.0171529	2.16264	0.761272	0.936027	0.849507	0.749977	0.819159	0.87737	0.432816	0.0179757	0.0904717	0.0952659	0.240187	0.130265	0.0403089	0.00970157	22.36	1	1		28633.1	29605.5	33356.9	38250.9	35071.1	29917.7	22190.9	35183.8	34856.9	27810.2	34650.5	32470	16293.2	16818	38250.9		0.748561	0.773982	0.872054	1	0.916871	0.782144	0.580139	0.919815	0.91127	0.727047	0.905873	0.848867
AT4G20260.1	ATPCAP1, PCAP1 - plasma-membrane associated cation-binding protein 1	0.0180102	4.63576	0.697315	0.867501	0.904527	0.667862	0.465484	0.57108	0.195119	0.156038	0.186492	0.135019	0.283474	0.0790941	0.156786	0.100745	228.94	2	2		976916	709997	1.20881e+06	889802	1.20958e+06	978614	565374	1.05029e+06	495389	630688	556666	824864	322179	149845	1.20958e+06		0.807651	0.58698	0.99937	0.735631	1	0.809055	0.467415	0.868308	0.409556	0.521412	0.460216	0.681944
AT3G26450.1	Polyketide cyclase/dehydrase and lipid transport superfamily protein	0.0181617	2.32196	0.529944	0.922063	0.815841	0.585756	0.863265	0.626626	0.397105	0.0656348	0.0216637	0.0215038	0.142325	0.193373	0.0896992	0.111645	55.5	1	1		154052	129242	250549	242360	222127	213999	129665	183464	267286	194191	184442	150535	127242	85039.8	267286		0.576354	0.483533	0.937382	0.906745	0.831046	0.800635	0.485117	0.686395	1	0.726529	0.690053	0.563199
AT5G62790.1	DXR, PDE129 - 1-deoxy-D-xylulose 5-phosphate reductoisomerase	0.0186764	4.70642	0.930072	0.631101	0.543761	0.631603	0.688277	0.604279	0.197617	0.0988936	0.234008	0.13981	0.173666	0.282244	0.0229698	0.0637556	94.54	1	1		138436	119075	110274	64460.2	88961.9	61590.2	104437	70436.5	122911	67653.7	81405.5	85902.4	33598.3	21116.4	138436		1	0.860143	0.79657	0.465632	0.642622	0.4449	0.754403	0.508802	0.887854	0.488701	0.588037	0.620521
AT2G35040.1	AICARFT/IMPCHase bienzyme family protein	0.020653	3.62818	0.425126	0.920143	0.555744	0.564462	0.677095	0.442784	0.25361	0.0353793	0.112935	0.215172	0.0687699	0.122481	0.00827782	0.113864	51.01	1	1		11965.3	13461.5	29905	25128.7	21169.6	12069.5	15426	18334.5	17658.5	22838.5	13416.5	13066.4	9991.99	5176.44	29905		0.400109	0.450143	1	0.840285	0.707894	0.403594	0.515835	0.61309	0.590488	0.763702	0.448638	0.436931
AT3G55440.1	ATCTIMC, TPI, CYTOTPI - triosephosphate isomerase	0.0210033	2.40256	0.577033	0.904333	0.920748	0.73761	0.452942	0.75095	0.383236	0.121389	0.0959876	0.11208	0.206667	0.125121	0.110059	0.0852342	90.49	1	1		1.09177e+06	809022	1.60126e+06	1.37768e+06	1.64704e+06	1.38597e+06	974180	1.45556e+06	600293	891733	1.36502e+06	1.10867e+06	730470	531937	1.64704e+06		0.662867	0.491198	0.972206	0.836459	1	0.841495	0.591474	0.883745	0.364468	0.541416	0.828773	0.673127
AT5G46290.1	KASI, KAS1 - 3-ketoacyl-acyl carrier protein synthase I	0.0211425	2.53566	0.692601	0.980229	0.709243	0.803139	0.849816	0.69021	0.386577	0.161267	0.00746683	0.0099317	0.278403	0.102365	0.00325628	0.0645805	22.75	1	1		78396.3	109299	133537	132106	97054.6	95151.4	82151.1	135501	124959	105343	93836	93212	58569.1	46193.7	135501		0.578568	0.806633	0.985509	0.974949	0.716266	0.702221	0.606278	1	0.9222	0.777433	0.692513	0.687908
AT3G60750.1	Transketolase	0.0216459	2.99882	0.672879	0.640842	0.719465	0.6167	0.331121	0.987855	0.329414	0.163299	0.351149	0.110355	0.00139724	0.0214865	0.0171762	0.0062591	334.12	6	2		1.38684e+06	980574	1.56415e+06	690548	1.40293e+06	1.12839e+06	1.08314e+06	1.08662e+06	609224	555770	1.75917e+06	1.71643e+06	587280	571709	1.75917e+06		0.788349	0.557409	0.889142	0.392543	0.797498	0.641433	0.615712	0.617688	0.346314	0.315928	1	0.975709
AT2G20890.1	PSB29, THF1 - photosystem II reaction center PSB29 protein	0.0225381	2.50186	0.759856	0.981143	0.756991	0.686953	0.770569	0.486157	0.392166	0.0731262	0.0266677	0.123596	0.219335	0.0288817	0.120084	0.0949047	82.26	1	1		163840	142962	201882	194268	135179	170466	107373	169994	159687	151441	81004.1	115289	92719.2	65623.4	201882		0.811564	0.708148	1	0.962286	0.669595	0.844386	0.53186	0.842047	0.790991	0.750147	0.401244	0.571069
AT5G03300.1	ADK2 - adenosine kinase 2	0.0232643	5.19018	0.229274	0.699035	0.43472	0.330077	0.154932	0.33473	0.134684	0.0546219	0.425629	0.151316	0.0547358	0.0261305	0.0380188	0.0518469	78.23	1	1	AT3G09820.1	123594	87956.2	183649	461349	249920	151195	134425	170137	80001.9	62953.1	166830	142025	79050	45222.7	461349		0.267897	0.19065	0.39807	1	0.541717	0.327724	0.291373	0.368781	0.173409	0.136455	0.361613	0.307847
AT4G38810.1	Calcium-binding EF-hand family protein	0.0235691	13.8931	0.279009	0.698328	0.835062	0.628565	0.521972	0.416388	0.0601061	0.010928	0.426629	0.00884475	0.42184	0.405237	0.155404	0.0285179	58.8	1	1		18189.5	17209.1	63436.4	25162.4	53370.1	52576.6	20951.7	58796	51289.5	14934.6	19443.3	33385	2533.71	5092.12	63436.4		0.286736	0.271282	1	0.396656	0.841317	0.828808	0.330279	0.926851	0.808518	0.235426	0.306501	0.526275
AT5G13650.1	elongation factor family protein	0.0243028	5.10406	0.49697	0.864634	0.821733	0.713182	0.635279	0.585866	0.169401	0.196911	0.130152	0.252107	0.199691	0.193113	0.197298	0.0919838	231.26	3	3		128869	229186	344627	278321	360238	231801	307782	206049	278042	179660	160794	261308	84455.4	37594	360238		0.357732	0.636207	0.956665	0.772603	1	0.643467	0.854385	0.57198	0.77183	0.498727	0.446355	0.725376
AT4G01940.1	NFU1, AtCNFU1 - NFU domain protein 1	0.0253625	3.50852	0.545819	0.768201	0.502164	0.405193	0.770872	0.241383	0.219714	0.207325	0.0760877	0.0667615	0.151008	0.324036	0.0326788	0.089707	54.31	1	1		10895.7	18898	22434.6	19497.8	14993.8	12417	8144.51	13973.1	27292.6	14785.6	7218.64	5957.32	7727.82	4265.35	27292.6		0.399218	0.69242	0.822003	0.714399	0.549372	0.454957	0.298414	0.511972	1	0.541744	0.264491	0.218276
AT2G04030.1	CR88, EMB1956, HSP90.5, Hsp88.1, AtHsp90.5 - Chaperone protein htpG family protein	0.0277842	2.99926	0.575609	0.92557	0.714819	0.851512	0.536888	0.533526	0.308599	0.198998	0.10526	0.241899	0.130375	0.0656317	0.07127	0.0856794	50.6	1	1		30614.6	50425.7	59916.2	70395.3	62360.9	38278.9	53452.8	66432.1	41061.3	34527.4	34010.1	41105.3	17459.1	25988.8	70395.3		0.434896	0.716321	0.851139	1	0.885868	0.54377	0.759323	0.943701	0.583296	0.490479	0.483131	0.583922
AT1G29900.1	CARB - carbamoyl phosphate synthetase B	0.0279547	3.23472	0.475596	0.858069	0.795641	0.621691	0.615887	0.698706	0.265268	0.0752578	0.20072	0.134495	0.0754999	0.0753286	0.176711	0.136786	40.27	1	1		13025.2	16307.2	30837.5	22084	27468.3	21602.9	17525.1	20817.7	17349.9	20635	17693.1	25399.6	11162.9	5197.55	30837.5		0.422381	0.528811	1	0.716138	0.890743	0.700539	0.568304	0.675077	0.562621	0.669152	0.573752	0.823659
AT1G67090.1	RBCS1A - ribulose bisphosphate carboxylase small chain 1A	0.0290818	4.93907	0.327224	0.606089	0.739044	0.652449	0.558523	0.364014	0.149632	0.0491595	0.215326	0.369047	0.18363	0.225898	0.00510099	0.0674208	37.99	1	1		21857.5	17659.6	45790.8	27403.4	60382.4	28868.1	31556	47236.8	43370.1	24079.8	21762.2	22197.8	6156.51	11913.8	60382.4		0.361985	0.292463	0.758347	0.453831	1	0.478088	0.522603	0.782294	0.718257	0.398789	0.360407	0.367621
AT1G76080.1	ATCDSP32, CDSP32 - chloroplastic drought-induced stress protein of 32 kD	0.0299272	3.75739	0.541577	0.854344	0.531388	0.631156	0.695919	0.447834	0.227377	0.0363511	0.205989	0.0581573	0.171146	0.228037	0.175858	0.0751401	60.98	1	1		47052.8	51741.8	91210.2	64639.5	52218.9	44717.2	46529.7	68606	78182.2	48767.6	29505	52189	25585.3	15892.9	91210.2		0.515872	0.567281	1	0.708687	0.572512	0.490265	0.510138	0.752175	0.857165	0.534672	0.323484	0.572184
AT5G66190.1	ATLFNR1, FNR1 - ferredoxin-NADP(+)-oxidoreductase 1	0.0306502	2.29841	0.618665	0.742003	0.928399	0.604989	0.764525	0.801903	0.403932	0.0512638	0.0135787	0.101259	0.129335	0.0569254	0.0495741	0.158764	220.1	3	3		1.39398e+06	1.23967e+06	1.55891e+06	1.59979e+06	1.82369e+06	2.12849e+06	1.09306e+06	1.48237e+06	1.71296e+06	1.54161e+06	1.63223e+06	1.78146e+06	1.09872e+06	620815	2.12849e+06		0.654914	0.582416	0.732401	0.751604	0.856798	1	0.513535	0.696442	0.804777	0.724273	0.766849	0.836957
AT1G62750.1	ATSCO1, ATSCO1/CPEF-G, SCO1 - Translation elongation factor EFG/EF2 protein	0.0313268	5.67935	0.277343	0.785373	0.511798	0.406464	0.534487	0.342285	0.138286	0.0500776	0.303529	0.1538	0.194153	0.0998865	0.0556015	0.0821229	48.58	1	1		127163	164388	525615	299992	326171	211846	141483	285804	318059	243810	200575	159245	103207	42162.7	525615		0.241933	0.312753	1	0.570746	0.620552	0.403045	0.269177	0.543751	0.605118	0.463857	0.381601	0.302969
ATCG00120.1	ATPA - ATP synthase subunit alpha	0.0321815	2.33204	0.591352	0.91834	0.58	0.419475	0.80863	0.504082	0.393792	0.114311	0.115484	0.0710682	0.0113501	0.25429	0.143632	0.079466	69.32	1	1		416113	316037	619047	517945	327939	390157	254707	264643	611891	389269	249178	374923	208991	278561	619047		0.672182	0.510522	1	0.836681	0.529748	0.630253	0.41145	0.427501	0.98844	0.62882	0.402519	0.605645
AT3G27740.1	CARA - carbamoyl phosphate synthetase A	0.0335281	8.52632	0.229601	0.738289	0.587614	0.354092	0.309224	0.350513	0.0865894	0.0572374	0.370115	0.3452	0.141717	0.118638	0.0273129	0.055017	31.34	1	1		9463.18	6626.9	35039.2	16698.9	29142.3	12036.7	8895.86	15918.3	13774.4	7895.51	11605	12958.4	4397.14	1670.9	35039.2		0.270074	0.189128	1	0.476578	0.831707	0.343521	0.253883	0.454302	0.393114	0.225334	0.3312	0.369827
AT5G66550.1	Maf-like protein	0.0335963	2.82437	0.519153	0.904784	0.793359	0.695938	0.7019	0.607903	0.320349	0.0723525	0.0931733	0.292235	0.0814851	0.110843	0.063806	0.122042	79.65	1	1		26684	32518.2	47832.5	55345.6	57018.1	33453.5	36395.8	42966.4	35552	44490	37234	32088.9	23186.2	13345.2	57018.1		0.467992	0.570314	0.838901	0.970668	1	0.586717	0.63832	0.753557	0.623522	0.780278	0.65302	0.562785
AT1G66200.1	ATGSR2, GSR2, GLN1;2 - glutamine synthase clone F11	0.0336562	3.08693	0.358105	0.47469	0.795556	0.641821	0.41114	0.520895	0.257718	0.0803552	0.00358238	0.289127	0.177953	0.0878472	0.0736178	0.0749547	76.54	2	1	AT1G66200.2	102130	140652	161770	160053	338982	200376	260220	174911	160425	118312	158928	194220	105328	69395.3	338982		0.301285	0.414925	0.477223	0.472157	1	0.591112	0.767653	0.515989	0.473257	0.349022	0.468839	0.572951
AT5G14260.1	Rubisco methyltransferase family protein	0.0338581	2.10852	0.919567	0.627827	0.881144	0.644029	0.580905	0.766519	0.43612	0.113749	0.0217506	0.0157896	0.194623	0.0936105	0.045851	0.118741	74.66	1	1		312198	261977	200808	191205	278578	271606	244029	158100	202023	160693	229184	249428	162369	109943	312198		1	0.839135	0.643207	0.612447	0.892309	0.869979	0.781648	0.50641	0.647098	0.514713	0.734097	0.79894
AT5G04140.1	GLU1, GLS1, GLUS, FD-GOGAT - glutamate synthase 1	0.0340911	2.19865	0.92678	0.933577	0.796647	0.754344	0.734158	0.826668	0.424615	0.0632442	0.0731741	0.287584	0.124878	0.0576847	0.157688	0.0113959	220.92	5	4	AT2G41220.1	1.06841e+06	1.17674e+06	1.19348e+06	1.06814e+06	1.21126e+06	718636	806752	1.02067e+06	839853	938666	866254	1.13637e+06	504560	524081	1.21126e+06		0.88206	0.9715	0.985319	0.881835	1	0.593295	0.666042	0.842646	0.693369	0.774948	0.715166	0.93817
AT5G35360.1	CAC2 - acetyl Co-enzyme a carboxylase biotin carboxylase subunit	0.0346352	2.61722	0.542929	0.876081	0.641518	0.511633	0.712453	0.611743	0.334737	0.0528433	0.175248	0.0285392	0.206183	0.0319493	0.0694452	0.0777771	62.05	1	1		378358	329632	652011	490418	405119	431435	238531	428649	449797	479257	430880	366846	254111	182394	652011		0.580294	0.505563	1	0.752162	0.621338	0.661699	0.365839	0.657426	0.689861	0.735044	0.660848	0.562638
AT5G48300.1	ADG1, APS1 - ADP glucose pyrophosphorylase 1	0.0350592	2.67826	0.526122	0.813143	0.685877	0.595084	0.46086	0.642905	0.303609	0.00385552	0.264255	0.1947	0.00220376	0.0637448	0.0627181	0.0954876	52.29	1	1		32187.2	31855.3	60862.8	38117.5	50123.5	33365.1	36313.3	36123.6	30792.6	25305.9	41828.1	36429.8	22587.9	14369	60862.8		0.528848	0.523396	1	0.626287	0.82355	0.548203	0.596642	0.593526	0.505935	0.415786	0.687253	0.598557
AT3G01120.1	MTO1, CGS, ATCYS1, CGS1 - Pyridoxal phosphate (PLP)-dependent transferases superfamily protein	0.0390268	2.35825	0.611426	0.825924	0.853569	0.93617	0.923411	0.907658	0.396977	0.241132	0.196831	0.185741	0.0902697	0.0992783	0.0366769	0.0863963	61.25	1	1		42371.3	75141.7	92744.1	65994.3	94647.1	69404.5	83829.6	96097.5	95483.5	81991.4	89715.9	84731.4	44019.2	32277.7	96097.5		0.44092	0.781932	0.965104	0.686744	0.984907	0.72223	0.872339	1	0.993611	0.85321	0.933592	0.881723
AT1G20440.1	COR47, RD17, AtCOR47 - cold-regulated 47	0.039487	Infinity	0.560093	0.0992714	0.548379	0.0695062	0.238005	0.267778	0	0.622123	0.104544	0.533875	0.0982966	0.182236	0.0581024	0	28.4	1	1		18043.1	2168.52	3124.97	457.354	3083.06	16705.8	0	2508.21	6619.37	1969.31	4090.25	5572.83	0	0	18043.1		1	0.120186	0.173195	0.0253479	0.170872	0.925885	0	0.139012	0.366865	0.109145	0.226693	0.308863
AT1G03220.1	Eukaryotic aspartyl protease family protein	0.0419569	3.01062	0.399303	0.840475	0.600003	0.625975	0.685629	0.418727	0.27917	0.174741	0.225603	0.0191368	0.222258	0.0657808	0.0361264	0.0719767	63.15	1	1		9602.48	18208.3	34824.2	23713.5	21365.8	20423.4	16326.1	27272	22256.6	25496.3	15471.4	13692.2	7949.49	11494.3	34824.2		0.275742	0.522864	1	0.680949	0.613535	0.586471	0.468815	0.783135	0.639115	0.732143	0.444272	0.393181
AT5G50920.1	CLPC, ATHSP93-V, HSP93-V, DCA1, CLPC1 - CLPC homologue 1	0.0425088	2.09128	0.71537	0.921517	0.744519	0.786808	0.671204	0.625276	0.440647	0.0967181	0.110991	0.255852	0.0115279	0.0460615	0.0290401	0.0541112	121.31	2	2	AT2G25140.1;AT3G48870.1	225525	273204	348581	293865	322588	196462	277108	271425	245322	222615	225117	210801	140263	166938	348581		0.64698	0.78376	1	0.843034	0.925434	0.563604	0.79496	0.778657	0.703775	0.638634	0.645811	0.604742
AT5G38410.1	Ribulose bisphosphate carboxylase (small chain) family protein	0.0437878	2.31618	0.793572	0.646726	0.78442	0.566043	0.384019	0.871556	0.376291	0.154156	0.214695	0.304877	0.103471	0.0445909	0.136473	0.0352653	67.84	1	1	AT5G38430.1	2.20318e+07	1.67102e+07	1.94923e+07	1.20808e+07	2.44099e+07	1.38853e+07	1.5603e+07	1.20311e+07	8.6042e+06	1.01435e+07	1.8919e+07	2.36302e+07	8.57654e+06	9.79393e+06	2.44099e+07		0.902576	0.684567	0.798538	0.494914	1	0.568839	0.639208	0.492878	0.352488	0.415549	0.775055	0.968057
AT5G16970.1	AT-AER, AER - alkenal reductase	0.0438989	2.04799	0.808006	0.776245	0.956827	0.767128	0.691768	0.742886	0.467202	0.00591088	0.125071	0.0610553	0.0955933	0.178433	0.148934	0.0550604	48.01	1	1		79481	78662.9	67309.2	84618.5	89410.8	97860.6	68456.7	81686.4	55349.7	80044	83005.2	62393.4	41910.6	49530.7	97860.6		0.812185	0.803826	0.687807	0.864684	0.913655	1	0.699533	0.834722	0.565597	0.817939	0.848198	0.637574
AT1G32500.1	ATNAP6, NAP6 - non-intrinsic ABC protein 6	0.044321	2.63454	0.565532	0.798544	0.733665	0.643841	0.420742	0.571759	0.303105	0.159702	0.284902	0.270282	0.034218	0.0195645	0.00961273	0.00584063	71.61	1	1		21507.4	32239.7	47519.2	28373.1	43944.9	25781.4	29445	31744.5	20650.7	19335.9	26846.5	27492.5	14207.1	14599.6	47519.2		0.452605	0.678458	1	0.597088	0.924783	0.542547	0.619645	0.668036	0.434576	0.406907	0.564962	0.578556
AT1G55490.1	CPN60B, LEN1 - chaperonin 60 beta	0.046068	4.1742	0.367986	0.92666	0.548148	0.49813	0.582302	0.46169	0.221997	0.0161447	0.103718	0.339066	0.120523	0.131035	0.0147688	0.0733998	101.83	1	1		62907.9	66936	176425	150547	139006	54408.1	72847.2	102918	119080	86386	83296.2	79611.3	48322.6	30009.1	176425		0.35657	0.379402	1	0.853321	0.787903	0.308392	0.412907	0.583353	0.674958	0.489647	0.472133	0.451247
AT1G47128.1	RD21, RD21A - Granulin repeat cysteine protease family protein	0.0466114	3.36314	0.510929	0.867989	0.893874	0.764911	0.535341	0.694192	0.265786	0.183862	0.186691	0.0217737	0.239648	0.114854	0.0593536	0.154442	49.08	1	1		18896	11230.2	29481.7	21697.9	25899	26806.8	17555	27546.7	18177.1	13388.4	19228.6	21703.3	11055.4	4616.21	29481.7		0.640939	0.38092	1	0.735978	0.878478	0.90927	0.595454	0.934368	0.616555	0.454127	0.652223	0.736162
AT5G52430.1	hydroxyproline-rich glycoprotein family protein	0.0466773	2.29441	0.831848	0.835807	0.782643	0.714373	0.66168	0.975485	0.425157	0.116073	0.0318005	0.0479365	0.00198973	0.0200308	0.03467	0.209592	26.31	1	1		1.23945e+06	1.01683e+06	1.16401e+06	1.10302e+06	1.01544e+06	1.10738e+06	970734	966918	916573	878155	1.35619e+06	1.28969e+06	777585	375601	1.35619e+06		0.913924	0.749773	0.858294	0.813321	0.748747	0.81654	0.71578	0.712966	0.675844	0.647516	1	0.950969
AT1G06680.1	PSBP-1, OEE2, PSII-P, OE23 - photosystem II subunit P-1	0.0467105	3.87157	0.418312	0.831425	0.733333	0.562159	0.462865	0.454426	0.214752	0.103962	0.238401	0.2062	0.280487	0.10597	0.0150683	0.0779561	92.1	1	1		860839	603502	1.7503e+06	1.16018e+06	1.53875e+06	1.02835e+06	636801	1.33109e+06	941304	678999	776731	814030	472361	279397	1.7503e+06		0.491825	0.3448	1	0.66285	0.879139	0.587528	0.363825	0.760493	0.537797	0.387934	0.443771	0.465081
AT4G00490.1	BAM2, BMY9 - beta-amylase 2	0.0475703	3.94969	0.675856	0.57756	0.956552	0.595506	0.511416	0.676702	0.242184	0.0743088	0.0794425	0.0614453	0.0171911	0.0419408	0.00487574	0.191196	67.55	1	1		153378	131249	109787	133444	210568	192270	122835	127954	101443	113932	141766	143218	79464	22528.1	210568		0.7284	0.623312	0.521386	0.633734	1	0.913103	0.58335	0.607662	0.481759	0.541073	0.673255	0.68015
AT5G36700.1	ATPGLP1, PGLP1 - 2-phosphoglycolate phosphatase 1	0.0480684	2.48437	0.769383	0.97617	0.819002	0.510401	0.868775	0.682706	0.392924	0.102057	0.0337009	0.0256754	0.11558	0.115079	0.0655123	0.214008	56.98	1	1	AT5G36700.3	691458	572869	782490	821650	658015	687850	352220	486523	780689	646969	599008	522883	447183	198508	821650		0.841549	0.697218	0.95234	1	0.800847	0.837157	0.428674	0.592129	0.950148	0.787402	0.729031	0.636382
AT1G55480.1	ZKT - protein containing PDZ domain, a K-box domain, and a TPR region	0.0485479	2.35912	0.763774	0.803736	0.639663	0.837829	0.636823	0.793769	0.355144	0.222292	0.0416398	0.135392	0.0925025	0.0267645	0.291654	0.0534931	48.79	1	1		41922.3	27612.2	37926.6	35246	24759.7	33475.6	41115.7	35160.8	29849.9	28126.9	26744.9	45520.3	17888.1	14444.5	45520.3		0.920958	0.60659	0.833179	0.774292	0.543927	0.7354	0.903238	0.77242	0.655749	0.617898	0.587539	1
AT3G48060.1	BAH domain ;TFIIS helical bundle-like domain	0.0490347	3.26473	0.745272	0.763392	0.747977	0.495557	0.471272	0.727659	0.23383	0.169211	0.0210065	0.356414	0.0340012	0.133029	0.236544	0.103977	22.63	1	1		799364	578202	719257	691801	924203	458362	480215	435775	522487	348615	517920	827088	284056	148157	924203		0.864923	0.625622	0.778246	0.748538	1	0.495954	0.5196	0.471515	0.565338	0.377206	0.560397	0.894921
AT1G49970.1	CLPR1, NCLPP5, SVR2 - CLP protease proteolytic subunit 1	0.0498147	2.01692	0.753343	0.698298	0.755454	0.750367	0.581226	0.984357	0.488049	0.14757	0.139472	0.0822941	0.0743586	0.0567381	0.0221219	0.132298	45.02	1	1		24139.2	18265.6	22428.8	16877.6	22899.5	19624.1	22598.5	19638.8	17487.4	15229.1	28144.4	27263.9	16368.7	11103	28144.4		0.85769	0.648995	0.79692	0.599677	0.813644	0.697263	0.802947	0.697788	0.621346	0.541106	1	0.968715
AT1G10760.1	SEX1, SOP1, SOP, GWD1, GWD - Pyruvate phosphate dikinase, PEP/pyruvate binding domain	0.0498162	3.2409	0.492522	0.924942	0.710994	0.664264	0.524396	0.559675	0.285397	0.0221267	0.106149	0.214882	0.0843617	0.15803	0.0973442	0.147537	57.88	1	1		69082.8	73615.9	123119	144865	125010	80986.8	87587.2	104870	59778.9	92154.5	71106	91048.9	56457	26231.1	144865		0.476876	0.508168	0.849883	1	0.862938	0.559049	0.604611	0.723917	0.412652	0.636139	0.490842	0.628507
AT1G65930.1	cICDH - cytosolic NADP+-dependent isocitrate dehydrogenase	0.0688204	2.11719	0.553804	0.88838	0.886667	0.752668	0.635271	0.732393	0.419604	0.0428245	0.0724253	0.160276	0.292106	0.164964	0.109156	0.00251564	118.11	2	2		367613	329496	526898	591363	629382	486723	343717	603715	473244	326413	509534	412377	265211	262972	629382		0.584085	0.523522	0.837168	0.939592	1	0.773335	0.546118	0.959219	0.751918	0.518624	0.809578	0.655209
[truncated: 2 more columns]

## Sheet: irregularly regulated
Table S7C. List of irregularly-regulated proteins in ein2 DD line (0-24h with ANOVA p≤0.5 and Max fold change≥2.0)				Normalized abundance (relative to maximum)																		Normalized abundance																Max. normalization of normalized abundance
				MEAN							SD											0h		2h		4h		6h		8h		10h		24h				0h		2h		4h		6h		8h		10h
Protein code	Description	Anova (p)	Max f change	0h	2h	4h	6h	8h	10h	24h	0h	2h	4h	6h	8h	10h	24h	Conf score	Peptide count	Peptides used for quant	Additional accession	replicate 1	replicate 2	replicate 1	replicate 2	replicate 1	replicate 2	replicate 1	replicate 2	replicate 1	replicate 2	replicate 1	replicate 2	replicate 1	replicate 2	Max.		replicate 1	replicate 2	replicate 1	replicate 2	replicate 1	replicate 2	replicate 1	replicate 2	replicate 1	replicate 2	replicate 1	replicate 2
AT3G58600.1	Adaptin ear-binding coat-associated protein 1 NECAP-1	1.26327e-06	Infinity	0.130851	0	0.570796	0.590991	0	0.258425	0	0.0630902	0	0.0388759	0.578426	0	0.270807	0	29.15	1	1		3495.79	7112.51	0	0	24251.9	22023.3	40535.7	7376.81	0	0	2713.26	18237.6	0	0	40535.7		0.0862398	0.175463	0	0	0.598286	0.543307	1	0.181983	0	0	0.066935	0.449914
AT1G78870.1	UBC35, UBC13A - ubiquitin-conjugating enzyme 35	6.25502e-05	Infinity	0	0	0	0.540801	0	0	0	0	0	0	0.649405	0	0	0	42.7	1	1	AT1G16890.1	0	0	0	0	0	0	3337.21	272.323	0	0	0	0	0	0	3337.21		0	0	0	0	0	0	1	0.081602	0	0	0	0
AT3G61440.1	ATCYSC1, ARATH;BSAS3;1, CYSC1 - cysteine synthase C1	0.000571079	2.8642	0.329668	0.4883	0.482828	0.680198	0.438042	0.944235	0.925705	0.0584461	0.108916	0.0827714	0.000865923	0.000488433	0.0788633	0.0336409	63.04	1	1		8242.39	10605.1	16159.9	11756.8	15475	12128.9	19426.4	19461.4	12531.6	12511.8	25397.5	28585.6	25781.9	27141.9	28585.6		0.28834	0.370995	0.565315	0.411285	0.541356	0.4243	0.679585	0.68081	0.438387	0.437696	0.88847	1
AT1G53750.1	RPT1A - regulatory particle triple-A 1A	0.00089587	Infinity	0	0	0.643066	0.637888	0.00515288	0.532622	0.535107	0	0	0.336787	0.174282	0.00728728	0.0576309	0.657458	30.9	1	1	AT1G53780.1	0	0	0	0	7298.47	3353.69	6303.87	4262.51	85.3556	0	4073.83	4748.86	8282.32	581.54	8282.32		0	0	0	0	0.881211	0.404922	0.761124	0.514652	0.0103058	0	0.49187	0.573373
AT3G51800.1	ATG2, EBP1, ATEBP1 - metallopeptidase M24 family protein	0.0011488	3.60289	0.622985	0.679366	0.570233	0.780293	0.910399	0.252686	0.728863	0.0576294	0.0294081	0.158107	0.0723205	0.126715	0.0527673	0.0527723	44.51	1	1		170454	194314	192802	204978	134210	199670	213466	243408	292758	240295	63052.4	84899.2	202456	224305	292758		0.582234	0.663735	0.658571	0.700161	0.458434	0.682032	0.729155	0.831431	1	0.820798	0.215374	0.289998
AT5G35530.1	Ribosomal protein S3 family protein	0.00135736	Infinity	0	0.0509807	0.239728	0.585	0.104036	0.364612	0.299215	0	0.039052	0.094183	0.586899	0.0966805	0.470725	0.288649	35.56	1	1		0	0	874.707	260.056	1926.83	3409.2	11129.3	1891.99	1918.69	397.012	353.451	7762.32	5601.63	1058.5	11129.3		0	0	0.0785946	0.0233667	0.173131	0.306326	1	0.17	0.172399	0.0356725	0.0317585	0.697465
AT4G09010.1	APX4, TL29 - ascorbate peroxidase 4	0.00152071	4.3765	0.859237	0.21609	0.19633	0.540419	0.626375	0.199126	0.701891	0.199069	0.0792957	0.00816454	0.189173	0.0309215	0.060225	0.108942	117.72	1	1		72665.5	52208.3	11627.9	19776.6	13846.9	14685.9	29549.7	48989.9	43927	47104.6	17564.1	11375.1	45405.5	56600.9	72665.5		1	0.718474	0.160019	0.27216	0.190557	0.202103	0.406653	0.674184	0.60451	0.648239	0.241711	0.156541
AT2G05710.1	ACO3 - aconitase 3	0.00238799	2.22137	0.534329	0.540193	0.89124	0.754824	0.401211	0.77997	0.651991	0.045857	0.0201502	0.153809	0.0448674	0.0237153	0.00998806	0.134911	153.49	3	2		10493.9	11849.8	11592.4	10996.5	20908.2	16360.3	15118.7	16445.3	8739.22	8037.99	16455.4	16160.1	11637.4	15626.5	20908.2		0.501903	0.566755	0.554441	0.525944	1	0.782481	0.723098	0.786551	0.417981	0.384442	0.787032	0.772907
AT1G70730.1	PGM2 - Phosphoglucomutase/phosphomannomutase family protein	0.00328482	2.18127	0.407769	0.659276	0.764931	0.715896	0.774774	0.889456	0.871998	0.0271655	0.0503187	0.0741855	0.0533466	0.0514224	0.119142	0.181022	115.71	2	2		100549	110490	161396	179810	211518	184369	175493	195016	209900	191081	208367	251968	258773	192526	258773		0.38856	0.426978	0.623695	0.694856	0.817388	0.712474	0.678175	0.753618	0.811135	0.738413	0.80521	0.973702
AT1G50480.1	THFS - 10-formyltetrahydrofolate synthetase	0.00374885	3.62152	0.272902	0.501673	0.841931	0.568411	0.462127	0.98832	0.431159	0.0473967	0.0049824	0.0855062	0.0435586	0.123947	0.0165186	0.159269	84.41	1	1		7932.34	10153.4	16740.1	16506.7	29901.7	25894.7	19855.5	17814.3	12408.9	18217.2	33136	32361.9	18018.6	10555.1	33136		0.239388	0.306417	0.505196	0.49815	0.902393	0.781469	0.599212	0.537611	0.374483	0.549771	1	0.976639
AT3G06580.1	GAL1, GALK - Mevalonate/galactokinase family protein	0.00384504	Infinity	0.0347071	0.596902	0	0.0204344	0.59977	0	0	0.000979923	0.570067	0	0.0288986	0.282955	0	0	23.39	1	1		1272.37	1222.56	35942.6	6965.83	0	0	1468.93	0	28748.7	14366	0	0	0	0	35942.6		0.0354	0.0340142	1	0.193804	0	0	0.0408688	0	0.79985	0.399691	0	0
AT5G34850.1	ATPAP26, PAP26 - purple acid phosphatase 26	0.0052386	2.24768	0.929915	0.413722	0.622336	0.558859	0.457557	0.596606	0.612259	0.0991147	0.0862285	0.0487942	0.0331902	0.0899526	0.0241041	0.0182501	64.13	1	1		93461	108697	51598	38342.8	63895.7	71396.4	58195.3	63297.3	56648.9	42821.3	62996.6	66701.9	65148	67953.4	108697		0.859831	1	0.474695	0.35275	0.587833	0.656839	0.53539	0.582328	0.521163	0.393951	0.579562	0.61365
AT1G73060.1	LPA3 - Low PSII Accumulation 3	0.00529171	2.12101	0.837586	0.879686	0.659312	0.706425	0.784756	0.414748	0.813703	0.094605	0.170149	0.0329121	0.067368	0.0307759	0.0703763	0.0836491	186.44	3	3		180472	153777	151518	199531	126910	136197	131449	150459	160925	152241	72825.7	92684.5	150557	174161	199531		0.904482	0.77069	0.759372	1	0.63604	0.682585	0.658788	0.754061	0.806518	0.762994	0.364985	0.464512
AT2G44160.1	MTHFR2 - methylenetetrahydrofolate reductase 2	0.00542143	2.55047	0.710725	0.805576	0.916905	0.78147	0.359504	0.75621	0.775753	0.179409	0.0497722	0.117513	0.134767	0.0184932	0.0619215	0.114776	44.55	1	1		80624.8	56201.9	74155.8	80931.3	96258.5	80261.4	66050.2	84396.1	35864.1	33346.6	68577	77006.4	66860.6	82485.1	96258.5		0.837587	0.583864	0.770381	0.84077	1	0.833811	0.686175	0.876765	0.372581	0.346428	0.712425	0.799995
AT2G39770.1	CYT1, VTC1, SOZ1, EMB101, GMP1 - Glucose-1-phosphate adenylyltransferase family protein	0.00626953	7.79264	0.114347	0.891068	0.51665	0.43245	0.680794	0.336203	0.358152	0.0391665	0.154053	0.157864	0.190433	0.161639	0.0121336	0.160668	48.69	1	1		5134.02	8415.78	46340.3	59248.4	37224.4	23997	17643.8	33600.1	47107.8	33564.1	20427.8	19411.1	14488.8	27951.1	59248.4		0.0866525	0.142042	0.782136	1	0.628277	0.405023	0.297794	0.567106	0.79509	0.566499	0.344782	0.327623
AT1G14610.1	TWN2, VALRS - valyl-tRNA synthetase / valine--tRNA ligase (VALRS)	0.00709528	4.00768	0.467522	0.21349	0.855598	0.697792	0.389907	0.623591	0.518782	0.17092	0.0317697	0.204215	0.17018	0.0477676	0.141158	0.0322354	71.62	2	1		6139.75	10420.8	4178.98	3383.24	17711	12596	14489.8	10227.3	7503.85	6307.41	9276.6	12812.2	8784.43	9591.84	17711		0.346664	0.588381	0.235954	0.191025	1	0.711196	0.818127	0.577456	0.423684	0.35613	0.523777	0.723405
AT1G32470.1	Single hybrid motif superfamily protein	0.00732738	2.09991	0.716148	0.952251	0.917691	0.472417	0.842844	0.992033	0.795504	0.196274	0.0409521	0.102515	0.0536733	0.0814744	0.0112677	0.0179544	206.95	3	2		1.79687e+06	1.21347e+06	2.06226e+06	1.94054e+06	1.77641e+06	2.08112e+06	913139	1.07267e+06	1.89254e+06	1.65037e+06	2.06827e+06	2.10176e+06	1.69864e+06	1.64528e+06	2.10176e+06		0.854935	0.577361	0.981208	0.923293	0.845202	0.99018	0.434464	0.51037	0.900456	0.785233	0.984065	1
AT2G05220.1	Ribosomal S17 family protein	0.0107	2.13884	0.412779	0.882869	0.75298	0.610425	0.648995	0.694376	0.439489	0.03454	0.165649	0.000637108	0.0777834	0.109461	0.0829992	0.0993659	39.7	1	1		64534.1	57323.9	147607	113028	111078	111211	81984.3	98221.4	84371.3	107221	93831.7	111158	75242.7	54500.4	147607		0.437203	0.388356	1	0.765737	0.752529	0.75343	0.555424	0.665426	0.571595	0.726396	0.635687	0.753065
AT3G11670.1	DGD1 - UDP-Glycosyltransferase superfamily protein	0.0107004	2.24774	0.814697	0.954617	0.76258	0.424701	0.863245	0.665736	0.625063	0.18574	0.064181	0.039666	0.0814563	0.177908	0.0110389	0.0399307	23.73	1	1		82678.2	59721.8	87394.4	79462	69096.5	64194	42150.3	32082.8	86437.1	64448.6	57499.5	58863.8	57094.7	52159.5	87394.4		0.946035	0.683359	1	0.909234	0.790628	0.734532	0.4823	0.367103	0.989045	0.737445	0.657931	0.673542
AT2G36460.1	Aldolase superfamily protein	0.0127977	2.07987	0.526212	0.490077	0.838137	0.767974	0.476984	0.992065	0.557003	0.0215647	0.0827841	0.058414	0.208862	0.0876285	0.0112221	0.108051	612.27	6	1	AT2G36460.2	59470.4	63020	50226.5	63852.6	102357	92742.3	72194.4	106573	62727.4	48303.8	114542	116389	55936.4	73721.4	116389		0.510963	0.54146	0.43154	0.548615	0.879442	0.796832	0.620286	0.915661	0.538946	0.415021	0.98413	1
AT3G22200.1	POP2, GABA-T, HER1 - Pyridoxal phosphate (PLP)-dependent transferases superfamily protein	0.0130127	Infinity	0.00788087	0.504168	0	0	0.508052	0	0.00517866	0.0111452	0.701213	0	0	0.607694	0	0.00532216	44.45	1	1		2422.74	0	1281.22	153710	0	0	0	0	12042.8	144142	0	0	1374.47	217.55	153710		0.0157617	0	0.00833531	1	0	0	0	0	0.0783478	0.937757	0	0
AT1G74090.1	SOT18, ATSOT18, ATST5B - desulfo-glucosinolate sulfotransferase 18	0.0145677	2.20122	0.879184	0.697859	0.529347	0.702611	0.610252	0.399408	0.548871	0.17086	0.18918	0.0138834	0.0385135	0.0416235	0.0395499	0.0448485	51.01	1	1		45621.6	60157.6	33934.2	50028.8	31253.7	32434.8	40629.1	43905.7	34940.7	38481.9	22345.1	25709.8	34926.5	31111	60157.6		0.758368	1	0.564088	0.831629	0.51953	0.539164	0.675377	0.729844	0.58082	0.639684	0.371442	0.427374
ATCG00480.1	ATPB, PB - ATP synthase subunit beta	0.0163696	2.30357	0.93699	0.771172	0.488665	0.480725	0.807321	0.406756	0.479727	0.089109	0.228451	0.0377698	0.0783555	0.0788576	0.0233189	0.152365	142.61	3	3		5.77955e+06	5.05122e+06	3.5234e+06	5.39065e+06	2.66991e+06	2.97862e+06	2.45816e+06	3.0986e+06	4.34368e+06	4.98823e+06	2.25557e+06	2.44617e+06	2.14993e+06	3.39528e+06	5.77955e+06		1	0.873981	0.609633	0.932711	0.461958	0.515372	0.42532	0.536131	0.751561	0.863082	0.390267	0.423245
AT1G32200.1	ATS1, ACT1 - phospholipid/glycerol acyltransferase family protein	0.0169554	2.25145	0.887694	0.394277	0.451225	0.618169	0.400736	0.525343	0.581159	0.158825	0.00103145	0.0749658	0.0294919	0.0689891	0.114063	0.129879	28.06	1	1		77282.2	99669.2	39224.6	39370	39689.9	50256.6	63690.9	59533.9	35078.9	44803.1	44321.7	60399.3	67077.1	48770.1	99669.2		0.775387	1	0.393548	0.395007	0.398216	0.504234	0.639023	0.597315	0.351953	0.449519	0.444688	0.605998
AT2G13360.1	AGT, AGT1, SGAT - alanine:glyoxylate aminotransferase	0.0172307	4.43703	0.196238	0.550865	0.673314	0.634054	0.411536	0.870713	0.269651	0.00420155	0.198674	0.0907439	0.183479	0.16413	0.18284	0.126019	49.06	1	1		6109.61	5927.38	12586.1	21203.3	22618	18682.2	23425.1	15467	9062.15	16181	30669.4	22739.1	11003	5537.12	30669.4		0.199209	0.193267	0.410381	0.691349	0.73748	0.609148	0.763793	0.504315	0.295479	0.527594	1	0.741425
AT1G23310.1	GGT1, AOAT1, GGAT1 - glutamate:glyoxylate aminotransferase	0.0175561	2.16616	0.628744	0.785817	0.579535	0.415543	0.900134	0.628899	0.611763	0.0122547	0.0957715	0.0429645	0.0730404	0.141232	0.148758	0.0576226	80.27	1	1		81479.4	79264	91793.4	109107	70197.8	77964.8	59720.4	46516.3	102297	127829	66945.4	93837.5	83409.4	72992.6	127829		0.63741	0.620079	0.718096	0.853537	0.549154	0.609915	0.46719	0.363895	0.800268	1	0.523711	0.734087
AT5G58330.1	lactate/malate dehydrogenase family protein	0.0185009	2.32146	0.865542	0.8075	0.372843	0.525976	0.793789	0.427609	0.57938	0.00882223	0.272235	0.0720618	0.00176498	0.061081	0.119033	0.0975325	155.43	2	2		126673	124860	89362.1	145304	46771.6	61579.7	76607.8	76245.1	109065	121617	74363.4	49903.2	94207.3	74165.2	145304		0.87178	0.859304	0.615001	1	0.321888	0.423799	0.527224	0.524728	0.750598	0.83698	0.511778	0.34344
AT4G33010.1	AtGLDP1, GLDP1 - glycine decarboxylase P-protein 1	0.0190348	2.26556	0.717541	0.764924	0.694413	0.407763	0.92381	0.876444	0.755324	0.140198	0.145251	0.121334	0.0620641	0.0185082	0.174734	0.0654207	179.5	3	3	AT2G26080.1	1.67723e+06	1.27004e+06	1.36002e+06	1.78188e+06	1.24994e+06	1.60234e+06	927566	747306	1.87038e+06	1.92413e+06	1.54623e+06	2.05373e+06	1.64624e+06	1.45623e+06	2.05373e+06		0.816676	0.618406	0.662217	0.867632	0.608617	0.780209	0.451649	0.363877	0.910722	0.936897	0.752889	1
AT3G55800.1	SBPASE - sedoheptulose-bisphosphatase	0.0200403	2.20672	0.642242	0.972176	0.440552	0.545856	0.903957	0.515109	0.468795	0.0803268	0.0393485	0.158877	0.140945	0.063321	0.0442687	0.0750119	82.5	1	1		665576	557415	952127	899144	526426	312497	424833	614616	903313	818051	520254	460645	395850	496854	952127		0.699041	0.585442	1	0.944353	0.552895	0.328209	0.446193	0.645519	0.948732	0.859182	0.546412	0.483807
AT3G58010.1	PGL34 - plastoglobulin 34kD	0.0211358	2.15285	0.994426	0.804967	0.700853	0.850102	0.940195	0.461912	0.519575	0.00788283	0.074205	0.144759	0.154533	0.0649718	0.171349	0.01193	76.97	1	1		39306.3	39749.5	29911.3	34082.7	31927.3	23789.8	29447.6	38134.5	35546.1	39198.4	13544.6	23176.9	20988.2	20317.5	39749.5		0.988852	1	0.752496	0.857437	0.803213	0.598493	0.74083	0.959373	0.894253	0.986137	0.34075	0.583074
AT1G20340.1	DRT112, PETE2 - Cupredoxin superfamily protein	0.0215204	2.60848	0.669682	0.751452	0.480694	0.325223	0.848338	0.697119	0.559265	0.151402	0.00109694	0.0769938	0.0757486	0.214482	0.122678	0.117032	147.87	4	4		2.6681e+06	1.93261e+06	2.5839e+06	2.57857e+06	1.46417e+06	1.83819e+06	933152	1.30112e+06	3.435e+06	2.39308e+06	2.09663e+06	2.69257e+06	2.20533e+06	1.63681e+06	3.435e+06		0.77674	0.562624	0.752227	0.750676	0.426251	0.535137	0.27166	0.378785	1	0.696676	0.610373	0.783865
AT3G23700.1	Nucleic acid-binding proteins superfamily	0.0222713	7.97006	0.770394	0.355541	0.763717	0.83806	0.105151	0.738621	0.501342	0.324712	0.106125	0.0372569	0.0505436	0.0953445	0.328435	0.185557	84.81	1	1		44063.8	23829.2	12359.8	18973.1	34813.1	32491.4	35353.2	38502.9	7604.08	1662.63	22313.1	42779.7	27872.6	16309.5	44063.8		1	0.540788	0.280499	0.430582	0.790061	0.737372	0.80232	0.873799	0.17257	0.0377323	0.506382	0.97086
AT3G23940.1	dehydratase family	0.0232543	8.60241	0.415	0.628322	0.695608	0.588464	0.080862	0.540835	0.334452	0.0202179	0.525632	0.22938	0.0959462	0.0518324	0.0374105	0.0284296	45.03	1	1		12249.6	11433.8	7323.15	28534.2	24476.8	15220.5	14855.5	18727.2	1261.53	3353.14	16187.1	14677.5	10116.9	8969.71	28534.2		0.429297	0.400704	0.256644	1	0.857804	0.533412	0.52062	0.656308	0.044211	0.117513	0.567288	0.514382
AT1G09750.1	Eukaryotic aspartyl protease family protein	0.0238001	2.37254	0.721951	0.878043	0.687445	0.6954	0.396677	0.941133	0.656161	0.165738	0.0817395	0.166918	0.14488	0.0544933	0.0832509	0.0823988	47.97	1	1		43547.5	31383.9	48565.6	42566.7	41800.1	29549.9	41404.2	30771.4	22585.2	18585.9	45785.2	51895.1	31027.9	37075.2	51895.1		0.839146	0.604756	0.935842	0.820245	0.805473	0.569416	0.797845	0.592954	0.435209	0.358144	0.882266	1
AT1G74260.1	PUR4 - purine biosynthesis 4	0.0238284	Infinity	0.5	0	0.56364	0.522618	0	0.513013	0.52577	0.707107	0	0.557301	0.347645	0	0.131522	0.133578	45.19	1	1		18523.7	0	0	0	17740.3	3141.03	5127.27	14234.3	0	0	7780.17	11225.6	7989.56	11488.8	18523.7		1	0	0	0	0.957712	0.169569	0.276796	0.76844	0	0	0.420013	0.606013
AT5G19220.1	ADG2, APL1 - ADP glucose pyrophosphorylase large subunit 1	0.0246479	2.34938	0.723393	0.411057	0.781696	0.746861	0.636285	0.965727	0.769873	0.145965	0.00187827	0.039251	0.0498909	0.219817	0.0484687	0.104142	29.97	1	1		1.03354e+06	775434	515620	512299	1.01209e+06	942681	889719	977938	989916	601225	1.25034e+06	1.16463e+06	1.05468e+06	870527	1.25034e+06		0.826606	0.62018	0.412385	0.409728	0.809451	0.753942	0.711583	0.78214	0.791719	0.48085	1	0.931455
AT5G64570.1	XYL4, ATBXL4 - beta-D-xylosidase 4	0.0251188	2.6503	0.510663	0.492008	0.522114	0.298512	0.504943	0.791146	0.333643	0.0369987	0.0572775	0.0653408	0.0163572	0.115595	0.295365	0.0580069	42.76	2	2		53070.3	47897.6	52643.6	44635.7	56183.5	47048.3	30654.1	28367.3	41837.8	57999	57565	98859.5	28928.8	37038.7	98859.5		0.536826	0.484501	0.532509	0.451507	0.568317	0.475911	0.310078	0.286945	0.423205	0.586681	0.582291	1
AT5G44070.1	CAD1, ARA8, ATPCS1, PCS1 - phytochelatin synthase 1 (PCS1)	0.0257839	2.89365	0.334594	0.851573	0.968196	0.754051	0.512456	0.740341	0.569571	0.0783282	0.209692	0.044978	0.241974	0.0553676	0.204678	0.119939	99.92	1	1		17840.4	12772.9	32173.8	45740	42837	45746.9	26668.2	42322.9	21652.2	25234.3	40489.3	27247.4	29935.9	22176.3	45746.9		0.38998	0.279207	0.703299	0.999848	0.936392	1	0.58295	0.925152	0.473305	0.551606	0.88507	0.595612
AT4G20480.1	Putative endonuclease or glycosyl hydrolase	0.0267659	2.04548	0.898962	0.81911	0.439487	0.524462	0.49852	0.506747	0.550105	0.142889	0.0364698	0.0911928	0.0153911	0.0904094	0.135442	0.0990994	27.33	1	1		151605	190000	150731	160530	71250.7	95754.3	101716	97580	82572.1	106865	114478	78085.2	91205.9	117834	190000		0.797924	1	0.793322	0.844898	0.375004	0.50397	0.535346	0.513579	0.434591	0.562449	0.602519	0.410975
AT4G33640.1	unknown protein; Has 30201 Blast hits to 17322 proteins in 780 species: Archae - 12; Bacteria - 1396; Metazoa - 17338; Fungi - 3422; Plants - 5037; Viruses - 0; Other Eukaryotes - 2996 (source: NCBI BLink).	0.0286415	2.40299	0.882519	0.636359	0.622096	0.80668	0.86089	0.367258	0.779292	0.166143	0.0640227	0.124978	0.0483315	0.0401861	0.122068	0.213119	74.41	1	1		19746.7	25811.4	17593.8	15256.8	13776.2	18338.2	19939.4	21703.7	21487.3	22954.2	7251.54	11707.4	24004.4	16224.9	25811.4		0.765038	1	0.68163	0.591088	0.533723	0.710469	0.772504	0.840855	0.832474	0.889305	0.280943	0.453573
AT3G26650.1	GAPA, GAPA-1 - glyceraldehyde 3-phosphate dehydrogenase A subunit	0.0291161	2.82046	0.348342	0.525657	0.924759	0.701394	0.438527	0.982483	0.804901	0.0512307	0.232861	0.0526509	0.00754509	0.141786	0.0231495	0.275911	111.06	2	1	AT1G12900.2	73947.1	60015.7	132738	69415.2	184978	170660	133843	135894	103601	65044.5	185771	192066	117257	192287	192287		0.384567	0.312116	0.690314	0.360999	0.961989	0.88753	0.696059	0.706729	0.538784	0.338269	0.966114	0.998852
AT1G70890.1	MLP43 - MLP-like protein 43	0.0299896	2.95098	0.990852	0.335771	0.48095	0.602343	0.582201	0.425379	0.714085	0.0129376	0.0759862	0.234981	0.0505719	0.143162	0.0262398	0.014851	72.32	1	1		265439	260582	74864.4	103389	83558.4	171767	169377	150393	127668	181409	107987	117837	186758	192333	265439		1	0.981703	0.28204	0.389501	0.314794	0.647106	0.638102	0.566583	0.48097	0.683432	0.406825	0.443934
AT1G08550.1	NPQ1, AVDE1 - non-photochemical quenching 1	0.0304692	3.30476	0.883377	0.267304	0.483374	0.505977	0.579805	0.520209	0.463365	0.16493	0.0844056	0.0413221	0.132183	0.0646716	0.152943	0.114089	64.23	1	1		118956	91209.8	24697.7	38897.1	54024.4	60975.9	71307.5	49070.5	63531.4	74411	49017.2	74746.7	64716.5	45523.5	118956		1	0.766753	0.20762	0.326988	0.454155	0.512593	0.599445	0.41251	0.534075	0.625535	0.412062	0.628356
AT4G34350.1	CLB6, ISPH, HDR - 4-hydroxy-3-methylbut-2-enyl diphosphate reductase	0.0313899	5.15685	0.334947	0.259362	0.369888	0.781047	0.151458	0.334002	0.293585	0.00713118	0.145279	0.116137	0.309646	0.00322827	0.0898806	0.0108807	81.81	2	1		14153.3	14585.9	15534	6719.75	19391.6	12345.5	42901	24114.4	6595.64	6399.78	11602.4	17055.6	12265	12925.2	42901		0.329905	0.33999	0.36209	0.156634	0.452009	0.287766	1	0.562095	0.153741	0.149175	0.270447	0.397557
AT4G02930.1	GTP binding Elongation factor Tu family protein	0.0330732	7.71849	0.0917766	0.181508	0.552228	0.708377	0.134984	0.569709	0.656148	0.041743	0.137859	0.0894881	0.188037	0.0973441	0.137452	0.48628	68.84	1	1		8796.34	4515.16	20232.6	6093.7	44637.2	35459.3	41729.8	61014.9	14781	4797.35	48364.5	34267.4	72521.2	22648.1	72521.2		0.121293	0.0622599	0.278989	0.0840264	0.615506	0.488951	0.575415	0.841339	0.203816	0.066151	0.666902	0.472516
AT4G10480.1	Nascent polypeptide-associated complex (NAC), alpha subunit family protein	0.0337889	Infinity	0.412491	0.520185	0.0876472	0.958959	0.172611	0	0.400404	0.440378	0.411646	0.123952	0.0580403	0.103977	0	0.460058	33.33	1	1		2167.19	15517.7	4911.31	17390.8	0	3757.74	19677.2	21436.7	2124.14	5276.3	0	0	1609.77	15556.9	21436.7		0.101097	0.723885	0.229107	0.811263	0	0.175294	0.917919	1	0.0990888	0.246134	0	0
AT2G14610.1	PR1, PR 1, ATPR1 - pathogenesis-related gene 1	0.0338129	12.4695	0.426675	0.261087	0.33478	0.837971	0.0672016	0.127917	0.453038	0.193935	0.0964187	0.315653	0.229143	0.0252412	0.0737061	0.00656539	85.61	1	1		77681.9	151265	88339.1	51755.8	29935.9	149701	181350	268292	13241.1	22818.2	48301.9	20336.2	122792	120301	268292		0.289542	0.563808	0.329265	0.192908	0.111579	0.55798	0.675943	1	0.0493534	0.0850499	0.180035	0.0757986
AT5G49890.1	CLC-C, ATCLC-C - chloride channel C	0.033848	2.04769	0.912058	0.609869	0.445407	0.625794	0.729633	0.628393	0.785589	0.124369	0.119654	0.0809532	0.00541149	0.0713264	0.143676	0.0731456	21.58	1	1		481233	396592	252773	334206	186798	241892	302994	299311	326853	375395	351294	253513	402942	353161	481233		1	0.824115	0.525261	0.694477	0.388164	0.502649	0.629621	0.621968	0.679198	0.780069	0.729987	0.526798
AT2G05990.1	MOD1, ENR1 - NAD(P)-binding Rossmann-fold superfamily protein	0.0350984	2.03772	0.503119	0.903526	0.59361	0.443401	0.660879	0.59733	0.47188	0.111686	0.136435	0.0239362	0.114104	0.100671	0.0322123	0.0629119	65.49	2	2		221805	161619	381047	307525	232643	219744	138212	199701	278951	224701	236290	218931	196759	162857	381047		0.582093	0.424146	1	0.807052	0.610536	0.576685	0.362718	0.524085	0.732064	0.589694	0.620108	0.574553
AT5G17310.2	UGP2 - UDP-glucose pyrophosphorylase 2	0.0351241	2.029	0.540109	0.888427	0.578564	0.437865	0.824123	0.617514	0.480392	0.0694862	0.157789	0.160131	0.0875642	0.117279	0.0460097	0.0756091	78.87	1	1		608258	506819	801922	1.03227e+06	480350	714118	388079	515910	765112	936322	671024	603857	551083	440705	1.03227e+06		0.589244	0.490975	0.776853	1	0.465334	0.691794	0.375947	0.499782	0.741194	0.907051	0.650047	0.58498
AT4G25100.1	FSD1, ATFSD1 - Fe superoxide dismutase 1	0.0361716	2.2469	0.699209	0.579785	0.739371	0.530927	0.841999	0.374738	0.469151	0.106288	0.165584	0.0305535	0.0335746	0.223448	0.0955144	8.94196e-05	54.34	1	1		440678	355138	263315	396577	408468	433058	315652	288631	389251	569083	251692	174822	267022	266950	569083		0.774366	0.624053	0.4627	0.696871	0.717766	0.760975	0.554668	0.507186	0.683997	1	0.442277	0.307199
AT5G03690.2	Aldolase superfamily protein	0.0364763	2.07879	0.464249	0.74618	0.965077	0.762682	0.662211	0.931086	0.688545	0.00144225	0.0261849	0.0493892	0.0809678	0.106829	0.00668146	0.260848	293.05	4	1	AT5G03690.1	44166	43972.4	72589.3	69074.1	94925.7	88295.5	66963.4	77832.9	55690.2	70031.5	87935.6	88832.5	82869.4	47851.8	94925.7		0.465269	0.463229	0.764695	0.727664	1	0.930153	0.705429	0.819935	0.586671	0.73775	0.926362	0.935811
AT5G52190.1	Sugar isomerase (SIS) family protein	0.0368752	Infinity	0.062819	0.628946	0	0	0.495797	0	0.0130239	0.0888395	0.52475	0	0	0.14143	0	0.0184186	90.06	1	1		0	3780.73	7760.54	30092.3	0	0	0	0	11910.2	17929	0	0	0	783.837	30092.3		0	0.125638	0.257891	1	0	0	0	0	0.395791	0.595802	0	0
AT4G14030.1	SBP1 - selenium-binding protein 1	0.0372954	2.19499	0.636482	0.625232	0.567423	0.42552	0.68634	0.934013	0.902995	0.123868	0.19379	0.0785641	0.065026	0.113956	0.074983	0.137185	71.78	1	1		83769.9	63503.3	88188.5	56481.6	59219.8	72074.1	43910.1	54549.3	88727.3	70082.4	101925	114193	93247.6	115693	115693		0.72407	0.548894	0.762263	0.488202	0.51187	0.622976	0.379539	0.4715	0.76692	0.605761	0.880992	0.987034
AT5G48230.1	EMB1276, ACAT2 - acetoacetyl-CoA thiolase 2	0.0373647	20.6739	0.65105	0.910975	0.249331	0.73122	0.0440641	0.628254	0.537844	0.208809	0.0208266	0.00544101	0.0581019	0.0191288	0.022896	0.653587	55.26	1	1		14267	22636.1	25400.7	26235.5	6957.29	7175.37	21888	19559.3	1632.17	865.483	18264.3	17346.6	28341.2	2145.09	28341.2		0.5034	0.7987	0.896248	0.925702	0.245483	0.253178	0.772304	0.690136	0.0575901	0.030538	0.644444	0.612064
AT2G43945.1	unknown protein	0.0400362	2.41449	0.752823	0.388026	0.936887	0.871391	0.601013	0.889181	0.65358	0.041047	0.0801038	0.0543586	0.0418607	0.284665	0.156721	0.0441405	32.22	1	1		103765	96061.2	43980.8	59015.6	129443	119241	111721	119578	106480	53050.8	103303	132718	82599.6	90884.4	132718		0.781847	0.723798	0.331385	0.444668	0.975324	0.898449	0.841791	0.900991	0.802301	0.399725	0.778362	1
AT3G23810.1	SAHH2, ATSAHH2 - S-adenosyl-l-homocysteine (SAH) hydrolase 2	0.0410396	2.74599	0.292269	0.802566	0.779	0.681633	0.419159	0.597596	0.307354	0.00429279	0.279214	0.262533	0.173832	0.156829	0.0168393	0.115378	80.48	1	1	AT4G13940.1	341424	334405	1.15618e+06	699640	1.11529e+06	686031	645974	930204	612837	356408	677160	704693	449681	261030	1.15618e+06		0.295304	0.289233	1	0.605132	0.964639	0.593361	0.558715	0.804551	0.530055	0.308264	0.585688	0.609503
AT2G33600.1	NAD(P)-binding Rossmann-fold superfamily protein	0.041733	2.11104	0.623636	0.727459	0.576796	0.868692	0.883466	0.418498	0.873799	0.0566722	0.226253	0.117716	0.178533	0.063215	0.0541713	0.178475	105.67	2	1	AT2G33590.1	29183.6	25659.5	24952.1	39021.4	21702	29022	32645.9	43747.7	36881	40811.9	20085.8	16717.3	43970.5	32872.3	43970.5		0.663709	0.583563	0.567473	0.887444	0.493559	0.660034	0.74245	0.994933	0.838766	0.928166	0.456803	0.380193
AT5G19140.1	ATAILP1, AILP1 - Aluminium induced protein with YGL and LRDR motifs	0.0430075	2.25016	0.998145	0.745438	0.665402	0.700589	0.726383	0.443589	0.685038	0.00262339	0.0336704	0.123683	0.181133	0.127551	0.111179	0.0194561	123.88	1	1		450321	448651	346408	324965	260261	339029	257813	373168	367722	286490	235160	164356	314682	302292	450321		1	0.99629	0.769247	0.72163	0.577945	0.75286	0.572509	0.82867	0.816576	0.636191	0.522205	0.364974
AT1G75350.1	emb2184 - Ribosomal protein L31	0.043467	3.46725	0.549302	0.204491	0.358599	0.709023	0.40818	0.342064	0.226662	0.167793	0.00520048	0.0257586	0.411504	0.11237	0.0585749	0.0218096	30.78	1	1		29438.8	45659.8	13727.3	14230	25758.3	23268.1	68358.2	28576.8	22470.9	33334	26214.2	20551.6	14440	16548.4	68358.2		0.430655	0.66795	0.200814	0.208169	0.376814	0.340385	1	0.418045	0.328722	0.487638	0.383483	0.300645
AT3G63170.1	Chalcone-flavanone isomerase family protein	0.0439933	2.32701	0.954651	0.951854	0.68824	0.921402	0.841589	0.410247	0.541844	0.0641333	0.0294564	0.14777	0.104297	0.18215	0.149438	0.203579	102.08	1	1		59011.4	53659.1	57399.4	54941.1	34447.9	46780.1	50021.2	58725.2	57264	42062.7	17973.6	30444.9	40469.7	23480.1	59011.4		1	0.909302	0.972683	0.931025	0.583751	0.79273	0.847653	0.995151	0.970389	0.71279	0.304579	0.515916
AT5G01410.1	PDX1, ATPDX1.3, RSR4, PDX1.3, ATPDX1 - Aldolase-type TIM barrel family protein	0.044246	2.99508	0.276169	0.689171	0.762889	0.430081	0.821334	0.82715	0.693154	0.130795	0.0657892	0.0680428	0.179227	0.252672	0.14907	0.172617	81.48	1	1		20815.6	41777.4	72827.5	83371.1	91905.6	81000.8	63100.1	34376.5	113323	72829.4	81790.3	105681	92382.7	64718.4	113323		0.183683	0.368656	0.642651	0.735691	0.811002	0.714775	0.556814	0.303348	1	0.642668	0.721741	0.932558
AT5G26570.1	PWD, OK1, ATGWD3 - catalytics;carbohydrate kinases;phosphoglucan, water dikinases	0.0451461	3.22498	0.470375	0.927826	0.644894	0.521522	0.6556	0.2877	0.316011	0.0235311	0.10207	0.00928243	0.125673	0.115469	0.0310185	0.21724	31.32	1	1		28388.8	30470.9	62566.9	53535.4	40759.7	39938.3	27070	38190	46127.4	35910.4	16628.2	19372.8	29382.8	10160.8	62566.9		0.453736	0.487014	1	0.855651	0.651458	0.63833	0.432658	0.610386	0.737249	0.573952	0.265767	0.309633
AT1G76100.1	PETE1 - plastocyanin 1	0.0467948	2.86195	0.678671	0.789344	0.607053	0.319188	0.913501	0.544568	0.52747	0.123935	0.216287	0.224171	0.028259	0.122328	2.58405e-05	0.18093	78.7	1	1		1.17862e+06	909047	978828	1.44928e+06	689881	1.17748e+06	521663	460195	1.27198e+06	1.53806e+06	837604	837548	1.00805e+06	614504	1.53806e+06		0.766307	0.591036	0.636405	0.942282	0.448541	0.765566	0.33917	0.299206	0.827001	1	0.544586	0.544549
AT5G28500.1	unknown protein	0.0468888	2.03107	0.574367	0.919601	0.703861	0.452766	0.72752	0.615063	0.542688	0.0378124	0.113702	0.0242502	0.101345	0.189613	0.0215664	0.115641	55.81	1	1		103808	94573.6	172696	144927	124516	118593	65815.3	90566.7	148795	102486	103586	108853	107842	79598.8	172696		0.601104	0.547629	1	0.839201	0.721009	0.686714	0.381104	0.524427	0.861597	0.593444	0.599814	0.630313
AT4G29010.1	AIM1 - Enoyl-CoA hydratase/isomerase family	0.0474548	Infinity	0.24545	0.622852	0.200475	0.230536	0.706294	0	0.450274	0.347118	0.533368	0.0452994	0.124391	0.0075438	0	0.152728	46.39	1	1		0	5554.69	2780.22	11315.3	1905.99	2630.88	1613.32	3603.85	7931.58	8052.3	0	0	3873	6317	11315.3		0	0.490899	0.245704	1	0.168443	0.232506	0.142578	0.318493	0.700959	0.711628	0	0
AT1G68590.1	Ribosomal protein PSRP-3/Ycf65	0.047931	2.27847	0.834026	0.419733	0.420251	0.548122	0.55033	0.366047	0.509969	0.234723	0.0633646	0.0111133	0.00598179	0.0356561	0.0912171	0.143808	33.67	1	1		293903	439940	204369	164945	188342	181428	243001	239280	231020	253204	132662	189415	269092	179619	439940		0.668052	1	0.464538	0.374927	0.428109	0.412392	0.552352	0.543892	0.525118	0.575543	0.301547	0.430547
AT2G30970.1	ASP1 - aspartate aminotransferase 1	0.048011	Infinity	0.000190445	0.00767431	0.0169191	0.512983	0.00995263	0	0.00671293	0.00026933	0.00489866	0.0159468	0.688746	0.00608056	0	0.00949352	25.95	1	1		0	15.422	450.978	170.478	228.479	1141.6	40489.3	1051.32	577.063	228.887	0	0	543.604	0	40489.3		0	0.00038089	0.0111382	0.00421044	0.00564294	0.0281952	1	0.0259655	0.0142522	0.00565302	0	0
AT1G70820.1	phosphoglucomutase, putative / glucose phosphomutase, putative	0.048838	3.30336	0.677121	0.488425	0.677894	0.448331	0.268731	0.887717	0.466063	0.160944	0.256359	0.137575	0.0269902	0.0772277	0.158792	0.0768413	57.95	1	1		37342.6	26596.3	31619	14501.8	36599	27413	22068.5	20266.4	10109.6	15266.1	36611.2	47213.8	19439.3	24570	47213.8		0.790926	0.563316	0.669699	0.307152	0.775175	0.580614	0.467416	0.429246	0.214123	0.32334	0.775434	1
AT4G04350.1	EMB2369 - tRNA synthetase class I (I, L, M and V) family protein	0.049204	2.8258	0.942064	0.71041	0.399386	0.607441	0.33338	0.63675	0.389193	0.0819336	0.0540801	0.233192	0.215566	0.00416691	0.0757081	0.00147116	30.78	1	1		7679.15	8685.56	5838.17	6502.45	4901.06	2036.72	6599.88	3952.04	2870	2921.18	5065.56	5995.5	3389.4	3371.33	8685.56		0.884128	1	0.67217	0.748651	0.564277	0.234495	0.759869	0.455012	0.330434	0.336326	0.583216	0.690284
AT5G03290.1	IDH-V - isocitrate dehydrogenase V	0.0492088	2.05308	0.560167	0.859019	0.655088	0.827599	0.699966	0.418405	0.633525	0.0235088	0.199377	0.0282514	0.128541	0.0192604	0.10202	0.169159	31.19	1	1		37565	39862.7	69111.2	49624.5	46654.5	43893.3	50914.7	63478	47434.2	49316.7	23930.8	33902	52050.3	35517	69111.2		0.543544	0.576791	1	0.718039	0.675065	0.635111	0.736707	0.918492	0.686347	0.713585	0.346266	0.490543
AT1G33960.1	AIG1 - P-loop containing nucleoside triphosphate hydrolases superfamily protein	0.0494077	26.9448	0.136966	0.450277	0.292681	0.673596	0.504293	0.0249991	0.484655	0.0690424	0.375446	0.196384	0.461605	0.418007	0.00324352	0.415675	70.98	2	2		6387.44	13462.9	13391.2	51867.1	11146.3	31271.8	25159.1	72464.6	15124.6	57962.1	1645.35	1977.75	56419.6	13821.1	72464.6		0.0881457	0.185786	0.184797	0.715758	0.153817	0.431545	0.347192	1	0.208717	0.799868	0.0227056	0.0272926
AT5G62530.1	ALDH12A1, ATP5CDH, P5CDH - aldehyde dehydrogenase 12A1	0.0496519	2.6066	0.383092	0.998567	0.654195	0.47679	0.802338	0.450942	0.509644	0.189515	0.00147534	0.0769175	0.00983387	0.279536	0.0548724	0.0819811	26.77	1	1		36379.7	17524	70179.2	70325.9	42198.4	49851.3	33054.6	34033	70353.4	42541	28995.5	34455	39933.5	31776.8	70353.4		0.5171	0.249085	0.997523	0.99961	0.599806	0.708584	0.469836	0.483744	1	0.604676	0.412141	0.489742
AT5G25980.1	TGG2, BGLU37 - glucoside glucohydrolase 2	0.0537655	2.85262	0.909338	0.395629	0.576106	0.318773	0.330922	0.644954	0.756275	0.108885	0.00252311	0.162563	0.121158	0.107244	0.162682	0.344679	72.88	2	2		75199	89111.1	35582.3	35904.7	62434.1	41663.7	21059.8	36539.9	23046.3	36748.7	47876.2	68661.9	46306.9	90346	90346		0.832345	0.986331	0.393845	0.397413	0.691055	0.461157	0.233101	0.404444	0.25509	0.406755	0.52992	0.759987
AT4G23670.1	Polyketide cyclase/dehydrase and lipid transport superfamily protein	0.414287	2.00706	0.625619	0.791662	0.719126	0.466471	0.936237	0.704755	0.531692	0.205206	0.136611	0.249365	0.295471	0.0901741	0.123277	0.146139	93.76	2	2		159138	99216.7	143516	183407	112077	184893	139456	53176.9	180148	206479	163516	127519	131120	88446.8	206479		0.770721	0.480516	0.695063	0.88826	0.542798	0.895454	0.675401	0.257541	0.872475	1	0.791924	0.617585
[truncated: 2 more columns]

## Sheet: all detected proteins
sum of all proteins in ein2 DD				Normalized abundance (relative to maximum)																			Normalized abundance															Max. normalization of normalized abundance
				MEAN							SD												0h		2h		4h		6h		8h		10h		24h			0h		2h		4h		6h		8h		10h
Protein code	Description	Anova (p)	Max f change	0h	2h	4h	6h	8h	10h	24h	0h	2h	4h	6h	8h	10h	24h	Conf score	Peptide count	Peptides used for quant	Highest mean	Lowest mean	replicate 1	replicate 2	replicate 1	replicate 2	replicate 1	replicate 2	replicate 1	replicate 2	replicate 1	replicate 2	replicate 1	replicate 2	replicate 1	replicate 2	Max.	replicate 1	replicate 2	replicate 1	replicate 2	replicate 1	replicate 2	replicate 1	replicate 2	replicate 1	replicate 2	replicate 1	replicate 2
AT1G21240.1	WAK3 - wall associated kinase 3	2.99902e-06	Infinity	0	0	0	0	0	0	0.55927	0	0	0	0	0	0	0.623286	30.84	1	1	24h	0h	0	0	0	0	0	0	0	0	0	0	0	0	4001	33752.1	33752.1	0	0	0	0	0	0	0	0	0	0	0	0
AT5G36210.1	alpha/beta-Hydrolases superfamily protein	0.000145054	1.77297	0.555907	0.985604	0.780286	0.630975	0.65728	0.661302	0.601117	0.0299408	0.0203585	0.000509748	0.0189796	0.00947678	0.00382339	0.0704296	104.35	3	3	2h	0h	116364	107826	195838	201644	157267	157413	124526	129939	131185	133888	133893	132802	131254	111170	201644	0.577078	0.534736	0.971209	1	0.779926	0.780646	0.617555	0.644396	0.650579	0.663981	0.664006	0.658598
AT5G63680.1	Pyruvate kinase family protein	0.000158871	10.3954	0.0795021	0.0921871	0.083	0.108866	0.10064	0.0736119	0.765224	0.00741933	0.00340704	0.00362731	0.0300003	0.0128842	0.0117899	0.332024	412.64	9	4	24h	10h	28461.5	32483.2	34411	36257.8	30830	32796.2	33596.4	49858.2	35082.3	42066.3	31410.1	25019.3	203315	383290	383290	0.0742559	0.0847484	0.089778	0.0945963	0.0804351	0.0855649	0.0876528	0.13008	0.0915294	0.10975	0.0819486	0.0652752
AT5G20830.1	SUS1, ASUS1, atsus1 - sucrose synthase 1	0.000173702	7.85841	0.113385	0.129767	0.15054	0.151376	0.21108	0.144016	0.891025	0.0172421	0.0284936	0.00680976	0.00418916	0.020992	0.0539751	0.154114	354.91	8	7	24h	0h	70304.1	87244.9	104154	76158.2	107934	101243	103111	107227	136336	156961	126572	73539.6	543331	694753	694753	0.101193	0.125577	0.149915	0.109619	0.155355	0.145725	0.148414	0.154338	0.196237	0.225924	0.182182	0.10585
AT4G14030.1	SBP1 - selenium-binding protein 1	0.00018684	1.4969	0.774022	0.831872	0.738563	0.644359	0.916638	0.964539	0.961747	0.00197122	0.0630573	0.00319643	0.00322681	0.0512216	0.0501492	0.0218043	617.64	10	6	10h	6h	381862	380489	431622	387706	362600	364826	316198	318445	469245	433572	457535	492461	466030	481215	492461	0.775415	0.772628	0.876461	0.787284	0.736302	0.740823	0.642077	0.64664	0.952857	0.880419	0.929078	1
AT1G26390.1;AT4G20800.1	FAD-binding Berberine family protein	0.000223352	68.6758	0.0172659	0.0101072	0.0125536	0.0139452	0.0111809	0.0181498	0.694118	0.006365	0.00308348	0.00805379	0.000403643	0.00286548	0.000290791	0.432582	601.03	11	7	24h	2h	37923.5	22240.5	13810.7	21408.2	11949.8	31793.9	23799.1	24793.7	23010.4	15950	31263.7	31980.2	676413	1.74227e+06	1.74227e+06	0.0217667	0.0127652	0.00792682	0.0122875	0.00685873	0.0182485	0.0136598	0.0142307	0.0132071	0.0091547	0.0179442	0.0183554
AT5G02780.1	GSTL1 - glutathione transferase lambda 1	0.000305591	62.7684	0.0179849	0.0126808	0.017943	0.0175301	0.0478806	0.0336598	0.795953	0.000163617	0.00846873	0.0114099	0.000538422	0.0177971	0.004156	0.288566	186.9	3	3	24h	2h	6638.49	6724.45	6935.65	2486.29	3668.58	9663.21	6653.94	6371.06	13112.7	22463.1	13596.5	11413	219896	371505	371505	0.0178692	0.0181006	0.0186691	0.0066925	0.00987493	0.026011	0.0179108	0.0171493	0.0352962	0.0604651	0.0365985	0.0307211
AT5G56350.1;AT3G04050.1;AT4G26390.1	Pyruvate kinase family protein	0.000314621	4.06858	0.213306	0.205807	0.206056	0.247952	0.244514	0.220958	0.837343	0.0120763	0.0403208	0.0106783	0.00729972	0.0256165	0.033857	0.230032	509.97	13	12	24h	2h	457042	495161	395726	523000	443066	476772	541911	564952	505327	586186	546614	439744	1.5059e+06	2.23201e+06	2.23201e+06	0.204767	0.221846	0.177296	0.234318	0.198506	0.213607	0.242791	0.253114	0.2264	0.262627	0.244898	0.197017
AT3G52930.1	Aldolase superfamily protein	0.000384715	4.21541	0.195766	0.237457	0.201987	0.201929	0.221513	0.238001	0.825235	0.0144855	0.0117444	0.0152476	0.000488736	0.0177421	0.057101	0.247155	2604.46	35	20	24h	0h	4.76305e+06	5.28899e+06	5.88316e+06	6.30957e+06	5.46253e+06	4.90892e+06	5.17538e+06	5.19312e+06	5.36494e+06	6.00912e+06	7.14695e+06	5.07373e+06	1.66999e+07	2.56736e+07	2.56736e+07	0.185523	0.206009	0.229152	0.245761	0.212768	0.191205	0.201584	0.202275	0.208967	0.234059	0.278377	0.197624
AT5G19680.1	Leucine-rich repeat (LRR) family protein	0.000475325	8.10345	0.171172	0.120504	0.125842	0.177627	0.26924	0.166572	0.976496	0.0459499	0.0299456	0.0202402	0.033461	0.0871914	0.0422823	0.0332395	29.9	1	1	24h	2h	9905.36	14546.8	7094.66	10119.5	7966.11	10010.6	10997.2	14377.1	14827	23634.4	14033	9762.04	68068.2	71425.8	71425.8	0.13868	0.203663	0.099329	0.141679	0.11153	0.140154	0.153966	0.201287	0.207587	0.330894	0.19647	0.136674
AT1G10700.1	PRS3 - phosphoribosyl pyrophosphate (PRPP) synthase 3	0.000526049	8.2693	0.109814	0.13084	0.0896758	0.123509	0.139098	0.102138	0.741556	0.00828554	0.0292416	0.00015801	0.00471803	0.0241938	0.00825913	0.365496	130.57	3	3	24h	4h	29345.4	26372.8	38438.8	27947.6	22778.4	22721.7	32179.6	30486.9	39628.2	30948	27393.2	24430	122562	253693	253693	0.115673	0.103956	0.151517	0.110163	0.0897875	0.089564	0.126845	0.120172	0.156205	0.12199	0.107978	0.0962978
AT2G45220.1	Plant invertase/pectin methylesterase inhibitor superfamily	0.00063728	33.2976	0.0426553	0.0311393	0.0253458	0.0222822	0.0345903	0.0206778	0.688523	0.0211464	0.00589225	0.011812	0.00542864	0.00404508	0.0035623	0.440495	526.26	6	5	24h	10h	89270.8	42928.6	41797.8	54710.7	26333.5	52219.5	28580.6	40477.4	58034.4	49169.6	35946.3	28139.5	584280	1.54962e+06	1.54962e+06	0.057608	0.0277026	0.0269729	0.0353058	0.0169935	0.0336981	0.0184435	0.0261208	0.0374506	0.03173	0.0231968	0.0181589
AT3G59400.1	GUN4 - enzyme binding;tetrapyrrole binding	0.000658729	21.5533	0.794409	0.837412	0.723345	0.549686	0.404488	0.482748	0.0388531	0.0655133	0.229934	0.148961	0.0605096	0.147161	0.334128	0.00967176	91.35	1	1	2h	24h	76277.5	85724.4	101964	68807.7	84495	63014.9	60410.7	51685.3	51853.3	30632.9	25132.5	73313.2	3264.28	4658.94	101964	0.748084	0.840734	1	0.674825	0.828676	0.618013	0.592472	0.506899	0.508547	0.300429	0.246484	0.719012
AT3G48730.1	GSA2 - glutamate-1-semialdehyde 2,1-aminomutase 2	0.000733642	2.60535	0.895217	0.968084	0.852972	0.6969	0.730734	0.803474	0.371575	0.0457103	0.0451363	0.146249	0.080984	0.0289485	0.0289658	0.0679855	1537.52	24	12	2h	24h	2.93832e+06	3.15845e+06	3.18783e+06	3.40519e+06	3.25667e+06	2.55239e+06	2.56807e+06	2.17808e+06	2.55799e+06	2.41858e+06	2.66624e+06	2.80573e+06	1.42898e+06	1.10159e+06	3.40519e+06	0.862895	0.927539	0.936168	1	0.956386	0.749558	0.754165	0.639636	0.751204	0.710264	0.782992	0.823956
AT1G72160.1	Sec14p-like phosphatidylinositol transfer family protein	0.00079955	966.237	0.736057	0.326416	0.263538	0.388874	0.336289	0.140612	0.000761778	0.373271	0.177303	0.27533	0.254643	0.0698577	0.124608	0.000551057	22	1	1	0h	24h	42842.6	20226.6	8613.25	19355.8	2949.71	19631.6	8946.16	24374.6	12291.2	16523.8	2249.25	9799.1	49.3304	15.9427	42842.6	1	0.472115	0.201044	0.451788	0.0688499	0.458225	0.208814	0.568934	0.286892	0.385686	0.0525003	0.228723
AT3G28930.1	AIG2 - AIG2-like (avirulence induced gene) family protein	0.000978793	4.9699	0.208467	0.2061	0.215657	0.248767	0.259591	0.19067	0.947609	0.0450755	0.0196204	0.0155358	0.00798367	0.116431	0.000644062	0.0740922	75.78	3	3	24h	10h	54181.1	73739.2	58977.2	67490.4	62795.6	69536.5	74592.6	78056.6	54385.8	104905	58359.9	58639.4	306811	274663	306811	0.176594	0.24034	0.192226	0.219974	0.204672	0.226643	0.243122	0.254412	0.177261	0.34192	0.190214	0.191125
AT2G20420.1	ATP citrate lyase (ACL) family protein	0.00110619	1.95128	0.488203	0.544512	0.538678	0.579952	0.583225	0.561825	0.952622	0.0154338	0.0237982	0.003292	0.0396522	0.0724036	0.0703366	0.067002	841.37	14	13	24h	0h	1.31927e+06	1.26158e+06	1.39478e+06	1.48374e+06	1.41769e+06	1.42999e+06	1.45882e+06	1.60705e+06	1.67691e+06	1.40626e+06	1.61648e+06	1.35356e+06	2.39275e+06	2.64321e+06	2.64321e+06	0.499116	0.477289	0.527684	0.561339	0.53635	0.541006	0.551913	0.60799	0.634422	0.532028	0.611561	0.51209
AT2G21620.1;AT2G21620.2	RD2 - Adenine nucleotide alpha hydrolases-like superfamily protein	0.00113324	3.26069	0.318091	0.319338	0.328215	0.254443	0.438154	0.262821	0.829661	0.00087008	0.0147059	0.0190504	0.0293743	0.04971	0.0469734	0.240896	320.49	6	6	24h	6h	237034	236119	229770	245238	254125	234087	173791	204687	299729	352014	220173	170766	490362	743737	743737	0.318707	0.317476	0.30894	0.329737	0.341686	0.314745	0.233673	0.275214	0.403004	0.473305	0.296036	0.229605
AT2G36580.1	Pyruvate kinase family protein	0.00117896	9.17076	0.107756	0.17115	0.131736	0.156749	0.169995	0.150173	0.9882	0.00533486	0.0199036	0.00732265	0.0499152	0.0331753	0.0859438	0.0166879	916.73	18	6	24h	0h	126277	135440	224937	190754	166268	153692	147494	233219	234931	177955	256172	108570	1.18574e+06	1.2144e+06	1.2144e+06	0.103983	0.111528	0.185224	0.157076	0.136914	0.126558	0.121454	0.192045	0.193454	0.146537	0.210945	0.089402
AT5G59420.1	ORP3C - OSBP(oxysterol binding protein)-related protein 3C	0.00126331	5.22275	0.175658	0.322184	0.1914	0.230002	0.332534	0.187841	0.917417	0.011951	0.0888636	0.0286644	0.0356716	0.135176	0.0100917	0.11679	188.19	5	5	24h	0h	56558	62274.9	87725	130234	57885.5	71597.4	69266.6	86330.5	80148.9	144812	61123.6	65951.1	282384	338251	338251	0.167207	0.184108	0.259348	0.38502	0.171132	0.211669	0.204778	0.255226	0.236951	0.428118	0.180705	0.194977
AT3G13610.1	2-oxoglutarate (2OG) and Fe(II)-dependent oxygenase superfamily protein	0.00162251	39.7178	0.0176505	0.0289996	0.040032	0.0179415	0.0372106	0.024018	0.701038	0.000509104	0.016263	0.0285616	0.00684654	0.0100482	0.00539613	0.422796	29.6	1	1	24h	0h	1112.28	1067.82	2501.14	1080.76	3719.55	1225.02	809.043	1407.01	2736.84	1859.24	1247.65	1718.94	61757.7	24831.3	61757.7	0.0180104	0.0172905	0.0404993	0.0175	0.0602281	0.0198359	0.0131003	0.0227828	0.0443158	0.0301054	0.0202024	0.0278336
AT3G16370.1	GDSL-like Lipase/Acylhydrolase superfamily protein	0.00192976	10.8856	0.644892	0.902427	0.545107	0.525377	0.467572	0.395227	0.0829006	0.160926	0.137989	0.0445089	0.0706403	0.0743004	0.217336	0.0368752	170.58	2	2	2h	24h	105421	73797.4	111836	138952	71370.6	80116.9	66061.5	79942.8	57669.7	72270.3	33563.4	76271.6	15142.3	7896.07	138952	0.758684	0.5311	0.804854	1	0.513635	0.57658	0.475427	0.575327	0.415033	0.52011	0.241547	0.548906
AT5G17990.1	TRP1, pat1 - tryptophan biosynthesis 1	0.00195923	2.83717	0.368771	0.465996	0.332819	0.415437	0.421823	0.326846	0.927317	0.0431054	0.0279824	0.0223339	0.0988571	0.0454742	0.0644118	0.10279	385.68	8	8	24h	10h	307802	363268	405994	442001	317192	288454	314393	441598	354548	413063	338829	255947	777608	909874	909874	0.33829	0.399251	0.446209	0.485783	0.348612	0.317027	0.345535	0.48534	0.389668	0.453978	0.372392	0.2813
AT2G23420.1	NAPRT2 - nicotinate phosphoribosyltransferase 2	0.00220566	4.36487	0.203568	0.512939	0.560551	0.525041	0.531401	0.481583	0.888547	0.0152016	0.147339	0.0481264	0.081816	0.00284957	0.124786	0.157618	69.83	2	2	24h	0h	10205.3	11343.2	21634.2	32662.6	31469.5	27867.2	24726.9	30850.9	28018.9	28232.2	30159	20818.7	41129.4	52927.2	52927.2	0.192819	0.214317	0.408754	0.617123	0.594582	0.526521	0.467188	0.582894	0.529386	0.533416	0.56982	0.393346
AT1G09795.1	ATATP-PRT2, HISN1B, ATP-PRT2 - ATP phosphoribosyl transferase 2	0.00253208	2.00925	0.771168	0.95452	0.821948	0.638787	0.878497	0.753516	0.475062	0.0585429	0.0643187	0.140185	0.0262058	0.0837238	0.0399546	0.0534564	387.6	6	6	2h	24h	382919	343904	471248	428383	434054	340628	292295	309759	441889	386091	341779	368407	241685	206059	471248	0.812564	0.729772	1	0.90904	0.921073	0.722822	0.620257	0.657317	0.937699	0.819296	0.725264	0.781768
AT5G38900.1	Thioredoxin superfamily protein	0.00285611	38.8127	0.0311049	0.0335142	0.020806	0.0310002	0.108326	0.046513	0.807538	0.0113259	0.021582	0.00713692	0.0057166	0.0606886	0.0365154	0.272182	543.35	8	8	24h	4h	55703.1	94333.1	44023.1	117634	38008.3	62350.7	65016.6	84514.6	157762	364757	174452	49906.2	1.48343e+06	2.41178e+06	2.41178e+06	0.0230963	0.0391135	0.0182534	0.048775	0.0157595	0.0258526	0.026958	0.0350425	0.0654131	0.15124	0.0723332	0.0206927
AT3G61080.1	Protein kinase superfamily protein	0.00289931	13.3771	0.0573585	0.0631143	0.056851	0.0601018	0.0963654	0.0516391	0.690782	0.0197518	0.0209996	0.0134662	0.00172148	0.0444572	0.00779389	0.4373	49.66	1	1	24h	10h	17942.9	29493.6	19958.1	32238.5	27445.8	19570.9	25355.9	24349.2	26848.9	52847	23632.1	19074.3	157780	413509	413509	0.0433919	0.0713251	0.0482653	0.0779632	0.066373	0.0473289	0.061319	0.0588845	0.0649294	0.127801	0.0571502	0.046128
AT5G19140.1;AT5G19140.2	ATAILP1, AILP1 - Aluminium induced protein with YGL and LRDR motifs	0.00311348	1.81646	0.978156	0.850781	0.637857	0.741651	0.718454	0.538494	0.777427	0.0308917	0.107271	0.050855	0.0321326	0.00257425	0.0760974	0.0475351	451.17	7	7	0h	10h	1.26701e+06	1.32489e+06	1.0267e+06	1.22769e+06	797449	892735	952504	1.01271e+06	954285	949462	642156	784738	1.07454e+06	985474	1.32489e+06	0.956313	1	0.774929	0.926633	0.601897	0.673817	0.718929	0.764372	0.720274	0.716634	0.484686	0.592303
AT5G05340.1	Peroxidase superfamily protein	0.00314399	30.4974	0.0384862	0.0527571	0.0530908	0.0261963	0.0750589	0.0292079	0.798919	0.000967278	0.0293766	0.0342343	0.00896217	0.0285885	0.0203196	0.284372	297.58	5	4	24h	6h	15029.9	14505	12272.8	28213.8	29659.9	11082.8	7620.08	12483.4	21044	36557.3	16720.5	5694.13	229395	383707	383707	0.0391701	0.0378022	0.0319847	0.0735295	0.0772982	0.0288835	0.0198591	0.0325335	0.0548438	0.0952741	0.0435761	0.0148398
AT1G76140.1;AT1G76140.2	Prolyl oligopeptidase family protein	0.00319448	2.08354	0.48112	0.472095	0.459449	0.488956	0.489072	0.57475	0.95728	0.0707039	0.040824	0.0453447	0.0746966	0.0421708	0.0729068	0.0604148	226.35	5	5	24h	4h	233400	287532	271208	239952	266092	231376	236114	293303	248628	280914	339065	283246	541375	495120	541375	0.431125	0.531115	0.500962	0.443228	0.491512	0.427385	0.436137	0.541774	0.459252	0.518891	0.626303	0.523197
AT4G20830.1;AT4G20840.1	FAD-binding Berberine family protein	0.00355555	8.0197	0.114054	0.131738	0.103195	0.155501	0.178689	0.133161	0.827593	0.0433905	0.0243906	0.024408	0.00917427	0.0638854	0.0607877	0.24382	653.29	12	11	24h	4h	87351.6	151644	119956	156095	90037.3	126203	156126	169720	139888	234547	184552	94481.9	686456	1.04773e+06	1.04773e+06	0.0833725	0.144736	0.114491	0.148985	0.0859359	0.120454	0.149014	0.161988	0.133515	0.223863	0.176145	0.090178
AT2G31170.1;AT2G31170.2	SYCO ARATH - Cysteinyl-tRNA synthetase, class Ia family protein	0.00367446	2.97676	0.387403	0.310385	0.316149	0.411345	0.331526	0.434041	0.923941	0.0527348	0.00741784	0.0924172	0.0951229	0.0301465	0.0529458	0.107564	123.15	4	4	24h	2h	49256.1	40606.5	36607	35390.3	44246.4	29088	55509.2	39907	40922.9	35978.3	54682.5	45998.2	98337.9	115981	115981	0.424692	0.350114	0.31563	0.30514	0.381498	0.2508	0.478607	0.344083	0.352842	0.310209	0.471479	0.396602
AT4G34120.1	LEJ1, CDCP1 - Cystathionine beta-synthase (CBS) family protein	0.00378953	1.87643	0.590454	0.557296	0.497628	0.609343	0.756219	0.491057	0.921435	0.0501958	0.045309	0.04669	0.0643359	0.114037	0.00961308	0.111108	328.62	5	5	24h	10h	725057	817802	686251	769968	607019	693287	736673	855545	1.09335e+06	882651	632686	650448	1.3065e+06	1.10121e+06	1.3065e+06	0.55496	0.625947	0.525258	0.589335	0.464613	0.530643	0.563851	0.654836	0.836855	0.675583	0.484259	0.497854
AT1G06290.1;AT3G06690.1	ACX3, ATACX3 - acyl-CoA oxidase 3	0.00382703	2.78982	0.308634	0.356293	0.309181	0.426127	0.454356	0.314735	0.861035	0.0111823	0.015456	0.0877357	0.0767594	0.0475401	0.019969	0.196526	155.33	3	3	24h	0h	22513	23696.8	27490.9	25854.5	18501.5	27790.1	27837.3	35963.9	31497.3	36530.4	24618.7	22504.5	54055.4	74861.7	74861.7	0.300727	0.316541	0.367222	0.345364	0.247142	0.371219	0.37185	0.480404	0.42074	0.487972	0.328855	0.300615
AT4G01370.1;AT1G01560.1;AT1G01560.2;AT2G46070.1	ATMPK4, MPK4 - MAP kinase 4	0.00385371	2.71409	0.426205	0.363959	0.385463	0.550352	0.474967	0.350127	0.950277	0.126599	0.0177359	0.0368803	0.0449213	0.107568	0.0174692	0.0703196	158.8	5	5	24h	10h	86128.9	131929	96313.9	89897.5	91935.6	105278	132662	148913	102045	140961	92727.2	86407.3	230374	255814	255814	0.336686	0.515724	0.3765	0.351418	0.359385	0.411542	0.518588	0.582116	0.398905	0.55103	0.362479	0.337774
AT1G56450.1	PBG1 - 20S proteasome beta subunit G1	0.00391387	1.8173	0.528094	0.561398	0.505409	0.581479	0.636799	0.557575	0.918478	0.0654964	0.0319018	0.0372224	0.0459582	0.0506226	0.033679	0.115289	249.63	4	4	24h	4h	392857	468387	439385	476174	390662	433587	447654	500653	490074	548452	435242	474081	682477	815427	815427	0.481781	0.574407	0.53884	0.583956	0.479089	0.53173	0.548982	0.613976	0.601003	0.672594	0.53376	0.581389
AT1G60740.1;AT1G65970.1	Thioredoxin superfamily protein	0.00424903	38.7088	0.0231887	0.0266036	0.0297454	0.100303	0.274757	0.131542	0.897606	9.13754e-05	0.00492842	0.00455797	0.0422698	0.0887706	0.146665	0.144807	426.58	8	5	24h	0h	54006.7	54308.5	70272.4	53994.2	76998.3	61943.7	164452	304066	788301	495099	549432	65007.5	1.85723e+06	2.33552e+06	2.33552e+06	0.0231241	0.0232533	0.0300885	0.0231187	0.0329684	0.0265224	0.0704133	0.130192	0.337527	0.211987	0.23525	0.0278343
AT2G04400.1	Aldolase-type TIM barrel family protein	0.0042584	8.27192	0.120717	0.0945522	0.100074	0.178505	0.149652	0.130945	0.782128	0.000288758	0.00391008	0.0173322	0.0403134	0.0218729	0.0838276	0.308118	462	9	7	24h	2h	195719	195058	148564	157514	142140	181813	242783	335060	267255	217188	307884	116002	913283	1.61856e+06	1.61856e+06	0.120921	0.120513	0.0917873	0.097317	0.0878183	0.11233	0.149999	0.207011	0.165118	0.134186	0.19022	0.07167
AT2G31570.1	ATGPX2, GPX2 - glutathione peroxidase 2	0.0042846	5.94943	0.170088	0.202411	0.19733	0.215054	0.238165	0.141211	0.840125	0.0470167	0.0330477	0.0067975	0.0584442	0.0120231	0.0671673	0.226097	134.73	4	3	24h	10h	72028.9	107028	118843	94242.3	106398	101338	134950	91444.2	129837	120887	49329.2	99328.2	526366	358061	526366	0.136842	0.203334	0.22578	0.179043	0.202136	0.192523	0.25638	0.173727	0.246666	0.229663	0.0937166	0.188706
ATCG00490.1;AT2G07732.1;ATMG00280.1	RBCL - ribulose-bisphosphate carboxylases	0.0043175	1.62334	0.927678	0.941956	0.898123	0.781184	0.88569	0.815321	0.580256	0.102279	0.0675976	0.10031	0.0357354	0.00572371	0.0568046	0.0378932	4998.14	69	69	2h	24h	2.61051e+09	2.23292e+09	2.33421e+09	2.58377e+09	2.52973e+09	2.1594e+09	2.10526e+09	1.97333e+09	2.32267e+09	2.30154e+09	2.23326e+09	2.02355e+09	1.58472e+09	1.44482e+09	2.61051e+09	1	0.855355	0.894157	0.989755	0.969052	0.827193	0.806453	0.755915	0.889737	0.881643	0.855488	0.775154
AT5G48540.1	receptor-like protein kinase-related family protein	0.00433687	8.80348	0.0914764	0.0947013	0.0848337	0.147857	0.147297	0.0993628	0.746832	0.00947649	0.0318781	0.0239632	0.0311697	0.0496113	0.0430407	0.358034	498.3	8	8	24h	4h	146562	169732	124752	202692	117369	175957	217515	293723	194003	315300	224397	119165	853460	1.72883e+06	1.72883e+06	0.0847755	0.0981773	0.0721601	0.117243	0.0678892	0.101778	0.125816	0.169897	0.112217	0.182378	0.129797	0.0689284
AT2G02010.1;AT5G17330.1	GAD4 - glutamate decarboxylase 4	0.00467899	8.35967	0.0980923	0.092481	0.0924255	0.127499	0.215837	0.154379	0.772647	0.000984027	0.0164831	0.00686255	0.0214076	0.0170627	0.107451	0.321526	1270.76	20	9	24h	4h	357039	352010	292120	376369	351582	316506	406097	515517	823682	736470	832558	283352	1.9708e+06	3.6142e+06	3.6142e+06	0.0987881	0.0973965	0.0808257	0.104136	0.0972781	0.0875729	0.112362	0.142637	0.227902	0.203772	0.230358	0.0783996
AT2G43590.1	Chitinase family protein	0.00506924	57.2794	0.0102198	0.0101294	0.0114805	0.0125938	0.0335169	0.0419599	0.580204	0.00333807	0.00731359	0.00214386	0.00166473	0.0126503	0.0183005	0.593682	481.03	6	5	24h	2h	19213.4	30753.9	12120.2	37404.9	31771.4	24359.6	27909.6	33664.9	60068.8	103804	134211	70941.9	392137	2.44463e+06	2.44463e+06	0.00785944	0.0125802	0.00495787	0.0153008	0.0129964	0.00996454	0.0114167	0.013771	0.0245717	0.042462	0.0549003	0.0290195
AT2G30110.1;AT5G06460.1	ATUBA1, MOS5, UBA1 - ubiquitin-activating enzyme 1	0.0051416	2.38681	0.400545	0.433159	0.368514	0.388595	0.511415	0.423784	0.879575	0.0658615	0.00930073	0.0285334	0.00300162	0.0301835	0.103954	0.170306	857.53	12	12	24h	4h	499444	630864	601893	620451	491493	548428	545298	551288	691474	751702	701659	494228	1.07113e+06	1.41096e+06	1.41096e+06	0.353974	0.447116	0.426583	0.439736	0.348338	0.388691	0.386472	0.390717	0.490072	0.532758	0.49729	0.350277
AT3G24503.1	ALDH2C4, ALDH1A, REF1 - aldehyde dehydrogenase 2C4	0.0052067	8.46775	0.101701	0.118958	0.10138	0.138188	0.195845	0.169711	0.858457	0.00917551	0.0256847	0.000265068	0.0080099	0.00908482	0.130794	0.200172	1689.46	26	25	24h	4h	1.42662e+06	1.62105e+06	1.51029e+06	2.05455e+06	1.51622e+06	1.52183e+06	1.98568e+06	2.15541e+06	2.83819e+06	3.0307e+06	3.92862e+06	1.15711e+06	1.07419e+07	1.49835e+07	1.49835e+07	0.0952128	0.108189	0.100797	0.13712	0.101192	0.101567	0.132524	0.143852	0.189421	0.202269	0.262196	0.0772252
AT2G17420.1;AT4G35460.1	NTRA, ATNTRA, NTR2 - NADPH-dependent thioredoxin reductase A	0.00524621	2.53629	0.343602	0.379978	0.35322	0.391208	0.43157	0.359776	0.871472	0.059442	0.0244071	0.000363525	0.0187918	0.0108897	0.102603	0.181765	454.79	7	7	24h	0h	389128	497599	468032	512571	455442	456106	521937	487646	546937	566809	557849	370617	958652	1.29034e+06	1.29034e+06	0.30157	0.385633	0.36272	0.397237	0.352963	0.353477	0.404496	0.37792	0.42387	0.439271	0.432327	0.287224
AT1G48520.3;AT1G48520.1;AT1G48520.2	GATB - GLU-ADT subunit B	0.00533545	2.23896	0.762463	0.91216	0.774722	0.873311	0.703887	0.685506	0.407404	0.135504	0.100814	0.0783016	0.179166	0.0425561	0.000103952	0.0397898	209.42	4	3	2h	24h	98192.4	126418	144855	123855	122266	105956	109972	147293	108110	99245.2	100981	100959	64151.8	55863.5	147293	0.666647	0.85828	0.983446	0.840873	0.83009	0.719355	0.746621	1	0.733979	0.673795	0.68558	0.685433
AT5G05730.1;AT2G29690.1;AT5G05730.2	ASA1, TRP5, AMT1, WEI2, JDL1 - anthranilate synthase alpha subunit 1	0.0056994	16.2362	0.0588404	0.0640623	0.0456775	0.0610996	0.126007	0.0987862	0.741629	0.00989184	0.0240594	0.00631263	0.00998577	0.0323794	0.0795823	0.365392	866.74	14	14	24h	4h	136391	173193	123774	213284	108422	131907	142160	179311	271256	391720	407916	111839	1.27131e+06	2.63071e+06	2.63071e+06	0.0518458	0.065835	0.0470498	0.0810749	0.0412138	0.0501412	0.0540386	0.0681606	0.103112	0.148903	0.155059	0.0425129
AT4G34200.1	EDA9 - D-3-phosphoglycerate dehydrogenase	0.0058998	2.11828	0.471009	0.492649	0.45418	0.532271	0.492681	0.43667	0.924989	0.0175433	0.00983713	0.0854148	0.0902148	0.0735398	0.0293162	0.106082	576.22	9	5	24h	10h	451573	476003	491945	478247	506688	387745	461297	586924	433925	536331	450387	409563	836946	984669	984669	0.458604	0.483414	0.499605	0.485693	0.514577	0.393782	0.468479	0.596062	0.440681	0.544682	0.4574	0.41594
AT5G08300.1;AT5G23250.1;AT5G23250.2	Succinyl-CoA ligase, alpha subunit	0.00616319	2.32098	0.369647	0.418788	0.418931	0.455193	0.427741	0.379118	0.857942	0.00578923	0.0081658	0.043629	0.0628592	0.0259393	0.0772431	0.2009	487.23	8	8	24h	0h	686275	671242	758391	779596	712606	825904	754223	917457	751752	819112	796443	595856	1.31453e+06	1.83623e+06	1.83623e+06	0.373741	0.365554	0.413014	0.424562	0.388081	0.449781	0.410744	0.499641	0.409399	0.446083	0.433737	0.324499
AT4G38220.2;AT4G38220.1	Peptidase M20/M25/M40 family protein	0.00627307	1.46578	0.856514	0.623616	0.847362	0.82382	0.724971	0.839928	0.914086	0.0213203	0.0146517	0.0555014	0.0421114	0.0200095	0.0232776	0.121501	343.07	8	7	24h	2h	509094	527337	371038	383574	488934	536423	516451	480419	447189	430068	518139	498222	501068	605029	605029	0.841438	0.87159	0.613256	0.633976	0.808117	0.886608	0.853598	0.794043	0.73912	0.710822	0.856388	0.823468
AT5G54500.1;AT4G27270.1;AT5G54500.2	FQR1 - flavodoxin-like quinone reductase 1	0.00631718	7.79391	0.112211	0.119357	0.110774	0.143819	0.209332	0.134156	0.863363	0.0199261	0.0164789	0.00788757	0.0702816	0.00731158	0.0912702	0.193234	400.51	6	6	24h	4h	625178	804725	686239	834725	670260	741332	599703	1.23299e+06	1.30081e+06	1.3667e+06	1.26598e+06	443572	4.63033e+06	6.37149e+06	6.37149e+06	0.098121	0.126301	0.107705	0.131009	0.105197	0.116351	0.0941228	0.193516	0.204162	0.214502	0.198694	0.0696181
AT5G39050.1	HXXXD-type acyl-transferase family protein	0.0064184	27.7025	0.0241325	0.0557607	0.0332126	0.0381514	0.124416	0.0406225	0.668533	0.00948408	0.0244796	0.0108019	0.00446034	0.00667654	0.035197	0.468765	256.41	6	6	24h	0h	8678.55	15358.2	19149.2	36390.1	20344.2	12736.4	20570.7	17429.3	59610	64312.3	32625.2	7835.97	167864	498015	498015	0.0174263	0.0308388	0.038451	0.0730703	0.0408507	0.0255744	0.0413054	0.0349975	0.119695	0.129137	0.0655105	0.0157344
AT3G02360.1	6-phosphogluconate dehydrogenase family protein	0.0066559	2.61597	0.374377	0.383013	0.518659	0.55094	0.461917	0.519342	0.979359	0.0173848	0.0940686	0.0291659	0.020426	0.0780515	0.144161	0.0291911	742.01	13	8	24h	0h	192129	205175	238530	167940	264268	286154	300004	284676	274388	215817	329663	221483	530620	508715	530620	0.362084	0.38667	0.44953	0.316496	0.498036	0.539282	0.565383	0.536497	0.517108	0.406726	0.621279	0.417404
AT3G09840.1;AT3G53230.1;AT5G03340.1	CDC48, ATCDC48, CDC48A - cell division cycle 48	0.00705032	2.88894	0.301277	0.393861	0.379857	0.428475	0.474527	0.412494	0.87037	0.0465586	0.0695775	0.0351177	0.0133936	0.0797562	0.0882777	0.183325	1623.56	29	29	24h	0h	1.38757e+06	1.72803e+06	2.29091e+06	1.78213e+06	2.09251e+06	1.83571e+06	2.16652e+06	2.26446e+06	2.74521e+06	2.16201e+06	2.45562e+06	1.8101e+06	5.17065e+06	3.83011e+06	5.17065e+06	0.268355	0.334199	0.44306	0.344662	0.404689	0.355025	0.419004	0.437946	0.530923	0.41813	0.474916	0.350072
AT3G12780.1	PGK1 - phosphoglycerate kinase 1	0.00736155	1.48434	0.945892	0.908224	0.916279	0.865202	0.934901	0.893443	0.637247	0.0765207	0.0125191	0.0188672	0.0313751	0.058584	0.0702494	0.0782106	3041.64	35	19	0h	24h	6.2805e+07	5.60084e+07	5.6485e+07	5.7597e+07	5.6709e+07	5.83847e+07	5.29456e+07	5.57323e+07	6.13181e+07	5.61147e+07	5.29929e+07	5.92324e+07	4.34956e+07	3.6549e+07	6.2805e+07	1	0.891783	0.899372	0.917077	0.902938	0.92962	0.843016	0.887387	0.976326	0.893476	0.843769	0.943117
AT1G01090.1	PDH-E1 ALPHA - pyruvate dehydrogenase E1 alpha	0.00750797	2.36579	0.796638	0.877809	0.837651	0.722393	0.750392	0.818343	0.371043	0.159996	0.0857324	0.229596	0.0485926	0.0991824	0.0382207	0.0108428	665.32	13	13	2h	24h	1.05481e+06	1.40399e+06	1.44822e+06	1.26111e+06	1.54323e+06	1.04215e+06	1.16785e+06	1.0618e+06	1.26626e+06	1.0498e+06	1.22119e+06	1.3046e+06	560773	584437	1.54323e+06	0.683504	0.909773	0.938431	0.817187	1	0.675302	0.756753	0.688033	0.820525	0.68026	0.791317	0.845369
AT3G54640.1	TSA1, TRP3 - tryptophan synthase alpha chain	0.00764737	6.53761	0.15798	0.132257	0.120012	0.163639	0.225299	0.172405	0.784594	0.0394096	0.0383307	0.00103238	0.0238691	0.0337036	0.0964018	0.304631	553.06	10	10	24h	4h	807261	1.15305e+06	652405	988727	749123	740064	910551	1.11998e+06	1.24996e+06	1.54568e+06	1.49258e+06	646728	3.53141e+06	6.20431e+06	6.20431e+06	0.130113	0.185846	0.105153	0.159361	0.120742	0.119282	0.146761	0.180517	0.201467	0.249131	0.240571	0.104239
AT1G26380.1	FAD-binding Berberine family protein	0.0079222	17.8704	0.0413474	0.0404393	0.0449887	0.0540075	0.113399	0.144799	0.722667	0.00889537	0.00653865	0.00254274	0.00486144	0.0404282	0.135717	0.392208	470.41	9	5	24h	2h	22020	29921.6	22496.4	28304.5	27128.6	29387.3	31763.6	36082	53271.6	89183.4	151228	30672.6	279720	628112	628112	0.0350574	0.0476373	0.0358158	0.0450628	0.0431907	0.0467867	0.05057	0.0574451	0.0848122	0.141986	0.240766	0.048833
AT3G15356.1;AT1G53080.1	Legume lectin family protein	0.00795422	4.1281	0.222639	0.214685	0.194372	0.289699	0.352029	0.215989	0.802386	0.018472	0.0311403	0.0909386	0.0472521	0.0241811	0.0284923	0.279469	651.58	11	9	24h	4h	680386	604977	556160	683285	375463	746707	739812	932711	1.06554e+06	966829	681643	565327	1.74577e+06	2.88666e+06	2.88666e+06	0.2357	0.209577	0.192666	0.236705	0.130069	0.258675	0.256287	0.323111	0.369127	0.33493	0.236136	0.195841
AT2G43750.1	OASB, ACS1, CPACS1, ATCS-B - O-acetylserine (thiol) lyase B	0.00823824	1.35522	0.875005	0.879247	0.837377	0.743805	0.962409	0.804553	0.710148	0.0582229	0.0012696	0.0588021	0.0247987	0.0531621	0.0577664	0.0226326	1382.56	19	16	8h	24h	8.97614e+06	8.16943e+06	8.62314e+06	8.60555e+06	7.79676e+06	8.6115e+06	7.45916e+06	7.11556e+06	9.79741e+06	9.06082e+06	8.28273e+06	7.48234e+06	7.11441e+06	6.80082e+06	9.79741e+06	0.916175	0.833835	0.880144	0.878349	0.795797	0.878956	0.76134	0.726269	1	0.924817	0.8454	0.763706
AT1G18410.1	P-loop containing nucleoside triphosphate hydrolases superfamily protein	0.00839544	11.3194	0.0765871	0.131958	0.122665	0.137709	0.30133	0.241402	0.866918	0.0330954	0.0217036	0.00753935	0.00199912	0.0698063	0.193995	0.188206	25.88	1	1	24h	0h	18316.8	34436.1	40160.5	50731.3	44081.7	40409.6	46940	47913.7	120777	86777.8	130381	35895.6	252732	344398	344398	0.0531851	0.0999891	0.116611	0.147304	0.127996	0.117334	0.136296	0.139123	0.35069	0.25197	0.378577	0.104227
AT1G09780.1	Phosphoglycerate mutase, 2,3-bisphosphoglycerate-independent	0.00843972	1.311	0.748652	0.911384	0.830716	0.804889	0.88464	0.847665	0.981482	0.0269021	0.0390658	0.00149212	0.0592621	0.00624589	0.0594186	0.0261883	1313.29	23	14	24h	0h	1.54169e+06	1.46528e+06	1.88577e+06	1.77482e+06	1.67041e+06	1.66617e+06	1.53227e+06	1.70058e+06	1.76772e+06	1.78545e+06	1.78671e+06	1.61795e+06	2.00826e+06	1.93388e+06	2.00826e+06	0.767674	0.729629	0.939007	0.88376	0.831771	0.829661	0.762984	0.846793	0.880224	0.889057	0.889681	0.80565
AT5G23110.1	Zinc finger, C3HC4 type (RING finger) family protein	0.00886352	4.22945	0.224907	0.293525	0.289059	0.327063	0.317571	0.309871	0.951234	0.0745638	0.0695778	0.0335328	0.105745	0.0534793	0.0892961	0.0689651	26.28	1	1	24h	0h	15784.1	25450.8	31417.9	22397.6	24324.7	28671.9	36836.7	23127.7	25645.4	32578.6	34194.4	22617.9	91671	82730.2	91671	0.172183	0.277632	0.342724	0.244326	0.265348	0.31277	0.401836	0.25229	0.279755	0.355386	0.373013	0.246729
AT3G55410.1	2-oxoglutarate dehydrogenase, E1 component	0.00898823	2.91157	0.284725	0.327237	0.329935	0.325589	0.40209	0.31005	0.828998	0.0459424	0.0817375	0.0219979	0.010587	0.0611099	0.0589622	0.241834	1513.94	25	18	24h	0h	666125	837707	711550	1.01682e+06	830228	912384	840062	879601	947743	1.17597e+06	928899	708692	1.73766e+06	2.64085e+06	2.64085e+06	0.252239	0.317212	0.26944	0.385034	0.31438	0.345489	0.318103	0.333076	0.358879	0.445301	0.351743	0.268358
AT1G21065.1	unknown protein	0.00971616	1.88474	0.69678	0.896512	0.90245	0.827173	0.65203	0.831297	0.47882	0.0111088	0.146354	0.0870967	0.162238	0.0717919	0.00971388	0.0511257	33.99	1	1	4h	24h	54968.8	53743.2	61864	78010.3	75204.8	65596	73477.3	55578.8	46904.9	54825.2	64313.9	65385.6	34532.7	40173	78010.3	0.704635	0.688925	0.793024	1	0.964037	0.840864	0.941893	0.712454	0.601266	0.702795	0.824429	0.838166
AT5G58250.1	unknown protein	0.00971669	1.58612	0.846947	0.86501	0.63144	0.756823	0.918262	0.578937	0.890856	0.102094	0.0185016	0.0311718	0.111497	0.115595	0.034524	0.0533696	68.78	1	1	8h	10h	491859	414595	455893	469894	349698	326108	362809	447189	535131	447650	322871	296743	496919	456529	535131	0.919138	0.774755	0.851928	0.878093	0.653482	0.609398	0.677983	0.835664	1	0.836524	0.603349	0.554525
AT2G21330.1;AT2G21330.2;AT2G21330.3	FBA1 - fructose-bisphosphate aldolase 1	0.00984876	1.42049	0.893526	0.968063	0.918334	0.829887	0.952392	0.877282	0.681498	0.0747636	0.0208298	0.021796	0.0515461	0.0673273	0.046808	0.0606391	3374.18	40	23	2h	24h	5.24416e+07	4.65828e+07	5.28263e+07	5.44586e+07	5.17409e+07	5.00328e+07	4.80055e+07	4.39662e+07	5.01361e+07	5.54122e+07	5.04462e+07	4.67781e+07	3.53873e+07	4.01393e+07	5.54122e+07	0.946392	0.840661	0.953335	0.982792	0.933746	0.902922	0.866336	0.793439	0.904785	1	0.910381	0.844184
AT2G24200.1;AT2G24200.3	Cytosol aminopeptidase family protein	0.00985352	4.02739	0.209651	0.213	0.194945	0.23161	0.28045	0.232755	0.785119	0.00915026	0.038968	0.00345046	0.0522745	0.0187431	0.0975376	0.303887	1559.4	24	17	24h	4h	3.85113e+06	4.0964e+06	3.51496e+06	4.5595e+06	3.64877e+06	3.74126e+06	3.68935e+06	5.09059e+06	5.06449e+06	5.56691e+06	5.71893e+06	3.10441e+06	1.08084e+07	1.89542e+07	1.89542e+07	0.203181	0.216121	0.185445	0.240554	0.192505	0.197385	0.194646	0.268573	0.267197	0.293703	0.301724	0.163785
AT4G36380.1	ROT3 - Cytochrome P450 superfamily protein	0.0102089	31.5852	0.034305	0.0211306	0.0218943	0.0253929	0.080385	0.0219834	0.667415	0.00571239	0.0116488	0.0046139	0.00326041	0.082717	0.00763119	0.470347	26.41	1	1	24h	2h	9538.31	7528.74	3207.36	7305.31	4634.74	6257.88	6890.09	5743.11	5446.55	34545.8	4126.19	6810.79	83290.4	248755	248755	0.0383442	0.0302657	0.0128936	0.0293675	0.0186318	0.0251568	0.0276983	0.0230874	0.0218953	0.138875	0.0165874	0.0273795
AT2G38860.1;AT2G38860.3	YLS5 - Class I glutamine amidotransferase-like superfamily protein	0.0102451	29.7239	0.0291027	0.0404837	0.0271351	0.0508639	0.0941956	0.0811803	0.806562	0.0141727	0.0211003	0.00518982	0.00530092	0.0381552	0.0847547	0.273562	193.64	5	5	24h	4h	8235.09	16885.4	11032.8	23911.4	10127.3	13294.9	20334.3	23569.7	29009.2	52297.3	60901.2	9171	264614	431584	431584	0.0190811	0.0391244	0.0255635	0.0554039	0.0234654	0.0308049	0.0471155	0.0546122	0.0672158	0.121175	0.141111	0.0212496
AT1G75270.1	DHAR2 - dehydroascorbate reductase 2	0.0104826	2.20389	0.521186	0.45203	0.395904	0.589274	0.523876	0.43487	0.872529	0.0979197	0.0732652	0.00128032	0.0519814	0.0466308	0.0454352	0.180271	180.41	5	5	24h	4h	93411.4	122033	82721.1	104136	82015.4	81641.2	129392	114198	101463	115093	96522.3	83241.6	153994	206687	206687	0.451946	0.590425	0.400224	0.503836	0.39681	0.394999	0.62603	0.552517	0.490903	0.556849	0.466997	0.402742
AT5G07260.2	START (StAR-related lipid-transfer) lipid-binding domain	0.010764	1.65415	0.802363	0.802688	0.733469	0.590256	0.906918	0.728726	0.976369	0.0451779	0.109746	0.123718	0.0026058	0.0384718	0.00224178	0.0334188	33.28	1	1	24h	6h	280478	258999	243760	295936	217169	275988	199052	197813	314034	295743	244451	245516	336181	320292	336181	0.834308	0.770417	0.725085	0.88029	0.645987	0.820951	0.592098	0.588413	0.934121	0.879714	0.727141	0.730311
AT1G08940.1	Phosphoglycerate mutase family protein	0.0107731	Infinity	0	0	0	0	0	0.0226997	0.668413	0	0	0	0	0	0.0321022	0.468935	36.75	1	1	24h	0h	0	0	0	0	0	0	0	0	0	0	1277.23	0	9475.99	28133.2	28133.2	0	0	0	0	0	0	0	0	0	0	0.0453993	0
AT4G29060.1;AT4G29060.2	emb2726 - elongation factor Ts family protein	0.0110351	1.83262	0.948157	0.901572	0.899805	0.793598	0.848263	0.739276	0.517379	0.0733172	0.00431443	0.0940353	0.0498513	0.141903	0.0823145	0.0826941	2297.66	37	37	0h	24h	1.10027e+07	9.86191e+06	9.95334e+06	9.8862e+06	1.06319e+07	9.16872e+06	9.11961e+06	8.34391e+06	1.04372e+07	8.2292e+06	7.49365e+06	8.77448e+06	6.33595e+06	5.04921e+06	1.10027e+07	1	0.896314	0.904623	0.898521	0.966298	0.833312	0.828848	0.758348	0.948603	0.747922	0.681071	0.797481
AT2G33590.1	NAD(P)-binding Rossmann-fold superfamily protein	0.0114675	31.6017	0.221154	0.0229278	0.11837	0.0694035	0.0194947	0.119755	0.616064	0.0518067	0.00131722	0.0610539	0.0129797	0.0197614	0.0283302	0.542968	175.62	3	1	24h	8h	2016.92	1443.69	186.674	172.1	588.354	1263.9	471.204	614.822	261.854	43.198	780.23	1093.7	1816.17	7823.99	7823.99	0.257786	0.184521	0.0238592	0.0219964	0.0751987	0.161542	0.0602255	0.0785816	0.0334681	0.00552122	0.0997228	0.139788
AT5G59890.1;AT5G59890.2	ADF4, ATADF4 - actin depolymerizing factor 4	0.0118315	32.244	0.111105	0.0524663	0.0229286	0.146965	0.234626	0.138702	0.739307	0.0712413	0.0463128	0.0112235	0.0812922	0.100631	0.0115886	0.368675	151.75	2	1	24h	4h	4732.46	12583.5	1536.56	6640.42	2405.17	1168.29	15931.8	6973.03	12738.5	23828.5	11447	10169.9	37296.6	77926.1	77926.1	0.0607301	0.161481	0.0197182	0.0852143	0.0308648	0.0149924	0.204447	0.0894827	0.163469	0.305783	0.146896	0.130507
AT3G16530.1	Legume lectin family protein	0.0125374	7.55935	0.158408	0.190268	0.138187	0.207623	0.375436	0.107253	0.810761	0.0210142	0.08548	0.0993552	0.050059	0.00881946	0.009353	0.267624	646.05	9	7	24h	10h	693992	837667	627642	1.21207e+06	328420	1.00772e+06	832630	1.17489e+06	1.8452e+06	1.7849e+06	550490	486543	3.00477e+06	4.83453e+06	4.83453e+06	0.143549	0.173268	0.129825	0.250712	0.0679322	0.208442	0.172226	0.24302	0.381672	0.369199	0.113866	0.100639
AT1G78570.1;AT1G53500.1	RHM1, ROL1, ATRHM1 - rhamnose biosynthesis 1	0.0130085	3.40517	0.288156	0.378692	0.377132	0.504296	0.530091	0.529477	0.981219	0.12019	0.0437366	0.120825	0.0141348	0.0458299	0.0936738	0.0265609	282.29	6	2	24h	0h	33433.6	61404.7	57228.6	67407.2	76120.6	48001.6	81342.6	84632.1	92565.1	81899.3	76231.1	98031.3	158380	164561	164561	0.203169	0.373143	0.347765	0.409618	0.462568	0.291695	0.494301	0.51429	0.562497	0.497684	0.463239	0.595714
AT4G38460.1	GGR - geranylgeranyl reductase	0.0132787	2.39714	0.805406	0.758925	0.870247	0.851839	0.789132	0.684046	0.363036	0.0604709	0.0936187	0.183498	0.103656	0.162723	0.115058	0.0809616	190.83	4	4	4h	24h	117153	105340	113970	95682.6	138125	102281	127784	107536	124891	93105.6	83246.1	105721	58051.6	42236.8	138125	0.848166	0.762647	0.825123	0.692726	1	0.740495	0.925134	0.778543	0.904194	0.674069	0.602688	0.765405
AT1G74090.1	SOT18, ATSOT18, ATST5B - desulfo-glucosinolate sulfotransferase 18	0.0137782	2.25936	0.864558	0.667871	0.507893	0.710804	0.599902	0.382657	0.534518	0.191544	0.178175	0.0129417	0.0147394	0.0596621	0.0385658	0.0314475	140.78	3	1	0h	10h	45738.3	62731.2	33992.9	49799.8	31286.7	32434.8	45243.4	43935.8	34986.2	40279.1	22293.8	25715.2	34925.9	32136.1	62731.2	0.729116	1	0.541882	0.79386	0.498742	0.517044	0.721226	0.700382	0.557715	0.64209	0.355387	0.409927
AT5G20960.1	AAO1, AO1, ATAO, AT-AO1, AOalpha, AtAO1 - aldehyde oxidase 1	0.0139471	15.2822	0.0445094	0.0435482	0.0478962	0.0557739	0.0559284	0.0490312	0.665512	0.00294105	0.020334	0.0057131	0.00602553	0.0233804	0.041529	0.473038	258.71	5	5	24h	2h	7305.41	8021.54	9973.6	5022.37	8942.16	7551.05	10336.5	8869.36	12476.1	6783.05	13498.1	3385.98	56994.4	172176	172176	0.0424298	0.0465891	0.0579266	0.0291699	0.051936	0.0438564	0.0600346	0.0515132	0.0724608	0.0393959	0.0783967	0.0196657
AT2G29630.1	PY, THIC - thiaminC	0.0141898	12.994	0.487871	0.939343	0.785938	0.593921	0.458907	0.562845	0.0722905	0.399848	0.0857817	0.213414	0.0549316	0.134558	0.346724	0.0241953	359.41	5	5	2h	24h	83858.3	315019	359201	408794	382976	259597	226913	258670	226494	148703	129863	330312	36545.8	22558	408794	0.205136	0.770607	0.878686	1	0.936845	0.635031	0.555079	0.632764	0.554054	0.363759	0.317674	0.808016
AT3G29320.1	Glycosyl transferase, family 35	0.014747	1.56324	0.883603	0.981897	0.930157	0.820336	0.92688	0.835272	0.628115	0.0230904	0.025602	0.0509378	0.0448917	0.0600753	0.00110852	0.124012	1376.04	22	21	2h	24h	2.33153e+06	2.41931e+06	2.591e+06	2.68833e+06	2.5974e+06	2.40374e+06	2.12e+06	2.29067e+06	2.60596e+06	2.37756e+06	2.24338e+06	2.2476e+06	1.92432e+06	1.45284e+06	2.68833e+06	0.867275	0.89993	0.963793	1	0.966176	0.894139	0.788593	0.852079	0.969359	0.8844	0.834488	0.836056
AT2G20760.1;AT3G51890.1	Clathrin light chain protein	0.0148798	5.76328	0.399298	0.331434	0.30548	0.437458	0.433339	0.148491	0.855798	0.0110789	0.12443	0.0938766	0.0592046	0.0192144	0.0829443	0.203933	108.01	2	2	24h	10h	290272	279101	299032	173571	170470	265125	341741	282046	318643	299270	147685	64053.7	712967	507344	712967	0.407132	0.391464	0.419419	0.243449	0.239099	0.371861	0.479322	0.395594	0.446926	0.419752	0.207142	0.089841
AT5G11880.1	Pyridoxal-dependent decarboxylase family protein	0.0151796	2.68199	0.530892	0.765761	0.570289	0.658572	0.783237	0.625682	0.292036	0.00545477	0.0328677	0.01136	0.0524041	0.306549	0.134735	0.049646	420.78	9	1	8h	24h	31403.3	31862.9	47012.6	44243	34459.2	33501.9	37032.9	41448.8	59584.8	33753.2	42957.9	31604.4	19492.6	15309.2	59584.8	0.527034	0.534749	0.789002	0.74252	0.578322	0.562256	0.621516	0.695627	1	0.566474	0.720953	0.53041
AT1G10140.1	Uncharacterised conserved protein UCP031279	0.015379	Infinity	0	0	0	0	0.0562211	0	0.737561	0	0	0	0	0.0795086	0	0.371144	79.46	1	1	24h	0h	0	0	0	0	0	0	0	0	0	1468.06	0	0	6203.25	13056.1	13056.1	0	0	0	0	0	0	0	0	0	0.112442	0	0
AT5G51830.1	pfkB-like carbohydrate kinase family protein	0.0154482	14.8511	0.118539	0.0549373	0.0679406	0.118986	0.207192	0.167135	0.815881	0.0439719	0.013535	0.00194649	0.0273691	0.0570413	0.158957	0.260384	158.91	3	3	24h	2h	17779	30422.3	9223.7	13115.4	13533.5	14093.1	20256.9	28126.4	33924.7	50325.7	56833.4	11128.5	128446	203314	203314	0.0874461	0.149632	0.0453667	0.064508	0.0665642	0.0693169	0.0996336	0.138339	0.166858	0.247527	0.279535	0.0547355
AT5G41970.1	Metal-dependent protein hydrolase	0.0154534	1.64464	0.615095	0.56142	0.64771	0.713996	0.553434	0.715214	0.910198	0.046524	0.0591809	0.0625256	0.029674	0.077252	0.0155446	0.127	228.2	7	7	24h	8h	121030	108741	97044.1	112676	129235	112719	129439	137277	113571	93165.8	131532	135638	153231	186777	186777	0.647993	0.582198	0.519573	0.603267	0.691922	0.603498	0.693013	0.734978	0.608059	0.498809	0.704223	0.726206
AT3G13750.1;AT1G45130.1	BGAL1 - beta galactosidase 1	0.015496	4.67349	0.767746	0.534165	0.465149	0.388608	0.421072	0.367369	0.164277	0.328457	0.00232459	0.0167935	0.0775568	0.0274616	0.045537	0.0825363	568.28	10	9	0h	24h	924569	495099	492353	495392	419083	441041	409999	308591	371357	407264	309887	369428	205845	97925.4	924569	1	0.535491	0.532521	0.535809	0.453274	0.477024	0.443449	0.333767	0.401654	0.44049	0.335169	0.399568
AT3G48000.1;AT1G23800.1	ALDH2B4, ALDH2, ALDH2A - aldehyde dehydrogenase 2B4	0.0155773	1.39004	0.717241	0.840336	0.810807	0.772074	0.949602	0.894363	0.996992	0.0117697	0.0300094	0.0701902	0.0725534	0.0680726	0.0786412	0.00425335	917.03	15	14	24h	0h	2.39106e+06	2.4472e+06	2.76274e+06	2.90589e+06	2.56732e+06	2.90212e+06	2.43104e+06	2.77711e+06	3.0405e+06	3.3652e+06	3.20409e+06	2.82898e+06	3.35255e+06	3.37283e+06	3.37283e+06	0.708918	0.725563	0.819116	0.861556	0.761175	0.860439	0.720771	0.823377	0.901467	0.997737	0.949971	0.838755
AT5G64120.1	Peroxidase superfamily protein	0.0160108	48.2347	0.0229278	0.0235913	0.0172802	0.0490258	0.0475583	0.063972	0.833507	0.00872903	0.0166325	0.0026992	0.0261529	0.0383496	0.0691125	0.235457	155.72	2	2	24h	4h	2985.87	5185.74	2108.2	6299.88	3419.51	2739.27	5441.06	12032	3642.64	13307.4	20108.8	2691.24	118864	178203	178203	0.0167554	0.0291002	0.0118303	0.0353523	0.0191889	0.0153716	0.0305329	0.0675187	0.020441	0.0746756	0.112842	0.0151021
AT5G56660.1	ILL2 - IAA-leucine resistant (ILR)-like 2	0.0160745	2.13813	0.579472	0.571283	0.432506	0.751672	0.63662	0.671195	0.924757	0.0355147	0.0673941	0.00939067	0.14877	0.113966	0.106475	0.10641	41.14	2	1	24h	4h	5538.16	6039.92	5231.15	6183.31	4254.49	4387.16	6458.41	8560.28	7165.03	5554.89	7457.52	5953.21	8486.8	9990.19	9990.19	0.554359	0.604585	0.523629	0.618938	0.425866	0.439147	0.646475	0.856868	0.717206	0.556034	0.746484	0.595905
AT3G60750.1;AT3G60750.2	Transketolase	0.0162361	1.4088	0.957173	0.86383	0.856479	0.82769	0.838609	0.87737	0.679423	0.0605668	0.0308995	0.0578455	0.0377625	0.0501215	0.0138424	0.0671348	3550.83	51	38	0h	24h	1.24112e+08	1.13482e+08	1.045e+08	1.09924e+08	1.11376e+08	1.01223e+08	1.06041e+08	9.94124e+07	1.0848e+08	9.9683e+07	1.07678e+08	1.10107e+08	9.02166e+07	7.8433e+07	1.24112e+08	1	0.914346	0.841981	0.885679	0.897382	0.815576	0.854392	0.800988	0.874051	0.803168	0.867582	0.887158
AT2G24850.1	TAT3, TAT - tyrosine aminotransferase 3	0.0162741	Infinity	0.0124699	0	0.0550205	0.072523	0.22388	0.080124	0.578042	0.017635	0	0.0454745	0.0501489	0.0152978	0.0670148	0.596738	63.4	1	1	24h	2h	0	726.501	0	0	2539.46	666.069	1079.64	3145.59	6836.81	6206.59	3714.42	953.65	29130.3	4546.8	29130.3	0	0.0249397	0	0	0.0871759	0.0228652	0.0370624	0.107984	0.234698	0.213063	0.127511	0.0327374
AT3G63140.1	CSP41A - chloroplast stem-loop binding protein of 41 kDa	0.0164596	1.73454	0.942472	0.818703	0.822378	0.801442	0.801047	0.878052	0.543355	0.0813562	0.0628659	0.0703498	0.130964	0.0233286	0.116617	0.040679	1334.33	23	22	0h	24h	1.20521e+07	1.06654e+07	1.04028e+07	9.33133e+06	1.05109e+07	9.31184e+06	1.07751e+07	8.54296e+06	9.85309e+06	9.45547e+06	9.58854e+06	1.15762e+07	6.89523e+06	6.20189e+06	1.20521e+07	1	0.884945	0.863156	0.77425	0.872123	0.772633	0.894048	0.708837	0.817543	0.784551	0.795592	0.960513
AT3G50270.1	HXXXD-type acyl-transferase family protein	0.0165918	1.49024	0.856551	0.620514	0.626691	0.752554	0.627153	0.636285	0.924717	0.0773907	0.0855351	0.0166255	0.0241292	0.0928747	0.0271625	0.106467	89.7	2	2	24h	2h	112792	128188	78778.7	95794.7	86501.9	89809.3	103461	108261	97458.7	78982.7	86803.4	92207	119489	140668	140668	0.801828	0.911275	0.560031	0.680996	0.614935	0.638447	0.735492	0.769616	0.692826	0.561481	0.617078	0.655491
AT4G25900.1	Galactose mutarotase-like superfamily protein	0.0166405	1.88414	0.656461	0.572334	0.514752	0.647233	0.646975	0.525241	0.969866	0.00740282	0.153449	0.0850228	0.00772725	0.0472784	0.00320776	0.0426156	241.68	7	7	24h	4h	698236	709461	497312	729986	487450	616370	699813	688096	657834	729522	560724	565588	1.00757e+06	1.07219e+06	1.07219e+06	0.651226	0.661696	0.463829	0.680839	0.454632	0.574872	0.652697	0.641769	0.613544	0.680406	0.522973	0.527509
AT5G35360.1;AT5G35360.2;AT5G35360.3	CAC2 - acetyl Co-enzyme a carboxylase biotin carboxylase subunit	0.0168347	1.34854	0.816493	0.936277	0.807646	0.694289	0.874088	0.831413	0.697871	0.0508536	0.0901173	0.042915	0.00374618	0.0774709	0.0536315	0.00914849	936.91	17	17	2h	6h	2.73135e+06	2.50092e+06	3.20411e+06	2.79576e+06	2.68502e+06	2.49056e+06	2.23307e+06	2.21609e+06	2.9762e+06	2.62516e+06	2.54243e+06	2.78545e+06	2.25679e+06	2.21533e+06	3.20411e+06	0.852452	0.780534	1	0.872555	0.837991	0.7773	0.696938	0.69164	0.928869	0.819308	0.79349	0.869337
AT1G47990.1	ATGA2OX4, GA2OX4 - gibberellin 2-oxidase 4	0.0169624	Infinity	0.460584	0	0	0.11608	0.110903	0.138025	0.69042	0.0434285	0	0	0.164162	0.101962	0.148677	0.437812	20.9	1	1	24h	2h	15461.3	17670.3	0	0	0	0	8350.11	0	1395.71	6581.98	1183.13	8745.55	13697.6	35966.9	35966.9	0.429876	0.491293	0	0	0	0	0.232161	0	0.0388053	0.183001	0.032895	0.243156
AT1G70310.1	SPDS2 - spermidine synthase 2	0.0171199	1.55147	0.596868	0.926021	0.784644	0.658529	0.885308	0.9005	0.731993	0.0360088	0.104622	0.114407	0.0467267	0.123176	0.0449866	0.0283883	550.1	10	6	2h	0h	356955	388767	624697	532268	540701	439628	390741	432022	607459	498639	582411	542668	444733	469813	624697	0.571406	0.62233	1	0.852042	0.865542	0.703746	0.625488	0.69157	0.972407	0.79821	0.93231	0.86869
AT1G62740.1	Hop2 - stress-inducible protein, putative	0.0174155	2.42795	0.366064	0.563547	0.506145	0.56247	0.609674	0.408571	0.888785	0.0325447	0.0902114	0.086072	0.145374	0.0957159	0.035191	0.157281	232.7	4	4	24h	0h	100809	88884.4	162542	129487	115373	146911	119101	172370	175502	140430	112308	99413	201468	259099	259099	0.389077	0.343051	0.627336	0.499758	0.445283	0.567007	0.459675	0.665265	0.677355	0.541992	0.433454	0.383687
AT4G15900.1;AT3G16650.1	PRL1 - pleiotropic regulatory locus 1	0.0177802	2.44072	0.397003	0.410392	0.501	0.660097	0.624537	0.57387	0.968974	0.0694098	0.0458711	0.0454178	0.100979	0.102075	0.198194	0.0438767	25.9	1	1	24h	0h	7328.14	9395.64	7960.71	9327.07	11228.8	9875.91	12399.4	15407.2	14674.6	11634.1	15038.9	9135.37	21062.5	19755.6	21062.5	0.347923	0.446083	0.377956	0.442828	0.533116	0.468885	0.588694	0.7315	0.696715	0.552359	0.714014	0.433726
AT5G57890.1;AT1G25220.1	Glutamine amidotransferase type 1 family protein	0.0188078	24.1437	0.052576	0.0298127	0.032729	0.0688165	0.10982	0.0725618	0.719789	0.00711063	0.0247032	0.0071859	0.0293365	0.0428178	0.0674183	0.396278	121.99	3	3	24h	2h	22343.2	27068.6	5800.94	22217.5	12991.9	17767.3	42085.2	22589.6	37378.1	65832.7	56498.7	11695.9	206561	469908	469908	0.0475481	0.057604	0.0123449	0.0472805	0.0276479	0.0378102	0.0895606	0.0480725	0.0795435	0.140097	0.120234	0.0248899
AT4G33030.1	SQD1 - sulfoquinovosyldiacylglycerol 1	0.0192188	2.04944	0.775276	0.985692	0.935415	0.814074	0.786016	0.713913	0.480956	0.106113	0.0174967	0.0913366	0.105966	0.212772	0.0842295	0.00838074	707.99	11	11	2h	24h	401483	330628	471247	459564	411172	472161	348995	419752	442164	300088	365203	308960	229887	224290	472161	0.850309	0.700243	0.998064	0.97332	0.87083	1	0.739145	0.889003	0.936468	0.635563	0.773472	0.654354
AT1G20795.1	F-box family protein	0.0203606	Infinity	0.0245718	0	0	0	0	0	0.54407	0.0347498	0	0	0	0	0	0.644782	50.03	2	1	24h	2h	0	4761.51	0	0	0	0	0	0	0	0	0	0	8539.88	96889.7	96889.7	0	0.0491437	0	0	0	0	0	0	0	0	0	0
AT4G03520.1;AT4G03520.2	ATHM2 - Thioredoxin superfamily protein	0.0204293	1.81629	0.8277	0.900117	0.670251	0.641723	0.822842	0.616614	0.495581	0.0189529	0.141257	0.0841893	0.0316235	0.0830831	0.0383712	0.11565	370.22	5	5	2h	24h	3.29739e+06	3.40593e+06	3.24044e+06	4.04937e+06	2.95516e+06	2.47303e+06	2.68912e+06	2.50803e+06	3.0941e+06	3.56989e+06	2.38703e+06	2.60677e+06	2.33793e+06	1.67564e+06	4.04937e+06	0.814298	0.841102	0.800233	1	0.729782	0.61072	0.664084	0.619362	0.764093	0.88159	0.589481	0.643746
AT4G39970.1	Haloacid dehalogenase-like hydrolase (HAD) superfamily protein	0.0204624	1.60765	0.907823	0.819728	0.842434	0.788413	0.802699	0.831843	0.564689	0.130358	0.0386685	0.0450781	0.0966817	0.0579614	0.0434656	0.0572095	372.99	8	8	0h	24h	741110	604484	627773	587245	647959	600713	634967	533636	625263	564514	593709	639265	448477	388517	741110	1	0.815646	0.847071	0.792385	0.874309	0.810559	0.856777	0.720049	0.843684	0.761715	0.801108	0.862578
AT1G18500.1;AT1G74040.1	MAML-4, IPMS1 - methylthioalkylmalate synthase-like 4	0.0206226	2.77429	0.960579	0.778683	0.79411	0.821464	0.657905	0.765073	0.346244	0.0557503	0.250762	0.129203	0.0238883	0.16731	0.150878	0.0675917	447.72	8	7	0h	24h	346897	376588	360018	226468	333457	264647	315715	302992	292312	203206	247940	328294	148390	112392	376588	0.921157	1	0.955999	0.601367	0.88547	0.70275	0.838355	0.804572	0.776211	0.539599	0.658386	0.87176
AT3G17390.1	MTO3, SAMS3, MAT4 - S-adenosylmethionine synthetase family protein	0.0208157	2.20199	0.4181	0.596176	0.703832	0.646608	0.790836	0.910345	0.920653	0.0560706	0.143173	0.143244	0.0982177	0.143999	0.126792	0.0131444	1803.57	23	13	24h	0h	3.80378e+06	4.60077e+06	7.00964e+06	4.97456e+06	8.09218e+06	6.05609e+06	7.19702e+06	5.80095e+06	8.972e+06	6.92519e+06	1.00509e+07	8.24865e+06	9.3468e+06	9.15996e+06	1.00509e+07	0.378452	0.457748	0.697415	0.494937	0.805121	0.602543	0.716059	0.577158	0.892658	0.689013	1	0.820689
AT4G16760.2;AT2G35690.1;AT4G16760.1	ACX1 - acyl-CoA oxidase 1	0.0211553	3.57387	0.214385	0.231319	0.225102	0.223113	0.332735	0.223601	0.766183	0.035273	0.0343251	0.0234624	0.0643375	0.110346	0.0552649	0.330667	615.85	12	12	24h	0h	425142	537088	464648	573587	467933	542396	398608	602797	571608	921817	589495	414099	1.19472e+06	2.24416e+06	2.24416e+06	0.189443	0.239327	0.207047	0.25559	0.208511	0.241692	0.17762	0.268607	0.254709	0.410762	0.262679	0.184523
AT5G17870.1	PSRP6 - plastid-specific 50S ribosomal protein 6	0.0212265	2.05143	0.858968	0.460517	0.432663	0.525611	0.685095	0.631841	0.887579	0.19945	0.0518617	0.0409369	0.0155314	0.200414	0.124905	0.0187944	69.16	1	1	24h	4h	599250	834685	353777	414995	336976	385299	429553	447886	453552	690125	601108	453667	729756	751942	834685	0.717936	1	0.423845	0.497188	0.403717	0.46161	0.514629	0.536593	0.543381	0.826809	0.720162	0.54352
AT2G15220.1;AT2G15130.1	Plant basic secretory protein (BSP) family protein	0.0214748	135.699	0.027075	0.0042919	0.0423024	0.0188394	0.0319696	0.0467076	0.582408	0.0291035	0.00199012	0.00208679	0.00050868	0.0289851	0.00300703	0.590564	244.89	4	4	24h	2h	13999.7	1908.29	1674.27	847.449	11994	12860.9	5640.24	5428.9	15413	3370.81	14346.2	13096.9	48419	293777	293777	0.0476543	0.00649572	0.00569913	0.00288467	0.0408268	0.043778	0.0191991	0.0184797	0.0524652	0.0114741	0.0488339	0.0445813
AT5G15490.1;AT3G01010.1	UDP-glucose 6-dehydrogenase family protein	0.0215175	3.57353	0.252422	0.408262	0.324237	0.331591	0.477709	0.328223	0.902037	0.120724	0.155687	0.00984842	0.024184	0.0803174	0.00503448	0.13854	351.71	8	1	24h	0h	8232.76	16646.5	14694.4	25544.9	15635.6	16322	17184	15498.5	20743.3	26340.9	15999.8	16350.7	39625.7	49281.2	49281.2	0.167057	0.337786	0.298175	0.51835	0.317273	0.331201	0.348692	0.314491	0.420916	0.534502	0.324663	0.331783
AT3G04120.1	GAPC, GAPC-1, GAPC1 - glyceraldehyde-3-phosphate dehydrogenase C subunit 1	0.0215231	1.65484	0.661867	0.623821	0.585245	0.8376	0.641536	0.651414	0.968484	0.0989809	0.109866	0.0189527	0.052194	0.0096869	0.103818	0.0445698	2054.57	32	4	24h	4h	2.59988e+06	3.21476e+06	2.39895e+06	3.08145e+06	2.51188e+06	2.62962e+06	3.51713e+06	3.84136e+06	2.8481e+06	2.78793e+06	2.53894e+06	3.18387e+06	4.11574e+06	4.39261e+06	4.39261e+06	0.591877	0.731857	0.546134	0.701508	0.571843	0.598646	0.800693	0.874507	0.648386	0.634686	0.578003	0.724824
AT5G39730.1	AIG2-like (avirulence induced gene) family protein	0.0216833	1.50087	0.756583	0.964007	0.882462	0.843989	0.927635	0.744568	0.642297	0.0232929	0.0509025	0.0304764	0.17723	0.00932171	0.0347705	0.0176945	183.69	4	4	2h	24h	351201	336236	421600	454304	391115	410696	326493	440361	424422	418433	349430	327090	297482	286114	454304	0.773053	0.740112	0.928013	1	0.860912	0.904012	0.718668	0.969309	0.934226	0.921043	0.769155	0.719982
AT1G73060.1	LPA3 - Low PSII Accumulation 3	0.0219287	2.10881	0.830064	0.854927	0.637177	0.673385	0.690312	0.405407	0.721152	0.0291738	0.205164	0.0448874	0.0580733	0.0557162	0.109236	0.0737342	241.45	5	5	2h	10h	245801	233880	205107	288942	174936	193278	182704	206434	210844	188077	94820.9	139458	193306	223436	288942	0.850693	0.809435	0.709854	1	0.605436	0.668917	0.632321	0.714449	0.729709	0.650915	0.328166	0.482649
AT4G19880.1;AT4G19880.2;AT5G45020.1	Glutathione S-transferase family protein	0.0220053	3.74761	0.263385	0.267455	0.201089	0.299325	0.404799	0.258482	0.753602	0.0962488	0.0202176	0.0492208	0.0352036	0.00829703	0.0235268	0.348459	216.58	5	5	24h	4h	33289.2	56487.2	43145.4	48018.2	28339.5	40202.8	46770.9	55255.7	67989.2	69989	46887.8	41217.4	86441.8	170428	170428	0.195327	0.331443	0.253159	0.281751	0.166284	0.235893	0.274432	0.324217	0.398932	0.410666	0.275118	0.241846
AT5G07440.1	GDH2 - glutamate dehydrogenase 2	0.0227765	7.10091	0.0948485	0.103424	0.17256	0.192678	0.170969	0.153648	0.67351	0.0361374	0.0155864	0.0521615	0.0377204	0.0159561	0.0465452	0.461726	146.01	3	1	24h	0h	10727.6	6174.12	10196.9	8232.98	12088.6	18661.2	19543.8	14790.8	16238.3	14227.8	10757.4	16622.3	30919	89098.5	89098.5	0.120401	0.0692954	0.114446	0.0924032	0.135677	0.209444	0.21935	0.166005	0.182251	0.159686	0.120736	0.186561
AT4G38810.1;AT4G38810.2	Calcium-binding EF-hand family protein	0.0241669	13.851	0.27908	0.697462	0.834064	0.628599	0.521441	0.415373	0.0602169	0.0111628	0.427853	0.00945678	0.421578	0.406477	0.15571	0.0287657	43.47	1	1	4h	24h	18236	17232.9	63546.1	25095.9	53426.4	52576.6	21001.9	58888.1	51400.2	14871	19398.7	33392	2534	5119.11	63546.1	0.286973	0.271187	1	0.394924	0.840751	0.827377	0.330498	0.926699	0.808864	0.234018	0.305269	0.525476
AT1G78370.1	ATGSTU20, GSTU20 - glutathione S-transferase TAU 20	0.0245178	1.60914	0.717284	0.901453	0.85095	0.618	0.718499	0.651649	0.560207	0.000452883	0.139366	0.0790217	0.0706467	0.00677167	0.0953534	0.0568344	596.12	12	11	2h	24h	2.39913e+06	2.40128e+06	2.68672e+06	3.34624e+06	3.03446e+06	2.6605e+06	1.90082e+06	2.23514e+06	2.38825e+06	2.42029e+06	2.4062e+06	1.95495e+06	2.00907e+06	1.74011e+06	3.34624e+06	0.716964	0.717605	0.802907	1	0.906827	0.795073	0.568045	0.667955	0.713711	0.723287	0.719074	0.584224
AT5G10560.1	Glycosyl hydrolase family protein	0.024757	2.53882	0.895217	0.648018	0.360673	0.915684	0.68043	0.449078	0.893693	0.117758	0.0764903	0.115737	0.119241	0.0823316	0.202811	0.0805424	191.01	4	2	6h	4h	21059.9	25379.4	18210.8	15405	11477.6	7232.24	21563.5	25937.4	19158.6	16138.6	15367.6	7928.27	21702.9	24657.3	25937.4	0.811949	0.978485	0.702105	0.593931	0.442511	0.278834	0.831367	1	0.738647	0.622213	0.592487	0.305669
AT3G54050.1	HCEF1 - high cyclic electron flow 1	0.0247726	1.60466	0.896829	0.855185	0.880301	0.765878	0.850559	0.829229	0.558888	0.145906	0.0644926	0.0366273	0.118328	0.0896515	0.0200132	0.0315242	1630.74	22	22	0h	24h	2.25828e+07	1.7923e+07	1.82826e+07	2.03423e+07	2.04645e+07	1.92948e+07	1.91852e+07	1.54061e+07	2.06396e+07	1.77764e+07	1.84067e+07	1.90459e+07	1.31247e+07	1.21179e+07	2.25828e+07	1	0.793657	0.809582	0.900789	0.906201	0.854402	0.849548	0.682207	0.913952	0.787166	0.815077	0.84338
AT1G79210.1;AT1G16470.1	N-terminal nucleophile aminohydrolases (Ntn hydrolases) superfamily protein	0.0250352	1.71773	0.523113	0.638848	0.587487	0.550889	0.651874	0.579694	0.898567	0.0191404	0.0484698	0.0257322	0.0858834	0.0550832	0.0810174	0.143448	376.3	6	6	24h	0h	750206	712365	940990	845165	795842	846714	685219	855011	965736	856837	890469	730298	1.11435e+06	1.39795e+06	1.39795e+06	0.536647	0.509579	0.673121	0.604575	0.569292	0.605683	0.49016	0.611618	0.690823	0.612924	0.636982	0.522406
AT5G52810.1	NAD(P)-binding Rossmann-fold superfamily protein	0.0251578	2.92994	0.46652	0.303119	0.422708	0.792243	0.405324	0.402974	0.888119	0.0264853	0.00895838	0.122957	0.293813	0.0470664	0.154409	0.0828022	87.6	2	2	24h	2h	66385.9	71938.7	45876.9	43998.7	49777.6	75556.7	86650.9	148252	65023.9	55156	75928.1	43554.9	140345	122985	148252	0.447792	0.485248	0.309453	0.296784	0.335764	0.509652	0.584485	1	0.438605	0.372043	0.512157	0.29379
AT1G02920.1	ATGSTF7, GST11, ATGSTF8, GSTF7, ATGST11 - glutathione S-transferase 7	0.0253863	21.2006	0.0382869	0.0408889	0.0378084	0.071021	0.139712	0.0931858	0.801561	0.0153255	0.0160452	0.0143403	0.0150856	0.0526615	0.106912	0.280636	1236	22	10	24h	4h	887416	1.58809e+06	955084	1.68866e+06	894470	1.5501e+06	1.95114e+06	2.64084e+06	3.31285e+06	5.72049e+06	5.45651e+06	568573	1.94979e+07	3.23284e+07	3.23284e+07	0.0274501	0.0491236	0.0295432	0.0522346	0.0276683	0.0479485	0.0603539	0.0816882	0.102475	0.17695	0.168784	0.0175874
AT1G17745.1	PGDH - D-3-phosphoglycerate dehydrogenase	0.026612	9.93198	0.0834405	0.0834211	0.105935	0.116057	0.154772	0.244378	0.828537	0.0398026	0.0434865	0.0648488	0.00992263	0.118741	0.0923387	0.242486	85.95	3	1	24h	2h	6804.42	13731.1	6481.48	14049.3	7393.14	18678.5	13418	15144.8	8713.51	29377.5	38106.6	22037.3	123055	80856.1	123055	0.0552958	0.111585	0.0526715	0.114171	0.06008	0.15179	0.109041	0.123074	0.0708099	0.238735	0.309671	0.179085
AT1G29660.1	GDSL-like Lipase/Acylhydrolase superfamily protein	0.0273973	2.1696	0.879763	0.720619	0.656429	0.604292	0.628535	0.751859	0.405496	0.170041	0.0416766	0.07581	0.120076	0.116191	0.137344	0.0107716	372.8	7	7	0h	24h	779500	592051	584695	538751	553473	469901	537231	404862	553987	425900	510372	661777	310147	322021	779500	1	0.759526	0.750089	0.69115	0.710035	0.602824	0.689199	0.519386	0.710694	0.546376	0.654742	0.848976
AT4G33640.1	unknown protein; Has 30201 Blast hits to 17322 proteins in 780 species: Archae - 12; Bacteria - 1396; Metazoa - 17338; Fungi - 3422; Plants - 5037; Viruses - 0; Other Eukaryotes - 2996 (source: NCBI BLink).	0.0279364	2.40934	0.882969	0.635292	0.621521	0.80715	0.85871	0.366478	0.779936	0.165506	0.0658704	0.124408	0.0478878	0.0361874	0.122422	0.210548	121.15	2	1	0h	10h	19797.2	25847	17624.3	15216.5	13790.7	18338.2	19987.2	21737.6	21533.7	22856.5	7234.91	11709.8	24007.1	16310.9	25847	0.765938	1	0.681869	0.588714	0.533551	0.70949	0.773289	0.841012	0.833122	0.884299	0.279913	0.453044
AT2G44100.1;AT5G09550.1	ATGDI1, AT-GDI1, GDI1 - guanosine nucleotide diphosphate dissociation inhibitor 1	0.0283205	1.68403	0.57876	0.713311	0.897739	0.748032	0.788905	0.639357	0.974649	0.0487551	0.0112351	0.132234	0.182027	0.0131939	0.0381129	0.0358517	339.17	7	4	24h	0h	55474.9	62502.5	71892.8	73512.3	101030	81969.8	63122.6	89360.1	81358.1	79456.4	67911.7	62418.1	96754.9	101923	101923	0.544285	0.613235	0.705367	0.721256	0.991243	0.804236	0.619319	0.876745	0.798235	0.779576	0.666306	0.612407
AT5G51970.1	GroES-like zinc-binding alcohol dehydrogenase family protein	0.0293974	1.18678	0.891602	0.98642	0.923501	0.869571	0.913148	0.919501	0.831174	0.0154272	0.0192049	0.0285805	0.0104117	0.0370597	0.00263623	0.0587902	774.08	13	13	2h	24h	2.01388e+06	2.06377e+06	2.2246e+06	2.2867e+06	2.06556e+06	2.15799e+06	1.97162e+06	2.00529e+06	2.14802e+06	2.02817e+06	2.09836e+06	2.10689e+06	1.99571e+06	1.80559e+06	2.2867e+06	0.880693	0.90251	0.97284	1	0.903292	0.94371	0.862209	0.876934	0.939353	0.886942	0.917637	0.921365
AT2G05840.1;AT2G05840.2	PAA2 - 20S proteasome subunit PAA2	0.0304021	2.28444	0.422571	0.565108	0.583204	0.541316	0.563854	0.478801	0.965339	0.0205404	0.0699131	0.00767907	0.144769	0.0822469	0.139176	0.0490182	508.69	11	4	24h	0h	103284	96419.8	121851	145214	136526	139092	103722	152100	146979	119494	136393	89884.4	219916	236296	236296	0.437095	0.408046	0.515672	0.614544	0.577774	0.588634	0.438948	0.643683	0.622011	0.505697	0.577213	0.380389
AT5G19550.1	ASP2, AAT2 - aspartate aminotransferase 2	0.0309762	1.94195	0.503978	0.6205	0.499359	0.457063	0.640167	0.476976	0.887592	0.0947059	0.0811665	0.00869028	0.116193	0.0689141	0.0134035	0.158968	480.22	10	4	24h	6h	580655	758613	748198	900715	671661	655332	498131	716465	785841	915335	646349	621163	1.02999e+06	1.3287e+06	1.3287e+06	0.437011	0.570945	0.563107	0.677893	0.505504	0.493214	0.374902	0.539223	0.591437	0.688897	0.486454	0.467498
AT5G20250.4	DIN10 - Raffinose synthase family protein	0.0311921	6.41264	0.118851	0.165202	0.177819	0.17104	0.140835	0.111821	0.717067	0.0623898	0.0913764	0.0339977	0.0397394	0.0029478	0.0196343	0.400128	110.4	3	3	24h	10h	11004.1	23995.6	33838.4	14811	29722.1	22642.7	29321.7	21046.7	20429.9	21043.7	14420.5	18509	63922.7	147242	147242	0.0747346	0.162967	0.229815	0.100589	0.201859	0.153779	0.19914	0.14294	0.13875	0.142919	0.0979373	0.125704
AT2G36880.1	MAT3 - methionine adenosyltransferase 3	0.0312699	1.79772	0.542053	0.661491	0.783437	0.756888	0.865992	0.959419	0.97446	0.111007	0.106541	0.0410793	0.0808914	0.188679	0.0573901	0.00993054	1703.73	23	15	24h	0h	1.56699e+06	2.09766e+06	2.49073e+06	1.98141e+06	2.74648e+06	2.5501e+06	2.3652e+06	2.7519e+06	3.37835e+06	2.47636e+06	3.38035e+06	3.10599e+06	3.31775e+06	3.27028e+06	3.38035e+06	0.463559	0.620547	0.736827	0.586155	0.812484	0.754389	0.69969	0.814087	0.999408	0.732576	1	0.918838
AT1G56190.1	Phosphoglycerate kinase family protein	0.0313736	1.22694	0.90014	0.985689	0.928678	0.865767	0.916863	0.857948	0.803374	0.0217607	0.0202387	0.0151148	0.0101751	0.0551349	0.0719308	0.0231971	2286.34	26	10	2h	24h	3.93225e+06	3.80007e+06	4.29507e+06	4.17213e+06	4.03464e+06	3.94283e+06	3.74943e+06	3.68763e+06	3.77054e+06	4.10544e+06	3.46648e+06	3.9034e+06	3.38009e+06	3.521e+06	4.29507e+06	0.915527	0.884753	1	0.971378	0.939366	0.917991	0.872962	0.858572	0.877877	0.95585	0.807085	0.908811
AT2G20610.1;AT2G20610.2	SUR1, HLS3, RTY, ALF1, RTY1 - Tyrosine transaminase family protein	0.0315197	2.12479	0.434449	0.488662	0.495786	0.53788	0.580942	0.523952	0.923115	0.0734747	0.0492578	0.0524401	0.0852208	0.059468	0.14496	0.108732	276.04	5	5	24h	0h	178507	227000	211799	244309	214074	248684	222901	279147	290745	251496	292361	196687	394928	466691	466691	0.382495	0.486404	0.453831	0.523492	0.458706	0.532867	0.47762	0.598141	0.622992	0.538892	0.626455	0.42145
AT3G08590.1	Phosphoglycerate mutase, 2,3-bisphosphoglycerate-independent	0.0322439	1.7078	0.586976	0.57208	0.532776	0.60029	0.645266	0.576584	0.909875	0.0108491	0.0474884	0.00118704	0.0317887	0.075983	0.127685	0.127456	1364.64	25	17	24h	4h	1.80477e+06	1.7582e+06	1.63436e+06	1.83819e+06	1.61444e+06	1.61953e+06	1.75367e+06	1.89011e+06	1.79533e+06	2.12146e+06	2.02396e+06	1.47592e+06	2.48795e+06	3.03502e+06	3.03502e+06	0.594648	0.579305	0.538501	0.605659	0.531936	0.533615	0.577812	0.622768	0.591538	0.698994	0.666871	0.486297
AT3G11750.1	FOLB1 - Dihydroneopterin aldolase	0.0322755	1.83078	0.774364	0.80483	0.604714	0.95155	0.776383	0.634916	0.519751	0.202298	0.016384	0.00270962	0.0685183	0.00359857	0.103038	0.0839009	52.24	1	1	6h	24h	6220.66	9039.65	8044.5	7816.19	5939.63	5977.39	8898.65	9853.44	7675.11	7624.97	6974.01	5538.2	5705.91	4536.76	9853.44	0.631318	0.91741	0.816415	0.793245	0.602798	0.60663	0.9031	1	0.778927	0.773838	0.707775	0.562057
AT5G13650.1;AT5G13650.2	elongation factor family protein	0.0325688	4.07619	0.586335	0.856773	0.8493	0.837544	0.731428	0.655436	0.21019	0.309272	0.0130479	0.213122	0.187346	0.151999	0.252627	0.0857716	417.65	8	8	2h	24h	271543	594589	625997	639626	738599	515985	716454	520764	619617	460848	352165	616044	200042	110450	738599	0.367646	0.805023	0.847547	0.865999	1	0.6986	0.970017	0.70507	0.838908	0.623949	0.476801	0.83407
AT3G52990.1;AT3G52990.2	Pyruvate kinase family protein	0.0335304	1.44319	0.754095	0.906044	0.780436	0.671738	0.862926	0.767521	0.969448	0.0146859	0.120232	0.0316683	0.102599	0.0450434	0.0135215	0.0432065	829.09	16	4	24h	6h	460409	473266	508273	613536	497007	469282	370941	460766	514494	553929	481068	469230	581243	619070	619070	0.743711	0.76448	0.821027	0.991061	0.802829	0.758043	0.59919	0.744287	0.831075	0.894776	0.777082	0.75796
AT2G27450.2;AT2G27450.1	NLP1, ATNLP1, CPA - nitrilase-like protein 1	0.034476	2.44157	0.42154	0.81401	0.492742	0.333397	0.635088	0.355802	0.46216	0.105424	0.263029	0.108772	0.00788587	0.112942	0.0106166	0.0924597	21.25	1	1	2h	6h	25059.9	35827.3	45355.6	72219.9	41140.4	30031.1	23675.2	24480.6	40098.4	51633.6	26238.1	25153.8	28655.5	38098.8	72219.9	0.346994	0.496086	0.628021	1	0.569655	0.415829	0.327821	0.338973	0.555227	0.71495	0.363309	0.348295
AT5G48930.1	HCT - hydroxycinnamoyl-CoA shikimate/quinate hydroxycinnamoyl transferase	0.0346353	1.90637	0.449465	0.787856	0.843418	0.738838	0.851932	0.712802	0.856846	0.0175043	0.0239404	0.200511	0.100665	0.105572	0.0554819	0.20245	23.53	1	1	24h	0h	28867.8	27320.5	48187.5	50303.8	61580.8	43856.4	41732.5	50630.9	48584.6	57916.8	47006.5	42102.1	62505.9	44610	62505.9	0.461842	0.437087	0.770928	0.804785	0.985201	0.701636	0.667657	0.810019	0.777281	0.926582	0.752034	0.67357
AT4G37910.1	mtHsc70-1 - mitochondrial heat shock protein 70-1	0.0350168	4.37721	0.196425	0.251664	0.254163	0.316148	0.38189	0.340436	0.859791	0.100271	0.00878945	0.0209231	0.0791591	0.09	0.166583	0.198285	1066.01	14	12	24h	0h	113368	241442	232909	221683	242915	216190	234982	336090	402390	287435	413859	201085	649907	903172	903172	0.125522	0.267327	0.257879	0.245449	0.268958	0.239368	0.260174	0.372122	0.445529	0.31825	0.458228	0.222644
AT3G51840.1	ACX4, ATSCX, ATG6 - acyl-CoA oxidase 4	0.0350518	2.02484	0.610297	0.524637	0.526738	0.518626	0.550246	0.463346	0.938199	0.0269521	0.103533	0.028061	0.147481	0.0441805	0.0762708	0.0873995	281.58	3	3	24h	10h	258222	242583	185219	245294	224259	207977	170002	255578	212946	238581	212237	167981	359583	410296	410296	0.629355	0.591239	0.451428	0.597846	0.54658	0.506896	0.414341	0.622911	0.519006	0.581486	0.517278	0.409414
AT1G15470.1;AT1G52730.1	Transducin/WD40 repeat-like superfamily protein	0.0357275	1.87396	0.549411	0.532809	0.85555	0.737559	0.462157	0.866065	0.629398	0.0380167	0.090534	0.187192	0.0502576	0.0472333	0.189413	0.120905	61.98	1	1	10h	8h	14377.9	13036.6	14890.2	11695.9	24647.5	18042.7	19288	17514.7	12363.6	10697.1	24949	18265.9	13569.9	17835.8	24949	0.576293	0.522529	0.596826	0.468792	0.987915	0.723185	0.773096	0.702021	0.495556	0.428758	1	0.73213
AT1G78300.1	GRF2, 14-3-3OMEGA, GF14 OMEGA - general regulatory factor 2	0.0357917	3.45148	0.478473	0.284888	0.246182	0.313864	0.363769	0.313362	0.849691	0.0269084	0.138191	0.00721724	0.0982029	0.131218	0.00212465	0.212569	1160.09	15	7	24h	4h	473147	512336	192754	394014	258778	248267	394734	251713	279065	470168	324254	321160	720238	1.02982e+06	1.02982e+06	0.459446	0.4975	0.187172	0.382605	0.251285	0.241078	0.383304	0.244424	0.270984	0.456554	0.314865	0.31186
AT2G43820.1	GT, UGT74F2, ATSAGT1, SGT1, SAGT1 - UDP-glucosyltransferase 74F2	0.0360488	2.41741	0.487673	0.6045	0.621626	0.410695	0.772452	0.412133	0.992819	0.0548101	7.48961e-05	0.192069	0.009153	0.030182	0.197375	0.0101553	111.5	1	1	24h	6h	36398.2	42682.9	49017.1	49008.5	39389.7	61413.2	32774.3	33823.9	60900	64360.8	44731.7	22099.8	81080	79915.5	81080	0.448917	0.52643	0.604553	0.604447	0.485813	0.757439	0.404222	0.417167	0.75111	0.793794	0.551699	0.272568
AT5G11670.1	ATNADP-ME2, NADP-ME2 - NADP-malic enzyme 2	0.036389	2.38777	0.421207	0.371568	0.359448	0.413418	0.464623	0.46725	0.858282	0.0516271	0.12783	0.00556384	0.012517	0.0744706	0.103253	0.20042	1356.11	19	13	24h	4h	4.89638e+06	5.82565e+06	3.57876e+06	5.87966e+06	4.52489e+06	4.62504e+06	5.37452e+06	5.14922e+06	5.24337e+06	6.58382e+06	6.87629e+06	5.01777e+06	9.12023e+06	1.27277e+07	1.27277e+07	0.384701	0.457713	0.281178	0.461957	0.355514	0.363383	0.422269	0.404567	0.411965	0.517282	0.540261	0.394239
AT1G66070.1	Translation initiation factor eIF3 subunit	0.0364325	16.2877	0.153955	0.178913	0.11225	0.172339	0.126115	0.0382454	0.62293	0.0112621	0.105266	0.0425991	0.0572665	0.0367739	0.013057	0.533258	65.21	2	2	24h	10h	13437.8	14903.8	9616.82	23319.4	7559.42	13104.6	12135.7	19590.2	9214.76	14001.7	2670.47	4370.12	22630.2	92045	92045	0.145991	0.161918	0.104479	0.253347	0.0821274	0.142372	0.131845	0.212833	0.100111	0.152118	0.0290126	0.0474781
AT2G43910.1;AT2G43910.2;AT2G43910.3	ATHOL1, HOL1 - HARMLESS TO OZONE LAYER 1	0.0368467	1.25661	0.927476	0.929978	0.927629	0.843689	0.909134	0.911173	0.740071	0.102565	0.0268864	0.0692456	0.00303997	0.00709719	0.00629207	0.0453507	598.13	8	7	2h	24h	1.75962e+06	2.05815e+06	1.87491e+06	1.95316e+06	2.00998e+06	1.80843e+06	1.73201e+06	1.74086e+06	1.88146e+06	1.86081e+06	1.88449e+06	1.86617e+06	1.58918e+06	1.45718e+06	2.05815e+06	0.854952	1	0.910966	0.94899	0.976593	0.878665	0.841539	0.845838	0.914153	0.904116	0.915622	0.906724
AT3G55800.1	SBPASE - sedoheptulose-bisphosphatase	0.0370191	1.66766	0.808803	0.890143	0.809229	0.757215	0.85259	0.86631	0.533768	0.0392297	0.155362	0.0598168	0.0363589	0.169491	0.0335992	0.0648501	1509.17	24	24	2h	24h	2.25196e+07	2.10261e+07	2.69199e+07	2.10052e+07	2.2923e+07	2.06457e+07	2.10762e+07	1.9692e+07	2.61779e+07	1.97253e+07	2.26814e+07	2.39605e+07	1.56034e+07	1.31345e+07	2.69199e+07	0.836542	0.781063	1	0.780285	0.851526	0.766933	0.782925	0.731506	0.972438	0.732741	0.842552	0.890069
AT3G42170.1	BED zinc finger ;hAT family dimerisation domain	0.0373727	6.49375	0.142747	0.131288	0.127491	0.169118	0.349759	0.315883	0.827894	0.0338963	0.0422547	0.026211	0.0113174	0.133409	0.274582	0.243395	25.39	1	1	24h	4h	7171.9	10066.3	9731.27	6123.11	6578.85	8817.02	10694.6	9728.2	26814.5	15422.6	30796.4	7349.73	39596.6	60380.2	60380.2	0.118779	0.166716	0.161166	0.101409	0.108957	0.146025	0.177121	0.161116	0.444094	0.255425	0.510041	0.121724
AT5G23820.1	MD-2-related lipid recognition domain-containing protein	0.0377471	1.82418	0.696325	0.908766	0.733725	0.498177	0.72306	0.554118	0.52696	0.0567819	0.129025	0.102226	0.152713	0.0187816	0.058984	0.02126	88.96	2	1	2h	6h	132240	148423	164758	201531	133301	162436	78636	122160	148396	143043	120078	103267	103169	109229	201531	0.656174	0.736476	0.817531	1	0.66144	0.80601	0.390192	0.606161	0.736341	0.70978	0.595826	0.51241
AT4G13940.1;AT4G13940.2;AT4G13940.3;AT4G13940.4	HOG1, EMB1395, SAHH1, MEE58, ATSAHH1 - S-adenosyl-L-homocysteine hydrolase	0.0378857	1.64152	0.560072	0.791832	0.805422	0.79706	0.79016	0.876892	0.919369	0.0817025	0.0199309	0.163106	0.00914723	0.0371802	0.0321956	0.11403	1837.55	32	12	24h	0h	3.77293e+06	4.64083e+06	6.05356e+06	5.84184e+06	6.91608e+06	5.18348e+06	5.93838e+06	6.03555e+06	6.13262e+06	5.73767e+06	6.41561e+06	6.75761e+06	7.51132e+06	6.30002e+06	7.51132e+06	0.5023	0.617845	0.805925	0.777738	0.920755	0.690089	0.790591	0.803528	0.81645	0.76387	0.854126	0.899658
AT5G54810.1	TSB1, TRPB, TRP2, ATTSB1 - tryptophan synthase beta-subunit 1	0.0378874	3.90434	0.214933	0.22935	0.19656	0.248854	0.339826	0.280628	0.767438	0.0816657	0.0621454	0.00760613	0.0409285	0.074338	0.110533	0.328892	742.18	10	5	24h	4h	569215	987445	671408	989670	731274	692322	796365	1.00597e+06	1.04025e+06	1.42095e+06	1.29926e+06	733195	1.93693e+06	3.62127e+06	3.62127e+06	0.157187	0.272679	0.185407	0.273294	0.201939	0.191182	0.219913	0.277795	0.287261	0.392391	0.358787	0.202469
AT4G30530.1;AT4G30550.1	Class I glutamine amidotransferase-like superfamily protein	0.0388623	3.38744	0.244709	0.23587	0.234321	0.32838	0.388219	0.289657	0.793749	0.10036	0.0644944	0.0497771	0.046914	0.0285683	0.107092	0.291683	421.71	10	10	24h	4h	421885	766521	462005	683479	483512	654447	716822	877925	893624	991728	887225	519471	1.42657e+06	2.42821e+06	2.42821e+06	0.173744	0.315674	0.190266	0.281475	0.199123	0.269519	0.295207	0.361553	0.368018	0.40842	0.365383	0.213932
AT4G26910.1	Dihydrolipoamide succinyltransferase	0.0390309	6.42971	0.218976	0.1342	0.132702	0.179306	0.120779	0.237481	0.776574	0.0544685	0.0945103	0.0436496	0.0543625	0.070094	0.00381141	0.315972	164.81	4	2	24h	8h	14097.5	9880.15	11006.2	3688.54	5575.55	8955.23	11921.5	7712.33	3898.98	9326.18	13149.5	12854.4	30284.5	54749.5	54749.5	0.257491	0.180461	0.201029	0.0673713	0.101837	0.163567	0.217746	0.140866	0.071215	0.170343	0.240177	0.234786
AT4G02520.1;AT2G02930.1	ATGSTF2, ATPM24.1, ATPM24, GST2, GSTF2 - glutathione S-transferase PHI 2	0.0393373	3.50547	0.283664	0.318085	0.27779	0.422061	0.424922	0.344514	0.973782	0.0842524	0.0855281	0.0612815	0.135958	0.0934546	0.170176	0.0370772	1426.15	21	18	24h	4h	6.65557e+06	1.01944e+07	7.65112e+06	1.12436e+07	6.96354e+06	9.53755e+06	9.68017e+06	1.53908e+07	1.06578e+07	1.45832e+07	1.38063e+07	6.65834e+06	2.97007e+07	2.81433e+07	2.97007e+07	0.224088	0.343239	0.257607	0.378562	0.234457	0.321122	0.325924	0.518198	0.35884	0.491005	0.464847	0.224181
AT3G13235.3;AT3G13235.1	ubiquitin family protein	0.0398831	2.35814	0.432372	0.664144	0.521968	0.53868	0.539931	0.36904	0.870248	0.169127	0.00162884	0.0993382	0.0433098	0.00474775	0.041567	0.183497	92.17	2	2	24h	10h	26975.5	47603.5	57377.8	57179.2	51074.6	38958.6	43816.7	49099.1	46855.3	46276.3	29292.6	34362.4	63863.3	86244	86244	0.312781	0.551963	0.665296	0.662993	0.592211	0.451725	0.508055	0.569304	0.543288	0.536574	0.339648	0.398432
AT1G08830.1;AT5G18100.1	CSD1 - copper/zinc superoxide dismutase 1	0.0407967	2.99749	0.393574	0.385519	0.345852	0.316788	0.338717	0.617258	0.949568	0.0939664	0.0252417	0.0603517	0.163919	0.0361724	0.234739	0.0713213	336.72	7	6	24h	6h	955025	679140	763305	837414	629413	806605	417037	898302	650094	756296	936869	1.62606e+06	1.86666e+06	2.07606e+06	2.07606e+06	0.460018	0.32713	0.36767	0.403367	0.303177	0.388527	0.200879	0.432696	0.313139	0.364294	0.451273	0.783244
AT2G38230.1;AT2G38210.1	ATPDX1.1, PDX1.1 - pyridoxine biosynthesis 1.1	0.0409132	2.06571	0.406548	0.70147	0.83981	0.674714	0.719924	0.766828	0.739715	0.0639749	0.131469	0.226543	0.0629142	0.103956	0.0992849	0.0344286	784.74	10	8	4h	0h	486109	607833	1.06883e+06	818688	1.3454e+06	914363	967615	847909	1.06749e+06	869691	1.12615e+06	937240	962461	1.02797e+06	1.3454e+06	0.361311	0.451785	0.794433	0.608508	1	0.67962	0.719201	0.630227	0.793432	0.646416	0.837033	0.696623
AT5G03690.2;AT5G03690.1	Aldolase superfamily protein	0.0409836	2.09413	0.456729	0.718153	0.956452	0.76034	0.6427	0.924747	0.654773	0.00423054	0.0607728	0.0615864	0.0900696	0.0983493	0.00219824	0.257694	458.82	8	1	4h	0h	43383.5	42818.9	71827	63716.3	94369.4	86150.2	65742.6	77763.2	54088.4	67214	87121.1	87414.5	78986.3	44594.8	94369.4	0.45972	0.453738	0.761125	0.67518	1	0.912904	0.696652	0.824029	0.573157	0.712243	0.923193	0.926301
AT1G75950.1	SKP1, ASK1, ATSKP1, SKP1A, UIP1 - S phase kinase-associated protein 1	0.041436	2.02279	0.612175	0.459846	0.419778	0.529507	0.568047	0.479869	0.849124	0.0578128	0.133305	0.0113441	0.0579964	0.00134239	0.0360191	0.213371	102.77	2	2	24h	4h	180141	205921	115277	174721	134894	129835	179895	154033	178817	179416	143281	159343	220171	315320	315320	0.571295	0.653055	0.365586	0.554107	0.4278	0.411757	0.570517	0.488497	0.567098	0.568996	0.4544	0.505338
AT2G38270.1	CXIP2, ATGRX2 - CAX-interacting protein 2	0.0420458	2.25594	0.903021	0.519006	0.400287	0.611545	0.558446	0.41811	0.561696	0.137148	0.0825738	0.0952785	0.100604	0.0769419	0.12675	0.0447117	176.49	4	4	0h	4h	375352	302550	172894	216727	124960	175537	256247	202843	189192	230035	123297	190580	222701	198967	375352	1	0.806043	0.460618	0.577395	0.332915	0.467659	0.682683	0.540407	0.50404	0.612852	0.328484	0.507736
AT1G35580.1;AT1G35580.3	CINV1 - cytosolic invertase 1	0.0421159	4.03807	0.253699	0.49423	0.213639	0.220992	0.375163	0.199026	0.803679	0.131317	0.129284	0.0597914	0.00741622	0.141851	0.0888394	0.277639	168.09	4	3	24h	10h	18371.2	39582.6	46008.2	66891.2	19572.3	29230.3	25840.1	24642.2	31393.8	54306.6	29907.2	15557.2	69371	114218	114218	0.160844	0.346555	0.402812	0.585647	0.17136	0.255918	0.226236	0.215748	0.27486	0.475467	0.261844	0.136207
AT2G40490.1	HEME2 - Uroporphyrinogen decarboxylase	0.0423209	1.37386	0.945978	0.940098	0.892731	0.80993	0.828003	0.872295	0.688555	0.027325	0.0847147	0.0712798	0.0105976	0.12848	0.00211024	0.0172343	905.39	16	15	0h	24h	4.01793e+06	3.85708e+06	4.16236e+06	3.66369e+06	3.92566e+06	3.50607e+06	3.40241e+06	3.34003e+06	3.82459e+06	3.0683e+06	3.63702e+06	3.62459e+06	2.91674e+06	2.81529e+06	4.16236e+06	0.9653	0.926657	1	0.880195	0.943134	0.842329	0.817424	0.802437	0.918852	0.737154	0.873787	0.870803
AT3G19010.1;AT3G19010.2;AT3G19010.3	2-oxoglutarate (2OG) and Fe(II)-dependent oxygenase superfamily protein	0.0424673	6.66785	0.117039	0.120691	0.149398	0.238552	0.324625	0.237109	0.780402	0.0344132	0.00795911	0.0653261	0.089263	0.0489963	0.192427	0.310559	626.44	12	12	24h	0h	152806	233024	189658	208211	170113	322390	289166	497241	592184	477972	615103	166547	924368	1.64829e+06	1.64829e+06	0.0927056	0.141373	0.115063	0.126319	0.103205	0.19559	0.175433	0.30167	0.359271	0.28998	0.373176	0.101042
AT3G01440.1	PQL1, PQL2 - PsbQ-like 1	0.0426933	5.92144	0.469192	0.181208	0.132095	0.32268	0.234382	0.190409	0.782194	0.0861396	0.0333036	0.0453556	0.0369708	0.0872361	0.154797	0.308024	94.74	1	1	24h	4h	26643.2	20520.5	7924.02	10291.2	5027.27	8251.11	17532	14904.2	8679.84	14880.5	4068.64	15071.4	28366.5	50260.5	50260.5	0.530101	0.408282	0.157659	0.204757	0.100024	0.164167	0.348823	0.296538	0.172697	0.296067	0.0809509	0.299866
AT1G33600.1	Leucine-rich repeat (LRR) family protein	0.0427291	2.45674	0.431112	0.50385	0.377262	0.407888	0.592421	0.410114	0.926836	0.0822609	0.202241	0.0603377	0.121016	0.0253324	0.0216578	0.10347	391.75	7	6	24h	4h	80012.1	104971	77416	138777	71784.9	90091.8	69150.3	105867	130942	123256	84701	91272.1	183148	214542	214542	0.372944	0.489279	0.360844	0.646855	0.334597	0.419927	0.322317	0.493459	0.610334	0.574508	0.3948	0.425429
AT5G54430.1	ATPHOS32, PHOS32 - Adenine nucleotide alpha hydrolases-like superfamily protein	0.0429897	1.81549	0.598844	0.763317	0.60472	0.668577	0.738361	0.475864	0.863925	0.0124083	0.00274274	0.0471483	0.048395	0.110059	0.101266	0.192439	304.19	5	3	24h	10h	173879	179050	225502	224359	168371	188020	186929	207096	240509	194644	119125	161325	214479	294674	294674	0.590071	0.607618	0.765257	0.761378	0.571381	0.638059	0.634356	0.702797	0.816184	0.660538	0.404258	0.54747
AT3G53580.1	diaminopimelate epimerase family protein	0.0435495	1.83668	0.759377	0.873523	0.926439	0.687224	0.75692	0.795508	0.504409	0.102961	0.10087	0.10403	0.103701	0.0424359	0.0448365	0.129435	502.62	8	8	4h	24h	480788	582754	561757	661652	700273	597248	429895	532594	551064	509038	579274	534871	417316	289132	700273	0.686572	0.832181	0.802198	0.944849	1	0.852879	0.613897	0.760552	0.786927	0.726914	0.827212	0.763804
AT4G32180.1	ATPANK2, PANK2 - pantothenate kinase 2	0.0436396	2.03632	0.594831	0.5142	0.417048	0.596098	0.625999	0.424488	0.849241	0.0522853	0.0907071	0.00357374	0.0178412	0.178973	0.0432548	0.213206	34.93	1	1	24h	4h	25373.1	28736.3	20470.1	26304.7	18853.7	19083.5	26538.6	27686.1	22716.3	34228.4	20698.2	17915.9	31769.1	45483	45483	0.557859	0.631802	0.450061	0.57834	0.414521	0.419575	0.583482	0.608714	0.499446	0.752552	0.455074	0.393903
AT1G02930.1	ATGSTF6, GST1, ERD11, ATGSTF3, GSTF6, ATGST1 - glutathione S-transferase 6	0.044131	19.5866	0.0497421	0.0561171	0.0427304	0.0884808	0.170516	0.103955	0.836943	0.0256569	0.0388396	0.0199503	0.0127966	0.0728255	0.118806	0.230597	1360.01	24	11	24h	4h	1.44615e+06	3.10667e+06	1.3113e+06	3.82502e+06	1.30993e+06	2.60113e+06	3.63516e+06	4.46336e+06	5.44687e+06	1.01602e+07	8.60201e+06	912847	3.08399e+07	4.57643e+07	4.57643e+07	0.0316	0.0678842	0.0286534	0.0835809	0.0286234	0.0568374	0.0794322	0.0975293	0.11902	0.222011	0.187963	0.0199467
AT1G76180.1	ERD14 - Dehydrin family protein	0.0442293	2.30455	0.475829	0.578407	0.533662	0.493424	0.474985	0.36339	0.83745	0.00389558	0.0624699	0.108622	0.130552	0.0230417	0.0312914	0.22988	171.75	4	3	24h	10h	54830.2	55468.7	61918.8	72158.3	52950.4	70754.6	67888.2	46489.4	56940.1	53163.3	39553.1	44682	115902	78222.2	115902	0.473074	0.478583	0.534235	0.62258	0.456855	0.61047	0.585738	0.40111	0.491278	0.458692	0.341263	0.385516
AT5G24420.1	PGL5 - 6-phosphogluconolactonase 5	0.044241	7.70892	0.643976	0.55517	0.869627	0.374358	0.645807	0.385648	0.112808	0.104294	0.241257	0.184375	0.190466	0.336586	0.286699	0.0102737	112.5	2	2	4h	24h	65227.6	82099.3	43991	83019.1	84562.2	114388	27416.4	58228.1	46648.2	101098	67303.3	20924.1	13734.9	12072.9	114388	0.570229	0.717723	0.384575	0.725764	0.739255	1	0.239678	0.509038	0.407805	0.883809	0.588375	0.182922
AT1G17890.1;AT1G73250.1	GER2 - NAD(P)-binding Rossmann-fold superfamily protein	0.0443528	5.05277	0.391381	0.629269	0.161048	0.243898	0.58643	0.218076	0.81374	0.318107	0.0388913	0.0521562	0.0095086	0.254355	0.00697359	0.263412	76.58	2	2	24h	4h	15462.4	57254.4	61012.4	55903	11535	18387.1	22032.9	23282.1	37769.8	71186.2	20716.8	19800.6	58291.5	92897.7	92897.7	0.166446	0.616317	0.65677	0.601769	0.124168	0.197928	0.237174	0.250621	0.406574	0.766286	0.223007	0.213145
AT1G24100.1	UGT74B1 - UDP-glucosyl transferase 74B1	0.045085	2.38754	0.48724	0.368759	0.34134	0.374503	0.484335	0.344485	0.814961	0.0451478	0.0128901	0.0303225	0.0674983	0.104849	0.117541	0.261685	222.65	5	5	24h	4h	165285	188463	137173	130555	131694	116127	118623	153275	202734	148907	155224	94881	228670	363013	363013	0.455315	0.519164	0.377873	0.359644	0.362781	0.319898	0.326774	0.422231	0.558475	0.410196	0.427599	0.261371
AT1G32500.1	ATNAP6, NAP6 - non-intrinsic ABC protein 6	0.0455369	2.62759	0.5656	0.797241	0.732885	0.643992	0.419618	0.570185	0.303411	0.159269	0.286745	0.270504	0.0338494	0.0214162	0.0105966	0.00695567	71.61	1	1	2h	24h	21562.4	32284.2	47601.4	28298.1	43991.3	25781.4	29515.5	31794.2	20695.3	19253.5	26784.9	27498.3	14208.7	14676.9	47601.4	0.452979	0.67822	1	0.594481	0.924161	0.54161	0.620057	0.667927	0.434762	0.404475	0.562692	0.577678
AT2G05220.1;AT2G04390.1;AT3G10610.1;AT5G04800.1	Ribosomal S17 family protein	0.0456342	2.10972	0.42048	0.887097	0.708635	0.719315	0.648836	0.659975	0.518282	0.0752129	0.159669	0.0627481	0.218237	0.109526	0.0278184	0.03105	78.81	2	2	2h	0h	106541	137395	290068	224569	218423	192682	253413	163888	165742	210672	185732	197143	156706	143968	290068	0.367297	0.473664	1	0.774193	0.753004	0.664265	0.873632	0.564999	0.57139	0.726283	0.640304	0.679645
AT1G50200.2;AT1G50200.1	ALATS - Alanyl-tRNA synthetase	0.0457628	1.45917	0.751563	0.620626	0.594323	0.631305	0.601711	0.599271	0.867217	0.0130798	0.0550302	0.0293461	0.0340394	0.0168708	0.0539479	0.187783	546.24	11	11	24h	4h	521703	509019	398892	452257	393309	421768	449403	416393	404424	420784	384773	437089	503616	685719	685719	0.760812	0.742314	0.581713	0.659538	0.573573	0.615074	0.655375	0.607236	0.589781	0.61364	0.561124	0.637418
AT5G52430.1	hydroxyproline-rich glycoprotein family protein	0.0458349	2.28821	0.835758	0.837647	0.785061	0.717584	0.662514	0.976784	0.426878	0.117177	0.0342422	0.0472799	0.00257466	0.022566	0.0328319	0.208855	23.09	1	1	10h	24h	1.24235e+06	1.01824e+06	1.16559e+06	1.1001e+06	1.01652e+06	1.10694e+06	972935	968011	917575	874415	1.35242e+06	1.28962e+06	777045	377588	1.35242e+06	0.918615	0.752901	0.86186	0.813434	0.751629	0.818493	0.719404	0.715763	0.678471	0.646557	1	0.953569
AT4G17530.1;AT1G02130.1	RAB1C, ATRAB1C, ATRABD2C - RAB GTPase homolog 1C	0.0463761	2.06276	0.484245	0.701617	0.622267	0.735049	0.727788	0.658034	0.998882	0.0557757	0.206662	0.0590986	0.161639	0.0218135	0.040837	0.00158076	66.94	2	2	24h	0h	41971.3	35649.5	44520	67943.8	53221.6	46523.1	68071.8	49751	59565.6	57093.2	50424.6	55053.2	79967	80146.2	80146.2	0.523685	0.444806	0.555485	0.847749	0.664056	0.580478	0.849345	0.620753	0.743212	0.712363	0.629158	0.68691
AT5G05780.1;AT3G11270.1;AT3G11270.2;AT5G05780.2	RPN8A, AE3, ATHMOV34 - RP non-ATPase subunit 8A	0.0470256	2.51488	0.370993	0.380877	0.407195	0.657514	0.388605	0.427818	0.933003	0.184989	0.101937	0.115	0.0602507	0.0244112	0.0571682	0.0947483	211.28	4	4	24h	0h	34096.4	71234.7	64301.1	43836.4	69348.4	46261.1	99387.5	87291.6	52715.4	57616.1	54993.8	66470.8	122937	141958	141958	0.240186	0.5018	0.452958	0.308797	0.488512	0.325878	0.700117	0.61491	0.371344	0.405867	0.387394	0.468242
AT5G65730.1	XTH6 - xyloglucan endotransglucosylase/hydrolase 6	0.0471395	4.71928	0.81606	0.693415	0.674847	0.510637	0.415379	0.668721	0.17292	0.235648	0.186898	0.108905	0.0581184	0.143567	0.4685	0.0336427	88.68	2	1	0h	24h	49855	32947.8	28474.4	41883.9	38144	30330.3	27991.2	23821.4	26223.9	15923.2	17119.5	50733.2	9979.71	7565.92	50733.2	0.982689	0.649432	0.561258	0.825572	0.751854	0.597839	0.551733	0.469541	0.516897	0.313862	0.337441	1
AT4G01480.1;AT1G01050.1;AT2G46860.1	AtPPa5, PPa5 - pyrophosphorylase 5	0.0482542	1.49326	0.690793	0.949278	0.917067	0.743811	0.975267	0.711171	0.653111	0.0895172	0.0201696	0.0859558	0.181781	0.034978	0.0840801	0.000241913	411.04	6	6	8h	24h	503989	419380	643972	624908	572291	653534	411211	583026	668339	635279	435569	515039	436614	436386	668339	0.754092	0.627495	0.96354	0.935016	0.856287	0.977847	0.615272	0.87235	1	0.950534	0.651718	0.770625
AT2G02500.1	ISPD, ATMEPCT, MCT - Nucleotide-diphospho-sugar transferases superfamily protein	0.0487489	1.49976	0.878195	0.857894	0.862114	0.870795	0.773312	0.709117	0.585556	0.113685	0.0643463	0.0117209	0.182723	0.0562259	0.0465294	0.0311968	84.94	2	2	0h	24h	77105.7	64173.4	65346.7	72666.4	68679.4	70012.7	80437.2	59651.5	59005.1	65401.1	59685.9	54392.9	48874.9	45326.1	80437.2	0.958583	0.797808	0.812394	0.903393	0.853826	0.870402	1	0.741591	0.733555	0.81307	0.742018	0.676216
AT2G36530.1	LOS2, ENO2 - Enolase	0.0500354	1.40342	0.723663	0.74889	0.710606	0.730232	0.774135	0.718219	0.99728	0.0232764	0.0410409	0.0292601	0.0847789	0.119831	0.0664644	0.00384708	2100.81	29	27	24h	4h	1.95752e+07	1.87045e+07	1.90395e+07	2.05746e+07	1.93418e+07	1.82473e+07	1.77281e+07	2.08991e+07	2.27158e+07	1.82337e+07	2.02389e+07	1.77529e+07	2.63047e+07	2.64486e+07	2.64486e+07	0.740122	0.707204	0.71987	0.777911	0.731296	0.689916	0.670285	0.79018	0.858868	0.689402	0.765216	0.671222
AT5G03290.1	IDH-V - isocitrate dehydrogenase V	0.0502095	2.14253	0.54043	0.817277	0.666228	0.857434	0.794498	0.400197	0.71721	0.0308625	0.0566747	0.00776627	0.201619	0.133519	0.0667846	0.265662	176.8	2	2	6h	10h	46828.7	50769.8	77416.3	70178.9	60654.2	59662.5	64550.4	90297	63215.6	80265.9	31872.4	40400.8	81724.3	47799.5	90297	0.518607	0.562253	0.857352	0.777201	0.671719	0.660736	0.714868	1	0.700085	0.88891	0.352973	0.447421
AT5G40370.1;AT5G40370.2	Glutaredoxin family protein	0.0503081	1.80602	0.650644	0.549368	0.512099	0.639096	0.754058	0.485099	0.876097	0.00328244	0.0649773	0.0446649	0.0716108	0.109088	0.126616	0.175225	434.04	6	6	24h	10h	773444	767945	705156	596310	569177	643997	697037	816996	984559	801820	680655	468554	1.18451e+06	890983	1.18451e+06	0.652965	0.648323	0.595314	0.503423	0.480516	0.543682	0.588459	0.689733	0.831195	0.676921	0.57463	0.395568
AT5G57020.1	NMT1, ATNMT1 - myristoyl-CoA:protein N-myristoyltransferase	0.0513496	1.8063	0.729403	0.767837	0.549598	0.640694	0.755168	0.545682	0.985665	0.0840844	0.110345	0.108059	0.0394709	0.199739	0.059103	0.0202728	178.06	3	3	24h	10h	67412.4	57250.6	58948.2	72283.6	40436.6	53495.8	52365.8	57135.9	52463.8	76602.8	43060.1	50202.9	83005.5	85455.5	85455.5	0.78886	0.669946	0.689812	0.845862	0.473189	0.626007	0.612784	0.668604	0.613931	0.896406	0.50389	0.587474
AT3G27740.1;AT3G27740.2	CARA - carbamoyl phosphate synthetase A	0.051519	2.13561	0.7191	0.770157	0.751353	0.685328	0.80885	0.697292	0.378745	0.0455674	0.0445864	0.0261732	0.000125623	0.270327	0.0937871	0.126319	227.83	5	5	8h	24h	302337	330702	352870	325116	338862	322570	301694	301616	440161	271887	277730	336111	206024	127393	440161	0.686879	0.751321	0.801685	0.73863	0.769861	0.732846	0.685417	0.68524	1	0.6177	0.630974	0.763609
AT1G74210.1	PLC-like phosphodiesterases superfamily protein	0.0516297	2.06942	0.738455	0.812808	0.733163	0.996101	0.687082	0.481342	0.621895	0.174883	0.188875	0.0210511	0.00551402	0.145499	0.00117286	0.101494	21.32	1	1	6h	10h	3336.64	4678.92	3686.48	5136.14	3898.27	4059.84	5384.92	5427.25	3170.59	4287.34	2607.86	2616.86	3764.68	2985.68	5427.25	0.614795	0.862116	0.679253	0.946363	0.718278	0.748049	0.992202	1	0.584199	0.789966	0.480513	0.482172
AT5G20010.1;AT5G20020.1	RAN-1, RAN1, ATRAN1 - RAS-related nuclear protein-1	0.051898	1.53656	0.614552	0.750542	0.689551	0.734321	0.87177	0.67528	0.944299	0.0494099	0.0199149	0.0165978	0.0533512	0.181344	0.104446	0.0105927	826.85	13	13	24h	0h	3.60463e+06	4.03919e+06	4.58006e+06	4.75521e+06	4.36132e+06	4.21534e+06	4.33214e+06	4.80137e+06	6.21902e+06	4.62409e+06	4.65888e+06	3.74028e+06	5.82603e+06	5.91919e+06	6.21902e+06	0.579614	0.64949	0.736461	0.764624	0.701287	0.677814	0.696596	0.772046	1	0.743541	0.749135	0.601426
AT1G53670.1;AT1G53670.2	MSRB1, ATMSRB1 - methionine sulfoxide reductase B 1	0.0519817	2.24431	0.626891	0.822922	0.647211	0.657523	0.778007	0.460223	0.36667	0.0293535	0.250427	0.0619981	0.035918	0.263002	0.0987817	0.0479805	137.78	2	2	2h	24h	96947.8	103587	159944	103299	96505.9	110530	109229	101105	154183	94692.8	62437.9	84781.9	64073.2	53220.2	159944	0.606135	0.647647	1	0.645843	0.603372	0.691051	0.68292	0.632125	0.963977	0.592036	0.390373	0.530072
AT2G32090.1;AT2G32090.2	Lactoylglutathione lyase / glyoxalase I family protein	0.0535843	2.49114	0.667499	0.917675	0.901019	0.62716	0.726822	0.831645	0.368376	0.147089	0.116426	0.121655	0.101697	0.0653984	0.223631	0.164305	108.38	2	2	2h	24h	68077.2	49722.1	88239.4	73710.7	87096	71914.7	48994.9	61685.5	68214.9	60053.8	87337.2	59430.4	42757	22253.5	88239.4	0.771506	0.563491	1	0.835349	0.987042	0.814996	0.555249	0.69907	0.773066	0.680579	0.989776	0.673514
AT3G45770.1	Polyketide synthase, enoylreductase family protein	0.0536873	2.00736	0.749765	0.470094	0.758486	0.895598	0.446157	0.545395	0.455463	0.234791	0.15301	0.0728998	0.147647	0.0204551	0.0622995	0.0986526	29.44	1	1	6h	8h	23124.9	14740.3	14602.6	9138.44	17851.1	20454.4	19978.8	25251.3	11631.3	10900.8	14884.3	12659.6	9739.58	13262.5	25251.3	0.915787	0.583743	0.578289	0.361899	0.706938	0.810034	0.791196	1	0.460621	0.431693	0.589448	0.501343
AT5G58770.1	Undecaprenyl pyrophosphate synthetase family protein	0.0537624	5.91106	0.41344	0.944057	0.693744	0.586873	0.538597	0.52845	0.15971	0.16141	0.0791149	0.325007	0.0966353	0.201518	0.198981	0.115969	29.16	1	1	2h	24h	7469.94	4237.88	14159	12574.8	13076.7	6568.8	9277.06	7342.04	5608.43	9643.61	5490.15	9474.54	3422.42	1100.27	14159	0.527574	0.299306	1	0.888115	0.923559	0.46393	0.655204	0.518541	0.396102	0.681092	0.387749	0.669151
AT5G54770.1	THI1, TZ, THI4 - thiazole biosynthetic enzyme, chloroplast (ARA6) (THI1) (THI4)	0.0539585	5.48898	0.686796	0.831261	0.643827	0.425429	0.318814	0.559302	0.151442	0.172113	0.238633	0.096102	0.0316764	0.149564	0.432462	0.0493261	541.24	6	6	2h	24h	2.1155e+06	3.02672e+06	3.74363e+06	2.48024e+06	2.66465e+06	2.15586e+06	1.5088e+06	1.6765e+06	1.58944e+06	797606	949032	3.23861e+06	436369	697516	3.74363e+06	0.565094	0.808499	1	0.662522	0.711781	0.575873	0.40303	0.447827	0.424572	0.213057	0.253506	0.865098
ATCG01110.1	NDHH - NAD(P)H dehydrogenase subunit H	0.0542687	2.12055	0.780914	0.926131	0.604225	0.61385	0.666203	0.548161	0.436741	0.067194	0.104466	0.145844	0.0459994	0.0591366	0.135478	0.118936	78.87	2	2	2h	24h	132185	149312	153608	180236	127490	90315.6	116500	104775	112537	127610	81532	116064	93874.2	63558.4	180236	0.733401	0.828427	0.852263	1	0.707353	0.501098	0.646377	0.581324	0.624388	0.708019	0.452363	0.643958
AT4G20860.1	FAD-binding Berberine family protein	0.0543628	17.0966	0.131644	0.0647565	0.0593691	0.175941	0.0985729	0.0382248	0.653513	0.0416932	0.0168319	0.0304622	0.155127	0.0460103	0.0266217	0.490006	25.69	1	1	24h	10h	1591.56	1009.14	522.086	757.215	373.668	799.202	2821.42	654.396	652.315	1295.05	563.519	191.633	3032.74	9877.77	9877.77	0.161126	0.102163	0.0528546	0.0766584	0.0378291	0.0809092	0.285633	0.0662494	0.0660386	0.131107	0.0570492	0.0194004
AT1G51710.1	UBP6, ATUBP6 - ubiquitin-specific protease 6	0.0547443	4.53921	0.389946	0.358743	0.34905	0.480416	0.446983	0.203417	0.923354	0.113031	0.0586911	0.136737	0.0219679	0.125662	0.135284	0.108393	67.71	2	2	24h	10h	29881.1	45288	38577.1	30577	24323.7	42962	47801.6	44807.2	51646.3	34517.7	10386	28826.3	81609.1	96384	96384	0.310021	0.469871	0.400244	0.317242	0.252363	0.445738	0.495949	0.464882	0.535839	0.358127	0.107757	0.299078
AT1G79550.1	PGK - phosphoglycerate kinase	0.0552308	1.33279	0.726519	0.702715	0.695743	0.745613	0.801314	0.681876	0.908799	0.0106668	0.0690006	0.00433287	0.0366761	0.0470538	0.0257046	0.128977	1246.93	14	12	24h	10h	3.80361e+06	3.88341e+06	3.45946e+06	3.9757e+06	3.6969e+06	3.66449e+06	3.80733e+06	4.08172e+06	4.06318e+06	4.41522e+06	3.51118e+06	3.70349e+06	4.32535e+06	5.29031e+06	5.29031e+06	0.718976	0.734061	0.653924	0.751505	0.698807	0.692679	0.719679	0.771547	0.768042	0.834586	0.6637	0.700052
AT1G66410.1;AT1G66410.2;AT2G27030.2;AT2G41110.2	CAM4, ACAM-4 - calmodulin 4	0.0556668	2.79401	0.396414	0.289436	0.260918	0.298406	0.327753	0.296767	0.729007	0.0365667	0.00793663	0.0441869	0.0458015	0.0598124	0.00737096	0.383242	567.27	9	2	24h	4h	590808	673259	452522	470418	366185	465817	424135	527408	455129	589993	481468	464848	730246	1.59438e+06	1.59438e+06	0.370558	0.422271	0.283824	0.295048	0.229673	0.292162	0.266019	0.330793	0.285459	0.370046	0.301979	0.291555
AT3G63170.1	Chalcone-flavanone isomerase family protein	0.0561194	2.36512	0.695481	0.879187	0.665113	0.773121	0.7196	0.482119	0.37173	0.105564	0.170855	0.0296644	0.0326557	0.102519	0.184293	0.130481	235.94	4	4	2h	24h	162892	131315	211514	160407	136244	145117	158642	168410	167539	136873	74411.6	129538	98141.3	59110.9	211514	0.770126	0.620835	1	0.758375	0.644137	0.686089	0.75003	0.796213	0.792092	0.647109	0.351804	0.612434
AT1G60420.1	DC1 domain-containing protein	0.0567171	2.31846	0.37372	0.652046	0.46588	0.527746	0.55485	0.452055	0.866455	0.14429	0.102315	0.084429	0.0117937	0.0263479	0.0820231	0.188861	39.45	1	1	24h	0h	10676.2	18694.7	22779.4	28465.3	15961	20652.8	20410.2	21065.6	21070.9	22535.1	20042.7	15484.6	39295.3	28799.9	39295.3	0.271692	0.475748	0.579699	0.724394	0.40618	0.52558	0.519407	0.536086	0.536219	0.573481	0.510055	0.394056
AT5G18070.1	DRT101 - phosphoglucosamine mutase-related	0.0567186	1.68361	0.795929	0.735465	0.913358	0.837499	0.699687	0.70478	0.542498	0.148713	0.0399987	0.12253	0.136027	0.0905355	0.0408608	0.0105913	20.56	1	1	4h	24h	475438	364472	373129	402976	527629	436200	492639	391138	335397	402953	387107	356618	290189	282286	527629	0.901085	0.690773	0.707182	0.763748	1	0.826717	0.933685	0.741313	0.635668	0.763705	0.733673	0.675887
AT1G80560.1	ATIMD2, IMD2 - isopropylmalate dehydrogenase 2	0.0578194	1.83854	0.721294	0.917213	0.498882	0.584003	0.888999	0.668105	0.523113	0.0691565	0.117079	0.0228176	0.10494	0.0996387	0.194621	0.13645	363.32	5	2	2h	4h	82760	72250.9	107453	89661.8	51872.8	55340.2	54779.6	70726.5	87955.2	103096	86577.5	57002.6	66577.8	45842.6	107453	0.770195	0.672393	1	0.834426	0.482747	0.515016	0.509799	0.658207	0.818544	0.959454	0.805722	0.530487
AT1G71697.1	ATCK1, CK, CK1 - choline kinase 1	0.0582032	9.51554	0.106824	0.142297	0.094526	0.139175	0.253569	0.110475	0.899467	0.0629489	0.119206	0.00478316	0.00917321	0.225065	0.0085285	0.142175	35.8	1	1	24h	4h	1630.35	3959.54	1517.66	5928.44	2561.66	2384.68	3811.07	3471.65	2470.51	10798.2	3048.24	2732.67	20903.2	26163.9	26163.9	0.0623128	0.151336	0.0580057	0.226588	0.0979083	0.0911438	0.145661	0.132688	0.0944245	0.412714	0.116505	0.104444
AT4G34180.1	Cyclase family protein	0.0590869	2.37138	0.405155	0.43423	0.35994	0.438816	0.542786	0.397684	0.853556	0.0219798	0.00793244	0.0547293	0.149884	0.077706	0.12352	0.207104	120.3	3	3	24h	4h	207183	223713	233892	227926	170825	211983	176989	289707	259417	317854	257921	165030	376018	531767	531767	0.389613	0.420697	0.439839	0.428621	0.321241	0.39864	0.332832	0.5448	0.48784	0.597733	0.485026	0.310342
AT5G11520.1	ASP3, YLS4 - aspartate aminotransferase 3	0.0594043	2.07661	0.476916	0.482662	0.471216	0.508835	0.50955	0.451411	0.937403	0.14103	0.119604	0.0712802	0.00614809	0.057426	0.111646	0.0885259	485.02	12	8	24h	10h	157197	240317	165905	236398	175376	217387	210248	213871	195434	229280	155227	221029	364579	416754	416754	0.377192	0.576639	0.398089	0.567235	0.420814	0.521619	0.504488	0.513183	0.468944	0.550157	0.372465	0.530357
AT2G26540.1	HEMD, UROS, ATUROS, ATDUF3, DUF3 - uroporphyrinogen-III synthase family protein	0.059568	2.31108	0.618236	0.529542	0.353192	0.453595	0.448023	0.381578	0.816253	0.109434	0.125519	0.0188382	0.064755	0.127803	0.0404069	0.259857	67.68	2	2	24h	4h	148894	191500	121346	170214	93564.7	100899	137478	112267	98460	148217	97180.7	112912	174126	275295	275295	0.540854	0.695617	0.440787	0.618297	0.339871	0.366513	0.499384	0.407807	0.357653	0.538394	0.353006	0.41015
AT5G66190.1;AT5G66190.2	ATLFNR1, FNR1 - ferredoxin-NADP(+)-oxidoreductase 1	0.0597749	1.86034	0.757605	0.797773	0.960399	0.756349	0.866199	0.894956	0.516249	0.0414089	0.0312316	0.0560043	0.0816478	0.162272	0.100194	0.164379	1156.41	16	14	4h	24h	6.42318e+06	5.94516e+06	6.69232e+06	6.33179e+06	7.51628e+06	8.16279e+06	5.70265e+06	6.64519e+06	8.00723e+06	6.13397e+06	6.72702e+06	7.88365e+06	5.16282e+06	3.26524e+06	8.16279e+06	0.786885	0.728324	0.819857	0.775689	0.920798	1	0.698615	0.814083	0.980943	0.751455	0.824108	0.965803
AT3G27430.2;AT3G27430.1;AT3G27430.3;AT5G40580.1	PBB1 - N-terminal nucleophile aminohydrolases (Ntn hydrolases) superfamily protein	0.0606116	1.95108	0.532145	0.438568	0.445218	0.517925	0.494016	0.481844	0.855681	0.0382121	0.0736168	0.00286302	0.0843157	0.0701003	0.115949	0.204098	223.65	4	4	24h	2h	367462	406775	281176	356913	325355	322409	333402	420145	323321	395440	410170	290882	517493	727468	727468	0.505125	0.559165	0.386514	0.490623	0.447243	0.443194	0.458304	0.577545	0.444447	0.543584	0.563832	0.399855
AT1G18210.1	Calcium-binding EF-hand family protein	0.060665	2.26408	0.487383	0.600762	0.525009	0.580653	0.622427	0.407238	0.922019	0.200506	0.00948729	0.0851679	0.0163644	0.0572444	0.0770966	0.110282	382.65	5	5	24h	10h	382496	696323	672317	657467	647704	514401	629830	655443	644070	733667	511044	390375	1.10675e+06	934136	1.10675e+06	0.345604	0.629162	0.607471	0.594054	0.585232	0.464787	0.569082	0.592225	0.581949	0.662904	0.461753	0.352722
AT4G26970.1	ACO2 - aconitase 2	0.0611176	2.48582	0.352154	0.404556	0.380311	0.404996	0.433065	0.39598	0.875391	0.0549166	0.0970899	0.0225419	0.0741764	0.0944903	0.157416	0.176224	1387.8	21	18	24h	0h	1.29699e+06	1.61847e+06	1.39046e+06	1.95883e+06	1.50831e+06	1.64027e+06	1.45935e+06	1.89359e+06	1.51608e+06	2.06924e+06	2.09991e+06	1.17838e+06	3.10784e+06	4.13947e+06	4.13947e+06	0.313322	0.390986	0.335903	0.473208	0.364372	0.396251	0.352545	0.457446	0.366251	0.49988	0.50729	0.28467
AT5G52560.1	ATUSP, USP - UDP-sugar pyrophosphorylase	0.0613327	1.69296	0.51704	0.591093	0.5919	0.5676	0.581404	0.66167	0.875329	0.0696444	0.000909336	0.0962386	0.0100929	0.0801298	0.0481029	0.176312	126.41	3	3	24h	0h	82922.5	100381	104665	104893	92858.9	116985	101879	99349.2	93017.4	113105	123319	111260	177263	133063	177263	0.467794	0.566287	0.59045	0.591736	0.523849	0.659951	0.574737	0.560463	0.524743	0.638064	0.695684	0.627656
AT4G14880.1	OASA1, OLD3, CYTACS1 - O-acetylserine (thiol) lyase (OAS-TL) isoform A1	0.0621588	1.23042	0.793664	0.948121	0.886442	0.822586	0.976543	0.877186	0.907236	0.0157833	0.0483595	0.0911056	0.0492483	0.0331737	0.0322473	0.0378963	1263.26	18	12	8h	0h	3.68362e+06	3.58146e+06	4.18297e+06	4.49599e+06	3.76232e+06	4.35203e+06	3.60553e+06	3.9243e+06	4.57692e+06	4.3622e+06	4.11918e+06	3.91045e+06	4.275e+06	4.02971e+06	4.57692e+06	0.804824	0.782503	0.913926	0.982316	0.82202	0.950863	0.787762	0.85741	1	0.953085	0.899989	0.854384
AT5G59880.1;AT3G46010.1;AT5G59880.2	ADF3 - actin depolymerizing factor 3	0.0625488	1.52652	0.688346	0.651965	0.617049	0.667244	0.719573	0.678253	0.941939	0.0504105	0.0528642	0.0651007	0.13427	0.0465736	0.000758321	0.0821108	515.09	7	5	24h	4h	1.66627e+06	1.84827e+06	1.56897e+06	1.75983e+06	1.45774e+06	1.69278e+06	1.94578e+06	1.46102e+06	1.75292e+06	1.92107e+06	1.73288e+06	1.73014e+06	2.25645e+06	2.5529e+06	2.5529e+06	0.6527	0.723991	0.614584	0.689345	0.571016	0.663082	0.762187	0.5723	0.68664	0.752505	0.678789	0.677717
AT5G16230.1	Plant stearoyl-acyl-carrier-protein desaturase family protein	0.0641564	Infinity	0	0	1.45773e-05	0.00691717	0.0216831	0	0.606237	0	0	2.06154e-05	0.00978235	0.0306646	0	0.556866	111.75	3	2	24h	0h	0	0	0	0	0	1.4842	704.277	0	0	2207.69	0	0	10816.6	50907.9	50907.9	0	0	0	0	0	2.91545e-05	0.0138343	0	0	0.0433663	0	0
AT4G17720.1;AT5G46870.1	RNA-binding (RRM/RBD/RNP motifs) family protein	0.0643074	49.7847	0.0910818	0.0116243	0.0372967	0.0147513	0.0550681	0.039222	0.57871	0.0129582	0.0114092	0.0339934	0.00917415	0.0569008	0.000481587	0.595794	87.09	3	2	24h	2h	4959.48	4052.84	175.964	974.228	656.006	3034.41	408.859	1050.74	733.851	4715	1957.31	1923.61	7788.17	49473.8	49473.8	0.100245	0.081919	0.00355671	0.0196918	0.0132597	0.0613337	0.00826415	0.0212384	0.0148331	0.095303	0.0395625	0.0388814
AT4G24820.1	26S proteasome, regulatory subunit Rpn7;Proteasome component (PCI) domain	0.0643596	1.75776	0.542042	0.729391	0.600851	0.574612	0.735097	0.554178	0.952781	0.090442	0.0491957	0.0661029	0.0288267	0.213493	0.0986719	0.0667773	269.81	5	4	24h	0h	144366	182989	209746	230755	195550	167321	179668	167357	176388	267558	146274	188411	301965	273448	301965	0.47809	0.605994	0.694604	0.764178	0.647593	0.554109	0.594996	0.554229	0.584134	0.886059	0.484407	0.62395
AT4G39800.1	MI-1-P SYNTHASE, MIPS1, ATMIPS1, ATIPS1 - myo-inositol-1-phosphate synthase 1	0.0644001	2.60591	0.346423	0.427088	0.601832	0.755309	0.747601	0.732028	0.902745	0.125532	0.152687	0.0436692	0.000679961	0.333494	0.00945053	0.137539	62.98	1	1	24h	0h	11587	19570.5	24061.6	14351	28453.2	25676	33944.8	33988.1	44224.5	23015.2	32619	33220	36223.2	44970.3	44970.3	0.257658	0.435187	0.535054	0.319122	0.632711	0.570954	0.754828	0.75579	0.983417	0.511786	0.725345	0.73871
AT4G37530.1	Peroxidase superfamily protein	0.0646081	288.166	0.00418117	0.0255379	0.00335684	0.0211433	0.0254668	0.0026697	0.769316	0.000489193	0.00989197	0.00238649	0.0156239	0.00536024	0.00377552	0.326236	60.23	1	1	24h	10h	539.396	456.966	3876.22	2209.41	198.9	601.026	1202.87	3835.52	2582.74	3485.95	636.182	0	64177.4	119149	119149	0.00452708	0.00383526	0.0325326	0.0185433	0.00166934	0.00504434	0.0100956	0.0321911	0.0216766	0.0292571	0.0053394	0
AT5G45390.1	CLPP4, NCLPP4 - CLP protease P4	0.0647296	1.26615	0.758325	0.96015	0.879274	0.796598	0.912478	0.860367	0.770247	0.0744351	0.0563567	0.0701498	0.0714849	0.0331703	0.0032078	0.0474549	414.33	8	7	2h	0h	1.23816e+06	1.42286e+06	1.6147e+06	1.75454e+06	1.62975e+06	1.45569e+06	1.30897e+06	1.48635e+06	1.55982e+06	1.64213e+06	1.51353e+06	1.50557e+06	1.4103e+06	1.29255e+06	1.75454e+06	0.705691	0.810958	0.9203	1	0.928878	0.829671	0.746051	0.847146	0.889023	0.935933	0.862635	0.858099
AT1G07890.1	APX1, MEE6, CS1, ATAPX1, ATAPX01 - ascorbate peroxidase 1	0.0648862	1.6518	0.600335	0.619505	0.566098	0.669728	0.737427	0.571282	0.935083	0.0362874	0.0928019	0.0199295	0.130991	0.00373374	0.133394	0.0918059	1413.1	17	17	24h	4h	1.11037e+07	1.20952e+07	1.07019e+07	1.32377e+07	1.06657e+07	1.12102e+07	1.11506e+07	1.47299e+07	1.42993e+07	1.41973e+07	1.28606e+07	9.21562e+06	1.6813e+07	1.93216e+07	1.93216e+07	0.574676	0.625994	0.553884	0.685126	0.552006	0.58019	0.577104	0.762353	0.740067	0.734787	0.665606	0.476958
AT2G23140.1	RING/U-box superfamily protein with ARM repeat domain	0.0651798	2.07865	0.978056	0.893591	0.879103	0.813467	0.907499	0.770807	0.470525	0.0161808	0.0305692	0.170975	0.236065	0.0711869	0.100851	0.155278	46.33	2	1	0h	24h	99616	101974	89862.8	94318.1	103057	78138.1	101036	66630.6	98711.3	88336.2	72087.6	86786	59806.1	37175.3	103057	0.966615	0.989498	0.871975	0.915206	1	0.758205	0.98039	0.646543	0.957835	0.857162	0.699495	0.842119
AT4G05160.1	AMP-dependent synthetase and ligase family protein	0.066325	2.95752	0.317409	0.526105	0.296138	0.432245	0.55211	0.309474	0.875832	0.10381	0.0200745	0.173022	0.135883	0.092778	0.0574246	0.175599	236.4	5	5	24h	4h	102091	63740.5	141141	133724	45399.3	109319	87814.2	138013	161363	127088	70235.6	91450	196355	261227	261227	0.390814	0.244005	0.540299	0.51191	0.173793	0.418483	0.336161	0.528328	0.617714	0.486506	0.268869	0.350079
AT5G17380.1	Thiamine pyrophosphate dependent pyruvate decarboxylase family protein	0.0666649	3.32336	0.271827	0.257246	0.252717	0.30123	0.351432	0.237477	0.789222	0.117918	0.0682234	0.00852905	0.0968408	0.113273	0.054532	0.298085	290.29	5	5	24h	10h	92867	175048	102998	150545	121568	127512	114701	182193	133715	212659	136032	98026.9	285059	492803	492803	0.188446	0.355208	0.209005	0.305487	0.246686	0.258748	0.232753	0.369706	0.271336	0.431528	0.276037	0.198917
AT4G32915.1	unknown protein	0.0666953	2.87472	0.476433	0.830188	0.69742	0.555035	0.812648	0.438023	0.288789	0.10067	0.240151	0.0513577	0.0922486	0.124677	0.0740831	0.184015	35.86	1	1	2h	24h	30350.8	22460.3	55423.4	36600.3	36640.7	40666.1	34377.2	27146.7	49925.9	40153.6	21373.4	27180.1	23217.2	8794.07	55423.4	0.547617	0.405249	1	0.660376	0.661104	0.733735	0.620265	0.489806	0.900808	0.724488	0.385639	0.490408
AT2G04690.1	Pyridoxamine 5'-phosphate oxidase family protein	0.0673277	3.61249	0.69015	0.211808	0.310776	0.455245	0.285163	0.372249	0.765155	0.221112	0.0392742	0.0376468	0.170519	0.14021	0.124022	0.332121	92.62	2	2	24h	2h	118855	74949.6	25840.3	33638.8	39897.6	47373	80849.6	46990.3	26118.5	53959.5	39953.3	64579.8	74459.5	140408	140408	0.846499	0.5338	0.184037	0.239579	0.284155	0.337396	0.57582	0.33467	0.186019	0.384306	0.284552	0.459945
AT3G51160.1;AT5G66280.1	MUR1, MUR_1, GMD2 - NAD(P)-binding Rossmann-fold superfamily protein	0.0674014	2.25556	0.428371	0.516394	0.505952	0.447735	0.738431	0.613926	0.966216	0.0434728	0.00968369	0.0137318	0.0593133	0.0630512	0.326431	0.0477782	231.18	5	4	24h	0h	296201	256536	328740	337575	320157	332686	261803	315920	505172	447644	544999	247164	601569	645162	645162	0.459111	0.397631	0.509546	0.523241	0.496243	0.515662	0.405794	0.489675	0.783015	0.693847	0.844748	0.383104
AT3G48460.1	GDSL-like Lipase/Acylhydrolase superfamily protein	0.0674598	3.26242	0.84376	0.329562	0.567348	0.647151	0.442518	0.850138	0.260585	0.220956	0.112436	0.144594	0.1597	0.146443	0.0712532	0.177495	42.28	1	1	10h	24h	55869.2	38411.2	13970.5	22854.2	25985	37409.5	42464.8	29846.7	18937.8	30508.4	44681.6	50311.4	21570.7	7546.65	55869.2	1	0.687521	0.250058	0.409067	0.465104	0.669591	0.760075	0.534226	0.338967	0.546069	0.799755	0.900522
AT1G11650.1;AT1G11650.2	ATRBP45B, RBP45B - RNA-binding (RRM/RBD/RNP motifs) family protein	0.067949	1.65053	0.807944	0.981612	0.669624	0.852977	0.594725	0.608603	0.877965	0.271608	0.00863212	0.0692457	0.0541068	0.0136959	0.0941323	0.0265043	54.95	1	1	2h	8h	8793.7	14278.1	14102.7	13928.4	10260.1	8861.84	11632.6	12725.1	8629.81	8353.26	7739.31	9640.06	12268.1	12803.3	14278.1	0.615888	1	0.987716	0.975508	0.718588	0.62066	0.814717	0.891236	0.60441	0.585041	0.542041	0.675164
AT5G50250.1	CP31B - chloroplast RNA-binding protein 31B	0.068593	1.78932	0.845911	0.58713	0.47687	0.672389	0.698256	0.528553	0.853273	0.0940741	0.0450863	0.153633	0.0047695	0.0493372	0.0792506	0.207503	158.81	4	4	24h	4h	594818	508088	361969	403536	240054	381693	440531	436134	477938	432453	308034	381097	460601	651904	651904	0.912431	0.779391	0.55525	0.619011	0.368236	0.585505	0.675761	0.669016	0.733142	0.663369	0.472514	0.584591
AT1G09640.1;AT1G09640.2	Translation elongation factor EF1B, gamma chain	0.0688093	1.38405	0.73701	0.827988	0.719795	0.744693	0.892722	0.688481	0.952894	0.116719	0.0953783	0.0882096	0.00123402	0.0191064	0.0363313	0.0666173	949.93	16	8	24h	10h	878543	1.10012e+06	1.02092e+06	1.20199e+06	1.04995e+06	882495	998473	1.00082e+06	1.21649e+06	1.18022e+06	958673	889702	1.21589e+06	1.34236e+06	1.34236e+06	0.654477	0.819543	0.760545	0.89543	0.782169	0.657422	0.743821	0.745566	0.906233	0.879212	0.714171	0.662791
AT4G27320.1	ATPHOS34, PHOS34 - Adenine nucleotide alpha hydrolases-like superfamily protein	0.0691062	2.01271	0.662635	0.667911	0.790257	0.862846	0.542093	0.714346	0.428698	0.1397	0.161646	0.0542232	0.193966	0.0795642	0.0711466	0.0862069	140.46	4	2	6h	24h	222766	164965	228850	161968	219986	242421	212314	292568	175059	142139	194276	223713	143257	107589	292568	0.761417	0.563852	0.782211	0.55361	0.751916	0.828599	0.725691	1	0.598354	0.485833	0.664038	0.764654
AT5G03610.1	GDSL-like Lipase/Acylhydrolase superfamily protein	0.0696485	14.3388	0.0473495	0.0885585	0.147449	0.0989172	0.0753317	0.0821718	0.678933	0.00419446	0.0854537	0.0958797	0.0321046	0.0445405	0.00423885	0.454057	23.32	1	1	24h	0h	1486.21	1311	4400.65	831.007	6357.91	2352.75	3592.36	2251.25	1294.85	3155.43	2515.72	2338.65	10570.6	29537.9	29537.9	0.0503155	0.0443836	0.148983	0.0281336	0.215246	0.0796518	0.121619	0.0762158	0.0438368	0.106827	0.0851691	0.0791745
AT4G09010.1	APX4, TL29 - ascorbate peroxidase 4	0.0699746	2.06836	0.796836	0.415348	0.467323	0.55761	0.553541	0.385251	0.776833	0.134687	0.0702436	0.118303	0.0762742	0.0134188	0.0314596	0.315606	410.36	8	8	0h	10h	1.02944e+06	809636	536626	421989	442751	635820	581236	705714	627830	649729	470246	418904	638924	1.15399e+06	1.15399e+06	0.892074	0.701598	0.465018	0.365678	0.38367	0.550976	0.503676	0.611544	0.544052	0.563029	0.407496	0.363006
AT3G01500.2;AT3G01500.3	CA1 - carbonic anhydrase 1	0.0705821	6.43473	0.667846	0.977141	0.548967	0.4143	0.279966	0.375106	0.151854	0.469737	0.00191462	0.103619	0.00805728	0.0391478	0.27913	0.0747489	2354.3	32	1	2h	24h	121730	362624	353844	354826	225638	172499	148169	152301	91484.4	111560	64449.5	207595	74232.8	35899.4	362624	0.335691	1	0.975788	0.978495	0.622237	0.475697	0.408603	0.419998	0.252284	0.307648	0.177731	0.57248
AT3G45640.1	ATMPK3, MPK3, ATMAPK3 - mitogen-activated protein kinase 3	0.070906	3.31199	0.257421	0.371581	0.283259	0.554774	0.807004	0.261964	0.852577	0.137263	0.181388	0.0677028	0.0269837	0.0953631	0.186279	0.208488	26.04	1	1	24h	0h	4285.2	9472.45	6502.01	13356.8	8848.54	6290	15334.6	14314.8	23366.7	19762.9	10520	3480.42	26722.1	18843.1	26722.1	0.160362	0.354481	0.24332	0.499841	0.331132	0.235386	0.573855	0.535694	0.874436	0.739572	0.393683	0.130245
AT3G19420.1	ATPEN2, PEN2 - PTEN 2	0.0710217	3.80382	0.401703	0.656293	0.479877	0.769676	0.572566	0.202343	0.257276	0.163298	0.082645	0.0580712	0.325727	0.264513	0.0688864	0.134961	73.39	1	1	6h	10h	5871.8	10609.3	12264.4	14662	9001.86	10686.6	11064.3	20514	15582.6	7908.72	3151.63	5150.11	7235.46	3320.09	20514	0.286234	0.517172	0.597855	0.714732	0.438815	0.52094	0.539352	1	0.759605	0.385528	0.153633	0.251053
AT3G60820.1;AT3G60820.2	PBF1 - N-terminal nucleophile aminohydrolases (Ntn hydrolases) superfamily protein	0.072092	1.42964	0.634921	0.741956	0.685057	0.7113	0.719428	0.653994	0.90771	0.0753949	0.00239415	0.0512501	0.0844502	0.0214083	0.0266005	0.130518	244.08	4	4	24h	0h	240529	284625	307543	306143	298299	268325	269469	318860	291266	303787	262686	278244	337224	413559	413559	0.581608	0.688233	0.743649	0.740263	0.721297	0.648818	0.651585	0.771015	0.70429	0.734566	0.635185	0.672804
AT1G31190.1	IMPL1 - myo-inositol monophosphatase like 1	0.0724264	1.40606	0.912834	0.849833	0.786347	0.799221	0.747042	0.710631	0.649215	0.123272	0.0819373	0.0635384	0.0782918	0.036582	0.0521329	0.0259412	306.18	5	5	0h	24h	390901	473437	374912	429772	393556	351014	404590	352171	341431	365924	318986	353891	298678	316046	473437	0.825668	1	0.791895	0.907772	0.831275	0.741418	0.854582	0.743861	0.721175	0.77291	0.673767	0.747494
AT3G20390.1	endoribonuclease L-PSP family protein	0.0724521	1.40597	0.857593	0.956515	0.964516	0.816894	0.873908	0.731806	0.686013	0.0030351	0.0614975	0.0432366	0.0652201	0.147913	0.0966291	0.0747445	385.47	8	8	4h	24h	1.39289e+06	1.38593e+06	1.47923e+06	1.62013e+06	1.61217e+06	1.51311e+06	1.24876e+06	1.39819e+06	1.24639e+06	1.58529e+06	1.29632e+06	1.07492e+06	1.19706e+06	1.0258e+06	1.62013e+06	0.859739	0.855447	0.913029	1	0.995089	0.933943	0.770777	0.863012	0.769318	0.978498	0.800133	0.663479
AT1G68560.1	ATXYL1, XYL1, TRG1 - alpha-xylosidase 1	0.0725623	2.57677	0.6923	0.868303	0.786701	0.683131	0.740072	0.711918	0.336974	0.148102	0.186247	0.263604	0.0763055	0.270927	0.0760752	0.0555402	241.82	6	6	2h	24h	544523	401429	683195	503246	664815	410125	429849	503574	636496	374730	523130	449628	257050	203388	683195	0.797024	0.587576	1	0.736606	0.973097	0.600305	0.629174	0.737087	0.931646	0.548497	0.765712	0.658125
AT5G36880.1;AT5G36880.2	ACS - acetyl-CoA synthetase	0.0730399	4.36207	0.220186	0.216124	0.180425	0.226193	0.325273	0.214544	0.787028	0.0362112	0.137171	0.0268347	0.0168671	0.0691093	0.124374	0.301187	655.47	13	12	24h	4h	257230	324929	157486	413934	213433	263601	283253	314787	365399	494602	399882	167359	758887	1.32197e+06	1.32197e+06	0.194581	0.245791	0.11913	0.313119	0.16145	0.1994	0.214266	0.238119	0.276405	0.37414	0.302489	0.126598
AT3G15020.1;AT3G15020.2	mMDH2 - Lactate/malate dehydrogenase family protein	0.0741155	1.93196	0.911586	0.882195	0.804747	0.665196	0.868909	0.516316	0.997504	0.0580575	0.0133725	0.0850669	0.101581	0.107966	0.222044	0.0035302	1052.32	11	3	24h	10h	201247	220228	206129	201757	199945	172133	137173	170383	183223	218521	155657	83063.6	230023	231177	231177	0.870533	0.952638	0.89165	0.872739	0.864899	0.744596	0.593367	0.737025	0.792566	0.945253	0.673325	0.359307
AT4G35090.1;AT4G35090.2	CAT2 - catalase 2	0.0742362	1.35781	0.80602	0.697168	0.904487	0.816542	0.94662	0.83638	0.923352	0.0598329	0.0774023	0.0557482	0.044243	0.0754902	0.0665729	0.0931311	2023.27	30	17	8h	2h	2.00364e+07	1.80379e+07	1.51735e+07	1.77589e+07	2.04318e+07	2.22939e+07	2.00246e+07	1.85468e+07	2.10972e+07	2.36187e+07	2.0866e+07	1.86424e+07	2.0253e+07	2.33638e+07	2.36187e+07	0.848328	0.763712	0.642436	0.751899	0.865067	0.943907	0.847826	0.785257	0.893241	1	0.883455	0.789306
AT1G65980.1;AT1G65980.2	TPX1 - thioredoxin-dependent peroxidase 1	0.0742857	2.10174	0.46849	0.540158	0.505987	0.659412	0.700542	0.42748	0.898454	0.0614989	0.0361921	0.0169948	0.277354	0.0894014	0.0748964	0.143608	275.81	7	5	24h	10h	888940	1.07085e+06	1.18332e+06	1.07627e+06	1.08346e+06	1.03319e+06	969026	1.78943e+06	1.59748e+06	1.33303e+06	1.00489e+06	783348	2.0916e+06	1.66681e+06	2.0916e+06	0.425004	0.511977	0.56575	0.514566	0.518004	0.49397	0.463293	0.855531	0.763758	0.637325	0.48044	0.37452
AT2G33210.1	HSP60-2 - heat shock protein 60-2	0.0745757	1.63235	0.65938	0.605938	0.641383	0.570326	0.673971	0.573708	0.930969	0.0160376	0.0669508	0.00502209	0.0558485	0.0846767	0.154398	0.0976245	552.55	10	5	24h	6h	186077	179785	181238	154971	178923	176953	147269	169181	203590	170368	189452	128874	239126	277428	277428	0.67072	0.64804	0.65328	0.558597	0.644934	0.637832	0.530835	0.609817	0.733846	0.614095	0.682885	0.464532
AT4G09650.1	ATPD - ATP synthase delta-subunit gene	0.0752453	2.05466	0.883889	0.826541	0.735345	0.660081	0.806228	0.430187	0.530386	0.112742	0.151454	0.0236823	0.129334	0.274035	0.109452	0.0829776	830.05	13	12	0h	10h	3.03692e+06	2.53442e+06	2.26742e+06	2.94245e+06	2.3703e+06	2.26474e+06	1.79209e+06	2.36854e+06	1.93022e+06	3.15161e+06	1.11186e+06	1.5997e+06	1.48665e+06	1.85648e+06	3.15161e+06	0.96361	0.804168	0.719448	0.933635	0.752091	0.718599	0.568628	0.751534	0.612456	1	0.352793	0.507582
AT5G23010.1	MAM1, IMS3 - methylthioalkylmalate synthase 1	0.0760168	5.68445	0.68064	0.88913	0.657762	0.807253	0.502684	0.421058	0.156415	0.379409	0.132338	0.161192	0.272585	0.00226375	0.323277	0.0953018	127.22	3	2	2h	24h	12662.3	29138.6	24429	30176	16697.9	23697.9	18869.6	30707	15386.8	15485.1	5910.05	19948.8	2733.72	6872.32	30707	0.412357	0.948923	0.795553	0.982707	0.543782	0.771742	0.614506	1	0.501083	0.504284	0.192466	0.649649
AT4G14300.1	RNA-binding (RRM/RBD/RNP motifs) family protein	0.0766203	4.35671	0.857301	0.327063	0.249944	0.861603	0.745394	0.197765	0.830144	0.0988429	0.0864032	0.261659	0.195723	0.200682	0.119982	0.064662	32.03	1	1	6h	10h	11724.2	13805.6	5779.54	3960.14	966.678	6476.46	14889.6	10768.3	13211.5	8985.74	1681.4	4207.88	13041.3	11679.7	14889.6	0.787409	0.927194	0.388159	0.265967	0.064923	0.434965	1	0.723206	0.887298	0.603491	0.112925	0.282605
AT3G22060.1	Receptor-like protein kinase-related family protein	0.0770345	23.696	0.139999	0.22516	0.154323	0.318893	0.370205	0.0368351	0.872844	0.0673852	0.244872	0.155878	0.0866385	0.179737	0.0217712	0.179826	195.98	5	5	24h	10h	38546.4	78322.5	21708.5	166251	18407.3	110419	107533	158674	101473	207568	8949.12	21800.2	311244	417391	417391	0.0923508	0.187648	0.0520099	0.398311	0.0441009	0.264546	0.257631	0.380156	0.243112	0.497298	0.0214406	0.0522297
AT2G31810.2;AT2G31810.1	ACT domain-containing small subunit of acetolactate synthase protein	0.0775085	2.54906	0.551458	0.727463	0.524628	0.65687	0.347373	0.453837	0.885472	0.0565842	0.102397	0.127073	0.0408409	0.0155216	0.242973	0.161967	122.37	3	3	24h	8h	29818.5	34484	46634.1	38191.3	35825.7	25348.3	39980.7	36613.3	20892.5	19612.7	16442.9	36476.5	44947.8	58302.2	58302.2	0.511447	0.591469	0.799868	0.655057	0.614482	0.434774	0.685749	0.627992	0.358348	0.336397	0.282029	0.625645
AT3G28940.1	AIG2-like (avirulence induced gene) family protein	0.077862	5.44652	0.237216	0.153645	0.151247	0.20054	0.25765	0.13653	0.743616	0.0354401	0.0661077	0.101673	0.0793185	0.128131	0.0224997	0.362582	296.24	7	6	24h	10h	199791	246990	100670	188711	74728.3	210135	241669	136034	157312	327955	143555	113591	458834	941716	941716	0.212156	0.262276	0.1069	0.200391	0.0793533	0.223141	0.256626	0.144453	0.167048	0.348252	0.15244	0.120621
AT4G01870.1	tolB protein-related	0.0778806	6.81111	0.136104	0.147768	0.178091	0.126828	0.313986	0.143867	0.863841	0.0310242	0.0819081	0.164574	0.0834712	0.117486	0.0122466	0.192558	109.29	2	2	24h	6h	25269.9	34981.3	19887.8	45527.2	13661.1	65177	15008.2	41136.8	51110.4	87886.6	33760.7	29927.2	161067	221343	221343	0.114166	0.158041	0.0898506	0.205686	0.0617194	0.294462	0.067805	0.185851	0.230911	0.397061	0.152527	0.135207
AT5G66140.1	PAD2 - proteasome alpha subunit D2	0.0786064	2.04149	0.721494	0.478287	0.492376	0.734886	0.680804	0.548103	0.976416	0.263973	0.115338	0.0885305	0.175002	0.00301337	0.00374768	0.0333521	234.08	5	1	24h	2h	37338.3	63400.3	27696.8	39084	38744.3	30003.7	42665.3	59943.2	47379.9	47677.4	38449.4	38079.4	66519.7	69812.5	69812.5	0.534837	0.908151	0.396731	0.559842	0.554976	0.429775	0.611141	0.858631	0.678673	0.682935	0.550753	0.545453
AT1G78830.1	Curculin-like (mannose-binding) lectin family protein	0.0795174	1.92136	0.641275	0.569611	0.515974	0.44195	0.658709	0.497966	0.849145	0.0525595	0.112058	0.108873	0.0791395	0.0860474	0.00253753	0.213341	739.08	13	9	24h	6h	1.33255e+06	1.18656e+06	963164	1.27443e+06	862236	1.16465e+06	758138	977965	1.17429e+06	1.41331e+06	981600	974551	1.37154e+06	1.96414e+06	1.96414e+06	0.67844	0.60411	0.490374	0.648848	0.438989	0.592959	0.38599	0.49791	0.597865	0.719554	0.499761	0.496172
AT4G14800.1;AT3G22630.1	PBD2 - 20S proteasome beta subunit D2	0.0799938	3.39057	0.309284	0.235495	0.283156	0.334974	0.362641	0.36402	0.798462	0.0855336	0.124048	0.0384701	0.0979634	0.00316884	0.0885537	0.285018	149.24	4	4	24h	2h	41707.7	61985.2	54181.1	24772.9	52026.7	42906.5	44541	67765.2	60415.3	61166.5	71518.9	50525.4	100065	167634	167634	0.248802	0.369765	0.32321	0.14778	0.310359	0.255954	0.265704	0.404245	0.3604	0.364881	0.426637	0.301403
AT2G21370.1;AT2G21370.2	XK-1, XK1 - xylulose kinase-1	0.0800321	1.65321	0.816356	0.864407	0.620888	0.643317	0.663284	0.522867	0.676704	0.0497908	0.191758	0.00767982	0.0763054	0.0992657	0.0616202	0.0962657	279.56	5	5	2h	10h	154323	168234	143983	197559	121589	123735	116433	137752	117171	144904	111905	94688.8	120241	147137	197559	0.781149	0.851563	0.728813	1	0.615458	0.626319	0.589361	0.697273	0.593092	0.733475	0.566439	0.479295
AT1G30230.2;AT1G30230.1	Glutathione S-transferase, C-terminal-like;Translation elongation factor EF1B/ribosomal protein S6	0.0806509	1.46517	0.81894	0.669953	0.647905	0.781697	0.78081	0.763714	0.949294	0.0629511	0.0202825	0.00493123	0.0531274	0.180491	0.00474958	0.0717093	683.47	11	6	24h	4h	1.1516e+06	1.28398e+06	974916	1.01757e+06	968643	958273	1.10655e+06	1.21827e+06	1.35088e+06	971307	1.13067e+06	1.14066e+06	1.33623e+06	1.48703e+06	1.48703e+06	0.774427	0.863453	0.655611	0.684295	0.651392	0.644418	0.74413	0.819264	0.908436	0.653184	0.760355	0.767072
AT5G07350.2;AT5G07350.1	Tudor1, AtTudor1, TSN1 - TUDOR-SN protein 1	0.0808662	4.35139	0.370151	0.438538	0.250933	0.449536	0.497281	0.208408	0.906867	0.265948	0.163633	0.0531595	0.00265215	0.133047	0.0881813	0.13171	512.88	12	8	24h	10h	69054.7	211681	122424	210179	80903.9	109413	169761	171183	152902	224254	55386.6	102678	308583	379218	379218	0.182098	0.558205	0.322832	0.554244	0.213344	0.288523	0.44766	0.451411	0.403203	0.59136	0.146055	0.270762
AT5G03350.1	Legume lectin family protein	0.0819812	6.01241	0.601168	0.696211	0.464178	0.827936	0.689418	0.137704	0.415337	0.239929	0.235702	0.429048	0.243335	0.110728	0.0281713	0.0553042	297.65	5	4	6h	10h	517837	925026	635480	1.0355e+06	192962	921111	787081	1.20005e+06	733377	921296	141347	189158	451496	545354	1.20005e+06	0.431512	0.770823	0.529544	0.862878	0.160795	0.76756	0.655873	1	0.611122	0.767714	0.117784	0.157625
AT2G18110.1	Translation elongation factor EF1B/ribosomal protein S6 family protein	0.0820791	1.62935	0.584124	0.875415	0.65542	0.538105	0.788022	0.59898	0.876762	0.0100045	0.176189	0.1058	0.166992	0.085932	0.0394306	0.0648806	333.5	5	2	24h	6h	194491	189837	328978	247007	240230	191007	138179	215871	279232	239252	187879	206224	273343	303528	328978	0.591198	0.57705	1	0.75083	0.730232	0.580608	0.420024	0.656186	0.848785	0.727259	0.571098	0.626861
AT4G36810.1;AT2G18620.1	GGPS1 - geranylgeranyl pyrophosphate synthase 1	0.0825209	1.76255	0.746517	0.797413	0.863667	0.831871	0.766099	0.578401	0.490009	0.0230798	0.0107952	0.192804	0.215297	0.141003	0.106648	0.0364739	259.38	5	5	4h	24h	235582	225502	243903	248618	308824	224618	303916	209887	205799	267381	201913	155335	159291	143362	308824	0.762837	0.730197	0.78978	0.805047	1	0.727334	0.984109	0.679634	0.666394	0.865803	0.653812	0.502989
AT1G76970.1	Target of Myb protein 1	0.0831644	7.19519	0.315236	0.389441	0.143787	0.621725	0.480329	0.117491	0.845368	0.206496	0.116128	0.091395	0.235799	0.100719	0.126273	0.218682	65.42	1	1	24h	10h	6405.17	17458.8	11632.6	17848.8	2996.3	7888.61	17221.8	29843.9	15485.2	20876.6	1067.49	7826.77	26145	37850.9	37850.9	0.169221	0.461251	0.307326	0.471556	0.0791606	0.208413	0.454989	0.78846	0.40911	0.551548	0.0282026	0.206779
AT1G11840.1;AT1G11840.5;AT1G11840.6	ATGLX1, GLX1 - glyoxalase I homolog	0.0832259	1.30921	0.944764	0.900924	0.839266	0.742386	0.96035	0.736543	0.733533	0.0781158	0.100002	0.134174	0.0676655	0.0373745	0.058958	0.0488441	715.13	13	11	8h	24h	2.51851e+06	2.24029e+06	2.0909e+06	2.44708e+06	1.87476e+06	2.35265e+06	1.74921e+06	1.99021e+06	2.48521e+06	2.35209e+06	1.95999e+06	1.75e+06	1.76043e+06	1.9344e+06	2.51851e+06	1	0.889528	0.830212	0.971637	0.744391	0.934141	0.69454	0.790233	0.986778	0.933922	0.778232	0.694853
AT3G06530.1;AT3G06530.2	ARM repeat superfamily protein	0.0832973	3.97311	0.284548	0.216131	0.181196	0.165326	0.263443	0.224687	0.656857	0.0456019	0.00414436	0.00939711	0.000641948	0.0218041	0.040121	0.485277	54.1	2	1	24h	6h	77893.1	62036.1	53862.8	52421.6	42918.6	46186.2	40761.9	40538.7	68566.2	60984.4	48270.6	62221.7	77136.1	245880	245880	0.316793	0.252302	0.219061	0.2132	0.174551	0.18784	0.16578	0.164872	0.278861	0.248025	0.196318	0.253057
AT1G10370.1	GST30, ATGSTU17, GST30B, ERD9 - Glutathione S-transferase family protein	0.0836965	1.19423	0.885687	0.901675	0.896368	0.802088	0.925842	0.944509	0.957878	0.0452609	0.0270901	0.0474803	0.0335548	0.00833793	0.0784756	0.020929	396.46	6	6	24h	6h	1.33429e+06	1.43433e+06	1.37936e+06	1.43924e+06	1.45348e+06	1.34853e+06	1.29073e+06	1.21656e+06	1.43786e+06	1.45629e+06	1.56298e+06	1.38952e+06	1.47401e+06	1.52027e+06	1.56298e+06	0.853683	0.917691	0.88252	0.920831	0.929942	0.862795	0.825814	0.778361	0.919947	0.931738	1	0.889019
AT5G04360.1	ATPU1, ATLDA, PU1, LDA - limit dextrinase	0.0838692	1.48452	0.935395	0.728561	0.831277	0.822722	0.840428	0.849325	0.630101	0.0913655	0.0808706	0.0450244	0.0792181	0.0807613	0.111022	0.0759963	220.47	4	4	0h	24h	149351	130053	100271	117352	119397	128907	131240	114508	134047	116990	138572	115123	102132	86080.3	149351	1	0.87079	0.671377	0.785745	0.79944	0.863114	0.878737	0.766706	0.897535	0.783321	0.927829	0.770821
AT3G13920.3;AT1G54270.1;AT1G54270.2;AT1G72730.1;AT3G13920.1;AT3G13920.2;AT3G13920.4	EIF4A1, RH4, TIF4A1 - eukaryotic translation initiation factor 4A1	0.084362	1.76831	0.709447	0.853139	0.492323	0.870582	0.760814	0.500492	0.839946	0.184835	0.207692	0.142743	0.0130169	0.0136086	0.136716	0.00720815	479.53	10	9	6h	4h	546647	793545	944533	667103	560351	369679	830987	813599	727703	709525	381420	564042	788542	798171	944533	0.578749	0.840145	1	0.706279	0.593257	0.391388	0.879786	0.861377	0.770437	0.751191	0.403819	0.597165
AT5G18470.1	Curculin-like (mannose-binding) lectin family protein	0.084542	5.53344	0.147954	0.175558	0.151472	0.294805	0.415297	0.270229	0.818696	0.00522417	0.12269	0.0142301	0.0707063	0.213309	0.207188	0.256403	70.18	1	1	24h	0h	14257	14987.2	8776.25	25923.9	13975.3	15964.1	24193.9	34076.2	26136.6	55949.6	41185	12227.5	62992.4	98828.4	98828.4	0.14426	0.151648	0.088803	0.262312	0.14141	0.161534	0.244808	0.344801	0.264465	0.566129	0.416733	0.123725
AT1G76680.2;AT1G76680.1;AT1G76690.1	OPR1 - 12-oxophytodienoate reductase 1	0.0845501	2.61092	0.488176	0.347308	0.457042	0.510033	0.562202	0.531095	0.906795	0.167059	0.0144822	0.0101184	0.0138742	0.0217204	0.24679	0.131812	512.54	10	9	24h	2h	229937	376740	222170	209444	279547	288438	310824	323016	358879	339792	438440	221573	505541	621371	621371	0.370047	0.606304	0.357549	0.337068	0.449887	0.464197	0.500223	0.519844	0.57756	0.546843	0.705602	0.356588
AT3G24170.1	ATGR1, GR1 - glutathione-disulfide reductase	0.0847133	1.89955	0.509963	0.470007	0.461508	0.453764	0.555765	0.44833	0.851626	0.0580524	0.123557	0.0663878	0.0242424	0.13223	0.0259792	0.209833	744.9	12	12	24h	10h	1.38732e+06	1.63022e+06	1.13207e+06	1.64904e+06	1.22652e+06	1.50429e+06	1.29178e+06	1.39322e+06	1.36765e+06	1.92091e+06	1.38077e+06	1.27207e+06	2.08063e+06	2.95858e+06	2.95858e+06	0.468914	0.551012	0.382639	0.557375	0.414564	0.508451	0.436622	0.470906	0.462264	0.649266	0.4667	0.42996
AT4G38970.1;AT4G38970.2	FBA2 - fructose-bisphosphate aldolase 2	0.0851678	1.34458	0.904158	0.93576	0.889669	0.804863	0.896436	0.857303	0.695951	0.135541	0.0286249	0.0754337	0.0883178	0.00313309	0.00219974	0.0418552	3546.63	41	25	2h	24h	1.25201e+08	1.01202e+08	1.14624e+08	1.19692e+08	1.18066e+08	1.04709e+08	1.08589e+08	9.2951e+07	1.11958e+08	1.12512e+08	1.0753e+08	1.07141e+08	9.08393e+07	8.34284e+07	1.25201e+08	1	0.808317	0.915519	0.956001	0.943009	0.836329	0.867313	0.742413	0.894221	0.898652	0.858859	0.855748
AT4G14710.1;AT4G14716.1	ATARD2 - RmlC-like cupins superfamily protein	0.0854401	1.50279	0.962033	0.656409	0.812409	0.789125	0.793917	0.640163	0.839609	0.0304994	0.000574871	0.0857801	0.0416293	0.00746383	0.00106912	0.226827	179.71	3	3	0h	10h	211621	221326	147612	147795	196454	169157	170943	184190	179832	177457	143877	144218	152836	225017	225017	0.940467	0.983599	0.656002	0.656815	0.873065	0.751754	0.759689	0.818561	0.799194	0.788639	0.639407	0.640919
AT3G10585.1	Homeodomain-like superfamily protein	0.086129	2.30757	0.701465	0.433987	0.368524	0.825332	0.399626	0.850395	0.594418	0.422192	0.00198939	0.0769742	0.0999777	0.109412	0.0321768	0.0166617	21.88	1	1	10h	4h	4497.41	11161.8	4859.77	4828.37	4720.91	3505.86	10001.2	8423.08	5324.08	3597	9745.87	9237.96	6766.27	6503.26	11161.8	0.40293	1	0.435394	0.43258	0.422953	0.314095	0.896026	0.754637	0.476992	0.32226	0.873147	0.827642
AT2G27730.1	copper ion binding	0.0868279	3.30638	0.628715	0.710362	0.532316	0.717673	0.849242	0.25685	0.542628	0.0709738	0.244191	0.0697234	0.367742	0.213204	0.0860642	0.148883	73.81	1	1	8h	10h	2993.27	3512.59	4568.73	2781.98	3009.25	2499.08	2367.8	5058.58	3613.91	5173.93	1014.05	1643.79	3352.21	2262.83	5173.93	0.578529	0.678901	0.883031	0.537693	0.581618	0.483014	0.457641	0.977706	0.698484	1	0.195993	0.317706
AT3G25530.1;AT3G25530.2	GHBDH, ATGHBDH, GLYR1, GR1 - glyoxylate reductase 1	0.0870536	1.23179	0.864359	0.960332	0.937263	0.901705	0.945141	0.929432	0.779624	0.00307771	0.0138368	0.0617199	0.0217899	0.0775821	0.0214032	0.0867276	1097.67	14	13	2h	24h	2.34655e+06	2.35839e+06	2.58705e+06	2.6403e+06	2.66967e+06	2.43211e+06	2.41218e+06	2.49605e+06	2.72164e+06	2.42303e+06	2.57077e+06	2.48839e+06	2.28876e+06	1.95495e+06	2.72164e+06	0.862183	0.866535	0.950548	0.970117	0.980906	0.893621	0.886298	0.917113	1	0.890282	0.944566	0.914297
AT3G02520.1	GRF7, GF14 NU - general regulatory factor 7	0.0879241	2.61989	0.424069	0.469594	0.34792	0.40931	0.491237	0.335096	0.877915	0.113418	0.159681	0.0329537	0.101264	0.115663	0.118023	0.172654	842.77	12	3	24h	10h	336900	494045	349452	570698	363696	318038	330859	471166	401151	561407	410066	246541	740509	979729	979729	0.34387	0.504267	0.356683	0.582506	0.371222	0.324618	0.337705	0.480914	0.409451	0.573023	0.418551	0.251642
AT2G31390.1;AT1G06020.1;AT1G06030.1;AT1G50390.1	pfkB-like carbohydrate kinase family protein	0.0879372	2.58561	0.326097	0.364858	0.334363	0.36141	0.379884	0.329643	0.843161	0.073415	0.115182	0.0560579	0.105446	0.153901	0.0397462	0.221804	308.02	6	6	24h	0h	80433.3	110891	83139.9	130925	86458.6	109715	84148.1	127894	79516.3	143365	104947	88457.5	201335	293354	293354	0.274185	0.37801	0.283412	0.446304	0.294724	0.374002	0.286848	0.435972	0.271059	0.488708	0.357748	0.301538
AT3G09440.1	Heat shock protein 70 (Hsp 70) family protein	0.0881318	2.40209	0.363741	0.465741	0.474056	0.51179	0.64584	0.529031	0.873739	0.0393485	0.0717966	0.0281945	0.059067	0.0596178	0.255043	0.178561	2826.03	39	18	24h	0h	1.71037e+06	1.99371e+06	2.11289e+06	2.62987e+06	2.51523e+06	2.31221e+06	2.39319e+06	2.81851e+06	3.07374e+06	3.50302e+06	3.61187e+06	1.7754e+06	3.80588e+06	5.09164e+06	5.09164e+06	0.335918	0.391565	0.414973	0.516508	0.493993	0.45412	0.470023	0.553556	0.603684	0.687996	0.709374	0.348689
AT5G56340.1	ATCRT1 - RING/U-box superfamily protein	0.0881334	2.18084	0.542019	0.428271	0.565991	0.772804	0.482607	0.785046	0.359974	0.065836	0.0540104	0.133161	0.0318387	0.0457093	0.303991	0.129161	21.54	1	1	10h	24h	14388.5	17092.3	11328.1	13546.2	13702.1	19171	23096.3	21788.7	13076.5	14953.7	16555.7	29040.3	13106	7801.47	29040.3	0.495466	0.588572	0.39008	0.466462	0.471831	0.66015	0.795318	0.750291	0.450286	0.514929	0.570092	1
AT4G03030.1	Galactose oxidase/kelch repeat superfamily protein	0.0885505	4.20101	0.285411	0.487935	0.732827	0.302539	0.316858	0.502971	0.174441	0.17523	0.0392784	0.37784	0.00562817	0.143621	0.122683	0.00111286	20.7	1	1	4h	24h	111254	43897.4	140171	125073	271803	126566	81149.5	83312.9	58519.8	113726	160288	113130	47627.4	47199.7	271803	0.409317	0.161504	0.515709	0.460161	1	0.465653	0.29856	0.306519	0.215302	0.418413	0.589721	0.416221
AT1G74590.1	ATGSTU10, GSTU10 - glutathione S-transferase TAU 10	0.0886361	87.0803	0.0146317	0.0142866	0.0180382	0.0300771	0.0345681	0.00754251	0.656804	0.0176139	0.00775586	0.0123267	0.030026	0.0422843	0.00628293	0.485352	109.68	2	2	24h	10h	663.22	8252.63	2681.85	6023.66	2840.16	8151.43	2695.02	15632.5	1422.4	19641.7	3651.59	944.434	95548.6	304675	304675	0.00217681	0.0270867	0.00880233	0.0197708	0.00932192	0.0267545	0.00884556	0.0513087	0.00466859	0.0644677	0.0119852	0.00309981
AT5G36220.1	CYP81D1, CYP91A1 - cytochrome p450 81d1	0.0887277	Infinity	0	0	2.88338e-06	0	0.125371	0	0.5	0	0	4.07771e-06	0	0.0148038	0	0.707107	21.53	1	1	24h	0h	0	0	0	0	0.0751441	0	0	0	1497.25	1770.06	0	0	0	13030.6	13030.6	0	0	0	0	5.76675e-06	0	0	0	0.114903	0.135839	0	0
AT1G17360.1	unknown protein	0.089533	1.9953	0.444009	0.807922	0.575321	0.653821	0.555646	0.463627	0.404912	0.140138	0.27164	0.0930528	0.0473347	0.0331678	0.0312409	0.0197407	23.88	1	1	2h	24h	10180.3	16029.8	29515.2	18176.8	18922.8	15038.7	18309.8	20285.6	17092.2	15707.8	13032.1	14336.1	12363.1	11539.1	29515.2	0.344917	0.543102	1	0.615843	0.641119	0.509522	0.620351	0.687292	0.579099	0.532192	0.441536	0.485718
AT1G67650.1;AT1G67680.1	SRP72 RNA-binding domain	0.0898097	88.4804	0.0791596	0.0105359	0.00620362	0.0401022	0.035673	0.0247717	0.548899	0.00632507	0.00956059	0.00627883	0.0440756	0.0368865	0.00288232	0.637954	50.82	2	1	24h	4h	32644.3	29152.7	1473.7	6751.27	4154.46	688.474	27818.3	3488.03	3743.4	24105.2	8873.62	10464.7	38173.4	390332	390332	0.0836321	0.0746871	0.00377552	0.0172962	0.0106434	0.00176382	0.0712684	0.00893606	0.00959031	0.0617557	0.0227336	0.0268098
AT4G28300.1	Protein of unknown function (DUF1421)	0.0899414	5.3746	0.290882	0.194733	0.149463	0.261018	0.234026	0.127698	0.686326	0.031073	0.0393538	0.0191846	0.000441367	0.0953701	0.0950859	0.443602	87.17	2	2	24h	10h	3575.86	4160.2	2219.45	2959.52	1807.1	2167.88	3466.76	3475.06	2215.23	4008.72	804.001	2592.15	4955.38	13297.6	13297.6	0.26891	0.312854	0.166906	0.222561	0.135897	0.163028	0.260706	0.26133	0.166589	0.301462	0.0604621	0.194934
AT2G44350.1;AT3G60100.1	ATCS, CSY4 - Citrate synthase family protein	0.0901048	1.91661	0.498396	0.527818	0.497511	0.497463	0.578056	0.455861	0.873708	0.0260799	0.175037	0.0216077	0.0479291	0.103248	0.0561756	0.178604	1016.78	17	17	24h	10h	1.57486e+06	1.69588e+06	1.32579e+06	2.13804e+06	1.58234e+06	1.68261e+06	1.52111e+06	1.74352e+06	1.6572e+06	2.13632e+06	1.62614e+06	1.36546e+06	2.45247e+06	3.28127e+06	3.28127e+06	0.479954	0.516837	0.404047	0.651588	0.482233	0.51279	0.463572	0.531354	0.505049	0.651064	0.495583	0.416139
AT1G78870.2;AT1G78870.1	UBC35, UBC13A - ubiquitin-conjugating enzyme 35	0.090486	3.44597	0.572057	0.528519	0.407773	0.503788	0.871892	0.253018	0.671303	0.337917	0.0801864	0.0288736	0.0807594	0.181172	0.121887	0.103675	224.79	4	1	8h	10h	15437.7	37584.6	21865.7	27121.1	19843.8	17951.4	25993.8	20700.8	46343.5	34469.6	7731.5	15720	34507.9	27713.1	46343.5	0.333114	0.811001	0.471819	0.585219	0.42819	0.387356	0.560894	0.446683	1	0.743785	0.166831	0.339205
AT2G33150.1	PKT3, PED1, KAT2 - peroxisomal 3-ketoacyl-CoA thiolase 3	0.0906168	2.41729	0.471221	0.52724	0.448744	0.497144	0.652851	0.363821	0.879459	0.0447887	0.0742641	0.212207	0.0803913	0.118684	0.0590947	0.170471	928.18	14	12	24h	10h	1.92818e+06	2.20604e+06	2.08249e+06	2.54321e+06	1.31027e+06	2.62675e+06	1.93146e+06	2.43019e+06	2.49573e+06	3.23202e+06	1.41267e+06	1.77928e+06	3.32916e+06	4.38672e+06	4.38672e+06	0.439551	0.502892	0.474727	0.579753	0.298691	0.598797	0.440298	0.553989	0.568929	0.736774	0.322035	0.405607
AT1G72410.2	COP1-interacting protein-related	0.090716	6.47119	0.794963	0.122847	0.196691	0.350478	0.283443	0.557909	0.683518	0.289966	0.112998	0.139204	0.275779	0.0867184	0.0124914	0.00346729	22.55	1	1	0h	2h	234888	138566	10087.2	47623.2	23079.9	69320.8	128127	36518.6	52174.1	80980.4	133121	128971	161126	159974	234888	1	0.589926	0.0429446	0.202748	0.0982594	0.295123	0.545483	0.155472	0.222123	0.344762	0.566742	0.549076
AT1G05010.1;AT1G12010.1	EFE, ACO4, EAT1 - ethylene-forming enzyme	0.091439	3.22321	0.358637	0.361776	0.304018	0.530129	0.748437	0.596165	0.979913	0.138483	0.061064	0.0182821	0.0119364	0.00672571	0.445127	0.0284069	457.42	8	4	24h	4h	436990	765249	534009	678755	531240	487904	874416	902710	1.2465e+06	1.26245e+06	1.52681e+06	471682	1.60879e+06	1.67612e+06	1.67612e+06	0.260715	0.456559	0.318597	0.404955	0.316945	0.291091	0.521689	0.53857	0.743682	0.753193	0.910917	0.281412
AT2G14720.1;AT2G14740.1	VSR4, VSR2;1, BP80-2;1, MTV4 - vacuolar sorting receptor 4	0.091694	2.07602	0.479235	0.663377	0.63115	0.808831	0.600908	0.420141	0.389607	0.0357236	0.12385	0.039815	0.270353	0.0402768	0.00012047	0.157535	91.07	2	2	6h	24h	17100.9	15388.4	25455	19517.9	20439.8	22348.4	20936.9	33897	19403.6	21334.4	14244.4	14238.6	16982.4	9430.58	33897	0.504496	0.453975	0.750952	0.575802	0.602997	0.659304	0.617663	1	0.572428	0.629388	0.420227	0.420056
AT1G80460.1	NHO1, GLI1 - Actin-like ATPase superfamily protein	0.0919138	1.67308	0.579139	0.716072	0.686891	0.894371	0.689676	0.747515	0.968945	0.0600415	0.00668922	0.113651	0.149381	0.0530811	0.195481	0.0158343	156.46	5	5	24h	0h	72747.3	84257	97704.6	96422.3	82214.7	104001	106914	135550	88397.7	98573.2	120062	82589	132858	129823	135550	0.536683	0.621595	0.720802	0.711342	0.606527	0.767254	0.788743	1	0.652142	0.72721	0.885741	0.609289
AT2G28720.1;AT2G37470.1;AT5G59910.1	Histone superfamily protein	0.091976	8.89328	0.43316	0.469798	0.18895	0.44979	0.408906	0.06664	0.592648	0.160665	0.233758	0.0772142	0.250663	0.00303256	0.0299762	0.576083	56.05	1	1	24h	10h	7607.51	13016.7	15119.4	7249.3	5798.1	3198.47	14927.7	6488.38	9785.76	9683.66	1081.86	2091.09	4411.28	23806.7	23806.7	0.319553	0.546767	0.63509	0.304506	0.243549	0.134352	0.627036	0.272544	0.41105	0.406762	0.0454436	0.0878364
AT3G22110.1;AT4G15165.1	PAC1 - 20S proteasome alpha subunit C1	0.0922053	1.39973	0.658222	0.76413	0.685389	0.684107	0.707297	0.663635	0.921333	0.0580283	0.039841	0.0408701	0.113474	0.0658126	0.0247005	0.111252	488.62	6	6	24h	0h	554404	628120	661090	711702	641624	589705	542437	686589	593542	677147	611813	580435	756943	898271	898271	0.61719	0.699254	0.735958	0.792302	0.714288	0.656489	0.603868	0.764345	0.66076	0.753833	0.681101	0.646169
AT1G31230.1	AK-HSDH I, AK-HSDH - aspartate kinase-homoserine dehydrogenase i	0.0923775	1.64778	0.618366	0.845606	0.772253	0.523251	0.615368	0.513179	0.534637	0.168971	0.218347	0.00489027	0.0576468	0.00144807	0.0348903	0.0678997	313.89	8	3	2h	10h	72704.9	107530	145734	100733	113048	112040	70315.1	82196.1	89531.1	89829.6	71192.4	78383.3	70918	84912.1	145734	0.498886	0.737847	1	0.691211	0.775711	0.768795	0.482488	0.564013	0.614344	0.616392	0.488508	0.53785
AT2G47940.1;AT2G47940.2	DEGP2 - DEGP protease 2	0.0924232	1.5774	0.889464	0.949258	0.749128	0.7397	0.773322	0.613632	0.601785	0.0254269	0.0717594	0.0343172	0.176796	0.0422051	0.164425	0.0203457	348.26	6	6	2h	24h	550417	573128	567490	631586	488464	457812	388227	546141	469570	507268	314129	460993	370992	389165	631586	0.871484	0.907443	0.898517	1	0.773394	0.724862	0.614686	0.864714	0.743478	0.803165	0.497366	0.729898
AT3G13790.1	ATCWINV1, ATBFRUCT1 - Glycosyl hydrolases family 32 protein	0.0930831	61.238	0.0247446	0.0446164	0.0147412	0.0235477	0.103234	0.0101054	0.618832	0.0291222	0.0493131	0.00380777	0.0120314	0.110774	0.00574404	0.539053	185.57	4	4	24h	10h	1636.41	17868.4	3841.42	31327.2	4748.65	6871	5927.68	12633.7	9815.62	71558.2	5583.54	2381.96	93668.9	394122	394122	0.00415204	0.0453371	0.00974676	0.079486	0.0120487	0.0174337	0.0150402	0.0320552	0.024905	0.181563	0.014167	0.00604371
AT1G79380.1	Ca(2)-dependent phospholipid-binding protein (Copine) family	0.0933782	Infinity	0.270898	0.21433	0	0.413494	0.116913	0	0.650298	0.10882	0.303109	0	0.196549	0.16534	0	0.494553	104.88	2	1	24h	4h	3591.06	6440.45	0	7936.77	0	0	10229.2	5082.68	0	4329.34	0	0	5565.63	18515.3	18515.3	0.193951	0.347845	0	0.42866	0	0	0.552475	0.274513	0	0.233825	0	0
AT3G49680.1;AT3G49680.2	ATBCAT-3, BCAT3 - branched-chain aminotransferase 3	0.0935754	2.20618	0.611129	0.816665	0.540442	0.569123	0.484311	0.453193	0.370172	0.0681867	0.259275	0.123541	0.111466	0.108583	0.0316279	0.0521855	450	7	5	2h	24h	285967	334955	321739	508012	318929	230173	249081	329162	285041	207031	241589	218866	206798	169306	508012	0.562913	0.659344	0.633329	1	0.627798	0.453085	0.490305	0.647942	0.561091	0.407531	0.475558	0.430829
AT2G35370.1	GDCH - glycine decarboxylase complex H	0.0939376	1.52642	0.874901	0.599005	0.573173	0.617523	0.800596	0.671676	0.598895	0.176916	0.127275	0.0179649	0.101115	0.0270857	0.025594	0.0545492	763.9	9	2	0h	4h	1.32428e+06	992947	674068	912430	742218	775862	723087	912457	1.03485e+06	1.08557e+06	865519	913452	742023	844183	1.32428e+06	1	0.749803	0.509008	0.689002	0.56047	0.585876	0.546024	0.689022	0.781443	0.819748	0.653578	0.689774
AT1G30120.1	PDH-E1 BETA - pyruvate dehydrogenase E1 beta	0.0940159	2.25609	0.887269	0.607581	0.949447	0.745724	0.610792	0.986703	0.437351	0.0906553	0.16564	0.0253722	0.0538816	0.210067	0.0188049	0.218646	234.79	5	2	10h	24h	165192	142931	125835	85160.4	161742	167973	136099	122868	131847	80263.3	169018	173635	102785	49094.5	173635	0.951372	0.823166	0.724706	0.490456	0.931507	0.967388	0.783824	0.707624	0.759331	0.462252	0.973406	1
AT2G30140.1	UDP-Glycosyltransferase superfamily protein	0.094578	6.75698	0.114516	0.140427	0.177004	0.239787	0.249028	0.117216	0.773782	0.0263617	0.0491094	0.099991	0.137844	0.110084	0.0996807	0.319921	84.91	2	2	24h	0h	5265.69	7313.25	5805.37	9619.78	5838.19	13604.7	7816.36	18522.9	9402	17952.4	10309	2566.6	30073.4	54922.2	54922.2	0.0958754	0.133156	0.105702	0.175153	0.106299	0.247708	0.142317	0.337258	0.171188	0.326869	0.187701	0.0467315
AT5G36700.1;AT5G36700.3;AT5G47760.1	ATPGLP1, PGLP1 - 2-phosphoglycolate phosphatase 1	0.0945874	1.46314	0.874921	0.808397	0.791054	0.726618	0.812928	0.7694	0.597973	0.176888	0.029958	0.0379775	0.0482835	0.071027	0.070874	0.037857	1107.51	15	15	0h	24h	1.69196e+07	1.2687e+07	1.40361e+07	1.33193e+07	1.38386e+07	1.29299e+07	1.17164e+07	1.28717e+07	1.46041e+07	1.29046e+07	1.38658e+07	1.217e+07	1.05704e+07	9.66452e+06	1.69196e+07	1	0.749843	0.829581	0.787214	0.817908	0.7642	0.692477	0.76076	0.863151	0.762704	0.819516	0.719285
AT2G04440.1	MutT/nudix family protein	0.094978	Infinity	0.0347946	0	0.00490898	0.00981805	0.00549292	0.0105017	0.535361	0.0344788	0	0.00694235	0.00492478	0.00776816	0.00335355	0.657098	21.44	1	1	24h	2h	9920.19	1745.89	0	0	1645.9	0	2229.71	1062.13	0	1841.69	2158.06	1362.99	11856.1	167642	167642	0.0591748	0.0104144	0	0	0.00981797	0	0.0133004	0.00633571	0	0.0109858	0.012873	0.00813037
AT5G13120.1;AT5G13120.2	ATCYP20-2, CYP20-2 - cyclophilin 20-2	0.0958419	1.4385	0.877937	0.728416	0.610315	0.629978	0.734424	0.613144	0.860979	0.172623	0.0961668	0.0769586	0.0335172	0.0384279	0.0878383	0.102552	435.63	7	7	0h	4h	1.78341e+06	1.34803e+06	1.17779e+06	1.42034e+06	991392	1.18549e+06	1.08124e+06	1.16578e+06	1.35824e+06	1.26132e+06	982718	1.20426e+06	1.40615e+06	1.6648e+06	1.78341e+06	1	0.755874	0.660416	0.796416	0.555897	0.664733	0.606277	0.653678	0.761597	0.707251	0.551033	0.675255
AT2G42910.1	Phosphoribosyltransferase family protein	0.0964561	1.47634	0.916585	0.803649	0.750189	0.804072	0.662784	0.787462	0.978492	0.0689791	0.0157858	0.162139	0.0341691	0.0906657	0.0665402	0.0304165	121	2	2	24h	8h	85698	95331.4	78259.8	80464.4	85404.7	62760.9	81789.8	77017.9	71782.3	59120.3	73117.1	82409.9	94504.3	98752.1	98752.1	0.867809	0.96536	0.792487	0.814812	0.864839	0.635539	0.828233	0.779911	0.726894	0.598673	0.740411	0.834513
AT5G62790.1;AT5G62790.2	DXR, PDE129 - 1-deoxy-D-xylulose 5-phosphate reductoisomerase	0.0964848	2.24997	0.902822	0.82925	0.807364	0.758863	0.786114	0.753992	0.40126	0.0529944	0.206051	0.0819583	0.17588	0.302481	0.000158363	0.110371	651.11	13	13	0h	24h	1.114e+06	1.02521e+06	1.15506e+06	809828	1.02517e+06	887855	1.04639e+06	751712	1.18474e+06	677939	893149	893415	567849	382926	1.18474e+06	0.940294	0.865349	0.97495	0.68355	0.865317	0.749411	0.883228	0.634497	1	0.572227	0.75388	0.754104
AT3G52180.1;AT3G52180.2	ATPTPKIS1, DSP4, SEX4, ATSEX4 - dual specificity protein phosphatase (DsPTP1) family protein	0.0978191	1.83223	0.709105	0.953884	0.67943	0.845589	0.675363	0.67785	0.520613	0.0503467	0.0652178	0.0913756	0.0489323	0.153375	0.00198421	0.17077	122.21	3	3	2h	24h	40474.6	36604.8	54349.8	49337	40438.6	33415.2	44077.1	47838.1	42600.2	30811.5	36764.8	36917.3	34858.1	21732.3	54349.8	0.744705	0.673504	1	0.907768	0.744042	0.614818	0.810989	0.88019	0.783816	0.566911	0.676447	0.679253
AT1G63970.1	ISPF, MECPS - isoprenoid F	0.0982156	1.46274	0.991618	0.677919	0.70232	0.847441	0.779749	0.743963	0.740174	0.0118542	0.0463156	0.012017	0.0385396	0.143894	0.055627	0.13903	181.21	4	4	0h	2h	386390	379913	274596	249287	274653	268086	337973	316913	340602	261973	272262	302658	248010	323982	386390	1	0.983236	0.710669	0.645169	0.710817	0.693823	0.874692	0.820189	0.881497	0.678	0.704628	0.783297
AT5G23540.1;AT5G23540.2	Mov34/MPN/PAD-1 family protein	0.098794	2.17316	0.534135	0.53848	0.41957	0.508261	0.517127	0.480687	0.911796	0.145013	0.118711	0.0257876	0.0296395	0.171462	0.0817637	0.12474	347.6	5	5	24h	4h	217662	321087	229232	313899	220793	202401	266895	245756	199653	321942	213262	271577	415353	504319	504319	0.431595	0.636675	0.454539	0.622421	0.437805	0.401336	0.529219	0.487302	0.395886	0.638369	0.422871	0.538503
AT3G51800.1;AT3G51800.2	ATG2, EBP1, ATEBP1 - metallopeptidase M24 family protein	0.0990851	2.51331	0.699866	0.817165	0.652591	0.93539	0.913409	0.372174	0.818271	0.192527	0.107416	0.214879	0.091372	0.0747803	0.203682	0.142303	541.29	11	11	6h	10h	620973	920895	816476	983811	551487	886229	959204	1.10154e+06	947914	1.06441e+06	251317	568616	790521	1.0122e+06	1.10154e+06	0.563729	0.836003	0.74121	0.893119	0.500648	0.804533	0.87078	1	0.860531	0.966287	0.228149	0.516199
AT1G22920.2	CSN5A, JAB1, AJH1 - COP9 signalosome 5A	0.100156	3.06325	0.309529	0.397042	0.433505	0.46453	0.453479	0.357678	0.948166	0.0703734	0.203371	0.0255627	0.217241	0.092049	0.0619351	0.0733044	21.61	1	1	24h	0h	13953.4	19299.3	29051.6	13602.6	22314.8	24256.6	16700.9	33203.5	27854.8	20862.4	21565.1	16860.2	53715	48146.4	53715	0.259768	0.359291	0.540847	0.253237	0.41543	0.451581	0.310918	0.618143	0.518567	0.38839	0.401473	0.313883
AT4G33520.2	PAA1, HMA6 - P-type ATP-ase 1	0.100311	1.89947	0.566907	0.797687	0.666014	0.481903	0.915361	0.502855	0.492775	0.0330235	0.207855	0.0399123	0.0551344	0.119698	0.0258708	0.225052	137.15	3	2	8h	6h	132075	121625	211376	145602	155341	142711	116553	99106.5	223759	185881	116611	108425	145871	74654.7	223759	0.590258	0.543556	0.944663	0.650712	0.694236	0.637791	0.520889	0.442917	1	0.830722	0.521148	0.484561
AT1G29150.1	ATS9, RPN6 - non-ATPase subunit 9	0.100762	2.20719	0.400902	0.476209	0.884867	0.634105	0.56292	0.542444	0.821706	0.0602279	0.0402619	0.162822	0.281745	0.0240775	0.139268	0.176239	278.15	7	6	4h	0h	69728.8	86304.1	87131.3	98211.7	194602	149792	162168	84629	112859	106232	124725	86397	135655	184157	194602	0.358314	0.443489	0.44774	0.504679	1	0.769735	0.833329	0.434882	0.579946	0.545895	0.640921	0.443967
AT1G74450.1	Protein of unknown function (DUF793)	0.101051	2.21043	0.50481	0.622795	0.857622	0.586833	0.452053	0.999231	0.654117	0.215488	0.0637697	0.138944	0.12411	0.13227	0.00108762	0.154776	20.16	1	1	10h	8h	271734	145727	238871	276160	395236	313988	278933	206359	148244	225589	413483	412847	225214	315720	413483	0.657183	0.352436	0.577703	0.667887	0.95587	0.759374	0.674592	0.499074	0.358524	0.545582	1	0.998462
AT2G38140.1	PSRP4 - plastid-specific ribosomal protein 4	0.10141	3.45223	0.463436	0.202671	0.30677	0.333311	0.314642	0.402069	0.699667	0.124444	0.0377391	0.00138997	0.0666469	0.0847841	0.0198673	0.424735	22.51	1	1	24h	2h	14788.7	21721	9034.4	6932.1	12045	12122.4	14985.5	11272.9	10032.3	14755.3	16391	15284.2	15729.8	39390.2	39390.2	0.37544	0.551431	0.229356	0.175985	0.305787	0.307753	0.380438	0.286185	0.254691	0.374594	0.416117	0.388021
AT2G22740.1	SUVH6, SDG23 - SU(VAR)3-9 homolog 6	0.101821	10.1959	0.0643214	0.0840663	0.146739	0.0972831	0.0847012	0.12141	0.655814	0.0274959	0.0261869	0.0515574	0.037856	0.0716869	0.085417	0.486753	20.57	1	1	24h	0h	2151.19	1152.56	1683.41	2634.49	2832.23	4704.75	3185.83	1810.93	873.452	3477.06	4669.14	1566.87	8003.07	25681.5	25681.5	0.0837639	0.0448789	0.0655493	0.102583	0.110283	0.183196	0.124051	0.0705149	0.0340109	0.135391	0.181809	0.0610116
AT1G27030.1	unknown protein	0.102402	3.06033	0.660876	0.835891	0.754519	0.692027	0.748576	0.696038	0.273138	0.201499	0.232085	0.280701	0.0658703	0.108843	0.260877	0.141935	58.1	1	1	2h	24h	10752.1	16662.6	20741.2	13933.5	19766.4	11532.8	13387.4	15319.5	17122.7	13930	18262.7	10610.6	7746.85	3583.54	20741.2	0.518394	0.803357	1	0.671782	0.953004	0.556033	0.64545	0.738604	0.82554	0.671613	0.880506	0.511571
AT3G60440.1	Phosphoglycerate mutase family protein	0.103455	2.94867	0.506468	0.308949	0.293417	0.431889	0.253391	0.568516	0.747166	0.0973463	0.121935	0.0970931	0.177198	0.0364582	0.0131644	0.357561	35.12	1	1	24h	8h	8053	6125.94	3117.71	5531.54	5068.24	3146.18	7799.43	4291.61	3907.79	3186.07	7827.71	8088.31	6919.59	13997.9	13997.9	0.575302	0.437634	0.222728	0.39517	0.362072	0.224762	0.557187	0.306591	0.279171	0.227611	0.559208	0.577825
AT3G13460.1;AT3G13460.3;AT3G13460.4;AT5G61020.1	ECT2 - evolutionarily conserved C-terminal region 2	0.103751	6.72308	0.135275	0.295604	0.352517	0.591164	0.593652	0.309051	0.909464	0.00617028	0.0616035	0.0208462	0.0403979	0.301343	0.323896	0.128037	200.36	4	4	24h	0h	15801.5	14814.1	38380	28521.4	38222.9	41559	63664	70129	91290.4	43065.6	9055.33	60889.5	92670.4	113161	113161	0.139638	0.130912	0.339164	0.252044	0.337776	0.367257	0.562598	0.61973	0.806733	0.38057	0.0800219	0.538081
AT5G64570.1	XYL4, ATBXL4 - beta-D-xylosidase 4	0.104309	2.74157	0.505943	0.433575	0.449965	0.263829	0.393644	0.723305	0.313643	0.0954427	0.0822831	0.033118	0.0194335	0.0956321	0.391306	0.0183212	175.51	3	2	10h	6h	73687.7	56342.8	63192.4	48239.1	60831.2	54812.6	32137	35668.7	41894.9	59274.2	57390.7	128503	41968.9	38639.4	128503	0.573431	0.438455	0.491758	0.375392	0.473383	0.426547	0.250087	0.27757	0.326022	0.461266	0.446609	1
AT3G21680.1	unknown protein	0.104399	1.71926	0.621385	0.93022	0.611252	0.589199	0.812922	0.541058	0.576383	0.0722806	0.0986835	0.00211269	0.195602	0.176048	0.00166631	0.0758233	26.12	1	1	2h	10h	21654	18362.5	27705.7	32199.5	19730.1	19633.9	14518.3	23425.4	30184	22167.3	17459.7	17383.8	20285.6	16832.9	32199.5	0.672495	0.570275	0.86044	1	0.612746	0.609758	0.450887	0.72751	0.937406	0.688437	0.542236	0.53988
AT2G39930.1	ISA1, ATISA1 - isoamylase 1	0.104467	1.97358	0.869235	0.542907	0.531018	0.56533	0.60581	0.440437	0.790904	0.184929	0.103204	0.0498907	0.075792	0.104814	0.0412399	0.268406	31.82	1	1	0h	10h	130532	96394	61340.9	80392.3	64709.9	73919.7	66797.9	80789.1	69403.2	88751.9	53684.5	61297.4	78464.3	128012	130532	1	0.738471	0.469931	0.615882	0.49574	0.566296	0.511737	0.618923	0.531696	0.679925	0.411276	0.469598
AT3G56070.1	ROC2 - rotamase cyclophilin 2	0.104523	1.53989	0.714053	0.941665	0.611514	0.627811	0.879149	0.769592	0.735996	0.138697	0.0824986	0.0858901	0.150892	0.0237132	0.0661158	0.0372889	103.79	3	2	2h	4h	99892.7	75766.4	123001	108651	67746.8	82687.5	64097.8	90345.5	110199	106074	88910.5	100411	87285.4	93771.8	123001	0.812126	0.615979	1	0.883329	0.550781	0.672248	0.521114	0.734508	0.895916	0.862381	0.722841	0.816343
AT1G35680.1	Ribosomal protein L21	0.105806	1.87516	0.783767	0.542236	0.514682	0.579611	0.705356	0.692965	0.965111	0.188686	0.0720402	0.0178114	0.0711457	0.0118715	0.26406	0.0493411	423.19	6	6	24h	4h	564098	795553	514511	426141	457350	435501	546381	459109	619095	604532	763022	439109	806858	867382	867382	0.650345	0.917188	0.593176	0.491296	0.527276	0.502087	0.629919	0.529304	0.71375	0.696962	0.879683	0.506246
AT2G15620.1	NIR1, NIR, ATHNIR - nitrite reductase 1	0.106018	1.1863	0.889679	0.874016	0.917492	0.883773	0.937282	0.940257	0.792595	0.0508267	0.0311226	0.0236093	0.0199513	0.00816364	0.0844896	0.0465199	1461.87	25	25	10h	24h	4.5873e+06	4.23107e+06	4.44062e+06	4.22249e+06	4.62976e+06	4.46429e+06	4.44983e+06	4.31e+06	4.67371e+06	4.61649e+06	4.95593e+06	4.36376e+06	3.76502e+06	4.09107e+06	4.95593e+06	0.925619	0.853739	0.896023	0.852009	0.934186	0.900798	0.89788	0.869665	0.943055	0.93151	1	0.880514
AT3G25660.1	Amidase family protein	0.106119	3.85908	0.773746	0.58916	0.845901	0.676335	0.408199	0.679691	0.219198	0.196053	0.457472	0.217929	0.124935	0.0293266	0.156522	0.0913207	185.24	3	3	4h	24h	129657	90255.3	129694	37755.2	142109	98311.1	108667	83558.8	55061.7	60955.5	80861.6	112318	40326.3	21973.4	142109	0.912377	0.635115	0.912642	0.265678	1	0.691802	0.764677	0.587993	0.387462	0.428936	0.569013	0.790368
AT1G54100.1	ALDH7B4 - aldehyde dehydrogenase 7B4	0.106187	2.57772	0.414121	0.325203	0.401489	0.356599	0.729629	0.414807	0.838282	0.0463607	0.0349798	0.127788	0.0297604	0.382363	0.153079	0.18245	498.35	9	9	24h	2h	347754	407544	274007	319119	283728	448532	306003	344384	418811	911930	476985	279565	646805	882104	911930	0.381339	0.446903	0.300469	0.349938	0.311129	0.491849	0.335555	0.377643	0.459257	1	0.52305	0.306564
AT3G54360.1	zinc ion binding	0.107164	5.21622	0.742475	0.467082	0.464871	0.601793	0.456164	0.53205	0.14234	0.364196	0.16952	0.22525	0.0752977	0.131508	0.332846	0.0700404	64.21	1	1	0h	24h	17201.8	8342.02	5972.7	10096.6	5256.8	10736.5	11267.8	9436.07	9446.45	6247.26	5103.65	13200.8	3300.44	1596.57	17201.8	1	0.484949	0.347213	0.586951	0.305595	0.624146	0.655037	0.54855	0.549154	0.363174	0.296692	0.767408
AT1G30580.1	GTP binding	0.107444	1.40786	0.678881	0.763627	0.686815	0.761347	0.75747	0.681398	0.955771	0.0856068	0.030843	0.130506	0.0290619	0.076864	0.0496879	0.0625498	660.86	11	11	24h	0h	723433	865074	867885	918917	911500	695571	914776	866692	822610	949786	838304	756093	1.06645e+06	1.16994e+06	1.16994e+06	0.618348	0.739415	0.741817	0.785436	0.779097	0.594533	0.781897	0.740797	0.703119	0.811821	0.716533	0.646264
AT1G08490.1	ATSUFS, SUFS, ATCPNIFS, ATNFS2, CPNIFS - chloroplastic NIFS-like cysteine desulfurase	0.107699	1.66235	0.849992	0.870933	0.915306	0.854503	0.622367	0.850866	0.550609	0.187886	0.0803673	0.0813955	0.143409	0.122435	0.210907	0.00806836	177.86	5	4	4h	24h	73196	100316	94693.8	83093.2	87548	99297	76866.4	97566.7	72359.6	54686.7	71623.8	102067	55616.7	56781.3	102067	0.717137	0.982847	0.927761	0.814104	0.85775	0.972861	0.753097	0.955908	0.708942	0.535792	0.701733	1
AT1G78380.1;AT1G78320.1	ATGSTU19, GST8, GSTU19 - glutathione S-transferase TAU 19	0.107805	2.28077	0.496111	0.596244	0.436623	0.401799	0.640009	0.399391	0.91092	0.108064	0.258582	0.0597178	0.052882	0.2249	0.0479861	0.125978	1010.71	20	15	24h	10h	3.96335e+06	5.40653e+06	3.90387e+06	7.35719e+06	3.72441e+06	4.52194e+06	3.44121e+06	4.14744e+06	4.54206e+06	7.54557e+06	4.092e+06	3.45115e+06	7.7609e+06	9.44332e+06	9.44332e+06	0.419699	0.572524	0.4134	0.779089	0.394397	0.47885	0.364406	0.439193	0.480981	0.799037	0.433322	0.36546
AT3G44800.1	Meprin and TRAF (MATH) homology domain-containing protein	0.10798	2.97781	0.250797	0.746825	0.447752	0.378245	0.742517	0.341724	0.475009	0.161106	0.155965	0.0881703	0.0905669	0.364135	0.0205148	0.00226195	23.18	1	1	2h	0h	38336	102148	178279	240055	142865	107942	123873	88000.7	135846	280075	91645.5	99771.1	133486	132590	280075	0.136878	0.364716	0.636541	0.857109	0.510098	0.385406	0.442286	0.314205	0.485035	1	0.327218	0.35623
AT5G27470.1	seryl-tRNA synthetase / serine--tRNA ligase	0.108176	1.39842	0.73085	0.887034	0.770718	0.634311	0.851252	0.753203	0.832194	0.0552625	0.159758	0.0151654	0.0724378	0.00517268	0.00509803	0.0931623	792.78	11	10	2h	6h	733823	659335	737770	953108	744798	724357	555747	653386	807849	814821	721320	714448	730383	855957	953108	0.769927	0.691774	0.774068	1	0.781442	0.759995	0.58309	0.685532	0.847595	0.85491	0.756808	0.749598
AT4G34260.1	FUC95A - 1,2-alpha-L-fucosidases	0.108206	2.27358	0.771628	0.851875	0.71423	0.645987	0.594397	0.551146	0.374684	0.072014	0.209481	0.207685	0.261247	0.0567473	0.080379	0.0186431	29.78	1	1	2h	24h	26605.6	23311.5	22763	32345.3	27852.1	18351.9	14919.5	26869.8	17928.1	20523.9	15988.6	19665.4	11692.9	12545.7	32345.3	0.822549	0.720706	0.703749	1	0.861086	0.567374	0.461258	0.830717	0.554271	0.634524	0.494309	0.607983
AT4G30910.1	Cytosol aminopeptidase family protein	0.108379	10.3712	0.136094	0.159283	0.154174	0.0774602	0.151369	0.163204	0.803359	0.0412613	0.12833	0.0216595	0.0516742	0.125938	0.0958295	0.278093	590.18	9	1	24h	6h	10880	7038.59	4512.08	16459.6	11157.8	9141.27	7504.76	2693.89	4102.45	15827.2	15204.8	6283.14	39941.1	65831.5	65831.5	0.165271	0.106918	0.0685397	0.250026	0.16949	0.138858	0.113999	0.040921	0.0623174	0.24042	0.230966	0.0954426
AT4G02020.1	EZA1, SWN, SDG10 - SET domain-containing protein	0.109481	14.7735	0.271731	0.76488	0.706414	0.523694	0.463165	0.471347	0.0517739	0.097644	0.33251	0.345629	0.299491	0.341716	0.205835	0.070521	20.34	1	1	2h	24h	78875.7	46913.6	231459	122618	220074	106938	72197.2	170231	163131	51276.4	142786	75409.5	23525.5	441.628	231459	0.340775	0.202686	1	0.52976	0.950811	0.462018	0.311922	0.735466	0.704795	0.221535	0.616895	0.3258
AT3G56910.1	PSRP5 - plastid-specific 50S ribosomal protein 5	0.110043	2.03256	0.638467	0.547017	0.468366	0.447431	0.881441	0.735148	0.90943	0.288658	0.0242802	0.134838	0.0853569	0.117266	0.173539	0.128085	62.44	1	1	24h	6h	169994	329761	207367	220806	145990	220620	198733	151490	377423	312518	335741	239690	391371	320478	391371	0.434355	0.842579	0.529849	0.564186	0.373021	0.563712	0.507787	0.387074	0.964361	0.798522	0.857859	0.612437
AT5G58330.1;AT5G58330.3	lactate/malate dehydrogenase family protein	0.110048	1.25226	0.893416	0.916268	0.771477	0.759174	0.874666	0.809197	0.731692	0.150732	0.0762915	0.00626645	0.0279395	0.0255127	0.0246068	0.00833861	1102.35	14	13	2h	24h	5.16532e+06	4.06424e+06	5.01146e+06	4.45416e+06	4.00781e+06	3.96204e+06	3.81933e+06	4.02342e+06	4.61111e+06	4.42474e+06	4.26963e+06	4.08988e+06	3.74897e+06	3.80988e+06	5.16532e+06	1	0.786833	0.970214	0.862322	0.775908	0.767046	0.739418	0.77893	0.892706	0.856626	0.826596	0.791797
AT5G22800.1	EMB86, EMB1030, EMB263 - Alanyl-tRNA synthetase, class IIc	0.110118	1.88957	0.715847	0.819322	0.877806	0.767917	0.657826	0.805319	0.464553	0.0630668	0.234725	0.172808	0.112459	0.122381	0.049146	0.097796	441.88	7	7	4h	24h	356837	314985	462351	306583	469250	354571	397660	323030	349292	268078	361588	394203	250441	185542	469250	0.760442	0.671252	0.985298	0.653347	1	0.755613	0.847438	0.688396	0.744362	0.57129	0.770567	0.84007
AT4G25340.1	FKBP53, ATFKBP53 - FK506 BINDING PROTEIN 53	0.110328	Infinity	0.0208487	0	0	0.0183469	0	0	0.518887	0.0294845	0	0	0.0259465	0	0	0.680397	33.61	1	1	24h	2h	0	1403.41	0	0	0	0	1235.01	0	0	0	0	0	1271.33	33657.1	33657.1	0	0.0416974	0	0	0	0	0.0366939	0	0	0	0	0
AT3G14990.1;AT3G14990.2	Class I glutamine amidotransferase-like superfamily protein	0.110707	2.3186	0.642777	0.605959	0.538027	0.547628	0.672171	0.425832	0.987333	0.106477	0.194768	0.0260723	0.147688	0.210227	0.0856271	0.0179135	443.93	8	8	24h	10h	764069	966813	630438	1.0013e+06	699581	749226	596725	877938	704869	1.10517e+06	654865	491822	1.34641e+06	1.3123e+06	1.34641e+06	0.567487	0.718068	0.468237	0.74368	0.519591	0.556463	0.443197	0.652059	0.523518	0.820825	0.486379	0.365284
AT5G01410.1	PDX1, ATPDX1.3, RSR4, PDX1.3, ATPDX1 - Aldolase-type TIM barrel family protein	0.110986	2.18053	0.439393	0.705574	0.854698	0.750063	0.800931	0.958109	0.826007	0.198745	0.0045771	0.205489	0.18129	0.134331	0.0288353	0.0751792	607.24	7	5	10h	0h	413709	802789	972242	981202	1.38429e+06	982012	1.21576e+06	860854	1.24021e+06	977235	1.29808e+06	1.35453e+06	1.21703e+06	1.06985e+06	1.38429e+06	0.298859	0.579926	0.702337	0.70881	1	0.709395	0.878255	0.621872	0.895917	0.705944	0.93772	0.978499
AT1G63770.3;AT1G63770.1;AT1G63770.2	Peptidase M1 family protein	0.111628	1.1208	0.939391	0.967524	0.887816	0.863242	0.93327	0.885539	0.924437	0.0398533	0.0459284	0.0298771	0.0156672	0.0482622	0.00808456	0.00710496	1898.03	37	37	2h	6h	4.06328e+06	3.8266e+06	3.9267e+06	4.19947e+06	3.81707e+06	3.63963e+06	3.57863e+06	3.67168e+06	3.77592e+06	4.06255e+06	3.7428e+06	3.69479e+06	3.90324e+06	3.86104e+06	4.19947e+06	0.967571	0.91121	0.935047	1	0.908942	0.86669	0.852163	0.87432	0.899144	0.967397	0.891256	0.879823
AT3G23990.1	HSP60, HSP60-3B - heat shock protein 60	0.111986	1.43101	0.68571	0.644329	0.634672	0.645373	0.770839	0.671165	0.908224	0.00265329	0.0872017	0.0287348	0.0554911	0.0367169	0.129926	0.129791	761.33	16	10	24h	4h	469298	471873	399871	484504	421616	449504	469832	415976	546826	511190	523654	397555	560308	686276	686276	0.683833	0.687586	0.582668	0.70599	0.614354	0.654991	0.684611	0.606135	0.796802	0.744876	0.763037	0.579294
AT1G02500.1	SAM1, SAM-1, MAT1, AtSAM1 - S-adenosylmethionine synthetase 1	0.112019	4.46681	0.176873	0.2397	0.182083	0.282331	0.395882	0.337734	0.790059	0.117299	0.115179	0.0243644	0.0401837	0.223654	0.123138	0.296902	961.47	16	3	24h	0h	84453.9	233605	142291	288746	179204	148224	279396	228301	213751	498136	381949	225375	521593	899116	899116	0.0939299	0.259816	0.158257	0.321144	0.199312	0.164855	0.310745	0.253917	0.237734	0.554029	0.424805	0.250662
AT4G14890.1	FdC2 - 2Fe-2S ferredoxin-like superfamily protein	0.114496	3.09502	0.597509	0.807628	0.723522	0.491389	0.660935	0.682951	0.260944	0.101019	0.272055	0.29843	0.0449005	0.334944	0.0960091	0.0873829	270.97	3	3	2h	24h	384267	302201	574442	353429	536841	294402	264036	300513	515720	243617	431314	353318	185392	114403	574442	0.66894	0.526078	1	0.615256	0.934544	0.5125	0.459639	0.523138	0.897776	0.424094	0.75084	0.615062
AT2G24940.1	AtMAPR2, MAPR2 - membrane-associated progesterone binding protein 2	0.114958	2.0393	0.621978	0.816661	0.78518	0.59802	0.820398	0.664986	0.402294	0.0178332	0.0306518	0.181822	0.0987818	0.253995	0.0794631	0.157432	321.56	5	5	8h	24h	958751	920648	1.26658e+06	1.20109e+06	1.38051e+06	992027	1.00903e+06	797973	1.51082e+06	968132	1.08957e+06	919785	775982	439609	1.51082e+06	0.634588	0.609368	0.838335	0.794987	0.913748	0.656613	0.667869	0.52817	1	0.640797	0.721175	0.608797
AT5G13980.1	Glycosyl hydrolase family 38 protein	0.115303	1.37705	0.795957	0.882892	0.797749	0.857901	0.74747	0.686224	0.641149	0.0299121	0.0656585	0.00707633	0.200959	0.0246044	0.0242856	0.0368366	243.55	7	7	2h	24h	250623	264306	270567	300603	256426	259663	231537	323466	236153	247409	227525	216415	215815	198964	323466	0.774806	0.817108	0.836464	0.929319	0.792746	0.802753	0.715802	1	0.730073	0.764868	0.703397	0.669052
AT3G57050.1;AT3G57050.2	CBL - cystathionine beta-lyase	0.115959	2.01076	0.612627	0.919645	0.710241	0.689832	0.598961	0.610727	0.457362	0.0617581	0.113639	0.161987	0.234523	0.104342	0.0116972	0.0247492	248.87	5	5	2h	24h	130146	112826	166434	198304	163557	118129	103911	169682	104145	133407	122750	119469	94167	87226.3	198304	0.656296	0.568957	0.83929	1	0.824783	0.595698	0.523999	0.855665	0.525181	0.672742	0.618998	0.602456
AT4G35830.1;AT4G35830.2	ACO1 - aconitase 1	0.116254	1.59581	0.575647	0.620731	0.574734	0.628467	0.693446	0.697611	0.917168	0.097769	0.108682	0.0479109	0.129167	0.00247761	0.0860721	0.117142	1620.27	26	17	24h	4h	2.34174e+06	2.98098e+06	2.5145e+06	3.22509e+06	2.81377e+06	2.50051e+06	2.4833e+06	3.32782e+06	3.21407e+06	3.19787e+06	3.50661e+06	2.94385e+06	3.85734e+06	4.62325e+06	4.62325e+06	0.506513	0.64478	0.543881	0.69758	0.608612	0.540856	0.537132	0.719802	0.695198	0.691694	0.758474	0.636749
AT3G45970.1	ATEXLA1, EXPL1, ATEXPL1, ATHEXP BETA 2.1, EXLA1 - expansin-like A1	0.116946	2.63646	0.942649	0.851751	0.857949	0.599372	0.45136	0.357543	0.514104	0.0811063	0.0169933	0.159975	0.059525	0.327114	0.0568644	0.17781	31.92	1	1	0h	10h	14194.9	12566.7	11920	12261.1	10572.8	13784.2	7910.55	9105.5	9690.36	3123.67	4504.52	5646.05	5512.93	9082.39	14194.9	1	0.885298	0.839735	0.863767	0.744829	0.971068	0.557281	0.641462	0.682664	0.220056	0.317334	0.397752
AT1G70600.1	Ribosomal protein L18e/L15 superfamily protein	0.117164	3.59491	0.241025	0.818236	0.35515	0.413524	0.377866	0.235253	0.22761	0.169892	0.257053	0.121789	0.123415	0.174345	0.0138175	0.0140487	158.54	3	3	2h	24h	76176.4	227570	401051	630115	278049	169521	315556	205579	315780	160418	154393	142080	137161	149680	630115	0.120893	0.361156	0.636472	1	0.441268	0.269032	0.500791	0.326256	0.501146	0.254585	0.245024	0.225483
AT1G67090.1;AT1G67090.2	RBCS1A - ribulose bisphosphate carboxylase small chain 1A	0.117292	1.87825	0.841467	0.869883	0.814147	0.77992	0.911687	0.707	0.485391	0.0938806	0.0575099	0.156899	0.0173	0.124893	0.180289	0.170224	1750.12	21	13	8h	24h	2.26012e+08	2.64727e+08	2.41798e+08	2.65514e+08	2.69754e+08	2.05052e+08	2.3099e+08	2.23855e+08	2.91598e+08	2.40094e+08	2.43333e+08	1.68986e+08	1.76637e+08	1.0644e+08	2.91598e+08	0.775083	0.90785	0.829217	0.910549	0.925092	0.703203	0.792152	0.767687	1	0.823375	0.834483	0.579516
AT5G21160.1	LA RNA-binding protein	0.117319	2.25159	0.701403	0.776005	0.772448	0.702832	0.783641	0.760133	0.348039	0.0966738	0.227194	0.090367	0.101712	0.305978	0.137478	0.130905	31.63	1	1	8h	24h	176768	145373	215094	141310	192059	162712	144883	177915	229640	130271	196881	152234	101180	58667.4	229640	0.769761	0.633044	0.936655	0.615355	0.836348	0.708549	0.630911	0.774754	1	0.567282	0.857345	0.662922
AT5G06060.1	NAD(P)-binding Rossmann-fold superfamily protein	0.117323	1.37861	0.767851	0.930896	0.770594	0.675244	0.862887	0.812874	0.799967	0.05422	0.0977282	0.0418125	0.03145	0.100092	0.0909132	0.0619286	274.29	5	5	2h	6h	374187	413518	512928	442037	410424	380094	334945	357759	478902	406296	383972	449920	387864	432787	512928	0.729511	0.80619	1	0.861791	0.800159	0.741028	0.653006	0.697483	0.933663	0.792111	0.748589	0.87716
AT5G09650.1	AtPPa6, PPa6 - pyrophosphorylase 6	0.118331	1.23404	0.956228	0.844531	0.889877	0.806898	0.774875	0.875299	0.868414	0.0619033	0.0249874	0.0432886	0.0522967	0.0699565	0.00492263	0.0643488	1251.22	17	17	0h	8h	6.5615e+06	5.98707e+06	5.42545e+06	5.65732e+06	6.03977e+06	5.63808e+06	5.5371e+06	5.05182e+06	4.75976e+06	5.40892e+06	5.76611e+06	5.72043e+06	5.39954e+06	5.99665e+06	6.5615e+06	1	0.912456	0.826862	0.8622	0.920487	0.859267	0.843877	0.769919	0.725409	0.824342	0.87878	0.871819
AT5G27380.1	GSH2, GSHB - glutathione synthetase 2	0.118686	1.58694	0.753024	0.627238	0.63614	0.722779	0.753196	0.657143	0.995387	0.166495	0.0959476	0.0436602	0.128723	0.120698	0.0145577	0.00652405	221.62	5	5	24h	2h	245354	336289	216040	268444	233757	257603	243988	314293	257927	323849	257767	249816	386205	382641	386205	0.635294	0.870754	0.559393	0.695083	0.605267	0.667012	0.631758	0.8138	0.66785	0.838543	0.667437	0.646849
AT4G26270.1;AT4G29220.1;AT5G56630.1	PFK3 - phosphofructokinase 3	0.119781	15.7288	0.104064	0.101343	0.0865573	0.0751654	0.111063	0.0526339	0.827868	0.125192	0.0517226	0.0103461	0.0502875	0.0838258	0.010504	0.243432	131.17	3	3	24h	10h	1922.55	23825.4	8012.78	17061.9	11613.2	9803.08	13697.8	4899.81	6406.9	21072.6	7430.27	5592.56	81122	123711	123711	0.0155406	0.192588	0.0647699	0.137917	0.0938731	0.0792414	0.110724	0.0396068	0.051789	0.170337	0.0600613	0.0452064
AT5G61780.1	Tudor2, AtTudor2, TSN2 - TUDOR-SN protein 2	0.12006	2.40472	0.521067	0.590439	0.359622	0.607401	0.656818	0.341018	0.820052	0.137043	0.133646	0.0614511	0.11323	0.219388	0.12975	0.254485	382.38	8	3	24h	10h	30395.4	44283.7	35538.8	49082.7	22656.6	28884.2	37788.7	49263.7	35950.9	58184.1	17862.7	31011.9	45869.8	71659.8	71659.8	0.424163	0.617971	0.495938	0.684941	0.316169	0.403074	0.527335	0.687467	0.501688	0.811949	0.249271	0.432765
AT5G37640.1	UBQ9 - ubiquitin 9	0.120182	2.63125	0.668919	0.3117	0.3533	0.496547	0.609974	0.537917	0.820161	0.0044855	0.176995	0.0464164	0.120345	0.111069	0.192599	0.254331	171.84	4	1	24h	2h	66925.3	66293.6	18575.8	43501	31912.5	38449.1	57918.8	40971.4	68560.5	52919.2	67125.9	40003.3	63761.8	99577.8	99577.8	0.67209	0.665747	0.186546	0.436855	0.320478	0.386121	0.581644	0.411451	0.688512	0.531436	0.674105	0.401729
AT1G11930.1	Predicted pyridoxal phosphate-dependent enzyme, YBL036C type	0.120446	1.84425	0.885742	0.524463	0.5242	0.691511	0.585893	0.700168	0.966757	0.161586	0.169172	0.135342	0.0176911	0.208198	0.00679575	0.0447338	43.17	1	1	24h	4h	77928.2	60120.3	31548.5	50192.5	33392.2	48307.8	52913.4	54863.1	34185.1	57130	54188.4	54937.3	72872.6	77802.6	77928.2	1	0.771483	0.40484	0.644086	0.428499	0.619901	0.679001	0.70402	0.438675	0.733111	0.695363	0.704973
AT5G28020.1;AT5G28020.5	CYSD2, ATCYSD2 - cysteine synthase D2	0.121129	1.60664	0.80115	0.815644	0.688748	0.556372	0.893887	0.568866	0.839185	0.147868	0.260718	0.00461757	0.0486159	0.0729328	0.0934955	0.099323	222.54	6	3	8h	6h	181915	236526	164861	261151	179014	180720	136319	154274	219971	246907	165825	131295	237495	200813	261151	0.696591	0.905708	0.631289	1	0.685482	0.692013	0.521995	0.590748	0.842316	0.945459	0.634977	0.502754
AT1G54400.1	HSP20-like chaperones superfamily protein	0.123277	2.22001	0.539124	0.642085	0.399032	0.494703	0.517558	0.391085	0.868211	0.129535	0.201917	0.0510513	0.00735767	0.172794	0.105546	0.186378	22.6	1	1	24h	10h	18563.3	26161.9	32555.7	20711.1	18049	15054.3	20735.9	20304.3	16399.9	26536.2	19317.7	13126.3	30546.4	41479.5	41479.5	0.447529	0.630719	0.784862	0.499308	0.435131	0.362933	0.499906	0.489501	0.395374	0.639741	0.465718	0.316453
AT5G54510.1;AT4G27260.1	GH3.6, DFL1 - Auxin-responsive GH3 family protein	0.123675	212.888	0.00290179	0.0139194	0.0119665	0.0160516	0.00487576	0.0252165	0.617756	0.00410374	0.00652463	0.00831541	0.00131498	0.000203025	0.0204551	0.540575	173.33	4	4	24h	0h	0	1222.99	3905.45	1961	3760.77	1282.64	3186.61	3578.49	1057.72	997.216	8361.85	2265.89	49629.3	210730	210730	0	0.00580357	0.018533	0.00930577	0.0178464	0.00608665	0.0151218	0.0169814	0.00501932	0.0047322	0.0396804	0.0107526
AT3G56240.1	CCH - copper chaperone	0.124298	1.61336	0.762512	0.681592	0.891406	0.811321	0.556177	0.738999	0.552514	0.0161902	0.00358686	0.153575	0.164587	0.173644	0.0761126	0.0419807	573.26	8	8	4h	24h	666396	646682	589049	584682	674018	861021	798771	598358	373159	584600	589954	682634	501286	450167	861021	0.77396	0.751064	0.684129	0.679056	0.782812	1	0.927701	0.69494	0.433392	0.678961	0.685179	0.792818
AT1G18650.1	PDCB3 - plasmodesmata callose-binding protein 3	0.124763	7.24834	0.622658	0.688563	0.395084	0.222247	0.41967	0.568583	0.094996	0.169162	0.440438	0.150746	0.0788638	0.424923	0.176121	0.0242532	90.56	1	1	2h	24h	26644.6	18057.1	35895.8	13537.3	18008.1	10355.6	9979.5	5976.03	25849.9	4278.93	24880.1	15939.4	2794.36	4025.56	35895.8	0.742274	0.503043	1	0.377127	0.501678	0.288491	0.278013	0.166482	0.720135	0.119204	0.693119	0.444047
AT3G44190.1	FAD/NAD(P)-binding oxidoreductase family protein	0.125446	3.81405	0.591747	0.202883	0.388214	0.486198	0.290962	0.534556	0.773808	0.0395206	0.0996155	0.15799	0.225855	0.163755	0.0933213	0.319883	29.23	1	1	24h	2h	129187	141994	62628	30347.9	63355.8	114552	147999	74811.7	93202.2	40137.8	107366	137606	125479	229136	229136	0.563801	0.619692	0.273322	0.132445	0.276498	0.49993	0.645902	0.326494	0.406754	0.17517	0.468568	0.600544
AT2G29460.1	ATGSTU4, GST22, GSTU4 - glutathione S-transferase tau 4	0.12549	Infinity	0	0.0104944	0	0.00183772	0.0374472	0	0.714115	0	0.0148413	0	0.00259893	0.0529584	0	0.404303	49.4	1	1	24h	0h	0	0	0	1205.73	0	0	0	211.14	0	4302.4	0	0	24600.2	57446.2	57446.2	0	0	0	0.0209888	0	0	0	0.00367544	0	0.0748945	0	0
AT4G01850.1	SAM-2, MAT2, SAM2, AtSAM2 - S-adenosylmethionine synthetase 2	0.125703	2.0885	0.420973	0.476419	0.522303	0.58499	0.69393	0.599632	0.879202	0.194202	0.0567978	0.121285	0.0377683	0.0864603	0.0473381	0.170834	1128.13	16	5	24h	0h	228539	449820	416211	351493	489919	351722	449810	492845	608359	509843	510094	456156	611048	805703	805703	0.283651	0.558295	0.516581	0.436257	0.608065	0.436541	0.558283	0.611696	0.755066	0.632793	0.633105	0.566159
AT1G68590.1	Ribosomal protein PSRP-3/Ycf65	0.125772	2.38807	0.836313	0.410502	0.408662	0.518595	0.513339	0.350205	0.421653	0.231489	0.00314801	0.0142039	0.0254043	0.107117	0.122761	0.183715	70.58	2	2	0h	10h	441071	655746	267725	270645	274565	261392	351846	328287	286951	386288	172723	286568	361683	191312	655746	0.672625	1	0.408276	0.412728	0.418706	0.398619	0.536558	0.500631	0.437596	0.589082	0.263399	0.43701
AT4G02180.1	DC1 domain-containing protein	0.126942	1.74131	0.818504	0.673981	0.668665	0.506943	0.753339	0.651141	0.882743	0.0474654	0.132396	0.0105642	0.137759	0.136246	0.0310289	0.165827	28.75	1	1	24h	6h	456155	420219	310698	410935	361969	353971	323541	219244	351725	454876	336843	360335	409803	535351	535351	0.852067	0.784941	0.580363	0.7676	0.676135	0.661195	0.604353	0.409533	0.656998	0.849679	0.6292	0.673082
AT4G31530.1;AT4G31530.2	NAD(P)-binding Rossmann-fold superfamily protein	0.127687	1.99998	0.935184	0.650988	0.576436	0.796645	0.607903	0.467597	0.919956	0.0705811	0.0924496	0.0433778	0.134987	0.0443768	0.263075	0.113199	202.58	4	4	0h	10h	179631	161429	106787	130628	99519.6	110706	162673	127862	116573	105129	51345.1	119187	153157	182349	182349	0.985092	0.885275	0.585616	0.716359	0.545763	0.607109	0.892096	0.701195	0.639282	0.576523	0.281576	0.653619
AT1G51760.1	IAR3, JR3 - peptidase M20/M25/M40 family protein	0.127977	7.85629	0.1614	0.132717	0.103493	0.176728	0.179961	0.128357	0.813074	0.123284	0.0357655	0.0468999	0.121395	0.103482	0.098195	0.264353	166.42	4	4	24h	4h	26343.2	88221.5	38126.9	56078.2	24960.8	48500.7	32257.3	93187.4	37900.3	89839.5	70197.7	20912	222226	354909	354909	0.0742254	0.248575	0.107427	0.158007	0.0703302	0.136657	0.0908889	0.262567	0.106789	0.253134	0.197791	0.0589222
AT1G17650.1	GLYR2, GR2 - glyoxylate reductase 2	0.127999	1.26302	0.955444	0.8289	0.782235	0.767835	0.844009	0.787331	0.756474	0.0630112	0.0467251	0.0913418	0.0554543	0.0243667	0.0241328	0.0688405	565.86	8	8	0h	24h	1.12459e+06	1.02438e+06	969330	895018	952330	807059	819403	907598	968542	929789	866235	904616	905466	795981	1.12459e+06	1	0.910889	0.86194	0.795861	0.846824	0.717647	0.728623	0.807047	0.861239	0.826779	0.770266	0.804395
AT3G18890.1	NAD(P)-binding Rossmann-fold superfamily protein	0.128014	1.73334	0.789132	0.459408	0.714313	0.530632	0.706304	0.594847	0.796309	0.00748314	0.0151087	0.116118	0.0979467	0.0321599	0.111045	0.288062	200.39	3	3	24h	2h	117280	115718	69399.3	66244.9	93332.1	117575	68112.3	88561.5	100914	107628	99408.8	76225	87488	147629	147629	0.794423	0.78384	0.470091	0.448724	0.632205	0.796421	0.461373	0.599891	0.683563	0.729044	0.673368	0.516327
AT4G21860.1;AT4G21850.2;AT4G21860.2	MSRB2 - methionine sulfoxide reductase B 2	0.128407	1.54077	0.876065	0.963354	0.878215	0.864098	0.851198	0.86373	0.625242	0.0390735	0.0518249	0.00736424	0.0933442	0.0823097	0.0162766	0.184804	317.8	8	7	2h	24h	1.90746e+06	1.79082e+06	2.11074e+06	1.95604e+06	1.84269e+06	1.86467e+06	1.68457e+06	1.9632e+06	1.9195e+06	1.67381e+06	1.79881e+06	1.8474e+06	1.59554e+06	1.0439e+06	2.11074e+06	0.903694	0.848436	1	0.926708	0.873007	0.883422	0.798093	0.930102	0.9094	0.792997	0.852221	0.87524
AT3G51260.1;AT3G51260.2	PAD1 - 20S proteasome alpha subunit PAD1	0.129619	2.03742	0.532069	0.418809	0.434094	0.565497	0.546942	0.444037	0.85329	0.223447	0.0675153	0.0241149	0.0619709	0.054391	0.0759548	0.20748	294.11	6	2	24h	2h	113648	209654	112736	141745	137065	126704	158494	185120	154485	177854	151223	118588	214670	303815	303815	0.374068	0.69007	0.371068	0.46655	0.451146	0.417043	0.521677	0.609317	0.508482	0.585403	0.497746	0.390329
AT1G58080.1	ATATP-PRT1, HISN1A, ATP-PRT1 - ATP phosphoribosyl transferase 1	0.130618	1.86952	0.685475	0.85221	0.740964	0.657595	0.733276	0.650407	0.455844	0.138999	0.209006	0.171456	0.0192969	0.143521	0.0369367	0.0210202	145.94	3	3	2h	24h	165235	220551	198225	281401	242624	174391	188887	181208	177787	234902	190375	175675	132457	124092	281401	0.587188	0.783762	0.704421	1	0.862202	0.619726	0.67124	0.64395	0.631792	0.834761	0.676525	0.624288
AT2G29360.1;AT2G29350.2	NAD(P)-binding Rossmann-fold superfamily protein	0.131575	1.73782	0.775117	0.465338	0.603369	0.531776	0.676804	0.513262	0.808673	0.139884	0.106967	0.106344	0.00923075	0.0602281	0.0182178	0.270578	214.94	3	2	24h	2h	59252.9	76587.6	34147.8	47403.3	59459.8	46281.5	47169.3	46025.4	55573.7	63037.3	43846.2	46103.8	54095.4	87625.8	87625.8	0.676204	0.87403	0.389701	0.540974	0.678565	0.528172	0.538303	0.525249	0.634217	0.719392	0.50038	0.526144
AT2G37660.1	NAD(P)-binding Rossmann-fold superfamily protein	0.131766	1.2571	0.92292	0.899961	0.808022	0.753989	0.858204	0.831493	0.734166	0.109007	0.0778968	0.0410605	0.0729079	0.00564774	0.0234817	0.0614481	1474.29	22	20	0h	24h	1.47629e+07	1.24871e+07	1.24729e+07	1.40992e+07	1.15001e+07	1.23574e+07	1.037e+07	1.18922e+07	1.26106e+07	1.27285e+07	1.25204e+07	1.20301e+07	1.14799e+07	1.0197e+07	1.47629e+07	1	0.845841	0.84488	0.955043	0.778988	0.837057	0.702435	0.805543	0.85421	0.862197	0.848098	0.814889
AT3G17240.1	mtLPD2 - lipoamide dehydrogenase 2	0.132014	1.55584	0.567312	0.871334	0.750374	0.560042	0.746999	0.688888	0.833689	0.0147939	0.119411	0.0354526	0.108801	0.0313143	0.107484	0.2352	859.55	14	3	2h	6h	130586	125857	177852	216020	163931	175263	143967	109190	163829	173839	172878	138522	226016	150838	226016	0.577773	0.556851	0.786898	0.95577	0.725305	0.775443	0.636977	0.483108	0.724857	0.769142	0.76489	0.612885
AT5G55220.1	trigger factor type chaperone family protein	0.132283	1.63606	0.817488	0.875332	0.844738	0.909433	0.666102	0.555869	0.589382	0.190517	0.118794	0.219574	0.0756246	0.0683695	0.131562	0.0686091	410.02	9	9	6h	10h	442036	616470	512319	621085	647413	446376	623399	554159	399944	462542	299649	420105	412982	350165	647413	0.682772	0.952204	0.791332	0.959332	1	0.689476	0.962908	0.855958	0.617757	0.714446	0.46284	0.648898
AT2G21170.1;AT2G21170.2	TIM, PDTPI - triosephosphate isomerase	0.132855	1.3544	0.91308	0.872975	0.872242	0.855215	0.850702	0.8784	0.674156	0.122924	0.0455678	0.0556111	0.0625587	0.136028	0.0170813	0.0101604	1373.23	19	17	0h	24h	1.11553e+07	9.21604e+06	1.00977e+07	9.37884e+06	1.01688e+07	9.29144e+06	9.0467e+06	1.00336e+07	1.05628e+07	8.41683e+06	9.66406e+06	9.93353e+06	7.60054e+06	7.44025e+06	1.11553e+07	1	0.82616	0.905196	0.840753	0.911565	0.832919	0.810979	0.899451	0.946889	0.754516	0.866322	0.890479
AT4G24280.1	cpHsc70-1 - chloroplast heat shock protein 70-1	0.132901	1.23686	0.852577	0.869571	0.77143	0.753499	0.931977	0.816089	0.844857	0.0224428	0.0512614	0.0272255	0.0245814	0.0961996	0.0774114	0.0487975	1788.66	26	12	8h	6h	4.07297e+06	3.92412e+06	4.24824e+06	3.90825e+06	3.52768e+06	3.70825e+06	3.45235e+06	3.61539e+06	4.68995e+06	4.0519e+06	4.08414e+06	3.5707e+06	3.80051e+06	4.12416e+06	4.68995e+06	0.868447	0.836708	0.905819	0.833324	0.752178	0.790681	0.736118	0.770881	1	0.863953	0.870827	0.761351
AT1G56070.1;AT3G12915.1;AT3G12915.2	LOS1 - Ribosomal protein S5/Elongation factor G/III/V family protein	0.133137	1.46492	0.661248	0.677847	0.607478	0.637681	0.679486	0.622105	0.889908	0.044042	0.129287	0.00521977	0.0396346	0.0778712	0.00246417	0.155694	3567.86	48	46	24h	4h	1.96e+07	2.15375e+07	1.82414e+07	2.39288e+07	1.9011e+07	1.87814e+07	2.07075e+07	1.89639e+07	1.94233e+07	2.28489e+07	1.9297e+07	1.94054e+07	2.42569e+07	3.1106e+07	3.1106e+07	0.630105	0.69239	0.586427	0.769266	0.611169	0.603787	0.665707	0.609655	0.624423	0.734549	0.620363	0.623848
AT5G45950.1	GDSL-like Lipase/Acylhydrolase superfamily protein	0.133374	33.507	0.864134	0.685352	0.63059	0.622217	0.360533	0.433651	0.0257897	0.192143	0.275835	0.0217568	0.104714	0.388188	0.205502	0.0364721	43.87	1	1	0h	24h	21207.8	15445	18671.3	10398.4	13047.2	13699.7	14766.2	11625.6	13467.5	1824.77	6115.07	12278.6	1093.89	0	21207.8	1	0.728269	0.880397	0.490307	0.615205	0.645974	0.696261	0.548173	0.635023	0.0860421	0.28834	0.578963
AT3G07770.1	Hsp89.1, AtHsp90.6, AtHsp90-6 - HEAT SHOCK PROTEIN 89.1	0.134005	3.21613	0.505519	0.782179	0.42796	0.583491	0.501052	0.253074	0.813919	0.284542	0.308046	0.01329	0.247091	0.108731	0.0455151	0.214557	194.42	4	1	24h	10h	2240.71	5203.64	4155.4	7363.07	3220.29	3081.91	5582.76	3009.81	3123.18	4255.39	2100.38	1626.43	7110.03	4875.85	7363.07	0.304317	0.706721	0.564358	1	0.437358	0.418563	0.758211	0.408771	0.424168	0.577937	0.285258	0.22089
AT4G20260.4;AT4G20260.5;AT4G20260.6	ATPCAP1, PCAP1 - plasma-membrane associated cation-binding protein 1	0.134366	1.773	0.801041	0.87444	0.848974	0.68688	0.700468	0.611862	0.493199	0.0789755	0.177569	0.0207421	0.136756	0.0728206	0.187096	0.104462	1011.4	13	12	2h	24h	9.47507e+06	8.24007e+06	1.10576e+07	8.28079e+06	9.22541e+06	9.54977e+06	6.52594e+06	8.6645e+06	8.31484e+06	7.17609e+06	5.30282e+06	8.22858e+06	6.27036e+06	4.63681e+06	1.10576e+07	0.856886	0.745197	1	0.74888	0.834307	0.863641	0.590179	0.783581	0.75196	0.648976	0.479565	0.744159
AT5G20630.1	GLP3, GLP3A, GLP3B, ATGER3, GER3 - germin 3	0.134803	2.20653	0.934642	0.832759	0.742667	0.616024	0.711132	0.817257	0.42358	0.0924303	0.131039	0.239438	0.0265727	0.267555	0.102553	0.133416	444.71	4	4	0h	24h	5.00127e+06	4.34752e+06	4.62826e+06	3.70144e+06	4.56103e+06	2.86752e+06	3.17487e+06	2.98693e+06	4.50275e+06	2.61037e+06	3.72465e+06	4.44999e+06	2.59026e+06	1.64662e+06	5.00127e+06	1	0.869284	0.925417	0.7401	0.911976	0.573359	0.634814	0.597234	0.900322	0.521942	0.744741	0.889773
AT1G74100.1	SOT16, ATSOT16, CORI-7, ATST5A - sulfotransferase 16	0.134845	2.99621	0.441295	0.299659	0.301277	0.45458	0.542231	0.325341	0.897844	0.149149	0.133188	0.146003	0.0724285	0.0762641	0.184199	0.144471	130.43	2	1	24h	2h	32715	53262.6	20016.9	38365.7	39406	19291.8	39293.8	49272	47568.1	58074.7	44381.2	19004.9	77511.8	97414.9	97414.9	0.335831	0.54676	0.205481	0.393838	0.404517	0.198038	0.403366	0.505795	0.488304	0.596158	0.45559	0.195092
AT5G42790.1;AT1G47250.1	PAF1, ATPSM30, ARS5 - proteasome alpha subunit F1	0.134859	1.53887	0.638876	0.756437	0.713106	0.709251	0.774184	0.71636	0.98315	0.0306329	0.0876981	0.00679418	0.0627354	0.182616	0.106783	0.0238295	214.92	4	4	24h	0h	661889	708346	877688	744687	759568	769872	713015	808158	968694	691744	849182	687237	1.03624e+06	1.07238e+06	1.07238e+06	0.617215	0.660537	0.818449	0.694425	0.708302	0.71791	0.66489	0.753612	0.903313	0.645055	0.791867	0.640853
AT4G04350.1	EMB2369 - tRNA synthetase class I (I, L, M and V) family protein	0.13546	1.78169	0.944767	0.530264	0.692471	0.763273	0.601914	0.839041	0.818471	0.0781106	0.189607	0.150152	0.0940273	0.00453109	0.0202692	0.177619	164.35	4	4	0h	2h	49364.2	55494.4	36867	21986.4	44320.3	32536.2	46047.1	38667.7	33580.6	33225	47357.5	45766.7	38450.7	52390.4	55494.4	0.889535	1	0.664337	0.396191	0.798644	0.586297	0.82976	0.696786	0.605117	0.59871	0.853374	0.824709
AT1G12230.1	Aldolase superfamily protein	0.136049	1.75989	0.892879	0.580461	0.616002	0.644595	0.507349	0.564769	0.592261	0.151492	0.0494236	0.0660673	0.0320268	0.134662	0.136288	0.0459639	156.46	3	3	0h	8h	87214.3	110994	60548.6	68306.6	73557.7	63187.2	74059.8	69032.6	45743.8	66881.6	51989.4	73382.4	62129.9	69344.8	110994	0.785757	1	0.545513	0.615409	0.662718	0.569285	0.667242	0.621949	0.412129	0.60257	0.468399	0.661139
AT1G77510.1	ATPDIL1-2, PDI6, ATPDI6, PDIL1-2 - PDI-like 1-2	0.136308	1.80052	0.467963	0.618516	0.528586	0.827593	0.684206	0.506406	0.842578	0.0783152	0.00610554	0.0643808	0.0502327	0.00613489	0.229346	0.222628	657.18	13	9	24h	0h	613999	778821	926883	914033	718879	854375	1.17874e+06	1.28446e+06	1.01176e+06	1.02467e+06	994959	512279	1.01963e+06	1.48817e+06	1.48817e+06	0.412586	0.523341	0.622833	0.614199	0.483062	0.57411	0.792073	0.863113	0.679868	0.688544	0.668578	0.344234
AT5G48230.1;AT5G48230.2	EMB1276, ACAT2 - acetoacetyl-CoA thiolase 2	0.136901	3.29319	0.683318	0.970171	0.447896	0.888791	0.2946	0.701806	0.64868	0.204015	0.0421357	0.135423	0.127995	0.034888	0.139786	0.496841	172.31	3	3	2h	8h	21132.3	32443	36865	39201	21312.5	13804.6	38390.7	31294.6	12516.1	10581.9	23637.5	31387.3	39202.3	11657.2	39202.3	0.539058	0.827579	0.940377	0.999966	0.543654	0.352137	0.979297	0.798285	0.319269	0.26993	0.602963	0.80065
AT5G37850.1;AT5G37850.2	SOS4, ATSOS4 - pfkB-like carbohydrate kinase family protein	0.136979	1.70374	0.71652	0.697303	0.681486	0.696219	0.690387	0.506904	0.863635	0.03419	0.0116913	0.0710547	0.110247	0.0691284	0.104594	0.192849	298.09	5	5	24h	10h	369492	395296	367726	376550	390511	336883	329956	413163	342360	394534	309996	231055	388131	533682	533682	0.692344	0.740696	0.689036	0.70557	0.73173	0.631243	0.618262	0.774175	0.641505	0.739268	0.580863	0.432945
AT1G12310.1;AT1G62820.1	Calcium-binding EF-hand family protein	0.13888	1.49058	0.659427	0.855053	0.73804	0.719825	0.634038	0.597521	0.890655	0.147166	0.102739	0.0597816	0.0451374	0.00978237	0.0927034	0.154637	109.18	3	3	24h	10h	37121.6	51033	52297.4	62009.2	52157.5	46506.4	50247.8	45981	42842.6	41917.9	35557.8	44320.9	52224.2	66841.8	66841.8	0.555365	0.76349	0.782405	0.9277	0.780312	0.695768	0.751742	0.687908	0.640956	0.627121	0.531969	0.663072
AT5G28840.1	GME - GDP-D-mannose 3',5'-epimerase	0.139537	1.22547	0.818703	0.814346	0.842509	0.776149	0.859469	0.934015	0.951149	0.0788192	0.0465309	0.00570541	0.0588831	0.0526846	0.0933166	0.0125024	905.05	16	16	24h	6h	2.35094e+06	2.05126e+06	2.10093e+06	2.27785e+06	2.25426e+06	2.27595e+06	2.19864e+06	1.97475e+06	2.41086e+06	2.21055e+06	2.33372e+06	2.68853e+06	2.53342e+06	2.58096e+06	2.68853e+06	0.874436	0.762969	0.781444	0.847249	0.838474	0.846543	0.817785	0.734512	0.896722	0.822215	0.86803	1
AT5G03160.1	ATP58IPK, P58IPK - homolog of mamallian P58IPK	0.139585	1437.62	0.158012	0.173271	0.000357324	0.0748479	0.513698	0.00113519	0.466441	0.211865	0.231983	0.000504751	0.0711738	0.687735	0.000870586	0.651045	34.65	1	1	8h	4h	46.7167	1753.65	52.6039	1921.62	0.00234674	4.06896	139.691	713.115	156.071	5696.93	9.97412	2.96009	34.6519	5279.91	5696.93	0.00820033	0.307823	0.00923373	0.337308	4.11931e-07	0.000714237	0.0245204	0.125175	0.0273956	1	0.00175079	0.000519593
AT1G23820.1;AT1G23820.2	SPDS1 - spermidine synthase 1	0.139825	1.63316	0.691609	0.70868	0.576841	0.599519	0.797526	0.567487	0.926796	0.052777	0.23099	0.0220295	0.0119129	0.162424	0.0737899	0.103526	591.03	10	6	24h	10h	447741	498817	373189	596733	405401	384082	404496	416025	467165	624353	424046	352634	584127	684315	684315	0.65429	0.728928	0.545346	0.872015	0.592418	0.561264	0.591096	0.607943	0.682675	0.912376	0.619664	0.515309
AT3G10090.1	Nucleic acid-binding, OB-fold-like protein	0.139853	2.29881	0.750418	0.804282	0.480003	0.686484	0.627095	0.349869	0.392428	0.130753	0.276787	0.0746951	0.0404964	0.179712	0.143761	0.183597	67.62	1	1	2h	10h	202705	158235	240493	146355	102735	128139	171981	158208	181372	120251	59693.8	108588	125597	63154.7	240493	0.842874	0.657962	1	0.608564	0.427186	0.532821	0.715119	0.657849	0.75417	0.500019	0.248215	0.451523
AT2G25970.1	KH domain-containing protein	0.140566	2.33357	0.664638	0.505048	0.445473	0.599864	0.682938	0.392448	0.915806	0.197858	0.076125	0.199926	0.0130625	0.0119194	0.168894	0.119068	241.24	4	3	24h	10h	104221	67973.9	72397.2	58451.2	39393.7	76019.8	76510.2	78903.2	89559.9	87376.3	35367.4	66308.4	107727	129540	129540	0.804545	0.524731	0.558877	0.45122	0.304104	0.586842	0.590628	0.609101	0.691367	0.67451	0.273022	0.511874
AT1G61120.1	TPS04, GES, TPS4 - terpene synthase 04	0.140567	2.23739	0.856227	0.79412	0.941191	0.884308	0.792641	0.871307	0.420665	0.0749148	0.17883	0.0831679	0.0994854	0.273339	0.0767082	0.228531	20.16	1	1	4h	24h	289290	255580	292908	212439	318180	280757	258987	303752	313701	190705	259974	294491	185264	82430.7	318180	0.9092	0.803254	0.920572	0.667668	1	0.882383	0.813961	0.954655	0.98592	0.599361	0.817066	0.925547
AT2G13560.1	NAD-ME1 - NAD-dependent malic enzyme 1	0.141087	1.73072	0.724525	0.621058	0.621144	0.632915	0.676067	0.520303	0.900498	0.066888	0.136003	0.0266944	0.145351	0.0938112	0.0556428	0.140718	428.56	8	8	24h	10h	434677	495392	336899	460351	410796	386565	340268	472204	391356	476509	359210	308702	514117	641848	641848	0.677228	0.771821	0.524889	0.717227	0.64002	0.602268	0.530137	0.735694	0.609733	0.742402	0.559649	0.480958
AT1G32060.1	PRK - phosphoribulokinase	0.141118	1.19671	0.91698	0.89227	0.839352	0.789844	0.868875	0.858284	0.766254	0.117409	0.00021905	0.000417633	0.0473382	0.0487202	0.00464302	0.0185438	1865.27	30	29	0h	24h	7.008e+07	5.84439e+07	6.25194e+07	6.25411e+07	5.88425e+07	5.88011e+07	5.30065e+07	5.76981e+07	6.3305e+07	5.84765e+07	5.99185e+07	6.03786e+07	5.27801e+07	5.4618e+07	7.008e+07	1	0.833959	0.892115	0.892425	0.839648	0.839057	0.756371	0.823317	0.903325	0.834424	0.855001	0.861567
AT2G45820.1	Remorin family protein	0.141462	4.15524	0.651694	0.956279	0.725944	0.550788	0.87253	0.47647	0.230138	0.0447701	0.0618313	0.169555	0.293081	0.0874488	0.187958	0.229592	40.85	1	1	2h	24h	24602.1	22322.7	36002.2	32854	21819.1	30452	12368.5	27290.6	33639.2	29186.7	12369	21938.9	14130.3	2440.66	36002.2	0.683351	0.620036	1	0.912557	0.60605	0.845838	0.343549	0.758027	0.934365	0.810694	0.343564	0.609377
AT4G14430.1	IBR10, ATECI2, ECI2, ECHIB, PEC12 - indole-3-butyric acid response 10	0.141932	1.83912	0.69983	0.713485	0.492552	0.632906	0.604825	0.560675	0.905862	0.0629852	0.268018	0.0332978	0.102705	0.0497484	0.015886	0.133132	79.58	1	1	24h	4h	56012.8	63626.7	44787.5	77186.5	40089.5	44114.7	47891.6	60306.9	48692.1	54705.8	48885.3	46965	85477.6	69384.1	85477.6	0.655293	0.744367	0.523968	0.903003	0.469007	0.516097	0.560282	0.705529	0.569647	0.640002	0.571909	0.549442
AT4G29810.1	ATMKK2, MKK2, MK1 - MAP kinase kinase 2	0.142469	Infinity	0.108212	0.161401	0	0.102055	0.159569	0	0.597641	0.153035	0.202081	0	0.0671631	0.225665	0	0.569022	24.15	1	1	24h	4h	0	5242.89	448.374	7371.56	0	0	3622.77	1321.8	0	7731.15	0	0	4730.71	24225.1	24225.1	0	0.216424	0.0185087	0.304294	0	0	0.149546	0.0545632	0	0.319138	0	0
AT2G04700.1	ferredoxin thioredoxin reductase catalytic beta chain family protein	0.142908	2.28068	0.814614	0.781035	0.806434	0.68344	0.633968	0.692929	0.35718	0.262175	0.142624	0.0688861	0.0952349	0.155583	0.0913756	0.194846	392.3	9	9	0h	24h	1.43763e+06	904597	1.26783e+06	977854	1.08933e+06	1.22938e+06	885723	1.07935e+06	1.06957e+06	753252	903288	1.08907e+06	711565	315421	1.43763e+06	1	0.629228	0.881885	0.680184	0.757724	0.855144	0.616099	0.750781	0.743982	0.523954	0.628317	0.757542
AT1G53310.1;AT3G14940.1	ATPPC1, PEPC1, ATPEPC1, PPC1 - phosphoenolpyruvate carboxylase 1	0.142973	1.61505	0.649927	0.661018	0.622554	0.71554	0.636631	0.615893	0.9947	0.119094	0.158357	0.0527665	0.0214263	0.152578	0.076137	0.00749556	1141.22	23	9	24h	10h	300635	390140	291775	410788	311012	350669	372204	388307	280986	395656	355911	298690	525791	531424	531424	0.565715	0.73414	0.549043	0.772994	0.585242	0.659865	0.700389	0.730691	0.528741	0.74452	0.66973	0.562056
AT5G58710.1	ROC7 - rotamase CYP 7	0.143889	2.28628	0.617223	0.62677	0.440066	0.540424	0.646678	0.426165	0.974334	0.0955407	0.162773	0.239546	0.0210813	0.138924	0.0866592	0.0362975	161.22	4	3	24h	10h	122989	98722.2	133242	91898.5	48615.4	109460	99739.7	94385	133789	98502.8	65535.4	87546.7	170385	179604	179604	0.68478	0.549666	0.741867	0.511672	0.270681	0.609451	0.55533	0.525517	0.744912	0.548444	0.364888	0.487442
AT1G09560.1;AT1G02335.1	GLP5 - germin-like protein 5	0.143988	4.77269	0.197936	0.296375	0.247436	0.218188	0.177265	0.150128	0.716516	0.0190254	0.155979	0.0619265	0.0397766	0.108725	0.0840102	0.400907	84.9	2	1	24h	10h	21721.7	24889.7	21910	47882.8	23978.2	34289.9	22378.5	29001.9	11819.7	29924	24671.2	10682.2	50986.9	117744	117744	0.184483	0.211389	0.186082	0.406669	0.203647	0.291224	0.190061	0.246314	0.100385	0.254145	0.209533	0.0907241
AT1G09830.1	Glycinamide ribonucleotide (GAR) synthetase	0.144228	1.30983	0.747367	0.951142	0.837836	0.726156	0.877046	0.741238	0.762931	0.02081	0.0690963	0.0115529	0.109357	0.0222524	0.136435	0.0109341	337.28	6	6	2h	6h	271716	261223	321704	356544	295813	301638	231336	286477	318316	307095	298682	229887	269262	274775	356544	0.762082	0.732652	0.902283	1	0.829667	0.846005	0.648829	0.803483	0.892781	0.861311	0.837713	0.644764
AT3G48110.1	EDD1, EDD - glycine-tRNA ligases	0.14469	1.34443	0.949927	0.820614	0.706566	0.780424	0.844395	0.775964	0.861747	0.0708139	0.0669516	0.110038	0.0398656	0.0239727	0.0912464	0.000529181	427.2	9	9	0h	4h	313018	347854	301922	268986	272848	218716	281280	261668	299623	287830	292366	247479	299632	299892	347854	0.899854	1	0.867956	0.773272	0.784375	0.628757	0.808614	0.752235	0.861347	0.827444	0.840485	0.711443
AT3G04780.1	Protein of unknown function (DUF1000)	0.144984	3.01514	0.442215	0.395148	0.363223	0.283209	0.361426	0.306762	0.853917	0.058303	0.167647	0.00105718	0.00571888	0.244366	0.00116719	0.206593	94.51	1	1	24h	6h	65518.4	54343.9	37486.6	69618.1	49124.5	49327.1	37833.9	38930	25564.6	72400	41462.1	41685.8	95929.1	135525	135525	0.483441	0.400989	0.276603	0.513692	0.362476	0.363971	0.279166	0.287253	0.188634	0.534219	0.305937	0.307588
AT2G43510.1	ATTI1, TI1 - trypsin inhibitor protein 1	0.146512	Infinity	0.000132631	0.507515	0.0351629	0.205881	0.5	0	0	0.000187569	0.422527	0.0485611	0.288338	0.707107	0	0	48.56	1	1	2h	10h	0	3.35028	2636.43	10183.4	10.4197	877.797	25.1998	5175.37	0	12630	0	0	0	0	12630	0	0.000265263	0.208743	0.806286	0.000824992	0.0695008	0.00199523	0.409767	0	1	0	0
AT5G37510.1	EMB1467, CI76 - NADH-ubiquinone dehydrogenase, mitochondrial, putative	0.147069	5.05047	0.3601	0.378394	0.181423	0.281477	0.33613	0.145539	0.73504	0.0924616	0.227744	0.0807121	0.0649372	0.217016	0.0379489	0.37471	88.13	1	1	24h	10h	20344.5	14092.1	10392.9	25793.2	5945.9	11403.7	11263.3	15654.5	8734.74	23409.6	8242.07	5675.92	22477	47815.4	47815.4	0.42548	0.294719	0.217355	0.539433	0.124351	0.238495	0.235559	0.327394	0.182676	0.489583	0.172373	0.118705
AT5G17050.1;AT5G17040.1	UGT78D2 - UDP-glucosyl transferase 78D2	0.147167	2.26166	0.355885	0.76002	0.804892	0.516053	0.763053	0.632723	0.426336	0.0822577	0.0906189	0.136087	0.0296685	0.335093	0.251274	0.153414	148.73	3	2	4h	0h	35264.7	49043.8	82433.7	97613.5	106737	83940.5	63610.8	58641	62316.7	118449	95991.1	53899.6	63348.4	37649.7	118449	0.297721	0.41405	0.695943	0.824097	0.90112	0.708664	0.537032	0.495074	0.526106	1	0.810401	0.455045
AT1G16890.2;AT1G16890.1	UBC36, UBC13B - ubiquitin-conjugating enzyme 36	0.148694	3.70729	0.373077	0.289379	0.227046	0.326985	0.367231	0.196975	0.730244	0.0684768	0.152448	0.0786429	0.0467901	0.0245029	0.104075	0.381493	292.29	5	2	24h	10h	43296.4	56211.1	52967.4	24215.8	37695	22863	48019.2	39194.6	46663.4	51284.6	16454.4	36082.9	61410.7	133360	133360	0.324657	0.421498	0.397175	0.181582	0.282655	0.171438	0.360071	0.2939	0.349904	0.384557	0.123383	0.270567
AT5G13420.1	Aldolase-type TIM barrel family protein	0.149073	2.01614	0.5641	0.571709	0.467516	0.442268	0.554733	0.413321	0.833313	0.0476353	0.144127	0.0107816	0.0672772	0.12722	0.122784	0.235731	395.08	6	6	24h	10h	470408	530153	416646	597412	407862	421385	350042	434422	412192	571754	443559	289562	591207	886865	886865	0.530417	0.597783	0.469796	0.673622	0.459892	0.47514	0.394696	0.48984	0.464775	0.644691	0.500143	0.3265
AT3G05020.1	ACP1, ACP - acyl carrier protein 1	0.149745	4.76352	0.480129	0.877331	0.690675	0.492049	0.540266	0.54775	0.184177	0.0273431	0.173481	0.304871	0.250274	0.106631	0.0106202	0.189755	73.2	1	1	2h	24h	13149.9	12131.8	26328.1	19868.8	23859.9	12508.5	8295.45	17614	16209.3	12239.1	14223.5	14619	8381.67	1316.4	26328.1	0.499463	0.460794	1	0.754662	0.906251	0.475099	0.315079	0.66902	0.615665	0.464867	0.540241	0.55526
AT5G14910.1	Heavy metal transport/detoxification superfamily protein	0.149853	2.62947	0.506406	0.416042	0.362725	0.355127	0.463726	0.280209	0.7368	0.10598	0.0553557	0.0588611	0.0829348	0.125905	0.0302164	0.37222	150.23	2	2	24h	10h	248514	334840	262175	217085	232893	184948	238322	170767	215816	318372	149087	173700	272782	575975	575975	0.431466	0.581345	0.455185	0.3769	0.404346	0.321104	0.413771	0.296484	0.374697	0.552754	0.258843	0.301575
AT4G10710.1	SPT16 - global transcription factor C	0.15044	9.93687	0.144116	0.110604	0.0888587	0.133691	0.0627321	0.0929337	0.623361	0.0627337	0.102088	0.0437271	0.038577	0.00489698	0.0284074	0.532648	49.74	2	1	24h	8h	24533.4	12985	23793.5	5000.64	7541.78	15591.3	13851.5	20952.9	7714.97	8616.43	14711.7	9482.28	32115.3	130168	130168	0.188475	0.0997562	0.182791	0.0384169	0.057939	0.119778	0.106412	0.160969	0.0592694	0.0661948	0.113021	0.0728467
AT5G65010.2;AT3G47340.1;AT5G10240.1;AT5G65010.1	ASN2 - asparagine synthetase 2	0.151525	1.45428	0.738852	0.804647	0.759748	0.655538	0.953333	0.741535	0.72851	0.151015	0.10092	0.00143116	0.0239728	0.0659969	0.080397	0.0522843	610.6	11	11	8h	6h	1.18501e+06	1.5854e+06	1.37477e+06	1.64235e+06	1.42248e+06	1.42628e+06	1.26079e+06	1.19723e+06	1.69983e+06	1.87481e+06	1.49682e+06	1.28365e+06	1.43513e+06	1.2965e+06	1.87481e+06	0.632068	0.845635	0.733286	0.876008	0.758736	0.76076	0.67249	0.638587	0.906666	1	0.798384	0.684686
AT1G13060.1;AT1G13060.2	PBE1 - 20S proteasome beta subunit E1	0.151538	1.93038	0.515731	0.641095	0.527442	0.732747	0.68167	0.651582	0.995557	0.233022	0.154292	0.0502254	0.0992003	0.020864	0.0986178	0.00628383	315.97	6	1	24h	0h	193719	375617	414086	293645	271529	310735	365736	443173	368119	384405	398145	321163	551970	547065	551970	0.350959	0.680502	0.750195	0.531994	0.491927	0.562957	0.662602	0.802892	0.666917	0.696424	0.721316	0.581849
AT2G39800.1;AT2G39800.2;AT2G39800.3;AT3G55610.1	P5CS1, ATP5CS - delta1-pyrroline-5-carboxylate synthase 1	0.151556	2.11987	0.532016	0.67371	0.673399	0.685588	0.894643	0.422027	0.554037	0.115871	0.185502	0.0117708	0.150929	0.148997	0.0212226	0.205954	374.33	8	8	8h	10h	249778	340718	446677	301088	369091	378329	439702	321248	438023	554961	225880	242537	388289	226650	554961	0.450082	0.613949	0.80488	0.542539	0.665076	0.681722	0.792312	0.578865	0.789287	1	0.40702	0.437033
AT1G21130.1;AT1G21130.2	O-methyltransferase family protein	0.151667	12.2575	0.0545778	0.0979735	0.116229	0.298458	0.668986	0.438312	0.560372	0.0189935	0.043909	0.014578	0.00951976	0.468124	0.554205	0.0402189	700.58	11	3	8h	0h	94744.5	57323.9	179745	93235.7	176283	147562	406415	425170	1.39313e+06	470841	1.15657e+06	64682.6	820293	741054	1.39313e+06	0.0680082	0.0411474	0.129022	0.0669252	0.126537	0.105921	0.291727	0.30519	1	0.337973	0.830194	0.0464296
AT5G48020.1	2-oxoglutarate (2OG) and Fe(II)-dependent oxygenase superfamily protein	0.151967	1.50262	0.775757	0.788746	0.628645	0.615895	0.918804	0.611466	0.75667	0.0458403	0.208991	0.0734769	0.126384	0.114828	0.00527889	0.00407953	146.06	3	3	8h	10h	30674.2	28213.6	24327.9	35545.9	21888.3	25832.3	26768.3	19984.4	37955.1	31791.5	23066.6	23349.9	28610	28829	37955.1	0.808171	0.743343	0.640967	0.936525	0.576689	0.680601	0.705262	0.526528	1	0.837609	0.607734	0.615199
AT2G01140.1	Aldolase superfamily protein	0.152278	1.9757	0.50182	0.539296	0.406594	0.447964	0.508996	0.392891	0.776234	0.00476658	0.113046	0.0146826	0.0899977	0.0683371	0.0125849	0.316453	605.94	11	6	24h	10h	924896	912555	840991	1.13368e+06	725380	763395	703619	936634	843398	1.02033e+06	735592	703008	1.01145e+06	1.83079e+06	1.83079e+06	0.50519	0.498449	0.45936	0.619231	0.396212	0.416976	0.384326	0.511602	0.460675	0.557318	0.40179	0.383992
AT5G64370.1	BETA-UP, PYD3 - beta-ureidopropionase	0.152594	2.1667	0.545177	0.586271	0.537019	0.625204	0.433742	0.416613	0.902678	0.0342393	0.263197	0.0573863	0.184677	0.09731	0.0299095	0.137635	54.48	1	1	24h	10h	39749.5	43444.1	30532.3	58932.3	44070.5	37878.3	37739.1	57666.6	27844.3	38344.5	33401.2	30173.8	61448.4	76299.7	76299.7	0.520966	0.569387	0.400163	0.772379	0.577597	0.496441	0.494617	0.75579	0.364933	0.50255	0.437763	0.395464
AT5G58460.1	ATCHX25, CHX25 - cation/H+ exchanger 25	0.152875	4.17595	0.606145	0.183432	0.415693	0.60912	0.535543	0.395801	0.766001	0.0475065	0.180917	0.0862076	0.0205305	0.0838087	0.199727	0.330925	23.64	1	1	24h	2h	50315.2	45031.1	24488.3	4365.39	27899.8	37488.5	49048.9	46765.4	37459.4	46781.3	20022.1	42237.2	41841.8	78649.8	78649.8	0.639737	0.572553	0.311359	0.0555041	0.354735	0.476651	0.623637	0.594603	0.476282	0.594805	0.254573	0.537029
AT4G37000.1	ACD2, ATRCCR - accelerated cell death 2 (ACD2)	0.153134	1.32507	0.795886	0.767325	0.709684	0.89	0.875863	0.671661	0.696874	0.0691722	0.0346081	0.0210339	0.0817494	0.175556	0.0267424	0.0757701	361.29	7	7	6h	10h	263623	298147	279442	262169	245214	255712	293699	334501	352922	265300	243717	230370	264851	227033	352922	0.746974	0.844798	0.791797	0.742854	0.694811	0.724557	0.832195	0.947806	1	0.751726	0.690571	0.652751
AT4G02620.1	vacuolar ATPase subunit F family protein	0.153526	3.17293	0.568025	0.520382	0.300067	0.478769	0.743548	0.234341	0.613256	0.202397	0.208857	0.0744642	0.179143	0.362678	0.0734172	0.201693	209.16	2	2	8h	10h	80842.9	135301	70909.2	127106	47072.7	67108.6	66989.6	115191	92674.7	190259	54462.7	34708.5	89543.2	143812	190259	0.424909	0.711141	0.372697	0.668066	0.247413	0.352721	0.352096	0.605442	0.487096	1	0.286255	0.182427
AT4G21580.3;AT4G21580.1;AT4G21580.2	oxidoreductase, zinc-binding dehydrogenase family protein	0.15515	2.1137	0.447324	0.585214	0.526701	0.5216	0.679011	0.440951	0.932039	0.016141	0.162755	0.0824841	0.189501	0.149209	0.162296	0.0961117	415.7	7	7	24h	10h	286913	272637	294038	437996	292942	365900	242423	410038	358693	490670	347566	204013	540430	625442	625442	0.458737	0.435911	0.470128	0.700299	0.468376	0.585027	0.387603	0.655597	0.573504	0.784518	0.555712	0.326191
AT2G40600.1	appr-1-p processing enzyme family protein	0.155794	1.63753	0.74483	0.882549	0.759767	0.740445	0.809161	0.5508	0.901951	0.173811	0.166101	0.0868465	0.017561	0.0290131	0.140386	0.0432695	77.55	2	2	24h	10h	128223	178900	157740	206170	143980	169302	150097	155218	162595	171054	134024	93092.3	192263	179647	206170	0.621927	0.867733	0.765098	1	0.698357	0.821177	0.728028	0.752863	0.788646	0.829677	0.650068	0.451532
AT4G11150.1;AT1G64200.1;AT3G08560.1	TUF, emb2448, TUFF, VHA-E1 - vacuolar ATP synthase subunit E1	0.15607	1.52822	0.875062	0.828253	0.766419	0.741003	0.881027	0.576505	0.833653	0.0936338	0.0506594	0.0603632	0.118404	0.0433897	0.018775	0.23525	771.77	12	12	8h	10h	1.34158e+06	1.15285e+06	1.12944e+06	1.23155e+06	1.03153e+06	1.1532e+06	936809	1.17547e+06	1.29944e+06	1.21199e+06	802762	840606	951101	1.42528e+06	1.42528e+06	0.941271	0.808852	0.792431	0.864075	0.723736	0.809103	0.657279	0.824727	0.911708	0.850346	0.563229	0.589781
AT1G33960.1	AIG1 - P-loop containing nucleoside triphosphate hydrolases superfamily protein	0.156371	13.884	0.174977	0.557533	0.298977	0.709826	0.544087	0.0533175	0.740259	0.121137	0.562757	0.155478	0.346378	0.586807	0.022291	0.367329	253.59	5	5	24h	10h	11319	33028.3	20225.5	121079	23955.4	51819	58913.5	120989	16366.4	121530	8753.97	4759.12	126723	60892.7	126723	0.0893208	0.260634	0.159604	0.955462	0.189038	0.408916	0.4649	0.954752	0.129151	0.959022	0.0690796	0.0375553
AT4G21323.1	Subtilase family protein	0.156514	2.06461	0.491452	0.432679	0.467882	0.485638	0.560699	0.535376	0.893313	0.0623691	0.0988106	0.0865064	0.101761	0.190553	0.131942	0.150879	28.98	1	1	24h	2h	53787	44928.5	36437.8	50472.2	40847.1	53133.9	56000.6	41547.2	42780	69844.7	63139.2	44399.1	79002.8	100432	100432	0.535554	0.44735	0.362809	0.502548	0.406713	0.529051	0.557594	0.413683	0.425958	0.69544	0.628673	0.442079
AT1G11960.1	ERD (early-responsive to dehydration stress) family protein	0.156889	2.10294	0.771017	0.738476	0.785774	0.691115	0.604537	0.982116	0.46702	0.0788747	0.171673	0.238134	0.0421197	0.139907	0.0252924	0.175529	25.58	1	1	10h	24h	4.02029e+06	3.47789e+06	4.18112e+06	3.00059e+06	4.63963e+06	3.00206e+06	3.21574e+06	3.50538e+06	3.42062e+06	2.45853e+06	4.6886e+06	4.86252e+06	2.87442e+06	1.66737e+06	4.86252e+06	0.82679	0.715245	0.859867	0.617085	0.95416	0.617388	0.661332	0.720898	0.703467	0.505608	0.964231	1
AT1G09310.1	Protein of unknown function, DUF538	0.156963	1.46601	0.868239	0.786477	0.76276	0.809688	0.791831	0.946088	0.64535	0.144203	0.0622551	0.0631495	0.0902425	0.0142785	0.0762427	0.107591	614.05	9	9	10h	24h	2.15346e+06	1.70081e+06	1.84336e+06	1.64795e+06	1.79212e+06	1.5939e+06	1.93881e+06	1.65554e+06	1.77995e+06	1.73513e+06	1.98026e+06	2.21959e+06	1.26355e+06	1.60127e+06	2.21959e+06	0.970206	0.766271	0.830498	0.742457	0.807414	0.718107	0.873499	0.745877	0.801927	0.781734	0.892177	1
AT3G58750.1	CSY2 - citrate synthase 2	0.157498	2.08027	0.440542	0.490195	0.564671	0.615585	0.619951	0.529468	0.916446	0.080139	0.138402	0.0335931	0.217702	0.0713124	0.141003	0.118163	120.51	2	1	24h	0h	47688.7	61768	73054.5	48739	67197.9	73099.8	57350.1	95597.5	70752	83280.6	78161.8	53389.4	103470	124230	124230	0.383875	0.497209	0.58806	0.39233	0.540917	0.588425	0.461646	0.769523	0.569526	0.670377	0.629172	0.429764
AT5G44070.1;AT1G03980.1	CAD1, ARA8, ATPCS1, PCS1 - phytochelatin synthase 1 (PCS1)	0.157897	2.41656	0.33976	0.515453	0.609716	0.604721	0.491239	0.523494	0.821048	0.0581385	0.0936418	0.0985433	0.00783139	0.0325519	0.250817	0.253076	380.07	7	7	24h	0h	54204	69126.7	81535.4	105571	123308	98014.8	108750	110760	84980.9	93336.1	127202	62823.3	116539	181497	181497	0.298649	0.38087	0.449238	0.581668	0.679397	0.540035	0.599184	0.610259	0.468222	0.514257	0.700849	0.346139
AT5G42100.1	ATBG_PPAP, ATBG_PAP, BG_PPAP - beta-1,3-glucanase_putative	0.158757	2.39076	0.760124	0.983173	0.690028	0.713565	0.522954	0.653678	0.411239	0.307948	0.023797	0.166021	0.124242	0.160096	0.166628	0.109161	105.94	2	2	2h	24h	65574.4	36370.3	67058	64801.2	54144.2	38399.7	41959.1	53741.4	42659.6	27477	35933.3	51735.4	22400.7	32753	67058	0.977876	0.542371	1	0.966346	0.807423	0.572634	0.625713	0.801417	0.63616	0.409749	0.535855	0.771502
AT1G12840.1	DET3, ATVHA-C - vacuolar ATP synthase subunit C (VATC) / V-ATPase C subunit / vacuolar proton pump C subunit (DET3)	0.159033	2.67802	0.795821	0.579626	0.369799	0.539493	0.51407	0.297168	0.592661	0.288753	0.192298	0.133082	0.011557	0.238126	0.0366844	0.0706618	163.53	4	3	0h	10h	98472.7	166440	73841.2	119105	77211.9	45886.8	91153.3	88433	57536.6	113587	53778.1	45143.2	90326.2	106959	166440	0.591641	1	0.44365	0.715601	0.463902	0.275696	0.547665	0.531321	0.34569	0.68245	0.323108	0.271228
AT1G50380.1	Prolyl oligopeptidase family protein	0.160049	1.74707	0.820483	0.940289	0.723313	0.741426	0.829851	0.641217	0.538208	0.203805	0.0844443	0.0443074	0.116829	0.141459	0.109523	0.131695	467.89	8	8	2h	24h	155012	221067	229182	201812	172950	158590	150988	188854	213111	167262	164704	129206	144689	102005	229182	0.676371	0.964595	1	0.880578	0.754643	0.691983	0.658815	0.824036	0.929877	0.729825	0.718662	0.563773
AT5G59320.1	LTP3 - lipid transfer protein 3	0.160148	17.0873	0.498904	0.0949999	0.1438	0.127788	0.703632	0.0411785	0.0875024	0.412956	0.00303113	0.185754	0.0542137	0.419128	0.00822778	0.020021	25.73	1	1	8h	10h	256586	67122.2	30124.5	31515.2	4039.6	89263.4	53893.6	29020.4	132124	324420	15246.6	11471.7	32980.3	23794.7	324420	0.790908	0.206899	0.0928566	0.0971433	0.0124518	0.275148	0.166123	0.0894534	0.407263	1	0.0469964	0.0353606
AT5G40760.1	G6PD6 - glucose-6-phosphate dehydrogenase 6	0.160419	3.4993	0.25929	0.802138	0.646579	0.409545	0.548698	0.494721	0.907334	0.119339	0.0792445	0.283437	0.0424465	0.301178	0.298094	0.131049	122.18	2	1	24h	0h	2717.78	5340.22	13334.8	11593.4	13161.2	6932.67	5897.36	6830.12	5216.81	11835.2	10962.5	4411.98	12658.8	15538.6	15538.6	0.174905	0.343675	0.858172	0.746104	0.846999	0.446159	0.379531	0.439559	0.335733	0.761664	0.705505	0.283937
AT3G10410.1	SCPL49, CPY - SERINE CARBOXYPEPTIDASE-LIKE 49	0.160442	2.19083	0.703794	0.826552	0.464335	0.747254	0.579992	0.377278	0.629806	0.0741956	0.245293	0.0031473	0.305331	0.124333	0.0490696	0.204585	204.73	3	3	2h	10h	70872.3	82289.8	71065.4	108812	50282.9	50767.2	57817.4	104803	53543.6	72676.3	44827.8	37276.8	52789.2	84271.4	108812	0.65133	0.756258	0.653104	1	0.462109	0.46656	0.531352	0.963156	0.492075	0.667908	0.411976	0.342581
AT1G37130.1;AT1G77760.1	NIA2, B29, NIA2-1, CHL3, NR, NR2, ATNR2 - nitrate reductase 2	0.162356	2.56282	0.313508	0.803465	0.731271	0.695728	0.537023	0.41996	0.462766	0.230846	0.277943	0.0362693	0.0696799	0.136701	0.0913629	0.0155027	662.32	12	12	2h	0h	123111	390561	819232	497217	620091	578071	610327	529598	519135	360758	291119	396970	388093	370132	819232	0.150276	0.476741	1	0.60693	0.756918	0.705625	0.744999	0.646456	0.633685	0.440361	0.355356	0.484563
AT3G55400.1;AT3G55400.2	OVA1 - methionyl-tRNA synthetase / methionine--tRNA ligase / MetRS (cpMetRS)	0.162523	2.33539	0.861853	0.594121	0.590678	0.530071	0.455878	0.469314	0.36904	0.195369	0.197711	0.0726719	0.0716114	0.121759	0.118875	0.131241	135.86	3	3	0h	24h	50872.2	70294	31935.8	51590.4	45133.3	37909	40820.2	33701.3	25993.4	38097.6	27081.2	38898.7	19417.9	32464.7	70294	0.723706	1	0.454318	0.733924	0.642065	0.539292	0.580708	0.479434	0.369781	0.541975	0.385257	0.553372
AT5G13200.1	GRAM domain family protein	0.162637	10.5179	0.15763	0.202425	0.128402	0.182799	0.252315	0.0740207	0.778543	0.125954	0.179873	0.046131	0.0718095	0.199094	0.0315976	0.313188	333.92	7	6	24h	10h	45772.7	164683	50224.3	220038	63940.5	107492	88132.9	155927	74456.2	262416	64328.7	34498.2	371889	667562	667562	0.0685669	0.246693	0.0752353	0.329614	0.0957821	0.161021	0.132022	0.233576	0.111534	0.393096	0.0963636	0.0516779
AT3G28690.2	Protein kinase superfamily protein	0.162834	2.01832	0.425552	0.519376	0.626042	0.410892	0.397544	0.465271	0.80237	0.126767	0.0377326	0.148913	0.006618	0.131963	0.0523254	0.279491	21.33	1	1	24h	8h	43405.1	28301	41510	46005.8	61615.9	43873.2	35012.3	34223.8	25631.8	41355	36082.2	42316.7	50949.9	84250.9	84250.9	0.515189	0.335914	0.492695	0.546057	0.731339	0.520744	0.415572	0.406213	0.304232	0.490855	0.428271	0.50227
AT3G50820.1	PSBO2, PSBO-2, OEC33 - photosystem II subunit O-2	0.163195	1.41252	0.903578	0.798754	0.770005	0.650878	0.829863	0.639691	0.84658	0.136362	0.0166307	0.206091	0.0357291	0.00632128	0.0108469	0.0788529	1275.7	18	6	0h	10h	8.23534e+06	6.6472e+06	6.67486e+06	6.48117e+06	5.14113e+06	7.54137e+06	5.15214e+06	5.56826e+06	6.87101e+06	6.79739e+06	5.33124e+06	5.20491e+06	6.51269e+06	7.43105e+06	8.23534e+06	1	0.807155	0.810514	0.786995	0.624276	0.915733	0.625614	0.676142	0.834333	0.825393	0.647361	0.632021
AT1G69230.1	SP1L2 - SPIRAL1-like2	0.164015	1.89381	0.662424	0.722713	0.592332	0.859513	0.58634	0.468795	0.887811	0.00398792	0.0301597	0.140646	0.198678	0.116522	0.209051	0.0317165	95.51	1	1	24h	10h	214555	212736	226212	239968	158964	223114	231901	322521	215680	162533	103521	198872	279104	293571	322521	0.665244	0.659604	0.701387	0.744039	0.49288	0.691783	0.719027	1	0.668733	0.503947	0.320973	0.616617
AT4G37870.1	PCK1, PEPCK - phosphoenolpyruvate carboxykinase 1	0.164068	2.0447	0.628905	0.803015	0.557535	0.439701	0.899055	0.454155	0.805548	0.126393	0.278578	0.0809402	0.211551	0.0915021	0.156002	0.0877248	25.52	1	1	8h	6h	18579.6	13956	15676.1	25866.9	12941.2	15902.1	15243.1	7504.29	21582.1	24929.4	14600.9	8894.18	19232.4	22441.5	25866.9	0.718278	0.539531	0.606031	1	0.500301	0.614768	0.589291	0.290112	0.834354	0.963757	0.564465	0.343845
AT2G39730.1;AT2G39730.2	RCA - rubisco activase	0.164176	1.94333	0.735176	0.847159	0.50735	0.781721	0.664857	0.468421	0.435932	0.150486	0.21615	0.109033	0.0921884	0.141495	0.230386	0.0245127	3431.69	41	41	2h	24h	7.71396e+07	1.03249e+08	1.22684e+08	8.51818e+07	7.17025e+07	5.2785e+07	8.79074e+07	1.03902e+08	9.38423e+07	6.92926e+07	3.74816e+07	7.7454e+07	5.13555e+07	5.56085e+07	1.22684e+08	0.628766	0.841586	1	0.694318	0.584448	0.430251	0.716534	0.846908	0.76491	0.564805	0.305513	0.631329
AT1G60360.1	RING/U-box superfamily protein	0.164255	16.133	0.283772	0.238656	0.229193	0.0369431	0.0949936	0.141917	0.596002	0.0243307	0.211392	0.179841	0.0339731	0.0712846	0.0262938	0.57134	22.43	1	1	24h	6h	25962.7	29313.9	8685.7	37802.6	34708.1	9936.95	1258.41	5937.82	4342.68	14161.3	12011.3	15633	18700.4	97396.1	97396.1	0.266568	0.300976	0.0891791	0.388133	0.35636	0.102026	0.0129205	0.0609657	0.0445878	0.145399	0.123324	0.160509
AT1G29880.1;AT3G44740.1	glycyl-tRNA synthetase / glycine--tRNA ligase	0.165009	1.23325	0.82485	0.858811	0.838918	0.843637	0.997305	0.808678	0.891311	0.0375106	0.0656787	0.0367044	0.0430385	0.00381072	0.0988744	0.0609552	1016.15	21	21	8h	10h	1.30936e+06	1.39637e+06	1.33239e+06	1.48474e+06	1.41851e+06	1.33337e+06	1.33376e+06	1.43359e+06	1.64013e+06	1.6313e+06	1.44101e+06	1.21167e+06	1.39118e+06	1.53256e+06	1.64013e+06	0.798326	0.851374	0.812369	0.905253	0.864872	0.812964	0.813204	0.87407	1	0.994611	0.878593	0.738764
AT3G20330.1	PYRB - PYRIMIDINE B	0.16542	2.33715	0.380631	0.889593	0.702095	0.657575	0.404816	0.53069	0.389659	0.158188	0.156139	0.194243	0.321786	0.0670387	0.169737	0.0648478	148.22	4	3	2h	0h	64674.7	35296.3	131323	102325	110238	74163.8	56473.7	116235	59386.8	46936.4	85453.3	53930	57192.8	45149.4	131323	0.492487	0.268775	1	0.779186	0.839445	0.564745	0.430038	0.885112	0.45222	0.357413	0.650712	0.410668
AT4G03080.1;AT2G27210.1	BSL1 - BRI1 suppressor 1 (BSU1)-like 1	0.165627	3.37013	0.294922	0.356736	0.292591	0.303917	0.354006	0.244901	0.82535	0.0898891	0.173846	0.027566	0.0189173	0.237038	0.0115053	0.246993	312.74	8	7	24h	10h	66105.3	102427	66804.6	137051	89169.7	78031	90658.5	83014.5	53257.6	149039	67649.8	72298.8	185921	285724	285724	0.23136	0.358483	0.233808	0.479663	0.312083	0.273099	0.317294	0.290541	0.186395	0.521617	0.236766	0.253037
AT3G23810.1	SAHH2, ATSAHH2 - S-adenosyl-l-homocysteine (SAH) hydrolase 2	0.166878	1.74207	0.511217	0.781774	0.714591	0.638754	0.73664	0.890578	0.704863	0.147868	6.00987e-05	0.127957	0.0683562	0.00192097	0.154746	0.147804	1899.14	31	11	10h	0h	1.06861e+06	1.61812e+06	2.05444e+06	2.05422e+06	2.11555e+06	1.64003e+06	1.80552e+06	1.55149e+06	1.9393e+06	1.93216e+06	2.05271e+06	2.62778e+06	2.12686e+06	1.57759e+06	2.62778e+06	0.406658	0.615775	0.781817	0.781732	0.80507	0.624111	0.68709	0.590419	0.737998	0.735281	0.781156	1
AT1G18070.1	Translation elongation factor EF1A/initiation factor IF2gamma family protein	0.170696	1.6722	0.593231	0.522458	0.526777	0.575756	0.692136	0.481365	0.804936	0.0385809	0.019337	0.0211516	0.00405655	0.139951	0.061712	0.275862	309.99	6	6	24h	10h	194837	213621	175157	184571	186500	176202	199200	197225	272347	204210	150695	180740	209958	344266	344266	0.56595	0.620512	0.508784	0.536131	0.541733	0.51182	0.578624	0.572887	0.791097	0.593175	0.437728	0.525002
AT2G02390.1;AT2G02380.1;AT2G02390.3	ATGSTZ1, GST18, GSTZ1 - glutathione S-transferase zeta 1	0.170933	2.26954	0.476754	0.405391	0.502769	0.600718	0.485556	0.450295	0.920053	0.0179453	0.129807	0.0821428	0.27794	0.142355	0.0543399	0.113063	258.04	4	4	24h	2h	175200	184781	187702	118396	167884	211741	152593	300989	221316	145311	184508	155495	317168	377533	377533	0.464065	0.489444	0.497179	0.313604	0.444685	0.560853	0.404185	0.797252	0.586216	0.384895	0.488719	0.411871
AT5G52970.1	thylakoid lumen 15.0 kDa protein	0.172172	1.84507	0.905316	0.942594	0.661254	0.815867	0.805414	0.510871	0.660017	0.0887895	0.0811849	0.184065	0.0545967	0.0665224	0.245525	0.0348403	217.12	4	4	2h	10h	213744	186020	195438	220787	117260	174732	171609	188656	188210	167439	74462.3	151125	151162	140284	220787	0.9681	0.842532	0.885187	1	0.531101	0.791408	0.777262	0.854473	0.852452	0.758375	0.337259	0.684483
AT5G20920.1;AT5G20920.2	EIF2 BETA, EMB1401 - eukaryotic translation initiation factor 2 beta subunit	0.172282	6.68013	0.152358	0.775515	0.311497	0.651591	0.896396	0.134188	0.20286	0.115215	0.166614	0.301252	0.0569377	0.146518	0.165542	0.165476	79.52	1	1	8h	10h	3844.78	12682.1	48451.5	35671.8	5341.24	28448.1	37524	33156.8	54237	42998.7	929.207	13626.8	17348.7	4656.28	54237	0.0708884	0.233827	0.893329	0.657702	0.0984795	0.524515	0.691852	0.61133	1	0.792793	0.0171323	0.251244
AT3G11630.1	Thioredoxin superfamily protein	0.172534	1.64314	0.839072	0.760955	0.540375	0.663195	0.801026	0.510651	0.656537	0.0763195	0.0848441	0.0151638	0.0837003	0.281392	0.0854952	0.125345	1157.04	13	3	0h	10h	8.64718e+06	9.83594e+06	7.7204e+06	9.04195e+06	6.0698e+06	5.8336e+06	6.65258e+06	7.95631e+06	6.63101e+06	1.1014e+07	4.95848e+06	6.29017e+06	8.20731e+06	6.25491e+06	1.1014e+07	0.785106	0.893038	0.700961	0.820948	0.551097	0.529652	0.60401	0.72238	0.602051	1	0.450197	0.571105
AT3G17770.1	Dihydroxyacetone kinase	0.172881	4.10557	0.448147	0.572854	0.346318	0.481106	0.771554	0.187929	0.67281	0.201916	0.146127	0.0358284	0.0196587	0.323071	0.196743	0.112667	51.45	1	1	8h	10h	6893.15	13338.9	10598.7	15263.5	7245.58	8389.34	11173.8	10546.3	12259.6	22573.1	7382.46	1101.79	16985.7	13389	22573.1	0.305371	0.590923	0.469527	0.676182	0.320984	0.371653	0.495007	0.467205	0.543108	1	0.327047	0.04881
AT2G20580.1;AT4G28470.1	RPN1A, ATRPN1A - 26S proteasome regulatory subunit S2 1A	0.173123	2.31254	0.372927	0.436925	0.444384	0.537909	0.503458	0.48764	0.862408	0.187122	0.107117	0.0935899	0.121999	0.0552111	0.0246594	0.194585	412.53	8	7	24h	0h	87277.4	183267	131012	185961	185197	137188	226408	163825	168459	196781	170558	183208	362732	262914	362732	0.240611	0.505242	0.361182	0.512668	0.510563	0.378206	0.624176	0.451643	0.464418	0.542498	0.470203	0.505077
AT2G44120.1;AT2G44120.2;AT3G13580.1	Ribosomal protein L30/L7 family protein	0.173941	2.73319	0.343228	0.786845	0.378265	0.617084	0.391427	0.287885	0.368663	0.211835	0.301447	0.13314	0.0515283	0.0545123	0.0121853	0.119253	151.28	3	2	2h	10h	57501.6	146555	297260	170535	140429	84457.7	194265	172603	127814	104897	83015.6	88138.1	134655	84522.5	297260	0.193438	0.493018	1	0.57369	0.472409	0.28412	0.65352	0.580648	0.429973	0.352881	0.279269	0.296502
AT1G62780.1	unknown protein	0.175928	1.73224	0.648226	0.927688	0.713358	0.687361	0.717658	0.535544	0.544445	0.123551	0.102265	0.0155656	0.0925315	0.187666	0.160642	0.0556063	340.4	5	5	2h	10h	407609	534593	726754	621648	526435	510436	451991	547094	618001	425120	306656	471761	367102	424253	726754	0.560863	0.73559	1	0.855376	0.724364	0.702351	0.621932	0.752791	0.850358	0.584958	0.421953	0.649135
AT2G23950.1	Leucine-rich repeat protein kinase family protein	0.176018	1.98672	0.675522	0.797976	0.776528	0.616572	0.810746	0.635317	0.408082	0.120484	0.285704	0.129626	0.0615786	0.168202	0.101925	0.136315	24.98	1	1	8h	24h	234392	302046	397054	236626	344717	271930	262101	227524	369134	274686	280872	223639	200302	123759	397054	0.590327	0.760716	1	0.595953	0.868187	0.684868	0.660114	0.573029	0.929683	0.69181	0.707389	0.563245
AT3G58610.1	ketol-acid reductoisomerase	0.176123	1.54623	0.877618	0.950237	0.893194	0.872975	0.857662	0.914138	0.614553	0.0447773	0.00499541	0.136618	0.0615149	0.201296	0.0135162	0.153406	1287.53	18	18	2h	24h	4.26086e+06	4.57981e+06	4.76831e+06	4.80389e+06	4.98536e+06	4.01222e+06	4.61603e+06	4.17786e+06	5.03674e+06	3.6029e+06	4.55614e+06	4.65242e+06	3.6417e+06	2.54898e+06	5.03674e+06	0.845956	0.90928	0.946704	0.953769	0.989798	0.796591	0.916472	0.829477	1	0.715324	0.904581	0.923695
AT1G15950.1	CCR1, IRX4, ATCCR1 - cinnamoyl coa reductase 1	0.176173	2.37508	0.368037	0.833015	0.734321	0.703079	0.78153	0.874116	0.513517	0.0655505	0.0519022	0.195654	0.263252	0.308964	0.0150379	0.244714	129.19	2	2	10h	0h	37395.3	48171.8	92570	101103	101446	69280.7	60092.2	103371	116248	65454.5	102850	100378	79810.8	39579.8	116248	0.321686	0.414388	0.796314	0.869715	0.87267	0.595973	0.516931	0.889226	1	0.563059	0.884749	0.863482
AT1G18590.1	SOT17, ATSOT17, ATST5C - sulfotransferase 17	0.176487	3.8803	0.301885	0.784122	0.202078	0.693868	0.236295	0.374032	0.47158	0.133034	0.305297	0.126419	0.0831212	0.171293	0.224689	0.201468	116.55	3	2	2h	4h	15353.6	8058.34	22034.5	38776.3	4369.55	11302.1	24626.6	29184.8	4465.96	13859.3	8342.86	20664.4	23810.2	12762.1	38776.3	0.395954	0.207816	0.568245	1	0.112686	0.29147	0.635093	0.752644	0.115172	0.357417	0.215153	0.532911
AT3G12440.1	Polynucleotidyl transferase, ribonuclease H-like superfamily protein	0.176865	3.63331	0.644227	0.693069	0.633987	0.694366	0.501817	0.604473	0.191111	0.332134	0.434065	0.326081	0.213357	0.186637	0.063534	0.00476269	27.22	1	1	6h	24h	2426.1	5209.78	5926.39	2288.41	5123.73	2390.78	5009.18	3220.99	3756.08	2191.84	3316.1	3848.59	1112.64	1152.56	5926.39	0.409373	0.879082	1	0.386139	0.864561	0.403413	0.845232	0.543499	0.633789	0.369845	0.559547	0.649398
AT5G60270.1	Concanavalin A-like lectin protein kinase family protein	0.176921	13.8967	0.335722	0.0455302	0.0595712	0.179899	0.123487	0.118841	0.632722	0.0364587	0.044909	0.0483623	0.179773	0.125807	0.00971331	0.51941	20.76	1	1	24h	2h	2.49591e+06	2.91112e+06	110926	622369	204332	755102	2.47236e+06	425032	278049	1.71079e+06	901693	1.01231e+06	2.13757e+06	8.05283e+06	8.05283e+06	0.309942	0.361502	0.0137747	0.0772857	0.0253739	0.0937685	0.307018	0.0527805	0.0345282	0.212446	0.111972	0.125709
AT3G23640.1	HGL1 - heteroglycan glucosidase 1	0.176993	3.45926	0.886491	0.57006	0.461975	0.490936	0.616022	0.256266	0.406857	0.160525	0.264063	0.28724	0.0554875	0.257698	0.00796141	0.0952357	94.23	2	1	0h	10h	22768.8	17599.9	8728.18	17231	5894.07	15143.2	10284.7	12071.4	18175	9877.15	5706.69	5963.05	7730.35	10796.9	22768.8	1	0.772983	0.383339	0.756781	0.258866	0.665084	0.451701	0.530172	0.798242	0.433801	0.250636	0.261895
AT5G08370.1	AtAGAL2, AGAL2 - alpha-galactosidase 2	0.177401	2.54186	0.749374	0.626867	0.590812	0.472612	0.517449	0.469433	0.294813	0.354439	0.00150439	0.0680488	0.0251616	0.115596	0.002	0.160866	65.78	1	1	0h	24h	68637.8	34233	42953.8	43099.8	37249.4	43854.8	33660.3	31217.9	41126.9	29906.2	32123.8	32317.9	28042.9	12427.8	68637.8	1	0.498748	0.625804	0.627931	0.542694	0.63893	0.490404	0.45482	0.599187	0.435711	0.468019	0.470847
AT3G10670.1	ATNAP7, NAP7 - non-intrinsic ABC protein 7	0.178106	2.0477	0.658636	0.849565	0.703717	0.591948	0.804014	0.650448	0.414888	0.0566562	0.201904	0.00946412	0.0507394	0.277166	0.084514	0.172824	473.11	8	6	2h	24h	329767	372482	529021	376799	378725	371590	296445	334699	533108	324145	314901	378618	286329	156031	533108	0.618574	0.698698	0.992332	0.706797	0.710409	0.697025	0.55607	0.627826	1	0.608028	0.590688	0.710209
AT1G26160.1	Metal-dependent phosphohydrolase	0.178442	4.11878	0.277664	0.711412	0.73757	0.633075	0.596074	0.408548	0.179075	0.040208	0.372751	0.371132	0.376695	0.289444	0.0791303	0.143483	60.16	1	1	4h	24h	7196.21	8838.03	28151.3	12930.6	28873.5	13719	10588.3	25969.9	23120.2	11301.3	13411.8	10180.7	8099.96	2241.08	28873.5	0.249232	0.306095	0.974987	0.447837	1	0.47514	0.366712	0.899438	0.800741	0.391406	0.464502	0.352595
AT3G05730.1	Encodes a defensin-like (DEFL) family protein.	0.179524	10.0274	0.265812	0.626059	0.589469	0.293916	0.299981	0.3428	0.062435	0.0858969	0.528832	0.366681	0.127129	0.164114	0.152295	0.0813085	59.27	2	2	2h	24h	50584.2	31766.9	154905	39054.4	131476	51147.5	31604	59454	64444.6	28492.4	36419.9	69782.9	18577.5	765.419	154905	0.32655	0.205074	1	0.252119	0.848752	0.330187	0.204022	0.38381	0.416027	0.183935	0.235111	0.450489
AT4G25050.1	ACP4 - acyl carrier protein 4	0.17969	1.38081	0.845101	0.966131	0.818569	0.699683	0.874883	0.797402	0.736517	0.0521281	0.0478974	0.141807	0.0499124	0.099341	0.0391508	0.107524	551.42	4	4	2h	6h	3.39969e+06	3.11552e+06	3.85469e+06	3.59359e+06	3.54185e+06	2.76881e+06	2.83311e+06	2.56102e+06	3.10163e+06	3.64318e+06	2.96703e+06	3.18045e+06	3.13213e+06	2.54597e+06	3.85469e+06	0.881962	0.808241	1	0.932263	0.918842	0.718297	0.734976	0.66439	0.804638	0.945127	0.769719	0.825086
AT1G29900.1	CARB - carbamoyl phosphate synthetase B	0.180488	1.98162	0.737644	0.852191	0.763273	0.80036	0.755175	0.800901	0.430048	0.05894	0.209033	0.121873	0.122657	0.21865	0.00930472	0.190676	703.34	16	16	2h	24h	900209	1.00802e+06	1.29347e+06	911095	1.09873e+06	875800	923053	1.14742e+06	1.17677e+06	776813	1.02743e+06	1.04445e+06	730648	381857	1.29347e+06	0.695967	0.77932	1	0.704383	0.84945	0.677096	0.713628	0.887092	0.909784	0.600567	0.794322	0.80748
AT1G69830.1	ATAMY3, AMY3 - alpha-amylase-like 3	0.182965	1.66689	0.698342	0.812827	0.787308	0.795171	0.837564	0.734255	0.502471	0.0239803	0.162196	0.032622	0.0897886	0.22972	0.12828	0.10701	640.05	12	12	8h	24h	846594	888730	1.1524e+06	867408	1.00686e+06	949538	909084	1.06685e+06	1.24246e+06	838819	799582	1.02498e+06	718315	530287	1.24246e+06	0.681385	0.715298	0.927517	0.698137	0.810375	0.76424	0.731681	0.858661	1	0.675127	0.643547	0.824963
AT1G80600.1	WIN1 - HOPW1-1-interacting 1	0.183276	1.26712	0.922087	0.940626	0.959802	0.928873	0.99664	0.885989	0.786538	0.0360695	0.0274542	0.0452754	0.0276332	0.00475229	0.136173	0.0829677	467.34	9	9	8h	24h	1.30777e+06	1.38217e+06	1.40032e+06	1.34369e+06	1.44667e+06	1.35328e+06	1.32636e+06	1.38337e+06	1.45861e+06	1.44881e+06	1.43276e+06	1.15187e+06	1.23283e+06	1.06168e+06	1.45861e+06	0.896582	0.947592	0.960039	0.921213	0.991816	0.927787	0.909333	0.948413	1	0.993279	0.982278	0.7897
AT1G31180.1	ATIMD3, IMD3, IPMDH1 - isopropylmalate dehydrogenase 3	0.183802	1.24963	0.933178	0.795404	0.752648	0.803089	0.80939	0.746765	0.765576	0.0945	0.00651821	0.0540452	0.0551391	0.100361	0.00789256	0.0367644	613.47	9	5	0h	10h	811674	936881	749517	740881	740946	669339	715871	788928	824789	691816	704859	694402	692898	741609	936881	0.866357	1	0.800013	0.790794	0.790864	0.714433	0.7641	0.842079	0.880356	0.738424	0.752346	0.741184
AT1G76450.1	Photosystem II reaction center PsbP family protein	0.184363	1.88999	0.984859	0.597004	0.533158	0.633127	0.699705	0.521091	0.675668	0.0214125	0.0419927	0.132599	0.0626864	0.12081	0.234666	0.0998868	213.36	4	4	0h	10h	533785	550454	312278	344968	241867	345090	324108	372907	432178	338133	195498	378175	333045	410803	550454	0.969718	1	0.567311	0.626698	0.439396	0.626919	0.588801	0.677453	0.785131	0.61428	0.355157	0.687025
AT1G22400.1	UGT85A1, ATUGT85A1 - UDP-Glycosyltransferase superfamily protein	0.185187	16.018	0.0422367	0.103223	0.0622032	0.0805119	0.140269	0.0533022	0.676548	0.0160508	0.10408	0.00421116	0.00306807	0.161223	0.0386088	0.45743	114.97	4	4	24h	0h	36390.1	63133.5	34906.2	208322	69777.5	76794	92300.4	97412.3	30947.1	299574	94963.4	30634.3	416006	1.17817e+06	1.17817e+06	0.0308871	0.0535863	0.0296275	0.176819	0.0592255	0.065181	0.0783424	0.0826813	0.0262671	0.254271	0.0806027	0.0260017
AT3G48750.1	CDKA;1, CDC2AAT, CDK2, CDC2, CDC2A, CDKA1 - cell division control 2	0.185491	1.97288	0.64109	0.448352	0.405423	0.751507	0.519525	0.437741	0.79985	0.0621332	0.0181905	0.0988884	0.351422	0.0362022	0.1873	0.0587317	22.92	1	1	24h	4h	3186.85	3655.78	2461.37	2324.08	1790.46	2536.79	5336.71	2684.44	2635.94	2909.17	1629.3	3042.9	4046.94	4490.2	5336.71	0.597155	0.685025	0.461215	0.43549	0.335498	0.475348	1	0.503015	0.493926	0.545124	0.3053	0.570183
AT5G14260.1	Rubisco methyltransferase family protein	0.185784	1.85059	0.873164	0.732235	0.743918	0.646048	0.655	0.780447	0.471831	0.179373	0.126681	0.0162258	0.0102027	0.225743	0.179975	0.0421909	590.17	9	9	0h	24h	1.29456e+06	966164	1.06388e+06	831956	977896	948190	845685	827006	1.05458e+06	641292	845585	1.17508e+06	649433	572191	1.29456e+06	1	0.746328	0.821812	0.642658	0.755391	0.732445	0.653263	0.638834	0.814624	0.495376	0.653186	0.907709
AT4G12420.1	SKU5 - Cupredoxin superfamily protein	0.18583	1.61727	0.851889	0.654396	0.647887	0.62316	0.597747	0.733403	0.526744	0.209461	0.0579239	0.0566536	0.0962727	0.10052	0.0367479	0.0812096	234.57	4	4	0h	24h	614095	432186	376709	427014	373264	422465	340875	424484	410722	323425	434422	466336	358735	288207	614095	1	0.703778	0.613438	0.695355	0.607827	0.687948	0.555085	0.691235	0.668826	0.526669	0.707418	0.759387
AT3G08530.1	Clathrin, heavy chain	0.186685	2.21299	0.423724	0.937697	0.563023	0.481686	0.78608	0.51795	0.681633	0.0160627	0.0881104	0.208539	0.0623539	0.22763	0.275597	0.061675	795.36	15	2	2h	0h	41840.6	39656.1	96167	84184	39963.5	68324.9	42082.3	50562.4	91074	60116.1	68550.4	31069	61356.7	69744.5	96167	0.435082	0.412366	1	0.875393	0.415563	0.710482	0.437596	0.525777	0.947039	0.625122	0.712826	0.323073
AT3G47520.1	MDH - malate dehydrogenase	0.18835	1.36391	0.830263	0.817318	0.692518	0.736799	0.720207	0.649867	0.886361	0.0356034	0.12153	0.0652059	0.038214	0.0747139	0.0299766	0.16071	964.18	15	13	24h	10h	2.57507e+06	2.73611e+06	2.33932e+06	2.88904e+06	2.36249e+06	2.06754e+06	2.27022e+06	2.44307e+06	2.1346e+06	2.47255e+06	2.14639e+06	2.0108e+06	2.47154e+06	3.19849e+06	3.19849e+06	0.805088	0.855439	0.731383	0.903252	0.738626	0.646411	0.709778	0.763821	0.667376	0.773038	0.671063	0.62867
AT2G36460.1;AT2G36460.2	Aldolase superfamily protein	0.188677	1.44576	0.622028	0.627879	0.65514	0.629281	0.673697	0.780514	0.899303	0.0129129	0.146575	0.016327	0.0261699	0.105831	0.121247	0.142407	1940.69	27	11	24h	0h	1.3949e+06	1.35454e+06	1.1586e+06	1.61672e+06	1.42239e+06	1.47342e+06	1.34986e+06	1.43165e+06	1.32353e+06	1.6543e+06	1.53551e+06	1.91447e+06	1.76497e+06	2.21007e+06	2.21007e+06	0.631159	0.612897	0.524235	0.731524	0.643595	0.666685	0.610776	0.647785	0.598863	0.74853	0.694779	0.866248
AT3G59920.1	ATGDI2, GDI2 - RAB GDP dissociation inhibitor 2	0.188772	2.23813	0.41759	0.382917	0.41022	0.414689	0.453573	0.454336	0.857019	0.0541578	0.161804	0.00415239	0.113461	0.177859	0.0814782	0.202206	251.13	5	2	24h	2h	76752.1	92250.6	100637	54333.1	82415.9	83604.2	67679.5	100149	117232	66333.4	103595	80278.5	144489	202355	202355	0.379295	0.455886	0.49733	0.268505	0.407284	0.413157	0.33446	0.494918	0.579338	0.327808	0.511949	0.396722
AT1G12780.1	UGE1, ATUGE1 - UDP-D-glucose/UDP-D-galactose 4-epimerase 1	0.188778	3.8095	0.672065	0.674873	0.534734	0.686018	0.422484	0.615898	0.180081	0.0970993	0.459798	0.053354	0.119313	0.0163019	0.120942	0.197225	156.15	2	1	6h	24h	2777.23	2262.38	3749.34	1311.32	2146.35	1863.45	2888.44	2255.8	1627.26	1540.82	1988.57	2629.85	1198.07	152.305	3749.34	0.740725	0.603406	1	0.349747	0.572461	0.497007	0.770385	0.601651	0.434011	0.410957	0.53038	0.701417
AT2G24020.2;AT4G30620.1	Uncharacterised BCR, YbaB family COG0718	0.189115	2.37485	0.571315	0.954577	0.598392	0.804946	0.677425	0.401953	0.511454	0.0962263	0.0296031	0.0243788	0.275848	0.174417	0.246679	0.0618217	49.83	1	1	2h	10h	10659.8	13542.2	20662.2	19775.5	12309.4	13039.6	12918.1	21180.9	11736.2	16960.8	4819.19	12208.3	9907.16	11759	21180.9	0.503273	0.639357	0.97551	0.933645	0.581154	0.615631	0.609891	1	0.554094	0.800757	0.227525	0.576382
AT1G77500.1	Protein of unknown function (DUF630 and DUF632)	0.189888	1.37178	0.884844	0.866278	0.926221	0.798007	0.734382	0.81079	0.675196	0.0287555	0.00719895	0.104339	0.00408599	0.0364046	0.0664553	0.174198	23.82	1	1	4h	24h	334262	319244	321777	318017	369277	314788	295753	293619	280697	261685	282054	316759	203848	294821	369277	0.905177	0.864511	0.871368	0.861188	1	0.852443	0.800897	0.795118	0.760124	0.70864	0.763799	0.857781
AT1G13280.1	AOC4 - allene oxide cyclase 4	0.190086	4.24867	0.819437	0.192869	0.33379	0.297995	0.42477	0.421337	0.672503	0.255355	0.0133799	0.318172	0.147117	0.131832	0.0760922	0.13448	67.12	2	1	0h	2h	97527.1	62307.5	17887.2	19732.7	10611.8	54495.4	39208.1	18917.1	50518	32335.1	46339.2	35844.3	56313.3	74861.3	97527.1	1	0.638873	0.183408	0.20233	0.108809	0.558772	0.402023	0.193968	0.51799	0.33155	0.475142	0.367531
AT1G55210.1	Disease resistance-responsive (dirigent-like protein) family protein	0.190142	Infinity	0	0.317136	0.0771529	0.0703858	0.446411	0.0423351	0.614462	0	0.448498	0.00678591	0.0178906	0.400782	0.0598709	0.545233	50.96	1	1	24h	0h	0	0	0	12744.7	1646.68	1453.85	1160.1	1668.48	3275.52	14664.3	1701.31	0	4599.86	20093.4	20093.4	0	0	0	0.634272	0.0819513	0.0723545	0.0577352	0.0830363	0.163015	0.729806	0.0846702	0
AT3G27310.1	PUX1 - plant UBX domain-containing protein 1	0.190146	3.86425	0.519238	0.683901	0.441234	0.777643	0.492977	0.20124	0.748277	0.0987607	0.243916	0.250425	0.314461	0.0280357	0.202379	0.145075	56.88	1	1	6h	10h	24560.4	32193.4	27949.9	46801.8	14436.4	33791.3	30346.9	54651	25858.3	28025.1	3177.23	18818.7	46500.3	35287.8	54651	0.449404	0.589073	0.511426	0.856376	0.264157	0.618311	0.555286	1	0.473153	0.512801	0.0581367	0.344344
AT1G47128.1	RD21, RD21A - Granulin repeat cysteine protease family protein	0.190319	1.30246	0.779364	0.860431	0.722201	0.674483	0.878489	0.677778	0.789767	0.0125418	0.0503269	0.0736805	0.010817	0.171843	0.0829642	0.0736381	636.76	9	9	8h	6h	2.12504e+06	2.07722e+06	2.22374e+06	2.41562e+06	1.80656e+06	2.08748e+06	1.839e+06	1.79776e+06	2.04078e+06	2.69596e+06	1.6691e+06	1.98542e+06	1.9888e+06	2.26956e+06	2.69596e+06	0.788233	0.770496	0.824844	0.896017	0.670101	0.774301	0.682132	0.666834	0.756977	1	0.619114	0.736443
AT5G35170.2	adenylate kinase family protein	0.19039	1.82962	0.659004	0.999938	0.664992	0.732321	0.754609	0.578736	0.546528	0.0311053	8.77085e-05	0.157784	0.137973	0.293368	0.0687958	0.0252077	142.06	2	2	2h	24h	70931.2	75829.4	111350	111337	86470.5	61623.7	70680.6	92407.7	60927.2	107125	59025.7	69859.2	62840.8	58871.3	111350	0.637009	0.680998	1	0.999876	0.776563	0.553422	0.634759	0.829882	0.547167	0.962052	0.53009	0.627382
AT5G50850.1	MAB1 - Transketolase family protein	0.190579	1.42348	0.668681	0.802159	0.814014	0.768744	0.923154	0.805916	0.951853	0.0864364	0.174261	0.131937	0.015137	0.0273889	0.00209048	0.0680908	639.7	11	11	24h	0h	1.11874e+06	1.34383e+06	1.25017e+06	1.70396e+06	1.32711e+06	1.67068e+06	1.39583e+06	1.43525e+06	1.73552e+06	1.6642e+06	1.4867e+06	1.48126e+06	1.84136e+06	1.66405e+06	1.84136e+06	0.607561	0.729801	0.678938	0.92538	0.720721	0.907308	0.758041	0.779448	0.94252	0.903787	0.807394	0.804438
AT5G05010.1	clathrin adaptor complexes medium subunit family protein	0.190735	2.27334	0.50281	0.642164	0.421015	0.532915	0.824876	0.362847	0.490172	0.0969456	0.0544534	0.0545643	0.016405	0.247662	0.170124	0.184451	85.11	2	2	8h	10h	45041.8	59262.2	70599.7	62612.3	39666.3	47670	54071.4	56477.7	103721	67393	25157.7	50112.1	64369.1	37313.2	103721	0.434259	0.571361	0.680669	0.60366	0.382432	0.459598	0.521315	0.544515	1	0.649752	0.242551	0.483143
AT3G14290.1	PAE2 - 20S proteasome alpha subunit E2	0.19087	4.22758	0.368133	0.609133	0.757396	0.593484	0.5529	0.511449	0.179156	0.0286064	0.133982	0.343093	0.400029	0.308342	0.0354955	0.12715	711.08	10	1	4h	24h	7662.27	6864.09	13887.3	10148.9	19729.8	10156.7	6128.47	17290.1	15210.3	6606.89	10586	9595.58	5308.59	1760.82	19729.8	0.388361	0.347905	0.703872	0.514394	1	0.514793	0.31062	0.876347	0.770931	0.334869	0.536548	0.48635
AT5G04140.1	GLU1, GLS1, GLUS, FD-GOGAT - glutamate synthase 1	0.191443	1.32461	0.899055	0.871339	0.823476	0.769237	0.830359	0.901691	0.68072	0.103594	0.00918449	0.0642875	0.0425184	0.106436	0.139031	0.0495897	5942.39	77	66	10h	24h	4.66264e+07	3.96009e+07	4.2096e+07	4.14731e+07	4.16692e+07	3.73093e+07	3.833e+07	3.54465e+07	4.34285e+07	3.62102e+07	3.85256e+07	4.79544e+07	3.4325e+07	3.0962e+07	4.79544e+07	0.972307	0.825803	0.877833	0.864844	0.868934	0.778017	0.799302	0.739172	0.90562	0.755097	0.803381	1
AT1G24180.1	IAR4 - Thiamin diphosphate-binding fold (THDP-binding) superfamily protein	0.191919	3.60025	0.237466	0.278246	0.313629	0.365385	0.382647	0.262363	0.854938	0.202972	0.0476622	0.128042	0.149912	0.102111	0.0370682	0.205149	415.71	7	4	24h	0h	16710.2	67768.3	43498.2	55487.8	39682	71891.4	46137.3	83848.2	55220	80906.4	51330	42005.4	126269	177875	177875	0.0939433	0.380989	0.244544	0.311949	0.22309	0.404169	0.259381	0.471389	0.310443	0.45485	0.288574	0.236151
AT5G06600.1;AT3G11910.1;AT5G06600.3	UBP12 - ubiquitin-specific protease 12	0.19256	1.67322	0.577225	0.52473	0.495866	0.520991	0.529322	0.482973	0.80812	0.0650855	0.0917701	0.040556	0.00569141	0.0519285	0.0594282	0.27136	456.94	12	12	24h	10h	649591	762150	562323	721030	571310	641447	642025	632182	602389	692194	539226	642001	753580	1.22287e+06	1.22287e+06	0.531203	0.623248	0.459839	0.589621	0.467188	0.524543	0.525015	0.516966	0.492603	0.566041	0.440951	0.524996
AT1G48600.2;AT3G18000.1	PMEAMT, AtPMEAMT - S-adenosyl-L-methionine-dependent methyltransferases superfamily protein	0.192767	1.484	0.863266	0.829226	0.781049	0.817289	0.843818	0.581716	0.816184	0.193371	0.0330554	0.120354	0.057266	0.0575024	0.0962494	0.103889	432.31	7	7	0h	10h	343065	472195	380519	402593	408993	328622	405040	366799	417646	379247	242546	306820	350710	420086	472195	0.726532	1	0.805853	0.8526	0.866152	0.695946	0.857782	0.776795	0.884479	0.803158	0.513658	0.649775
AT3G54400.1	Eukaryotic aspartyl protease family protein	0.194245	2.99469	0.481492	0.566553	0.421021	0.371649	0.417043	0.725645	0.24231	0.132207	0.11083	0.0752558	0.121281	0.119767	0.387997	0.0879198	98.46	3	3	10h	24h	324663	219090	364158	275656	267779	207684	258278	161430	283305	187666	254823	564655	171926	101718	564655	0.574976	0.388007	0.644921	0.488184	0.474235	0.367807	0.457408	0.285891	0.501732	0.332355	0.45129	1
AT1G79230.2	ST1, ATMST1, MST1, ATRDH1 - mercaptopyruvate sulfurtransferase 1	0.194396	3.0541	0.735114	0.670891	0.687363	0.679212	0.767134	0.645463	0.251182	0.254261	0.0734335	0.0438801	0.225754	0.329322	0.0240185	0.229822	92.73	3	1	8h	24h	174252	105767	137668	117888	136825	125005	98959	159766	190460	101757	126170	119700	78791.5	16888.7	190460	0.914903	0.555324	0.722817	0.618966	0.718391	0.656335	0.51958	0.838843	1	0.534268	0.662447	0.62848
AT1G41830.1;AT4G22010.1	SKS6 - SKU5-similar 6	0.194441	3.30869	0.853795	0.258046	0.404545	0.436219	0.545396	0.453516	0.84298	0.0345014	0.263383	0.14688	0.0237111	0.153102	0.0251091	0.22206	127.42	3	1	0h	2h	40921.3	43328.7	3542.83	21920.4	14835.3	25084	22349.6	20695.2	32250.4	21567.7	23251.8	21499.8	33844.3	49338.5	49338.5	0.829398	0.878191	0.0718065	0.444286	0.300685	0.508405	0.452985	0.419452	0.653655	0.437137	0.471271	0.435761
AT1G64920.1	UDP-Glycosyltransferase superfamily protein	0.194465	3.35306	0.699846	0.520621	0.527424	0.550599	0.452073	0.287955	0.208719	0.424482	0.0702594	0.0149172	0.31883	0.204437	0.0416425	0.0487019	27.82	1	1	0h	24h	50530.8	20196.7	28817.8	23797	26118.1	27184.1	16430.2	39214.2	30148.3	15538.9	13062.7	16038.5	8806.56	12286.9	50530.8	1	0.399691	0.570302	0.47094	0.516876	0.537972	0.325153	0.776046	0.596632	0.307514	0.258509	0.3174
AT2G24130.1	Leucine-rich receptor-like protein kinase family protein	0.195309	2.52367	0.954802	0.68131	0.666326	0.578968	0.709718	0.378339	0.819721	0.0639191	0.293683	0.0952337	0.055384	0.358558	0.0496422	0.207366	23.16	1	1	0h	10h	8258.74	9079.48	8071.43	4300.44	5438.48	6661.31	4901.16	5612.31	8745.87	4141.87	3753.83	3116.41	8773.96	6111.32	9079.48	0.909605	1	0.888975	0.473644	0.598986	0.733667	0.539806	0.618131	0.963257	0.456179	0.413441	0.343236
AT1G09010.1	glycoside hydrolase family 2 protein	0.195447	2.54834	0.79206	0.310815	0.409688	0.549699	0.377261	0.565805	0.790424	0.199683	0.0352489	0.145633	0.120278	0.251162	0.138237	0.296385	33.78	1	1	0h	2h	11088.4	7733.15	3989.05	3396.77	3644.13	6091.17	7541.69	5520.68	2372.26	6592.49	7883.93	5561.16	6901.27	11881.4	11881.4	0.933257	0.650863	0.335739	0.28589	0.30671	0.512666	0.634749	0.46465	0.199662	0.554859	0.663553	0.468057
AT3G05530.1	RPT5A, ATS6A.2 - regulatory particle triple-A ATPase 5A	0.196343	2.23655	0.36822	0.447948	0.686922	0.645401	0.657728	0.700423	0.823544	0.0318991	0.178867	0.0110998	0.0986682	0.3049	0.137723	0.249546	87.1	3	3	24h	0h	52228.2	46198.9	76773.6	42965.3	90759.9	92857.9	95584.2	76934.6	116722	59092	80597.5	106629	133653	86485	133653	0.390776	0.345664	0.574427	0.32147	0.679074	0.694771	0.715169	0.575632	0.873324	0.442131	0.603038	0.797808
AT5G52920.1	PKP1, PKP-BETA1, PKP2 - plastidic pyruvate kinase beta subunit 1	0.19716	1.37322	0.941429	0.786159	0.7928	0.732686	0.748617	0.90978	0.685564	0.0114897	0.0718249	0.102867	0.018964	0.114766	0.127591	0.109122	188.64	5	5	0h	24h	226122	230059	202776	178166	209703	174457	174267	180765	201037	161714	198564	242281	147404	184794	242281	0.933304	0.949553	0.836947	0.735371	0.865538	0.720062	0.719276	0.746095	0.829769	0.667465	0.819559	1
AT3G47200.1	Plant protein of unknown function (DUF247)	0.198006	1.85436	0.606529	0.583806	0.828232	0.639937	0.504166	0.934906	0.579937	0.195292	0.100697	0.130228	0.0613637	0.202123	0.0920569	0.0735252	24.69	1	1	10h	8h	1.1542e+06	726100	1.0153e+06	794559	1.42654e+06	1.14106e+06	1.05919e+06	924676	559946	1.00302e+06	1.34825e+06	1.55005e+06	979519	818344	1.55005e+06	0.744621	0.468437	0.655009	0.512603	0.920317	0.736147	0.683328	0.596546	0.361244	0.647089	0.869812	1
AT3G02630.1	Plant stearoyl-acyl-carrier-protein desaturase family protein	0.198466	2.4569	0.881331	0.685733	0.523157	0.627823	0.541684	0.421925	0.358716	0.167824	0.34842	0.137239	0.0111015	0.041807	0.192409	0.0644034	181.47	3	2	0h	24h	48368.6	36888.9	21251.4	45084.6	20610.6	29998.2	29987.3	30746.7	24770.7	27630.4	13827.2	26988.7	19553.3	15147.9	48368.6	1	0.762661	0.439363	0.932103	0.426115	0.6202	0.619973	0.635673	0.512122	0.571246	0.285871	0.557978
AT3G14920.1	Peptide-N4-(N-acetyl-beta-glucosaminyl)asparagine amidase A protein	0.199292	2.3602	0.790919	0.721656	0.524121	0.414769	0.492497	0.335107	0.404291	0.295685	0.10081	0.23513	0.132765	0.116221	0.124012	0.0469493	31.57	1	1	0h	10h	16428.4	9558.65	13026.7	10684.6	5879.04	11341.9	5271.7	8356.27	6740.84	9441.02	6945.87	4064.67	6096.45	7187.24	16428.4	1	0.581838	0.79294	0.650373	0.357859	0.690383	0.32089	0.508648	0.410317	0.574678	0.422797	0.247418
AT1G31860.1	AT-IE, HISN2 - histidine biosynthesis bifunctional protein (HISIE)	0.199743	1.91544	0.837854	0.67815	0.437422	0.626534	0.603571	0.47359	0.507148	0.229309	0.0212436	0.0231486	0.174611	0.051979	0.0525541	0.210316	105.16	2	2	0h	4h	38768.5	57374.6	39770.4	38046.7	26036.1	24157.8	43031.1	28863.2	32520.8	36738.4	25039.9	29304.1	37629.9	20564.9	57374.6	0.675709	1	0.693172	0.663129	0.453791	0.421054	0.750002	0.503065	0.566816	0.640326	0.436428	0.510751
AT5G55310.1	TOP1BETA, TOP1 - DNA topoisomerase 1 beta	0.200181	3.18543	0.252407	0.764168	0.804027	0.664277	0.617101	0.494976	0.536858	0.0993535	0.321002	0.277148	0.0748326	0.367637	0.177822	0.146988	20.41	1	1	4h	0h	12997.1	23022.7	38329.5	70721.1	71352.5	43386.2	51173.4	43622.3	25483	62580.4	26346	44289.5	45722.2	30890	71352.5	0.182154	0.322661	0.537186	0.991151	1	0.608054	0.717192	0.611363	0.357143	0.87706	0.369237	0.620714
AT1G20510.1;AT1G20510.2	OPCL1 - OPC-8:0 CoA ligase1	0.200188	2.16758	0.635302	0.3924	0.516687	0.850558	0.556045	0.478368	0.773491	0.305556	0.0442024	0.13983	0.211343	0.15183	0.0228931	0.130971	125.76	2	2	6h	2h	20084.7	40786.6	17301.5	20296.2	20016.3	29489.9	33588.6	47907.4	31782	21495.3	23692.9	22141.8	32619.2	41492.7	47907.4	0.41924	0.851363	0.361144	0.423656	0.417812	0.615561	0.701116	1	0.663405	0.448685	0.494556	0.46218
[truncated: 1,552 more rows]
[truncated: 2 more columns]
