# Supplementary material for: Sustained mitogen-activated protein kinase activation reprograms defense metabolism and phosphoprotein profile in Arabidopsis thaliana
Source: Front Plant Sci. 2014 Oct 20;5:554. doi: 10.3389/fpls.2014.00554 (PMC4202796; doi:10.3389/fpls.2014.00554)
Supplement: Supplementary file 2 [file Presentation2.ZIP › SUPPTAB_S08 Differentially regulated proteins in ein3eil1 0-24 h after DEX treatment.xlsx]

## Sheet: upregulated to 24h
Table S8A. List of upregulated proteins in ein3eil1 DD line (0-24h with ANOVA p≤0.5 and Max fold change≥2.0)				Normalized abundance (relative to maximum)																		Normalized abundance																							Max. normalization of normalized abundance
	p, p-value/f, fold/conf, confidence/quant, quantitation			MEAN							SD											0h			2h			4h			6h			8h			10h			24h					0h			2h
Protein code	Description	Anova (p)	Max f change	0h	2h	4h	6h	8h	10h	24h	0h	2h	4h	6h	8h	10h	24h	Conf score	Peptide count	Peptides used for quant	Additional accession	replicate 1	replicate 2	replicate 3	replicate 1	replicate 2	replicate 3	replicate 1	replicate 2	replicate 3	replicate 1	replicate 2	replicate 3	replicate 1	replicate 2	replicate 3	replicate 1	replicate 2	replicate 3	replicate 1	replicate 2	replicate 3	Max.		replicate 1	replicate 2	replicate 3	replicate 1	replicate 2
AT1G60740.1	Thioredoxin superfamily protein	5.23803e-08	35.9653	0.0302992	0.0194484	0.0222271	0.0495034	0.0764212	0.209063	0.699467	0.0126387	0.00603158	0.00825432	0.00685288	0.0304099	0.0670006	0.283374	230.03	4	4		40193.9	45613.1	18279.6	16074.1	21020.1	29716.8	19632.8	20365.6	36358.3	64287.9	57156.2	48614.6	67338.3	67472	127719	242108	314729	161356	1.1451e+06	757225	500553	1.1451e+06		0.0351009	0.0398333	0.0159634	0.0140373	0.0183566
AT2G02010.1	GAD4 - glutamate decarboxylase 4	6.75731e-07	20.7491	0.0306422	0.0312754	0.0337672	0.0489044	0.0778202	0.241162	0.635797	0.0145847	0.00286541	0.00759051	0.00853733	0.0384889	0.0755004	0.344133	355.84	7	6	AT5G17330.1;AT2G02000.1	34095.5	20117	13114.8	21642.6	25328.8	21747.4	29431.5	26167.4	18594.7	29353.7	36264.4	41835.3	29054.4	56506.1	85426.9	162743	237544	129597	732404	433097	231480	732404		0.0465529	0.0274671	0.0179065	0.02955	0.0345831
AT1G26390.1	FAD-binding Berberine family protein	3.66238e-06	117.339	0.00401757	0.00402361	0.00684972	0.00529336	0.00854224	0.0126747	0.471419	0.000715805	0.00128509	0.00397309	0.00200983	0.00383078	0.00732668	0.470641	133.71	2	2	AT1G26400.1	1191.71	1479.05	1711.22	1734.94	1730.27	923.365	1645.61	4158.25	1667.16	2459.71	2221.78	1092.01	1941.48	2726.95	4648.63	3421.14	7659	2744.17	363568	115057	35553.5	363568		0.00327782	0.00406816	0.00470674	0.00477197	0.00475913
AT3G14990.1	Class I glutamine amidotransferase-like superfamily protein	7.38392e-06	2.13603	0.536855	0.435749	0.492795	0.45071	0.454539	0.428915	0.916175	0.0465019	0.0568825	0.0798126	0.0212705	0.0399176	0.0245697	0.126895	571.06	9	9	AT3G14990.2	958796	985616	835155	723631	861269	671191	1.00951e+06	773519	768421	743144	774130	816279	733870	756588	862919	728529	787264	704917	1.68846e+06	1.72583e+06	1.32921e+06	1.72583e+06		0.555555	0.571095	0.483914	0.419293	0.499045
AT1G54100.1	ALDH7B4 - aldehyde dehydrogenase 7B4	3.65112e-05	2.75009	0.458373	0.292259	0.306564	0.431827	0.521189	0.565081	0.80374	0.0533003	0.0310249	0.0541268	0.0194982	0.128637	0.0593154	0.186766	97.81	2	2		112488	130181	103831	80672.8	75031.7	65223.8	64372.4	91539.3	75830.6	103826	108956	113649	99935.2	129375	164674	131291	159383	136489	251978	197305	158291	251978		0.44642	0.516635	0.412065	0.320159	0.297771
AT5G38900.1	Thioredoxin superfamily protein	4.02659e-05	8.32823	0.121234	0.0834712	0.0792772	0.0999324	0.116965	0.161373	0.660239	0.0238643	0.0304287	0.0206187	0.0204985	0.0322169	0.050795	0.327611	204.09	4	4		108053	149123	107346	55011.5	115719	80247.1	59735.9	100952	77679.6	119335	102662	78475.6	88905.3	152389	110391	193002	189215	102992	1.00225e+06	635838	347087	1.00225e+06		0.107811	0.148788	0.107105	0.0548879	0.115459
AT2G45220.1	Plant invertase/pectin methylesterase inhibitor superfamily	5.19138e-05	29.1816	0.0430816	0.0246945	0.0170275	0.0211189	0.037984	0.01872	0.49689	0.0185924	0.00925833	0.00769163	0.0138619	0.00330411	0.00631794	0.440273	378.41	4	4		21445.8	42174	20831.4	14840.9	22728.1	10838.7	14181.9	13870.9	5325.54	12394.7	23477.5	5526.46	24241.5	23008.4	27208.7	11202.4	16777.6	8715.97	653421	201640	118975	653421		0.0328208	0.0645434	0.0318805	0.0227126	0.0347833
AT1G05010.1	EFE, ACO4, EAT1 - ethylene-forming enzyme	6.48511e-05	2.85556	0.309708	0.313833	0.365408	0.347591	0.516184	0.582256	0.88439	0.0625697	0.0675284	0.0748623	0.0751873	0.0636711	0.0617868	0.18075	506.23	6	6		694464	726445	489366	560325	805460	569933	900985	759375	593471	847798	751026	545117	923801	1.18444e+06	1.07557e+06	1.23068e+06	1.304e+06	1.05667e+06	2.056e+06	2.00886e+06	1.39006e+06	2.056e+06		0.337775	0.35333	0.238019	0.272532	0.391761
AT3G54640.1	TSA1, TRP3 - tryptophan synthase alpha chain	8.7696e-05	3.07484	0.279479	0.306369	0.303152	0.288648	0.352157	0.474696	0.859354	0.0764433	0.0763422	0.0498436	0.0191583	0.0479854	0.0486494	0.224335	282.42	5	4		613000	769746	437922	508770	838984	648083	771167	648331	555386	612161	673742	594494	645292	837161	811673	1.08176e+06	1.1013e+06	909339	2.1715e+06	2.12247e+06	1.3043e+06	2.1715e+06		0.282293	0.354477	0.201668	0.234294	0.386361
AT1G02930.1	ATGSTF6, GST1, ERD11, ATGSTF3, GSTF6, ATGST1 - glutathione S-transferase 6	8.87717e-05	3.11163	0.287646	0.258974	0.297352	0.285721	0.341748	0.476275	0.80583	0.0571713	0.0730927	0.088161	0.0332829	0.0109718	0.0914554	0.168927	755.21	13	6		3.13151e+06	3.22829e+06	2.2011e+06	2.22495e+06	3.40231e+06	2.08029e+06	3.93692e+06	2.64169e+06	2.27115e+06	3.19208e+06	2.77039e+06	2.54112e+06	3.26758e+06	3.42846e+06	3.47503e+06	5.42536e+06	5.04946e+06	3.70001e+06	9.92063e+06	7.19115e+06	6.87125e+06	9.92063e+06		0.315656	0.325411	0.221871	0.224275	0.342953
AT2G43820.1	GT, UGT74F2, ATSAGT1, SGT1, SAGT1 - UDP-glucosyltransferase 74F2	9.37314e-05	2.83766	0.438093	0.312462	0.264874	0.359699	0.405156	0.320466	0.751621	0.0745937	0.0331531	0.0512881	0.0173765	0.0752746	0.0204961	0.215107	111.33	1	1		57961.7	81708.5	74209.8	53075	54774.4	44696.5	33471.3	47664.1	48177.7	61800.8	56872.2	56934.3	54522.9	78878	64398.9	55854.2	51216.5	49382.8	162736	101882	102329	162736		0.356171	0.502094	0.456015	0.326142	0.336585
AT1G17745.1	PGDH - D-3-phosphoglycerate dehydrogenase	9.41285e-05	14.0904	0.0515284	0.0550931	0.0671489	0.0734346	0.126349	0.225815	0.726058	0.0327471	0.0408801	0.0150487	0.0160207	0.0141199	0.0340079	0.288715	148.87	2	2		1997.59	9386.24	6089.07	11000.9	5904.33	1776.42	9390.57	6010.26	7368.84	6676.78	7971.07	10253.3	16003.7	12852.5	13987.6	28925	21353.5	26293.7	113031	85183	47987	113031		0.017673	0.0830414	0.0538709	0.0973265	0.0522365
AT3G55410.1	2-oxoglutarate dehydrogenase, E1 component	0.000111389	2.88092	0.485052	0.508021	0.412471	0.264182	0.514681	0.485497	0.761086	0.0271025	0.0241407	0.0645766	0.0270589	0.0813647	0.106253	0.210957	132.18	2	2		65616	69577.2	62230.7	69074.3	65576.5	72121.8	47993.2	65343.4	54545.5	37407.2	38471.2	31647.7	59491.3	68536.3	81455.6	82513.2	57681.5	57410.3	135672	92633.7	81468.4	135672		0.483638	0.512835	0.458685	0.509128	0.483346
AT2G04400.1	Aldolase-type TIM barrel family protein	0.000180276	2.64656	0.310615	0.298315	0.343023	0.36415	0.377086	0.421564	0.789509	0.0341328	0.0409567	0.0708704	0.0528906	0.0297279	0.0336307	0.232571	202.95	4	4		199501	243780	206507	214255	232946	176857	293677	226650	197257	269858	280165	211758	270016	239608	279218	317481	293827	270579	697314	577859	376435	697314		0.286099	0.349599	0.296147	0.307257	0.334062
AT4G15530.1	PPDK - pyruvate orthophosphate dikinase	0.00022805	2.28425	0.561367	0.364414	0.499369	0.493477	0.508107	0.389746	0.832413	0.0411172	0.0751317	0.0708937	0.0607553	0.0758824	0.0237888	0.166043	227.62	4	4		265635	237193	232439	160917	190957	125429	226253	244025	183786	242814	189852	213680	194417	258649	212443	178216	173827	158439	436594	362059	291626	436594		0.608427	0.543281	0.532392	0.368573	0.43738
AT3G10030.1	aspartate/glutamate/uridylate kinase family protein	0.000238907	3.10561	0.380223	0.302294	0.270353	0.319987	0.290174	0.572416	0.839611	0.12083	0.0675654	0.0878614	0.0499384	0.0152174	0.119284	0.160079	21.19	1	1		317251	312930	168585	182154	266256	186643	260258	150518	157178	201164	264326	206734	191045	207602	210946	435739	461262	305521	700261	587512	476068	700261		0.453047	0.446877	0.240746	0.260123	0.380223
AT5G20960.1	AAO1, AO1, ATAO, AT-AO1, AOalpha, AtAO1 - aldehyde oxidase 1	0.000244831	Infinity	0	0	0.000655946	0.00337608	0	0.000612818	0.445081	0	0	0.00113613	0.00523654	0	0.00106143	0.485424	44.45	1	1		0	0	0	0	0	0	0	0	56.812	0	20.7811	271.623	0	0	0	0	0	53.0767	28870.3	6815.38	2863.15	28870.3		0	0	0	0	0
AT3G28930.1	AIG2 - AIG2-like (avirulence induced gene) family protein	0.000245664	4.22979	0.276159	0.184516	0.230238	0.265926	0.238134	0.454319	0.780465	0.0716679	0.0365942	0.0200957	0.0428841	0.0407194	0.0820891	0.332966	22.64	1	1		53807	44047.7	31487.8	24603.9	26504.8	35311.8	34096.4	39567.4	34171	45037.5	33795.6	45716.4	31192.7	43851	36489.2	76208.1	80261.2	56316.3	147385	156121	62034.4	156121		0.34465	0.282139	0.201689	0.157595	0.169771
AT3G48890.1	ATMP2, ATMAPR3, MSBP2, MAPR3 - membrane-associated progesterone binding protein 3	0.000299908	11.3227	0.174454	0.0642202	0.13297	0.146303	0.231592	0.272841	0.727149	0.0977757	0.0266922	0.0616534	0.0327594	0.0566214	0.0799416	0.312335	83.17	1	1		24674.9	42351.5	77809.2	19656	24034.9	9626.06	32299.7	55658.7	22436.2	47907.1	43174.2	30382.5	74830.3	71332	46110.5	85051	91254.3	50212.9	276740	220001	106953	276740		0.0891625	0.153037	0.281163	0.071027	0.08685
AT5G05730.1	ASA1, TRP5, AMT1, WEI2, JDL1 - anthranilate synthase alpha subunit 1	0.000304486	3.65728	0.176313	0.193829	0.176944	0.191832	0.208061	0.315507	0.644828	0.0370261	0.0145958	0.0481036	0.0184506	0.0121785	0.0686272	0.329526	284.92	4	4	AT2G29690.1	110712	82448.6	75151.4	103394	89826.2	101747	117923	76326.4	75021.8	107790	94353	89785.3	109414	98417.3	108794	153277	197744	129114	507263	296985	177043	507263		0.218253	0.162536	0.148151	0.203828	0.17708
AT3G24503.1	ALDH2C4, ALDH1A, REF1 - aldehyde dehydrogenase 2C4	0.000319581	3.70745	0.203253	0.199086	0.228858	0.233165	0.283201	0.347644	0.7381	0.0574981	0.0523071	0.0381551	0.0386423	0.0328267	0.0993084	0.25654	794.85	12	12		1.42289e+06	1.47917e+06	841548	1.03949e+06	1.59309e+06	1.03427e+06	1.56415e+06	1.51499e+06	1.13607e+06	1.68171e+06	1.40304e+06	1.20979e+06	1.65426e+06	1.96873e+06	1.59313e+06	2.53799e+06	2.43208e+06	1.43299e+06	6.13948e+06	4.46354e+06	2.99164e+06	6.13948e+06		0.23176	0.240928	0.137071	0.169313	0.259483
AT5G48540.1	receptor-like protein kinase-related family protein	0.000621753	4.05222	0.246254	0.176277	0.214704	0.258598	0.246043	0.329073	0.714312	0.0716391	0.044178	0.0651516	0.0615934	0.0331282	0.0915789	0.251799	325.33	5	4		109220	192874	137126	95813.9	134382	84211.4	160144	138018	84785.2	161115	186119	114001	140123	130400	168320	162506	258484	165947	594534	367574	311940	594534		0.183707	0.324411	0.230644	0.161158	0.226029
AT1G78900.1	VHA-A - vacuolar ATP synthase subunit A	0.000623808	2.37083	0.812247	0.587059	0.430639	0.538068	0.622917	0.376902	0.893573	0.164839	0.106231	0.142699	0.0740634	0.0957651	0.0221607	0.0282364	199.69	2	2		223041	206835	299202	141004	203462	182482	146835	159607	80101.8	186579	148176	148218	168665	219435	171033	112450	119554	106305	258853	267475	275748	299202		0.745452	0.691288	1	0.471267	0.680015
AT1G78830.1	Curculin-like (mannose-binding) lectin family protein	0.00065557	2.65402	0.668181	0.466739	0.416925	0.547067	0.628715	0.298911	0.793315	0.096418	0.0671711	0.0496578	0.0701092	0.143793	0.0752842	0.217824	273.94	4	4		477179	424269	356473	244478	321418	312790	251573	236747	296585	393531	311593	324787	488949	309157	385517	232359	192166	138207	627535	510878	355086	627535		0.760402	0.676089	0.568052	0.389584	0.512191
AT5G17990.1	TRP1, pat1 - tryptophan biosynthesis 1	0.000685401	2.44753	0.387346	0.313179	0.420711	0.38018	0.369478	0.462796	0.766513	0.0469449	0.0499595	0.0276743	0.0550211	0.0639961	0.068266	0.220705	171.01	4	4		142526	175903	144582	131642	140357	102357	168167	156347	178381	163181	165074	126191	130453	176562	134638	207435	191374	154392	398448	294142	223656	398448		0.357704	0.441471	0.362863	0.330387	0.352259
AT1G66410.1	CAM4, ACAM-4 - calmodulin 4	0.000715046	15.4831	0.34101	0.605755	0.342187	0.0469838	0.656239	0.0912525	0.727452	0.126607	0.143788	0.26197	0.00811266	0.304812	0.0515628	0.134562	92.01	1	1	AT2G27030.1	31241.5	39548.9	17817.1	45117.8	66845.6	45435.3	39229.8	45956.5	3727.13	4772.46	4068.6	3367.14	47618.9	36284.4	86612.9	2748.73	10604.8	10357.4	72282.3	66813.4	49924.6	86612.9		0.360702	0.456617	0.20571	0.520913	0.771774
AT4G37910.1	mtHsc70-1 - mitochondrial heat shock protein 70-1	0.000719779	2.17657	0.37637	0.443198	0.525942	0.595556	0.573919	0.794891	0.819197	0.0675102	0.108511	0.124025	0.0690174	0.0523126	0.0555642	0.183064	469.44	6	6	AT5G09590.1	175607	183562	241396	300341	217594	189267	351752	222225	265256	357935	287427	304952	336771	294954	284064	454238	418565	395586	531892	438087	337195	531892		0.330155	0.345111	0.453844	0.564665	0.409094
AT2G30140.1	UDP-Glycosyltransferase superfamily protein	0.00074229	4.59917	0.210891	0.166811	0.208114	0.375206	0.215512	0.29421	0.767192	0.0157699	0.0554062	0.0455349	0.0194717	0.114475	0.0445573	0.324809	25.81	1	1		5195.08	6032.04	5579.95	5979.64	4264.33	3050.14	4750.64	4912.93	6922.24	9754.35	9590.73	10557.2	4207.12	9226.35	3741.89	6514.68	8828.92	8103.63	26565.2	24053.4	10523.3	26565.2		0.19556	0.227065	0.210047	0.225093	0.160523
AT5G20830.1	SUS1, ASUS1, atsus1 - sucrose synthase 1	0.000783054	3.51767	0.336988	0.240241	0.195989	0.226049	0.286861	0.317996	0.689423	0.0709209	0.0297237	0.0265929	0.0736139	0.0691701	0.0442347	0.273985	91.52	2	2		43335.8	62319.4	44825.4	33927.9	40805.4	32544.9	33363.9	28655.9	25498	42467.9	21381.3	37092	48291.7	30816.9	48987.7	43762.4	43305.8	54931.5	148848	87273.8	71736.3	148848		0.29114	0.418677	0.301148	0.227936	0.274141
AT1G10700.1	PRS3 - phosphoribosyl pyrophosphate (PRPP) synthase 3	0.000801607	3.20811	0.262003	0.417595	0.282501	0.249675	0.230114	0.274721	0.738229	0.0645665	0.14781	0.0331138	0.0503029	0.01699	0.0547779	0.241203	120.81	2	2		18506.3	19973.4	12149.3	16559.7	28830.6	35305	20486.4	17837.4	16266.2	19700.6	13449	15097.2	14437.9	13971.9	16056.9	13680.8	19102.2	20303.6	64412.7	44426.7	33814.6	64412.7		0.287308	0.310084	0.188617	0.257088	0.447592
AT1G02920.1	ATGSTF7, GST11, ATGSTF8, GSTF7, ATGST11 - glutathione S-transferase 7	0.000808783	3.73139	0.266489	0.220944	0.226238	0.239013	0.326335	0.396455	0.824427	0.0953131	0.0848084	0.0215673	0.0237276	0.0641042	0.101922	0.240062	960.04	13	6		3.24072e+06	3.07624e+06	1.54191e+06	1.29031e+06	2.94754e+06	2.27788e+06	2.3592e+06	2.33303e+06	1.97961e+06	2.37418e+06	2.56947e+06	2.10494e+06	2.69442e+06	3.91114e+06	3.0182e+06	4.48049e+06	4.47082e+06	2.74031e+06	9.83014e+06	9.06742e+06	5.41514e+06	9.83014e+06		0.329672	0.312939	0.156856	0.131261	0.299847
AT3G52930.1	Aldolase superfamily protein	0.000984241	2.45325	0.505863	0.566183	0.432899	0.338267	0.451387	0.451991	0.829852	0.0639006	0.0953327	0.0807988	0.0678401	0.0147748	0.0604603	0.204974	164.98	2	2		645126	509897	635235	788900	648270	566564	559413	571776	400850	371771	489146	336217	548327	535325	513816	453862	592001	553743	1.17967e+06	1.04668e+06	710511	1.17967e+06		0.546869	0.432236	0.538484	0.668744	0.549533
AT3G09840.1	CDC48, ATCDC48, CDC48A - cell division cycle 48	0.000990967	2.09968	0.432133	0.430664	0.528841	0.370333	0.535599	0.568983	0.77758	0.0401784	0.0874822	0.0813336	0.0472128	0.0337578	0.0525225	0.196416	293.68	4	4	AT3G53230.1;AT5G03340.1	367657	413690	345201	369722	452417	300578	540226	408527	429907	331025	357451	276963	491946	433916	470416	539213	447977	496116	868982	612453	545675	868982		0.423089	0.476063	0.397248	0.425466	0.520629
AT3G12800.1	SDRB, DECR - short-chain dehydrogenase-reductase B	0.00105055	2.26149	0.695281	0.74277	0.41473	0.468628	0.670991	0.614341	0.937909	0.00856693	0.106302	0.135355	0.0203022	0.205973	0.0763517	0.0722702	54.17	1	1		30141.4	29741.9	29408.9	37050.4	29074.4	29266	13923.9	24420.1	14918	21037.4	19371.2	19775.4	27028.6	20877.8	38266.3	22702.5	27106.5	29088.2	42808.6	36754.5	40888.6	42808.6		0.704096	0.694763	0.686985	0.86549	0.679172
AT2G29350.1	SAG13 - senescence-associated gene 13	0.00116377	4.02048	0.210242	0.191399	0.179847	0.174374	0.257195	0.257064	0.701066	0.0350075	0.100918	0.00620485	0.035524	0.0626888	0.0351467	0.293609	62.4	1	1		172415	223606	166964	87476	266393	158658	165377	154494	161723	142435	191824	132678	176431	287971	224311	256893	236219	195253	892597	615992	368721	892597		0.193161	0.250511	0.187054	0.0980016	0.298448
AT1G62740.1	Hop2 - stress-inducible protein, putative	0.00118849	7.33364	0.548924	0.31653	0.462623	0.103649	0.31289	0.54168	0.760122	0.0659653	0.16819	0.1523	0.093247	0.15363	0.0274745	0.217892	61.36	1	1		7540.93	8583.56	9601.95	2992.7	7932.4	3909.73	5387.81	9914.27	6379.71	975.665	3286.92	595.12	2143.61	5926.84	6593.79	8955.82	8175.99	8255.13	15622.4	11028.1	8974.26	15622.4		0.482701	0.549441	0.614629	0.191565	0.507759
AT5G54500.1	FQR1 - flavodoxin-like quinone reductase 1	0.00125916	3.04199	0.245463	0.218264	0.243471	0.278436	0.262438	0.319731	0.663957	0.0410965	0.0542604	0.0632177	0.0410619	0.0128563	0.0506874	0.295671	405.28	8	3	AT5G54500.2	767339	725396	552077	556820	775213	486202	878403	564308	585507	877484	790570	651443	717682	768662	699880	969100	969090	725310	2.77681e+06	1.52213e+06	1.2321e+06	2.77681e+06		0.276338	0.261233	0.198817	0.200525	0.279174
AT3G01390.1	VMA10, AVMA10 - vacuolar membrane ATPase 10	0.00126032	Infinity	0.100508	0.0230142	0	0	0.0345014	0	0.424914	0.0665307	0.0398618	0	0	0.0597582	0	0.49848	52.4	1	1		787.073	1125.75	2691.42	0	0	1054.28	0	0	0	0	0	0	0	1580.5	0	0	0	0	1777.55	15269.9	2417.74	15269.9		0.0515439	0.0737232	0.176256	0	0
AT3G28940.1	AIG2-like (avirulence induced gene) family protein	0.00151068	2.49772	0.312574	0.302254	0.310297	0.272777	0.350217	0.374638	0.681321	0.0253161	0.0123195	0.0780997	0.024758	0.0455068	0.0320801	0.28106	147.85	2	2		115010	135306	125964	123705	115599	124554	158449	118427	96663.9	117113	113029	98231	132232	161468	127896	147974	138800	164220	401271	230795	188118	401271		0.286615	0.337194	0.313912	0.308282	0.288082
AT1G45145.1	ATTRX5, ATH5, LIV1, TRX5 - thioredoxin H-type 5	0.00156142	3.72373	0.415845	0.252251	0.202862	0.363939	0.270064	0.214851	0.755405	0.0909686	0.122449	0.0644273	0.0623017	0.0129402	0.029062	0.236588	89.74	1	1		32659.4	37440.9	23920.8	8947.48	27077.1	21008.5	9690.01	18346.8	17829.6	26040	32661.5	23583.9	19637.3	19959.1	21464.2	13694	17101.1	17781.9	75365.5	55656	39772.8	75365.5		0.433347	0.496792	0.317397	0.118721	0.359278
AT5G55300.1	MGO1, TOP1ALPHA, TOP1 - DNA topoisomerase I alpha	0.00168316	2.47092	0.612052	0.918592	0.496186	0.401575	0.793729	0.785602	0.99226	0.182095	0.0211278	0.0389011	0.16878	0.194454	0.0836088	0.011266	29.46	2	2		49714.2	90030.4	87215.7	116232	113383	111016	63866.3	55786.2	64342.5	71188.6	29540.1	48182.6	96904.7	74699.3	122725	106174	99287.6	85853.8	123290	123606	121052	123606		0.402198	0.728365	0.705593	0.940339	0.917293
AT4G21580.1	oxidoreductase, zinc-binding dehydrogenase family protein	0.00175038	2.10307	0.532881	0.397061	0.393153	0.377223	0.538333	0.469966	0.793328	0.0799585	0.0731236	0.122939	0.00560168	0.0715207	0.0177105	0.178986	136.35	2	2	AT4G21580.2	112856	123178	91121.9	65068.3	94584	84118.6	108514	72956.8	59901.6	76395.1	78510.3	76686.5	97392.7	126138	106973	99967	92744.9	95818.4	204646	141393	141015	204646		0.551469	0.601908	0.445266	0.317955	0.462183
AT1G10590.1	Nucleic acid-binding, OB-fold-like protein	0.00176158	2.92697	0.742741	0.820868	0.64555	0.298868	0.560766	0.696996	0.874778	0.194425	0.122776	0.0906884	0.0706498	0.145128	0.203798	0.20362	37.78	2	2		21984.2	32880	37775.4	38783.7	28669.8	34930.6	28589.3	29416.4	22511.7	10356.8	15787.6	11132.4	16404	27539.8	25998.8	20049.5	36906.8	29977.8	40931.4	41575.6	26601.2	41575.6		0.528778	0.790849	0.908596	0.932848	0.689583
AT4G25900.1	Galactose mutarotase-like superfamily protein	0.0018448	3.39115	0.523811	0.607061	0.365103	0.239995	0.584026	0.449353	0.813857	0.124009	0.124248	0.108442	0.0706267	0.084624	0.197443	0.182853	106.32	2	2		114591	76417.8	79075	80645.7	110257	122105	58667.7	83091.6	46492.6	54329.8	39065.9	30348.5	84202.3	112379	104550	65919.1	115377	50396.5	138715	171871	109049	171871		0.666726	0.444623	0.460084	0.469222	0.641513
AT3G16530.1	Legume lectin family protein	0.00196363	2.73014	0.398414	0.288339	0.313805	0.344901	0.415819	0.512358	0.787207	0.135521	0.0354308	0.0442467	0.0363357	0.046568	0.127909	0.241157	631.77	6	4	AT1G53080.1	840554	1.24606e+06	639263	687868	718876	566017	740761	801658	604576	881381	750439	727925	835993	961860	1.0471e+06	1.27009e+06	1.3958e+06	839560	2.2806e+06	1.90741e+06	1.19791e+06	2.2806e+06		0.368567	0.546371	0.280304	0.301617	0.315213
AT5G64120.1	Peroxidase superfamily protein	0.00199968	15.7482	0.0945107	0.101314	0.038422	0.145949	0.13417	0.239389	0.605078	0.0209911	0.0501186	0.0237017	0.114994	0.0715074	0.0334683	0.342746	64.6	1	1		5485.03	4443.56	3497.78	6136.71	2057.4	6198.78	2616.23	2306.22	535.851	3006.91	13131.9	4595.03	8944.82	2522.12	7593.57	10830.4	13112	10065.6	47354	20363.9	18240.7	47354		0.11583	0.0938371	0.0738645	0.129592	0.0434472
AT4G20850.1	TPP2 - tripeptidyl peptidase ii	0.00206707	6.4184	0.33631	0.711356	0.281438	0.113512	0.57757	0.338577	0.728567	0.322187	0.296658	0.111183	0.0245062	0.198695	0.0539969	0.124027	123.39	3	3		47747.2	9775.38	10491.4	27456	48993.9	67412.1	20626.4	25502.2	10788.3	6099.54	7468.5	9388.23	25412.5	39195.5	52197.6	18676.5	24308.2	25487.8	41629.8	58137.7	47575.1	67412.1		0.708289	0.145009	0.155631	0.407286	0.726782
AT3G17790.1	ATACP5, ATPAP17, PAP17 - purple acid phosphatase 17	0.00230836	8.35479	0.240651	0.105547	0.212499	0.12225	0.406692	0.214827	0.881826	0.222975	0.00838626	0.142712	0.0374388	0.0840896	0.0728484	0.132883	24.34	1	1		3509.46	10593.2	1439.59	2113.82	2468.8	2234.07	7875.61	1798.6	4049.85	2947.9	3231.82	1715.68	10263.8	6747.87	9254.13	4009.85	6407.36	3457.18	19536.7	15887.3	21528	21528		0.163018	0.492065	0.0668703	0.098189	0.114678
AT2G28760.1	UXS6 - UDP-XYL synthase 6	0.00239415	9.16903	0.177347	0.0700727	0.0795467	0.0701211	0.211135	0.178766	0.642498	0.110353	0.0388301	0.0439192	0.0238126	0.0529007	0.0825804	0.392086	137.06	2	2	AT3G46440.1	7206.1	27984.5	15303	4027.84	10863.7	5059.33	6101	12248.6	4298.68	6986.18	4247.59	8730.92	15086.9	19901.4	25125.3	25690.7	14684.8	10522.1	94905.7	66844.1	21180.4	94905.7		0.075929	0.294866	0.161245	0.0424405	0.114469
AT2G29700.1	ATPH1, PH1 - pleckstrin homologue 1	0.00249129	2.63168	0.593337	0.538116	0.408524	0.693394	0.316922	0.576802	0.834037	0.117217	0.0815449	0.162312	0.0658004	0.110568	0.0497925	0.166445	66.2	1	1		38893.4	52401.2	36879.2	32178.1	40583.6	43483.3	21355.5	24073.7	42821	50480.7	44939.8	54367.9	22847	30769.3	14845.9	44224.4	42914	37463.7	60125.8	72007.4	48037.2	72007.4		0.540131	0.72772	0.512159	0.446872	0.563603
AT1G20260.1	ATPase, V1 complex, subunit B protein	0.00257801	2.07335	0.658483	0.461894	0.468293	0.550479	0.512202	0.410323	0.850742	0.0733315	0.0644762	0.116667	0.0647503	0.0894535	0.0623795	0.155018	260.91	3	3	AT4G38510.1	258923	278334	222746	170012	157651	205441	207818	204297	128375	223606	228580	183161	158619	225010	207540	161190	180022	132372	384724	331510	265668	384724		0.673011	0.723464	0.578975	0.441906	0.409778
AT4G20830.1	FAD-binding Berberine family protein	0.00274085	2.84192	0.302013	0.232726	0.240716	0.302934	0.294219	0.340276	0.661389	0.0198603	0.0189356	0.0145798	0.0717532	0.00689339	0.0786021	0.310967	146.62	4	4	AT4G20840.1	89818.5	101386	91724.5	67043.9	78834.1	72141.3	76156.4	79146	70202.6	115329	97635.6	70826.5	91948.5	93990.6	89687.3	118063	122669	78040.7	312269	185974	121350	312269		0.287631	0.324674	0.293735	0.214699	0.252455
AT5G08670.1	ATP synthase alpha/beta family protein	0.00299476	2.29824	0.712413	0.576586	0.582305	0.842077	0.584813	0.370606	0.851742	0.151687	0.0808044	0.217014	0.108357	0.0287815	0.0674568	0.130177	829.34	10	7		2.90772e+06	2.26655e+06	1.91539e+06	1.60319e+06	2.06275e+06	2.07203e+06	1.95465e+06	2.63972e+06	1.20051e+06	2.57614e+06	3.20824e+06	2.59565e+06	2.03985e+06	1.84963e+06	1.93035e+06	1.21762e+06	1.45879e+06	1.01172e+06	2.65071e+06	3.3172e+06	2.50829e+06	3.3172e+06		0.876557	0.683271	0.577411	0.483295	0.621834
AT5G02490.1	Heat shock protein 70 (Hsp 70) family protein	0.00309382	6.83984	0.367531	0.103159	0.333887	0.486077	0.232536	0.528955	0.705588	0.181156	0.0533789	0.0431532	0.0808796	0.0623175	0.310081	0.255845	78.99	3	1		29327.2	83118.8	90228.8	30087.8	11544.5	15254.4	52997.7	62352.4	68771.5	106473	81842.3	79731.8	35559.2	55954	36718.4	144576	113151	33965.3	183816	106529	98750.3	183816		0.159546	0.452184	0.490864	0.163684	0.0628047
AT5G13200.1	GRAM domain family protein	0.00313001	4.18302	0.227699	0.152557	0.274748	0.301564	0.336207	0.27024	0.638148	0.0766536	0.0522181	0.0549191	0.0394509	0.0790143	0.0527446	0.313611	110.83	3	2		34222.6	68829	64031.2	41064.4	47792.5	23087.2	59769.5	82708.9	59128.3	84286.3	71665.9	65331.6	60675.2	88024.3	98004.8	56233.5	80698.6	61366.3	244595	108850	114819	244595		0.139915	0.281399	0.261784	0.167887	0.195394
AT2G32240.1	unknown protein	0.00319522	18.3066	0.0956104	0.0318263	0.115225	0.28532	0.131004	0.343578	0.582632	0.0411719	0.0232541	0.109768	0.0661541	0.068524	0.132574	0.388737	135.01	5	4		6324.78	9831.59	4070.12	2197.19	628.553	3907.16	1296.98	16534.1	6544.84	15463.8	24793.7	20102.4	4193.28	13824.9	9695.8	34095.5	23085.8	15502.9	70517.1	36458.6	16280.7	70517.1		0.0896915	0.139421	0.0577182	0.0311582	0.00891349
AT2G24200.1	Cytosol aminopeptidase family protein	0.00346173	2.11338	0.40237	0.380662	0.445909	0.357755	0.431731	0.474063	0.756073	0.0741176	0.0599691	0.0763426	0.0213151	0.0485976	0.0673112	0.221985	366.59	6	6	AT2G24200.3	1.44872e+06	1.54989e+06	1.07503e+06	1.22695e+06	1.50958e+06	1.11734e+06	1.77768e+06	1.26575e+06	1.47101e+06	1.16237e+06	1.29028e+06	1.16931e+06	1.28319e+06	1.60904e+06	1.47866e+06	1.63976e+06	1.80436e+06	1.35535e+06	3.37471e+06	2.37012e+06	1.90975e+06	3.37471e+06		0.429289	0.459266	0.318555	0.363572	0.447321
AT5G54810.1	TSB1, TRPB, TRP2, ATTSB1 - tryptophan synthase beta-subunit 1	0.00360959	2.43703	0.349081	0.393861	0.448058	0.430454	0.505196	0.583078	0.850721	0.099514	0.0674834	0.0556794	0.0469454	0.0756158	0.133495	0.225697	633.41	8	3		584754	716250	395547	545732	758779	609669	827794	693426	656361	756086	611438	724501	692772	937504	824998	1.03844e+06	1.09808e+06	697261	1.62001e+06	1.55697e+06	957556	1.62001e+06		0.360956	0.442125	0.244163	0.336869	0.468378
AT2G38860.1	YLS5 - Class I glutamine amidotransferase-like superfamily protein	0.00369504	4.66537	0.192131	0.138806	0.139997	0.176627	0.21751	0.289317	0.64758	0.0280365	0.0342134	0.0434807	0.066795	0.0257435	0.119206	0.354412	100.67	3	3		41652.2	49598.1	37265.8	28435.7	39516.9	24894.3	37212.1	36401.9	20029.9	55839.2	35473.7	26832.5	45805.2	55088.6	44598.5	65951.5	90335.4	37236.5	222966	145269	64929.7	222966		0.186809	0.222447	0.167137	0.127534	0.177233
AT5G02780.1	GSTL1 - glutathione transferase lambda 1	0.00419145	Infinity	0.00920614	0.0129573	0	0.0238854	0	0.0380778	0.717882	0.0159455	0.0224427	0	0.0239097	0	0.0108488	0.390388	73.65	1	1		1435.26	0	0	0	0	2020.08	0	0	0	0	2485.06	1238.75	0	0	0	2149.21	1349.49	2437.74	51967.6	45799.4	14152.8	51967.6		0.0276184	0	0	0	0
AT3G19010.1	2-oxoglutarate (2OG) and Fe(II)-dependent oxygenase superfamily protein	0.00443817	2.58139	0.369558	0.329618	0.378405	0.437287	0.55791	0.468255	0.850874	0.0615711	0.147493	0.0341277	0.0799462	0.083966	0.136733	0.174781	330.41	5	5	AT3G19010.2;AT3G19010.3	593214	790747	606081	404152	894507	476312	749405	651818	636461	859499	875777	619486	1.06141e+06	1.11293e+06	829963	1.0622e+06	882549	576768	1.60485e+06	1.79498e+06	1.18207e+06	1.79498e+06		0.330486	0.440533	0.337654	0.225157	0.498339
AT3G45140.1	LOX2, ATLOX2 - lipoxygenase 2	0.00445645	2.68166	0.736977	0.622947	0.288764	0.417225	0.690602	0.428055	0.774366	0.156018	0.215981	0.0793969	0.084238	0.215433	0.0531233	0.211425	111.49	2	2		73943.4	54739.2	84380.4	39424.8	59625.4	81046.2	31205.1	33209	19068.7	30833.7	44957.6	44830.1	44324.3	85441.4	69890	43300.2	35424.2	45028	71532.1	96367.9	55972.2	96367.9		0.767303	0.568023	0.875606	0.409107	0.618727
AT1G56070.1	LOS1 - Ribosomal protein S5/Elongation factor G/III/V family protein	0.0046295	2.04799	0.630256	0.459015	0.584023	0.535354	0.802624	0.709795	0.94006	0.105777	0.116249	0.195478	0.110695	0.0810497	0.0557302	0.0786687	126.83	2	2		256065	326700	240222	257322	179872	162188	213844	351960	196813	282236	185943	230886	386642	316505	344919	315274	329419	282157	421861	435267	370403	435267		0.588295	0.750575	0.551897	0.591183	0.413246
AT1G13060.1	PBE1 - 20S proteasome beta subunit E1	0.00470482	2.1838	0.41023	0.401156	0.393283	0.499126	0.68542	0.789766	0.858851	0.0907559	0.0889801	0.08832	0.154882	0.0678135	0.218941	0.222559	52.01	1	1	AT1G13060.2	75578.7	116236	89041.2	81181.2	114945	78517.3	67249.6	95853	106150	140090	73700.6	127926	138778	162775	167706	227808	184708	128180	222336	228210	137449	228210		0.33118	0.509337	0.390172	0.35573	0.50368
AT5G39050.1	HXXXD-type acyl-transferase family protein	0.00488441	8.92813	0.143962	0.0868969	0.123024	0.167886	0.065694	0.20174	0.586525	0.0913795	0.0544548	0.0296889	0.06886	0.0184291	0.0849831	0.359765	82.4	2	2		4020.21	20466.1	15214.1	13614	6322.3	4027.31	13853.3	11646.6	8426.53	12835.6	10814.4	22648	4174.19	6459.1	7483.2	27545.3	13526.9	14561.7	91923.6	38108.9	31714	91923.6		0.0437343	0.222642	0.165508	0.148101	0.0687778
AT2G33150.1	PKT3, PED1, KAT2 - peroxisomal 3-ketoacyl-CoA thiolase 3	0.00497448	2.35216	0.457984	0.320531	0.491658	0.314221	0.408968	0.47132	0.739097	0.0927482	0.0240658	0.0607505	0.105577	0.0451603	0.0780262	0.226164	158.46	3	3		333879	343566	232645	220612	193938	222398	371834	298023	307147	237047	128383	258978	241109	270644	300935	360178	318938	257473	662388	409694	396626	662388		0.504053	0.518678	0.351221	0.333056	0.292786
AT5G28840.1	GME - GDP-D-mannose 3',5'-epimerase	0.00501521	4.73378	0.788377	0.187753	0.635486	0.861114	0.648225	0.776944	0.888781	0.25646	0.153355	0.338755	0.115158	0.22632	0.1468	0.119054	97.47	1	1		115105	221954	215517	83834	14628.9	33133.6	61259.2	215729	168426	231974	182193	189391	165771	195687	92885.6	198100	204379	142084	233634	211006	178309	233634		0.49267	0.950006	0.922456	0.358826	0.0626146
AT5G19550.1	ASP2, AAT2 - aspartate aminotransferase 2	0.00558572	2.30935	0.377305	0.484103	0.486954	0.413761	0.618403	0.575913	0.87133	0.0660613	0.121751	0.0532518	0.114496	0.0726387	0.1961	0.113172	138.58	2	1	AT1G62800.1	35250.5	44027.8	31426.2	34475	49595.2	57969.6	51903.3	41825.9	49147.2	39247.6	29928.5	52224.8	53374.4	67582.9	60487.2	77749.1	50474.9	40753.8	97802.8	80859.6	76993	97802.8		0.360424	0.450169	0.321322	0.352495	0.507094
AT2G44490.1	PEN2, BGLU26 - Glycosyl hydrolase superfamily protein	0.0060797	2.46343	0.375701	0.344533	0.326299	0.459645	0.583447	0.696421	0.803815	0.0792247	0.137828	0.11259	0.0264162	0.0863633	0.15161	0.225135	104	2	2		23473.6	32685.4	35962.7	37282	31629.4	15568	17716.5	36102.4	26189.4	37818.5	39591.3	35294.9	55712.8	42442.9	44905.2	61943.9	66012	42806.2	81733.1	69754.2	45607.8	81733.1		0.287198	0.399904	0.440001	0.456143	0.386984
AT4G34200.1	EDA9 - D-3-phosphoglycerate dehydrogenase	0.00636026	2.05712	0.456375	0.570184	0.430804	0.385751	0.591955	0.613238	0.793535	0.101247	0.114742	0.0463376	0.063099	0.0177513	0.0283803	0.24041	110.79	2	2		54726.8	80226.3	84962.7	74011.4	89979.2	110767	77443.6	62976.3	67174.1	72437	61242	52204.8	98302.4	94069.4	92876.7	102010	93348.8	100146	136693	160625	85066.7	160625		0.340711	0.499463	0.52895	0.460771	0.560181
AT4G30530.1	Class I glutamine amidotransferase-like superfamily protein	0.00663107	2.09353	0.412059	0.434439	0.388171	0.465935	0.571163	0.64201	0.812649	0.0544689	0.122419	0.104806	0.0441253	0.134623	0.0310216	0.216661	263.99	5	5		392719	348725	300890	277069	479358	342518	429299	273658	278950	382371	434200	362045	372888	599371	472539	511493	560282	552237	843191	727302	485163	843191		0.465753	0.413578	0.356847	0.328596	0.568505
AT4G16760.1	ACX1, ATACX1 - acyl-CoA oxidase 1	0.00692112	2.36137	0.338871	0.304582	0.34716	0.334964	0.381153	0.393157	0.719231	0.083371	0.0422514	0.0760475	0.0238819	0.0898605	0.0293696	0.252608	177.89	3	3		348686	344774	217394	237567	312853	268268	386810	291524	254798	276874	318996	304482	250870	404754	368878	358730	374730	323309	895968	579969	457288	895968		0.389172	0.384806	0.242636	0.265151	0.349179
AT5G54960.1	PDC2 - pyruvate decarboxylase-2	0.00695429	2.90202	0.483054	0.571554	0.401302	0.28072	0.458969	0.537714	0.814653	0.0965392	0.189041	0.109892	0.0848112	0.0927407	0.106235	0.182888	60.46	4	4		142595	98143.4	142013	98309.6	197630	156935	102692	136525	78757.5	52164.4	73323.3	96942.4	115928	147931	99808	120448	173741	131872	264119	213839	167538	264119		0.539889	0.371588	0.537686	0.372217	0.748262
AT3G13930.1	Dihydrolipoamide acetyltransferase, long form protein	0.00700962	Infinity	0.19263	0.633414	0.2166	0	0.50213	0.333425	0.842613	0.166825	0.218958	0.188204	0	0.239477	0.199914	0.145162	76.47	1	1		3585.83	0	3610.07	4741.82	9345.3	9574.74	3855.21	4236.12	0	0	0	0	7281.16	8584.04	2892.41	4582.68	1475.18	6397.59	12452	10134.2	8890.48	12452		0.287971	0	0.289918	0.380807	0.750504
AT5G51830.1	pfkB-like carbohydrate kinase family protein	0.00715378	4.95497	0.129987	0.158012	0.191953	0.139229	0.231923	0.293385	0.64408	0.0764	0.0676059	0.106528	0.0290988	0.032902	0.0439786	0.310837	59.94	1	1		17065	17405.7	4137.44	8969.84	22356.4	15606	31163.1	13525	12325	12334.9	17102.2	11916.1	19419.3	25828.3	23637.3	31367.6	31748.7	24023.8	99005.4	50121.3	42175.5	99005.4		0.172365	0.175806	0.04179	0.0905995	0.22581
AT3G13610.1	2-oxoglutarate (2OG) and Fe(II)-dependent oxygenase superfamily protein	0.00719185	3.34997	0.238918	0.204363	0.214407	0.279579	0.215333	0.33177	0.68461	0.0288165	0.0248569	0.102653	0.0710118	0.0686907	0.108245	0.281246	31.96	1	1		12003.3	10950.4	9415.48	9958.29	7936.52	9792.84	14274.5	9769.96	5003.95	9144.96	13272.9	15460.3	11635.8	6145.34	11392.7	13507	20439.4	11002.7	45160.9	20767.8	26824.2	45160.9		0.26579	0.242476	0.208487	0.220507	0.175739
AT5G03630.1	ATMDAR2 - Pyridine nucleotide-disulphide oxidoreductase family protein	0.00730454	2.42045	0.484323	0.341054	0.362236	0.405921	0.565512	0.555183	0.825505	0.117258	0.0573445	0.0962494	0.0226174	0.131887	0.0906445	0.279958	239.67	4	4		118094	188416	139754	91997.4	124847	97408.5	105404	143307	85058.9	119685	121729	132608	141886	219295	159891	177948	193890	139717	299130	307139	154364	307139		0.384497	0.613454	0.455018	0.299531	0.406484
AT4G01870.1	tolB protein-related	0.0074093	Infinity	0.0586039	0.0341673	0	0.0222658	0	0.0110182	0.497922	0.0423915	0.0331422	0	0.0196862	0	0.0190841	0.448352	74.77	1	1		6592.11	4579.48	869.022	0	4532.34	2487.58	0	0	0	0	2558.9	2015.78	0	0	0	0	0	2263.78	68485.8	24397	9418.91	68485.8		0.0962552	0.0668676	0.0126891	0	0.0661792
AT3G22060.1	Receptor-like protein kinase-related family protein	0.00754122	2.30308	0.547981	0.37353	0.359171	0.42218	0.379799	0.451707	0.827202	0.0807788	0.0903897	0.077181	0.0590271	0.0773629	0.152368	0.183342	273.69	6	6		253262	340249	313670	151358	248948	218072	149614	229081	215912	196513	259204	243200	165882	211687	251187	163854	331951	251994	467251	551832	350346	551832		0.458948	0.616581	0.568416	0.274282	0.45113
AT1G69410.1	ATELF5A-3, ELF5A-3 - eukaryotic elongation factor 5A-3	0.00757644	2.44258	0.362449	0.377878	0.65955	0.483556	0.62454	0.667887	0.885309	0.203727	0.106414	0.132811	0.117276	0.141381	0.101781	0.0993273	147.02	2	1		33772.7	75731.9	28547.8	49637	33712.2	60580	102225	69201.5	79788.6	57639.3	48740.4	77801	60246.5	81737	95896.3	81771.8	98963.2	73655	105204	126963	105037	126963		0.266005	0.596489	0.224852	0.390957	0.265529
AT2G31750.1	UGT74D1 - UDP-glucosyl transferase 74D1	0.00772955	2.10129	0.350763	0.417488	0.734248	0.639963	0.605238	0.453853	0.737054	0.0471575	0.159067	0.232259	0.0206323	0.124929	0.116467	0.143885	50.79	1	1		26921.9	24911.1	20572.9	22347.5	41364.6	22467.3	39229.3	43529.1	68808	43232.8	45673.7	43197.2	31849.8	45152.9	47932.8	39828.8	29886.9	23970.5	61245.8	49303.6	41596.4	68808		0.391261	0.362038	0.29899	0.324781	0.60116
AT1G79750.1	ATNADP-ME4, NADP-ME4 - NADP-malic enzyme 4	0.00778301	3.70888	0.241429	0.611263	0.592134	0.516437	0.51475	0.800896	0.89543	0.171359	0.17239	0.18222	0.229657	0.0874158	0.0492118	0.0921498	77.43	2	2		5412.34	23589.4	10584.2	28357.5	44279.1	27589.2	43740.5	25224.1	28124.8	37094.6	33719.3	13863.8	23361.6	32917	28122.5	45664.7	40694	44960.3	47013.6	54655.1	45150.7	54655.1		0.0990272	0.431605	0.193654	0.518845	0.810156
AT2G06050.1	OPR3, DDE1 - oxophytodienoate-reductase 3	0.00813721	2.05111	0.427753	0.498648	0.44145	0.486418	0.673004	0.71808	0.87737	0.169486	0.0326006	0.0284575	0.172211	0.103627	0.0661946	0.117192	86.27	1	1		125895	211159	100837	165719	182813	161933	161323	148238	142352	98546.3	193175	206225	189557	243012	256386	240619	269502	224978	341233	295374	261557	341233		0.368941	0.618811	0.295506	0.485648	0.535743
AT2G21620.1	RD2 - Adenine nucleotide alpha hydrolases-like superfamily protein	0.00826903	2.82595	0.382316	0.323142	0.298254	0.249687	0.298189	0.310157	0.705602	0.0672616	0.0811205	0.0910962	0.0643782	0.100752	0.0475838	0.254958	172.79	3	3	AT2G21620.2	47761.7	46305.3	34078.5	27893.8	45829.4	34588	30297.9	44670.7	25000.8	36059.7	22488	25142.8	23009.3	31610.1	45328.2	38221.3	37195	28542.8	111727	62493.5	62284.2	111727		0.427485	0.414449	0.305015	0.249659	0.41019
AT2G20420.1	ATP citrate lyase (ACL) family protein	0.00914331	2.0892	0.659521	0.420834	0.681497	0.701245	0.688798	0.675295	0.879208	0.135108	0.0340448	0.157887	0.127475	0.0612602	0.141159	0.143329	52.64	1	1		31288.3	44820.4	46619.8	23746.2	26743.8	27821.8	53479.9	35360.1	37978	52401.6	40795.4	37295.8	39981.5	47062.7	41132.3	43529.5	49706.9	32427.3	62029.1	56867.8	44712.5	62029.1		0.504414	0.72257	0.751579	0.382824	0.43115
AT4G01700.1	Chitinase family protein	0.00941764	25.5271	0.392166	0.0325386	0.234551	0.159545	0.0237732	0.307424	0.606861	0.289974	0.0563586	0.187026	0.0943563	0.0411764	0.287914	0.343165	55.35	1	1		1739.43	13098.5	8296.99	1919.54	0	0	2124.42	2875.62	8836.71	4758.9	1113.88	3539.16	0	1402.44	0	1587.66	4132.67	12415.4	8912.48	19664.2	7223.66	19664.2		0.0884569	0.666108	0.421934	0.0976159	0
AT1G51760.1	IAR3, JR3 - peptidase M20/M25/M40 family protein	0.00963917	3.47375	0.203573	0.192692	0.187275	0.210732	0.307651	0.333581	0.650546	0.0283785	0.0526154	0.0938707	0.0323202	0.167299	0.0508391	0.311566	98.71	2	2		42761.2	35740.8	47352.7	27670.8	48707.3	42749.4	37307.2	19923.2	58548	39061.4	51093	40126.1	43633.1	103209	43356.5	77795.3	71166.9	57266.7	206076	113317	82792.5	206076		0.207502	0.173435	0.229783	0.134275	0.236356
AT4G02520.1	ATGSTF2, ATPM24.1, ATPM24, GST2, GSTF2 - glutathione S-transferase PHI 2	0.00994457	2.02791	0.560802	0.434894	0.449298	0.434404	0.501706	0.562828	0.880934	0.0941394	0.120946	0.0833005	0.0945431	0.063775	0.131607	0.154727	625.95	10	8	AT2G02930.1	1.59226e+07	1.67394e+07	1.20552e+07	9.53502e+06	1.52659e+07	9.87662e+06	1.38753e+07	1.24242e+07	9.5266e+06	1.4171e+07	1.13049e+07	9.16263e+06	1.25837e+07	1.52759e+07	1.21455e+07	1.76101e+07	1.62739e+07	1.09948e+07	2.48984e+07	2.65793e+07	1.87661e+07	2.65793e+07		0.599059	0.62979	0.453557	0.358738	0.574354
AT2G30110.1	ATUBA1, MOS5, UBA1 - ubiquitin-activating enzyme 1	0.0103456	3.56422	0.480964	0.417606	0.21861	0.439876	0.779085	0.404369	0.779174	0.0922619	0.0562841	0.131265	0.142661	0.217259	0.0522544	0.266943	44	1	1		9282.44	7812.7	6291.76	6007.1	7779.75	6519.24	5310.93	4137.09	1181.91	9270.46	7441.08	4677.44	9168.67	16208.3	12506	7525.47	5969.86	6167.11	14954.2	15296.2	7636.97	16208.3		0.572695	0.482017	0.388181	0.370618	0.479984
AT3G15730.1	PLDALPHA1, PLD - phospholipase D alpha 1	0.0105663	2.97629	0.597175	0.377601	0.741377	0.535463	0.251042	0.54767	0.747175	0.202332	0.0614651	0.225719	0.226781	0.114853	0.101112	0.0987897	33.9	1	1		7926.35	16194.8	14418.5	7529.05	9638.13	7201.96	21512.2	12564.2	13769.6	16719	10795.2	7042.8	2607.01	6295.32	7299.12	10691.3	14286.3	10367.3	18090.3	13854.4	16275.5	21512.2		0.368458	0.75282	0.670248	0.349989	0.44803
ATCG00190.1	RPOB - RNA polymerase subunit beta	0.0115678	2.10114	0.54604	0.409737	0.66387	0.681569	0.664076	0.76192	0.860913	0.0449166	0.100627	0.153735	0.120865	0.112445	0.226942	0.092792	23.54	1	1		62875	69778.6	59436.3	60809.3	45797.3	37533.6	59044.9	94984.1	79512.3	74385.8	69353.5	96028	87610.5	62866.6	83136.4	86504.9	117262	64266.6	102276	111112	89470.9	117262		0.53619	0.595064	0.506865	0.518574	0.390554
AT2G41790.1	Insulinase (Peptidase family M16) family protein	0.011623	2.20096	0.512267	0.435933	0.386373	0.345394	0.451513	0.492037	0.760197	0.0502283	0.130344	0.0657269	0.0623149	0.089048	0.0934712	0.212675	26.59	1	1		26957.8	27526.3	32119.9	32910.6	21710.6	19077.7	25427.1	18021.2	21871.9	20825.5	15475.6	22091.2	31235.3	22721.5	22376	28974.8	32260.1	21949	56353.4	38666.1	33499.5	56353.4		0.47837	0.488458	0.569972	0.584004	0.385258
AT5G56350.1	Pyruvate kinase family protein	0.0117612	2.73138	0.252749	0.274465	0.343971	0.330108	0.328406	0.310967	0.690355	0.0915034	0.0477186	0.0865114	0.0564393	0.065997	0.0540072	0.284073	81.27	2	2	AT4G26390.1	106358	154152	73923.7	136572	129498	97099	195754	130776	128607	174065	127915	134814	142323	175136	117083	146660	154757	110050	441062	277548	194858	441062		0.241141	0.349503	0.167604	0.309643	0.293604
AT5G20250.1	DIN10 - Raffinose synthase family protein	0.0122487	3.08962	0.47196	0.474603	0.36624	0.279137	0.32524	0.275131	0.850048	0.295338	0.0510118	0.0959366	0.00448174	0.0626389	0.055992	0.132656	43.02	1	1		47269.8	10606.6	30062.4	26849.5	32995.4	28586.3	18213.9	20530.6	29495.8	17049.5	17356	17605.3	17681.3	18238.5	24681.1	13684.9	16943.7	20635.6	62108.9	49821	46456.8	62108.9		0.761079	0.170774	0.484027	0.432297	0.53125
AT5G59420.1	ORP3C - OSBP(oxysterol binding protein)-related protein 3C	0.0124442	2.45415	0.415003	0.295036	0.311877	0.383174	0.46816	0.422159	0.724063	0.0866749	0.0666691	0.0652565	0.141312	0.086857	0.0381369	0.241976	107.78	2	2		45444.6	68522.3	65181.8	52176.8	42188.8	32995.8	43262.7	54969.6	36399	76897.6	36620.2	51890.8	79077.4	54206.9	68811.3	67082.6	57564	57591.4	143894	89807.7	78862.6	143894		0.315821	0.476202	0.452986	0.362607	0.293195
AT5G19440.1	NAD(P)-binding Rossmann-fold superfamily protein	0.0135182	2.00305	0.475816	0.508023	0.398976	0.482618	0.722852	0.627776	0.799168	0.0294197	0.0133961	0.0554898	0.126411	0.0745052	0.0878529	0.288386	34.65	1	1		19729.7	21949.3	22056.9	22055.4	23246.4	22748.2	15972.8	20631.3	16839.1	27515.4	20837.2	16294.4	29282	31687.6	35857	31977.5	27980.8	24132.7	44650.2	41470.6	20928.3	44650.2		0.441873	0.491582	0.493992	0.49396	0.520634
AT4G19410.1	Pectinacetylesterase family protein	0.0137418	9.96818	0.61305	0.62794	0.237864	0.131077	0.621733	0.0949775	0.946752	0.408499	0.18578	0.244998	0.140117	0.110297	0.0861541	0.0712131	55.59	1	1	AT5G45280.1	69518.6	70730.4	11683.7	40621.4	69356.9	45644.6	14010	42111.2	2828.83	4230.01	4061.28	24193.7	48197.4	44253.8	61633.4	954.384	15169.2	7414.76	71529.1	82610.2	80494.9	82610.2		0.841525	0.856194	0.141432	0.491723	0.839568
AT1G09780.1	Phosphoglycerate mutase, 2,3-bisphosphoglycerate-independent	0.0140896	2.49895	0.475728	0.421609	0.320424	0.269528	0.556089	0.442657	0.673536	0.105525	0.10591	0.0896707	0.0238705	0.0532183	0.119565	0.302327	63.03	1	1		37605.4	26704.4	25569.4	24496.2	21151.1	34007.1	16729.5	26696.2	17111.9	18459.4	17008.9	15453.5	32930.5	33244.9	38886.3	36537.5	24213.2	22880.2	62976.5	38881.2	25393.2	62976.5		0.597133	0.424037	0.406015	0.388974	0.335858
AT1G76680.1	OPR1, ATOPR1 - 12-oxophytodienoate reductase 1	0.0145311	2.45614	0.37299	0.470092	0.656539	0.600157	0.70356	0.664747	0.916115	0.109845	0.199118	0.172368	0.0322592	0.0674054	0.161618	0.0734016	201.83	3	2	AT1G76690.1	80936	111645	62113.8	141827	123417	55757.1	190042	146537	111736	130019	144522	135274	154970	177401	148053	187845	151798	114276	201366	227616	196585	227616		0.355582	0.490499	0.272889	0.623098	0.542216
AT4G31300.1	PBA1 - N-terminal nucleophile aminohydrolases (Ntn hydrolases) superfamily protein	0.0150226	2.00709	0.661534	0.740463	0.678996	0.389648	0.665977	0.626085	0.782058	0.0334877	0.061728	0.0864897	0.181429	0.0995771	0.0775066	0.192784	55.94	1	1		42800.2	40961.7	45300.4	43855.9	51806.3	48798.9	42680.6	50371.7	39416.8	22132.8	38410	15475.7	38193.8	50590.5	41144.9	35006.3	44549.7	42590.3	65031.9	46325.5	41218.7	65031.9		0.658141	0.629871	0.696588	0.674376	0.79663
AT5G63680.1	Pyruvate kinase family protein	0.0157559	3.53389	0.236419	0.194464	0.337694	0.21824	0.29219	0.277876	0.687216	0.0569967	0.0849983	0.21212	0.026091	0.0437276	0.0653942	0.283481	29.07	1	1		19218.2	23088.5	14059.7	11244.4	23246.2	11873.2	45721.3	21486.2	13304.9	15416.4	19537.8	17078.2	19629.5	26566.7	23467.1	26858.8	16548.4	22843.4	79472.7	48828.7	35543.3	79472.7		0.241822	0.290522	0.176913	0.141487	0.292505
AT5G13420.1	Aldolase-type TIM barrel family protein	0.0163433	2.22427	0.378079	0.335224	0.394034	0.446543	0.464435	0.543891	0.745627	0.105104	0.0870681	0.0411862	0.134231	0.0661624	0.015523	0.220779	67.73	1	1		33268.1	49688	59351.8	48354.6	48377.7	29445.1	43544.8	53195	51573.5	72179	57326.9	38571.7	66110.4	59127.1	49574.6	70454.6	66794.6	67470.2	125466	75757.8	79428.4	125466		0.265156	0.396028	0.473052	0.3854	0.385585
AT1G22400.1	UGT85A1, ATUGT85A1 - UDP-Glycosyltransferase superfamily protein	0.0164765	2.61772	0.336664	0.405409	0.497529	0.422053	0.528898	0.483258	0.881293	0.119698	0.0895574	0.122632	0.104682	0.129128	0.151108	0.137547	67.62	2	2		95640.8	136685	66237.4	135361	134892	89274.3	167656	168350	105217	157442	120939	95907.5	180606	112348	176087	190754	135478	102335	269986	295609	215960	295609		0.323538	0.462384	0.224071	0.457906	0.45632
AT1G12050.1	fumarylacetoacetase, putative	0.016826	2.17412	0.529051	0.361055	0.732137	0.637253	0.718931	0.762495	0.784976	0.180482	0.111666	0.0639298	0.152181	0.0637144	0.154665	0.220258	50.72	1	1		24787.4	49038.8	33899	29429	28310.8	15778.2	50472.3	53588.8	45016.3	45288.5	32057	52411.7	43864.7	51941.8	50581.9	54772.5	60409.9	40076.5	67873.2	53965.7	37997.6	67873.2		0.365202	0.722506	0.499446	0.433587	0.417113
AT4G17530.1	RAB1C, ATRAB1C, ATRABD2C - RAB GTPase homolog 1C	0.0174482	4.52738	0.362725	0.16699	0.381854	0.512177	0.412054	0.637083	0.756029	0.163263	0.0674619	0.125035	0.215286	0.0777827	0.330723	0.217756	73.71	1	1		3582.66	9838.41	8181.1	4673.73	3275.28	1996.14	9803.08	8036.38	4901.96	14928.3	6661.44	8913.09	9813.27	7982.72	6743.98	14566.9	18038.8	5335.91	19851.7	13632.9	11540.8	19851.7		0.180471	0.495594	0.41211	0.235432	0.164987
AT5G28540.1	BIP1 - heat shock protein 70 (Hsp 70) family protein	0.0179706	2.65714	0.576085	0.359349	0.444891	0.274531	0.49863	0.595508	0.729467	0.0326007	0.0206099	0.0951961	0.13164	0.193335	0.0407323	0.234589	146.71	2	2		44364.2	49631.6	47808.1	30275.7	30635.3	27543.1	40609.3	41405	27495.9	25961.9	31190	10424.1	24241.7	55820.8	42675.7	47469.4	52674.8	46440.8	82050.3	47779.8	49728.9	82050.3		0.540695	0.604892	0.582668	0.368989	0.373372
AT5G64370.1	BETA-UP, PYD3 - beta-ureidopropionase	0.0186433	2.53602	0.586409	0.402552	0.44118	0.335597	0.490442	0.652442	0.85108	0.193109	0.132631	0.0802673	0.139681	0.0753803	0.19493	0.155561	59.81	1	1		11732.1	19709.9	11404.9	10965.9	12293.2	6153.92	11795.7	11950.3	8489.54	6237.99	12101.8	6181.13	13149.9	12853	9831.95	16666.7	20202.3	10802.7	24355.5	21033.5	16796.4	24355.5		0.481701	0.809258	0.468268	0.450244	0.504742
AT3G01680.1	unknown protein	0.018667	3.08536	0.662798	0.562152	0.21931	0.526896	0.674756	0.551905	0.676651	0.144886	0.225312	0.0693262	0.0785647	0.255344	0.0484544	0.329511	20.47	1	1		61152.4	40383.3	60498.3	24633.8	57291.6	55503.8	20753.5	21498.7	11362.4	41075.9	50063.2	37671	45330.7	78867.4	40759.3	45558.4	48598.9	40766.8	81489.9	56117.8	27812.9	81489.9		0.75043	0.495562	0.742403	0.302292	0.703051
AT4G00600.1	Amino acid dehydrogenase family protein	0.0189723	9.21487	0.592452	0.297636	0.297645	0.0798956	0.398157	0.154315	0.736227	0.363698	0.184561	0.236999	0.0610959	0.357996	0.0476454	0.141574	41.45	1	1	AT4G00620.1	31100.7	14818	9358.32	13980.1	2868.28	10921.7	6454.65	17618	3698.29	625.674	2405.32	4423.43	8009.39	25039.7	4099.91	3218.85	5021.78	6157.31	18041	24021.5	26629.1	31100.7		1	0.476453	0.300903	0.449509	0.0922254
AT1G78380.1	ATGSTU19, GST8, GSTU19 - glutathione S-transferase TAU 19	0.0190282	3.11327	0.462885	0.238519	0.257238	0.39575	0.458825	0.453687	0.742573	0.173595	0.0967825	0.149999	0.0563427	0.100293	0.121586	0.231596	28.85	1	1		27262.7	61118.1	48456.6	13455.3	32429.8	24625.5	14580.1	42200	19264.2	40711	43489.9	32790.1	34554.3	47009.6	54073.3	52672.4	50518.4	30927.7	98539.6	66670.9	54308	98539.6		0.276667	0.620239	0.491747	0.136547	0.329104
AT2G33450.1	Ribosomal L28 family	0.0193531	39.9299	0.332084	0.0123331	0.136408	0.187472	0.0600534	0.320313	0.492458	0.0957876	0.0213615	0.114684	0.0807843	0.0579203	0.0762942	0.439578	29.03	1	1		6575.18	4540.84	8261.67	719.655	0	0	1605.8	1139	5214.84	3105	2417.47	5416.88	2247.99	1256.24	0	7783.53	6080.31	4826.98	19450.6	4536.87	4748.31	19450.6		0.338045	0.233455	0.424752	0.0369992	0
AT3G52200.1	LTA3 - Dihydrolipoamide acetyltransferase, long form protein	0.0197821	2.17784	0.659406	0.65276	0.465478	0.546029	0.405837	0.527152	0.883848	0.193829	0.244709	0.0162699	0.0917695	0.0181023	0.103396	0.115178	64.92	1	1		35480.4	38347.4	59384.5	25025.4	51763.4	55081	32486.2	31247.6	30301.5	34297.7	43802.4	32208.1	25921.4	28050.4	28014.8	43519	31009.9	31965.6	67339.6	59385	51829.2	67339.6		0.526887	0.569463	0.881866	0.371629	0.768692
AT1G06020.1	pfkB-like carbohydrate kinase family protein	0.0199308	2.06832	0.471553	0.499253	0.385571	0.3774	0.480719	0.444257	0.780582	0.0429508	0.188933	0.0677135	0.0495246	0.0253992	0.0472077	0.237414	94.91	1	1	AT1G06030.1	50122.2	52696	44016.2	39864.5	74451.9	41143.2	43812.3	44338.3	31910.4	37952.6	44812.7	34751.2	47149.7	52406.4	50132.3	51768.2	43387.5	43179	103795	84406	54860.3	103795		0.482896	0.507694	0.424069	0.38407	0.717298
AT5G02500.1	HSC70-1, HSP70-1, AT-HSC70-1, HSC70 - heat shock cognate protein 70-1	0.0199514	2.81793	0.261167	0.23931	0.538265	0.502556	0.57792	0.510867	0.674358	0.0693505	0.0691837	0.156299	0.227123	0.177572	0.0249515	0.326833	259.44	4	2	AT5G02500.2;AT3G09440.1;AT1G56410.1	76238.3	110743	132251	119803	106892	65821	146194	262640	249104	311333	158241	144716	280813	152032	273566	211318	216355	196777	407444	141117	275729	407444		0.187114	0.2718	0.324586	0.294034	0.262349
AT2G20630.1	PIA1 - PP2C induced by AVRRPM1	0.0201719	Infinity	0.357906	0.291517	0.323344	0	0.128724	0	0.842971	0.187884	0.327734	0.560048	0	0.222956	0	0.136551	28.35	1	1		742.151	1462.7	548.413	0	1657.16	585.402	0	2487.39	0	0	0	0	0	0	990.236	0	0	0	1991.9	2564.24	1928.59	2564.24		0.289424	0.570425	0.21387	0	0.646257
AT2G25970.1	KH domain-containing protein	0.0212325	2.91069	0.378389	0.216896	0.254391	0.327401	0.269269	0.423683	0.631315	0.0594781	0.00190241	0.0667983	0.0697681	0.0169808	0.116898	0.35543	122.47	2	2		34786.4	44379.3	47531.9	24405.2	23983.2	24235.7	19798.1	33115.3	32265.4	36657.8	44269.8	28697.3	27950.3	30581.2	31628.9	37096.8	61992.5	42774.3	111611	67315.8	32458.7	111611		0.311674	0.397623	0.42587	0.218662	0.214881
AT1G05180.1	AXR1 - NAD(P)-binding Rossmann-fold superfamily protein	0.0213627	5.10731	0.284231	0.349757	0.408223	0.110321	0.251048	0.277353	0.563444	0.117658	0.0810253	0.515706	0.191082	0.128082	0.0986439	0.154565	86.3	1	1		19604.8	28679.4	12051.9	31288.9	20590.3	22366.6	70759.3	12015.2	3882.18	0	23418.8	0	15971.1	9731.39	27589.5	14620.4	16656.7	27598.9	35485.5	52317.6	31803.7	70759.3		0.277063	0.405309	0.170322	0.442188	0.290991
AT5G18470.1	Curculin-like (mannose-binding) lectin family protein	0.0221777	2.88975	0.265094	0.336568	0.277662	0.294984	0.440691	0.492572	0.766055	0.110344	0.106611	0.0938369	0.145003	0.0689601	0.103897	0.261833	120.64	1	1		24069.4	30181.6	12087.5	18405.5	29915.7	35903.4	31554.7	21868.4	16060.8	21473	37959.9	14385.5	30617.6	42020.1	37643.4	47838.4	44110.8	31314.8	67978.3	83415.3	40308.3	83415.3		0.288549	0.361824	0.144908	0.220649	0.358636
AT4G19880.1	Glutathione S-transferase family protein	0.0223815	3.23377	0.25998	0.206103	0.377498	0.258863	0.406131	0.515691	0.66649	0.0700335	0.149749	0.0829737	0.123508	0.0391096	0.15898	0.288973	44.19	1	1	AT5G45020.1	4669.85	2808.29	3287.16	5186.28	2074.4	1273.67	6107.76	3920.55	5603.19	5297.14	1888.33	3533.57	5302.89	6228.96	5285.29	8726.09	8009.6	4618.11	13802.7	7024	6771.4	13802.7		0.338328	0.20346	0.238153	0.375744	0.15029
AT5G64400.1	unknown protein	0.0227328	3.9011	0.62291	0.535418	0.464179	0.475118	0.222147	0.506646	0.866618	0.296607	0.105321	0.206715	0.166703	0.171952	0.164589	0.11573	62.72	1	1		17534.2	18292.3	38273.8	22130.2	16678.1	24884	9680.04	19593.8	25944.1	16313.9	13864.8	26340.5	16660.7	5383.24	4382.32	12639	24793.9	22836.7	31437.8	32000.7	39652.7	39652.7		0.442194	0.461313	0.965225	0.558101	0.420603
AT3G53110.1	LOS4 - P-loop containing nucleoside triphosphate hydrolases superfamily protein	0.023237	2.11644	0.513491	0.377484	0.601928	0.682004	0.667547	0.766441	0.79892	0.123299	0.117993	0.206895	0.0988984	0.139469	0.129838	0.183716	35.6	2	2		36486.6	59125.8	54978.3	34159.2	26985	49559.8	82149.7	45910.8	48466	70043.9	74198.9	55767.3	49843.7	70186.6	75740.2	86049.8	61099.2	77623.8	97756.1	62548.5	73993.4	97756.1		0.373241	0.60483	0.562402	0.349432	0.276044
AT5G11670.1	ATNADP-ME2, NADP-ME2 - NADP-malic enzyme 2	0.0236428	2.19554	0.396904	0.33527	0.426081	0.486518	0.468204	0.598683	0.736097	0.0721508	0.0796185	0.0882641	0.0474319	0.0750208	0.178359	0.238559	130.81	2	2		250404	361484	327573	317561	280862	195152	359926	390831	257766	426868	365980	358728	360797	432434	314996	494530	600676	321862	788991	530623	422709	788991		0.317373	0.458159	0.41518	0.402489	0.355976
AT4G26970.1	ACO2 - aconitase 2	0.0239815	2.15329	0.411122	0.599095	0.741252	0.532847	0.617009	0.631437	0.885264	0.182542	0.0426897	0.165433	0.0437942	0.106252	0.102817	0.129706	96.91	2	2		279060	347455	128891	359780	395908	345104	570892	399844	391259	311079	357327	310660	375181	314229	444297	453877	377356	328985	558127	612475	456004	612475		0.455627	0.567297	0.210444	0.587419	0.646408
AT1G74100.1	SOT16, ATSOT16, CORI-7, ATST5A - sulfotransferase 16	0.0249199	2.05823	0.448936	0.519198	0.546967	0.548931	0.606034	0.689426	0.924013	0.135457	0.172543	0.0866077	0.11299	0.0383888	0.152605	0.12964	24.01	1	1		24692.5	42793.9	45704	35307.9	60379.7	35218.3	51664.7	48473.9	37768.5	37765.6	56454.5	44182.2	54645.8	49345.8	48808.2	72311.4	47653.8	53860.4	84043.6	83851.6	65076.9	84043.6		0.293806	0.509187	0.543814	0.420114	0.718433
AT5G17380.1	Thiamine pyrophosphate dependent pyruvate decarboxylase family protein	0.0252652	2.59189	0.372691	0.294859	0.340661	0.446577	0.417847	0.458312	0.764241	0.041647	0.108145	0.0690197	0.137972	0.1345	0.134983	0.205973	69.8	2	1		14131.7	14479.5	17249	12942.1	16045	7295.77	17238.7	12466.5	12213.8	24852	15020.6	15079.5	12306.4	23149.6	15960.8	23776.1	19784.6	12835.3	41017.2	25397.5	27626.5	41017.2		0.344531	0.353011	0.420531	0.315528	0.391178
AT1G64920.1	UDP-Glycosyltransferase superfamily protein	0.025615	3.89243	0.57655	0.425732	0.247956	0.521007	0.397171	0.16529	0.643378	0.371657	0.0486394	0.254886	0.139311	0.106879	0.0575184	0.144141	32.73	1	1		43054.3	18307.4	13107.2	18458.7	16173.8	20356.1	5591.28	23269.6	3165.86	15889.8	23732.9	27672	12677.1	16761.1	21861.6	4363.25	9162.08	7823.94	20620.6	32200.5	30279.5	43054.3		1	0.425216	0.304435	0.428731	0.375662
AT4G11260.1	ATSGT1B, ETA3, RPR1, EDM1, SGT1B - phosphatase-related	0.0257584	4.91116	0.368705	0.707844	0.360397	0.151798	0.617172	0.296991	0.745506	0.0806244	0.269659	0.263333	0.0444712	0.139603	0.142087	0.150521	77.33	1	1		29924.5	46847.1	40347.5	49605.6	105883	69357.6	51840.6	56560	6079.51	12834.4	21474.5	13909.8	79220.6	67023.9	49800.1	48325.9	19449.7	26563.5	81207.7	93616.9	61985.2	105883		0.282618	0.442441	0.381056	0.468493	1
AT5G55160.1	SUM2, SUMO 2, SUMO2, ATSUMO2 - small ubiquitin-like modifier 2	0.0258081	2.20324	0.656903	0.666051	0.670805	0.364665	0.518391	0.783709	0.803442	0.129368	0.0596718	0.098669	0.189215	0.19992	0.0538626	0.176246	46.77	1	1		58697.9	44001.1	65645.5	62648.9	55098.7	52941.3	53444.9	51492.8	66969.5	20886.5	49782.6	22783.5	24562.9	54178.4	54106.7	67102.4	71468.5	62270.2	85423.3	64139.4	56335.4	85423.3		0.687142	0.515094	0.768473	0.733394	0.645007
AT1G03220.1	Eukaryotic aspartyl protease family protein	0.0267445	4.25784	0.149751	0.144165	0.236623	0.235134	0.259634	0.193835	0.613832	0.0196245	0.0835671	0.0798763	0.0513195	0.0827232	0.083979	0.341427	58.52	1	1		9027.89	8193.77	6932.17	9993.45	10681.2	2578.16	12273.9	8668.97	17222.8	9921.56	15438.3	12565.7	11097.3	19083	11696.9	11669	14181.6	5413.74	53764.4	26318.1	18924.4	53764.4		0.167916	0.152401	0.128936	0.185875	0.198667
AT1G08360.1	Ribosomal protein L1p/L10e family	0.0272949	2.34101	0.60095	0.66001	0.610189	0.373278	0.796126	0.635494	0.873847	0.0637466	0.140635	0.130669	0.232832	0.0445413	0.1435	0.117699	92.84	1	1	AT2G27530.1	35203	38755.7	43480.4	37683.3	37725.6	53571.8	48170	39925.7	31149	40687.4	10743.7	21515.8	49141	51525.1	54914.8	32667.2	51259.3	40263.1	55666.5	65140.8	49961.9	65140.8		0.540414	0.594953	0.667483	0.578491	0.57914
AT2G25450.1	2-oxoglutarate (2OG) and Fe(II)-dependent oxygenase superfamily protein	0.0273218	2.58858	0.47836	0.531235	0.277772	0.38634	0.676382	0.429421	0.719034	0.130767	0.146128	0.0748667	0.202751	0.118755	0.126906	0.245261	109.29	1	1		33407.4	58613	52773.6	70451.1	43077	47270.4	36236.9	26469.3	21372	24659.9	29871.3	62409.2	57858.4	65521	81353.4	44014.7	30192.6	55773.4	100896	61477.5	55269.4	100896		0.331107	0.580925	0.523049	0.698255	0.426945
AT2G33210.1	HSP60-2 - heat shock protein 60-2	0.0277145	2.50215	0.445327	0.432693	0.541431	0.300778	0.628596	0.446928	0.75259	0.0799966	0.0594256	0.130412	0.148337	0.0687931	0.0451835	0.232078	55.44	1	1		8576.41	11278	12304.2	12000.1	10026.6	9219.6	14278.2	15358.3	9462.1	9508.68	9087.3	3124.22	14082.9	17040.1	14270.2	10495.2	11953	9825.98	24071.1	17284.4	12991.6	24071.1		0.356294	0.468528	0.511159	0.498526	0.416539
AT3G13460.1	ECT2 - evolutionarily conserved C-terminal region 2	0.0286549	2.61964	0.298882	0.655252	0.575876	0.713627	0.718885	0.626674	0.782963	0.0736729	0.318267	0.241293	0.133841	0.176972	0.0360412	0.223095	49.55	1	1		8176.58	7579.53	11759.6	11434.9	30687.4	18201.6	14342.4	26157.1	12516.9	22749.9	25514.7	17433.5	28153.5	20299.7	17728.9	18185.9	20389.3	19117.8	29321.5	26463.9	16295.9	30687.4		0.266447	0.246992	0.383207	0.372626	1
AT3G20330.1	PYRB - PYRIMIDINE B	0.0287519	2.17307	0.63996	0.474466	0.37031	0.595526	0.360235	0.568258	0.782816	0.114174	0.0980445	0.204854	0.0901625	0.0623286	0.107582	0.223759	32.17	1	1		19260.3	24144.4	27678.9	21200.2	13940	17561.3	22048.3	11864.2	7219.81	18196.4	23875.4	24076.3	15990.7	12227.3	11795.1	23499.6	16444.1	23175.7	37025.1	20475.5	29451	37025.1		0.520196	0.65211	0.747573	0.57259	0.376501
AT1G78300.1	GRF2, 14-3-3OMEGA, GF14 OMEGA - general regulatory factor 2	0.0292879	2.20078	0.406368	0.73087	0.6836	0.803549	0.49912	0.601558	0.894325	0.0951125	0.206522	0.181972	0.174475	0.154049	0.200212	0.03269	39.6	1	1		2007.28	1652.46	2621.02	4974.71	2972.91	3348.62	4188.84	3926.85	2449.96	5151.96	3833.1	3434.49	1779.11	3366.42	2568.8	1928.67	3875.13	3493.81	4488.13	4534.29	4800.16	5151.96		0.389616	0.320744	0.508743	0.965595	0.577045
AT4G35830.1	ACO1 - aconitase 1	0.02978	4.48965	0.365626	0.717202	0.422956	0.195237	0.674843	0.317519	0.876545	0.199144	0.202699	0.296882	0.0470941	0.127363	0.0377249	0.136901	67.79	1	1		45196.4	44498.7	12664.8	61162.5	88056.8	51567.5	49678.9	60621.9	8109.36	18215.6	13826.5	22616.1	54954.2	76630.5	57343.1	27593.9	27602.5	33695.8	93319.4	68059.1	84017.4	93319.4		0.48432	0.476843	0.135715	0.65541	0.943606
AT4G12290.1	Copper amine oxidase family protein	0.0297996	2.1638	0.441241	0.375427	0.536337	0.549607	0.346118	0.519001	0.748929	0.207316	0.0749025	0.0525659	0.0391603	0.117488	0.0192243	0.22839	37.11	1	1		13363.2	16353.9	31171.2	13695.5	17540.9	20570	23540.9	27446.3	23023.8	25592	26906	23344	11359.6	21889.3	14513	24761.8	22993.3	23863.7	45997.8	25460	31889.5	45997.8		0.290518	0.355538	0.677667	0.297742	0.381343
AT1G33590.1	Leucine-rich repeat (LRR) family protein	0.0303502	2.87519	0.498198	0.427787	0.274656	0.260467	0.365789	0.435456	0.748891	0.0625075	0.141504	0.147723	0.0139707	0.0897168	0.190794	0.26508	49.87	2	1		42638.6	50789.2	40100.7	25674.7	50956.7	38025.1	11685.6	38055.9	23872.7	24351.1	21904.2	23555.8	25363.4	41247.1	31429.3	28301.1	58566.6	29844.5	89340.9	69231.6	42147.4	89340.9		0.477257	0.568488	0.44885	0.287379	0.570362
AT5G51070.1	ERD1, CLPD, SAG15 - Clp ATPase	0.0316796	Infinity	0.0551905	0	0.0435903	0.00135893	0.0346175	0.0933793	0.727446	0.0615359	0	0.020879	0.00235373	0.0344745	0.133235	0.375486	35.82	1	1		842.729	2326.45	0	0	0	0	610.831	596.489	1295.75	0	0	78.0332	668.12	0	1319.71	654.296	0	4707.78	19140.9	16905	5725.99	19140.9		0.0440277	0.121544	0	0	0
AT3G04720.1	PR4, HEL, PR-4 - pathogenesis-related 4	0.0320743	2.41189	0.498072	0.370804	0.331866	0.370612	0.52374	0.52224	0.800423	0.139832	0.0990222	0.0578442	0.102672	0.0636268	0.167942	0.268104	54.07	1	1		207843	273413	154614	129682	206248	137461	163667	145115	114898	199794	160781	112571	213838	253320	201480	253745	272544	140434	425554	385377	210939	425554		0.488405	0.642487	0.363325	0.304738	0.484657
AT3G11450.1	DnaJ domain ;Myb-like DNA-binding domain	0.0323178	3.4202	0.458112	0.22007	0.331947	0.253051	0.359886	0.2741	0.752682	0.0283459	0.0662729	0.169569	0.065604	0.12874	0.0979038	0.304272	20.02	1	1		55609.2	62872.2	58574.1	34051.8	32467.5	18535.3	18232.7	60116.2	49945.2	42169.4	26155	29477.1	51656.7	59657.2	27778.1	32108.6	49218.1	24610.1	128830	108879	53194.5	128830		0.431649	0.488025	0.454663	0.264316	0.252019
AT2G43790.1	ATMPK6, MPK6, MAPK6, ATMAPK6 - MAP kinase 6	0.0327806	2.89568	0.255751	0.456681	0.69809	0.376362	0.62056	0.398246	0.740573	0.179	0.0904255	0.185892	0.0561137	0.0563748	0.166973	0.242774	114.26	2	1		21443.3	13687	3482.24	24847.7	26304.8	17795.8	45533.2	32456.4	27405.9	21632.6	19188.3	16001	28227.6	33866.2	31596.5	29512.2	17136.3	13477.4	26112.4	35371.4	50325.7	50325.7		0.42609	0.271968	0.0691941	0.493739	0.522691
AT3G15356.1	Legume lectin family protein	0.0330406	3.26241	0.464849	0.316983	0.249827	0.356591	0.363267	0.504086	0.815038	0.165279	0.127214	0.139281	0.0896631	0.0512402	0.190402	0.230468	176.99	4	1		62853.1	53401.2	29375	37811	43390.4	18104	23991.8	41568.4	12706.4	47283.9	35676.3	28753.6	31818.7	40235.5	41751.1	46131.2	74962.6	36827.9	104428	92758.8	58151.1	104428		0.601882	0.511371	0.281295	0.362079	0.415506
AT3G51160.1	MUR1, MUR_1, GMD2 - NAD(P)-binding Rossmann-fold superfamily protein	0.0339794	2.24779	0.370328	0.426888	0.390686	0.348423	0.440345	0.562054	0.783179	0.0802729	0.135754	0.150684	0.0893461	0.103369	0.012407	0.211015	28.12	1	1		24247.6	31596.6	37756	39590	45150.9	23154.8	45863.3	32393.1	20489.3	29771	36665	21627.6	45025.7	27776.6	38494.7	47667.1	46186.6	48205.1	84249.8	64960.3	48737.9	84249.8		0.287806	0.375035	0.448144	0.469913	0.535917
AT5G07350.1	Tudor1, AtTudor1, TSN1 - TUDOR-SN protein 1	0.0369468	2.542	0.391437	0.434895	0.400951	0.285793	0.4776	0.366285	0.726486	0.0707021	0.10675	0.141938	0.0585888	0.0826228	0.0594895	0.284935	102.24	2	1		54825.8	50796.9	70884.1	49325.6	81415.9	65361.2	83046	56995.4	40755.3	42656.5	34304.1	51909	86010.7	63099.9	66248.8	58397.8	44923.5	61843.6	150307	112444	64836.2	150307		0.36476	0.337955	0.471597	0.328166	0.541666
AT3G04000.1	NAD(P)-binding Rossmann-fold superfamily protein	0.0370094	112.79	0.0525749	0.0980785	0.00769246	0.030359	0.0369773	0.00437402	0.493348	0.0699351	0.088208	0.0133237	0.0104056	0.0321339	0.00757156	0.439873	47.01	1	1		887.291	123.993	40.8901	36.4009	718.424	1208.01	0	153.948	0	241.269	243.918	122.385	0	387.78	352.243	0.0344435	87.5023	0	6670.96	1808.47	1393.87	6670.96		0.133008	0.018587	0.00612958	0.00545663	0.107694
AT5G06870.1	PGIP2, ATPGIP2 - polygalacturonase inhibiting protein 2	0.0370663	Infinity	0.103119	0	0	0.0570011	0.136005	0.0527716	0.412906	0.0955158	0	0	0.0647004	0.0486587	0.00142121	0.52226	27.08	1	1		0	1309.76	839.034	0	0	0	0	0	0	0	884.411	303.381	721.377	1333.54	779.174	377.929	361.482	360.247	6946.02	0	1658.15	6946.02		0	0.188563	0.120793	0	0
AT1G56050.1	GTP-binding protein-related	0.0384024	3.52707	0.62387	0.213175	0.391822	0.575811	0.515256	0.745976	0.751884	0.25919	0.111722	0.202663	0.159368	0.278433	0.101651	0.23922	31.32	1	1		14394.4	35761.2	31491.2	14846	5701.46	7351.04	26485	8932.29	15861.1	21021.7	21189.3	33146.3	29761.8	29214.9	8455.64	29046.9	37530.5	31049.6	31974.9	43623.8	22801.4	43623.8		0.329967	0.819763	0.72188	0.34032	0.130696
AT1G14250.1	GDA1/CD39 nucleoside phosphatase family protein	0.0394843	2.57173	0.45062	0.465346	0.296942	0.703954	0.74128	0.650793	0.763656	0.0057969	0.105111	0.052672	0.348194	0.204361	0.160763	0.271652	103.91	1	1		74909.4	75281.2	76749.8	59306.8	94302.4	80747.3	56083.2	39729	53733.4	53096.6	135212	166215	92775.5	160887	119659	86813.4	101740	139198	167873	78375.6	138343	167873		0.446227	0.448442	0.45719	0.353284	0.561749
AT5G24530.1	DMR6 - 2-oxoglutarate (2OG) and Fe(II)-dependent oxygenase superfamily protein	0.0406632	5.52255	0.209452	0.155718	0.25929	0.265494	0.485815	0.448218	0.859959	0.16355	0.114891	0.131073	0.228796	0.279104	0.121448	0.12221	73.2	1	1		1866.11	8475.98	3134.85	6096.08	2573.58	1349.8	3921.64	8807.32	3954.73	10869.1	5106.01	1107.75	6675.71	17323.8	7259.69	12615.2	7949.46	8275.37	21447.9	16619.7	17265.4	21447.9		0.0870065	0.395189	0.146161	0.284227	0.119992
AT1G79330.1	AMC6, ATMCP2B, ATMC5, MC5 - metacaspase 5	0.0406645	2.22857	0.443632	0.566201	0.646075	0.441001	0.513259	0.348271	0.776145	0.139527	0.076596	0.116053	0.110987	0.083754	0.17557	0.202697	61.04	1	1	AT1G79340.1	15428.4	29937.8	24968.2	28627.6	26680.1	34459.1	40843.5	28806.8	32780	28309.8	16851.3	24756.3	29996.3	22027.1	29349.8	11279.5	15039.4	28896.8	38229.9	52847.5	31974.5	52847.5		0.291943	0.566494	0.472459	0.541702	0.504851
AT3G01340.1	Transducin/WD40 repeat-like superfamily protein	0.0408831	4.67996	0.462825	0.474725	0.460053	0.484194	0.344751	0.164512	0.769908	0.122986	0.0946333	0.473228	0.0571691	0.13717	0.0544787	0.171997	21.54	1	1		11288.8	9532.1	6504.08	10714.8	10090.2	7222.48	5171.73	19679.8	2309.74	10056.3	8236.95	10293.3	4234.05	9611.75	6508.13	3188.9	4333.2	2190.59	18393.6	15421.4	11640	19679.8		0.573621	0.484359	0.330494	0.544456	0.512719
AT5G06990.1	Protein of unknown function, DUF617	0.0419057	2.39652	0.691171	0.340852	0.794864	0.538142	0.806641	0.769987	0.816858	0.141513	0.257266	0.18001	0.10389	0.150039	0.0661749	0.0505649	23.93	1	1		11509.5	17456.3	15580.7	12811	7399.41	1757.78	15496.7	14249.2	21483.5	14097	10692.1	9894.59	14801.4	16227.8	20959.3	14994.5	17790.1	16841.5	17292.5	16613.9	18740.6	21483.5		0.535735	0.812542	0.725237	0.596315	0.344422
AT2G29450.1	ATGSTU5, ATGSTU1, AT103-1A, GSTU5 - glutathione S-transferase tau 5	0.0433594	2.33891	0.593927	0.332635	0.479867	0.559313	0.598522	0.679142	0.778003	0.21571	0.0651547	0.0831912	0.125476	0.053628	0.278973	0.195779	58.35	1	1		30159.9	65265.2	58636.3	34309.9	23046.4	28927.3	49698.3	38497.3	36279.4	60884.6	41826.2	42371.9	48695.6	57086.7	49471.2	46992	86464.9	42708.9	86306.8	53910.2	61592.8	86464.9		0.348811	0.754818	0.678152	0.396807	0.26654
AT3G45640.1	ATMPK3, MPK3, ATMAPK3 - mitogen-activated protein kinase 3	0.0435809	3.24111	0.217709	0.2822	0.307037	0.42073	0.449282	0.584944	0.705621	0.154719	0.114982	0.080982	0.118816	0.101832	0.24333	0.256766	76.68	2	1	AT1G01560.1	2874.57	15979.9	8843.49	10079.6	17505.5	8317.71	9446.73	16295.7	13320.2	18445.4	12529.3	22552.5	18417.8	23654.3	15087.7	29754	31720.2	12945.1	24978.5	42408.2	22385.6	42408.2		0.0677834	0.376813	0.208532	0.23768	0.412785
AT3G49110.1	PRX33, PRXCA, ATPRX33, ATPCA - peroxidase CA	0.0435892	2.35282	0.412561	0.261813	0.268965	0.293999	0.387564	0.336478	0.615999	0.113845	0.067153	0.0177406	0.0489871	0.0801828	0.0758016	0.338385	84.94	1	1		571675	905518	583161	338362	557859	411286	463160	466375	413692	456055	582355	429837	508503	651798	775215	544575	693371	442442	1.66469e+06	809944	601704	1.66469e+06		0.343413	0.543958	0.350313	0.203259	0.335114
AT1G54010.1	GDSL-like Lipase/Acylhydrolase superfamily protein	0.0436004	4.92933	0.469388	0.15681	0.363669	0.156162	0.340673	0.398756	0.769773	0.118438	0.271603	0.145408	0.135011	0.370545	0.352993	0.37297	56.05	1	1		10571.3	6296.48	9405.74	8777.28	0	0	9366.78	3957.55	7031.64	5750.64	939.113	2051.23	3541.71	1293.85	14233.2	8652.22	13335.8	331.943	18095.7	18658	6333.56	18658		0.566581	0.337469	0.504114	0.470431	0
AT4G19810.1	Glycosyl hydrolase family protein with chitinase insertion domain	0.044399	3.14127	0.381246	0.267554	0.394084	0.262516	0.389895	0.392816	0.824635	0.245142	0.0601479	0.156441	0.0907095	0.0918576	0.0501351	0.297902	56.67	1	1		10729.8	34787.1	14677.6	11008.3	13903.5	17332	19536.3	13175.5	29509.7	8371.35	17284.8	15792.2	15126.3	24463.1	21970.6	18832.4	23696.6	19492.2	52629.6	52273.6	25297.5	52629.6		0.203873	0.660979	0.278885	0.209166	0.264175
AT4G34230.1	CAD5, ATCAD5, CAD-5 - cinnamyl alcohol dehydrogenase 5	0.0454289	2.68287	0.412554	0.276466	0.448395	0.438034	0.573576	0.475922	0.741721	0.219006	0.0343766	0.0666579	0.0610751	0.0734899	0.0870434	0.231788	66.05	1	1		32046.5	99342.2	112503	62211.4	49586.1	51642	102554	85892.1	76633.3	91724.5	72527.5	94701.9	101913	107765	129405	107647	99103.1	74602.2	197058	108736	132692	197058		0.162625	0.504127	0.570911	0.315701	0.251632
AT4G19110.1	Protein kinase superfamily protein	0.0471221	2.53725	0.366994	0.337045	0.350125	0.424267	0.504177	0.55053	0.855169	0.0920703	0.117068	0.213172	0.170831	0.133483	0.153804	0.159539	22.28	1	1		11183.8	11748.2	7138.05	12578.2	8819.54	6218.47	16268.9	5801.01	6617.93	11120.5	16469.3	7172.95	9749.99	16861.9	14698.4	15163.3	19171.7	10773.2	27312	24071.3	18685.8	27312		0.409482	0.430148	0.261352	0.460535	0.322918
AT1G26380.1	FAD-binding Berberine family protein	0.0472829	24.4467	0.0234391	0.074896	0.0857822	0.0266243	0.096836	0.151522	0.57301	0.0209188	0.065831	0.0713566	0.0151521	0.0247536	0.0743181	0.38331	30.76	1	1		693.085	941.247	1.91006	3351.19	1576.02	301.139	3883.33	759.59	1345.38	240.463	937.688	680.446	2346.35	1636.46	2777.13	2987.52	5460.3	2129.67	23269.4	10714.2	6017.19	23269.4		0.0297853	0.04045	8.20846e-05	0.144017	0.0677295
AT3G57240.1	BG3 - beta-1,3-glucanase 3	0.0474465	8.44404	0.184838	0.136213	0.0866013	0.128964	0.210284	0.33335	0.731265	0.0672867	0.0780382	0.07094	0.0886722	0.193129	0.212811	0.298698	120.71	3	1		13086.2	23093.1	28586.4	5667.08	18933	23127.9	2463.9	8965.42	18915.1	14021.4	25900.7	5266.01	13186.9	50540.2	9954.58	45603.7	59775.1	11424.3	116797	91584.4	47847.5	116797		0.112042	0.19772	0.244752	0.0485206	0.162102
AT5G01600.1	ATFER1, FER1 - ferretin 1	0.0478076	2.09726	0.638568	0.368989	0.426553	0.430476	0.384522	0.417001	0.773865	0.13222	0.119562	0.0517797	0.090036	0.22653	0.0532902	0.234958	36.91	1	1		17572.6	25900.8	19556.1	16682.3	9919.34	9819.28	15380.6	12118.9	14603.2	13060.3	11910.8	17518.9	7411.01	9359.32	21183.7	14846.6	11699.9	14613.4	32901.5	17470.1	26012.3	32901.5		0.534097	0.787222	0.594385	0.507037	0.301486
AT2G02390.1	ATGSTZ1, GST18, GSTZ1 - glutathione S-transferase zeta 1	0.0482083	2.71343	0.571185	0.260691	0.370979	0.454815	0.312212	0.300228	0.707368	0.254938	0.0759243	0.0396144	0.21129	0.134247	0.0850873	0.274085	68.31	1	1	AT2G02390.3	67367.4	27864.9	40425.8	14977.2	26946.3	19991.4	31962.3	25883.6	30262.5	54689.6	22421	30909.1	21013.3	36701.3	16436.5	25544.2	29438.5	16322.1	79167.6	52681.6	36152.7	79167.6		0.850947	0.351973	0.510636	0.189183	0.340371
AT4G39260.1	CCR1, ATGRP8, GR-RBP8, GRP8 - cold, circadian rhythm, and RNA binding 1	0.0486599	16.0383	0.368828	0.406016	0.351436	0.245565	0.0284038	0.223063	0.455547	0.436245	0.51905	0.0991961	0.162388	0.0231946	0.127278	0.341277	31.79	1	1		2908.04	5968.52	32719.8	37593.2	1494.12	6703.01	14166.9	16370.1	9097.79	8934.99	3280.58	15479.2	2072.95	615.712	514.705	3557.25	13125.6	8474.13	11654.3	7938.32	31783.8	37593.2		0.0773554	0.158766	0.870363	1	0.0397445
AT1G35460.1	basic helix-loop-helix (bHLH) DNA-binding superfamily protein	0.0488981	2.79169	0.230219	0.223555	0.266889	0.339655	0.355847	0.328285	0.624096	0.073271	0.0370288	0.0894873	0.110792	0.0805104	0.106726	0.332487	20.88	1	1		7784.02	13164.1	7933.35	7730.15	9499.34	10816	6855.7	13635.8	12990.4	9909.5	19113.9	13587.2	15954	11108.1	17579.8	18692.7	12442.6	10048.8	15411.6	41817.5	21065.3	41817.5		0.186143	0.3148	0.189714	0.184854	0.227162
[truncated: 16 more columns]

## Sheet: downregulated to 24h
Table S8B. List of downregulated proteins in ein3eil1 DD line (0-24h with ANOVA p≤0.5 and Max fold change≥2.0)				Normalized abundance (relative to maximum)																		Normalized abundance																							Max. normalization of normalized abundance
				MEAN							SD											0h			2h			4h			6h			8h			10h			24h					0h			2h
Protein code	Description	Anova (p)	Max f change	0h	2h	4h	6h	8h	10h	24h	0h	2h	4h	6h	8h	10h	24h	Conf score	Peptide count	Peptides used for quant	Additional accession	replicate 1	replicate 2	replicate 3	replicate 1	replicate 2	replicate 3	replicate 1	replicate 2	replicate 3	replicate 1	replicate 2	replicate 3	replicate 1	replicate 2	replicate 3	replicate 1	replicate 2	replicate 3	replicate 1	replicate 2	replicate 3	Max.		replicate 1	replicate 2	replicate 3	replicate 1	replicate 2
AT1G29660.1	GDSL-like Lipase/Acylhydrolase superfamily protein	5.46139e-05	2.16128	0.88788	0.866859	0.892866	0.747805	0.7376	0.751549	0.41312	0.0828687	0.134732	0.0863777	0.155053	0.0919008	0.073057	0.0374694	130.43	2	2		152592	126602	138780	156918	114643	136517	154356	127376	138589	144574	109721	97738.2	128540	100117	118571	116481	107262	130052	58044.8	68501.6	67931.9	156918		0.97243	0.806802	0.884408	1	0.73059
AT3G59400.1	GUN4 - enzyme binding;tetrapyrrole binding	9.8161e-05	3.58689	0.693931	0.962728	0.80626	0.855076	0.654959	0.640262	0.268402	0.249138	0.0415388	0.164054	0.0935162	0.0570567	0.0405075	0.0938038	81.27	1	1		73896.5	89917.5	144235	143568	147973	135831	146724	100553	110637	114330	141565	123688	94105.4	106406	90237	92678.5	90051.2	101494	23696.7	48171.2	47280.6	147973		0.499393	0.607662	0.974738	0.970236	1
AT1G09340.1	CRB, CSP41B, HIP1.3 - chloroplast RNA binding	0.000207509	2.2361	0.644108	0.925043	0.657335	0.434368	0.749499	0.58607	0.413686	0.0399396	0.0653103	0.100069	0.0400499	0.142297	0.161077	0.0726685	82.09	2	2		1.02249e+06	977475	1.10404e+06	1.41422e+06	1.60636e+06	1.43728e+06	1.24014e+06	944153	983458	757748	705688	629816	1.16065e+06	1.00014e+06	1.4511e+06	741738	848831	1.23375e+06	582230	613229	798125	1.60636e+06		0.636525	0.608503	0.687295	0.880386	1
AT4G14890.1	FdC2 - 2Fe-2S ferredoxin-like superfamily protein	0.0031259	2.38218	0.59055	0.784494	0.830023	0.810652	0.68065	0.870809	0.365551	0.251483	0.0457102	0.126868	0.0285469	0.195439	0.133789	0.0730396	200.56	2	2		151639	170501	317476	294274	291146	264255	256886	294113	347987	293638	281911	302455	307767	168974	260462	264581	317551	361028	102176	141453	152294	361028		0.420019	0.472263	0.879367	0.815098	0.806434
AT1G13750.1	Purple acid phosphatases superfamily protein	0.00433353	8158.6	0.621153	0.119127	0.331793	0.195236	0.474297	0.414634	7.61347e-05	0.50007	0.141012	0.33735	0.175502	0.221995	0.0608179	0.000131869	68.72	1	1		1343.8	24731.5	20010.9	6832.64	89.8279	1916.08	16704.9	7884.47	27.8313	8417.68	6063.35	4.43863	10130.4	7217.29	17842.5	9018.87	11929.4	9815.42	5.64879	0	0	24731.5		0.0543354	1	0.809123	0.276272	0.00363212
AT5G54770.1	THI1, TZ, THI4 - thiazole biosynthetic enzyme, chloroplast (ARA6) (THI1) (THI4)	0.00530316	3.13673	0.561644	0.810757	0.768191	0.71361	0.724381	0.69796	0.258472	0.385491	0.111678	0.0652827	0.17794	0.13939	0.0204287	0.110583	637.24	8	7		1.33568e+06	1.98522e+06	4.84852e+06	4.5508e+06	3.69213e+06	3.54998e+06	4.06923e+06	3.44688e+06	3.65765e+06	4.22137e+06	2.5229e+06	3.63557e+06	4.29072e+06	3.16935e+06	3.07646e+06	3.32949e+06	3.32431e+06	3.4984e+06	877913	1.01443e+06	1.86727e+06	4.84852e+06		0.275483	0.409449	1	0.938596	0.761498
AT3G02630.1	Plant stearoyl-acyl-carrier-protein desaturase family protein	0.00551873	2.0765	0.484426	0.933721	0.771814	0.801229	0.661085	0.663886	0.449661	0.206807	0.0813723	0.0441796	0.00672999	0.0817924	0.0519663	0.080847	83.61	1	1		7144.25	7876.67	3091.45	11942.9	10505.2	12463.1	9998.16	9871.86	8987.61	9896.81	9997.25	10063.4	9174.03	8391.2	7152.32	8349.54	8880.72	7592	5547.37	4626.19	6639	12463.1		0.573231	0.631998	0.248048	0.95826	0.842903
AT4G20960.1	Cytidine/deoxycytidylate deaminase family protein	0.00667929	2.62722	0.693892	0.544198	0.375358	0.441703	0.468505	0.444189	0.264116	0.2688	0.127728	0.0765015	0.113041	0.0212062	0.0785565	0.00891852	118.23	1	1		20890	17716.1	35691	21510.8	22563.9	14194.2	10420	13986	15784.7	18767.4	11178.8	17348.3	16060.9	17547.3	16556.2	13557.3	18978.1	15025.3	9700.59	9501.73	9077.42	35691		0.585301	0.496375	1	0.602696	0.632201
AT3G23050.1	IAA7, AXR2 - indole-3-acetic acid 7	0.00807722	4.02902	0.5888	0.235451	0.380028	0.849245	0.335966	0.652344	0.210782	0.176506	0.124651	0.326971	0.172989	0.119947	0.214858	0.0405752	21.11	1	1		52560.9	43092.3	76464.8	36909.7	17058.3	14858.9	21201.4	16184	73704.5	64347.3	97440	86464	35694.1	42661.3	19854.2	65018.2	83735.4	41939.6	20006.6	16877.9	24731.3	97440		0.539419	0.442244	0.784738	0.378794	0.175065
AT1G29670.1	GDSL-like Lipase/Acylhydrolase superfamily protein	0.00858144	2.8126	0.397952	0.340377	0.300147	0.740145	0.329373	0.281204	0.263153	0.0304771	0.0391867	0.0294261	0.366743	0.0241212	0.0244937	0.0122011	87.9	1	1		280095	322361	319137	297340	241235	249682	207277	235619	252197	771946	694595	247515	246299	275535	240940	227730	228249	195244	201747	213178	194496	771946		0.362843	0.417595	0.413419	0.385183	0.312503
AT4G33010.1	AtGLDP1, GLDP1 - glycine decarboxylase P-protein 1	0.00934932	2.27354	0.436559	0.440371	0.560099	0.798176	0.403887	0.405512	0.351072	0.147415	0.123034	0.0527752	0.187235	0.0983845	0.0523728	0.0612868	52.74	1	1		59783.4	47528.8	90790.9	87691.4	52457.9	59683.5	76289.4	92162.7	85711.3	151261	115624	95313.7	76649.2	59634.6	46993	58212.9	70346	55455.5	61751	43315.9	54243.7	151261		0.395234	0.314217	0.600227	0.579736	0.346804
AT1G18650.1	PDCB3 - plasmodesmata callose-binding protein 3	0.00963944	2.31197	0.355205	0.300852	0.64811	0.577337	0.33926	0.618969	0.280328	0.0155875	0.0658069	0.308489	0.158762	0.0327376	0.254131	0.0631529	69.96	1	1		16581.2	17539.9	18090.4	12461.2	18429.8	13331.3	20787	25482	48996.7	36826.3	26432.6	21604.1	18470	15583	15815	20130.1	44204.1	26648.1	10176.6	15791.8	15237.1	48996.7		0.338415	0.357981	0.369217	0.254326	0.376144
AT5G62790.1	DXR, PDE129 - 1-deoxy-D-xylulose 5-phosphate reductoisomerase	0.0104567	2.10873	0.587898	0.665288	0.757205	0.70313	0.605815	0.586557	0.359082	0.0844823	0.0898414	0.220178	0.175047	0.141882	0.0319277	0.0592328	268.2	4	4	AT5G62790.2	261674	284736	344359	374301	347833	285892	505058	288130	354110	439166	262914	363284	380725	237871	299318	308889	278086	301760	171194	157847	215031	505058		0.518106	0.563769	0.68182	0.741106	0.688699
AT4G34350.1	CLB6, ISPH, HDR - 4-hydroxy-3-methylbut-2-enyl diphosphate reductase	0.0115953	2.20747	0.655724	0.803912	0.802388	0.882497	0.752746	0.704711	0.399777	0.26184	0.129916	0.126889	0.115209	0.137847	0.0492046	0.130395	143.13	3	2		44374.4	50578.1	89708.3	89494.1	67400.2	69498.5	87587.4	63799.9	74576.1	93871.3	72255.4	82396.7	77858.6	55722.9	78402.3	61072.8	67283.3	70100.4	24664.5	38886.6	49031.8	93871.3		0.472715	0.538803	0.955652	0.95337	0.718006
AT5G35630.1	GS2, GLN2, ATGSL1 - glutamine synthetase 2	0.0120218	4.03679	0.506307	0.209635	0.335641	0.714615	0.410434	0.530417	0.177026	0.264744	0.100217	0.225558	0.254112	0.132701	0.217656	0.021467	168.89	3	3		182958	253415	491612	197990	84011.5	102229	122815	128212	364152	385507	610950	313326	251685	331359	169220	299290	467678	205207	112730	93363.7	118368	610950		0.299464	0.414789	0.804668	0.324068	0.13751
AT2G21330.1	FBA1 - fructose-bisphosphate aldolase 1	0.0152742	2.55536	0.38942	0.657394	0.840115	0.836365	0.633539	0.455594	0.328766	0.289247	0.149557	0.205637	0.138204	0.109568	0.0624758	0.0425112	94.55	2	2	AT2G21330.2;AT4G38970.1	36601.2	80441.9	180208	128659	204740	168402	154735	232101	254439	250730	181281	206402	160378	189476	133737	127792	122110	97861	86496.9	71696.2	92760.2	254439		0.14385	0.316154	0.708255	0.505657	0.80467
AT5G13630.1	GUN5, CCH, CHLH, CCH1, ABAR - magnesium-chelatase subunit chlH, chloroplast, putative / Mg-protoporphyrin IX chelatase, putative (CHLH)	0.0158979	5.44858	0.210565	0.587052	0.5003	0.350775	0.226973	0.223131	0.107744	0.108921	0.371737	0.199845	0.114423	0.0779488	0.096584	0.072011	164.8	3	3		11761	26387.2	37940.3	120451	33620.4	58061.9	84045.8	35912.7	60826.6	48482	26453.8	51818	37435.5	18870.1	25712	27419.4	14980.6	38229	6156.54	10037.5	22739.7	120451		0.0976414	0.21907	0.314985	1	0.27912
AT4G29060.1	emb2726 - elongation factor Ts family protein	0.0199095	2.08488	0.642263	0.560234	0.806442	0.761093	0.551521	0.77806	0.386804	0.242449	0.0339242	0.178116	0.0468556	0.193442	0.0770898	0.114789	76.94	2	2	AT4G29060.2	104899	109770	196944	127398	118625	113019	213626	138738	164467	174147	156908	156713	160520	78024.3	114914	151308	183893	163441	83084.4	57886.2	106924	213626		0.491039	0.513841	0.921909	0.596358	0.555293
AT3G54050.1	HCEF1 - high cyclic electron flow 1	0.0203594	2.34307	0.776118	0.426461	0.536105	0.717686	0.608005	0.409605	0.331239	0.206902	0.0852684	0.321515	0.111304	0.101277	0.0342011	0.0896593	25.74	1	1		18059	14516.7	24523.4	8176.25	10916	12282.6	8876.66	8318.85	22245.8	18957.1	14458	19385.2	12953.8	17704.5	14072.8	9470.31	11007.4	9657.02	5634	9800.97	8934.36	24523.4		0.736397	0.591955	1	0.333406	0.445126
AT5G58140.1	PHOT2, NPL1 - phototropin 2	0.0231006	2.52289	0.551229	0.33973	0.475445	0.82365	0.376393	0.721513	0.326471	0.121821	0.135487	0.143811	0.19383	0.107632	0.241384	0.133038	47.87	1	1		1629.31	2359.37	2535.92	1861.22	1366.89	793.083	2008.25	1253.97	2365.37	2430.89	3945.48	3372.72	1873.14	1031.44	1550.58	2565.25	3908.11	2066.8	1552.53	683.559	1628.17	3945.48		0.412955	0.597992	0.642741	0.471735	0.346445
AT5G46290.1	KASI, KAS1 - 3-ketoacyl-acyl carrier protein synthase I	0.0235828	2.29548	0.691304	0.66557	0.629912	0.366684	0.601711	0.721218	0.314191	0.268622	0.113971	0.264912	0.136883	0.068415	0.0380783	0.0789679	220.86	3	3		176867	195031	346302	274960	199624	216882	270984	112208	271228	169272	75742.9	135935	199666	190268	235188	243396	240962	264921	131747	78543.4	116124	346302		0.51073	0.563182	1	0.793989	0.576444
AT5G65730.1	XTH6 - xyloglucan endotransglucosylase/hydrolase 6	0.0261161	2.13974	0.741971	0.71124	0.809645	0.675783	0.517877	0.561738	0.378384	0.150509	0.161048	0.182442	0.16818	0.0771217	0.0924929	0.145313	42.28	1	1		16500.3	14270.4	21151.4	20899.2	14001.9	14870.5	18488.9	14842.7	23326.2	19315.4	11552.8	16422.2	11804.7	10434.7	14000.9	13118.2	15253.2	10938.2	11076.4	4927.74	10474.6	23326.2		0.707372	0.611774	0.906766	0.895956	0.600263
AT2G29630.1	PY, THIC - thiaminC	0.0263496	5.32329	0.324104	0.867842	0.558203	0.517176	0.563852	0.425559	0.163027	0.412317	0.120255	0.180922	0.218711	0.111799	0.0866947	0.119599	144.84	2	2		5828.54	4107	46093.5	57624.5	48327.8	44074.6	43645.9	29565.5	23287.2	43286.6	27799.2	18320.3	39533.2	31048.7	26893.2	26694	18808.6	28065.2	3664.3	7476.9	17041.9	57624.5		0.101147	0.0712717	0.799894	1	0.838667
AT3G14210.1	ESM1 - epithiospecifier modifier 1	0.0271566	2.14814	0.754893	0.802958	0.57339	0.521032	0.715701	0.410139	0.373792	0.221449	0.14337	0.0209953	0.214821	0.0378299	0.182487	0.163538	93.28	2	2		53080.9	93249.1	64849.4	62064.6	73820.5	88740.3	54659.5	54536.2	51208.6	70588.6	31405	43763.8	66335.3	63429.7	70450.3	56958.3	23698.9	34078.1	26740.1	52447.2	25380.1	93249.1		0.569238	1	0.695442	0.665579	0.791648
AT1G55390.1	Cysteine/Histidine-rich C1 domain family protein	0.0285091	2.42613	0.530645	0.438791	0.590195	0.803682	0.389864	0.49447	0.33126	0.0241364	0.157656	0.175767	0.196889	0.138621	0.129369	0.0656748	21.83	1	1		5007.72	5363.22	4927.37	5936.62	3634.05	3079.51	6531.36	6758.05	3725.69	7734.2	9609.88	5825.77	2686.6	3311.14	5241.9	3426.13	5891.65	4937.6	3342.82	2487.81	3719.48	9609.88		0.521101	0.558094	0.51274	0.617762	0.378158
AT5G52310.1	COR78, LTI78, RD29A, LTI140 - low-temperature-responsive protein 78 (LTI78) / desiccation-responsive protein 29A (RD29A)	0.0285289	2.66488	0.788401	0.353251	0.491817	0.726944	0.453149	0.616788	0.295848	0.250961	0.152815	0.0779376	0.239343	0.118594	0.240635	0.0885926	56.27	1	1		38157.6	73351.4	68723.7	34885.2	32315.7	13554.2	41092.1	30623	40716.9	42175.1	47806.5	76201.8	36182.9	42627.9	24781.6	44107.7	30281.8	66611.6	18993.6	18309.4	30329.4	76201.8		0.500744	0.962593	0.901864	0.4578	0.42408
AT2G43750.1	OASB, ACS1, CPACS1, ATCS-B - O-acetylserine (thiol) lyase B	0.0304756	3.76912	0.225502	0.234217	0.648903	0.518459	0.234609	0.489679	0.172163	0.105512	0.120435	0.365984	0.175555	0.102705	0.163236	0.0352433	65.11	1	1		8653.81	3238.97	5533.48	7676.77	2454.96	7968.01	17440.3	6946.14	25759.2	8230.63	16786.2	15048.4	3948.62	9016.41	5164.99	13234	8133.19	16473.9	4199.75	5437.02	3667.57	25759.2		0.335951	0.12574	0.214816	0.298021	0.0953044
AT1G23740.1	Oxidoreductase, zinc-binding dehydrogenase family protein	0.0308957	2.18598	0.706439	0.472854	0.867122	0.82724	0.706265	0.930007	0.425442	0.263977	0.280568	0.128427	0.150053	0.120863	0.053438	0.15197	53.97	1	1		71899.2	105694	154097	124261	43046.4	54709.2	156508	116389	134237	130141	152611	105657	91440.9	110899	129268	143040	154886	138735	78846.5	39171.9	81737	156508		0.459397	0.675328	0.984593	0.793957	0.275043
AT1G66530.1	Arginyl-tRNA synthetase, class Ic	0.0323983	2.2441	0.645083	0.446293	0.477453	0.97844	0.507489	0.580175	0.436006	0.0827846	0.15784	0.258844	0.030665	0.172364	0.0880611	0.119096	24.57	1	1		142360	117270	151124	65752.5	131410	87012.8	67571.3	164732	71712.7	200222	210548	212249	149957	86377.6	86807.2	123153	141826	104445	94873.9	66178.5	116573	212249		0.670725	0.552512	0.712013	0.30979	0.619132
AT3G02730.1	TRXF1, ATF1 - thioredoxin F-type 1	0.0334527	2.82347	0.588984	0.424835	0.763346	0.456425	0.483744	0.598975	0.270357	0.24278	0.0919723	0.215634	0.0439662	0.127987	0.108585	0.138457	45.32	1	1		9189.94	17006.7	22506.6	14612.9	9932.99	10583.8	19626.7	15931.1	27563.4	12670	11326.5	13745.3	15819.7	9296.03	14885.2	13835.3	19742.6	15951.5	3518.32	7698.54	11139	27563.4		0.333411	0.617001	0.816539	0.530157	0.360369
AT1G58080.1	ATATP-PRT1, HISN1A, ATP-PRT1 - ATP phosphoribosyl transferase 1	0.0337132	3.99819	0.275807	0.238772	0.52596	0.835141	0.237061	0.525352	0.20888	0.206978	0.167294	0.260614	0.229792	0.1748	0.130837	0.0712216	24.26	1	1		3070.22	2777.79	9621.79	8003.35	2071.1	3318.07	8651.2	5660.97	15188.4	18696.4	17439.4	10706.6	7853.48	4100.48	1342.54	12177	7293.88	9995.64	5427.7	3330.71	2957.46	18696.4		0.164215	0.148574	0.514634	0.42807	0.110775
AT1G16880.1	uridylyltransferase-related	0.035391	2.10388	0.562525	0.599209	0.741294	0.85731	0.673371	0.434524	0.407491	0.0314858	0.0701668	0.14662	0.159982	0.276752	0.198628	0.110394	58.45	1	1		121847	116614	130250	115205	131716	145835	182229	125030	178628	193922	149523	218486	214080	130781	96505.2	75803.3	64395.1	144614	91699.7	111705	63688	218486		0.557686	0.533738	0.59615	0.527288	0.602859
AT3G16370.1	GDSL-like Lipase/Acylhydrolase superfamily protein	0.0367061	2.70565	0.475971	0.870779	0.808906	0.743681	0.51462	0.485154	0.321837	0.223381	0.182847	0.0890747	0.221665	0.154221	0.182764	0.148294	83.79	1	1		45517.5	16953.9	29146.7	64162.3	61003.6	42447.6	48545.7	48657.8	58500.4	51884.2	59389.3	31875.4	37836.6	39583.2	21637.9	43113.5	19678.6	30593.8	9703.84	26942.8	25302.7	64162.3		0.709412	0.264235	0.454266	1	0.950769
AT1G12230.1	Aldolase superfamily protein	0.0369204	2.87543	0.610989	0.797832	0.516065	0.410261	0.668119	0.704329	0.277465	0.109384	0.175144	0.31524	0.101187	0.221905	0.163119	0.0757202	29.88	1	1		23280.6	31973.8	32728.5	48000.2	33221.3	33666.8	40036.2	24500.9	9776.62	22452.2	22541.2	14084.4	35366.1	20159.9	40683.6	28243.6	30419	42761.3	9129.58	15638	15187.5	48000.2		0.48501	0.666117	0.68184	1	0.692107
AT4G15560.1	CLA1, DEF, CLA, DXS, DXPS2 - Deoxyxylulose-5-phosphate synthase	0.0370227	6.91176	0.235309	0.39036	0.645602	0.508781	0.257191	0.427491	0.0934064	0.115591	0.371696	0.414759	0.183595	0.0585227	0.173282	0.0287975	46.64	1	1		1994.44	6164.27	4894.63	15151.9	3076	3426.6	18491	3502.75	13819.8	13262.2	6861.72	8099.71	5919.01	4569.2	3778.97	9571.79	4210.73	9931.72	1117.78	2102.77	1960.99	18491		0.10786	0.333365	0.264703	0.819418	0.166351
AT1G24100.1	UGT74B1 - UDP-glucosyl transferase 74B1	0.0372004	2.09808	0.458298	0.408818	0.372479	0.710385	0.469861	0.361151	0.338588	0.10382	0.10282	0.0561229	0.257327	0.0597519	0.0462771	0.115356	39.73	1	1		6746.12	8096.35	10526.3	9145.65	5448.43	8035.8	6346.37	8065.8	6206.2	11497.2	18451.5	9374.28	8064.73	9942.19	8001.99	5777.95	6731.68	7481.66	8682.73	4742.6	5317	18451.5		0.365614	0.438791	0.570488	0.49566	0.295284
AT3G18890.1	NAD(P)-binding Rossmann-fold superfamily protein	0.0378986	6.78719	0.24202	0.300086	0.337072	0.736058	0.18038	0.287558	0.108448	0.140087	0.347016	0.340941	0.290853	0.160853	0.0415125	0.187838	26.32	1	1		380.569	667.558	1251.14	2217.32	377.008	256.586	2304.28	313.513	584.488	2482.56	1343.46	3166.77	1090.93	72.8337	549.897	763.551	951.648	1016.69	0	0	1030.29	3166.77		0.120176	0.210801	0.395083	0.700184	0.119051
AT2G05830.1	NagB/RpiA/CoA transferase-like superfamily protein	0.0381769	2.67308	0.506287	0.644281	0.530565	0.369196	0.579548	0.838985	0.313864	0.185251	0.21377	0.103978	0.176677	0.179125	0.161691	0.0223379	23.71	1	1		6165.29	11441.7	13537	18258.5	11011	10363.2	12206.3	8419.84	12011.3	10182.2	3434.57	9094.19	9844.4	9682.57	16123.7	13874.1	17230.8	20504.8	6546.01	5932.63	6828.57	20504.8		0.300675	0.557999	0.660186	0.890446	0.536996
AT2G39730.1	RCA - rubisco activase	0.040353	10.7404	0.143446	0.238313	0.124173	0.117295	0.0768873	0.341946	0.0318374	0.0604328	0.200666	0.101422	0.115108	0.0570437	0.5699	0.0551441	23.52	1	1		22822.9	9121.83	17031.5	5993.35	24021.5	51351.6	14973.1	2191.68	25231.1	6146.18	28470.4	5430.89	6320.9	16106.9	3823.56	1824.23	1116.42	113809	0	0	10870.2	113809		0.200537	0.0801504	0.14965	0.0526616	0.211068
AT3G17020.1	Adenine nucleotide alpha hydrolases-like superfamily protein	0.0406571	5.11766	0.642359	0.517588	0.230683	0.205712	0.50887	0.454518	0.125518	0.310814	0.127893	0.136817	0.10515	0.302436	0.39658	0.101004	38.81	1	1		9697.91	22164	10849.9	13587.1	8251.02	12577.4	3850.11	8572.59	2915.87	5266.06	1957.32	6454.83	4324.22	11812.9	17698.6	20108.6	6376	3737.28	1561.02	5365.69	1419.27	22164		0.437552	1	0.489527	0.613024	0.37227
AT1G47200.1	WPP2 - WPP domain protein 2	0.041962	2.02635	0.702434	0.817909	0.558374	0.556	0.663495	0.750316	0.403636	0.150093	0.240664	0.0425939	0.0956988	0.142076	0.0951198	0.169085	20.11	1	1		35179.7	23515.9	26461.4	22026.2	36719.5	40410.4	22294.1	20993.9	24404.5	22032.2	26535	18837.5	23256.8	23743.9	33435.7	28950.5	27349.6	34661.8	23348	9702.5	15882.9	40410.4		0.87056	0.581926	0.654816	0.545062	0.908664
AT1G19740.1	ATP-dependent protease La (LON) domain protein	0.0427153	2.38575	0.546346	0.648988	0.536402	0.828248	0.584395	0.558177	0.347164	0.229361	0.0785203	0.0701798	0.151294	0.128354	0.0943411	0.145986	73.12	1	1		11870.6	14846.9	25832.1	20259.3	18609.1	23553.7	17000.6	15052.8	19539.9	32061.3	22914.1	24688.7	23124.3	14963	18122.2	19189.5	14439.5	20058.7	5727.65	13715.5	13948.5	32061.3		0.370247	0.46308	0.805709	0.631893	0.580423
AT3G10670.1	ATNAP7, NAP7 - non-intrinsic ABC protein 7	0.0447031	2.79567	0.545072	0.739837	0.395367	0.58453	0.555142	0.490472	0.264637	0.138925	0.229665	0.199464	0.114159	0.0821311	0.130668	0.226234	85.85	1	1		30107.9	24131.3	39982.1	37699.4	32568.8	57620.1	15108.3	17239.9	35995.1	37552.2	26085.7	37404.1	36914.5	27477.3	31570.2	35115.7	29464.8	20202.6	7320.15	30293.3	8131.73	57620.1		0.522524	0.418801	0.693892	0.654276	0.565234
[truncated: 16 more columns]

## Sheet: irregularly regulated
Table S8C. List of irregularly-regulated proteins in ein3eil1 DD line (0-24h with ANOVA p≤0.5 and Max fold change≥2.0)				Normalized abundance (relative to maximum)																		Normalized abundance																							Max. normalization of normalized abundance
				MEAN							SD											0h			2h			4h			6h			8h			10h			24h					0h			2h
Protein code	Description	Anova (p)	Max f change	0h	2h	4h	6h	8h	10h	24h	0h	2h	4h	6h	8h	10h	24h	Conf score	Peptide count	Peptides used for quant	Additional accession	replicate 1	replicate 2	replicate 3	replicate 1	replicate 2	replicate 3	replicate 1	replicate 2	replicate 3	replicate 1	replicate 2	replicate 3	replicate 1	replicate 2	replicate 3	replicate 1	replicate 2	replicate 3	replicate 1	replicate 2	replicate 3	Max.		replicate 1	replicate 2	replicate 3	replicate 1	replicate 2
AT1G78630.1	emb1473 - Ribosomal protein L13 family protein	2.51161e-06	4.15086	0.880144	0.502911	0.322136	0.212039	0.566352	0.579191	0.632615	0.103858	0.152577	0.0250614	0.0255572	0.0348517	0.116547	0.0922915	194.99	3	3		149487	148206	181472	107055	59293.3	107446	61323	60838.6	53214.7	33227.2	40198.4	42012.1	97451.1	101113	109768	97301.7	88969.1	129051	131468	114966	97972.5	181472		0.823744	0.816688	1	0.589922	0.326734
AT3G48560.1	CSR1, ALS, AHAS, TZP5, IMR1 - chlorsulfuron/imidazolinone resistant 1	3.88433e-06	2.9212	0.313787	0.855173	0.848469	0.781223	0.916635	0.816511	0.435146	0.0270455	0.142733	0.0614523	0.0495702	0.0387711	0.0884894	0.136306	224.25	5	5		156769	172435	145278	360201	504039	428882	459137	426632	397214	364957	406835	409507	469500	439842	476716	436404	360061	438194	139999	259117	258875	504039		0.311026	0.342107	0.288228	0.714629	1
ATCG00380.1	RPS4 - chloroplast ribosomal protein S4	3.75092e-05	3.37394	0.778984	0.902155	0.553145	0.267389	0.81682	0.716456	0.684434	0.175257	0.0847953	0.17241	0.0287677	0.0732215	0.153204	0.125096	68.58	2	2		62929.2	41311.6	63187.3	60902.8	61354.7	71643.8	53048.7	28734.4	37105.1	21477.1	18454.5	17538.7	56732.6	54401.5	64426.1	42757.5	47530.9	63700.4	39931.1	57848.7	49326.6	71643.8		0.878361	0.576625	0.881964	0.850078	0.856386
AT4G39800.1	MI-1-P SYNTHASE, MIPS1, ATMIPS1, ATIPS1 - myo-inositol-1-phosphate synthase 1	5.2696e-05	6.15386	0.144294	0.156738	0.602186	0.887963	0.575869	0.817164	0.426193	0.0634667	0.126686	0.186898	0.120829	0.0666304	0.182428	0.0796947	109.23	3	3	AT5G10170.1;AT2G22240.1	12092.1	28062.5	32156.7	50614.4	14379.3	13554	96017.7	71913	133850	167047	126945	151003	108619	87129.2	92843.6	157883	150021	101610	86556.6	63034.1	63992.2	167047		0.0723877	0.167992	0.192501	0.302995	0.0860795
AT1G35680.1	Ribosomal protein L21	7.89865e-05	2.24218	0.914569	0.521612	0.484991	0.407893	0.545645	0.748685	0.702569	0.139058	0.0747161	0.103204	0.0579667	0.0228541	0.0704197	0.08537	287.45	3	3		846590	638423	837782	430095	384875	509806	432433	314368	484965	319934	314135	401885	462362	442381	481070	593047	606192	702249	677883	546547	559933	846590		1	0.754111	0.989596	0.508032	0.454618
AT1G21130.1	O-methyltransferase family protein	0.000119207	13.8281	0.108301	0.057546	0.163089	0.249294	0.36037	0.795755	0.644335	0.0360819	0.0477439	0.0806947	0.110475	0.0617854	0.196777	0.308157	455.87	7	2	AT1G21130.2	41775.6	63967.1	83869.1	62806.9	30626.7	7316.7	149513	66140.6	69879.4	219315	116857	100287	188027	190991	251910	463313	579772	350104	583593	266775	277720	583593		0.0715835	0.109609	0.143712	0.107621	0.0524796
AT3G12780.1	PGK1 - phosphoglycerate kinase 1	0.000169754	3.10898	0.28696	0.568166	0.892155	0.450734	0.608812	0.514758	0.387461	0.0443256	0.0332791	0.161479	0.0288863	0.111626	0.0823372	0.135469	147.81	3	2	AT1G56190.1	31252.2	26604.3	22950.7	56889.9	52061.6	51042.2	66316.4	93865.6	91046	45166.1	41987.5	39771.8	57865.3	46327.7	67246.5	46500.6	41660.2	56793.5	23563.6	36550.7	48993.5	93865.6		0.332946	0.283429	0.244506	0.606078	0.55464
AT1G21680.1	DPP6 N-terminal domain-like protein	0.000179549	2.20208	0.988747	0.755834	0.552585	0.449006	0.774474	0.525239	0.695122	0.0125833	0.0779391	0.115883	0.132537	0.0634173	0.0215258	0.0312394	129.4	2	2		94296.5	95836.1	96698.5	73837.8	65204.6	80221.8	44766.2	66087.9	49448.3	55827.6	30230.8	44196.3	68108.1	76519.6	80043.8	53189.2	49713.5	49466.9	63809.1	68278.5	69564.3	96698.5		0.97516	0.991082	1	0.763588	0.674308
ATCG00480.1	ATPB, PB - ATP synthase subunit beta	0.000228333	2.30202	0.758262	0.59113	0.589108	0.94989	0.643302	0.412633	0.820378	0.0404763	0.0433263	0.167455	0.0725609	0.0451156	0.0682065	0.155557	1608.2	19	17		3.6585e+07	3.89e+07	3.49906e+07	2.67429e+07	2.84543e+07	3.09281e+07	2.69102e+07	3.74583e+07	2.1462e+07	4.2065e+07	4.8286e+07	4.8044e+07	3.01007e+07	2.98574e+07	3.37682e+07	2.23687e+07	2.15027e+07	1.62476e+07	3.54769e+07	4.85653e+07	3.54836e+07	4.85653e+07		0.753316	0.800984	0.720486	0.550658	0.585898
AT5G20280.1	ATSPS1F, SPS1F - sucrose phosphate synthase 1F	0.000266332	3.35138	0.268488	0.585943	0.779552	0.596634	0.899804	0.765682	0.400203	0.105376	0.139447	0.205542	0.154163	0.130897	0.0696013	0.107607	55.3	1	1		9954.16	20949.4	12762.4	27711.7	27096.9	40487.3	40414.3	32157.3	54212.3	26388	28748	41898.7	52036.2	40640.6	53664.6	43125.5	37197.2	44205.4	18513.1	18146	28428.7	54212.3		0.183615	0.386433	0.235415	0.51117	0.499829
AT1G51680.1	4CL1, 4CL.1, AT4CL1 - 4-coumarate:CoA ligase 1	0.000316819	2.71878	0.318452	0.746922	0.865801	0.764833	0.746285	0.657732	0.357416	0.150352	0.146225	0.119346	0.0530909	0.193992	0.0978109	0.0373287	25.9	1	1		43323.3	71249.4	27158.6	85987.2	126134	120306	122516	114465	148354	111957	121988	106454	93158.5	95057.1	143928	107520	80926.4	104286	48727.1	59273.9	51071.7	148354		0.292025	0.480265	0.183065	0.579606	0.850223
AT3G63140.1	CSP41A - chloroplast stem-loop binding protein of 41 kDa	0.000389734	2.14796	0.879752	0.868417	0.693518	0.409575	0.712773	0.770619	0.608375	0.104138	0.0620097	0.0486929	0.0913207	0.163935	0.0947473	0.0923196	59.45	1	1		441727	441842	539006	504765	460127	439353	397559	378241	345631	195053	277517	189720	285065	412805	454696	359181	427959	458964	304137	385107	294509	539006		0.819522	0.819735	1	0.936474	0.853659
AT5G13510.1	Ribosomal protein L10 family protein	0.00040272	2.09977	0.846521	0.550979	0.436469	0.40315	0.528627	0.606828	0.636193	0.141975	0.126098	0.0554959	0.0340917	0.0644632	0.084883	0.0192155	48.27	1	1		192288	168875	234588	156630	97875	133254	116547	99690	90933.3	99758.8	85363.5	98599.4	132858	106548	132622	130203	131526	165335	147663	154328	145738	234588		0.819683	0.71988	1	0.667682	0.417222
AT4G13750.1	NOV - Histidine kinase-, DNA gyrase B-, and HSP90-like ATPase family protein	0.000422644	3.56872	0.843509	0.782071	0.447733	0.236362	0.434812	0.705719	0.507744	0.140264	0.11424	0.226101	0.0486333	0.0221364	0.191871	0.163035	24.41	1	1		52674.3	42214	38405.5	36673.9	38886.1	48025	37327.6	16291.6	17132.9	15407.4	10910.7	11032.5	23329.2	23796.7	21584.3	29198.5	33781.8	48539.4	36005.5	19043.5	25186.2	52674.3		1	0.801416	0.729112	0.696239	0.738237
AT3G02780.1	IPP2, IPIAT1, IDI2 - isopentenyl pyrophosphate:dimethylallyl pyrophosphate isomerase 2	0.000447986	3.11206	0.554498	0.294433	0.612868	0.916296	0.536752	0.799129	0.850665	0.0954522	0.0894665	0.204395	0.0751923	0.122159	0.218983	0.083785	58.63	1	1		19526.9	14653.6	14686.9	11422	8331.59	6194.52	13633.6	24850.3	15527.6	26274.8	25101.1	29376.3	19855.8	14310.3	13137.3	27113.5	27265	16047.9	27487.9	24913.2	22567.1	29376.3		0.664715	0.498824	0.499956	0.388817	0.283616
AT3G13750.1	BGAL1 - beta galactosidase 1	0.000462511	4.01434	0.65966	0.298019	0.258937	0.202296	0.226147	0.164326	0.17204	0.324457	0.0341847	0.0673267	0.0345379	0.0565794	0.0120665	0.0243216	302.47	6	6		1.1402e+06	712776	403456	309168	326560	383673	208125	324610	352984	254235	185196	252543	203316	241175	329064	171663	193119	197311	166234	220991	201255	1.1402e+06		1	0.625134	0.353847	0.271153	0.286406
AT4G09670.1	Oxidoreductase family protein	0.000491431	3.65524	0.597087	0.249816	0.587684	0.913137	0.42717	0.801311	0.630739	0.243614	0.0614718	0.169463	0.0490565	0.111082	0.189297	0.158039	59.9	1	1		31102	35261.2	63578	22657.1	17966.3	13742.7	37108.6	34068.7	56717.6	62387.4	69403.6	66930.5	26712	40282.5	25968.5	56645.3	72541.7	45198.3	58363.7	42942.9	35958.1	72541.7		0.428746	0.486082	0.876434	0.312333	0.247669
AT1G80600.1	WIN1 - HOPW1-1-interacting 1	0.000509709	2.68188	0.599926	0.720973	0.451061	0.366086	0.679005	0.268831	0.478985	0.0741942	0.259672	0.113087	0.046137	0.0957783	0.0670673	0.0147721	35.39	1	1		23455.1	22790.8	28423.4	41488	28067.7	20179.5	16332.6	24118.5	15689.8	13345.2	17166.3	15053.1	24770.3	27202.6	32538.8	8244.42	13789.3	11426.1	20539	19333.5	19744	41488		0.565345	0.549336	0.685098	1	0.676525
AT1G50480.1	THFS - 10-formyltetrahydrofolate synthetase	0.000612964	4.01995	0.511509	0.786352	0.616763	0.213382	0.857786	0.516225	0.545063	0.112831	0.228254	0.197102	0.0762637	0.0880189	0.176928	0.121883	52.34	1	1		38677.5	24896	36115.2	64963.8	52828	35461.4	54400.3	29758	36043.4	18862.1	8954.63	13769.6	53555.3	51409.3	62210.3	26725.4	27075.9	46806.4	42914.1	27134.4	36179.4	64963.8		0.595371	0.383229	0.555928	1	0.813192
AT2G47400.1	CP12-1, CP12 - CP12 domain-containing protein 1	0.000615078	2.063	0.505734	0.651583	0.851998	0.618814	0.752466	0.41299	0.602906	0.0821029	0.129559	0.136015	0.0858904	0.0426749	0.0533632	0.0716282	66.46	1	1		721882	970571	764649	1.09125e+06	1.24472e+06	829739	1.6195e+06	1.33368e+06	1.18625e+06	1.06077e+06	1.10237e+06	843354	1.29612e+06	1.16338e+06	1.19635e+06	575057	686180	745270	1.08036e+06	997577	851273	1.6195e+06		0.445745	0.599304	0.472153	0.673823	0.768582
AT3G21670.1	Major facilitator superfamily protein	0.000615221	9.39865	0.0652046	0.297121	0.612835	0.163092	0.301007	0.313771	0.27214	0.0497584	0.133776	0.33714	0.0541137	0.0491186	0.0487525	0.0495943	25.68	1	1		541.378	267.859	88.0905	2067.28	1078.2	943.42	4587.24	1761.6	2084.82	1024.27	543.493	676.662	1603.87	1385.21	1153.3	1661.22	1442.81	1213.99	1063.06	1179.77	1502.28	4587.24		0.118018	0.0583922	0.0192034	0.450659	0.235044
AT4G31480.1	Coatomer, beta subunit	0.000620164	3.71011	0.561563	0.83105	0.572513	0.223996	0.718184	0.639126	0.644282	0.12108	0.0950027	0.0963778	0.072081	0.245009	0.135525	0.212125	44.72	1	1	AT4G31490.1	3669.39	4701.7	5690.48	7790.18	6796.45	6222.93	4851.42	3940.22	5544.14	2558.88	1449.7	1600.3	4998.18	8346.7	4638.5	5791.89	4046.34	6165.54	6268.89	3338.55	6525.43	8346.7		0.439622	0.563301	0.681764	0.933325	0.814268
AT5G49360.1	BXL1, ATBXL1 - beta-xylosidase 1	0.000620823	2.24148	0.79662	0.477882	0.44224	0.379311	0.384482	0.3554	0.388213	0.201134	0.0215055	0.0539497	0.00605873	0.0882881	0.0654567	0.0554986	347.41	5	5		572349	453329	342156	278864	259437	282245	224493	285840	249013	214452	215819	221024	203282	180048	276844	160226	227180	222833	218372	192512	255696	572349		1	0.79205	0.59781	0.487227	0.453285
AT1G72610.1	GLP1, ATGER1, GER1 - germin-like protein 1	0.000642125	52.7969	0.266466	0.167157	0.0116722	0.0331138	0.616257	0.142548	0.429317	0.175269	0.109937	0.00740848	0.0132774	0.13205	0.162969	0.494251	30.53	1	1		30207.1	13851.6	8154.1	19093.5	5634.65	8025.39	203.723	1050.52	1032.87	1799.12	3152.68	1536.7	46223.4	44166.4	30362.8	5360.82	1205.66	21365.1	65315.1	9075.08	9732.49	65315.1		0.462483	0.212073	0.124843	0.292329	0.0862688
AT5G11520.1	ASP3, YLS4 - aspartate aminotransferase 3	0.00066936	4.24236	0.369093	0.710777	0.337877	0.167543	0.708465	0.492887	0.641125	0.0533532	0.250665	0.145166	0.0479207	0.214972	0.0853154	0.226042	105.77	2	1		6294.65	8421.44	7353.41	11479.2	11089.6	19931.3	7763.13	3467.17	8972.66	4232.94	3452.34	2332.75	10332.5	13258.7	18770.7	8708.48	8982.15	11781	17792	9069.14	11474.2	19931.3		0.315817	0.422524	0.368938	0.57594	0.556392
AT3G22200.1	POP2, GABA-T, HER1 - Pyridoxal phosphate (PLP)-dependent transferases superfamily protein	0.000721335	3.9289	0.754329	0.745964	0.501583	0.226402	0.653684	0.191995	0.388299	0.0866041	0.287544	0.326071	0.0557199	0.0454987	0.0225842	0.0608627	113.33	1	1	AT3G22200.2	360886	396484	314661	380921	473724	205499	211924	403313	97598.6	83445.9	135638	102672	333309	304575	291113	84235.5	103290	85332.2	155611	182978	213251	473724		0.761807	0.836952	0.664229	0.804098	1
AT5G50340.1	ATP-dependent peptidases;nucleotide binding;serine-type endopeptidases;DNA helicases;ATP binding;damaged DNA binding;nucleoside-triphosphatases	0.000782244	2.09071	0.77147	0.575813	0.678445	0.395283	0.826425	0.517422	0.476843	0.153794	0.118904	0.0247222	0.041527	0.15032	0.0962288	0.0713372	24.53	1	1		32850.8	23007.4	33730.1	27112.4	17944.5	21810.4	26838.4	25157.2	26790	14695.6	17123.3	14084.1	28626.8	28634.3	38708.9	15878.8	21124.9	23082.7	17036.8	16696.8	21640.6	38708.9		0.848664	0.594369	0.871378	0.700417	0.463575
AT1G37130.1	NIA2, B29, NIA2-1, CHL3, NR, NR2, ATNR2 - nitrate reductase 2	0.000787667	13.3521	0.064158	0.856644	0.585895	0.186243	0.217957	0.0823264	0.442707	0.0814678	0.128874	0.304608	0.105433	0.0999772	0.0128016	0.242716	115.66	2	2		1160.66	2034.37	14680.7	69691.5	76113.4	92873.4	86878.3	35038.5	41325.5	24445.8	21308.9	6136.27	19934.3	11115.1	29677.8	6469.58	7621.17	8847.05	17282.9	43969.4	62094.8	92873.4		0.0124972	0.0219048	0.158072	0.750392	0.819539
AT3G17810.1	PYD1 - pyrimidine 1	0.000859381	2.63459	0.625591	0.324646	0.345994	0.855308	0.732067	0.393256	0.653029	0.0201878	0.119299	0.0599091	0.187296	0.253005	0.0797084	0.0227895	86.9	1	1		202677	190891	192885	107442	135362	61531.6	90235.4	127576	106537	312480	201161	288158	308378	227619	150272	135539	138924	94190.6	197694	211750	202731	312480		0.648609	0.610892	0.617272	0.343838	0.433185
AT1G27170.1	transmembrane receptors;ATP binding	0.000863236	5.76316	0.278259	0.13224	0.385141	0.762119	0.472883	0.533184	0.452528	0.163454	0.0696758	0.12308	0.20609	0.162829	0.113683	0.0606034	25.8	1	1	AT1G72920.1;AT1G72860.1	4482.25	6579.47	13745.8	3223.23	2305.05	6261.25	8798.29	15619.1	9918.99	29717.6	19283.6	18943.8	16662.1	8469.46	17027.2	19680	13309	14545.8	15274.5	13395.9	11673.7	29717.6		0.150828	0.2214	0.462548	0.108462	0.0775653
AT2G09990.1	Ribosomal protein S5 domain 2-like superfamily protein	0.000881872	6.7127	0.578402	0.553042	0.580758	0.0865162	0.368696	0.506999	0.505345	0.315747	0.151634	0.364707	0.0861014	0.0609646	0.0779614	0.0826745	66.87	1	1		9359.92	5804.6	17359.6	12268.6	7098.9	11730.6	18743.7	7602.57	6310.35	691.673	3485.15	688.069	5594.58	7487.39	7650.15	8006.13	9577.06	10925.9	11195.9	9025.59	8194.61	18743.7		0.499364	0.309683	0.92616	0.654548	0.378736
ATCG00810.1	RPL22 - ribosomal protein L22	0.000933693	2.05244	0.900592	0.477489	0.452152	0.438791	0.517328	0.746836	0.650897	0.135376	0.0669422	0.10559	0.106296	0.072077	0.119705	0.0564623	35.77	1	1		56030.2	43775.6	58648.1	32505.3	26217.7	25288.3	32272.3	19964.5	27316.7	25510.4	19615.2	32077.2	33606.9	25566	31848	36018.9	45723.5	49659.1	40749.8	39333	34438.7	58648.1		0.955363	0.746411	1	0.554243	0.447035
AT3G63490.1	Ribosomal protein L1p/L10e family	0.000982651	3.35972	0.918906	0.635871	0.572169	0.273507	0.537582	0.799622	0.749658	0.131749	0.0518513	0.131588	0.0941558	0.227562	0.181954	0.114613	59.19	1	1		70893.2	54925.9	71621.7	49723.5	42627.7	44275.3	49650.6	30949.2	42339.2	17050.7	27233.4	14482.9	22276	38359.8	54871.8	46047.3	54200.6	71562.9	62484.7	52360.7	46229.8	71621.7		0.989829	0.766889	1	0.694252	0.595178
AT1G66240.1	ATX1, ATATX1 - homolog of anti-oxidant 1	0.00106785	2.13839	0.77318	0.390694	0.364361	0.779146	0.606147	0.640153	0.710608	0.0922632	0.0174867	0.142015	0.0779372	0.0531166	0.0713666	0.252271	27.8	1	1		11881.8	14001.8	15085.7	7039.8	6546.76	7115.57	5515.56	9274.06	4517.15	15063.3	12320.8	13901.3	9748.35	10746.8	11623.4	12547.1	10027	11346.4	17662.7	9486.82	10504.2	17662.7		0.672706	0.792736	0.854097	0.398569	0.370654
AT2G02500.1	ISPD, ATMEPCT, MCT - Nucleotide-diphospho-sugar transferases superfamily protein	0.00108086	2.3764	0.982205	0.798524	0.667193	0.413317	0.75583	0.529857	0.749117	0.0174502	0.0830932	0.051588	0.109728	0.175001	0.128565	0.122763	27.65	1	1		26979.7	27954.8	27437.4	21438.7	24957.6	20571.4	19545.5	16987.6	19420.6	8014.34	13217.9	13430.3	17293	19456	26638.2	10760.8	17617.1	16058.2	17284.9	24092.6	21446.6	27954.8		0.965121	1	0.981494	0.766907	0.892785
ATCG00830.1	RPL2.1 - ribosomal protein L2	0.00118227	2.13545	0.871791	0.520423	0.437496	0.408248	0.51555	0.739597	0.726427	0.171591	0.0616856	0.13083	0.0741321	0.0563187	0.104738	0.155101	277.02	4	3		380357	274316	405277	237902	188546	206298	238531	146398	146992	131470	188488	176402	221888	182586	222347	258819	296841	343566	365741	247136	270334	405277		0.938511	0.67686	1	0.587011	0.465228
AT2G04700.1	ferredoxin thioredoxin reductase catalytic beta chain family protein	0.00129321	2.05938	0.769052	0.572193	0.622223	0.841057	0.408403	0.569658	0.642607	0.0711106	0.158049	0.0674136	0.147808	0.0236364	0.102947	0.051815	35.68	1	1		40665.1	37742.8	45304.2	27452.9	24295.8	40296.2	29996.5	32912.6	37183.6	43724.5	53621	37949.5	22444.4	22802.4	20450.2	25303.8	30025.8	36307.4	37260.2	31704.1	34407.6	53621		0.758379	0.703881	0.844896	0.511979	0.453101
AT1G74970.1	RPS9, TWN3 - ribosomal protein S9	0.00130304	2.30007	0.803276	0.497864	0.34924	0.371075	0.577531	0.713869	0.665963	0.174457	0.123607	0.110433	0.0882139	0.0907452	0.0931765	0.110512	181.58	2	1		137908	123959	185744	114148	68415.6	94862.9	88491.6	54556.4	51560	87057.7	55181.2	64535.8	118506	115421	87891.7	123536	121702	152553	147373	110866	112856	185744		0.742463	0.667366	1	0.614543	0.368333
AT2G43560.1	FKBP-like peptidyl-prolyl cis-trans isomerase family protein	0.00131035	3.00247	0.481841	0.326433	0.592148	0.980103	0.395026	0.56934	0.41077	0.142444	0.0449319	0.250749	0.0176635	0.104055	0.0321835	0.0808981	28.67	1	1		493368	418697	728467	428804	348245	334361	614869	420375	980850	1.09662e+06	1.10544e+06	1.1349e+06	583864	367650	393438	664302	670035	604101	516260	360223	522072	1.1349e+06		0.434722	0.368927	0.641875	0.377833	0.30685
AT1G21110.1	O-methyltransferase family protein	0.0013508	173.969	0.0260794	0.00476923	0.0924869	0.114699	0.384268	0.829696	0.578318	0.0158938	0.00423308	0.110268	0.0635392	0.264944	0.14224	0.366668	416.19	7	1	AT1G21120.1	771.119	279.308	1187.54	0	178.108	231.156	6227.62	284.247	1424.75	4881.83	3655.66	1305.24	6837.62	6398.64	19739.1	19854.6	27968.5	23376	28604.5	11453.1	9569.86	28604.5		0.0269579	0.00976449	0.0415157	0	0.00622657
AT2G43030.1	Ribosomal protein L3 family protein	0.00140672	3.10448	0.86714	0.503148	0.471938	0.279319	0.65245	0.578856	0.557222	0.12192	0.134085	0.136531	0.0638704	0.174886	0.136514	0.0359599	117.57	2	2		210315	190151	250069	154164	88807	134496	155073	111146	87833.2	87830.8	64407.7	57308.8	172477	115515	201480	133167	117918	183178	142431	146387	129215	250069		0.841028	0.760391	1	0.616483	0.355129
AT4G34050.1	CCoAOMT1 - S-adenosyl-L-methionine-dependent methyltransferases superfamily protein	0.0014512	2.36526	0.320777	0.5072	0.75872	0.610234	0.566708	0.628257	0.460722	0.0953924	0.0402598	0.221033	0.00720458	0.0617525	0.0669283	0.0728387	50.65	1	1		119844	99637.2	64273.5	151572	160287	136803	294862	166896	209395	180067	181991	177748	187098	162725	151479	207992	172637	175119	156317	113488	137744	294862		0.406441	0.337911	0.217978	0.514045	0.543599
AT1G27130.1	ATGSTU13, GST12, GSTU13 - glutathione S-transferase tau 13	0.00147402	3.38659	0.202122	0.28877	0.684502	0.331967	0.576051	0.424504	0.536522	0.0866402	0.0699243	0.275187	0.110416	0.0925616	0.0742638	0.0836672	42.21	1	1		3904.54	6897.76	9788.44	12235.1	9692.55	7490.21	33957.7	16774.4	19000.2	15595.8	9318.45	8904.32	16078.7	20417.9	22187.5	15677.3	16056.7	11511.5	21307.8	15717.1	17632.2	33957.7		0.114982	0.203128	0.288254	0.360304	0.28543
AT5G13650.1	elongation factor family protein	0.00157665	2.30848	0.336144	0.726939	0.775979	0.733641	0.704204	0.625936	0.357199	0.145259	0.0861525	0.194264	0.0628696	0.151013	0.133846	0.104187	426.29	5	5		167425	134389	297727	488226	387791	420543	594529	400685	388813	445126	395129	468258	519794	348330	387884	422665	280409	413338	150232	212748	274115	594529		0.281609	0.226044	0.500778	0.821198	0.652265
AT4G08390.1	SAPX - stromal ascorbate peroxidase	0.00171901	2.45953	0.839038	0.848793	0.674563	0.363989	0.895242	0.518592	0.702815	0.0548867	0.0972886	0.209017	0.0455252	0.103167	0.188897	0.179129	181.69	2	2		746540	849510	786094	696965	856535	856341	790913	709379	414886	331799	392471	309145	844153	946379	751182	394232	381054	697068	530106	855380	609902	946379		0.788839	0.897642	0.830633	0.736454	0.905065
AT5G41670.1	6-phosphogluconate dehydrogenase family protein	0.00181565	3.60094	0.579329	0.847335	0.600397	0.235309	0.760151	0.65494	0.548025	0.0579862	0.0308815	0.238171	0.114692	0.224328	0.112908	0.0064658	165.65	2	2		43484.1	53166.2	49152.6	70168.9	69076	74008.7	73372.6	40392.4	37340.2	25054.3	25533.6	8633.74	46602.4	60817.2	83891.8	44544.5	57210.2	63077.5	46601	45651	45672.4	83891.8		0.518336	0.633747	0.585905	0.836421	0.823393
AT3G19710.1	BCAT4 - branched-chain aminotransferase4	0.00193672	Infinity	0	0.0847175	0.458489	0.487839	0.363771	0.661647	0	0	0.146735	0.405397	0.255418	0.288693	0.376846	0	21.95	1	1		0	0	0	8621.7	0	0	20556.1	0	26104.4	9954.64	26362.5	13330.2	21626.5	2108.27	13286.2	33923.4	24744.7	8667.73	0	0	0	33923.4		0	0	0	0.254152	0
AT3G18190.1	TCP-1/cpn60 chaperonin family protein	0.00201906	2.22436	0.336087	0.674076	0.747577	0.473095	0.655391	0.665468	0.690806	0.104673	0.125758	0.225466	0.0474181	0.104899	0.0934612	0.0518969	82.38	1	1		44812.5	32420.4	23929.3	62782.6	81955.3	58159	100333	56805.6	67881.8	47600.5	52156.7	42644.3	55242.1	76291.7	65738.9	63077.2	59798.9	77429.9	63309.7	71992.9	72630.2	100333		0.446636	0.323126	0.238498	0.625739	0.81683
AT1G51420.1	ATSPP1, SPP1 - sucrose-phosphatase 1	0.00230405	Infinity	0	0.133466	0.0890406	0	0.302002	0.484597	0	0	0.115603	0.154223	0	0.1836	0.484801	0	24.83	1	1	AT2G35840.1	0	0	0	0	658.694	645.424	0	870.031	0	0	0	0	789.08	507.153	1654.69	1355.29	3257.06	122.733	0	0	0	3257.06		0	0	0	0	0.202236
AT5G23120.1	HCF136 - photosystem II stability/assembly factor, chloroplast (HCF136)	0.00232522	2.17968	0.837452	0.507166	0.49602	0.532157	0.457845	0.384209	0.715564	0.193127	0.102889	0.0887198	0.0246282	0.0735669	0.0719235	0.127709	318.93	4	4		1.55154e+06	1.37839e+06	968102	639262	956300	765108	610827	842484	855481	859398	784168	833431	724142	816996	589962	559983	721299	507069	1.26421e+06	1.1798e+06	886680	1.55154e+06		1	0.888397	0.62396	0.412017	0.616354
AT3G44310.1	NIT1, ATNIT1, NITI - nitrilase 1	0.00238394	2.17543	0.472475	0.703088	0.757678	0.392901	0.854729	0.659376	0.78153	0.0670011	0.175597	0.105013	0.0689435	0.16359	0.0760145	0.206767	116.45	2	2	AT3G44320.1;AT3G44310.2	51396.8	64347.2	50203.1	99347.3	59478.7	88119.2	88138.2	76705.5	101275	55314.4	41615.4	41068.4	103807	79322.6	117076	81938	66931.1	82723.1	113230	65407.3	95859	117076		0.439002	0.549617	0.428806	0.848568	0.508033
AT5G16400.1	TRXF2, ATF2 - thioredoxin F2	0.00265933	2.00095	0.606818	0.478107	0.514278	0.83929	0.419445	0.611603	0.525752	0.173115	0.066743	0.0871394	0.150329	0.0334834	0.0313226	0.0389504	44.08	1	1		14025.1	13906.1	22226.3	12799.6	11549.3	15169.8	11586.8	14588.2	16333.5	27552.2	22475.7	19344.9	10492.1	12054.9	12122.9	16865.9	17706.5	15980.6	15709.4	14042.2	13705.2	27552.2		0.509038	0.504718	0.806698	0.464559	0.419178
AT2G04039.1	unknown protein	0.00274782	2.1559	0.743564	0.87192	0.744168	0.879326	0.687691	0.407869	0.597693	0.0426782	0.0643772	0.111376	0.111752	0.0450048	0.144261	0.154242	90.35	1	1		12448.6	11141.7	12143.4	13340.2	13404.3	15157.6	12451.9	13379.3	9931.55	12485.4	16019.1	13753.6	11549.1	10195.9	11303.6	4167.94	6647.55	8785.6	11334.3	6749.8	10639.4	16019.1		0.777108	0.695526	0.758056	0.832768	0.836772
AT5G26830.1	Threonyl-tRNA synthetase	0.00293071	Infinity	0.171712	0	0.244422	0.803904	0	0.649221	0	0.297414	0	0.423352	0.230776	0	0.501972	0	44.26	1	1	AT1G17960.1	0	0	2748.83	0	0	0	0	0	3912.81	2932.71	4600.36	5336.13	0	0	0	4897.08	5121.82	374.082	0	0	0	5336.13		0	0	0.515136	0	0
AT1G78570.1	RHM1, ROL1, ATRHM1 - rhamnose biosynthesis 1	0.00307393	4.53468	0.158067	0.47527	0.703247	0.542328	0.716782	0.503554	0.583716	0.0638179	0.173122	0.258332	0.249313	0.145513	0.203069	0.113147	47.64	1	1		19725.8	13252.2	30075.4	88960.8	55971.2	44654.6	132968	70290.8	77269	104145	37946.8	74244.7	87230.1	81309	117388	83349.9	35791.7	81727.7	90297.1	60992.1	81556.7	132968		0.14835	0.0996647	0.226186	0.669041	0.420938
AT1G18040.1	CDKD1;3, AT;CDCKD;3, CAK2AT - cyclin-dependent kinase D1;3	0.00325228	2.49259	0.455594	0.344767	0.358789	0.724105	0.290503	0.295957	0.575862	0.0183489	0.0332791	0.132151	0.271768	0.0246785	0.081683	0.107566	30.71	1	1		9378.69	9473.9	8788.87	6195.34	7361.66	7360.45	7028	10035.4	4704.79	14473.2	20223.7	9235.42	5506.91	6443.11	5675.14	5328.2	7864.75	4763.14	14107.8	10848.1	9982.41	20223.7		0.463746	0.468454	0.434582	0.30634	0.364011
AT3G29320.1	Glycosyl transferase, family 35	0.00334433	4.23551	0.553043	0.816748	0.268576	0.227088	0.457811	0.192833	0.501069	0.327939	0.250071	0.093673	0.0750993	0.134053	0.0623413	0.176436	138.68	2	1		155981	54025.3	68772.7	89367.4	154314	168028	43725.1	61522.3	30136.9	39565.7	24893.1	50012.4	77266.8	54231.1	99276.5	42254.1	21398.9	33550.9	64549.4	118295	69736.2	168028		0.928308	0.321526	0.409294	0.531861	0.918383
AT3G57260.1	BGL2, PR2, BG2, PR-2 - beta-1,3-glucanase 2	0.00340803	4.86587	0.453077	0.481532	0.374854	0.130548	0.63523	0.362509	0.560219	0.165251	0.183983	0.121763	0.0444462	0.315911	0.0811633	0.191309	26.49	1	1		76345.7	108954	51541.3	57889.2	119719	74107	78313	76804.3	40833.4	29161.6	24937	14143.9	79360.8	174246	78452	71481	71179.8	46836.5	119597	113991	59260.5	174246		0.438149	0.625286	0.295796	0.332227	0.687069
AT3G23490.1	CYN - cyanase	0.00341415	2.10712	0.80422	0.65989	0.694031	0.460037	0.616498	0.381669	0.506823	0.172353	0.117441	0.141698	0.0212938	0.0527	0.112593	0.0953358	59.14	1	1		8954.87	6602.31	6047.87	7092.08	5555.85	5079.77	6271.66	7454.54	4918.67	4070.59	4329.96	3958.15	5085.63	5453.97	6022.38	2434.07	3370.4	4448.91	5365.96	4588.89	3660.75	8954.87		1	0.737288	0.675372	0.79198	0.620428
AT3G15450.1	Aluminium induced protein with YGL and LRDR motifs	0.0035156	4.99215	0.34171	0.14909	0.193711	0.327894	0.424109	0.74428	0.585265	0.143182	0.0728983	0.0428898	0.118624	0.142747	0.23379	0.35967	57.42	1	1		21624.6	11191.4	10908.1	9534.65	6221.78	3320.65	7206.33	10374.5	7205.72	15969.8	8234.41	17752	13656.7	15579.6	25031.4	35446.8	39336.7	20452.1	42652.2	15310.6	16925.7	42652.2		0.506998	0.262388	0.255745	0.223544	0.145872
AT1G75750.1	GASA1 - GAST1 protein homolog 1	0.00366958	5.13364	0.698427	0.518001	0.366896	0.238552	0.136049	0.188895	0.345942	0.319889	0.253439	0.0854934	0.0810121	0.0405899	0.0216047	0.114468	56.55	1	1		19852.9	9838.34	27108.3	17579.7	6123.94	18422.8	7572.98	10061	12203.9	7731.04	3930.89	7738.26	4958.39	3073.18	3032.62	4815.08	4750.91	5795.88	11282.4	5797.24	11054	27108.3		0.732355	0.362927	1	0.648498	0.225906
AT4G16155.1	dihydrolipoyl dehydrogenases	0.00368215	2.39208	0.572372	0.830225	0.493923	0.347072	0.538274	0.480726	0.454521	0.0433799	0.147316	0.132382	0.0706304	0.121173	0.109891	0.0667708	47.66	1	1		80385.6	84338.3	93112.3	150157	110538	113297	97089.1	63719.3	61689.3	63099	51313.5	41933.3	75620.3	65800.2	101056	56889.4	69991.5	89672	73292.3	74752.7	56702.9	150157		0.535345	0.561669	0.620101	1	0.736149
AT2G14750.1	APK, AKN1, ATAKN1, APK1 - APS kinase	0.00369327	3.18786	0.239481	0.60507	0.763431	0.709118	0.659301	0.71206	0.638189	0.121936	0.00654674	0.208739	0.212307	0.15691	0.193796	0.0584625	27.25	1	1		3467.17	2644.27	1068.88	6059.22	6105.86	5976.65	6048.22	6847.35	9994.29	7376.76	9049.3	4835.33	7601.49	4782.83	7383.42	9043.14	7136.86	5169.6	6583.29	6832.38	5719.07	9994.29		0.346915	0.264578	0.106949	0.606268	0.610935
AT5G39865.1	Glutaredoxin family protein	0.00384723	2.97253	0.257863	0.383145	0.565627	0.40059	0.766504	0.339447	0.497349	0.0268413	0.0745573	0.107816	0.0116907	0.281905	0.0731453	0.15731	25.78	1	1		30113.5	34605.1	28341	49105.5	53164	36002.9	74013.8	76951.5	53162.7	49749.2	47018.3	47800.7	101792	54534.8	120296	31170.1	42949.6	48382.7	38905.6	64835	75746.6	120296		0.250328	0.287666	0.235594	0.408205	0.441943
AT1G03475.1	LIN2, HEMF1, ATCPO-I - Coproporphyrinogen III oxidase	0.00386047	40.2584	0.184373	0.154075	0.18817	0.0133427	0.537157	0.0593542	0.202147	0.0345583	0.106154	0.146018	0.0231103	0.410894	0.0248591	0.137085	29.32	1	1		16833.2	11586	13769.1	7787.63	21066.8	6401.08	2040.88	23726.9	17289.5	0	3053.1	0	16427	76273.8	30212.2	5612.57	2337.77	5631.17	26926.1	12828.9	6500.69	76273.8		0.220695	0.151901	0.180523	0.102101	0.2762
AT3G15190.1	chloroplast 30S ribosomal protein S20, putative	0.00390023	2.41993	0.78028	0.581222	0.499509	0.322438	0.557055	0.684869	0.572391	0.199222	0.0956546	0.146961	0.0421794	0.0669018	0.204107	0.0106397	175.63	2	2		437500	366717	599787	389534	283031	373262	398184	228391	272221	214646	165411	200126	380030	305776	316536	317605	365293	549427	346806	347184	335947	599787		0.729425	0.611413	1	0.649454	0.471885
AT3G01310.1	Phosphoglycerate mutase-like family protein	0.00396797	18.8485	0.248149	0.76034	0.287213	0.0403395	0.636334	0.465921	0.360476	0.141341	0.355122	0.271978	0.0698701	0.217177	0.297641	0.126546	86.35	1	1		590.891	1452.29	2201.3	5294.81	2008.96	5701.53	3423.84	637.063	851.754	0	0	689.991	2559.8	3339.2	4985.22	2784.18	899.199	4285.99	2887.38	1674.66	1603.75	5701.53		0.103637	0.25472	0.38609	0.928666	0.352354
AT4G28660.1	PSB28 - photosystem II reaction center PSB28 protein	0.0040139	2.07817	0.832832	0.90447	0.72711	0.435224	0.772753	0.5451	0.605789	0.228051	0.0448517	0.0836274	0.134489	0.111567	0.116254	0.0474043	118.35	2	2		262816	150605	243224	224553	247309	241266	216426	177071	179792	154824	89389.7	98938.2	225077	169800	214398	113867	141061	174855	167817	144925	164891	262816		1	0.573042	0.925453	0.85441	0.940996
AT4G04770.1	ATABC1, LAF6, ATNAP1, ABC1 - ATP binding cassette protein 1	0.00426478	Infinity	0	0.448002	0.30817	0	0.507824	0	0.320764	0	0.478541	0.533766	0	0.453568	0	0.10396	54.73	1	1		0	0	0	16684.7	3233.6	2506.04	0	15425.2	0	0	0	0	14560.6	0	10858.1	0	0	0	6031.82	3380.35	6643.41	16684.7		0	0	0	1	0.193806
AT2G39460.1	ATRPL23A, RPL23A, RPL23AA - ribosomal protein L23AA	0.00434794	4.37131	0.597364	0.740201	0.489517	0.191511	0.837152	0.381725	0.616307	0.176759	0.201089	0.283944	0.0256685	0.200486	0.108402	0.0644732	56.57	1	1		25066.2	21323	37081	25338.6	34035.2	44055.2	32403.1	28282.1	7715.48	7740.61	10131.1	8888.22	46576.9	41836.5	28562.5	12949.5	17367	23022.2	25487.7	31433.3	29196.1	46576.9		0.538169	0.457801	0.796123	0.544015	0.73073
AT2G33830.1	Dormancy/auxin associated family protein	0.00445475	5.80674	0.986516	0.352698	0.272674	0.169892	0.27115	0.201361	0.29826	0.022383	0.159482	0.0866499	0.0673411	0.149747	0.0614334	0.104014	66.47	1	1		184081	176842	183873	88787.7	32141.8	73845.2	46502.6	67666.6	36412.7	19995.9	44546.4	29278.9	70838.2	60223	18679.2	25700	37183.6	48316.5	32959.8	68210.9	63540.8	184081		1	0.960679	0.99887	0.482331	0.174607
AT3G63190.1	RRF, HFP108, cpRRF, AtcpRRF - ribosome recycling factor, chloroplast precursor	0.00450631	3.29815	0.512989	0.390222	0.438722	0.856476	0.594241	0.259683	0.382498	0.22907	0.102304	0.112047	0.136033	0.212433	0.031221	0.0820055	92.59	1	1		256491	144982	110688	93178.1	160444	135970	132396	188186	117432	242753	279545	332795	271458	130506	191318	75237.9	88251.2	95775.2	122715	156584	102581	332795		0.770718	0.435649	0.3326	0.279986	0.482112
AT1G69230.1	SP1L2 - SPIRAL1-like2	0.00457699	4.54714	0.661575	0.600005	0.483837	0.146064	0.664174	0.354193	0.531022	0.284336	0.0893377	0.0301782	0.108412	0.322131	0.128477	0.22709	82.13	1	1		26251.8	21049.4	46481.3	23951.7	32368.5	28734.3	21389.9	22960.2	24236.8	12582.7	5489.01	2633.82	29994	16904.7	47252.1	23555.6	14733.2	11920.3	16738.2	37193.7	21343.9	47252.1		0.555569	0.44547	0.983686	0.506893	0.685016
AT3G12670.1	emb2742 - CTP synthase family protein	0.00466261	6.61158	0.115866	0.584317	0.527821	0.435453	0.673546	0.766058	0.488836	0.0467393	0.400719	0.252104	0.239837	0.224255	0.0900253	0.140866	32.95	1	1		644.194	1324.32	751.238	4322.92	7824.41	1568.49	6293.2	2430.91	3665.57	5529.76	1968.38	2723.34	6256.56	3244.23	6309.53	6695.38	5286.62	5999.87	3979.04	2653.69	4841.84	7824.41		0.0823313	0.169255	0.0960121	0.552491	1
AT2G41530.1	ATSFGH, SFGH - S-formylglutathione hydrolase	0.00469284	10.4551	0.600307	0.309834	0.274377	0.062427	0.455859	0.652679	0.391807	0.377856	0.0508246	0.101846	0.0714231	0.0942776	0.238006	0.139997	36.63	1	1		16460.7	66124	36499.3	21873.8	16655.4	22933.3	11566.5	25025	17837.2	9388.99	2740.57	254.209	23368.9	35638.5	31422.2	40707.7	59976.9	28788.5	21802.4	36507.7	19413.4	66124		0.248938	1	0.551984	0.3308	0.251881
AT2G40490.1	HEME2 - Uroporphyrinogen decarboxylase	0.00483174	Infinity	0.443726	0.592681	0.244684	0	0.541854	0.105251	0.235891	0.159716	0.217997	0.231784	0	0.416525	0.182251	0.210218	49.19	1	1		12434.3	11934.7	5907.52	12312.3	18917.8	9209.99	10483.9	6211.51	0	0	0	0	4230.76	9997.12	22744.2	1.30078	0	7180.25	1997.61	10837.7	3260.1	22744.2		0.546701	0.524738	0.259738	0.541337	0.831767
AT1G09830.1	Glycinamide ribonucleotide (GAR) synthetase	0.00499391	2.63521	0.631138	0.324795	0.618817	0.710509	0.675994	0.855903	0.433268	0.200091	0.155704	0.0354887	0.133325	0.184005	0.154399	0.095373	80.61	1	1		30083.6	28772.2	49167.7	28782.8	13127.6	13680.4	33851.3	37617.5	34445.9	49293.8	35577.3	36737.3	38051.1	49313.3	28336.5	49907.8	57052.2	39533.6	23201.4	30757.8	20197.5	57052.2		0.527299	0.504313	0.861802	0.504498	0.230098
AT3G29360.1	UDP-glucose 6-dehydrogenase family protein	0.00503233	2.63652	0.328078	0.662433	0.864983	0.63984	0.733059	0.757094	0.764049	0.155434	0.149254	0.0505776	0.118244	0.0167534	0.104705	0.262332	73.49	1	1		62852.7	109833	43450	114204	142631	179571	177124	196311	196410	168705	135237	117581	162261	163844	156829	184808	173429	140532	178003	219598	105750	219598		0.286217	0.500155	0.197862	0.520062	0.649509
AT2G26080.1	AtGLDP2, GLDP2 - glycine decarboxylase P-protein 2	0.00560164	2.39343	0.325291	0.556702	0.778561	0.606395	0.501654	0.571646	0.485275	0.106333	0.0606488	0.199542	0.0618672	0.116533	0.0633058	0.0853425	231.37	5	5		429630	326857	217426	605858	572495	488400	997992	611468	721534	541439	609382	664710	603086	374227	524627	501216	624926	585352	467119	409030	576752	997992		0.430494	0.327514	0.217863	0.607076	0.573647
AT3G23600.1	alpha/beta-Hydrolases superfamily protein	0.00574331	3.70504	0.594054	0.249011	0.608211	0.922597	0.287905	0.809242	0.670321	0.216124	0.111795	0.338627	0.0672511	0.0993109	0.231907	0.296153	107.05	2	2		118134	105763	200431	77313.6	71837	28716	102095	94535.8	237810	235687	203663	219653	72840.6	89755.5	43051.9	230287	218462	129287	238097	101620	139087	238097		0.496159	0.444201	0.841802	0.324714	0.301713
AT5G27850.1	Ribosomal protein L18e/L15 superfamily protein	0.00575049	11.4598	0.41329	0.662523	0.425707	0.0578127	0.538522	0.45139	0.436729	0.225569	0.300876	0.375205	0.100134	0.136508	0.148897	0.0973473	23.89	1	1		9758.77	6874.02	19388.9	16422.4	12269.3	29052.8	24910.8	5182.71	7010.41	0	5038.86	0	11348.7	16422.2	19165.7	8384.69	16870.8	14087	9447.83	14660.2	13956.5	29052.8		0.335898	0.236604	0.667368	0.565261	0.422309
AT2G44530.1	Phosphoribosyltransferase family protein	0.00578548	6.57114	0.0887389	0.523687	0.583115	0.4239	0.462173	0.575596	0.451229	0.024424	0.198731	0.0557147	0.0573294	0.473912	0.223469	0.102631	32.93	2	2		337.803	217.99	385.671	2473.1	1089.11	1993.79	2102.56	2235.87	1848.06	1267.73	1583.87	1645.71	3536.46	374.156	992.748	2749.86	1186.59	2170.26	1209.41	1648.25	1929.6	3536.46		0.0955202	0.0616407	0.109056	0.699315	0.307967
AT3G54660.1	GR, EMB2360, ATGR2 - glutathione reductase	0.00608047	3.14883	0.419947	0.925049	0.533929	0.414311	0.62894	0.293775	0.586434	0.131739	0.0749171	0.249668	0.0323885	0.0994109	0.0691437	0.10922	66.13	1	1		16434.4	16748.1	8962.85	33452.9	30943.3	28440.5	24761.8	20246.4	8576.29	12613.1	14393	14573.5	23221.4	17212.3	22686	9574.36	7651.63	12256.9	15420.9	21343.7	22089.1	33452.9		0.491269	0.500648	0.267924	1	0.924982
AT3G25920.1	RPL15 - ribosomal protein L15	0.00611438	2.18213	0.824686	0.435786	0.42856	0.377928	0.468633	0.736411	0.66244	0.177605	0.129846	0.119842	0.0656736	0.0517482	0.116501	0.218724	335.06	3	3		574605	446883	692976	405674	244354	255940	345058	201087	344801	309761	219179	256745	365700	298950	309605	417536	564561	548849	628972	337766	410429	692976		0.829184	0.644875	1	0.585408	0.352616
AT1G22530.1	PATL2 - PATELLIN 2	0.00613711	2.83974	0.556523	0.814524	0.549495	0.359259	0.565222	0.286831	0.385073	0.145113	0.225792	0.10979	0.0491234	0.158833	0.088191	0.115509	29.38	1	1		5667.33	8428.31	9719.18	14264	12559.1	8032.1	8126.17	9239.99	6147.91	5858.26	5052.83	4462.37	9742.86	5485.77	8958.45	2851.77	4055.42	5366.92	5243.36	3983.96	7250.79	14264		0.397316	0.590878	0.681376	1	0.88047
AT5G41170.1	Pentatricopeptide repeat (PPR-like) superfamily protein	0.00628484	2.64947	0.73553	0.368544	0.434589	0.82336	0.515934	0.310763	0.7151	0.0808546	0.0777356	0.23522	0.180564	0.113837	0.130495	0.0649298	25.63	1	1		18259.8	16687.8	14636.6	9314.54	9265.35	6264.71	5516.82	15684.6	8095.47	14361.5	22470.9	18672.6	10485.7	14518.7	9776.1	9656.04	7446.77	3846.61	16492.6	17269.3	14445	22470.9		0.812597	0.742637	0.651357	0.414515	0.412326
AT1G19370.1	unknown protein	0.00629242	2.21397	0.631763	0.848147	0.61724	0.383088	0.622117	0.469896	0.488553	0.0104738	0.133432	0.151796	0.0162867	0.0819485	0.121059	0.159923	25.64	1	1		170434	165169	166290	210471	264811	198513	190550	182538	117267	106059	97513.6	100765	181834	140328	172067	116637	96993.1	159670	90821	122598	174703	264811		0.643608	0.623725	0.627957	0.794798	1
AT4G09000.1	GRF1, GF14 CHI - general regulatory factor 1	0.00633547	2.32069	0.351306	0.401743	0.815272	0.351903	0.577182	0.360947	0.608324	0.0861757	0.0598917	0.180898	0.185643	0.126253	0.0623399	0.137118	127.83	2	1		101753	124760	165001	126629	171107	149988	299919	237179	371484	210249	87348.3	94582.4	166515	260249	216478	141306	108178	152775	279293	220849	177807	371484		0.273908	0.335843	0.444166	0.340872	0.460605
AT3G11130.1	Clathrin, heavy chain	0.00637506	4.54224	0.506961	0.73564	0.62671	0.576241	0.161955	0.599329	0.432227	0.13495	0.314266	0.275318	0.113073	0.115962	0.103914	0.149773	30.65	1	1		18773.1	31356.9	22588	47813	39146.8	18559.8	33272.5	15462.8	41159.5	32847.5	22041.2	27766.8	5041.41	14121.1	4068.21	25579.5	34387.6	26000.1	25361.6	24212.8	12423.8	47813		0.392636	0.655823	0.472424	1	0.818747
AT5G25980.2	TGG2, BGLU37 - glucoside glucohydrolase 2	0.00657919	Infinity	0.0778735	0	0.333333	0.345355	0	0.201036	0.0572815	0.0385239	0	0.57735	0.324003	0	0.234678	0.0992144	27.68	1	1		3557.98	1260.32	2190.48	0	0	0	0	0	30000.7	3145.87	6522.46	21414.4	0	0	0	3434.69	14001.2	657.738	5155.46	0	0	30000.7		0.118596	0.0420098	0.0730143	0	0
AT1G62380.1	ACO2, ATACO2 - ACC oxidase 2	0.00665419	5.66435	0.121842	0.645653	0.160965	0.134672	0.282167	0.113985	0.247237	0.0907591	0.314644	0.0616865	0.0739995	0.0372897	0.0761474	0.0914854	93.85	1	1		15190.6	3724.11	5740.23	26911.9	36286.2	67450.3	10631	15126.4	6814.05	14079.8	9073.92	4097.22	21671	16662.1	18763.5	13521.4	3843.48	5700.16	14216.4	23697.5	12114.7	67450.3		0.225211	0.0552126	0.0851031	0.398988	0.53797
AT3G62120.1	Class II aaRS and biotin synthetases superfamily protein	0.0068528	2.3412	0.449773	0.449693	0.418314	0.890977	0.380565	0.482214	0.541861	0.11962	0.0484031	0.081897	0.14422	0.0815709	0.139805	0.160427	69.27	2	1		4961.59	4731.01	7474.79	5188.9	5579.6	6395.82	5196.74	6421.24	4348.65	12029.4	12723	9255.31	4171.68	6037.38	4316.72	5155.49	8188.4	5061.73	9173.16	5234.43	6274.69	12723		0.38997	0.371847	0.587502	0.407836	0.438544
AT3G09200.1	Ribosomal protein L10 family protein	0.0069806	3.73431	0.195305	0.590513	0.72933	0.365563	0.570072	0.490162	0.498871	0.0649208	0.185509	0.313164	0.0283966	0.236194	0.121421	0.109799	92.4	1	1	AT3G11250.1	37815.5	36868.3	19319.8	91829.1	66541.5	125853	160439	61982.3	128617	62426.7	59934.7	53590.5	133831	60809	79745.3	98226.1	59266.5	78430.9	60693.7	84263.8	95157.4	160439		0.2357	0.229796	0.120419	0.572361	0.414747
AT1G04690.1	KAB1, KV-BETA1 - potassium channel beta subunit 1	0.00708876	2.26371	0.46356	0.364532	0.37672	0.825195	0.366426	0.585447	0.647862	0.126994	0.0366111	0.104897	0.208988	0.0711931	0.0198851	0.27247	28.52	1	1		9130.57	11646.9	15737.3	10121.4	8461.46	10131.5	12421	10296.1	6957.25	23155.1	26256.8	15589	8944.54	11734.5	8184.37	15485	14802.6	15828.3	25267.2	12646.4	13118.7	26256.8		0.347741	0.443578	0.599361	0.385477	0.322258
AT2G21660.1	ATGRP7, CCR2, GR-RBP7, GRP7 - cold, circadian rhythm, and rna binding 2	0.00727574	10451.2	0.411431	0.255052	0.296887	0.179399	3.9367e-05	0.0829039	0.265392	0.513371	0.293639	0.194199	0.160598	5.00456e-05	0.0553169	0.145833	96.02	1	1		19269.7	6051.34	108074	62256.9	0	20436.3	9145.63	36788	50323.4	15862.5	4065.54	38236.9	0.979942	1.28631	10.4974	2217.45	11047.8	13614	12398.6	29785	43862	108074		0.178301	0.0559927	1	0.57606	0
AT5G01410.1	PDX1, ATPDX1.3, RSR4, PDX1.3, ATPDX1 - Aldolase-type TIM barrel family protein	0.00737436	2.38375	0.337176	0.664465	0.785059	0.759215	0.749245	0.803744	0.59708	0.150653	0.115226	0.0701325	0.116925	0.0957991	0.182585	0.142311	145.93	2	2		530114	477147	196508	659535	779602	933103	996742	839475	966561	778865	878014	1.05363e+06	989913	766647	918358	1.19005e+06	760335	919102	523926	854456	753285	1.19005e+06		0.445455	0.400947	0.165125	0.554207	0.6551
AT4G29050.1	Concanavalin A-like lectin protein kinase family protein	0.00738982	Infinity	0.456337	0.705154	0.199457	0	0.569573	0.132099	0.179701	0.306264	0.306889	0.185837	0	0.0786794	0.119903	0.103866	25.65	1	1		7115.55	7507.21	1192.63	8409.78	11552.4	4476.5	2664.48	4248.14	0	0	0	0	6026.11	6084.77	7628.94	0	1874.29	2703.88	3276.82	2074.12	877.005	11552.4		0.615937	0.649839	0.103236	0.727967	1
ATCG00120.1	ATPA - ATP synthase subunit alpha	0.00743365	2.37018	0.692751	0.71281	0.505308	0.549495	0.572125	0.300742	0.56419	0.0629729	0.249226	0.196277	0.0712	0.059995	0.0731039	0.0588826	145.87	3	3	AT2G07698.1	1.07329e+06	1.23085e+06	1.04156e+06	890637	942077	1.60986e+06	737102	1.16064e+06	542684	990573	900311	762948	828012	914287	1.02082e+06	514154	354368	583934	855297	1.01771e+06	851799	1.60986e+06		0.666694	0.76457	0.646988	0.553239	0.585192
AT2G05710.1	ACO3 - aconitase 3	0.00743743	2.08543	0.756105	0.417908	0.677224	0.871518	0.487412	0.830339	0.664993	0.141754	0.0878265	0.206897	0.120083	0.0886831	0.163573	0.168206	114.49	2	2		696455	817406	1.00914e+06	568908	375126	450455	556072	697597	1.00611e+06	1.11228e+06	847689	948144	580271	616018	430123	1.1096e+06	915083	746019	923614	549579	745776	1.11228e+06		0.626152	0.734894	0.90727	0.51148	0.33726
AT5G62530.1	ALDH12A1, ATP5CDH, P5CDH - aldehyde dehydrogenase 12A1	0.00745925	3.76877	0.570324	0.737479	0.319283	0.35518	0.664283	0.195681	0.70634	0.144438	0.357107	0.153952	0.13321	0.148641	0.0926948	0.177493	89.23	1	1		54656.6	49398.6	32575.6	26418.9	79855.7	70401.3	38346.6	24296.4	13846.8	39084.2	28194.1	17811	45046.4	47409.1	66684.8	10153.2	12677.2	24048.5	71856.6	53352.9	44006.3	79855.7		0.684442	0.618598	0.407931	0.330833	1
AT3G27740.1	CARA - carbamoyl phosphate synthetase A	0.00747995	2.18652	0.473729	0.859905	0.813266	0.393276	0.799478	0.595275	0.628868	0.211469	0.121328	0.061256	0.133541	0.0875834	0.152554	0.0508548	26.43	2	2		27436.1	17730	43959.7	49492.6	62712.3	49575	46586.2	52843.5	53575.7	16286.8	24666.8	33036.1	44368.9	50737.6	55304.7	35657.9	28711.1	47624.3	42980.9	38535.6	36796.7	62712.3		0.437492	0.28272	0.700974	0.7892	1
AT3G59970.1	MTHFR1 - methylenetetrahydrofolate reductase 1	0.00752644	2.31594	0.320289	0.612256	0.74177	0.521402	0.573653	0.658895	0.508119	0.110004	0.105902	0.22479	0.0406887	0.118974	0.0638519	0.0675573	186.69	4	4	AT3G59970.3;AT2G44160.1	276697	235070	133182	485886	402505	344475	671215	395939	426508	328512	380715	340692	436497	293049	425588	484170	398512	444099	298622	335711	388839	671215		0.412233	0.350216	0.198419	0.72389	0.599666
AT2G43710.2	SSI2, FAB2 - Plant stearoyl-acyl-carrier-protein desaturase family protein	0.0079505	2.08518	0.33877	0.457665	0.706397	0.678928	0.524094	0.629112	0.526579	0.0726289	0.161011	0.254347	0.0639811	0.0553062	0.0264256	0.0147005	157.12	2	2	AT2G43710.1	93985.5	145658	128258	231922	142824	122274	361998	200273	204871	238395	227196	271721	191547	168849	208766	236424	229303	217485	190140	185555	196166	361998		0.25963	0.402373	0.354307	0.640673	0.394545
AT5G02240.1	NAD(P)-binding Rossmann-fold superfamily protein	0.00803272	2.63689	0.58811	0.637068	0.474845	0.331025	0.872878	0.441171	0.60847	0.149788	0.163686	0.157667	0.0603775	0.110109	0.100721	0.149086	131.83	2	1		16586.8	24552.6	15819.7	17148.6	17898.7	26653.4	9499.23	18887.4	17602.6	10190.5	12836.1	9033.62	26191	26064.5	32283.7	14922.1	10705	17100.9	22274.8	22567.6	14088.6	32283.7		0.513784	0.760525	0.490021	0.531183	0.55442
AT2G18660.1	PNP-A - plant natriuretic peptide A	0.00806588	2.24415	0.847628	0.4849	0.497885	0.404421	0.377706	0.424466	0.843942	0.163324	0.152406	0.151791	0.140277	0.0768556	0.109206	0.0782268	64.53	1	1		34035.3	43737.5	50407.4	30221.4	15724.5	27381.8	26613.1	31877	16801.2	26524.1	21979.3	12654	21246	21305.6	14565.9	16628.5	27420.7	20139.4	42923.1	46279.1	38420.6	50407.4		0.675204	0.86768	1	0.599542	0.311949
ATCG00800.1	structural constituent of ribosome	0.00807204	2.80573	0.530737	0.520679	0.588544	0.297131	0.522001	0.83367	0.425167	0.101805	0.0849718	0.267623	0.0734118	0.0326603	0.145932	0.0889666	684.34	9	9		718934	702749	976007	921969	669163	761122	1.29743e+06	491932	869488	548209	329194	464937	839267	742249	776709	1.09497e+06	1.16539e+06	1.50589e+06	787494	525534	607732	1.50589e+06		0.477415	0.466667	0.648127	0.612243	0.444364
AT3G55610.1	P5CS2 - delta 1-pyrroline-5-carboxylate synthase 2	0.00830401	4.10567	0.186281	0.458622	0.602934	0.433196	0.488289	0.764809	0.369195	0.0742244	0.151509	0.353506	0.0603061	0.112973	0.173751	0.155112	46.78	1	1	AT3G55610.2	7313.22	8950.82	3751.38	22509.2	12083.8	14684.7	35815.7	11547.8	17420	15329.1	13454.4	17762.2	16499.1	14028.6	21937.5	34033.3	21695.1	26448.2	11248.7	8924.41	19496	35815.7		0.20419	0.249913	0.104741	0.628472	0.337388
AT5G20290.1	Ribosomal protein S8e family protein	0.00830584	9.9103	0.472408	0.516003	0.43473	0.0634267	0.628577	0.346703	0.332224	0.325622	0.14888	0.492269	0.109858	0.17718	0.0768338	0.164834	67.25	1	1		5651.83	2967.11	12305.2	7294.94	5599.91	9960.27	14764.2	3009.99	1481.11	0	2809.33	0	8339.93	7264.8	12236.6	3913.3	5277.73	6165.32	7142.2	2313.73	5259.13	14764.2		0.382807	0.200967	0.833449	0.494097	0.37929
AT3G56910.1	PSRP5 - plastid-specific 50S ribosomal protein 5	0.00839058	2.69211	0.820687	0.579656	0.304848	0.465832	0.598886	0.567733	0.665553	0.189726	0.0912879	0.0810633	0.0796447	0.190387	0.176723	0.0140954	50.24	1	1		15268.3	11306	18175.9	9656.3	9501.44	12449.6	6424.54	3840	6358.18	9202.19	9399.36	6799.25	13103	6897.89	12655.1	6765.33	13015.6	11176.3	12109.6	11834.8	12346.7	18175.9		0.84003	0.62203	1	0.531268	0.522748
AT1G12240.1	ATBETAFRUCT4, VAC-INV - Glycosyl hydrolases family 32 protein	0.00925263	2.59099	0.815729	0.502043	0.314833	0.367811	0.714107	0.32177	0.500363	0.242188	0.198594	0.125673	0.0288858	0.199285	0.0726493	0.123229	93.18	1	1		45579.8	76253.1	84186	34303.7	31014.7	61476.6	14295.5	32236.7	32981.4	32322.4	28157.1	32414.2	58783.7	77522.1	44047.6	34067	24538.8	22659.9	34252.3	53879.5	38239.1	84186		0.541417	0.905769	1	0.407475	0.368407
AT2G04030.1	CR88, EMB1956, HSP90.5, Hsp88.1, AtHsp90.5 - Chaperone protein htpG family protein	0.00948419	2.36048	0.754062	0.706819	0.476082	0.353358	0.829602	0.834092	0.734374	0.131343	0.158894	0.274964	0.034137	0.155008	0.0654111	0.0622935	52.66	1	1		46508.9	56084.9	66095.7	64480	40784.1	52856.7	33907.9	56755.1	15840.4	27254.9	23475.1	28318.8	74569.2	59047.4	51971.8	56572.8	65260.5	64759.5	52610.9	60092.5	51581.8	74569.2		0.623701	0.752118	0.886367	0.864699	0.546929
AT3G17390.1	MTO3, SAMS3, MAT4 - S-adenosylmethionine synthetase family protein	0.0097487	3.4744	0.226538	0.603367	0.787083	0.581199	0.654881	0.758618	0.568129	0.135345	0.0385126	0.157872	0.0826408	0.211023	0.213195	0.186018	128.49	1	1		745859	712693	168706	1.39237e+06	1.55117e+06	1.39055e+06	1.74452e+06	1.5966e+06	2.31263e+06	1.20694e+06	1.36745e+06	1.60046e+06	2.01934e+06	1.02216e+06	1.66262e+06	2.39439e+06	1.42719e+06	1.6277e+06	905426	1.79558e+06	1.37996e+06	2.39439e+06		0.311503	0.297651	0.070459	0.581515	0.647836
AT1G73360.1	HDG11, EDT1, ATHDG11 - homeodomain GLABROUS 11	0.0102492	4.01317	0.411886	0.308917	0.293667	0.848103	0.339464	0.21133	0.248846	0.202664	0.112189	0.115901	0.198764	0.101558	0.0430984	0.0580906	21.68	1	1		23797.4	7656.35	19975.7	17592.5	8256.55	12723.3	12835.3	16711.1	7121.79	41621	25936.1	38339.7	18992.9	12047.3	11346.3	8808.13	6995.83	10583.4	11713.8	11792.2	7565.78	41621		0.571763	0.183954	0.479942	0.422683	0.198374
AT5G06760.1	LEA4-5 - Late Embryogenesis Abundant 4-5	0.0104608	13.8599	0.681781	0.0645243	0.0491908	0.0835085	0.26412	0.117475	0.218117	0.327044	0.0402271	0.0370069	0.0295628	0.15731	0.125855	0.0782921	53.72	1	1		3225.74	4616.33	1599.9	98.7116	328.607	466.278	339.064	311.73	30.4488	310.727	302.762	543.02	386.43	1551.14	1720.22	250.69	164.879	1211.34	1414.69	726.152	879.854	4616.33		0.698768	1	0.346575	0.0213831	0.0711836
AT5G20010.1	RAN-1, RAN1, ATRAN1 - RAS-related nuclear protein-1	0.0104917	4.00702	0.202588	0.26646	0.811773	0.572331	0.54033	0.468413	0.648261	0.127889	0.0292536	0.174264	0.364982	0.0787566	0.062528	0.0907349	47.55	1	1		22975.9	15783.2	4783.31	18278	17522	21470.5	47001.7	55829.9	71643.6	67168.9	14871.6	40971.1	44315	38787.8	33030.9	34923.7	37197.3	28555.4	53004.9	40005.5	46321	71643.6		0.320697	0.220301	0.0667654	0.255123	0.244571
AT2G39080.1	NAD(P)-binding Rossmann-fold superfamily protein	0.0108001	2.23112	0.687001	0.493723	0.39153	0.307917	0.367217	0.324549	0.319832	0.286724	0.0553408	0.0369705	0.0419675	0.0588042	0.105522	0.0363734	37	1	1		257732	160814	112640	139736	111705	130303	111835	96571.6	94321.9	89626.1	68066.7	80387.1	91290.2	81445.1	111195	54854	87185.1	108900	81943.1	73309.4	92039.5	257732		1	0.62396	0.437042	0.542176	0.433416
AT1G72160.1	Sec14p-like phosphatidylinositol transfer family protein	0.01083	2.37701	0.85055	0.901362	0.786467	0.3792	0.652806	0.625931	0.890043	0.115295	0.0813696	0.159665	0.214104	0.201874	0.0861337	0.095593	22.3	1	1		90082.4	92170.6	71360.7	80353.5	93002.8	95408.4	88330.1	86293.8	59881.8	17444	35752.4	59872	57726.2	49379.3	87545.7	62949.3	53307.1	70381.4	99392	82166.9	83830.5	99392		0.906335	0.927344	0.717972	0.80845	0.935717
AT2G43945.1	unknown protein	0.0111334	5.71245	0.114861	0.16461	0.656136	0.222844	0.492926	0.277099	0.490537	0.0734614	0.0776579	0.310462	0.139109	0.123989	0.164131	0.276657	59.08	2	1		790.61	252.179	326.192	997.483	564.018	400.428	3972.88	1574.96	2272.4	1515.75	484.278	655.97	2165.94	1395.92	2313.14	876.394	1835.54	590.709	2847.87	723.514	2275.15	3972.88		0.199002	0.0634752	0.0821047	0.251073	0.141967
AT4G16130.1	ARA1, ISA1, ATISA1 - arabinose kinase	0.0113692	8.9988	0.444083	0.0814717	0.264155	0.495096	0.270737	0.733147	0.204009	0.178127	0.141113	0.0662816	0.402696	0.16745	0.233978	0.145144	31.35	1	1		2394.86	3462.07	5354.84	2056.92	0	0	1908.14	1893.91	2867.09	8054.3	1836.52	2608.87	1857.41	3850.16	1127.72	8415.67	5354.87	4739.24	1022.53	1000.82	3127.27	8415.67		0.284572	0.411383	0.636294	0.244415	0
AT5G47030.1	ATPase, F1 complex, delta/epsilon subunit	0.0114017	2.12905	0.505905	0.429098	0.40801	0.754564	0.383215	0.354414	0.676516	0.0836337	0.0459038	0.144722	0.21612	0.0376795	0.13772	0.152322	30.64	1	1		44674.9	36455.7	32395.8	30162.6	30066.8	36061.4	25772.1	42907.4	22879	50187.5	74800.9	44337.9	25440.7	29892.7	30661	22076.5	38286.6	19168.3	62068.4	50461.5	39282.1	74800.9		0.597251	0.48737	0.433094	0.403239	0.401958
AT1G09640.1	Translation elongation factor EF1B, gamma chain	0.0114252	5.28133	0.13531	0.432912	0.665104	0.572067	0.714619	0.442672	0.570241	0.0803151	0.246724	0.280412	0.0341416	0.374355	0.192572	0.150187	137.23	2	2	AT1G09640.2	52964.6	36439.7	12752.5	177665	92298.2	56877.6	152448	244220	105473	134232	150493	147175	251660	73170.7	214692	166230	74288.6	93689.9	100453	171225	158843	251660		0.210461	0.144797	0.0506733	0.70597	0.366757
AT3G55440.1	ATCTIMC, TPI, CYTOTPI - triosephosphate isomerase	0.0114322	2.43774	0.70453	0.862403	0.599303	0.353772	0.565008	0.576265	0.643519	0.108888	0.174638	0.0403863	0.141914	0.200474	0.05026	0.0821285	129.31	1	1		1.40993e+06	1.11376e+06	1.06946e+06	1.13211e+06	1.56618e+06	1.70002e+06	1.08695e+06	1.01988e+06	949652	506139	875767	422354	581422	1.24152e+06	1.05864e+06	886844	997110	1.05504e+06	1.25502e+06	1.02033e+06	1.00664e+06	1.70002e+06		0.82936	0.655144	0.629087	0.665937	0.921271
AT4G28080.1	Tetratricopeptide repeat (TPR)-like superfamily protein	0.0118652	5.15942	0.136523	0.680083	0.416199	0.565273	0.70438	0.601398	0.214959	0.0851619	0.217665	0.0698832	0.164968	0.333456	0.394598	0.0944416	39.84	1	1		1136.56	1500.51	306.399	4033.23	3936.5	6693.03	2775.75	2632.48	3565.11	2728.76	4996.75	4461.92	7186.75	2464.42	5535.43	7079.2	1413.52	4473.58	783.835	1763.18	2087.56	7186.75		0.158146	0.208789	0.0426339	0.561204	0.547745
AT1G19670.1	ATCLH1, CORI1, ATHCOR1, CLH1 - chlorophyllase 1	0.0118695	5.82952	0.687053	0.210766	0.174425	0.383873	0.215975	0.117858	0.140676	0.33193	0.129906	0.0827041	0.262286	0.0339524	0.0110086	0.0782263	24.48	1	1		1.24064e+06	896014	420503	111663	431998	240791	182727	331609	134858	851464	271434	305845	226924	311090	265829	153013	155147	130496	144136	283138	96311.7	1.24064e+06		1	0.722219	0.338941	0.0900044	0.348206
AT4G28650.1	Leucine-rich repeat transmembrane protein kinase family protein	0.0118774	8.48518	0.319785	0.07838	0.197872	0.650383	0.0766493	0.576942	0.16629	0.0367186	0.103036	0.0928427	0.34964	0.039137	0.37384	0.151798	38.19	1	1		39522.1	34264.6	43168.9	23981.3	3647.36	1037.37	21272.8	14501.5	36593.8	104886	30083.1	102897	12516.3	11659.5	3857.28	121911	53607.6	35488	40827.9	4938.2	15051.4	121911		0.324189	0.281063	0.354103	0.196712	0.0299183
AT1G04850.1	ubiquitin-associated (UBA)/TS-N domain-containing protein	0.0122606	32.5775	0.337986	0.713714	0.565506	0.0219082	0.620341	0.0750072	0.635109	0.116173	0.468847	0.459482	0.0379461	0.499578	0.129916	0.263542	78.21	1	1		9904.04	10912.6	5299.71	25756.8	24945.4	4446.68	22050	20725.4	921.396	1692.85	0	0	21865.3	1220.03	24848.6	0	0	5795.83	12624.6	12256.9	24193.6	25756.8		0.384522	0.423677	0.20576	1	0.9685
AT1G59453.1	B-block binding subunit of TFIIIC	0.0122823	5.27817	0.130031	0.585094	0.555552	0.268941	0.686325	0.198726	0.536408	0.0676305	0.310389	0.298934	0.0620418	0.268429	0.068766	0.412108	35.64	1	1		5012.16	1491.73	3829.8	7552.22	14974.1	23971.6	23831.2	10795.3	9523.83	5931.36	8998.99	6442.64	24953.9	18814.3	10774.7	3209.07	6679.65	5904.21	5606.3	10532.2	26490.3	26490.3		0.189207	0.0563122	0.144573	0.285093	0.565268
AT3G12290.1	Amino acid dehydrogenase family protein	0.012508	2.71798	0.301958	0.260582	0.708258	0.456605	0.387709	0.473781	0.286164	0.0532925	0.0763795	0.29719	0.0622032	0.137062	0.0793218	0.0440078	52.53	1	1		25327	34690.5	35366.8	34725.6	28779.2	18809.4	75693.6	42739.9	105295	48975.6	41126.4	54133.3	50731.3	47474.8	24265.8	45730.5	59501.9	44428.5	33064.6	24789.6	32541	105295		0.240533	0.329459	0.335882	0.329793	0.273319
AT1G64190.1	6-phosphogluconate dehydrogenase family protein	0.0127428	3.23597	0.469494	0.827461	0.459886	0.255707	0.551703	0.377213	0.491365	0.0437788	0.206493	0.180703	0.0460583	0.0817823	0.195805	0.133787	89.4	1	1		62219.9	64535.3	53862.8	76771.1	128236	113324	81043.1	61042	34836.5	37068	26051.8	35252.6	74860.8	58827.7	78556	38545.9	29662.2	76908.6	74507.2	43290.5	71234.1	128236		0.485199	0.503254	0.420029	0.598671	1
AT3G22110.1	PAC1 - 20S proteasome alpha subunit C1	0.0128789	25.9632	0.0986873	0.668651	0.0908885	0.0257538	0.356882	0.0399047	0.460242	0.0764775	0.408826	0.0466002	0.0391835	0.390923	0.069117	0.273599	48.49	1	1		2204.25	461.58	865.43	2526.01	9472.44	11927.5	776.632	1725.69	749.882	63.9499	11.5924	845.99	2793.88	500.782	9475.43	0	1427.89	0	5579.24	2182.24	8707.07	11927.5		0.184805	0.0386989	0.0725578	0.211781	0.794171
AT5G16290.1	VAT1 - VALINE-TOLERANT 1	0.0129242	2.92378	0.235385	0.688214	0.540627	0.40463	0.472209	0.579537	0.310957	0.0551368	0.0525358	0.404367	0.057317	0.0295672	0.0909061	0.0579637	24.66	2	2		5460.22	4847.98	7503.92	16127.3	17190.1	18761.3	25224.1	9670.1	6016.31	8547.55	11198.2	10873.5	11181.5	11879.5	12672.1	16096	11976.8	15782.1	6188.68	8381.89	8960.22	25224.1		0.216469	0.192196	0.29749	0.639361	0.681495
AT5G38410.1	Ribulose bisphosphate carboxylase (small chain) family protein	0.0130825	2.44843	0.566172	0.545033	0.627695	0.640651	0.885028	0.361468	0.487712	0.136328	0.1861	0.151562	0.141473	0.112672	0.065412	0.0378239	140.02	2	2	AT5G38420.1	1.93409e+07	1.24499e+07	1.98979e+07	1.03537e+07	2.14172e+07	1.79879e+07	1.40086e+07	2.29966e+07	2.03003e+07	2.42794e+07	1.59317e+07	1.82773e+07	3.04317e+07	2.67884e+07	2.35787e+07	9.0228e+06	1.09737e+07	1.30037e+07	1.3905e+07	1.61268e+07	1.4494e+07	3.04317e+07		0.635551	0.409109	0.653856	0.340229	0.70378
AT1G63770.2	Peptidase M1 family protein	0.013569	2.04677	0.472901	0.365116	0.601934	0.747307	0.408109	0.588959	0.44421	0.0145109	0.0676645	0.167929	0.226651	0.040241	0.15367	0.063124	53.04	1	1		131638	124674	125108	85864.1	119059	89562.1	147875	125308	212308	151085	182806	268851	122166	104430	102565	113745	195310	165972	137386	103657	117235	268851		0.489631	0.46373	0.465342	0.319375	0.442844
AT1G42970.1	GAPB - glyceraldehyde-3-phosphate dehydrogenase B subunit	0.0136473	5.07665	0.484441	0.805531	0.531198	0.158674	0.721656	0.373714	0.374453	0.160213	0.17925	0.342177	0.152563	0.153072	0.220747	0.10326	73.85	1	1		47100.1	83880.2	94437.8	155105	119380	100341	136606	80031.6	30537.4	51887.5	9575.08	12370.9	116892	86102.4	132804	37626.7	38773.2	97495.2	50767.7	47024.4	76446.9	155105		0.303665	0.540795	0.608863	1	0.769671
AT1G08980.1	ATAMI1, AMI1, ATTOC64-I, TOC64-I - amidase 1	0.0137582	5635.27	0.0748223	0.458979	0.0169458	0.00491174	0.183352	8.14476e-05	0.269664	0.0637735	0.504273	0.00825934	0.00708354	0.254428	0.000141071	0.389957	62.93	1	1		3708.63	102.525	4686.26	76.4358	14192.9	37856	568.531	371.773	984.198	493.33	64.4859	0	1063.29	18056.5	1703.12	9.24983	0	0	3441.18	27141	42.955	37856		0.097967	0.0027083	0.123792	0.00201912	0.374918
AT1G77940.1	Ribosomal protein L7Ae/L30e/S12e/Gadd45 family protein	0.0138693	5.1832	0.344376	0.605028	0.581704	0.116729	0.374128	0.340587	0.355948	0.0408445	0.239858	0.374597	0.031347	0.161995	0.145424	0.157983	29.05	2	2		18016.4	14903.5	18751.6	35154.5	16590.4	39035.9	50014.7	23402.8	13863.7	5533.74	4444.87	7535.85	12908.9	15258.2	27968.6	9275.16	18130.4	23697.4	25019.7	19028.2	9359.94	50014.7		0.360223	0.297982	0.374922	0.702884	0.331711
AT2G44760.1	Domain of unknown function (DUF3598)	0.0139489	7.72963	0.454853	0.776579	0.374029	0.145457	0.356993	0.100468	0.427334	0.101907	0.301623	0.0565696	0.097552	0.239051	0.057497	0.292879	52.36	1	1		17720.9	18250.5	25986.9	40694.7	45405.3	19682.5	19788.6	14747.2	16413	2018.06	6937.51	10858	22327.9	3677.21	22623.1	2751.33	3379.58	7554.42	9915.06	13691.4	34603.2	45405.3		0.390282	0.401946	0.572332	0.896254	1
AT5G41850.1	alpha/beta-Hydrolases superfamily protein	0.0140097	2.01052	0.763741	0.529546	0.816498	0.751018	0.406113	0.552171	0.517508	0.217545	0.147614	0.197583	0.131061	0.0771947	0.0998304	0.047823	27.46	1	1		9181.14	16626.8	13697.1	12063.6	7505.82	7821.76	10471.7	14520.3	17241.9	13861.1	10375.7	14610.1	8536.11	6317.53	6152.87	8759.62	11491.1	8310.76	8009.77	9145.58	9613.11	17241.9		0.53249	0.964326	0.794408	0.699668	0.435324
AT5G66530.1	Galactose mutarotase-like superfamily protein	0.0141967	2.46849	0.680745	0.749567	0.521209	0.434972	0.528809	0.303655	0.513613	0.0600741	0.221957	0.211681	0.0688576	0.0696371	0.0630839	0.100656	82.3	1	1		80733.5	80008.4	93299	124394	83536	71794.6	75654.8	84033.2	34817	51167.1	63756.1	47399.9	71131.2	55786.4	70424	28905.7	43822	40590.5	63931.5	51348.6	76390.4	124394		0.649016	0.643187	0.750031	1	0.671546
AT2G33800.1	Ribosomal protein S5 family protein	0.0149981	9.55707	0.582976	0.0729535	0.348349	0.436658	0.303581	0.697222	0.197761	0.236796	0.0490588	0.457504	0.167176	0.147087	0.309108	0.0547481	55.38	1	1		3521.37	3252.55	6488.39	938.859	196.514	524.268	707.355	570.553	6646.79	2172.9	3083.36	4677.41	2895.11	2995.68	1015.47	5380.33	7583.1	2897.88	1969.98	1184.2	1344.74	7583.1		0.46437	0.428921	0.855638	0.123809	0.0259147
AT1G74260.1	PUR4 - purine biosynthesis 4	0.015099	2.08331	0.341732	0.654827	0.711934	0.500114	0.678194	0.502069	0.354437	0.0939738	0.148529	0.112632	0.046135	0.283834	0.149388	0.101431	43.56	1	1		17273	10311.6	12010.8	31907	21703.9	22261.8	31544.7	28047.7	22897	19193.8	21155.1	17597.6	17901.8	38622.2	22056	17882.7	25765.1	14525.3	9928.71	17746.7	13391.9	38622.2		0.447228	0.266986	0.310981	0.82613	0.561953
AT5G48930.1	HCT - hydroxycinnamoyl-CoA shikimate/quinate hydroxycinnamoyl transferase	0.015126	3.50125	0.208551	0.529395	0.358779	0.470897	0.730189	0.583262	0.370008	0.037318	0.0256542	0.190698	0.115154	0.303275	0.04776	0.0852789	31.51	1	1		7214.36	6748.09	5058.13	16213.2	16807.8	15261.7	13509.4	14947.8	4264.7	15726	16891.6	10329.8	23974.8	12219.8	30401.2	18447.1	16061	18687.4	8255.13	12725.6	12765.4	30401.2		0.237305	0.221968	0.166379	0.53331	0.552867
AT1G50200.1	ALATS, ACD - Alanyl-tRNA synthetase	0.0151452	2.24862	0.373816	0.689209	0.840571	0.544732	0.70134	0.545707	0.495973	0.145324	0.137384	0.140709	0.0769778	0.0671222	0.144142	0.131676	87.05	2	2		29910.4	21900.1	13095	45240.9	30752.3	43673.8	57876.5	45605.7	42465.8	27090.4	36000.6	31490.5	44698.4	40099.4	36975.6	41193.9	27350.6	26206.3	20460.4	35491.6	30163.6	57876.5		0.516797	0.378393	0.226257	0.78168	0.531344
AT1G19920.1	APS2, ASA1 - Pseudouridine synthase/archaeosine transglycosylase-like family protein	0.0152495	2.7247	0.242365	0.60597	0.660372	0.31669	0.438794	0.604575	0.352871	0.0589368	0.183033	0.334634	0.0994303	0.107317	0.0655468	0.0991929	32.53	1	1		26843.9	19712.9	16864	67607.3	55054.6	35905.1	87224.9	28868.5	56709.3	36737.6	19472.5	26659.6	46000.1	27864.5	40956.6	51355.5	47831.9	59014.5	28374.3	23583.9	40379.3	87224.9		0.307755	0.226001	0.193339	0.775091	0.63118
AT4G01610.1	Cysteine proteinases superfamily protein	0.0153017	2.50201	0.726779	0.290478	0.386327	0.653721	0.522555	0.449759	0.71356	0.236839	0.0415347	0.115497	0.213239	0.091215	0.148023	0.201993	63.29	1	1		30710.4	52958.7	31798.7	15536.3	17502.5	13111.2	14669.9	26857.5	19850.8	45163.1	35994.5	22703.1	25978.4	33123.7	23919.5	28269.6	28419.1	14767.2	44999.9	42869.3	25498.4	52958.7		0.579894	1	0.600443	0.293366	0.330493
AT3G47650.1	DnaJ/Hsp40 cysteine-rich domain superfamily protein	0.0154001	4.15414	0.326083	0.269489	0.564008	0.718708	0.187455	0.778714	0.323552	0.112507	0.0130964	0.323946	0.0402908	0.0434842	0.347072	0.213752	53.62	1	1		41604.4	30386.1	60543.6	38475.5	36030.8	35025.5	51476	50672.5	127088	93532.5	103620	94961.1	32191.3	22282.5	21715.8	129714	135481	51307.2	71294.7	46631.6	13579	135481		0.307087	0.224283	0.446879	0.283992	0.265947
AT2G18230.1	AtPPa2, PPa2 - pyrophosphorylase 2	0.0154165	2.36447	0.389645	0.545537	0.921304	0.641979	0.608053	0.632061	0.627735	0.152017	0.138523	0.0755144	0.142467	0.156266	0.0703646	0.13762	38.66	1	1		17662.8	35088.1	19992.2	42431.3	25197	34218.4	62230.2	56908.1	52860.5	32205.8	38024.9	49620.8	35991.1	29171.5	48355.2	44367.3	37226.4	36406.2	32497.9	48750.9	35943.6	62230.2		0.28383	0.563844	0.321262	0.681844	0.4049
AT4G17100.1	unknown protein	0.0155964	2.12598	0.615855	0.603953	0.712326	0.839562	0.394906	0.663516	0.502639	0.17496	0.152592	0.116496	0.196212	0.0683563	0.0845778	0.0796751	97.22	1	1		6574.62	9797.64	11886.5	11859.2	7385.88	8467.6	12428.3	8940.27	11316.8	13733.3	9495.23	15295.1	7226.61	5253.69	5640.13	9599.38	11626.2	9220.13	6569.13	8986.46	7508.23	15295.1		0.42985	0.640572	0.777141	0.775355	0.482891
AT5G24460.1	unknown protein	0.0157031	3.92726	0.608866	0.625653	0.576441	0.84629	0.797429	0.215491	0.559254	0.164386	0.301816	0.273358	0.127002	0.201902	0.121527	0.180637	28.26	1	1		42175.9	27708.3	26617.8	16066.3	47697.5	35398.8	18150.5	46354.6	26857.8	49571.1	37055.4	47506	52831.6	42058.5	31498.3	11831.8	4752.41	17569.9	33046.3	36845.5	18747.1	52831.6		0.798308	0.524464	0.503824	0.304105	0.902822
AT4G29350.1	PFN2, PRO2, PRF2 - profilin 2	0.0157916	2.49915	0.635103	0.350132	0.675604	0.875033	0.511735	0.762459	0.72727	0.171627	0.0393888	0.297641	0.0905893	0.126696	0.196418	0.184506	128.43	2	2	AT2G19760.1	130037	154703	217813	80437.9	99522.6	97097	109486	161350	263765	236607	204541	251260	139363	165986	99583.1	199381	253761	150188	248022	164005	163457	263765		0.493005	0.58652	0.825785	0.304961	0.377316
AT5G60360.1	SAG2, AALP, ALP - aleurain-like protease	0.0159029	2.219	0.754028	0.548101	0.593757	0.790582	0.509089	0.356279	0.680303	0.154667	0.0520279	0.132669	0.11178	0.131279	0.0800194	0.277637	64.86	1	1		24204.3	21026.9	15917.2	13198.8	15751.5	15498.3	12276.9	19414.3	16459.8	21349.2	24403.3	18360.2	12781.8	17697.3	10805.8	7135.75	10780.3	10976.6	27031.8	13509.8	14627.9	27031.8		0.895399	0.777855	0.58883	0.488268	0.582701
AT1G67700.1	unknown protein	0.0163807	3.52044	0.899972	0.529443	0.32575	0.397309	0.255642	0.408388	0.518055	0.0973029	0.0492352	0.0757096	0.177955	0.190247	0.178821	0.180001	75.08	1	1		176282	157644	142021	103035	86310.3	90648.9	42124.4	66675.1	63472.5	56000	48139.3	105977	83423.6	30492.1	21280	64623.3	44805.3	106546	87084.6	124961	61925.7	176282		1	0.894271	0.805645	0.584491	0.489614
AT1G12000.1	Phosphofructokinase family protein	0.0165017	3.41527	0.25122	0.605242	0.703834	0.519325	0.619747	0.857984	0.427906	0.14787	0.189193	0.250473	0.111026	0.176562	0.136271	0.138784	43	1	1		9444.47	11711	2708.95	25518.9	18356.1	13619.5	31441.1	17482.7	17936.4	16221.7	13045.3	20065.9	18466	14703.1	25703.3	31664.8	23061.3	26777.5	11935.8	10190	18522.8	31664.8		0.298264	0.369844	0.085551	0.805908	0.579702
AT3G18060.1	transducin family protein / WD-40 repeat family protein	0.0172961	4.24044	0.355285	0.630038	0.320497	0.188486	0.799264	0.266206	0.707905	0.20522	0.33379	0.150812	0.206135	0.22844	0.00761895	0.0986605	107.45	1	1		12121.7	22097.3	40472.1	24628.4	70076.2	37747.5	33839.7	20583.9	12954.1	29746.7	6817.62	3060.93	67842.9	62390.6	37794.7	19068.4	18052	18843.8	42054.9	55624.3	51142.8	70076.2		0.172979	0.315333	0.577544	0.351451	1
AT1G79850.1	RPS17, CS17, PRPS17 - ribosomal protein S17	0.0176507	2.26855	0.76787	0.422743	0.652188	0.345503	0.523323	0.783792	0.686481	0.210456	0.107653	0.268819	0.156685	0.0799192	0.0319214	0.0163993	32.42	1	1		67733.4	55918.9	94853.9	50510.6	30100.6	39685.2	73349.1	32641.2	79597.4	23152.5	25274.4	49889.9	44793.6	45748.8	58375.2	75313.6	70952.2	76771.3	66591.6	63491.1	65263.4	94853.9		0.714082	0.589527	1	0.53251	0.317337
AT4G35450.1	AKR2, AFT, AKR2A - ankyrin repeat-containing protein 2	0.0184147	2.55007	0.272198	0.293918	0.694123	0.346396	0.339089	0.34157	0.398346	0.0725321	0.0680024	0.284218	0.0951795	0.0831228	0.0617913	0.0156959	110.07	1	1		299393	405791	240084	430881	289119	300694	745691	507230	1.15757e+06	447777	275127	480030	463617	283030	430913	477983	354735	353460	440460	474630	468254	1.15757e+06		0.258638	0.350553	0.207403	0.372228	0.249763
AT1G65960.1	GAD2 - glutamate decarboxylase 2	0.0186327	5.03165	0.154153	0.775645	0.554211	0.453684	0.501993	0.385434	0.642755	0.105265	0.240063	0.303406	0.196584	0.176735	0.153688	0.195839	37.76	1	1		6526.22	10752.4	1984.8	21763.3	33509.2	41654.2	12124	36909.2	20222.6	10377.2	19608.3	26708	25159.9	12409.5	25161	20422	8706.25	19036.7	20357	35953.8	24009.6	41654.2		0.156676	0.258134	0.0476493	0.522474	0.804461
AT1G64710.1	GroES-like zinc-binding dehydrogenase family protein	0.018876	2.58446	0.315577	0.316866	0.290868	0.271885	0.458608	0.702678	0.644342	0.11037	0.0684857	0.0590295	0.145409	0.0472988	0.0202592	0.309763	20.61	1	1		4449.54	9313.06	8383.53	5674.93	8831.21	7730.44	8260	5513.19	6638.89	9006.41	2523.41	7550.16	10540.6	11915.9	9726.99	16107.5	16980.3	16223.7	23392.2	10142.8	11682.7	23392.2		0.190215	0.398127	0.35839	0.242599	0.377528
AT2G37660.1	NAD(P)-binding Rossmann-fold superfamily protein	0.0193728	2.19797	0.680263	0.838664	0.527659	0.381564	0.539557	0.435671	0.619924	0.0978342	0.158	0.161726	0.154817	0.128887	0.0874774	0.0573704	196.72	4	3		554344	450757	424777	582776	700650	479403	424660	445061	239393	226271	390353	185404	292311	369496	472314	236231	353312	326215	476235	430727	396087	700650		0.791185	0.643341	0.606262	0.831765	1
AT1G06680.1	PSBP-1, OEE2, PSII-P, OE23 - photosystem II subunit P-1	0.0194019	14.7965	0.510099	0.276302	0.33609	0.0344743	0.418715	0.256937	0.251223	0.454675	0.165657	0.489927	0.0597112	0.453594	0.200023	0.221533	67.52	1	1		19141.6	4539.99	44657.1	12826.3	19480.8	4709.42	1270.52	40238.9	3517.02	4618.57	0	0	11117.9	3326.16	41651.8	1162.41	16427	16832.7	22612	4800.88	6243.83	44657.1		0.428635	0.101663	1	0.287217	0.436231
AT3G10420.2	SPD1 - P-loop containing nucleoside triphosphate hydrolases superfamily protein	0.01985	2.2403	0.690933	0.435691	0.566843	0.920037	0.410675	0.688752	0.480987	0.210948	0.149952	0.129894	0.0822759	0.156519	0.140678	0.075098	46.3	2	2		81542.1	128281	154847	47352.3	84081.7	98521.6	86097.3	86971	126109	147013	162646	175932	61932.1	103456	51363.8	129386	140773	93361.2	69942.2	95560.6	88359.9	175932		0.463487	0.729155	0.880157	0.269152	0.477923
AT5G38430.1	Ribulose bisphosphate carboxylase (small chain) family protein	0.0199878	2.61044	0.468166	0.479092	0.59038	0.46901	0.912054	0.349387	0.471901	0.115458	0.0962387	0.162584	0.255315	0.101586	0.0560948	0.0516423	51.29	1	1		3.06215e+06	2.00761e+06	3.30064e+06	2.19304e+06	3.17784e+06	3.19486e+06	2.40343e+06	4.15577e+06	3.99626e+06	4.54468e+06	1.78017e+06	2.06063e+06	5.95971e+06	5.57413e+06	4.77288e+06	1.79427e+06	2.00359e+06	2.44886e+06	3.16319e+06	2.68628e+06	2.58771e+06	5.95971e+06		0.513809	0.336864	0.553826	0.367977	0.533221
AT1G53310.1	ATPPC1, PEPC1, ATPEPC1, PPC1 - phosphoenolpyruvate carboxylase 1	0.0200337	2.21287	0.465214	0.332571	0.341171	0.732165	0.330866	0.439939	0.628994	0.0666176	0.031341	0.0285295	0.233165	0.108314	0.17445	0.180801	50.06	1	1		54382.1	72586.9	63754.3	48832.2	46878.9	40632.7	50191.5	42462	47216.2	78509.1	84999.4	136656	46418.3	59378.4	29848.3	80502.1	65953.8	33905.5	96525.1	103621	57721.8	136656		0.397948	0.531164	0.46653	0.357336	0.343042
AT3G03710.1	RIF10, PNP - polyribonucleotide nucleotidyltransferase, putative	0.0200932	2.61339	0.74595	0.936181	0.581801	0.358225	0.789249	0.505316	0.811496	0.200738	0.0704494	0.207831	0.148155	0.146834	0.181749	0.183995	33.14	1	1		18380.4	10678.6	14004.1	18663.1	18925	16456.9	13329.5	13675.4	6581.95	7604.13	9321.65	3754.24	12550.2	14842.8	18169.7	5962.18	10332.2	12877.2	19243.1	15435.2	12168.7	19243.1		0.955169	0.554933	0.727748	0.96986	0.98347
AT4G38800.1	ATMTN1, ATMTAN1, MTN1, MTAN1 - methylthioadenosine nucleosidase 1	0.0207007	2.0913	0.315069	0.525667	0.658904	0.417131	0.583033	0.583987	0.528655	0.0837604	0.0486561	0.305134	0.0581836	0.0294801	0.0789211	0.0575825	63.4	1	1		97753.5	107294	62325.6	162178	134667	149245	282872	116512	159772	134156	101254	118573	163946	157116	173708	186415	141909	167256	168324	139290	141011	282872		0.345575	0.379301	0.220331	0.573325	0.476071
AT3G01120.1	MTO1, CGS, ATCYS1, CGS1 - Pyridoxal phosphate (PLP)-dependent transferases superfamily protein	0.0208972	2.42033	0.318022	0.67799	0.501282	0.485515	0.769717	0.600508	0.701451	0.0319508	0.227116	0.143017	0.111494	0.169965	0.158093	0.258594	23.21	1	1		15845.9	16951.7	19262.7	24753.9	49534.5	36699	25353	35962.8	20744.3	33183.4	25003.4	21292.3	36606.3	36686.7	52710.2	41975.2	24872.1	31456.2	29872.4	54566.9	30388.8	54566.9		0.290395	0.31066	0.353011	0.453643	0.907777
AT5G23310.1	FSD3 - Fe superoxide dismutase 3	0.0214514	2.05263	0.607418	0.414455	0.850721	0.572045	0.641895	0.5276	0.564652	0.109233	0.0983634	0.183845	0.0760426	0.142614	0.0692307	0.0922788	31	1	1		28479.1	36629.4	41015	28874.1	25766.1	17770.2	58237.5	37584.7	52809.4	32253.3	29512.9	38177.2	28196	39590.3	44360.7	28586.8	35376.7	28214.7	37775	27131	33745.8	58237.5		0.489016	0.628966	0.704271	0.495799	0.442432
AT5G49030.1	OVA2 - tRNA synthetase class I (I, L, M and V) family protein	0.0215494	3.76135	0.603475	0.234741	0.567601	0.812207	0.416279	0.882943	0.494383	0.125264	0.146769	0.276929	0.105241	0.303195	0.106385	0.262106	39.3	1	1	AT5G49030.3	63014.4	86292.7	96060.3	53587.9	27261.7	14594	57812.8	52799.6	120169	124969	96538.4	108729	103638	28769	36848.7	107360	135530	116106	57883.3	36930.2	106198	135530		0.464947	0.636704	0.708774	0.395394	0.201148
ATCG00660.1	RPL20 - ribosomal protein L20	0.0215774	3.64513	0.780169	0.268087	0.253021	0.322706	0.324446	0.922296	0.474174	0.115942	0.172048	0.161051	0.146941	0.0296472	0.125883	0.139417	40.52	1	1		5518.86	4800.63	6457.93	2418.56	517.507	2829.11	609.815	2911.4	1919.98	1110.79	3072.69	2756.27	2087.68	2393.09	2496.39	5570.17	7095.4	7168.29	2258.36	3817.84	4120.84	7168.29		0.769899	0.669703	0.900903	0.337397	0.0721939
AT1G23130.1	Polyketide cyclase/dehydrase and lipid transport superfamily protein	0.0221441	2.21311	0.879218	0.734825	0.512834	0.665619	0.551176	0.397277	0.632983	0.129697	0.160183	0.141451	0.128308	0.109248	0.17652	0.0639727	94.06	2	1		3530.19	3161.31	2619.91	2025.87	3156.78	2599.55	1461.5	1587.3	2382.41	1838	2699.13	2512.14	1613.83	1854.59	2368.83	814.951	1336.44	2055.99	2494.54	2087.06	2122.05	3530.19		1	0.895508	0.742146	0.573871	0.894225
AT3G22890.1	APS1 - ATP sulfurylase 1	0.0222354	4.25714	0.148731	0.386218	0.320407	0.365554	0.514674	0.633168	0.414443	0.0781644	0.117822	0.0165647	0.133332	0.238173	0.32704	0.139569	121.53	2	2	AT4G14680.1	53061.9	60430.6	17512.1	153024	97926.9	89236.5	89907.9	99418.1	92894.1	75797.3	95044.1	151145	224202	84844.6	144287	293606	109248	154852	74376.9	144432	146240	293606		0.180725	0.205822	0.0596449	0.52119	0.333532
AT3G09630.1	Ribosomal protein L4/L1 family	0.0222651	3.73186	0.626963	0.641287	0.533409	0.171841	0.557853	0.51141	0.508772	0.166174	0.0923491	0.411726	0.119489	0.222325	0.0965499	0.0515327	74.73	1	1		20859.3	23444.6	33909.1	27245.2	22570	30184.7	41583	15763.8	9195.41	6156.54	12534.5	2745.92	12594	27427.2	29570.4	16647.2	23229.9	23920.7	19355.6	23526.3	20586.9	41583		0.50163	0.563802	0.815457	0.6552	0.542771
AT1G54860.1	Glycoprotein membrane precursor GPI-anchored	0.0224313	3.06917	0.285318	0.244288	0.190352	0.584224	0.211074	0.259562	0.391508	0.0203173	0.0752406	0.057221	0.364706	0.0713365	0.041589	0.106796	26.92	1	1		4879.59	4260.23	4767.99	2650.47	4192.57	5064.74	3198.02	3965.62	2115.06	7056.42	16248.3	5173.23	2671.97	4763.92	2852.89	4357.78	3482.54	4812.01	8357.19	5210.12	5516.7	16248.3		0.300314	0.262196	0.293446	0.163123	0.258031
AT3G20050.1	ATTCP-1, TCP-1 - T-complex protein 1 alpha subunit	0.0226901	3.90235	0.247585	0.680467	0.174374	0.345386	0.313787	0.291146	0.266864	0.101555	0.284455	0.0898225	0.183577	0.0593407	0.00796348	0.0405461	28.13	1	1		1460.1	3473.6	2431.02	5816.06	4509.87	9915.43	2751.71	1124.09	1311.17	5190.43	3529.08	1554.44	2599.36	2980.52	3754.12	2831.86	2851.35	2977.32	2721.18	3005.26	2211.79	9915.43		0.147255	0.350323	0.245175	0.586566	0.454833
AT2G21385.1	unknown protein	0.0228401	Infinity	0.165704	0.487679	0.299242	0	0.75648	0.0584813	0.418491	0.197792	0.363017	0.27249	0	0.215453	0.101293	0.171648	38.87	1	1		0	3755.28	1097.62	934.571	7930.4	5417.49	3559.81	5203.97	0	0	0	0	6626.62	5765.9	9762.2	0	0	1712.72	2156	5176.3	4923.87	9762.2		0	0.384675	0.112436	0.0957337	0.812358
AT4G29010.1	AIM1 - Enoyl-CoA hydratase/isomerase family	0.0229467	6.32321	0.653702	0.103381	0.367219	0.351787	0.26506	0.463873	0.527323	0.129686	0.033465	0.0890705	0.156424	0.174729	0.155219	0.415721	55.71	1	1		9031.08	8164.86	6043.99	1398.37	1505.57	771.391	3695.47	5569.28	3790.34	2379.9	6081.11	4045.45	4447.74	4221.76	753.697	3412.06	6189.03	6890.18	11850.4	2589.12	4307.45	11850.4		0.76209	0.688994	0.510023	0.118002	0.127048
AT4G26300.1	emb1027 - Arginyl-tRNA synthetase, class Ic	0.0230531	2.28351	0.776878	0.546154	0.396738	0.340212	0.645627	0.445638	0.554105	0.198964	0.0976401	0.129117	0.027944	0.100821	0.191198	0.15421	55.17	1	1		46635.9	28816.1	33239.2	24872.2	30293.5	21245.5	21285.5	22628.6	11592.6	14802.1	17319.6	15476.5	35409.4	26439.5	28479.3	17205	30932.6	14210.5	34096.1	20930.3	22497.2	46635.9		1	0.617895	0.712738	0.533327	0.649574
ATCG00900.1	RPS7.1, RPS7 - Ribosomal protein S7p/S5e family protein	0.0234069	3.56611	0.538443	0.446701	0.310713	0.223728	0.407443	0.797838	0.521389	0.229526	0.141566	0.253718	0.0531856	0.0666025	0.18336	0.0736336	116.71	2	2		103540	42929.1	106893	87703.7	45130.4	77360	94623.3	27884.2	23697.6	44251.1	27929.7	33093.6	75802.8	56227.7	59690.5	100739	117832	156849	91486.6	69006.4	84844.9	156849		0.660126	0.273697	0.681505	0.55916	0.287731
AT1G43670.1	Inositol monophosphatase family protein	0.0235729	3.25133	0.404948	0.303274	0.54085	0.986044	0.34291	0.695562	0.474586	0.245576	0.125449	0.122369	0.018235	0.164294	0.271293	0.180409	77.17	1	1		3033.81	3197.52	8148.4	5297.64	2604.29	2867.36	7750.42	4870.82	6584.4	11427.3	11750.5	11836.7	3616.46	6186.72	2373.57	8459.89	11325	4914.59	7120.54	3173.14	6558.91	11836.7		0.256305	0.270136	0.688401	0.44756	0.220018
AT1G09080.1	BIP3 - Heat shock protein 70 (Hsp 70) family protein	0.0236504	2.38613	0.450342	0.372196	0.56894	0.861124	0.360887	0.551918	0.698555	0.183576	0.173729	0.126575	0.121227	0.106598	0.124484	0.216705	22.07	1	1		980.551	1986.7	1091.95	1698.23	970.417	686.179	1389.88	2130.04	1608.29	2332.96	2424.33	3004.53	1445.45	834.763	972.682	1472.44	2088.79	1413.53	2337.1	1362.16	2597.23	3004.53		0.326357	0.661234	0.363434	0.565223	0.322984
AT5G50920.1	CLPC, ATHSP93-V, HSP93-V, DCA1, CLPC1 - CLPC homologue 1	0.0238373	15.8582	0.158663	0.237752	0.0767983	0.0334044	0.529734	0.109244	0.146143	0.193992	0.0265069	0.0388045	0.0578581	0.467977	0.117069	0.0769768	31.83	1	1		2161.81	287.988	9509.86	5862.21	5370.52	6688.45	1765.97	2976.09	1046.81	2517.94	0	0	13194.1	25125.9	1610.09	458.667	1712.61	6063.31	5785.62	1990.53	3239.75	25125.9		0.086039	0.0114618	0.378489	0.233313	0.213744
AT4G28300.1	Protein of unknown function (DUF1421)	0.024277	2.68135	0.310215	0.251008	0.335209	0.67304	0.261155	0.607729	0.293475	0.0468661	0.0147187	0.0978859	0.290029	0.0146933	0.367514	0.0502499	52.35	1	1		1906.8	2272.93	2587.76	1942.81	1799.65	1733.41	2117.72	1941.82	3253.21	2860.12	4751.61	7070.97	1788.99	1905.89	2002.35	7271.83	4012.62	1973.45	2552.07	1875.1	1975.14	7271.83		0.262217	0.312567	0.355861	0.26717	0.247482
AT5G63400.1	ADK1 - adenylate kinase 1	0.024493	2.26965	0.670922	0.392802	0.690925	0.732736	0.719675	0.891521	0.693707	0.0714321	0.125837	0.304104	0.1317	0.116235	0.0584302	0.0891809	123.9	1	1		54883.4	48627.3	60238.4	24782.9	43680.3	27406.2	55380.8	31895.1	81355.2	48937.3	70365.8	59532.6	64069.4	47630.3	63948.2	71597.2	68311.7	77680.7	63862.8	49365.1	56082.2	81355.2		0.674615	0.597716	0.740437	0.304626	0.536909
AT4G27450.1	Aluminium induced protein with YGL and LRDR motifs	0.0246691	3.61131	0.596723	0.230519	0.252622	0.169767	0.203372	0.165237	0.328495	0.398933	0.0522019	0.0795611	0.0237738	0.033726	0.0272991	0.0378734	82.08	2	2		755602	444209	152844	162481	218151	141911	247674	197054	127917	136865	140334	107631	130045	180674	150288	107906	147821	118834	235269	281014	228352	755602		1	0.587887	0.202281	0.215036	0.288712
AT1G67090.1	RBCS1A - ribulose bisphosphate carboxylase small chain 1A	0.0248197	2.46141	0.570326	0.403523	0.4515	0.788496	0.320343	0.623949	0.378244	0.109192	0.130288	0.101827	0.186917	0.146856	0.254833	0.00549795	21.02	1	1		102462	84731.7	124431	68957.8	52360.9	99165.2	94029.1	91813.6	60856	117565	182133	131135	49526.3	88388	37120.6	70793.1	162944	107187	69500.2	69436.9	67735	182133		0.56257	0.465219	0.68319	0.378613	0.287488
AT5G67360.1	ARA12 - Subtilase family protein	0.0250072	2.74565	0.550686	0.500854	0.33463	0.478475	0.774947	0.282245	0.316114	0.0498781	0.180115	0.0610191	0.0896116	0.195427	0.11679	0.188448	78.87	1	1		42508.2	50981.2	47413.8	25478.2	54955.5	47719.1	31116.9	22550.4	31953.8	37809.6	35120.4	49496.5	57718.8	55276	85289.4	34086.7	14165.8	23965	12695.9	44375.1	23812.4	85289.4		0.498399	0.597743	0.555917	0.298726	0.644341
ATCG00780.1	RPL14 - ribosomal protein L14	0.0252357	2.46679	0.723997	0.350361	0.380885	0.293497	0.366593	0.717994	0.559021	0.2481	0.22383	0.143599	0.0668868	0.0925788	0.045315	0.0828323	88.7	2	2		105305	83844	161391	96142.4	25389.2	48103.3	70698.3	35103.4	78612	54046.9	34913.8	53142.6	64784.7	42228.3	70481.2	110625	112778	124230	104515	78027.2	88120	161391		0.652482	0.519509	1	0.595712	0.157315
AT1G35420.1	alpha/beta-Hydrolases superfamily protein	0.0252389	34.9436	0.767491	0.523269	0.183634	0.643434	0.361894	0.0219637	0.370631	0.143059	0.364006	0.19064	0.365136	0.314049	0.0380422	0.229099	37.58	1	1		2754.01	2601.64	1907.42	364.775	2013.59	2573.55	0	1200.54	537.27	2081.97	3154.47	852.631	748.316	2268.49	407.942	207.851	0	0	1961.54	999.581	546.316	3154.47		0.873052	0.824748	0.604672	0.115638	0.638328
AT3G26650.1	GAPA, GAPA-1 - glyceraldehyde 3-phosphate dehydrogenase A subunit	0.0253416	2.0597	0.391112	0.675758	0.805572	0.454669	0.774554	0.673149	0.556011	0.151593	0.123248	0.122942	0.0276151	0.196154	0.161028	0.189907	98.37	2	2	AT1G12900.1	86565	82833.3	38327.2	94757.7	135528	128620	166345	123578	137929	86051.5	76857	78573.2	120514	113825	177039	104672	100831	152017	73229.7	85467.6	136609	177039		0.488961	0.467883	0.216491	0.535238	0.765526
AT2G41950.1	unknown protein	0.0255751	5.85692	0.292593	0.469331	0.461823	0.100319	0.43709	0.0801328	0.284347	0.342056	0.262155	0.489625	0.0662501	0.0849756	0.138794	0.202271	69.13	1	1		24558.2	3201.21	3595.09	5955	22399.9	21938.9	35720.2	12243.3	1525.7	1510.53	6161.79	3077.98	13120.5	18993.2	14725.1	0	0	8587.08	2558.98	16940.3	10971.5	35720.2		0.687514	0.089619	0.100646	0.166712	0.627093
AT1G36160.1	ACC1, AT-ACC1, EMB22, GK, PAS3 - acetyl-CoA carboxylase 1	0.0258395	4.02687	0.149879	0.364125	0.586211	0.175241	0.456859	0.603544	0.253957	0.028738	0.0999169	0.417815	0.070759	0.106352	0.143842	0.141079	99.83	2	1		3867.86	4358.77	2951.23	11878.4	7216.28	8061.43	24859.7	4089.02	14770.4	3250.08	3434.43	6384.83	12015	8446.78	13610.4	17458.3	10901.2	16652.4	8752.04	2293.98	7893.87	24859.7		0.155588	0.175335	0.118716	0.477817	0.29028
AT3G58610.1	ketol-acid reductoisomerase	0.0259279	2.17176	0.71643	0.681173	0.710452	0.932289	0.429278	0.855761	0.611165	0.158589	0.0442499	0.264127	0.0829761	0.174104	0.0518166	0.135889	48.78	1	1		92754.9	62711.3	66446.8	65700.9	70455.5	74835.9	72227.8	46663.2	101170	86701.5	103250	98824.3	41149.7	63674.2	28144.4	92398.6	90382.3	82290	71714.8	70680.2	46912.5	103250		0.898357	0.607376	0.643555	0.636332	0.682381
AT2G22990.1	SNG1, SCPL8 - sinapoylglucose 1	0.026039	3.80104	0.655687	0.231839	0.464293	0.881227	0.548579	0.542944	0.387477	0.177484	0.117393	0.329618	0.159176	0.194374	0.146802	0.109354	69.84	1	1		2612	3697.74	4571.84	1855.76	577.233	1414.54	1504.85	1526.54	4673.89	3874.34	5531.9	5218.35	3562.58	3743.97	1797.51	3012.96	3810.84	2186.74	2506.82	1445.16	2478.48	5531.9		0.47217	0.66844	0.82645	0.335465	0.104346
AT2G35500.1	SKL2 - shikimate kinase like 2	0.0261207	2.8027	0.278787	0.750542	0.781357	0.507182	0.537738	0.509959	0.403805	0.146203	0.0848674	0.224999	0.0746139	0.146669	0.171373	0.176971	60.3	1	1		7816.36	21125.6	10905.6	38893.4	37188.2	31194.8	47644	26228	37808.9	23313.1	21112	28067.4	28610.3	17634.5	30615.1	25001.6	15801.9	32086	9554.93	24951.6	23210.1	47644		0.164058	0.443405	0.228898	0.816333	0.780543
AT4G14040.1	EDA38, SBP2 - selenium-binding protein 2	0.0261824	3.01595	0.490927	0.223461	0.673947	0.469566	0.363951	0.591465	0.447845	0.123417	0.0786062	0.296568	0.182902	0.125556	0.161089	0.122735	26.44	1	1		26705.9	29691.7	42286.9	9819.91	20347.1	14752.3	40309.3	28159.7	67005.6	24140.5	45612	24638.2	22825.8	33470.8	16863.6	39421.7	50528.7	28944	38092.2	21651.1	30281	67005.6		0.398563	0.443123	0.631095	0.146554	0.303662
AT1G76100.1	PETE1 - plastocyanin 1	0.0269377	2.15007	0.297772	0.327183	0.640232	0.633852	0.351846	0.575752	0.52035	0.0914679	0.0502461	0.324345	0.209058	0.074861	0.0985599	0.123613	22.54	1	1		326358	356299	188943	364551	267194	325942	361209	537104	975691	450321	559651	845359	395491	259822	374565	672794	506851	505623	405219	640608	477276	975691		0.334489	0.365176	0.193651	0.373634	0.273851
AT1G26630.2	FBR12, ATELF5A-2, ELF5A-2 - Eukaryotic translation initiation factor 5A-1 (eIF-5A 1) protein	0.0269666	3.25836	0.742711	0.524815	0.414329	0.653154	0.23575	0.768157	0.582688	0.291552	0.153568	0.327237	0.244181	0.00681128	0.206926	0.108481	97.29	2	1	AT1G13950.1	52447.1	65387.7	27857.7	45909.9	28678.1	28361.3	51770.5	15789.4	13716.3	25621.5	57248.3	45254.9	15238.7	15085.1	15921.7	65346	46083.4	39254.7	46291	33941.1	34069.8	65387.7		0.802093	1	0.426039	0.702118	0.438585
AT3G48110.1	EDD1, EDD - glycine-tRNA ligases	0.0270259	2.13001	0.495436	0.467246	0.725617	0.358439	0.390976	0.340663	0.365773	0.0585171	0.117578	0.274603	0.0357794	0.113139	0.0436021	0.0793326	68.65	1	1		30208.1	23856.8	28100	25977.8	19257.4	32254.6	55281.2	24920.5	40137.3	22097.1	18751.3	18596.4	28535.7	19936.6	16368.6	17200.5	21600.8	17695.5	25213.5	18455	16992.6	55281.2		0.546445	0.431554	0.50831	0.469921	0.348354
AT5G37660.2	PDLP7 - plasmodesmata-located protein 7	0.0273433	5.95891	0.590594	0.384131	0.318275	0.707726	0.329265	0.118768	0.625432	0.380889	0.188986	0.304637	0.237222	0.0670095	0.15388	0.160617	33.24	1	1		24022.4	12613.1	5927.01	4106.63	10818.1	12758.5	2351.91	15996.7	4588.58	14989.5	12581.4	23433	9528.17	7892.21	6308.85	7101.08	367.879	1090.29	10834.5	15807.6	18431.1	24022.4		1	0.525055	0.246728	0.17095	0.450335
AT2G36530.1	LOS2, ENO2 - Enolase	0.0275382	5.50719	0.142122	0.269262	0.527831	0.207058	0.493547	0.095844	0.113663	0.0729119	0.143339	0.222988	0.102735	0.438961	0.077582	0.0612875	115.49	2	2		1.64587e+06	620072	2.05375e+06	4.23153e+06	1.33318e+06	2.61932e+06	2.77696e+06	7.01709e+06	6.24899e+06	3.26186e+06	1.77472e+06	1.25679e+06	2.61491e+06	2.25466e+06	1.01314e+07	610830	429675	1.8726e+06	1.7634e+06	521922	1.16938e+06	1.01314e+07		0.162452	0.0612029	0.202711	0.417664	0.131589
AT1G22780.1	PFL, RPS18A, PFL1 - Ribosomal protein S13/S18 family	0.027569	23.0835	0.402924	0.679438	0.263843	0.0599784	0.520133	0.0294339	0.335687	0.242134	0.2843	0.283005	0.0550973	0.076789	0.0509811	0.163167	28.82	1	1		2539.67	1804.15	5542.24	3744.7	4747.27	8178.6	4646.72	1756.94	69.9317	585.524	0	886.094	4906.82	3654.13	4200.92	0	722.185	0	3852.9	3119.63	1263.82	8178.6		0.310526	0.220593	0.677652	0.457865	0.58045
AT5G54600.1	Translation protein SH3-like family protein	0.0277105	2.69307	0.888709	0.329998	0.465556	0.407521	0.426087	0.725622	0.600676	0.125617	0.214545	0.210626	0.0947046	0.107166	0.212423	0.105326	42.67	1	1		119585	98495	130890	75527.2	29147	24906.6	64191.6	31884.9	86733.7	39165.7	58706.5	62149.6	70916.5	53168.9	43226.8	66276.9	96864.8	121789	91487.7	64070.7	80309.8	130890		0.913627	0.7525	1	0.577026	0.222683
AT2G41840.1	Ribosomal protein S5 family protein	0.0277237	2.70794	0.619352	0.764753	0.621176	0.288696	0.781771	0.655201	0.48724	0.206221	0.20414	0.257345	0.172108	0.122074	0.0685776	0.0345176	81.33	1	1		47348.6	30681.3	61658.7	47679.5	49622.9	75180	67464	29179.7	43456.3	34133.4	22669.8	8309.32	68018	58638.2	49664.4	47668.8	55021.1	45084	35116.4	35148.5	39627.1	75180		0.629803	0.408104	0.820148	0.634205	0.660054
AT5G58290.1	RPT3 - regulatory particle triple-A ATPase 3	0.0280444	3.11868	0.216082	0.28857	0.673891	0.252445	0.402186	0.462017	0.293738	0.0347114	0.122483	0.365404	0.091927	0.0510012	0.0406523	0.0614238	90.82	2	2		10333.2	14275.9	12218.3	24266.2	13850.4	11065.2	42193.3	15848.8	56810.9	19601	9156.85	14267.1	19665.6	23547.5	25332.5	28890.6	24618.6	25233.5	17968.6	12738.5	19355.4	56810.9		0.181888	0.251289	0.215069	0.42714	0.243798
AT4G20360.1	ATRAB8D, ATRABE1B, RABE1b - RAB GTPase homolog E1B	0.028281	2.94826	0.732932	0.750971	0.563666	0.254717	0.556651	0.55889	0.521804	0.231446	0.0703117	0.183564	0.0469235	0.267047	0.182075	0.163639	246.74	2	1		442244	429786	727421	605155	520776	512886	539877	273101	417090	174400	223535	157924	196441	437480	580837	297238	368575	553832	461584	243042	434087	727421		0.607961	0.590835	1	0.831918	0.715921
AT1G03890.1	RmlC-like cupins superfamily protein	0.0283338	4.22515	0.197596	0.556204	0.834871	0.473644	0.684057	0.559643	0.630181	0.128916	0.0906852	0.17669	0.100337	0.265741	0.353768	0.251419	24.64	1	1		212433	172386	37253.2	442851	322366	422856	461764	609539	712012	419720	294706	297294	683103	305517	472549	683655	206381	305381	248688	593902	503499	712012		0.298355	0.242111	0.052321	0.621972	0.452753
AT5G10920.1	L-Aspartase-like family protein	0.0283859	3.19369	0.740414	0.762785	0.752021	0.285983	0.91334	0.641489	0.740899	0.193469	0.186564	0.104165	0.250645	0.118303	0.262399	0.0695884	79.6	1	1		17570.5	26034.6	16472.3	25691.6	15599.8	20601.2	20157.2	23243.9	17618.1	15041.9	6512.92	1649.9	26004.4	21057.5	27046.7	16383.2	24881.2	10786.3	17891.7	21403.5	20821.4	27046.7		0.649633	0.962579	0.60903	0.949895	0.576772
AT5G45170.1	Haloacid dehalogenase-like hydrolase (HAD) superfamily protein	0.0287415	Infinity	0.130871	0.374778	0.208458	0.377387	0	0	0.312824	0.140399	0.452492	0.19158	0.539255	0	0	0.178947	41.29	1	1		14018.7	0	5696.52	0	12397.3	44061.6	0	12481.7	18921.7	3709.54	2926.92	50215.4	0	0	0	0	0	0	17197.4	6071.32	23857.1	50215.4		0.279171	0	0.113442	0	0.246882
AT3G47830.1	DNA glycosylase superfamily protein	0.029149	25.8769	0.26549	0.355464	0.221799	0.0173677	0.449424	0.0890763	0.203207	0.215549	0.194704	0.147522	0.00924026	0.482815	0.0149607	0.188282	26.2	1	1		22946.8	43428.2	4883.83	18613.9	51549.7	25244.5	15342.9	34704.3	9484.73	2507.51	1040.08	1114	89468.2	22369.5	8789.79	8137.12	6555.06	9216.28	1297.16	34987.4	18257.2	89468.2		0.25648	0.485403	0.0545874	0.20805	0.576179
AT3G14420.1	Aldolase-type TIM barrel family protein	0.0294477	2.12842	0.393716	0.587662	0.837994	0.587202	0.638081	0.604245	0.545222	0.139532	0.18249	0.147834	0.0496729	0.154287	0.0245344	0.099628	55.79	1	1	AT3G14420.5	771521	1.15669e+06	575341	1.68719e+06	966791	1.08283e+06	2.11959e+06	1.50577e+06	1.70326e+06	1.191e+06	1.17696e+06	1.36593e+06	1.25366e+06	1.08625e+06	1.71751e+06	1.33032e+06	1.28533e+06	1.22661e+06	915593	1.23862e+06	1.31273e+06	2.11959e+06		0.363995	0.545714	0.271439	0.795999	0.456121
AT5G63310.1	NDPK2, NDPK1A, NDPK IA IA, NDPK IA, ATNDPK2 - nucleoside diphosphate kinase 2	0.0297202	2.0474	0.47623	0.437143	0.440363	0.820307	0.400657	0.459089	0.511577	0.134542	0.042197	0.0810967	0.179631	0.0995583	0.048154	0.181256	21.52	1	1		41348.7	37990.4	62645.4	43999.8	38999.7	47331.4	46752.2	49902	34636.8	81510.6	99380.9	63677.2	33758	51235.3	34459.8	42197.5	51092.3	43584.2	71225.3	37065.2	44232.5	99380.9		0.416063	0.382271	0.630356	0.442739	0.392427
AT2G41680.1	NTRC - NADPH-dependent thioredoxin reductase C	0.0301256	2.93789	0.891899	0.956029	0.581821	0.325414	0.705958	0.52182	0.634224	0.0675529	0.0483561	0.281477	0.147624	0.315639	0.135933	0.0514374	73.39	1	1		110434	126660	112525	130665	125941	118152	100817	93487.3	33765.9	37129.3	63931.1	26499.7	46613.4	103253	126865	50875.6	67308.1	86366.5	84432.7	88673.2	75506.2	130665		0.845171	0.969354	0.861173	1	0.963845
AT1G52510.1	alpha/beta-Hydrolases superfamily protein	0.0306627	2.23638	0.69605	0.810332	0.694792	0.362341	0.692874	0.451355	0.703343	0.120719	0.181553	0.0770714	0.120425	0.143242	0.247137	0.0845661	89.5	1	1		100724	70983.1	91392.1	80405.7	99894.3	125996	76728.6	95519.2	90375.4	52535.9	28259	56165.8	83421.1	71505.8	106971	54427.4	27023.2	89156.1	79659.9	85794.3	100401	125996		0.799418	0.563376	0.725357	0.63816	0.792837
AT3G55330.1	PPL1 - PsbP-like protein 1	0.0306944	2.8379	0.715119	0.358102	0.508565	0.679127	0.634078	0.251989	0.268964	0.287047	0.307062	0.0477539	0.105869	0.296679	0.00791922	0.0475765	96.74	1	1		193214	138999	82300.1	20117.9	135125	52328.1	104009	103157	87619	125377	153957	114316	188690	90565.8	88282.4	46934.3	49375.9	49752.8	48842.9	44744.7	62314.9	193214		1	0.719403	0.425954	0.104122	0.699353
AT1G53280.1	Class I glutamine amidotransferase-like superfamily protein	0.0310719	4.92781	0.411701	0.125578	0.341292	0.595134	0.243785	0.618825	0.139969	0.128306	0.0673505	0.331313	0.379792	0.0765731	0.284616	0.0193154	29.43	1	1		6938.99	8625.66	12643	4473.37	2723.35	1407.25	5004.92	2018.77	16359.9	5635.13	22838.3	12302.1	5700.92	7245.98	3756	18405.5	17340.8	6652.38	2704.72	3557.07	3328.17	22838.3		0.303831	0.377684	0.553587	0.195871	0.119245
AT3G44860.1	FAMT - farnesoic acid carboxyl-O-methyltransferase	0.0310816	3.32682	0.551876	0.745241	0.22401	0.355617	0.650086	0.351934	0.347776	0.236559	0.320949	0.0365509	0.131136	0.241779	0.15716	0.10196	23.55	1	1		34563.6	15804.5	19363.5	16205.7	42117.9	35840.3	10286.2	7657.74	10360.5	14339.2	9801.76	20792.6	29821.1	36121.2	16198.4	21964.2	13610.7	8893.24	12397.2	19599.4	11946.2	42117.9		0.820639	0.375244	0.459745	0.38477	1
AT5G08110.1	nucleic acid binding;ATP-dependent helicases;ATP binding;helicases;ATP-dependent helicases	0.0314049	3.5675	0.362496	0.23556	0.238597	0.840361	0.253002	0.669671	0.370237	0.229637	0.111839	0.0566262	0.14958	0.120818	0.0872838	0.327176	22.86	1	1		3128.02	14046.8	8680.41	8121.05	5858.54	2821.88	4449.53	5453.37	7115.19	16724.4	23775.2	19439.7	9252.74	3772.1	5020.68	13536	17309.6	16919	17758.9	4910.58	3737.86	23775.2		0.131566	0.590817	0.365103	0.341577	0.246414
AT1G07700.1	Thioredoxin superfamily protein	0.0315786	2.03517	0.387195	0.516981	0.634556	0.495847	0.788006	0.446672	0.662332	0.0903089	0.190203	0.0404367	0.0288708	0.192023	0.0421766	0.191121	41	1	1		12955	8090.36	10288.2	14186.6	8698.47	18951.4	18130.9	15962.9	17257.3	13815.5	12476.2	13834.5	16879.1	19915	26974.8	12755.7	10736.5	12654.5	12049	21869.4	19680.6	26974.8		0.480261	0.299922	0.381401	0.525921	0.322466
AT5G51820.1	PGM, ATPGMP, PGM1, STF1 - phosphoglucomutase	0.0318032	2.35464	0.404374	0.788038	0.488441	0.334675	0.481623	0.471189	0.411167	0.107391	0.185898	0.0545537	0.140632	0.147262	0.0664811	0.100316	66.8	1	1		12861.2	19014.6	22312.5	29155	44668.5	31777.9	23235.4	19004.1	23214.2	22197.5	11572.2	11078.6	14046.5	24041.2	26452.4	20582.4	24222	18337.6	23539.7	15705.9	15853	44668.5		0.287927	0.425684	0.499513	0.652697	1
AT5G43830.1	Aluminium induced protein with YGL and LRDR motifs	0.0318275	Infinity	0.862397	0.352617	0.13932	0	0.19224	0.217214	0.224841	0.188611	0.191902	0.234961	0	0.0831296	0.376225	0.195285	80.36	1	1		15682.8	22765.8	24224.3	3857.87	13154.4	8613.37	9946.4	178.372	0	0	0	0	3607.03	6978.63	3384.99	0	0	15785.6	0	8530.11	7809.69	24224.3		0.6474	0.939791	1	0.159256	0.543026
AT3G59870.1	unknown protein	0.0318811	2.77667	0.303528	0.453923	0.762531	0.419546	0.842797	0.376728	0.499225	0.19978	0.0547928	0.163182	0.0849694	0.225684	0.0836308	0.121526	106.96	2	1		11467.8	16172.1	2937.79	13119.6	16238.3	16370.7	20870.8	31608.3	24339.1	17307	13089.3	11869.2	31706.3	19617.6	33580.3	14021.9	9420.11	14510	13035.4	21123.7	16133.3	33580.3		0.341505	0.481594	0.0874853	0.390694	0.483564
AT3G48930.1	EMB1080 - Nucleic acid-binding, OB-fold-like protein	0.0323696	23.0117	0.547446	0.585969	0.221941	0.0254639	0.535421	0.312652	0.434335	0.394392	0.345874	0.309544	0.0441048	0.0163423	0.0551271	0.208513	42.96	1	1		4923.04	6488.78	17766	10596.8	4174.42	16459.8	10225.3	1603.77	0	0	1357.18	0	9716.18	9179.89	9640.87	5105.32	4880.42	6678	3971.36	7799	11378.9	17766		0.277104	0.365235	1	0.596466	0.234966
AT4G03728.1	unknown protein	0.0324277	2.32037	0.625643	0.641776	0.723236	0.363297	0.842982	0.488522	0.526319	0.181955	0.0879273	0.110497	0.188144	0.136579	0.128391	0.206576	28.11	1	1		27429.1	15885.7	18727.1	20647.5	18632.4	24361.9	25555.2	19720.4	26444.1	19172.6	8859.72	7994.04	33055	25691.4	24847.9	11596.6	19996.7	16851	12572.3	25210.5	14409.6	33055		0.829802	0.480585	0.566542	0.62464	0.563678
AT2G17360.1	Ribosomal protein S4 (RPS4A) family protein	0.0325282	4.87323	0.379808	0.734129	0.427402	0.150645	0.679159	0.376914	0.365794	0.203414	0.29961	0.41698	0.154733	0.19737	0.0155937	0.0586321	82.45	1	1		9519.48	12050.7	25025.2	32424.6	16745.6	40893.9	37153.4	6983.86	8297.08	13422.5	1832.47	3226.42	30067.3	18803.6	34449.5	14677.4	15765.7	15797.3	16360.3	12190.2	16325.7	40893.9		0.232785	0.294683	0.611955	0.792897	0.40949
AT1G23290.1	RPL27A, RPL27AB - Ribosomal protein L18e/L15 superfamily protein	0.0325343	4.63569	0.680533	0.825738	0.308307	0.178126	0.6173	0.217088	0.508603	0.147831	0.15499	0.244563	0.140004	0.159798	0.194352	0.207828	25.71	1	1		1.42161e+06	1.16429e+06	914677	1.71462e+06	1.32697e+06	1.2059e+06	597666	909164	79062.8	238232	571909	106118	921417	879985	1.37391e+06	182753	176917	757002	791609	1.26176e+06	562822	1.71462e+06		0.829107	0.679035	0.533456	1	0.773912
AT3G22960.1	PKP1, PKP-ALPHA - Pyruvate kinase family protein	0.0326293	Infinity	0.0415002	0	0.317624	0.582209	0	0.309405	0	0.0718804	0	0.550142	0.388686	0	0.277324	0	58.89	2	1		0	0	1098.48	0	0	0	0	0	8407.31	8823.12	4546.68	2040.89	0	0	0	4725.59	3464.16	0	0	0	0	8823.12		0	0	0.124501	0	0
AT5G52100.1	crr1 - Dihydrodipicolinate reductase, bacterial/plant	0.032719	60.4336	0.395828	0.748434	0.336387	0.0123844	0.688422	0.0845728	0.498894	0.117135	0.224007	0.300223	0.0214504	0.224608	0.0727452	0.217919	37.11	1	1		7990.05	11238.6	6284.77	14497.4	21485.3	12258.3	9281.8	12400.3	0	0	798.248	0	14330.7	10211.8	19830.4	1775.13	275.511	3400.58	5798.46	15119.1	11239.1	21485.3		0.371884	0.523085	0.292515	0.674757	1
AT1G34410.1	ARF21 - auxin response factor 21	0.032733	4.89612	0.458522	0.145556	0.700322	0.712661	0.583983	0.691378	0.194623	0.403713	0.0833385	0.42181	0.0225351	0.126563	0.115339	0.144212	25.15	1	1		2856.79	12297.4	27852.8	2307.07	3936.82	7408.56	27607	6814.66	31265	22767.1	21473.3	22603.6	19721.7	21274.9	13777.9	24594.3	17606.6	22646.8	10692.6	5879.92	1682.07	31265		0.0913734	0.393329	0.890864	0.0737909	0.125918
AT1G63210.1	Transcription elongation factor Spt6	0.0329293	2.93784	0.586174	0.331082	0.300497	0.88281	0.445835	0.416934	0.496943	0.0938827	0.0475153	0.222664	0.12188	0.0715206	0.0985381	0.103019	20.47	1	1		101234	76829.3	78295.7	56237.1	43714.1	44845	43683	76328.5	11408.5	129993	110316	145781	72493.8	69400.8	53088.1	64998	72565.5	44779.5	79120.8	82967.4	55246	145781		0.694424	0.527019	0.537078	0.385765	0.299862
AT3G14530.1	Terpenoid synthases superfamily protein	0.0330138	5.0258	0.143113	0.446218	0.719259	0.337573	0.717296	0.644119	0.293986	0.0511071	0.372392	0.221236	0.0399634	0.280441	0.379078	0.149424	68.92	1	1		649.419	378.41	352.832	2770.25	456.187	1078.37	3079.64	2185.24	1674.05	1168.39	1150.78	937.515	2672.15	1279.46	2968.39	2208.87	789.379	3215.78	393.047	1175.98	1267.16	3215.78		0.201948	0.117673	0.109719	0.861457	0.141859
AT1G30230.1	Glutathione S-transferase, C-terminal-like;Translation elongation factor EF1B/ribosomal protein S6	0.0332183	2.02768	0.693432	0.820538	0.79554	0.404668	0.640305	0.675685	0.764834	0.0741923	0.154152	0.1902	0.192142	0.19038	0.0912368	0.0630684	72.67	1	1	AT2G18110.1	48370.3	45293.2	55662.6	71200.8	55738.7	49758	71781.2	54751.7	44781.5	25907.9	44138.9	17095.9	31682.4	58917.4	47285.7	41277.9	50175.2	54051.3	59729.6	50752.4	54220.1	71781.2		0.673858	0.630989	0.775449	0.991915	0.776509
AT5G10860.1	Cystathionine beta-synthase (CBS) family protein	0.033471	2.37079	0.841381	0.354895	0.56229	0.637233	0.520465	0.595107	0.666192	0.229469	0.111267	0.0939535	0.115812	0.098796	0.230813	0.118396	39.61	1	1		80413.6	139061	131535	56122.2	60285.9	31647.9	77343.9	91661.4	65572.2	107015	81742.3	77085.1	71860.1	58903	86365.7	60266.9	119513	68487.9	87127.6	111155	79641.2	139061		0.578262	1	0.945882	0.403581	0.433522
AT5G16710.1	DHAR3 - dehydroascorbate reductase 1	0.0334798	2.00782	0.778389	0.41413	0.822628	0.815641	0.679361	0.831499	0.749344	0.0838299	0.25097	0.173939	0.105086	0.157577	0.0447326	0.0599525	84.36	1	1		113273	140282	132044	112588	30408.9	62155.8	107719	134669	165127	119060	131634	153360	114881	136746	84916	129615	144345	137949	134008	114256	122946	165127		0.685974	0.849539	0.799653	0.681825	0.184154
AT5G64380.1	Inositol monophosphatase family protein	0.0335724	3.08277	0.417324	0.274838	0.725086	0.820801	0.266255	0.580847	0.473247	0.152399	0.0178023	0.235492	0.160815	0.20402	0.163344	0.0208908	24.52	1	1		4248.75	3088.03	6380.12	2799.71	3184.01	3049.85	4968.1	9314	9550.57	8473.12	7549.33	10956.2	5020.04	3161.81	569.598	7462.21	7330.69	4298.79	5061.84	5449.1	5044.09	10956.2		0.387793	0.281851	0.582327	0.255536	0.290612
AT4G13430.1	IIL1, ATLEUC1 - isopropyl malate isomerase large subunit 1	0.0335912	4.21398	0.188959	0.663807	0.796268	0.634877	0.651669	0.66697	0.495239	0.098986	0.286816	0.157763	0.238387	0.234679	0.337067	0.246674	49.61	1	1		5393.86	3337.41	1745.02	17597.5	6996.86	12208.5	14138.4	17876.6	12131.8	6671.76	14707.4	13819.8	15062.1	7073.42	13994.5	18480.7	6024.84	12472.7	3917.38	11292.4	12247.4	18480.7		0.291864	0.180589	0.0944236	0.952208	0.378603
AT5G48020.1	2-oxoglutarate (2OG) and Fe(II)-dependent oxygenase superfamily protein	0.0338539	2.39884	0.36668	0.548937	0.879607	0.668965	0.610985	0.738431	0.834554	0.186444	0.250755	0.0926789	0.0668248	0.110761	0.184226	0.15094	100.31	1	1		5233.49	6204.57	1896.05	10157.3	4719.2	5085.28	10141.5	9893.49	11951.4	7177.75	8651.38	8497.39	7578.38	5985.61	8654.12	11220.4	8876.05	6756.13	8537.85	12121.5	9688.72	12121.5		0.431754	0.511867	0.156421	0.837958	0.389326
AT1G53750.1	RPT1A - regulatory particle triple-A 1A	0.0339529	2.56843	0.619544	0.857109	0.522919	0.33371	0.709245	0.673144	0.572275	0.00547978	0.0961816	0.241285	0.169941	0.0785159	0.284193	0.139073	48.97	1	1		55879.7	55405.6	56394	86614.3	75933.8	69428.1	72215.6	36554.3	32757.9	46820.7	26800.8	16696.9	56424.9	70468.1	65063.9	43703.5	48266.1	90216.5	60935.9	56590.3	37359.9	90216.5		0.619395	0.61414	0.625096	0.960071	0.841684
AT2G37220.1	RNA-binding (RRM/RBD/RNP motifs) family protein	0.033957	4.41163	0.553091	0.185113	0.453239	0.81665	0.283814	0.486114	0.327452	0.294643	0.0539682	0.406586	0.223789	0.086427	0.214527	0.0470717	40.31	1	1	AT3G53460.1	1482.59	1263.5	3188.41	657.745	471.247	857.217	618.587	955.665	3288.87	2028.91	3576.57	3156.94	938.117	1355.4	751.722	1573.58	2574.98	1067.3	1066.31	1081.8	1365.35	3576.57		0.414529	0.353271	0.891472	0.183904	0.131759
AT4G11820.1	MVA1, HMGS, EMB2778, FKP1 - hydroxymethylglutaryl-CoA synthase / HMG-CoA synthase / 3-hydroxy-3-methylglutaryl coenzyme A synthase	0.0341397	6.22521	0.114788	0.292191	0.581431	0.268343	0.436744	0.714582	0.399054	0.0464076	0.127709	0.362508	0.229406	0.224934	0.0725753	0.227237	36.76	1	1		2669.31	1544.52	3667.48	9010.13	7646.14	3405.42	22886.5	8598.19	8436.08	12192.1	3443.83	2788.35	12247.9	4105.27	13633.4	16158.2	18104.6	14800	12189.7	3128.07	12081.1	22886.5		0.116632	0.0674862	0.160246	0.393688	0.33409
AT4G25370.1	Double Clp-N motif protein	0.036387	2.00807	0.707607	0.605325	0.49076	0.793761	0.395285	0.717929	0.502173	0.191109	0.177662	0.0188446	0.0253105	0.125934	0.251683	0.105441	61.94	1	1		53296.5	59793.4	87277.3	48315.1	46616.5	76473.3	46116.4	48193.8	44654.2	76658.8	72196.7	75907.1	41229.4	23958.4	46741.6	48732.2	60170.6	94387.2	36011.2	51753.9	54431.1	94387.2		0.564658	0.633491	0.924673	0.511882	0.493886
AT5G15970.1	KIN2, COR6.6 - stress-responsive protein (KIN2) / stress-induced protein (KIN2) / cold-responsive protein (COR6.6) / cold-regulated protein (COR6.6)	0.0365341	2.66595	0.697881	0.405949	0.292334	0.779347	0.460949	0.522265	0.508526	0.327324	0.032629	0.123469	0.157514	0.157006	0.118154	0.116279	52.98	1	1		6561.94	13934	18741	8051.86	6910.4	7861.38	4334.11	8141.78	3959.98	11605.7	14704.4	17507.1	7236.89	6659.14	12019.9	7239.86	11247.2	10876.2	10594.1	7023.52	10973.3	18741		0.350138	0.743503	1	0.429639	0.368732
AT1G55640.1	PRA1.G1 - prenylated RAB acceptor 1.G1	0.0368547	31.0598	0.0394312	0.0131976	0.340033	0.309473	0.0125149	0.38871	0.0136701	0.0550221	0.00623646	0.57155	0.144891	0.00191322	0.308997	0.00394927	28.27	1	1		6248.01	6842.43	87924.6	15757.9	12666.6	5385.18	9617.2	7545.77	853935	122139	322790	347882	11910.8	8831.68	11318.2	451315	515008	29477.6	14814.5	12096.1	8109.52	853935		0.00731673	0.00801282	0.102964	0.0184532	0.0148332
AT3G20550.1	DDL - SMAD/FHA domain-containing protein	0.0369971	2.65973	0.270812	0.626507	0.720286	0.556147	0.442576	0.542276	0.602211	0.0661254	0.339401	0.250961	0.132459	0.0808596	0.130697	0.0435242	29.61	1	1		11411.5	17346.5	18651.1	31661.5	19662.3	58354.3	41083.8	27884.1	57127.4	30527.9	25868.9	40963.9	21578.6	30905.1	24994.9	37064	22922.9	34945.5	37526.7	35426.9	32471.2	58354.3		0.195556	0.297262	0.319618	0.542574	0.336948
AT1G14460.1	AAA-type ATPase family protein	0.0370005	2.33478	0.486103	0.297709	0.417528	0.695087	0.310117	0.459084	0.348734	0.0927277	0.0882891	0.125469	0.277194	0.035636	0.122723	0.0904974	30.1	1	1		71280.6	55705.1	49498.4	32380.3	27645.9	48059.7	33381.1	55937.2	62268.9	75871.7	55466.1	121020	32803.3	41250.6	38536.7	69638.6	56996.5	40039.4	50466.2	46363.6	29781.2	121020		0.589	0.460298	0.409012	0.267563	0.228442
AT1G16350.1	Aldolase-type TIM barrel family protein	0.0370147	2.58907	0.604142	0.749021	0.333855	0.642158	0.864375	0.581448	0.689041	0.214455	0.11576	0.106572	0.317612	0.0720969	0.208759	0.172069	72.66	1	1		32475.3	20282.1	16801.6	23743.1	30267.6	32229.1	9772.76	17463.1	11203.2	38378.9	20448.4	15108.7	31205.1	36337.5	31978.8	31295.8	15900.3	19749.9	33359.7	20203.8	25770.5	38378.9		0.846175	0.52847	0.437782	0.61865	0.788652
AT1G80380.1	P-loop containing nucleoside triphosphate hydrolases superfamily protein	0.0374162	98.8142	0.256984	0.440629	0.055731	0.100061	0.390145	0.00445916	0.381029	0.250947	0.472507	0.0483716	0.0532532	0.529952	0.0077235	0.380308	77.03	2	1	AT1G80380.2	30287	8789.82	3969.52	501.6	20516.5	52790.1	0	4487.97	4847.32	2331.97	6268.3	8160.52	2320.22	55835.4	7196.07	746.938	0	0	14386.8	45098.6	4339.43	55835.4		0.542434	0.157424	0.0710933	0.00898355	0.367446
AT4G08900.1	arginase	0.0374282	2.14183	0.407967	0.354711	0.295795	0.633543	0.56315	0.351459	0.506123	0.020606	0.0611688	0.0413586	0.329654	0.0867654	0.0301128	0.16436	146.06	3	3	AT4G08870.1	184757	170794	188025	126639	177672	168306	150710	129249	114158	160391	239608	444134	215447	243289	291606	141288	159697	167299	304461	161123	208775	444134		0.415994	0.384556	0.423352	0.285137	0.400043
AT1G68010.1	HPR, ATHPR1 - hydroxypyruvate reductase	0.0375722	2.41551	0.64292	0.381109	0.581041	0.920573	0.616194	0.479675	0.558131	0.205906	0.0987955	0.209433	0.105279	0.118914	0.183904	0.120912	41.26	1	1		17465.2	16186.1	28210.6	9903.69	10932.9	15833.8	12401	17757.8	25749.1	32073.4	25695.9	30808.4	15783.8	23386.8	20119.7	10444.6	21915.4	13794.5	22054.6	17273.9	14375	32073.4		0.544538	0.504659	0.879563	0.308782	0.340872
AT5G61410.1	RPE, EMB2728 - D-ribulose-5-phosphate-3-epimerase	0.0376002	2.54415	0.382994	0.322577	0.593108	0.700126	0.285174	0.725526	0.382834	0.142449	0.188868	0.130323	0.267986	0.129052	0.0541129	0.233326	53.44	1	1		66701.5	117162	62221.2	115670	42812.3	48783.3	157110	122014	101966	132000	103675	214177	89477.1	34265.9	59489.9	168723	147723	149726	58490.6	48106.2	139386	214177		0.311432	0.547036	0.290513	0.540069	0.199892
AT3G11830.1	TCP-1/cpn60 chaperonin family protein	0.0377065	2.22963	0.427243	0.734372	0.852836	0.774484	0.828755	0.952592	0.720701	0.120107	0.289729	0.104157	0.134619	0.264695	0.0477224	0.0639989	46.13	1	1		24702.3	29887.6	16641.4	54996.8	44129.8	23310.5	54067	43701.9	44418.8	49570.5	34878	44676.1	55425.7	29102.8	53644.4	50270.5	52974.4	55574.5	41804.7	35959.8	42393.4	55574.5		0.44449	0.537794	0.299444	0.989606	0.794065
AT5G36880.1	ACS - acetyl-CoA synthetase	0.0381085	2.41789	0.618031	0.757006	0.313086	0.366978	0.519991	0.452033	0.583607	0.0731874	0.271897	0.0754217	0.0496809	0.133433	0.163393	0.267985	99.9	2	2		63345.9	49960.2	58583.7	42955	92708.3	74878.8	36947.7	26414.2	23715	37569.2	35679.9	28816.6	38117.6	62008.6	44496.3	33502.7	59394.1	32825	82769.6	40777.7	38768.4	92708.3		0.683282	0.538896	0.631914	0.463335	1
AT5G21060.1	Glyceraldehyde-3-phosphate dehydrogenase-like family protein	0.0384815	2.26008	0.367043	0.574311	0.829547	0.54436	0.54923	0.61585	0.634063	0.157724	0.0978078	0.182487	0.053229	0.118552	0.116399	0.0911281	36.56	1	1		62563.8	63490.1	25448.4	79849.5	92041	65165.1	137588	87648.2	117172	68798.6	72874	83020.4	57273.9	80833.3	88595.9	101593	82884.6	69723.5	79268.3	80758.8	101692	137588		0.454717	0.46145	0.18496	0.580351	0.668959
AT1G07890.1	APX1, MEE6, CS1, ATAPX1, ATAPX01 - ascorbate peroxidase 1	0.0389817	4.77401	0.456706	0.437936	0.150824	0.623082	0.720036	0.343675	0.456521	0.201219	0.270026	0.107397	0.322505	0.309073	0.105608	0.0732481	92.02	1	1		304523	124697	190376	90863.9	330978	172289	32366.1	123481	48770.1	371948	113510	359854	452221	348993	175631	188662	176897	100691	230949	219634	168762	452221		0.673395	0.275743	0.420981	0.200928	0.731894
AT5G06290.1	2-Cys Prx B, 2CPB - 2-cysteine peroxiredoxin B	0.039099	7.39502	0.268622	0.0844899	0.248244	0.394248	0.165922	0.624804	0.0848892	0.233934	0.0512216	0.290097	0.118621	0.0727763	0.409105	0.0251117	26.31	1	1		1568.07	2279.3	7693.74	2047.5	901.163	681.377	1343.39	974.425	8347.8	3685.25	6581.41	6671.89	1819.57	3578.64	1730.52	9821.3	14321.4	2701.52	1035.44	981.902	1629.85	14321.4		0.109492	0.159154	0.53722	0.142968	0.0629242
AT4G02930.1	GTP binding Elongation factor Tu family protein	0.0391995	2.27196	0.570472	0.664475	0.642007	0.379228	0.625727	0.86159	0.652265	0.109603	0.0370228	0.176134	0.0957735	0.0251012	0.0590327	0.315604	287.55	3	2		65918.7	77565.7	96360.8	90711.4	99077.8	89578.1	99789.3	61891.5	108240	67757.8	41364.5	50317.9	84055.5	91077.7	87943.2	124779	111231	126231	140144	53811.4	80278	140144		0.470363	0.55347	0.687582	0.647271	0.706969
AT5G26600.1	Pyridoxal phosphate (PLP)-dependent transferases superfamily protein	0.0393219	3.18069	0.23344	0.571269	0.7425	0.417163	0.644891	0.379611	0.590061	0.085934	0.31842	0.223534	0.0915243	0.274694	0.0599483	0.263047	20.35	1	1		56355.7	72549.2	33023.9	75581.9	215351	105335	138347	231221	145477	72032.7	108011	109328	199856	77882.4	169599	89014.4	73334.5	100974	97722.7	206538	105043	231221		0.24373	0.313765	0.142824	0.326881	0.931364
AT3G04770.1	RPSAb - 40s ribosomal protein SA B	0.0393633	2.27926	0.641198	0.584992	0.586225	0.897475	0.498196	0.393757	0.636416	0.27658	0.176751	0.126699	0.0916568	0.0306116	0.0871819	0.144233	27.1	1	1	AT1G72370.1	22620.1	19396.8	41659.4	32810	17469.6	26061.8	29330.9	27987.2	19184.2	43500	37799.6	35820.7	23198.3	21065.7	20750.6	15428.2	21473.4	14483.7	33218.8	20868.2	28965.1	43500		0.520004	0.445903	0.957687	0.754255	0.4016
AT4G05180.1	PSBQ, PSBQ-2, PSII-Q - photosystem II subunit Q-2	0.0395973	2.87313	0.715608	0.509222	0.427342	0.73277	0.500344	0.255042	0.508509	0.246291	0.235634	0.109592	0.014654	0.105295	0.0670532	0.270924	62.32	1	1		844010	483479	484454	204119	505785	579461	257196	389540	435308	612000	610669	632726	401527	519710	345648	247709	248156	149910	327222	691094	269245	844010		1	0.572835	0.57399	0.241844	0.599264
AT2G42500.1	PP2A-3 - protein phosphatase 2A-3	0.0396671	2.02882	0.380628	0.447615	0.772226	0.510605	0.49006	0.456173	0.748682	0.0522225	0.150503	0.241854	0.0770189	0.0729988	0.0797933	0.219449	41.38	1	1		57777.4	53831.6	69758.9	43945.3	88981.5	80359.9	126792	82338.7	158832	88403.8	66977.7	87920	64556.7	83009.7	85945.3	86985.5	63682.9	66696.2	136882	141120	78741.5	158832		0.363764	0.338921	0.439199	0.276678	0.560224
AT5G39830.1	DEGP8, DEG8 - Trypsin family protein with PDZ domain	0.0397192	2.11901	0.637699	0.683921	0.756739	0.588687	0.744383	0.35712	0.575218	0.223026	0.13754	0.210676	0.0589577	0.0610498	0.125402	0.150675	65.03	1	1		33162.9	20199.8	42433.4	26338.3	38926.6	37474.9	50073.9	31881.5	31723.3	29443.9	32446.9	26542.7	39001.7	39076.2	33744.5	19091.6	11086.3	23469.2	23500	37441	25469.3	50073.9		0.66228	0.4034	0.847416	0.525988	0.777383
AT5G52560.1	ATUSP, USP - UDP-sugar pyrophosphorylase	0.0397373	2.01028	0.418022	0.576321	0.84034	0.488829	0.58495	0.572541	0.578992	0.0651612	0.0102662	0.245827	0.0622391	0.106046	0.0395082	0.19662	58.76	1	1		68648.5	57344	50489.3	82397.1	79544.7	81370.9	140728	78421.3	135628	59196.3	70821.8	76357.3	68413.7	98086.1	80456.2	85934.9	74834.1	80948	113241	62591.7	68607.4	140728		0.487811	0.407482	0.358773	0.585507	0.565239
AT5G65430.1	GRF8, 14-3-3KAPPA, GF14 KAPPA - general regulatory factor 8	0.0399313	2.25647	0.498644	0.390275	0.615879	0.880644	0.525892	0.547718	0.477738	0.158695	0.093733	0.24961	0.103656	0.0841183	0.0460277	0.130228	62.19	1	1		3301.96	2029.45	3972.67	3098.82	2132.97	2050.26	3339	2583.3	5569.25	6219.59	5057.85	5154.29	3261.7	3798.51	2752.27	3076.22	3561.74	3581.78	3749.02	2132.55	3032.42	6219.59		0.530898	0.3263	0.638736	0.498235	0.342944
AT2G20580.1	RPN1A, ATRPN1A - 26S proteasome regulatory subunit S2 1A	0.0401265	2.0123	0.39636	0.5187	0.641631	0.318854	0.615722	0.583143	0.550354	0.0878322	0.0581365	0.31165	0.0648713	0.0632851	0.106281	0.15943	65.5	1	1	AT4G28470.1	19505.7	16639.2	25567.4	27584.8	29549.6	23626	51899.2	25473	22528.3	20189.4	15907.4	13548	28277.3	34595.1	32994	32220.9	24037.3	34535.8	37809.8	21857.3	26021.7	51899.2		0.375838	0.320605	0.492636	0.531507	0.569366
AT2G47470.1	ATPDIL2-1, UNE5, MEE30, PDI11, ATPDI11 - thioredoxin family protein	0.0405279	2.13815	0.475127	0.431472	0.584655	0.922554	0.465641	0.623378	0.689198	0.148094	0.094692	0.177279	0.115824	0.1497	0.120115	0.254814	56.48	1	1		5400.17	3988.02	7470.52	3993.94	5082.2	6233.59	4862.89	6828.42	9053.76	11570.4	9336.67	11827.5	4583.15	7548.83	4390.15	8843.74	7266.94	6008.36	11628.6	6287.98	6537.97	11827.5		0.456577	0.337182	0.631622	0.337682	0.429693
AT2G17265.1	HSK, DMR1 - homoserine kinase	0.0405351	16.0378	0.134616	0.0553614	0.375181	0.887876	0.0667334	0.58122	0.137796	0.12283	0.0958887	0.473641	0.131762	0.0996734	0.265874	0.0521932	27.72	1	1		1736.26	462.591	4391.15	0	0	2710.17	638.922	2765.85	14961.9	16318	15026.9	12120.2	308.278	2958.6	0	12810.8	11065.2	4577.07	3231.98	1762.93	1750.76	16318		0.106402	0.0283484	0.269098	0	0
AT1G64520.1	RPN12a - regulatory particle non-ATPase 12A	0.0406365	2.98229	0.239248	0.261731	0.5822	0.549706	0.30033	0.713506	0.596004	0.11756	0.0610776	0.169568	0.195334	0.147387	0.32079	0.352971	39.5	1	1		3306.64	5431.97	9076.2	8210.73	5332.89	5945.31	10641	13741.9	18968.6	9421.36	12572.1	18938.6	7859.65	10893.1	3610.38	24820.6	19201.2	9107.13	24814.9	10977.1	8587.45	24820.6		0.133222	0.21885	0.365673	0.330804	0.214858
AT1G33600.1	Leucine-rich repeat (LRR) family protein	0.0420818	2.13035	0.317382	0.528044	0.676135	0.466211	0.460682	0.531007	0.640576	0.134394	0.0657839	0.280589	0.0653346	0.0771624	0.0787512	0.0473591	38.55	1	1		18161.6	21714.6	8514.81	28935.3	28593.9	22981.3	50823.1	25728	26538.8	20146.1	24210.2	26726.7	24260.2	26842.3	19137.4	26843.7	31059.8	23058.9	35333.7	31249.4	31085.1	50823.1		0.35735	0.427257	0.167538	0.569334	0.562616
AT2G25830.1	YebC-related	0.042146	3.44862	0.580225	0.755161	0.462629	0.218975	0.391931	0.250435	0.537143	0.174958	0.222943	0.296029	0.00704474	0.0775542	0.114608	0.160331	24.76	1	1		25909.8	48753.4	40011.1	37147.1	46221.9	65879.2	38964.8	44298.1	8169.99	14438.1	14883.7	13955.8	30975.5	20758.3	25726.6	13479.9	10924.4	25091	23811	44501.7	37847	65879.2		0.393292	0.740042	0.607341	0.563866	0.701616
AT5G17920.1	ATCIMS, ATMETS, ATMS1 - Cobalamin-independent synthase family protein	0.0436378	2.15186	0.398183	0.67578	0.856835	0.689611	0.727523	0.715649	0.582302	0.199122	0.0933258	0.136567	0.0639631	0.143834	0.0528159	0.120035	187.6	3	2		67031.5	72461.9	23052.8	103933	78641	93292.2	114643	99060.8	136073	85976.5	103191	92345.4	117848	78776.2	100365	105677	93390.3	93074.4	60375.4	88605.3	88726.3	136073		0.492613	0.532522	0.169414	0.763806	0.577931
AT2G15620.1	NIR1, NIR, ATHNIR - nitrite reductase 1	0.0436617	3.27923	0.223608	0.392538	0.733263	0.45285	0.393778	0.570618	0.405801	0.124955	0.30225	0.234651	0.0896357	0.0907767	0.0820866	0.122957	64.37	1	1		5734.48	10110.3	3118.98	20951.4	5756.92	6581.9	28269.3	15793.2	18123.9	11053.5	11644	15707.8	12814.2	8178.14	12403.1	17032.8	17865.2	13494.9	8167.76	11150.2	15097.2	28269.3		0.202852	0.357641	0.110331	0.741139	0.203646
AT1G75350.1	emb2184 - Ribosomal protein L31	0.0438422	4.38166	0.705606	0.476499	0.537483	0.183764	0.477874	0.805192	0.529918	0.305546	0.129593	0.26654	0.052686	0.0250353	0.288205	0.303408	29.92	1	1		22388.2	9496.09	24580.8	16625.2	10078.3	11427.6	17619.3	6179.1	19212.9	6336.92	4840.37	3528.19	13278.7	11997.5	12965	12647	25112.8	26674.5	21581.8	5521.91	15302.2	26674.5		0.83931	0.355998	0.92151	0.623262	0.377825
AT3G52960.1	Thioredoxin superfamily protein	0.0440169	4.45851	0.511725	0.69019	0.312713	0.154803	0.61404	0.228417	0.526516	0.173616	0.368368	0.278176	0.0857925	0.0888094	0.174318	0.295231	36.86	1	1		72469.9	65354.2	35521	31941.5	112915	88942.4	20941.9	71334.8	13653.8	17774.5	27016.1	7648.26	61450.4	65932.2	80621	18874.5	10501.1	47999.9	43812.9	97732.1	36810.4	112915		0.641807	0.578789	0.31458	0.282879	1
AT2G36880.1	MAT3 - methionine adenosyltransferase 3	0.0453064	2.11169	0.427791	0.639892	0.591357	0.731333	0.792896	0.903364	0.740028	0.156115	0.235231	0.0513768	0.161905	0.121853	0.104101	0.163485	25.81	1	1		342556	238222	162485	214594	466139	431044	323041	376737	327672	473686	315373	481590	451240	533419	392953	531054	579148	459342	535822	356528	393407	579148		0.591483	0.411333	0.280558	0.370533	0.804871
AT5G07970.1	dentin sialophosphoprotein-related	0.0456313	5.4198	0.64419	0.209314	0.186463	0.330521	0.191892	0.118859	0.157702	0.349903	0.113606	0.123718	0.231878	0.02375	0.0437925	0.0941554	20.44	1	1		1.51688e+06	958760	455836	135574	478273	338663	184126	499262	165138	904124	254692	345265	287916	328580	256737	256997	142447	141439	180297	402072	135279	1.51688e+06		1	0.632061	0.300509	0.0893771	0.315301
AT5G36700.1	ATPGLP1, PGLP1 - 2-phosphoglycolate phosphatase 1	0.0458022	2.28739	0.700771	0.431307	0.520017	0.827103	0.676977	0.361592	0.531447	0.135052	0.205182	0.14927	0.150053	0.149714	0.0813027	0.112165	62.07	1	1		150273	103604	118048	34415.6	95952.4	98542.9	61982.3	111661	102349	129300	132762	176913	127323	141652	90322.4	77253.8	65962.5	48694.5	86560.2	116512	78987	176913		0.849421	0.585624	0.667267	0.194534	0.542371
AT1G32440.1	PKp3 - plastidial pyruvate kinase 3	0.0459071	2.08545	0.418067	0.672518	0.871857	0.45148	0.61322	0.496055	0.419116	0.157435	0.160087	0.111494	0.0904617	0.206774	0.154801	0.0897179	21.32	1	1		68248.9	63726.9	30812.2	104859	92653.4	64354.3	129794	106240	103451	49385.9	71819.7	54592.5	108818	56054.3	73904.2	77924.9	41299.4	73930.5	49524.5	45983.1	67688.7	129794		0.525825	0.490985	0.237393	0.807886	0.713849
AT1G20510.1	OPCL1 - OPC-8:0 CoA ligase1	0.0459476	2.53197	0.491924	0.329636	0.348407	0.507028	0.834629	0.666931	0.631515	0.266144	0.104109	0.158879	0.167719	0.193057	0.0593715	0.26408	22.85	1	1		1658.48	3842.31	1594.77	1996.59	1027.71	1730.4	2556.94	1253.43	1215.08	1522.3	3042.76	2748.35	2992.91	4237.82	4808.03	3076.25	3009.63	3533.99	4502	2335.5	2271.52	4808.03		0.344939	0.799145	0.331688	0.415262	0.213748
AT3G24440.1	VRN5, VIL1 - Fibronectin type III domain-containing protein	0.0460517	4.18284	0.631218	0.150907	0.51166	0.569906	0.188267	0.5274	0.400181	0.148988	0.0964506	0.20513	0.404868	0.140604	0.158489	0.201307	28.44	1	1		15482.3	18611.3	24567.5	6049.54	6727.71	1247	9675.51	22370.3	15504.4	30977.8	15908.6	6076.86	10346.5	5494.9	1654.92	15767.8	21507.4	11737.8	12150.8	6287.26	18752.1	30977.8		0.499788	0.600796	0.793069	0.195286	0.217179
AT4G23170.1	EP1, CRK9 - receptor-like protein kinase-related family protein	0.0461284	2.54155	0.804334	0.638944	0.316474	0.321638	0.760529	0.343519	0.618586	0.074747	0.122875	0.224155	0.143533	0.207388	0.088886	0.10952	26.46	1	1		154145	145644	174239	118364	152426	105766	78355.5	95821.9	12333.6	76181	82539.7	30833.9	125974	125790	196447	51355.7	65067.2	86026.9	131407	136313	96838.3	196447		0.784662	0.74139	0.886949	0.602524	0.775913
AT1G14610.1	TWN2, VALRS - valyl-tRNA synthetase / valine--tRNA ligase (VALRS)	0.0462716	3.24081	0.203459	0.548825	0.659372	0.357196	0.348314	0.302107	0.588561	0.060161	0.393907	0.308493	0.111624	0.0611784	0.0893582	0.159921	44.57	1	1		1182.15	919.136	1648.99	6144.2	1679.2	2292.88	5861.36	4211.9	2080.69	2053.04	2940.29	1590.72	2561.34	2020.16	1838.83	1367.75	2450.43	1750.44	4192.13	4174.9	2481.69	6144.2		0.192401	0.149594	0.268382	1	0.273299
AT4G33640.1	unknown protein; Has 30201 Blast hits to 17322 proteins in 780 species: Archae - 12; Bacteria - 1396; Metazoa - 17338; Fungi - 3422; Plants - 5037; Viruses - 0; Other Eukaryotes - 2996 (source: NCBI BLink).	0.0464912	4.01761	0.253428	0.238746	0.641187	0.248899	0.301651	0.159594	0.353604	0.163111	0.0120846	0.313925	0.0421826	0.122	0.0834073	0.054881	70.07	1	1		3305.69	9121.01	15128.5	8856.99	8951.73	8150.19	18352.9	15120.1	36243.4	7372.25	10391.8	9298.7	5850.52	13051.1	13897	5334.43	3011.38	9006.9	15071.2	11312.2	12064	36243.4		0.091208	0.25166	0.417415	0.244375	0.246989
AT1G58230.1	binding	0.0472101	2.97563	0.79196	0.453609	0.357337	0.697406	0.266148	0.624345	0.451811	0.182967	0.275135	0.150277	0.233411	0.042992	0.235097	0.0950043	30.58	1	1		42821.5	39028.7	59489.4	11079.6	26096.5	43778.7	11300.9	28595.8	23876.5	27635.1	41423.8	55405.8	13377.4	18481.6	15640	35321.7	51948.6	24155.3	20547.9	31417.7	28668.2	59489.4		0.719817	0.656062	1	0.186246	0.438675
ATCG00640.1	RPL33 - ribosomal protein L33	0.0473946	3.56943	0.838315	0.428685	0.331769	0.23486	0.616991	0.469217	0.592967	0.143116	0.356627	0.0175983	0.15122	0.214893	0.162126	0.180354	24.43	1	1		16354.9	11904.5	12872.3	4531.85	2827.72	13673.8	5303.73	5219.62	5754.84	3836.03	6316.85	1370.47	9188.42	13968.6	7115.51	4848.99	10108.9	8064.19	12916.1	9055.01	7122.73	16354.9		1	0.727882	0.787062	0.277094	0.172897
AT1G62750.1	ATSCO1, ATSCO1/CPEF-G, SCO1 - Translation elongation factor EFG/EF2 protein	0.0474481	2.65903	0.371607	0.530993	0.601269	0.728246	0.637587	0.273876	0.276948	0.210955	0.0993395	0.357055	0.0571177	0.334092	0.0935234	0.0556522	128.28	2	2		111883	47886.6	43132.2	83582.4	117278	89067.6	182004	89677.7	56618.3	126795	126292	144544	177033	55422.6	115674	42371.7	37841.4	69326.6	41785.9	47869.5	61561.7	182004		0.614729	0.263108	0.236985	0.459234	0.644373
AT1G74910.1	ADP-glucose pyrophosphorylase family protein	0.0474941	2.57541	0.91659	0.592	0.3559	0.46012	0.504109	0.553412	0.753911	0.121361	0.149437	0.0588626	0.143204	0.217137	0.255834	0.215799	21.71	1	1		26101	25380.8	20290	16990.6	11016.7	18348.2	11056	8546.81	8265.32	14002.6	7697.7	14328.5	13426.5	7360.66	18686.1	11044	10151.9	22137.9	25208.5	19876.5	13948.6	26101		1	0.972406	0.777363	0.650956	0.422078
AT5G04140.1	GLU1, GLS1, GLUS, FD-GOGAT - glutamate synthase 1	0.0476187	22.6232	0.169089	0.0258436	0.179486	0.29845	0.187049	0.584665	0.0533839	0.159789	0.0426049	0.22729	0.2502	0.229203	0.423662	0.044026	23.32	1	1	AT5G04140.2	59.8051	509.352	1119.77	249.771	0	8.36557	271.432	58.612	1462.74	453.931	1953.08	574.029	254.141	1500.23	113.951	2000.53	3329.47	509.877	127.884	62.588	342.748	3329.47		0.0179623	0.152983	0.336321	0.0750181	0
AT3G27160.1	GHS1 - Ribosomal protein S21 family protein	0.0479289	2.07296	0.675822	0.40381	0.355798	0.326018	0.406876	0.629464	0.525952	0.28553	0.186122	0.0545481	0.106359	0.118671	0.0251858	0.0485102	59.2	1	1		112173	137464	242964	150289	73763.4	70281	95566.3	71243.4	92528.5	90114.8	49704.5	97812.5	128619	71053.6	96895.4	146010	155190	157610	128081	139424	115857	242964		0.461687	0.565779	1	0.618566	0.303598
AT4G16570.1	ATPRMT7, PRMT7 - protein arginine methyltransferase 7	0.0480385	2.78888	0.509208	0.770243	0.628236	0.503323	0.276184	0.626517	0.734328	0.0644275	0.31991	0.255716	0.114822	0.18746	0.163676	0.112617	24.69	1	1		20150.4	16913	21791.1	38526.8	34900.2	15598.1	31411.6	12977.9	28222.3	23108.1	14498.4	20567.8	5574.49	18910.4	7436.55	31381.5	21156.5	19875.2	33077.1	27181.8	24615.1	38526.8		0.523023	0.438994	0.565608	1	0.905868
AT4G30310.1	FGGY family of carbohydrate kinase	0.048833	2.34442	0.341672	0.496828	0.801022	0.442988	0.565641	0.392711	0.444649	0.16075	0.0793747	0.189156	0.0238055	0.180688	0.096717	0.078522	50.2	1	1		24515.7	20506.3	8416.75	28554.7	28017.3	21133.6	52134.4	40641.2	32506.9	24199.1	21751.7	23333.9	29679.2	19975.8	38813.1	25897.7	15928.6	19595	25796.8	18463.8	25283.9	52134.4		0.470239	0.393335	0.161443	0.547713	0.537404
AT1G03000.1	PEX6 - peroxin 6	0.0493401	2.02034	0.590024	0.392543	0.676571	0.793071	0.474111	0.728921	0.573749	0.133642	0.164858	0.17058	0.188744	0.0784255	0.149743	0.181939	22.38	1	1		392929	302190	251850	165907	311556	152556	283591	340134	462150	400625	534989	337239	302064	230866	228003	327132	480175	362588	411844	219544	289461	534989		0.734462	0.564852	0.470757	0.310113	0.582359
AT1G70410.1	ATBCA4, BCA4, CA4 - beta carbonic anhydrase 4	0.0493412	2.30621	0.55212	0.342369	0.459314	0.563725	0.789574	0.686556	0.748531	0.166414	0.114119	0.295171	0.0311252	0.0828635	0.272526	0.0917652	75.13	1	1		23094.1	21094.8	12400.3	15920.4	8235.12	10935.3	8953.19	27285.9	10838	19093.9	20396	18288.7	30217	24987.7	25722.2	18927.9	34164.8	17275.4	24516.8	29100.3	23103	34164.8		0.675961	0.617442	0.362955	0.46599	0.241041
AT5G58490.1	NAD(P)-binding Rossmann-fold superfamily protein	0.0498233	2.44309	0.260026	0.438179	0.635265	0.276854	0.389881	0.430295	0.410187	0.0663329	0.084095	0.331242	0.11786	0.0748546	0.0469257	0.0739702	62.39	1	1		11534.7	14896.3	8902.06	24175.4	18359.6	17006.2	45294.4	25031.2	15996.1	18398.7	11270.2	7950.89	13795.7	19044.5	20138.2	17987.7	18560.2	21921.9	17973.7	22191.1	15572.8	45294.4		0.254661	0.328878	0.196538	0.533739	0.40534
[truncated: 16 more columns]

## Sheet: all detected proteins
sum of all proteins in ein3/eil1 DD				Normalized abundance (relative to maximum)																			Normalized abundance																						Max. normalization of normalized abundance
				MEAN							SD												0h			2h			4h			6h			8h			10h			24h				0h			2h
Protein code	Description	Anova (p)	Max f change	0h	2h	4h	6h	8h	10h	24h	0h	2h	4h	6h	8h	10h	24h	Conf score	Peptide count	Peptides used for quant	Highest mean	Lowest mean	replicate 1	replicate 2	replicate 3	replicate 1	replicate 2	replicate 3	replicate 1	replicate 2	replicate 3	replicate 1	replicate 2	replicate 3	replicate 1	replicate 2	replicate 3	replicate 1	replicate 2	replicate 3	replicate 1	replicate 2	replicate 3	Max.	replicate 1	replicate 2	replicate 3	replicate 1	replicate 2
AT1G65970.1;AT1G60740.1	TPX2 - thioredoxin-dependent peroxidase 2	6.38004e-08	38.9016	0.0224257	0.0169071	0.0175446	0.0420314	0.0693306	0.17539	0.657713	0.00827949	0.00892013	0.00381829	0.00492507	0.0247678	0.058994	0.314999	488.21	7	5	24h	2h	40479	34301	18287.3	12555.5	20788.8	36820.5	21727.3	20740.6	30342.6	63282.9	60732.7	50415.8	72377.8	80129.2	135217	248898	320915	158059	1.38334e+06	820494	525690	1.38334e+06	0.0292617	0.0247957	0.0132196	0.00907621	0.0150279
AT2G02010.1;AT5G17330.1	GAD4 - glutamate decarboxylase 4	1.8663e-06	39.8766	0.0141373	0.0325199	0.0224441	0.0445015	0.053178	0.205894	0.563749	0.00725107	0.00999445	0.00483324	0.00173545	0.0167896	0.103458	0.405305	735.38	11	4	24h	0h	12125.7	5296.75	5425.07	12203	17384.3	22968.6	14313.3	9226.08	12732.8	25025.2	23237.6	23656.7	24304	22593.4	39044.3	110704	166754	55288.5	538704	265244	107133	538704	0.022509	0.00983239	0.0100706	0.0226525	0.0322705
AT1G17745.1	PGDH - D-3-phosphoglycerate dehydrogenase	5.34244e-06	8.20924	0.100198	0.0942095	0.0938745	0.121808	0.214698	0.231816	0.770639	0.0257159	0.0277937	0.0293136	0.0239141	0.0360982	0.0285147	0.330929	225.03	4	3	24h	4h	9721.33	12405	16253.6	14693.4	13392.3	8000.45	8931.36	10865.5	16161	12136.5	18016.4	16504.4	22651.5	31852.8	27734	33699.5	26747.6	28347.7	127680	117548	49957.7	127680	0.076138	0.0971564	0.127299	0.115079	0.104889
AT3G48560.1	CSR1, ALS, AHAS, TZP5, IMR1 - chlorsulfuron/imidazolinone resistant 1	1.85464e-05	2.82644	0.328508	0.850646	0.831138	0.766561	0.928508	0.809587	0.434904	0.0401289	0.153332	0.0621445	0.0424888	0.0243195	0.101467	0.146961	222.91	4	4	8h	0h	176926	181200	143854	353299	509352	437184	459034	412316	398677	367741	392770	410838	487183	464699	466931	413587	360082	463426	135315	270093	259149	509352	0.347355	0.355745	0.282425	0.693624	1
AT1G51680.1;AT1G51680.3	4CL1, 4CL.1, AT4CL1 - 4-coumarate:CoA ligase 1	1.87769e-05	2.39767	0.42105	0.870773	0.918661	0.84403	0.838589	0.750587	0.383147	0.13808	0.0891259	0.111523	0.110402	0.133848	0.101228	0.0381541	79.17	2	2	4h	24h	59257.9	98581.2	56757.5	135167	143976	164663	169890	134473	163851	135874	164741	129562	131699	127113	168591	132750	108311	141490	60836.7	61889.1	72553	169890	0.348801	0.580265	0.334084	0.795614	0.847469
AT5G38900.1	Thioredoxin superfamily protein	2.36845e-05	9.03965	0.108434	0.0709679	0.071387	0.0874571	0.104831	0.148566	0.641525	0.021023	0.0246269	0.0150608	0.0208445	0.0273998	0.0482172	0.337692	312.09	5	5	24h	2h	110531	148963	105963	56046.5	110139	72999.2	61742.9	94978.1	83876.2	121774	98044.3	74940.3	90884.3	151348	111082	198069	198290	104356	1.12344e+06	668638	370068	1.12344e+06	0.098386	0.132595	0.0943199	0.0498883	0.0980372
AT2G45220.1	Plant invertase/pectin methylesterase inhibitor superfamily	2.6556e-05	28.7705	0.0426662	0.0276878	0.0172318	0.0221188	0.0381655	0.0189304	0.495767	0.0175619	0.00971429	0.00376572	0.0130875	0.00513183	0.0083461	0.441409	361.86	4	4	24h	4h	21776.4	41044.2	20674	20394.7	22899.9	10888.3	11827.3	13350.3	8543.76	12340	23815.8	7129.09	23894.8	22162.7	28629.5	11177.2	18283	7585.16	652309	200978	116893	652309	0.0333836	0.0629214	0.0316936	0.0312654	0.0351059
AT1G21130.1;AT1G21130.2	O-methyltransferase family protein	3.50277e-05	31.5324	0.0259696	0.0631003	0.098042	0.165264	0.335996	0.818883	0.64024	0.0137473	0.0683017	0.0587688	0.0979532	0.0626972	0.170257	0.305043	321.57	6	1	10h	0h	3008.68	10402.3	7902.79	38542.4	9708.98	3536.31	45382.4	17204	17878.7	75924.9	26594.6	33116.1	76107.7	89496.3	110155	217366	273574	181134	270016	142380	113062	273574	0.0109977	0.0380239	0.0288873	0.140885	0.0354895
AT1G10700.1	PRS3 - phosphoribosyl pyrophosphate (PRPP) synthase 3	3.6649e-05	3.3157	0.299234	0.376618	0.254186	0.303873	0.227034	0.289253	0.752777	0.0428045	0.075017	0.0430158	0.0422798	0.00984958	0.0201993	0.241136	194.2	4	4	24h	8h	24816.8	31488.7	24769.3	27675.6	33211.6	41154.3	26386.7	23745	18737.9	29993.2	29284.8	23053.8	20335.8	19711	21466	25074.1	28230	25066.5	90313.7	66841.5	46803.1	90313.7	0.274785	0.348659	0.274258	0.306438	0.367736
AT3G14990.1;AT3G14990.2	Class I glutamine amidotransferase-like superfamily protein	3.92469e-05	2.06693	0.534012	0.463792	0.494967	0.44492	0.461013	0.437949	0.905211	0.0577427	0.0575858	0.099964	0.0344031	0.0278698	0.0155982	0.132866	630.1	11	11	24h	10h	1.02976e+06	1.01195e+06	841523	789592	953250	761262	1.0947e+06	823312	754408	748370	869074	784766	790488	812394	886221	755797	805404	803372	1.73187e+06	1.79973e+06	1.35582e+06	1.79973e+06	0.572176	0.562279	0.467582	0.438727	0.529662
AT5G13110.1	G6PD2 - glucose-6-phosphate dehydrogenase 2	4.56323e-05	8.40299	0.0923028	0.127775	0.186138	0.236925	0.430813	0.77562	0.510931	0.0535033	0.0263512	0.0542205	0.0518977	0.149672	0.221536	0.123217	22.7	1	1	10h	0h	37213.5	47040.9	11301.6	45714.7	52265.8	34297.5	83840.1	46571.2	62287.1	67989.9	102005	75280.8	112750	125390	207857	345082	265650	192225	202954	198708	127276	345082	0.10784	0.136318	0.0327507	0.132475	0.151459
AT3G54640.1	TSA1, TRP3 - tryptophan synthase alpha chain	6.05697e-05	3.08381	0.281084	0.29894	0.320022	0.280195	0.347264	0.474244	0.864067	0.0756861	0.0606777	0.0703568	0.0196608	0.0494026	0.0479184	0.214783	289.24	7	6	24h	6h	642574	828724	478887	557549	837405	679119	920411	695739	604190	643125	695718	605173	672318	883438	853591	1.17017e+06	1.15087e+06	969303	2.31269e+06	2.25661e+06	1.42567e+06	2.31269e+06	0.277846	0.358337	0.207069	0.241082	0.362091
AT4G39800.1;AT2G22240.1;AT5G10170.1	MI-1-P SYNTHASE, MIPS1, ATMIPS1, ATIPS1 - myo-inositol-1-phosphate synthase 1	6.67303e-05	6.13844	0.140535	0.154448	0.595292	0.862667	0.571555	0.825224	0.440482	0.0665803	0.128402	0.185026	0.122545	0.0632203	0.187744	0.0525405	105.31	3	3	6h	0h	10829.8	27805.7	31747	50513.3	14314.4	12522.7	90728.5	73736.1	133668	166939	127620	137479	106952	86247.2	93045.3	154506	157176	101605	83568.5	69704.1	67328.8	166939	0.0648729	0.166562	0.190171	0.302585	0.0857464
AT5G01410.1;AT2G38210.1	PDX1, ATPDX1.3, RSR4, PDX1.3, ATPDX1 - Aldolase-type TIM barrel family protein	8.88359e-05	2.0933	0.397101	0.626255	0.732416	0.779355	0.770329	0.831251	0.592928	0.044526	0.057119	0.0914533	0.0878336	0.0802364	0.146539	0.0990274	872.34	12	8	10h	0h	827687	811470	989146	1.37059e+06	1.26156e+06	1.51287e+06	1.545e+06	1.45913e+06	1.84354e+06	1.70603e+06	1.53272e+06	1.91959e+06	1.88702e+06	1.53527e+06	1.67631e+06	2.20624e+06	1.62398e+06	1.6716e+06	1.10361e+06	1.53831e+06	1.28251e+06	2.20624e+06	0.375157	0.367806	0.448339	0.621232	0.571813
AT2G43820.1	GT, UGT74F2, ATSAGT1, SGT1, SAGT1 - UDP-glucosyltransferase 74F2	9.09679e-05	2.83245	0.440488	0.314608	0.266347	0.360991	0.407188	0.318487	0.754416	0.0736262	0.0326562	0.0520731	0.0142363	0.0773804	0.0238952	0.212683	140.39	2	1	24h	4h	58290.6	81710.1	73771.9	52990.7	54806.7	44884.8	33364.7	47682.6	48213.5	61053.4	57184.7	56954.3	53857	78838	64916.8	55805	50466.9	48292.9	161770	102247	102108	161770	0.360331	0.505102	0.45603	0.327569	0.338795
AT3G59400.1	GUN4 - enzyme binding;tetrapyrrole binding	9.89836e-05	3.57057	0.676936	0.93479	0.787079	0.835444	0.633293	0.6155	0.261804	0.237324	0.0723171	0.170812	0.0892102	0.0522975	0.0346864	0.0905561	61.81	1	1	2h	24h	74241.4	88640.3	141848	142154	150053	128598	146223	96049.1	112039	113966	140103	122014	93669.7	103465	87947.9	91071.6	87916.7	98085.1	23594.3	47069.7	47189.5	150053	0.494767	0.590726	0.945316	0.947357	1
AT1G21120.1	O-methyltransferase family protein	0.000110533	86.5683	0.0278092	0.00964165	0.0925232	0.113598	0.383076	0.834661	0.581014	0.0140666	0.0108803	0.112413	0.0622174	0.264045	0.146505	0.364582	380.62	7	1	10h	2h	743.89	416.481	1212.49	36.3604	624.097	162.232	6268.81	264.947	1360.93	4803.43	3574.8	1314.69	6732.26	6389.22	19565.1	19778.7	28085.8	23354.4	28442.2	11575.6	9558.09	28442.2	0.0261544	0.0146431	0.04263	0.0012784	0.0219426
AT5G64120.1	Peroxidase superfamily protein	0.000133125	13.9613	0.0646701	0.073086	0.0439056	0.0804262	0.0782086	0.166788	0.612977	0.0337311	0.0271125	0.0291508	0.0336115	0.0257758	0.0381254	0.337743	134.76	2	2	24h	4h	10359.5	6127.3	3477.71	10025.7	4513.91	8022.95	2608.69	7975.58	2969.93	8767.63	11462.9	4597.99	10501.9	5233.83	8408.29	14362.2	21647.2	15480.3	102904	47445.5	38884.1	102904	0.100671	0.0595437	0.0337956	0.0974275	0.0438652
AT1G05010.1;AT1G12010.1	EFE, ACO4, EAT1 - ethylene-forming enzyme	0.00013339	2.16172	0.435149	0.408642	0.439449	0.452489	0.613073	0.676042	0.88337	0.0564076	0.0550048	0.067917	0.0760903	0.0291661	0.11131	0.162939	723.24	10	7	24h	2h	1.41875e+06	1.7075e+06	1.34119e+06	1.50405e+06	1.51015e+06	1.18111e+06	1.62738e+06	1.64845e+06	1.23576e+06	1.82264e+06	1.51835e+06	1.30447e+06	2.02408e+06	2.21156e+06	2.05846e+06	2.61182e+06	2.44431e+06	1.88444e+06	3.26102e+06	3.42216e+06	2.38593e+06	3.42216e+06	0.414578	0.498955	0.391913	0.439502	0.441286
AT5G51070.1	ERD1, CLPD, SAG15 - Clp ATPase	0.000136838	11.8381	0.193539	0.0611852	0.0974159	0.0727468	0.0725943	0.220208	0.724313	0.076818	0.00538918	0.0799674	0.0210374	0.0396402	0.0487152	0.345022	208.28	5	2	24h	2h	13753.7	18269.7	7773.16	4615.81	3929.42	4036.01	3295.93	3734.22	13001.1	6616.03	3876.42	4466.15	3209.4	8104.4	3613.45	13894.8	12519.3	18866.4	68541.9	57269.7	23125.8	68541.9	0.200661	0.266547	0.113407	0.067343	0.0573287
AT1G08200.1	AXS2 - UDP-D-apiose/UDP-D-xylose synthase 2	0.000154668	1.71523	0.535863	0.814947	0.789197	0.80989	0.838186	0.919127	0.674858	0.0698474	0.0355791	0.0346539	0.0178645	0.115966	0.0979935	0.075387	745.89	13	7	10h	0h	267784	317867	247544	426437	402246	438451	425441	411812	389843	424359	425812	409098	503824	400009	399434	518289	419893	490938	305337	378758	365220	518289	0.516669	0.6133	0.477618	0.822778	0.776105
AT4G39940.1	AKN2, APK2 - APS-kinase 2	0.000160513	10.1966	0.0730993	0.230498	0.278524	0.356622	0.67085	0.745364	0.335593	0.0494308	0.0373093	0.0249734	0.190381	0.289381	0.162492	0.167376	29.04	1	1	10h	0h	1093.14	4050.28	1747.53	7755.87	5901.48	8071.34	8042.16	9594.67	8619.18	5423.6	10824.6	17370	17475.4	14341.7	31422.8	28689.8	18495.1	23079.3	6055.06	16331.6	9249.17	31422.8	0.034788	0.128896	0.0556135	0.246823	0.187809
AT1G26380.1	FAD-binding Berberine family protein	0.000239849	27.0347	0.0206783	0.0445163	0.0388178	0.0403856	0.111144	0.163727	0.55903	0.00666741	0.0323387	0.0285387	0.0253626	0.0430927	0.0600572	0.407401	151.27	3	2	24h	0h	572.047	1130.88	947.352	3413.84	1586.54	705.164	3045.47	756.103	1173.61	850.278	1388.5	2937.35	2710.12	6290.56	5244.31	5088.27	9912.07	5984.2	42722.5	20525.6	8401.31	42722.5	0.0133898	0.0264704	0.0221745	0.0799073	0.037136
AT1G19920.1	APS2, ASA1 - Pseudouridine synthase/archaeosine transglycosylase-like family protein	0.000266383	2.49896	0.342129	0.854968	0.764233	0.435318	0.647961	0.795972	0.47222	0.0246803	0.130492	0.181784	0.0788082	0.124962	0.129269	0.111547	170.19	5	3	2h	0h	40200.1	42128.2	46252.3	102455	93588.2	125275	106655	69563.3	111000	58807.3	43245	61550.9	89918.7	63100	90501	112465	81494.2	105187	43553.1	70516.8	63401.9	125275	0.320895	0.336286	0.369206	0.817841	0.747063
AT3G24503.1	ALDH2C4, ALDH1A, REF1 - aldehyde dehydrogenase 2C4	0.000291836	4.04242	0.192065	0.183492	0.217817	0.220481	0.262269	0.327957	0.741749	0.0495292	0.0393126	0.0313941	0.0453667	0.0469544	0.0973619	0.27635	1257.03	19	19	24h	2h	1.81342e+06	1.92571e+06	1.14841e+06	1.36505e+06	1.94151e+06	1.36282e+06	2.06606e+06	1.92581e+06	1.55098e+06	2.26319e+06	1.85337e+06	1.4941e+06	2.0917e+06	2.67245e+06	1.9099e+06	3.35527e+06	3.15508e+06	1.83528e+06	8.48245e+06	6.57347e+06	3.81963e+06	8.48245e+06	0.213785	0.227023	0.135386	0.160926	0.228886
AT2G04400.1	Aldolase-type TIM barrel family protein	0.000307613	2.44504	0.341914	0.345315	0.350697	0.384506	0.425799	0.43629	0.835992	0.0386171	0.0389688	0.0316438	0.0486955	0.0551309	0.0477847	0.261436	327.1	8	6	24h	0h	252466	316635	293069	253886	299421	317439	324178	287745	272394	343634	349872	276066	326468	411116	336111	405444	369452	325255	840534	818240	449266	840534	0.300364	0.376707	0.34867	0.302053	0.356227
AT5G20960.1	AAO1, AO1, ATAO, AT-AO1, AOalpha, AtAO1 - aldehyde oxidase 1	0.00031578	Infinity	0	0	0.000661428	0.00340139	0	0.000617769	0.434634	0	0	0.00114563	0.00527169	0	0.00107001	0.497159	44.45	1	1	24h	0h	0	0	0	0	0	0	0	0	56.9851	0	20.9689	272.076	0	0	0	0	0	53.2237	28718.2	6840.53	1886.97	28718.2	0	0	0	0	0
AT5G54500.1;AT4G27270.1;AT5G54500.2	FQR1 - flavodoxin-like quinone reductase 1	0.000339582	3.10229	0.271123	0.226962	0.247272	0.285542	0.275715	0.324123	0.704104	0.0256305	0.0525582	0.0404	0.0398254	0.0263554	0.0597415	0.274292	400.49	7	7	24h	2h	1.36697e+06	1.31193e+06	1.13673e+06	959765	1.34638e+06	887991	1.37845e+06	1.03956e+06	1.06196e+06	1.51958e+06	1.35238e+06	1.14659e+06	1.23065e+06	1.43585e+06	1.21376e+06	1.66745e+06	1.69673e+06	1.19734e+06	4.69114e+06	3.06793e+06	2.15008e+06	4.69114e+06	0.291395	0.279662	0.242313	0.204591	0.287005
AT3G48890.1	ATMP2, ATMAPR3, MSBP2, MAPR3 - membrane-associated progesterone binding protein 3	0.00036815	10.9735	0.175023	0.0665203	0.13349	0.147258	0.232071	0.274231	0.729959	0.0971897	0.0300623	0.0619898	0.0327646	0.0570384	0.0802097	0.312423	60.86	1	1	24h	2h	24811	42365.3	77362.7	19663.6	25827.5	9443.2	32208.1	55621.1	22410.2	47752.9	43431.7	30425.2	74492.3	71311.7	45846.4	85013.7	91208.3	50245.8	275276	220799	106745	275276	0.0901312	0.153901	0.281037	0.0714323	0.0938241
AT1G02930.1	ATGSTF6, GST1, ERD11, ATGSTF3, GSTF6, ATGST1 - glutathione S-transferase 6	0.000400471	3.24634	0.296996	0.262955	0.280855	0.259813	0.351762	0.423517	0.843439	0.0774428	0.0704756	0.0563046	0.0376453	0.0655843	0.0993396	0.234593	939.88	17	9	24h	6h	4.57348e+06	4.98059e+06	2.93084e+06	2.79986e+06	4.75e+06	3.50403e+06	4.8361e+06	3.60387e+06	3.3664e+06	4.08074e+06	3.78519e+06	3.05589e+06	3.95676e+06	5.78337e+06	5.04698e+06	7.15612e+06	6.22834e+06	4.41905e+06	1.34043e+07	1.40124e+07	8.03916e+06	1.40124e+07	0.326387	0.355441	0.20916	0.199813	0.338985
AT3G58900.4	F-box/RNI-like superfamily protein	0.000601106	2.75978	0.588772	0.451343	0.342024	0.87608	0.468474	0.317446	0.541514	0.119585	0.0595657	0.122497	0.168267	0.0208368	0.0610142	0.0633436	34.49	1	1	6h	10h	411081	305867	284407	220854	258533	288234	210872	253285	117541	388065	566917	535012	277983	254461	264314	213936	181172	144788	275994	346344	298643	566917	0.725116	0.539527	0.501673	0.389571	0.456033
AT2G36880.1	MAT3 - methionine adenosyltransferase 3	0.000648174	1.81997	0.476159	0.796629	0.774483	0.72109	0.866596	0.844144	0.713617	0.017845	0.0776099	0.149089	0.0909125	0.136961	0.0997138	0.038933	1351.65	17	11	8h	0h	1.48939e+06	1.45245e+06	1.38298e+06	2.68187e+06	2.29994e+06	2.25378e+06	2.8658e+06	2.07119e+06	2.09744e+06	2.38981e+06	1.87071e+06	2.28896e+06	3.02758e+06	2.19904e+06	2.64444e+06	2.90424e+06	2.38726e+06	2.37564e+06	2.02809e+06	2.25393e+06	2.19958e+06	3.02758e+06	0.491941	0.479741	0.456795	0.885812	0.759661
AT5G48540.1	receptor-like protein kinase-related family protein	0.000671583	3.74717	0.245742	0.210489	0.190123	0.232138	0.237864	0.2941	0.712422	0.0588633	0.065534	0.0362157	0.0650233	0.0343889	0.0790736	0.260944	381.64	7	7	24h	4h	160649	240412	163996	117206	215993	150795	160224	163225	113717	185749	223388	124638	160466	174887	211588	174916	292625	208710	766463	495530	376142	766463	0.209597	0.313665	0.213965	0.152918	0.281806
AT1G02920.1	ATGSTF7, GST11, ATGSTF8, GSTF7, ATGST11 - glutathione S-transferase 7	0.000674868	3.65132	0.294679	0.237771	0.228065	0.249605	0.340252	0.400791	0.832738	0.0857583	0.0862861	0.0175516	0.0260433	0.0772005	0.0949707	0.259959	1086.84	17	9	24h	4h	4.91761e+06	4.58597e+06	2.7184e+06	2.00362e+06	4.36184e+06	3.49627e+06	3.40101e+06	3.14205e+06	2.91607e+06	3.64187e+06	3.67511e+06	3.03552e+06	3.92051e+06	5.91965e+06	4.27199e+06	6.49191e+06	6.08821e+06	4.04293e+06	1.38252e+07	1.33409e+07	7.37222e+06	1.38252e+07	0.355699	0.33171	0.196627	0.144925	0.315499
AT1G35680.1	Ribosomal protein L21	0.000708756	2.03733	0.911697	0.509767	0.514511	0.447496	0.53669	0.801709	0.726333	0.111443	0.0627765	0.15811	0.0648377	0.0223351	0.054565	0.113354	363.57	5	5	0h	6h	1.36831e+06	1.07615e+06	1.298e+06	719154	602874	770534	783832	459100	869107	573668	549475	713801	714246	719307	769529	1.02152e+06	1.09863e+06	1.17082e+06	1.16456e+06	861574	955423	1.36831e+06	1	0.786482	0.94861	0.525576	0.440597
AT5G54810.1	TSB1, TRPB, TRP2, ATTSB1 - tryptophan synthase beta-subunit 1	0.000709939	2.08192	0.402385	0.478675	0.510634	0.446248	0.528133	0.598151	0.837733	0.0623333	0.0524059	0.0928934	0.0317196	0.00568258	0.0743084	0.18666	789.59	12	7	24h	0h	1.09462e+06	1.23117e+06	899765	1.29818e+06	1.40851e+06	1.13042e+06	1.64954e+06	1.24721e+06	1.19653e+06	1.2637e+06	1.09869e+06	1.21478e+06	1.41327e+06	1.39507e+06	1.42522e+06	1.731e+06	1.69382e+06	1.37001e+06	2.67203e+06	2.34994e+06	1.69338e+06	2.67203e+06	0.409657	0.460763	0.336735	0.48584	0.52713
AT3G48000.1;AT1G23800.1	ALDH2B4, ALDH2, ALDH2A - aldehyde dehydrogenase 2B4	0.000788263	1.3355	0.711791	0.774275	0.777123	0.799791	0.878157	0.844702	0.950595	0.0499946	0.0530927	0.0540092	0.0208157	0.055853	0.0277739	0.059489	939.42	17	17	24h	0h	2.93234e+06	2.8685e+06	2.56568e+06	2.94762e+06	3.2709e+06	2.88247e+06	3.25805e+06	3.04154e+06	2.83487e+06	3.03951e+06	3.18329e+06	3.1781e+06	3.4291e+06	3.22786e+06	3.66507e+06	3.42003e+06	3.20246e+06	3.3063e+06	3.91807e+06	3.46577e+06	3.78965e+06	3.91807e+06	0.748416	0.732123	0.654834	0.752314	0.834825
AT2G21330.1;AT2G21330.2;AT2G21330.3	FBA1 - fructose-bisphosphate aldolase 1	0.000821375	1.33841	0.780982	0.876238	0.89553	0.81127	0.782323	0.733079	0.669101	0.0366051	0.0370247	0.0917432	0.0530637	0.0118221	0.041866	0.0495248	3208.4	42	26	4h	24h	5.05382e+07	5.48455e+07	5.49054e+07	5.72926e+07	6.23381e+07	6.02089e+07	6.84135e+07	5.87334e+07	5.66522e+07	5.17698e+07	5.9021e+07	5.57148e+07	5.44553e+07	5.30579e+07	5.30511e+07	4.98626e+07	4.74443e+07	5.31506e+07	4.27133e+07	4.51979e+07	4.94154e+07	6.84135e+07	0.738717	0.801677	0.802552	0.837445	0.911196
AT5G47190.1	Ribosomal protein L19 family protein	0.000889199	1.95832	0.813141	0.554641	0.533874	0.432713	0.635226	0.847389	0.703301	0.170036	0.107076	0.0958681	0.0393508	0.0316802	0.132937	0.0619309	261.36	4	3	10h	6h	918994	609247	721506	520109	408749	605687	564507	393733	518848	403480	360772	432951	553006	608983	595513	697934	724323	922246	700184	658439	587227	922246	0.996474	0.660613	0.782336	0.563959	0.44321
AT2G29350.1;AT2G29170.1;AT2G29350.2;AT2G29350.3	SAG13 - senescence-associated gene 13	0.000912808	4.23232	0.204644	0.180999	0.180817	0.16497	0.254628	0.242722	0.698205	0.0420819	0.0964272	0.0145813	0.0368374	0.0466644	0.0315598	0.296898	274.08	4	3	24h	6h	214132	295939	207683	110833	333355	190634	230293	206718	197175	176871	241644	160089	238805	346518	307742	318410	287928	244969	1.16911e+06	804532	475194	1.16911e+06	0.183159	0.253132	0.177642	0.0948011	0.285136
AT3G55040.1	GSTL2 - glutathione transferase lambda 2	0.000940833	1.45574	0.921755	0.933592	0.872205	0.915913	0.841315	0.743433	0.641317	0.0705817	0.0527873	0.057419	0.0804232	0.0523451	0.0796956	0.0834247	342.4	6	6	2h	24h	494697	517344	573308	508209	567934	529565	505483	464742	529902	545835	472266	557200	510215	450572	486210	475224	418630	384793	312445	395491	395080	573308	0.862882	0.902383	1	0.88645	0.990625
AT4G31480.1;AT4G31490.1	Coatomer, beta subunit	0.000958759	3.60443	0.565431	0.830487	0.672696	0.230407	0.70193	0.623554	0.680396	0.211691	0.0872587	0.0995874	0.0369905	0.261139	0.103982	0.190428	72.16	2	2	2h	6h	2701.44	5422.89	6004.29	7753.51	6438.42	6559.72	6508.75	4880.45	5419.69	2169.12	1574.9	2013.24	4934.01	8329.11	4276.23	4870.78	4535.38	6174.79	6702.34	3841.08	6457.85	8329.11	0.324337	0.651077	0.72088	0.930893	0.773002
AT2G47400.1	CP12-1, CP12 - CP12 domain-containing protein 1	0.0010345	1.8215	0.628221	0.804376	0.948878	0.768339	0.894252	0.520932	0.732711	0.0826574	0.171253	0.0558411	0.0743961	0.0961647	0.0756155	0.0947247	852.48	7	7	4h	10h	9.37908e+06	1.22227e+07	1.08175e+07	1.25845e+07	1.72016e+07	1.17236e+07	1.7127e+07	1.65809e+07	1.52588e+07	1.30781e+07	1.45601e+07	1.20119e+07	1.66757e+07	1.59535e+07	1.35185e+07	7.53934e+06	9.25176e+06	1.00915e+07	1.44157e+07	1.21368e+07	1.12589e+07	1.72016e+07	0.545244	0.710555	0.628864	0.731589	1
AT4G35630.1	PSAT - phosphoserine aminotransferase	0.00106601	1.69536	0.529597	0.626478	0.564078	0.623893	0.618745	0.716433	0.897857	0.0132668	0.0893457	0.0817114	0.0428859	0.0270737	0.0494219	0.151612	476.59	8	5	24h	0h	299205	304911	314389	359156	415273	312101	380211	305018	293077	333456	366629	381961	375564	351187	346367	416441	441555	384546	578115	560724	418356	578115	0.517552	0.527422	0.543817	0.621253	0.718321
AT2G32240.1	unknown protein	0.00110682	6.98815	0.174538	0.0991975	0.189454	0.323737	0.24679	0.364447	0.693207	0.040228	0.0450374	0.10594	0.0271675	0.0789955	0.137736	0.30568	211.78	6	6	24h	2h	22823.7	31176.8	20266.9	9222.71	11678.3	21308.5	12096.4	42136.8	26381.4	41818.1	46469.9	49465.3	23998.4	34616.1	46397.2	72274.5	49395.9	33405.4	141837	98004.8	55125	141837	0.160915	0.219808	0.142889	0.0650235	0.0823365
AT3G13460.4;AT3G13460.1;AT3G13460.3;AT5G61020.1	ECT2 - evolutionarily conserved C-terminal region 2	0.00114897	2.77819	0.292105	0.587265	0.6077	0.793729	0.738724	0.667834	0.811523	0.0667199	0.181664	0.151113	0.157206	0.164918	0.0841574	0.183441	155.7	3	3	24h	0h	15632.7	17608.2	23968.2	27176	50790.2	37050.4	34439.3	51052.1	33527.3	54990.4	60119.6	40342.9	60602	43066.9	41011.3	37278.8	46279.6	47237.7	65283.8	52292.3	41361.8	65283.8	0.239457	0.269718	0.367139	0.416275	0.777991
AT5G20280.1	ATSPS1F, SPS1F - sucrose phosphate synthase 1F	0.00116795	3.85271	0.206658	0.365115	0.796192	0.530433	0.589067	0.642122	0.273533	0.0898866	0.0844922	0.316644	0.111946	0.100506	0.113364	0.10712	95.87	2	2	4h	0h	12020.2	29434.7	18995.8	31344.7	30360.6	45096.6	97505.3	42063.7	93329.8	45885	44962.5	64312.7	56429.8	48180	67701.8	59002.7	53811.2	75016.9	25598.4	16803.7	37610.5	97505.3	0.123278	0.301878	0.194818	0.321467	0.311374
AT3G12670.1	emb2742 - CTP synthase family protein	0.00117301	7.32061	0.0941536	0.551411	0.476426	0.395591	0.667624	0.689262	0.47051	0.0144204	0.321893	0.162156	0.217147	0.303715	0.121359	0.222773	22.15	1	1	10h	0h	620.004	830.253	806.873	3928.48	7183.93	2106.48	5296.32	2937.18	3187.79	5153.33	1979.76	2350.35	7990.95	3232.72	4781.19	5450.51	4568.04	6505.03	3978.37	1880.47	5420.63	7990.95	0.0775884	0.103899	0.100973	0.491617	0.899008
AT1G21670.1	unknown protein	0.00127871	1.82682	0.941423	0.609545	0.515333	0.54849	0.600514	0.577654	0.83923	0.0604879	0.132186	0.0550035	0.0293258	0.0909839	0.0571438	0.167798	109.36	3	3	0h	4h	193606	204857	180108	94988	131836	147785	93624.7	116009	107075	109348	119280	108458	101782	130618	136659	104820	125180	125010	198764	183825	133178	204857	0.945078	1	0.87919	0.463679	0.64355
AT1G78900.1	VHA-A - vacuolar ATP synthase subunit A	0.00129197	1.5592	0.804401	0.70359	0.702555	0.782869	0.738056	0.618421	0.96424	0.0799031	0.0405398	0.0885497	0.0251167	0.0557191	0.0805452	0.0478336	2476.02	34	32	24h	10h	8.93235e+06	9.3018e+06	7.66655e+06	7.22559e+06	8.04566e+06	7.38346e+06	8.09759e+06	8.08071e+06	6.44308e+06	8.70418e+06	8.31793e+06	8.18529e+06	7.31059e+06	7.94812e+06	8.50576e+06	7.02557e+06	7.23987e+06	5.64693e+06	1.05485e+07	1.07329e+07	9.76593e+06	1.07329e+07	0.832239	0.866661	0.714302	0.673218	0.749625
AT1G78630.1	emb1473 - Ribosomal protein L13 family protein	0.00132367	1.79852	0.920684	0.615596	0.623726	0.535498	0.683431	0.963104	0.842827	0.0499721	0.161821	0.105503	0.101769	0.0768939	0.0445512	0.0807587	635.54	6	6	10h	6h	1.89424e+06	1.70374e+06	1.84188e+06	1.57232e+06	965950	1.09897e+06	1.30447e+06	993329	1.38748e+06	1.05793e+06	852613	1.25344e+06	1.46496e+06	1.17553e+06	1.39755e+06	1.92164e+06	1.79935e+06	1.9695e+06	1.82423e+06	1.64892e+06	1.50669e+06	1.9695e+06	0.961789	0.86506	0.935203	0.798337	0.490455
AT5G20830.1	SUS1, ASUS1, atsus1 - sucrose synthase 1	0.00135113	3.118	0.354513	0.298033	0.23089	0.250194	0.323551	0.345623	0.719914	0.0811816	0.0390192	0.0391238	0.0907084	0.0382657	0.0486318	0.245145	179.87	4	3	24h	4h	57792.6	77519	50079.6	50657.5	59307.5	45890.2	46858.3	40648.5	33236.2	55510	25670	49658	61304	48804.4	59091.3	52923.1	58285.4	69533.6	174315	107268	94892.9	174315	0.33154	0.444705	0.287293	0.290608	0.340231
AT3G28940.1	AIG2-like (avirulence induced gene) family protein	0.00139876	1.85097	0.51981	0.539054	0.582022	0.482004	0.582118	0.602631	0.892177	0.0852069	0.0224948	0.0977352	0.0124957	0.029906	0.112824	0.125237	445.98	9	9	24h	6h	908501	944398	688000	851243	920031	863696	1.09653e+06	968516	779958	792277	762452	801374	897246	953988	994236	1.19297e+06	856707	896070	1.50183e+06	1.62938e+06	1.22987e+06	1.62938e+06	0.557575	0.579606	0.422247	0.522434	0.564652
AT2G44490.1	PEN2, BGLU26 - Glycosyl hydrolase superfamily protein	0.00162248	2.29146	0.358471	0.350291	0.322543	0.323291	0.610157	0.507023	0.739097	0.115857	0.0604543	0.0923261	0.0114992	0.0198707	0.0769127	0.247733	174.51	4	4	24h	4h	73350.9	105759	55868.3	77389.5	89302.4	62924.9	62062.1	93494.3	55871.5	68060.1	70778.2	73079.5	128404	134925	136631	124580	115706	92068.1	155185	218501	110794	218501	0.335701	0.484023	0.255689	0.354184	0.408705
AT4G34350.1	CLB6, ISPH, HDR - 4-hydroxy-3-methylbut-2-enyl diphosphate reductase	0.00170203	1.98824	0.696595	0.765607	0.781402	0.89958	0.747583	0.680066	0.45245	0.184164	0.101067	0.113832	0.134301	0.0407293	0.0342339	0.0543603	453.25	10	10	6h	24h	370085	413655	599626	464848	471609	583960	459003	490421	602360	630000	494508	661966	467757	495189	521677	455324	425389	469828	258113	323336	317070	661966	0.55907	0.624889	0.905826	0.702224	0.712437
AT5G54600.1;AT5G54600.2	Translation protein SH3-like family protein	0.00175262	1.90407	0.836928	0.439546	0.44725	0.532215	0.549285	0.720578	0.675484	0.141414	0.120813	0.0638147	0.0577451	0.0594971	0.122762	0.070722	206.67	3	3	0h	2h	793720	778489	1.04066e+06	583983	332551	455718	520513	391689	484101	529674	509616	622270	529924	642762	542168	603396	838240	807989	756079	733822	618942	1.04066e+06	0.762709	0.748074	1	0.561167	0.319558
AT2G04039.1;AT2G04039.3	unknown protein	0.00176088	1.91695	0.774778	0.768431	0.707698	0.910858	0.739937	0.475159	0.592798	0.06402	0.151768	0.138139	0.0795577	0.134195	0.0415379	0.0581084	243.11	4	4	6h	10h	145744	138740	162695	114721	169872	158923	116848	166466	125149	162966	170365	192390	172169	127438	127464	96221.6	95835.8	82191.1	105357	126660	110128	192390	0.757544	0.721139	0.845651	0.596292	0.882956
AT3G17790.1	ATACP5, ATPAP17, PAP17 - purple acid phosphatase 17	0.00185226	8.26119	0.23168	0.10545	0.200959	0.12264	0.403079	0.208496	0.871139	0.208024	0.00841731	0.124735	0.0381529	0.0865404	0.076538	0.138728	21.41	1	1	24h	2h	3527.55	10040	1431.38	2110.81	2470.37	2245.61	7158.96	1797.83	4053.26	2939.69	3283.24	1716.78	10469.2	6747.25	8878.8	3629.68	6404.16	3464.2	19187.2	15630.3	21580	21580	0.163464	0.465248	0.0663293	0.0978134	0.114475
AT4G30530.1;AT4G30550.1	Class I glutamine amidotransferase-like superfamily protein	0.00192937	2.20529	0.368893	0.441663	0.385193	0.426051	0.551895	0.636318	0.813517	0.0284598	0.0860569	0.119214	0.0434148	0.113657	0.0329668	0.216044	357.22	9	9	24h	0h	329847	294479	285619	283201	417717	388530	429387	269734	251031	332233	391432	327272	366436	552332	442589	517180	499611	552811	822231	710225	474240	822231	0.401161	0.358146	0.347371	0.34443	0.508029
AT2G24200.1;AT2G24200.3	Cytosol aminopeptidase family protein	0.00194155	1.83828	0.458122	0.426731	0.454596	0.419227	0.471808	0.496947	0.770655	0.0548053	0.0538542	0.0457941	0.0195144	0.0139839	0.0637839	0.208102	1548.33	23	14	24h	6h	4.10415e+06	4.14777e+06	3.3271e+06	3.56927e+06	4.06135e+06	3.15501e+06	4.27457e+06	3.58317e+06	3.63217e+06	3.55378e+06	3.68441e+06	3.35777e+06	3.8624e+06	3.96514e+06	4.09741e+06	4.24722e+06	4.69138e+06	3.62173e+06	8.425e+06	6.04991e+06	5.0034e+06	8.425e+06	0.487139	0.492317	0.394909	0.423652	0.482059
AT4G01310.1	Ribosomal L5P family protein	0.00195371	1.79415	0.837509	0.472352	0.518227	0.485658	0.527072	0.847469	0.675955	0.146012	0.0529388	0.160707	0.0886857	0.0196348	0.021576	0.108989	592.92	11	11	10h	2h	1.93411e+06	1.74465e+06	2.43219e+06	1.16253e+06	1.0138e+06	1.27022e+06	1.30085e+06	850922	1.62952e+06	1.35345e+06	939283	1.25091e+06	1.32788e+06	1.2854e+06	1.23255e+06	2.02036e+06	2.04288e+06	2.12039e+06	1.94932e+06	1.5108e+06	1.47204e+06	2.43219e+06	0.795211	0.717316	1	0.477977	0.416826
AT3G13750.1	BGAL1 - beta galactosidase 1	0.00199343	3.93899	0.610519	0.27849	0.261127	0.19197	0.205291	0.154994	0.176757	0.370449	0.0081718	0.016403	0.028195	0.0462151	0.0116972	0.0282013	693.28	13	13	0h	10h	2.53255e+06	1.44089e+06	665069	725088	706981	683801	627431	707662	648856	504295	407455	546774	484804	424440	650489	361873	421000	394715	365855	479395	497689	2.53255e+06	1	0.568949	0.262608	0.286307	0.279158
AT5G23120.1	HCF136 - photosystem II stability/assembly factor, chloroplast (HCF136)	0.00207069	1.63541	0.861536	0.67886	0.644232	0.648814	0.601122	0.526801	0.737035	0.152856	0.0402239	0.0761367	0.0101195	0.0561176	0.0324936	0.0760461	1185.47	17	17	0h	10h	6.39138e+06	5.66978e+06	4.45806e+06	4.07913e+06	4.34422e+06	4.59322e+06	3.556e+06	4.38083e+06	4.41578e+06	4.09513e+06	4.21935e+06	4.12598e+06	3.89916e+06	4.16865e+06	3.45818e+06	3.24372e+06	3.60676e+06	3.25048e+06	4.81216e+06	5.13796e+06	4.1819e+06	6.39138e+06	1	0.887097	0.697512	0.638224	0.679699
AT4G37910.1	mtHsc70-1 - mitochondrial heat shock protein 70-1	0.0020863	2.37278	0.34437	0.451028	0.478887	0.519155	0.51759	0.654507	0.817116	0.0463639	0.0339855	0.102485	0.0250388	0.0986757	0.0593056	0.248548	1141.1	19	14	24h	0h	302347	277140	359381	429665	374295	425693	479697	328163	497745	495038	449562	470790	434307	572467	404350	656422	571539	556445	908778	833552	485401	908778	0.332696	0.304959	0.395455	0.472794	0.411866
AT3G16530.1	Legume lectin family protein	0.00210852	2.71739	0.401459	0.289578	0.315383	0.347565	0.415149	0.516836	0.786895	0.137551	0.0297754	0.0435989	0.0364637	0.0509853	0.12823	0.242593	564.66	7	5	24h	2h	853621	1.25809e+06	639362	692524	708398	583462	760886	793380	606950	886810	769045	725894	823726	966701	1.05446e+06	1.28433e+06	1.40747e+06	849909	2.28423e+06	1.91371e+06	1.1944e+06	2.28423e+06	0.373703	0.550772	0.279903	0.303177	0.310126
AT2G36580.1	Pyruvate kinase family protein	0.00218667	2.8861	0.257364	0.297689	0.349874	0.325411	0.307348	0.363223	0.742776	0.0627799	0.0410774	0.0594468	0.0391641	0.0764473	0.0743119	0.251519	579.18	11	4	24h	0h	223339	229382	142671	206987	265772	215923	316803	267390	225214	268375	268375	216065	248910	289103	173015	321874	303647	214769	771142	563666	383550	771142	0.289621	0.297457	0.185013	0.268416	0.344647
AT4G15530.1	PPDK - pyruvate orthophosphate dikinase	0.00224694	1.68758	0.691823	0.5244	0.590555	0.567607	0.604716	0.517297	0.87298	0.0700238	0.076207	0.0959687	0.0604464	0.0591414	0.0318077	0.136783	811.63	13	13	24h	10h	1.52873e+06	1.46569e+06	1.25497e+06	1.02412e+06	1.24847e+06	948446	1.30746e+06	1.33703e+06	982881	1.30497e+06	1.09482e+06	1.08663e+06	1.1231e+06	1.36448e+06	1.22678e+06	1.12653e+06	1.05432e+06	996549	2.04744e+06	1.82379e+06	1.49089e+06	2.04744e+06	0.746657	0.715868	0.612945	0.500195	0.60977
AT1G18210.1	Calcium-binding EF-hand family protein	0.00246812	1.84511	0.565493	0.442347	0.477241	0.441638	0.531768	0.551897	0.814868	0.0500936	0.0601923	0.0619153	0.0670178	0.0836629	0.0435338	0.182791	280.39	5	4	24h	6h	655607	671411	769875	612607	561601	466048	667962	586681	515004	635737	529328	472563	775070	581428	615340	741585	668158	636735	1.0013e+06	1.23603e+06	784272	1.23603e+06	0.530415	0.543201	0.622863	0.495626	0.454361
AT5G40370.1;AT5G40370.2	Glutaredoxin family protein	0.0025071	1.5959	0.678974	0.5265	0.647129	0.734283	0.726816	0.712631	0.84024	0.0699779	0.0859667	0.0364834	0.0354638	0.0442428	0.00968118	0.141852	398	7	7	24h	2h	836710	707253	699511	544340	687202	508124	706087	676316	755848	763644	830711	831870	855099	761386	785068	783201	775180	796303	1.1014e+06	871931	802993	1.1014e+06	0.759676	0.642138	0.635109	0.494224	0.623933
AT1G76680.2;AT1G76680.1;AT1G76690.1	OPR1 - 12-oxophytodienoate reductase 1	0.00258875	2.20042	0.430704	0.546966	0.72717	0.688069	0.749535	0.763487	0.947732	0.0390839	0.187123	0.0736607	0.0499439	0.0643498	0.157642	0.0801056	371.45	7	7	24h	0h	148101	159484	132925	235963	208981	114476	270956	251624	221145	243562	245231	214941	246919	280471	239209	307863	271014	201993	340922	336725	291662	340922	0.434413	0.467801	0.389898	0.692132	0.612986
AT5G54960.1	PDC2 - pyruvate decarboxylase-2	0.0025954	1.88513	0.533146	0.609572	0.534921	0.443605	0.603167	0.679647	0.836255	0.0584794	0.0963531	0.0649744	0.0257272	0.108981	0.096977	0.148077	351.57	7	7	24h	6h	291758	240273	293285	267828	366800	308995	262748	314152	251163	228967	215593	242144	294292	373994	265422	302523	402416	347160	516003	411261	367266	516003	0.565419	0.465642	0.568378	0.519044	0.710849
AT3G54050.1	HCEF1 - high cyclic electron flow 1	0.00265506	1.33112	0.912567	0.881875	0.836394	0.852874	0.857757	0.754233	0.685561	0.0814635	0.0442459	0.0463559	0.0475753	0.0205922	0.0311216	0.0842549	1602.76	23	23	0h	24h	1.55962e+07	1.67136e+07	1.85934e+07	1.54911e+07	1.66028e+07	1.70974e+07	1.48937e+07	1.65272e+07	1.52334e+07	1.64881e+07	1.48466e+07	1.62389e+07	1.57285e+07	1.63908e+07	1.57266e+07	1.37598e+07	1.46874e+07	1.36242e+07	1.09389e+07	1.37009e+07	1.3601e+07	1.85934e+07	0.838802	0.8989	1	0.833147	0.892938
AT1G65980.1;AT1G65980.2	TPX1 - thioredoxin-dependent peroxidase 1	0.00269053	1.67513	0.496194	0.523989	0.674187	0.546275	0.560181	0.712892	0.83119	0.0551337	0.0483829	0.147494	0.0182434	0.0470451	0.0372851	0.15841	403.45	7	5	24h	0h	1.44632e+06	1.67134e+06	1.34878e+06	1.41307e+06	1.6974e+06	1.60615e+06	2.41306e+06	1.542e+06	2.11356e+06	1.67595e+06	1.57618e+06	1.66511e+06	1.6135e+06	1.58589e+06	1.84302e+06	2.01014e+06	2.21127e+06	2.1956e+06	3.00046e+06	2.42373e+06	2.05767e+06	3.00046e+06	0.482032	0.557028	0.449523	0.470952	0.565714
AT1G47200.1	WPP2 - WPP domain protein 2	0.00269106	2.25386	0.752794	0.795418	0.633215	0.640612	0.699601	0.809533	0.359176	0.122922	0.226661	0.0943608	0.0823453	0.096382	0.17542	0.0710997	44.95	2	2	10h	24h	40870.8	29785.3	33339.5	24838	40358	44688	24712.2	29369.2	33394.9	26945.3	33856.3	27696.5	29381.1	29935.5	37330.6	30143.6	35641.6	46048.8	17233.2	12974.3	19411.3	46048.8	0.887556	0.646821	0.724004	0.539385	0.876419
ATCG00490.1;AT2G07732.1;ATMG00280.1	RBCL - ribulose-bisphosphate carboxylases	0.00283241	1.30808	0.955586	0.931374	0.864383	0.876898	0.864535	0.787157	0.730529	0.0593639	0.096352	0.023583	0.0145919	0.0348996	0.0479637	0.0663941	4907.44	68	65	0h	24h	2.37141e+09	2.15226e+09	2.42327e+09	1.98754e+09	2.40015e+09	2.38323e+09	2.02912e+09	2.12053e+09	2.13425e+09	2.15486e+09	2.13409e+09	2.08593e+09	2.09338e+09	2.18038e+09	2.01126e+09	1.77539e+09	1.99404e+09	1.95306e+09	1.58449e+09	1.86334e+09	1.86298e+09	2.42327e+09	0.978597	0.888162	1	0.820189	0.990457
ATCG00830.1	RPL2.1 - ribosomal protein L2	0.00287527	1.60671	0.94146	0.629342	0.699048	0.585955	0.648628	0.896055	0.798466	0.0632946	0.09781	0.177502	0.0548051	0.0140679	0.0205001	0.0719285	588.79	9	9	0h	6h	2.95524e+06	2.58375e+06	2.80773e+06	2.18538e+06	1.63325e+06	1.76094e+06	2.47817e+06	1.47543e+06	2.24397e+06	1.74899e+06	1.5617e+06	1.88423e+06	1.94121e+06	1.86885e+06	1.94049e+06	2.69158e+06	2.67374e+06	2.57887e+06	2.59299e+06	2.17703e+06	2.30896e+06	2.95524e+06	1	0.874295	0.950086	0.739493	0.552661
AT2G14750.1	APK, AKN1, ATAKN1, APK1 - APS kinase	0.00293089	3.18781	0.239357	0.58353	0.763025	0.722238	0.647297	0.71453	0.644116	0.122294	0.01414	0.209519	0.196613	0.148311	0.193282	0.0159501	27.25	1	1	4h	0h	3466.68	2646.21	1062.61	5743.05	5756.12	5994.06	6019.06	6862.34	9992.76	7353.05	9110.38	5188.02	7310.37	4757.05	7337.43	9033.96	7213.23	5173.19	6547.93	6507.63	6253.93	9992.76	0.34692	0.264813	0.106338	0.574721	0.57603
AT3G17390.1	MTO3, SAMS3, MAT4 - S-adenosylmethionine synthetase family protein	0.00300141	1.80066	0.477561	0.717321	0.774234	0.720521	0.770804	0.859925	0.725018	0.0770989	0.0227085	0.144614	0.127134	0.0616536	0.133556	0.0226657	1560.55	20	12	10h	0h	3.98535e+06	3.50253e+06	4.81137e+06	5.94187e+06	6.32051e+06	6.21173e+06	6.49421e+06	5.48839e+06	7.95728e+06	7.25644e+06	5.07471e+06	6.22539e+06	7.08787e+06	6.71943e+06	6.04423e+06	8.58478e+06	7.26064e+06	6.30138e+06	6.43851e+06	6.05872e+06	6.17512e+06	8.58478e+06	0.464235	0.407993	0.560454	0.69214	0.736246
AT1G67090.1;AT1G67090.2	RBCS1A - ribulose bisphosphate carboxylase small chain 1A	0.00312415	1.3548	0.876776	0.801257	0.909495	0.899477	0.878529	0.753017	0.671311	0.0322743	0.0676435	0.100828	0.0859438	0.0408696	0.0285658	0.0679327	1681.77	19	13	4h	24h	2.22635e+08	2.09684e+08	2.24469e+08	1.80692e+08	2.11655e+08	2.07871e+08	2.49698e+08	1.99962e+08	2.31637e+08	2.39718e+08	2.00036e+08	2.34039e+08	2.29979e+08	2.09625e+08	2.18497e+08	1.81798e+08	1.86475e+08	1.95808e+08	1.48308e+08	1.8009e+08	1.74477e+08	2.49698e+08	0.891615	0.839751	0.898962	0.72364	0.847642
ATCG00480.1	ATPB, PB - ATP synthase subunit beta	0.00315332	2.16641	0.710707	0.642178	0.576269	0.860916	0.620671	0.397394	0.762872	0.120616	0.125672	0.160367	0.138202	0.0393853	0.0318438	0.155755	4182.97	50	47	6h	10h	7.75916e+07	7.05614e+07	5.51131e+07	4.92327e+07	6.1239e+07	7.31946e+07	4.98041e+07	7.21336e+07	4.28784e+07	6.89857e+07	9.53351e+07	8.19057e+07	5.59781e+07	5.82291e+07	6.33081e+07	4.10671e+07	3.75695e+07	3.50201e+07	6.07016e+07	8.93252e+07	6.81586e+07	9.53351e+07	0.813883	0.740141	0.578099	0.516417	0.642355
AT1G79750.1	ATNADP-ME4, NADP-ME4 - NADP-malic enzyme 4	0.00324341	4.35961	0.208746	0.57351	0.499959	0.506105	0.458152	0.754256	0.910052	0.101655	0.120028	0.215889	0.241406	0.0384135	0.0689669	0.0779319	107.19	2	1	24h	0h	5442.29	15553.5	10170.7	23023.9	34885.2	27717.8	36516.8	22794.1	15334.7	32872.1	31348.3	11342.8	20630.6	24234.6	23538.3	41466.4	36025.2	35121.3	42936.9	49767.8	43169.2	49767.8	0.109354	0.312522	0.204362	0.462626	0.70096
AT5G17990.1	TRP1, pat1 - tryptophan biosynthesis 1	0.00327723	2.03496	0.439643	0.383568	0.438374	0.438296	0.405535	0.503971	0.780543	0.0611183	0.0566757	0.0486419	0.0950911	0.0368521	0.0336098	0.215812	329.17	7	7	24h	2h	386474	474943	368465	333461	418289	321264	458222	369096	399015	421149	490496	314469	364836	417185	352445	481730	493686	434421	932485	720867	530184	932485	0.414456	0.50933	0.395143	0.357605	0.448574
AT3G55800.1	SBPASE - sedoheptulose-bisphosphatase	0.00336965	1.31647	0.904459	0.960032	0.86781	0.947104	0.922917	0.825207	0.729245	0.023261	0.0646915	0.0347915	0.0358511	0.0178276	0.0250044	0.111069	1924.39	26	26	2h	24h	2.60158e+07	2.5067e+07	2.63455e+07	2.52654e+07	2.83845e+07	2.85358e+07	2.46046e+07	2.58263e+07	2.38599e+07	2.75463e+07	2.58477e+07	2.76849e+07	2.67229e+07	2.65256e+07	2.57599e+07	2.40889e+07	2.38156e+07	2.27393e+07	1.71507e+07	2.25708e+07	2.27072e+07	2.85358e+07	0.911692	0.878441	0.923245	0.885395	0.9947
AT2G38230.1	ATPDX1.1, PDX1.1 - pyridoxine biosynthesis 1.1	0.00337274	1.51802	0.618886	0.870471	0.91846	0.93948	0.88849	0.937269	0.727242	0.135821	0.107569	0.0976375	0.0258134	0.110355	0.0648369	0.0441229	800.99	10	6	6h	0h	441357	420376	617398	781387	610181	688847	752939	645506	796663	767926	750473	726947	791379	616116	715986	687695	783798	768569	617706	571735	548658	796663	0.554007	0.527671	0.774981	0.980825	0.765922
AT2G38860.1;AT2G38860.3	YLS5 - Class I glutamine amidotransferase-like superfamily protein	0.00352986	6.21138	0.136452	0.116915	0.10736	0.120623	0.167758	0.217814	0.66685	0.0348122	0.0287906	0.0490701	0.0364616	0.0184214	0.0846552	0.386166	206.42	4	4	24h	4h	45732.9	60751.3	36649.1	35942.5	52462.1	34235.1	48599.9	46242.7	17773.7	54843	42339.4	29346.6	51868.5	64682.7	59421.3	91144.4	95271	42063.6	349655	264672	85175.5	349655	0.130794	0.173746	0.104815	0.102794	0.15004
AT5G22800.1	EMB86, EMB1030, EMB263 - Alanyl-tRNA synthetase, class IIc	0.00363146	1.2614	0.894003	0.934554	0.842624	0.856087	0.749673	0.815498	0.740884	0.0851954	0.0568018	0.0355015	0.0808652	0.0407023	0.0087198	0.0279288	986.23	18	18	2h	24h	706863	737050	845157	766502	853491	772907	752727	710974	693814	810083	685224	696682	650453	601031	668033	688050	697223	702788	618996	618158	659858	853491	0.828203	0.863571	0.990235	0.898079	1
AT5G05730.1;AT3G55870.1;AT5G05730.2	ASA1, TRP5, AMT1, WEI2, JDL1 - anthranilate synthase alpha subunit 1	0.003658	3.65918	0.206155	0.283155	0.184906	0.181442	0.250461	0.322538	0.663931	0.0935122	0.067443	0.00902812	0.068638	0.0105525	0.0431316	0.322197	524.47	8	7	24h	6h	254686	123373	123366	166498	263617	258595	157597	143023	149121	161539	194115	85662.1	193184	207930	208075	225837	262931	295732	810757	514112	289991	810757	0.314133	0.15217	0.152161	0.205361	0.32515
AT4G20830.1;AT1G30740.1;AT4G20840.1	FAD-binding Berberine family protein	0.00393798	2.82965	0.224666	0.224233	0.234912	0.223046	0.25889	0.266274	0.631144	0.0198376	0.0154765	0.0733396	0.0469265	0.0326986	0.0512898	0.327466	546.81	11	7	24h	6h	104742	101626	88401	94696.7	105859	93644.8	138865	91733.2	77612.6	110136	108641	73865.5	116419	125656	97595.9	115035	139560	94764.5	437343	226882	163853	437343	0.239496	0.232371	0.202132	0.216527	0.24205
AT1G62750.1	ATSCO1, ATSCO1/CPEF-G, SCO1 - Translation elongation factor EFG/EF2 protein	0.00401808	1.32054	0.722996	0.859477	0.872021	0.778188	0.754796	0.74627	0.660351	0.0377681	0.0554664	0.111452	0.0677028	0.0414432	0.0127173	0.0273451	2351.04	30	30	4h	24h	8.30324e+06	7.88228e+06	8.75056e+06	1.06164e+07	9.5469e+06	9.47999e+06	1.14966e+07	9.1548e+06	9.4245e+06	9.61296e+06	8.09108e+06	9.13561e+06	9.22289e+06	8.46835e+06	8.3416e+06	8.66566e+06	8.66235e+06	8.41079e+06	7.23366e+06	7.82215e+06	7.71963e+06	1.14966e+07	0.722232	0.685616	0.761141	0.923436	0.830408
AT3G23700.1	Nucleic acid-binding proteins superfamily	0.00414493	1.55957	0.765011	0.875892	0.875636	0.857821	0.782465	0.561624	0.709934	0.0784416	0.112254	0.110423	0.102898	0.134545	0.0234086	0.0354349	278.07	6	6	2h	10h	377115	347807	425670	459924	375402	482033	501340	395605	420029	431394	377820	480968	450081	318168	408595	285448	268379	290867	340495	375343	351918	501340	0.752214	0.693755	0.849064	0.917388	0.748797
AT5G02780.2	GSTL1 - glutathione transferase lambda 1	0.00416391	Infinity	0.00927653	0.0130884	0	0.0230051	0	0.0364706	0.739471	0.0160674	0.0226697	0	0.0242197	0	0.010545	0.407018	75.76	1	1	24h	4h	1438.44	0	0	0	0	2029.5	0	0	0	0	2495.45	1071.76	0	0	0	1866.47	1349.56	2439.17	51687.3	48997.8	13978.7	51687.3	0.0278296	0	0	0	0
AT1G51760.1;AT1G51780.1	IAR3, JR3 - peptidase M20/M25/M40 family protein	0.00435373	3.03774	0.228645	0.245897	0.252461	0.24124	0.342545	0.35122	0.694564	0.0321325	0.0631657	0.0975568	0.075193	0.0698336	0.100769	0.268238	102.38	2	2	24h	0h	19403	18121	14674.8	15859.2	24262.2	16016.1	16009.1	13927.2	27699.8	13688	24741	16645.4	22977.8	32203.6	23020.4	30412.3	31858	17912.2	76098.9	44622.5	37845.1	76098.9	0.254971	0.238125	0.192839	0.208402	0.318825
AT1G60420.1	DC1 domain-containing protein	0.00444594	2.31457	0.595021	0.598533	0.546324	0.372048	0.551062	0.49856	0.861132	0.165004	0.131615	0.106362	0.0379335	0.068944	0.039593	0.12726	130.08	3	3	24h	6h	58949.6	105010	88185.8	63892.1	99943.6	89797.9	90117.6	80695.5	60696.6	58515	48139.8	51003.8	82734	84159.4	66624.3	76790.7	66307.8	68170.9	141253	117708	105951	141253	0.417334	0.743419	0.624311	0.452324	0.70755
AT4G21580.1;AT4G21580.2;AT4G21580.3	oxidoreductase, zinc-binding dehydrogenase family protein	0.00449183	1.71786	0.618809	0.516712	0.457965	0.515611	0.580864	0.556645	0.786718	0.0472768	0.029136	0.0340302	0.0587345	0.0873321	0.0463142	0.186871	399.7	8	7	24h	4h	362195	398517	343188	287268	316523	317977	286893	280858	249218	331318	321842	266646	296963	400234	339013	347043	346761	299202	594637	421260	387539	594637	0.609103	0.670186	0.577139	0.483098	0.532296
AT2G27860.1	AXS1 - UDP-D-apiose/UDP-D-xylose synthase 1	0.00454308	1.62245	0.576261	0.767481	0.782754	0.753452	0.792627	0.934951	0.770929	0.0491837	0.00476294	0.153271	0.0495924	0.100487	0.0985853	0.0469799	567.27	10	5	10h	0h	235403	279385	260040	342919	346437	342584	428131	327564	296781	357387	342096	313593	403905	346824	315020	448193	440723	368201	369737	335344	331494	448193	0.525227	0.623358	0.580197	0.765113	0.772964
AT4G03080.1	BSL1 - BRI1 suppressor 1 (BSU1)-like 1	0.00457857	1.84808	0.477039	0.568637	0.708024	0.529596	0.484136	0.583303	0.881607	0.108048	0.0958623	0.113343	0.0759921	0.0359195	0.0993514	0.134874	306.06	6	5	24h	0h	133304	143141	90941.6	130379	174346	133206	214126	173380	157772	158460	125534	123869	134775	117461	120618	169099	159285	120842	233618	256714	188629	256714	0.51927	0.557592	0.354253	0.507877	0.679147
AT2G18660.1	PNP-A - plant natriuretic peptide A	0.00462268	2.5395	0.67588	0.432287	0.399378	0.294459	0.286753	0.336683	0.728209	0.104463	0.0828349	0.107944	0.112702	0.0999872	0.0498895	0.24013	114.65	2	2	24h	8h	45738.8	58111.7	62153.4	33167.4	30001.2	43006.1	30389.7	42459.6	25242.6	30419.5	28385	13518.1	23143.7	31823.9	15462.1	23708	31844	27141.2	52384.6	81870.5	44601.3	81870.5	0.558673	0.709801	0.759168	0.40512	0.366448
AT3G13610.1	2-oxoglutarate (2OG) and Fe(II)-dependent oxygenase superfamily protein	0.00464164	3.37226	0.245355	0.229609	0.216098	0.283084	0.223384	0.348846	0.728739	0.024195	0.0664593	0.100064	0.0470339	0.07229	0.113816	0.244495	31.96	1	1	24h	4h	11861.5	10902.7	9729	12105.1	6764.11	11538.6	13842.5	9759.92	5016.19	10129.4	13350.9	14009.4	12004.9	6193.69	11384.9	12689.5	21197.1	12312.2	44144.5	23191.3	29173.5	44144.5	0.268698	0.246978	0.22039	0.274216	0.153227
AT3G13790.1;AT3G13790.2	ATCWINV1, ATBFRUCT1 - Glycosyl hydrolases family 32 protein	0.00464257	Infinity	0.00690811	0.0387362	0.0136567	0	0.19543	0	0.512275	0.0119652	0.067093	0.023654	0	0.122643	0	0.433121	67.47	1	1	24h	6h	1038.46	0	0	5823.02	0	0	2052.94	0	0	0	0	0	14729.6	2909.85	11738.6	0	0	0	50108.4	18252.6	8646.83	50108.4	0.0207243	0	0	0.116209	0
AT5G62790.1;AT5G62790.2	DXR, PDE129 - 1-deoxy-D-xylulose 5-phosphate reductoisomerase	0.0046492	1.54816	0.823547	0.854355	0.89607	0.869712	0.789358	0.776359	0.578795	0.1387	0.0346288	0.128529	0.0945376	0.059777	0.0614522	0.060946	606.55	11	11	4h	24h	993625	992293	1.31381e+06	1.13515e+06	1.18997e+06	1.09804e+06	1.33558e+06	1.00482e+06	1.24991e+06	1.28445e+06	1.03218e+06	1.16807e+06	1.14206e+06	986029	1.03466e+06	953658	1.11776e+06	1.03925e+06	709668	744577	864828	1.33558e+06	0.743968	0.74297	0.983702	0.849934	0.890982
AT2G20610.1;AT2G20610.2	SUR1, HLS3, RTY, ALF1, RTY1 - Tyrosine transaminase family protein	0.00465309	1.5834	0.529846	0.548786	0.546195	0.648052	0.653716	0.767218	0.838958	0.0564743	0.0790643	0.0563819	0.0222651	0.0824435	0.0550341	0.189363	139.53	4	4	24h	0h	248708	297473	303970	276661	341628	262251	276141	273332	326910	350191	356308	333316	344972	395874	308056	441299	407006	382714	534841	474152	337135	534841	0.465014	0.556189	0.568337	0.517277	0.638746
AT2G29700.1	ATPH1, PH1 - pleckstrin homologue 1	0.00470527	2.59099	0.616488	0.562605	0.503969	0.709742	0.326091	0.552851	0.8449	0.161789	0.0871263	0.171941	0.071034	0.109197	0.0205487	0.181742	50.41	1	1	24h	8h	46962.1	60096.2	35217.1	35571.3	47730.1	46538.6	28551.9	34046.4	53709.5	53373.1	49851.5	60572.3	22766.8	34401.6	18088.1	44231.8	42249.4	41107.8	68448.6	76927.9	49612.6	76927.9	0.610469	0.781202	0.457793	0.462398	0.620453
AT3G26740.1	CCL - CCR-like	0.00473165	14.969	0.619676	0.478255	0.392695	0.263732	0.294813	0.0413973	0.361516	0.348927	0.310176	0.240344	0.112426	0.168203	0.015432	0.189064	176.9	5	5	0h	10h	769814	419309	241982	117531	592988	393983	94734.8	362275	449897	226387	275493	107194	177093	373954	129808	22849.7	27426.1	45329	393827	326239	114833	769814	1	0.544689	0.314339	0.152675	0.770301
AT3G22060.1	Receptor-like protein kinase-related family protein	0.0047797	2.25546	0.5495	0.39405	0.34606	0.374785	0.381161	0.419167	0.780523	0.0783001	0.0778374	0.0748492	0.0201519	0.0858197	0.121085	0.199162	264.69	6	6	24h	4h	349341	465291	406050	225443	329537	320379	225466	320234	223051	268199	294732	269632	227050	267960	351715	209317	380364	341473	540745	740480	452659	740480	0.471776	0.628364	0.548361	0.304455	0.445031
AT4G21323.1	Subtilase family protein	0.00482979	1.97984	0.561821	0.412304	0.391213	0.457291	0.568307	0.584095	0.77454	0.0654358	0.0419128	0.0473419	0.0964334	0.0844833	0.11676	0.20259	27.08	1	1	24h	4h	61564.2	75176.9	62066.5	44440.2	54084.4	47374.3	43995.4	52484.8	41955.5	62185.9	58669.5	40962.9	55584.9	73753.9	71763.7	57911.1	84347.4	64430.8	117954	84435.9	71690.8	117954	0.521933	0.63734	0.526191	0.376758	0.45852
AT2G33830.1	Dormancy/auxin associated family protein	0.00501666	5.68181	0.981138	0.3512	0.270979	0.172681	0.269432	0.200374	0.296678	0.0228894	0.158624	0.0861747	0.0726387	0.149174	0.0610921	0.10406	22.07	1	1	0h	6h	185096	176891	182827	88671.1	32148.9	74197.1	46367	67661.4	36443	19953.2	46487.9	29446.3	70762.7	60282.2	18567.3	25720.5	37209.7	48335.3	32864.3	68458.6	63418.8	185096	1	0.955673	0.987742	0.479055	0.173688
AT1G78380.1;AT1G17170.1;AT1G78320.1	ATGSTU19, GST8, GSTU19 - glutathione S-transferase TAU 19	0.00515986	1.5977	0.542264	0.501513	0.494434	0.53398	0.546541	0.52201	0.789956	0.0533311	0.0361495	0.0109477	0.0498323	0.0027964	0.0685856	0.187434	817.23	15	12	24h	4h	4.56368e+06	5.35106e+06	5.50674e+06	4.92767e+06	4.97543e+06	4.35945e+06	4.60652e+06	4.80419e+06	4.65051e+06	5.5507e+06	4.60782e+06	5.02736e+06	5.15928e+06	5.21056e+06	5.17326e+06	5.1848e+06	5.44744e+06	4.2132e+06	9.47968e+06	6.92138e+06	6.06451e+06	9.47968e+06	0.481417	0.564477	0.580899	0.519814	0.524853
AT1G08490.1	ATSUFS, SUFS, ATCPNIFS, ATNFS2, CPNIFS - chloroplastic NIFS-like cysteine desulfurase	0.0053443	1.617	0.648799	0.741469	0.897672	0.738222	0.67108	0.732785	0.555145	0.02878	0.116616	0.129013	0.111998	0.0177764	0.0530979	0.0494192	237.25	5	5	4h	24h	221054	203577	218834	287348	236226	211799	330593	248853	310846	281068	207016	244070	216950	220245	228368	256886	247085	222790	189915	195706	164961	330593	0.66866	0.615793	0.661942	0.869191	0.714552
AT1G78830.1	Curculin-like (mannose-binding) lectin family protein	0.00557167	1.56682	0.760671	0.640595	0.575636	0.670925	0.663682	0.539813	0.845787	0.117316	0.0886528	0.0730914	0.0211374	0.0589975	0.0150332	0.135896	851.49	13	9	24h	10h	3.26768e+06	2.75068e+06	2.40719e+06	2.06049e+06	2.7112e+06	2.32384e+06	2.25899e+06	1.81473e+06	2.3023e+06	2.47335e+06	2.55704e+06	2.4011e+06	2.63668e+06	2.2109e+06	2.50368e+06	1.98687e+06	2.05142e+06	1.94093e+06	3.69216e+06	2.93086e+06	2.74532e+06	3.69216e+06	0.885032	0.745006	0.651974	0.558071	0.734314
AT1G23130.1	Polyketide cyclase/dehydrase and lipid transport superfamily protein	0.00562193	2.17188	0.876566	0.665934	0.581952	0.597721	0.672349	0.403598	0.603557	0.109349	0.144098	0.140456	0.0938244	0.0272257	0.10238	0.037572	78.28	2	2	0h	10h	11098.5	8788.06	9299.19	5837.34	9032.27	7303.07	4880.07	6499.37	7997	5500.83	7549	6851.65	7500.52	7743.2	7142.55	3194.13	4893.37	5350.55	6620.58	6326.13	7149.09	11098.5	1	0.791822	0.837875	0.525956	0.813825
AT3G01310.1	Phosphoglycerate mutase-like family protein	0.00574934	18.8693	0.246395	0.757886	0.285267	0.0401651	0.608019	0.430449	0.35801	0.139274	0.354628	0.269625	0.069568	0.245906	0.349208	0.12425	86.09	1	1	2h	6h	594.161	1452.69	2188.67	5287.79	2010.24	5729.97	3414.17	637.063	852.471	0	0	690.435	2152.93	3339.07	4959.8	2783.61	325.876	4289.9	2872.1	1682.25	1599.81	5729.97	0.103694	0.253524	0.381968	0.922831	0.350829
AT3G48730.1	GSA2 - glutamate-1-semialdehyde 2,1-aminomutase 2	0.00575915	1.63348	0.689957	0.907806	0.88015	0.811425	0.764001	0.763809	0.555748	0.110433	0.0842966	0.083912	0.0459112	0.0698013	0.0331516	0.132381	1403.77	27	13	2h	24h	3.09375e+06	2.59556e+06	2.25113e+06	3.83621e+06	3.40942e+06	3.20197e+06	3.68849e+06	3.04552e+06	3.3953e+06	2.93185e+06	3.28367e+06	3.12286e+06	2.96541e+06	2.6475e+06	3.17969e+06	3.0752e+06	2.87733e+06	2.83786e+06	1.56265e+06	2.29492e+06	2.53832e+06	3.83621e+06	0.806461	0.676597	0.586812	1	0.888748
AT5G63680.1;AT3G04050.1	Pyruvate kinase family protein	0.00589417	2.84608	0.269172	0.286482	0.432455	0.35666	0.418207	0.422473	0.766084	0.0636534	0.089162	0.157796	0.0482426	0.0849201	0.125092	0.202601	350.81	9	4	24h	0h	61286	67144.9	41566.9	77624.9	62943	40362.3	129318	74048.6	69753.8	66026.2	86063.6	73162	80780.3	74935.8	108406	117469	65563.3	83783.4	210519	137302	136005	210519	0.291118	0.318949	0.197449	0.36873	0.298989
AT1G75750.1;AT1G75750.2	GASA1 - GAST1 protein homolog 1	0.00591198	5.75982	0.697584	0.5212	0.361082	0.2205	0.121112	0.168988	0.301386	0.347765	0.283772	0.0739069	0.0780976	0.0464553	0.0195494	0.11605	116.83	1	1	0h	8h	22233.4	9108.69	28681.8	17928.1	5740.06	21178.8	8241.39	10347.2	12480.9	7649.29	3738.09	7585.64	5011.57	2664.64	2744.95	4716.72	4362.72	5461.25	11040.2	4843.67	10049	28681.8	0.775175	0.317577	1	0.625069	0.200129
AT4G31300.1;AT4G31300.2	PBA1 - N-terminal nucleophile aminohydrolases (Ntn hydrolases) superfamily protein	0.00595467	1.37203	0.642423	0.776381	0.847872	0.663755	0.758783	0.773851	0.881424	0.096163	0.0610425	0.0444571	0.0363044	0.0474261	0.0355922	0.115133	507.26	8	8	24h	0h	512269	616970	461309	688978	644764	588465	741773	674154	683282	547105	578084	518173	638141	582497	658001	662676	647367	605902	721464	825286	635531	825286	0.620717	0.747584	0.558968	0.834836	0.781261
AT3G15450.1	Aluminium induced protein with YGL and LRDR motifs	0.00603577	Infinity	0.391391	0.0112787	0	0.00246421	0.0013611	0.0012566	0.185609	0.529843	0.0159003	0	0.00426815	0.00176018	0.00217649	0.131174	36.59	1	1	0h	4h	101598	14347.3	3348.45	444.143	2993.52	0	0	0	0	0	751.076	0	340.237	0	74.6172	383.002	0	0	33160.2	16623.7	6788.55	101598	1	0.141216	0.0329579	0.00437158	0.0294644
AT3G15190.1	chloroplast 30S ribosomal protein S20, putative	0.00621628	2.2525	0.836241	0.694837	0.524832	0.371249	0.565869	0.737735	0.562176	0.198436	0.111865	0.149294	0.0288235	0.0499431	0.228988	0.0217268	388.93	6	6	0h	6h	849531	571994	924061	642676	548727	757558	607392	336067	528650	378077	328989	334258	582737	506765	497713	539927	594386	934972	548880	511369	516608	934972	0.908616	0.611777	0.98833	0.687375	0.586891
AT1G21680.1	DPP6 N-terminal domain-like protein	0.00624001	1.44443	0.9366	0.805433	0.64842	0.770479	0.744766	0.702045	0.68536	0.0843949	0.117685	0.0551611	0.0502987	0.049199	0.0662288	0.0462397	192.22	4	4	0h	4h	258969	298450	308000	277596	207619	259004	210110	208922	180107	254168	234053	223700	217185	246349	224629	222942	193321	232426	220506	194706	218060	308000	0.840808	0.968993	1	0.901287	0.674087
AT3G13490.1	OVA5, ATKRS-2 - Lysyl-tRNA synthetase, class II	0.00626435	1.77086	0.506479	0.896904	0.741094	0.509901	0.605336	0.633314	0.604541	0.125707	0.0944415	0.150492	0.0569133	0.00648986	0.0567481	0.118848	206.14	4	4	2h	0h	76334.2	64751.8	45723.9	100149	107719	122947	112374	78641.6	82330.1	55110.3	64059	68902.8	75086.1	73538.1	74647.8	76047.6	71974.7	85569.4	59804	89026.3	74148.5	122947	0.620872	0.526665	0.3719	0.814573	0.87614
AT1G29660.1	GDSL-like Lipase/Acylhydrolase superfamily protein	0.00643486	1.6353	0.844344	0.872868	0.865224	0.752408	0.732043	0.69212	0.533767	0.103716	0.117393	0.134018	0.117332	0.0684905	0.0349002	0.101414	460.5	9	9	2h	24h	1.02616e+06	849272	823018	788760	973864	1.02699e+06	920098	779778	1.06531e+06	935806	780281	688545	722125	861859	755567	763563	753622	694774	465726	681155	558994	1.06531e+06	0.963256	0.79721	0.772565	0.740407	0.914164
AT5G13200.1	GRAM domain family protein	0.00678685	2.61098	0.295319	0.255619	0.291825	0.357641	0.414085	0.321211	0.667416	0.0438829	0.0695492	0.0529442	0.0586189	0.0922612	0.0513747	0.288066	202.45	5	3	24h	2h	67260.4	90604.9	78025	75413.5	81771.2	46994.6	76038.1	92553.8	64507.8	113206	85202.7	87261.7	88282.3	105699	136775	71036	98216.1	87319.8	266255	134693	132161	266255	0.252617	0.340294	0.293046	0.283238	0.307116
AT3G54470.1	uridine 5'-monophosphate synthase / UMP synthase (PYRE-F) (UMPS)	0.00681928	1.50942	0.61733	0.931813	0.738155	0.847379	0.727919	0.814805	0.705742	0.0865599	0.100941	0.0480799	0.0687294	0.108214	0.0803527	0.0445557	331.04	5	5	2h	0h	103001	126597	136235	161160	197535	193502	137358	156088	143989	181470	166310	154381	139465	166997	124906	176972	145232	160654	133457	149519	135250	197535	0.521431	0.640884	0.689675	0.815855	1
AT2G22990.3;AT1G73300.1;AT2G22990.1;AT2G22990.5	SNG1, SCPL8 - sinapoylglucose 1	0.00684659	1.30446	0.880113	0.732187	0.793615	0.677835	0.838582	0.751007	0.88421	0.0509473	0.0751178	0.0201449	0.0491781	0.0662929	0.0472629	0.100297	295.35	5	5	24h	6h	904477	998514	904868	689876	801302	844747	853309	819460	859133	699879	780370	682277	816537	956304	902522	831848	823290	740829	1.06345e+06	876581	880904	1.06345e+06	0.850514	0.938941	0.850882	0.648717	0.753495
AT1G58080.1	ATATP-PRT1, HISN1A, ATP-PRT1 - ATP phosphoribosyl transferase 1	0.00699584	1.7866	0.534403	0.954767	0.827024	0.922034	0.828349	0.895552	0.574072	0.0315766	0.0500906	0.140061	0.0661127	0.205916	0.144541	0.169358	248.19	4	4	2h	0h	193276	186062	171931	334991	308734	341173	315248	228881	308994	298875	309720	342536	341499	205459	307533	328746	251215	343853	132987	212873	246328	343853	0.562089	0.541109	0.500012	0.974229	0.897866
AT5G47870.1	unknown protein	0.00702067	1.47296	0.886814	0.927963	0.84261	0.639102	0.779569	0.629999	0.876484	0.0653218	0.123573	0.114405	0.116408	0.0707296	0.0858103	0.0713957	80.33	2	2	2h	10h	314831	364653	346123	302726	385502	384968	273905	349803	350776	295338	236583	207204	269621	321189	310766	208923	275010	244666	327404	369111	317145	385502	0.816678	0.945916	0.897849	0.785276	1
AT3G25220.1	FKBP15-1 - FK506-binding protein 15 kD-1	0.00722592	Infinity	0.120258	0.157835	0.136632	0	0.14735	0	0.349901	0.082624	0.137025	0.137467	0	0.160527	0	0.563551	26.58	1	1	24h	6h	3208.69	4053.02	599.477	4949.9	0	5367.71	6427.91	1455.83	1047.81	0	0	0	1091.26	7248.02	1292.89	0	0	0	0	21789.8	1083.01	21789.8	0.147256	0.186005	0.0275118	0.227165	0
AT5G13650.1;AT5G13650.2	elongation factor family protein	0.00729926	1.81019	0.428959	0.714746	0.759669	0.702288	0.655313	0.620448	0.419663	0.179877	0.0539046	0.211434	0.0716509	0.0733403	0.0580115	0.0608966	725.27	11	11	4h	24h	772518	674236	1.40967e+06	1.72151e+06	1.49362e+06	1.54433e+06	2.21965e+06	1.33687e+06	1.50208e+06	1.65707e+06	1.37534e+06	1.64409e+06	1.64254e+06	1.35953e+06	1.36163e+06	1.4723e+06	1.23065e+06	1.42859e+06	798925	926470	1.06912e+06	2.21965e+06	0.348036	0.303757	0.635084	0.775576	0.672909
AT5G51830.1	pfkB-like carbohydrate kinase family protein	0.00731025	4.94859	0.129297	0.15948	0.187958	0.140703	0.229594	0.293279	0.639836	0.0765871	0.065595	0.102904	0.0284082	0.0327836	0.042771	0.31397	38.58	1	1	24h	0h	17058.3	17355.9	4054.04	9388.55	22396.4	15663.4	30399.7	13423.4	12098.2	12366	17206.8	12288.9	19358.8	25833.6	23116.2	31359.9	31704.8	24191.5	99173.1	49155.6	42034.9	99173.1	0.172005	0.175006	0.0408784	0.0946683	0.225831
AT1G73360.1	HDG11, EDT1, ATHDG11 - homeodomain GLABROUS 11	0.00737209	4.01584	0.413646	0.310204	0.274881	0.851039	0.339155	0.211921	0.249338	0.203987	0.112204	0.0899759	0.196202	0.101192	0.0433522	0.0584151	20.59	1	1	6h	10h	23934.5	7674.16	19893.7	17574.2	8261.82	12787	12803	14244.5	7177.47	41502.8	26094.1	38364.7	18905.2	12043.6	11278.8	8803.65	6991.91	10590.4	11658.1	11835.9	7550.65	41502.8	0.576696	0.184907	0.479334	0.423445	0.199066
AT2G43030.1	Ribosomal protein L3 family protein	0.00741919	1.606	0.830615	0.580473	0.665516	0.517195	0.611906	0.827246	0.770261	0.152506	0.0618655	0.171647	0.0196441	0.0620001	0.0412603	0.0719814	705.77	10	10	0h	6h	2.10404e+06	1.65721e+06	1.48169e+06	1.27531e+06	1.07286e+06	1.31583e+06	1.62045e+06	983471	1.5969e+06	1.06487e+06	1.06381e+06	1.13592e+06	1.28745e+06	1.15704e+06	1.41794e+06	1.64262e+06	1.771e+06	1.80805e+06	1.74274e+06	1.66806e+06	1.45117e+06	2.10404e+06	1	0.787633	0.704213	0.606126	0.509907
AT1G78570.1;AT1G53500.1	RHM1, ROL1, ATRHM1 - rhamnose biosynthesis 1	0.00742646	3.58931	0.200725	0.486633	0.700331	0.456465	0.720464	0.590437	0.70618	0.0617582	0.230376	0.261172	0.297644	0.0822003	0.161742	0.133733	142.77	5	3	8h	0h	31204.7	27158.3	47692	132045	68515.7	56557.2	176120	91789.9	102117	139488	39495.6	62194.6	116840	120343	143482	129278	73128.6	109557	151042	115654	106422	176120	0.177178	0.154203	0.270792	0.749744	0.389028
AT4G28660.1;AT4G28660.2	PSB28 - photosystem II reaction center PSB28 protein	0.00745291	1.56935	0.930797	0.930645	0.77223	0.593111	0.812019	0.606463	0.750095	0.0784475	0.0752045	0.180732	0.133845	0.0249667	0.0808344	0.0995641	118.06	2	2	0h	6h	467160	409157	481043	457522	486093	413524	466828	367667	291631	363428	249951	251543	392149	384069	407931	249968	311153	323271	420404	339557	333886	486093	0.961051	0.841727	0.989612	0.941223	1
AT5G17380.1	Thiamine pyrophosphate dependent pyruvate decarboxylase family protein	0.00762242	2.5202	0.303333	0.278395	0.310408	0.302404	0.36327	0.354933	0.701609	0.0532406	0.0248089	0.0887834	0.0808938	0.0691807	0.0354929	0.272184	176.8	4	4	24h	2h	78619.9	111595	92642.1	78739.7	94159.7	86703.3	124294	96055.3	69105.5	104905	65240.8	111846	103283	137552	97913.1	120039	112606	98330.4	310833	198277	145140	310833	0.252933	0.35902	0.298045	0.253318	0.302927
AT1G26390.1;AT1G26400.1	FAD-binding Berberine family protein	0.00764886	Infinity	0	0.000361752	0.000505134	0	0.00208526	0.00209949	0.465941	0	0.000626573	0.000605345	0	0.00361178	0.00363643	0.478592	212.94	5	2	24h	0h	0	0	0	388.092	0	0	0	121.33	420.584	0	0	0	0	0	2237.1	0	2252.36	0	357604	115127	27136.2	357604	0	0	0	0.00108526	0
AT5G54770.1	THI1, TZ, THI4 - thiazole biosynthetic enzyme, chloroplast (ARA6) (THI1) (THI4)	0.00767971	3.21441	0.535377	0.70029	0.683573	0.683659	0.678024	0.609271	0.217859	0.407523	0.0568632	0.0420821	0.21487	0.121547	0.0266765	0.0866976	507.85	7	7	2h	24h	899527	1.38655e+06	3.7716e+06	2.70813e+06	2.40127e+06	2.81424e+06	2.58386e+06	2.41668e+06	2.73396e+06	3.22775e+06	1.67025e+06	2.83747e+06	2.98631e+06	2.61117e+06	2.07423e+06	2.41237e+06	2.25802e+06	2.22338e+06	525990	766180	1.17286e+06	3.7716e+06	0.2385	0.36763	1	0.718033	0.636671
AT5G02490.1;AT1G56410.1	Heat shock protein 70 (Hsp 70) family protein	0.00776048	1.85662	0.571945	0.508414	0.693167	0.694149	0.637779	0.77714	0.94393	0.055366	0.0891068	0.0875436	0.108521	0.0465851	0.221792	0.0758438	2111.02	32	6	24h	2h	258120	286562	236306	209568	278210	206457	311702	357117	277696	355095	332306	260454	305950	298769	266164	455164	352747	253268	446462	452532	389936	455164	0.567091	0.629578	0.519166	0.460423	0.611229
AT2G21620.2;AT2G21620.1	RD2 - Adenine nucleotide alpha hydrolases-like superfamily protein	0.00791823	1.84693	0.493206	0.463433	0.421998	0.406806	0.427383	0.442721	0.751341	0.015667	0.0663297	0.078478	0.0401759	0.0404582	0.0554891	0.226576	201.87	4	4	24h	6h	192514	190601	181339	150021	200314	180044	128141	186747	168071	170297	139653	155622	153611	154658	180852	187563	173218	145895	381486	266071	212321	381486	0.504641	0.499628	0.475348	0.393254	0.52509
AT4G38460.1	GGR - geranylgeranyl reductase	0.00801989	1.87678	0.567782	0.746912	0.782	0.832443	0.690805	0.757961	0.443548	0.138792	0.145621	0.191463	0.0402229	0.128789	0.123151	0.0384643	167.48	4	4	6h	24h	102184	108377	156857	197371	143774	142190	215704	138297	152041	184039	185084	169561	176548	120994	149486	174727	133160	182599	86326.5	98534.8	102164	215704	0.473726	0.502436	0.727186	0.915007	0.666536
AT4G02580.1	NADH-ubiquinone oxidoreductase 24 kDa subunit, putative	0.00809201	1.97914	0.477859	0.429148	0.559551	0.471393	0.611668	0.534393	0.849345	0.0452716	0.117595	0.0537442	0.0641587	0.146289	0.0968227	0.13502	23.45	1	1	24h	2h	16509.3	19611.5	16959.6	20086.5	16189.5	11393.7	22391	18517.6	21246.2	19014.5	18627.6	14720.1	19046.3	20020.4	28877.2	22431	21223	15706.3	27372.4	37026.6	29946	37026.6	0.445878	0.52966	0.458038	0.542488	0.43724
AT4G16760.1;AT4G16760.2	ACX1, ATACX1 - acyl-CoA oxidase 1	0.00813465	2.3353	0.349028	0.306513	0.333735	0.343224	0.377117	0.405373	0.715798	0.0844818	0.045654	0.0792782	0.0298386	0.0842262	0.022446	0.257319	292.49	6	6	24h	2h	423773	415063	265303	288007	378073	303562	445345	326237	284175	337373	397394	351009	298492	469873	424630	413306	454786	414292	1.05449e+06	684111	525801	1.05449e+06	0.401876	0.393615	0.251594	0.273125	0.358537
AT3G05350.1	Metallopeptidase M24 family protein	0.00814384	1.53872	0.627234	0.82486	0.791598	0.561983	0.615794	0.565681	0.536068	0.0596043	0.151697	0.182049	0.0442094	0.0261277	0.0511881	0.0369585	298.39	5	5	2h	24h	246128	237504	204792	270665	365852	268813	344146	215380	309298	224149	194427	198231	232464	228966	214438	211229	186461	223177	181102	199939	207324	365852	0.672753	0.649181	0.559768	0.739822	1
AT3G23050.1	IAA7, AXR2 - indole-3-acetic acid 7	0.0081551	4.05052	0.587631	0.233158	0.379776	0.849065	0.334462	0.652306	0.209619	0.174858	0.127191	0.327285	0.173239	0.119959	0.21662	0.0413994	21.13	1	1	6h	24h	51943.7	43070.2	75834.7	36749.1	16829.5	14210.1	21034.8	16063.6	73318.1	63953.9	96913.7	85990.4	35433.1	42232.2	19576.6	64506	83536.8	41609.3	19719.8	16633.6	24591.4	96913.7	0.535979	0.444417	0.782497	0.379194	0.173654
AT1G47420.1	SDH5 - succinate dehydrogenase 5	0.00828882	1.70194	0.731568	0.521715	0.553616	0.805718	0.627323	0.511043	0.869764	0.0517799	0.0819167	0.167248	0.0478262	0.0684915	0.0847691	0.148217	152.66	2	2	24h	10h	182604	158452	170880	100010	129011	136064	160278	141754	85377	188623	176460	198741	161603	147651	129733	139375	118388	99853.5	210122	233260	165260	233260	0.782838	0.679293	0.732573	0.42875	0.553078
AT5G35100.1;AT5G35100.2	Cyclophilin-like peptidyl-prolyl cis-trans isomerase family protein	0.00842399	1.36599	0.850265	0.924376	0.860257	0.68739	0.907251	0.676708	0.819054	0.0883056	0.114749	0.0594925	0.0117687	0.0864405	0.0323197	0.129318	225.38	5	5	2h	10h	372626	375607	310675	328923	407153	415129	353309	334546	383498	290996	282471	282599	337669	383881	408329	265659	290858	286245	286978	394323	338738	415129	0.897616	0.904796	0.748383	0.79234	0.980787
AT3G51160.1;AT5G66280.1	MUR1, MUR_1, GMD2 - NAD(P)-binding Rossmann-fold superfamily protein	0.00848009	2.0898	0.379609	0.360087	0.431284	0.451879	0.492198	0.625929	0.752512	0.0616359	0.0695523	0.040397	0.0164284	0.0680276	0.190184	0.223221	203.35	4	3	24h	2h	165695	211180	229407	204329	220763	150011	222437	253779	212597	248004	242771	230932	224722	297044	264335	376204	405901	217580	532374	367943	301536	532374	0.311238	0.396675	0.430913	0.383807	0.414677
AT3G19010.1;AT3G19010.2;AT3G19010.3	2-oxoglutarate (2OG) and Fe(II)-dependent oxygenase superfamily protein	0.00850722	2.29938	0.452393	0.369291	0.409007	0.508215	0.580626	0.522864	0.84914	0.0472124	0.130883	0.0542675	0.0986242	0.104546	0.143677	0.16674	623.71	10	9	24h	2h	1.19005e+06	1.46569e+06	1.31341e+06	874892	1.52163e+06	843516	1.37826e+06	1.08726e+06	1.12298e+06	1.70027e+06	1.60035e+06	1.15828e+06	1.869e+06	1.88013e+06	1.34508e+06	1.90507e+06	1.60684e+06	1.07553e+06	2.56574e+06	2.92456e+06	1.95977e+06	2.92456e+06	0.406915	0.501167	0.449097	0.299154	0.520295
AT5G12040.1;AT5G12040.2	Nitrilase/cyanide hydratase and apolipoprotein N-acyltransferase family protein	0.00850964	1.52783	0.755169	0.896877	0.645061	0.587029	0.791362	0.603145	0.791234	0.144088	0.169802	0.0989387	0.0475904	0.0272672	0.0198544	0.0556089	364.73	6	6	2h	6h	583216	458299	403922	447185	631470	638019	400395	479524	354765	367955	407650	348002	496186	524936	493589	399244	375511	379700	480222	545494	488753	638019	0.914104	0.718316	0.633087	0.700896	0.989736
AT4G16060.1	unknown protein	0.00854068	1.97412	0.766125	0.691728	0.688872	0.425787	0.840555	0.622212	0.448705	0.0408065	0.157188	0.0104637	0.101545	0.236041	0.116754	0.103376	45	2	1	8h	6h	16343.3	14699.7	15403.4	10649.2	16976.1	14310.6	13772.2	13827.6	14163	9288.46	6297.74	10227.1	11506.5	19243.8	20208.3	15237.3	11738.6	10745.7	9239.57	6897.85	11065.3	20208.3	0.80874	0.727407	0.762229	0.52697	0.840056
ATCG00800.1	structural constituent of ribosome	0.00861493	2.69113	0.534564	0.522137	0.596448	0.310907	0.527387	0.836691	0.415826	0.0986976	0.0860036	0.262705	0.0714629	0.0328495	0.143659	0.0859616	821.34	11	11	10h	6h	750967	725787	1.00167e+06	952214	691437	777157	1.32177e+06	510032	933542	580206	361784	499481	869448	768931	806771	1.12791e+06	1.20584e+06	1.54545e+06	786011	523706	618198	1.54545e+06	0.485922	0.469629	0.648141	0.61614	0.447402
AT2G44530.1	Phosphoribosyltransferase family protein	0.0087413	7.11986	0.0766329	0.468721	0.532585	0.385134	0.444237	0.545616	0.424175	0.0140313	0.208836	0.0970577	0.0783167	0.485465	0.262202	0.0963938	32.93	1	1	10h	0h	305.032	210.777	276.815	2260.8	839.09	1748.16	1677.48	2220.65	1610.46	1126.92	1221.8	1634.77	3447.71	354.908	792.185	2729.08	929.945	1984.35	1079.77	1628.72	1678.81	3447.71	0.0884738	0.0611353	0.0802896	0.655739	0.243376
AT5G06760.1	LEA4-5 - Late Embryogenesis Abundant 4-5	0.00899886	8.49533	0.768708	0.090486	0.130098	0.17502	0.343116	0.190199	0.264532	0.256974	0.041588	0.0756075	0.0280274	0.164633	0.144567	0.140833	53.72	1	1	0h	2h	3466.75	4258.71	2095.65	588.22	306.331	261.51	695.041	781.496	185.613	609.569	792.813	833.693	656.397	1787.8	1939.5	610.143	319.096	1500.77	1666.95	481.261	1231.48	4258.71	0.814039	1	0.492085	0.138122	0.0719304
AT5G11450.1	Mog1/PsbP/DUF1795-like photosystem II reaction center PsbP family protein	0.00905099	1.34879	0.869606	0.73155	0.654651	0.742918	0.665851	0.699841	0.644732	0.114759	0.059325	0.0232477	0.0766961	0.0407279	0.0532539	0.0353863	165.07	3	3	0h	24h	303945	288885	368488	294573	260053	254077	246943	245370	231381	241497	294157	285614	234744	238802	262529	247002	280536	246111	234645	251831	226251	368488	0.824844	0.783973	1	0.79941	0.70573
AT3G46970.1	ATPHS2, PHS2 - alpha-glucan phosphorylase 2	0.00940617	1.37675	0.896716	0.882244	0.798593	0.674296	0.673407	0.652384	0.89817	0.0627841	0.0334093	0.136836	0.103209	0.0244373	0.114844	0.0953232	1202.43	22	21	24h	10h	2.66958e+06	2.65621e+06	2.99922e+06	2.84582e+06	2.64661e+06	2.69822e+06	2.90191e+06	2.05537e+06	2.45676e+06	2.23114e+06	1.7206e+06	2.30836e+06	2.11988e+06	1.99705e+06	2.1349e+06	2.42294e+06	1.87902e+06	1.7547e+06	3.09463e+06	2.50996e+06	2.73392e+06	3.09463e+06	0.86265	0.858328	0.96917	0.9196	0.855226
AT5G23540.1;AT5G23540.2	Mov34/MPN/PAD-1 family protein	0.00954742	1.4917	0.632043	0.745656	0.853157	0.771154	0.739884	0.916595	0.942816	0.126182	0.0934385	0.0913927	0.0827725	0.0516698	0.0906103	0.057379	492.19	7	7	24h	0h	338853	458297	321584	437621	496198	386012	545881	442716	521514	505754	408342	450868	401670	449786	458159	590009	483917	548473	558311	589058	521442	590009	0.574318	0.776762	0.545049	0.741719	0.841
ATCG00900.1	RPS7.1, RPS7 - Ribosomal protein S7p/S5e family protein	0.00959906	1.916	0.773903	0.64331	0.500316	0.476108	0.583737	0.912223	0.693861	0.187423	0.106191	0.178945	0.0691126	0.0139696	0.122543	0.0929624	190.99	4	4	10h	6h	589434	447332	733077	540559	397009	533621	538904	303016	302255	363883	309787	415144	456976	436632	441344	588665	762302	735202	609855	498985	477956	762302	0.773229	0.586817	0.961662	0.709114	0.520803
AT2G17390.1	AKR2B - ankyrin repeat-containing 2B	0.00964478	1.44677	0.588006	0.611436	0.850712	0.75546	0.76399	0.738115	0.820898	0.0932527	0.0158429	0.144847	0.0729182	0.0676739	0.0863122	0.0719683	480.98	9	5	4h	0h	396162	525521	412197	474329	462331	450370	756160	537447	636218	575649	514043	624055	557312	539863	635923	627687	548483	498230	636036	665858	560297	756160	0.523912	0.694987	0.545119	0.627287	0.611419
AT1G13750.1	Purple acid phosphatases superfamily protein	0.00977024	382.84	0.620871	0.147556	0.38026	0.182467	0.481018	0.419093	0.00162175	0.499847	0.137043	0.338615	0.168672	0.208324	0.0582626	0.00143023	67.74	1	1	0h	24h	1351.23	24829.3	20066.8	6862.7	88.601	4039.81	16671.1	11438.2	215.447	8485.96	4962.19	143.384	10109	7937.96	17783	9217.2	12016.5	9983.58	67.1086	0	53.692	24829.3	0.0544211	1	0.808192	0.276396	0.00356841
AT1G16080.1	unknown protein	0.0100226	1.18573	0.956331	0.938882	0.937356	0.954831	0.884736	0.903919	0.806533	0.024787	0.0483192	0.0554489	0.0333741	0.00751353	0.0815583	0.0313064	832.21	18	17	0h	24h	2.31844e+06	2.41842e+06	2.43175e+06	2.28854e+06	2.26461e+06	2.48466e+06	2.23522e+06	2.2925e+06	2.49865e+06	2.40934e+06	2.29316e+06	2.45487e+06	2.22628e+06	2.18982e+06	2.21584e+06	2.16273e+06	2.49262e+06	2.12039e+06	1.92517e+06	2.06615e+06	2.0544e+06	2.49865e+06	0.927876	0.967892	0.973226	0.915912	0.906333
AT3G25660.1	Amidase family protein	0.0100247	1.4172	0.816937	0.851896	0.74047	0.777661	0.809318	0.656751	0.601113	0.121642	0.132816	0.0310338	0.025167	0.0616231	0.0471236	0.0754305	397.15	7	7	2h	24h	190702	211435	254595	267965	217675	199195	193777	193463	208021	216170	204671	204317	224327	197943	228338	187358	178204	162397	137998	175630	169604	267965	0.711668	0.789038	0.950106	1	0.812325
ATCG00190.1	RPOB - RNA polymerase subunit beta	0.0102004	2.10419	0.536496	0.405246	0.651399	0.677956	0.659413	0.755355	0.852714	0.0400618	0.0940814	0.144465	0.123116	0.120205	0.230209	0.0850176	22.99	1	1	24h	2h	63181.7	67326	57964	59620.9	44589.7	38152.9	59359.3	93193.1	76284.7	74033.3	68416.2	95717.2	88072.2	61313.1	82267	84672.3	117100	63584.2	100174	109644	89740.9	117100	0.539552	0.574943	0.494994	0.509143	0.380782
AT2G44760.1	Domain of unknown function (DUF3598)	0.0102129	7.66686	0.353785	0.696045	0.401562	0.197803	0.310065	0.0907861	0.40121	0.0647485	0.367256	0.0671407	0.0489897	0.177996	0.0374194	0.29886	52.36	1	1	2h	10h	21105	16015.6	23158.4	56794.4	45444.8	16355.1	23150.3	26436.1	18832.9	8654.75	14182.6	10865	22227.5	6016.58	24585.8	2750.12	5941.02	6777.28	12250.4	13742.1	42366.9	56794.4	0.371605	0.281993	0.407758	1	0.800163
AT4G38220.1	Peptidase M20/M25/M40 family protein	0.0102555	1.58563	0.871905	0.908759	0.787428	0.830357	0.874202	0.573121	0.880272	0.0165599	0.0450948	0.156309	0.143133	0.109531	0.0666244	0.11608	171.43	4	4	2h	10h	432142	429998	417165	439042	425619	468719	307365	387799	460191	465597	328971	423776	378727	419090	484858	262234	260759	317920	426772	489084	375724	489084	0.883574	0.879189	0.852952	0.897681	0.870236
AT2G17340.1	Uncharacterised conserved protein (UCP030210)	0.0103476	1.69261	0.481737	0.676121	0.815395	0.660461	0.64545	0.581235	0.655652	0.0910232	0.0478827	0.161657	0.0497088	0.0447193	0.0425556	0.107297	150.09	2	2	4h	0h	147976	160214	109751	180023	199894	206664	289190	202183	216038	204536	192548	175911	185774	200009	174189	168246	180314	155702	175252	225215	168356	289190	0.51169	0.554009	0.379512	0.622508	0.691222
AT4G19170.1	NCED4, CCD4 - nine-cis-epoxycarotenoid dioxygenase 4	0.0104387	5.07197	0.747428	0.282382	0.352687	0.380187	0.170571	0.147364	0.172943	0.426245	0.0947481	0.109439	0.135638	0.0483854	0.0529029	0.0821023	119	3	3	0h	10h	7770.4	30436.4	30040.2	11416.5	5652.71	8714.86	10435	14205.1	7563.49	14015.6	13893.9	6805.06	3765.31	6706.64	5102.71	3432.81	3684.06	6338.84	3549.91	4110.3	8131.03	30436.4	0.2553	1	0.986984	0.375095	0.185722
AT4G12290.1	Copper amine oxidase family protein	0.0105355	2.34368	0.441607	0.347377	0.493365	0.554245	0.319185	0.498716	0.748069	0.209577	0.0491572	0.0640003	0.026995	0.0174617	0.111638	0.231248	34.1	1	1	24h	8h	13525.8	15739.8	31046.5	13263.3	16732.7	17446.7	23523	19164.5	24693.3	25023.8	26551.4	24120.1	14174.5	15441.5	13976.3	18540.1	28367.2	21204.3	45524.6	24832	31810	45524.6	0.297109	0.345741	0.681972	0.291342	0.367552
AT1G11860.1	Glycine cleavage T-protein family	0.0105836	1.21833	0.771506	0.880246	0.931966	0.798283	0.815637	0.809454	0.764954	0.0429323	0.0194151	0.0726062	0.051951	0.0141812	0.0350066	0.0679029	2210.59	29	29	4h	24h	1.7345e+07	1.74012e+07	1.57514e+07	1.94479e+07	1.94512e+07	1.87159e+07	2.18178e+07	1.86656e+07	2.05169e+07	1.85101e+07	1.6247e+07	1.74932e+07	1.8003e+07	1.74398e+07	1.79435e+07	1.70258e+07	1.85081e+07	1.74476e+07	1.49846e+07	1.76629e+07	1.74213e+07	2.18178e+07	0.794993	0.797571	0.721954	0.89138	0.891531
AT4G01700.1	Chitinase family protein	0.0106473	20.6765	0.587705	0.0487668	0.311384	0.239252	0.035643	0.461459	0.736973	0.434772	0.0844666	0.316542	0.1409	0.0617355	0.432407	0.223134	51.14	1	1	24h	8h	1749.06	13102.2	8249.45	1916.86	0	0	2118.33	1277	8844.14	4743.57	1119.18	3541.44	0	1401.01	0	1586.85	4130.45	12421.1	8865.31	12893.6	7209.11	13102.2	0.133493	1	0.629621	0.1463	0
AT1G74970.1	RPS9, TWN3 - ribosomal protein S9	0.0106523	1.66026	0.910763	0.63227	0.635918	0.548566	0.631385	0.906456	0.773906	0.123595	0.11847	0.158688	0.0952061	0.0329089	0.072117	0.125559	415.97	6	6	0h	6h	1.18541e+06	912401	1.14108e+06	874967	597796	775737	932123	557238	772111	736806	522622	691400	792903	732540	719912	975816	1.12477e+06	1.12299e+06	1.08245e+06	793371	876376	1.18541e+06	1	0.769691	0.962599	0.738113	0.504294
AT3G55410.1	2-oxoglutarate dehydrogenase, E1 component	0.0107261	1.44031	0.610301	0.573045	0.580564	0.594401	0.619839	0.626721	0.825363	0.0316915	0.0106964	0.0190779	0.0297908	0.0358791	0.0872333	0.162903	1307.26	20	15	24h	2h	1.06322e+06	1.05545e+06	1.15732e+06	1.03041e+06	1.04143e+06	1.00417e+06	1.04746e+06	1.06775e+06	1.00116e+06	1.10842e+06	1.0776e+06	1.00463e+06	1.14371e+06	1.1485e+06	1.03499e+06	1.2397e+06	1.17996e+06	944478	1.78928e+06	1.42887e+06	1.21226e+06	1.78928e+06	0.594217	0.589877	0.64681	0.575879	0.58204
AT3G54210.1	Ribosomal protein L17 family protein	0.0107698	1.75294	0.898611	0.555176	0.53462	0.512631	0.593495	0.835931	0.698685	0.124902	0.1832	0.104951	0.0599419	0.0428135	0.146024	0.0554673	145.78	3	2	0h	6h	295909	224920	278803	210087	104470	179469	161020	126298	188415	156120	132595	167451	190564	167025	170534	233607	296618	213631	224075	206454	191198	296618	0.997609	0.758282	0.939942	0.708274	0.352204
AT3G01480.1;AT3G01480.2	CYP38, ATCYP38 - cyclophilin 38	0.0111023	1.22497	0.934546	0.85445	0.847314	0.767125	0.828092	0.762911	0.827946	0.0640504	0.0829703	0.0429236	0.0267465	0.0123948	0.0117881	0.0529106	1158.64	13	13	0h	10h	7.25706e+06	6.76096e+06	6.32814e+06	5.52583e+06	6.68273e+06	6.39381e+06	6.4999e+06	5.90508e+06	6.04205e+06	5.79065e+06	5.46878e+06	5.44177e+06	5.90855e+06	6.03885e+06	6.08113e+06	5.47867e+06	5.63476e+06	5.49605e+06	5.82088e+06	6.45016e+06	5.75431e+06	7.25706e+06	1	0.931639	0.871998	0.761442	0.92086
AT2G37760.1	NAD(P)-linked oxidoreductase superfamily protein	0.0111465	6.90251	0.168623	0.105514	0.18745	0.255947	0.315007	0.284866	0.728308	0.0726355	0.049789	0.114453	0.0559495	0.168952	0.07349	0.381649	164.79	4	4	24h	2h	17620.9	22164	8537.2	4630.52	13399.3	12207	11846	11344.6	30526.7	26345.8	18414.5	28585.8	19866.3	48695.4	21709.4	33343	28736.5	19553.9	95522.8	85297.2	27890.1	95522.8	0.184468	0.232029	0.0893734	0.0484756	0.140274
AT5G61130.1	PDCB1 - plasmodesmata callose-binding protein 1	0.0112567	48.1095	0.116428	0.0111954	0.357903	0.538607	0.0803281	0.463414	0.060437	0.146135	0.0103813	0.556076	0.107619	0.112805	0.26494	0.021544	20.12	1	1	6h	2h	770.868	512.919	5692.16	224.761	15.6806	430.347	696.092	776.01	19972.1	11990.6	8275.22	12005.5	4202.62	193.548	416.791	7966.42	15072.2	4727.48	1683.48	846.764	1090.91	19972.1	0.0385972	0.0256818	0.285006	0.0112538	0.000785124
AT4G05160.1	AMP-dependent synthetase and ligase family protein	0.0112593	1.91559	0.627474	0.464842	0.520462	0.70668	0.446578	0.622509	0.855459	0.0890001	0.0836174	0.0850902	0.0443127	0.166888	0.110502	0.170036	342.5	7	7	24h	8h	161518	132269	123907	119445	82953.7	107035	119493	132042	94923.7	149073	167872	153474	78134	141849	77292.9	164987	132459	116942	221892	199318	148248	221892	0.727912	0.596099	0.55841	0.538302	0.373848
AT2G26080.1	AtGLDP2, GLDP2 - glycine decarboxylase P-protein 2	0.0112676	1.34441	0.672037	0.76947	0.903492	0.812662	0.797205	0.773827	0.776986	0.0158722	0.0526606	0.0915715	0.049488	0.052037	0.0649991	0.0609409	2747.21	47	18	4h	0h	3.62181e+06	3.76082e+06	3.78456e+06	4.58067e+06	4.19741e+06	4.00815e+06	5.53897e+06	4.94439e+06	4.52989e+06	4.4635e+06	4.24807e+06	4.79237e+06	4.74725e+06	4.22482e+06	4.27503e+06	4.54273e+06	4.44126e+06	3.87463e+06	4.01416e+06	4.67445e+06	4.22251e+06	5.53897e+06	0.653877	0.678974	0.68326	0.826988	0.757795
AT4G27450.1	Aluminium induced protein with YGL and LRDR motifs	0.0113569	4.1816	0.583612	0.206991	0.219669	0.142058	0.180148	0.139567	0.322322	0.405032	0.0453091	0.0705494	0.0242365	0.0247531	0.0237502	0.046633	108.99	3	3	0h	10h	826232	462570	157796	156079	213623	143367	231603	195366	117524	134494	122271	95353	131793	171519	143219	102357	137891	105696	245273	310782	242884	826232	1	0.559854	0.190982	0.188904	0.25855
AT4G38970.1;AT4G38970.2	FBA2 - fructose-bisphosphate aldolase 2	0.0113591	1.23314	0.889339	0.958811	0.938588	0.892601	0.86897	0.846644	0.777536	0.0275662	0.0342749	0.0768946	0.0401587	0.0277786	0.0161408	0.0796606	3628.16	43	26	2h	24h	1.30965e+08	1.24361e+08	1.31565e+08	1.33544e+08	1.43223e+08	1.40345e+08	1.4501e+08	1.39706e+08	1.23599e+08	1.2279e+08	1.33641e+08	1.31879e+08	1.3062e+08	1.24237e+08	1.23172e+08	1.20885e+08	1.22041e+08	1.25391e+08	9.9715e+07	1.16821e+08	1.21716e+08	1.4501e+08	0.90314	0.857598	0.907279	0.920928	0.987674
ATCG00820.1	RPS19 - ribosomal protein S19	0.0117214	1.98134	0.857958	0.495982	0.513979	0.433019	0.557901	0.73101	0.660627	0.124604	0.0761178	0.171055	0.151962	0.0458887	0.0593689	0.0782475	114.6	2	2	0h	6h	422064	401289	523138	256241	221358	300802	362316	183952	260377	310469	152383	216734	318007	286755	270816	400799	399899	346560	391672	331707	313420	523138	0.806793	0.767081	1	0.489815	0.423136
ATCG00660.1	RPL20 - ribosomal protein L20	0.0118617	3.43449	0.779149	0.268272	0.293974	0.323126	0.322918	0.921378	0.473418	0.113069	0.172424	0.101238	0.148037	0.0295424	0.126108	0.140265	40.26	1	1	10h	2h	5549.4	4801.46	6422.61	2415.19	517.837	2842.33	1495.51	2911.54	1921.6	1107.22	3090.77	2758.26	2077.95	2392.27	2481.55	5567.98	7091.4	7175.98	2246.41	3831.91	4113.4	7175.98	0.77333	0.669101	0.895014	0.336565	0.0721625
AT4G11150.1;AT1G64200.1;AT3G08560.1	TUF, emb2448, TUFF, VHA-E1 - vacuolar ATP synthase subunit E1	0.0119444	1.35476	0.850163	0.729413	0.782391	0.788232	0.739886	0.690863	0.935955	0.0499684	0.0356846	0.0920761	0.0616329	0.104502	0.0274152	0.063594	594.97	10	10	24h	10h	1.04098e+06	1.16675e+06	1.1356e+06	923737	1.00978e+06	934956	923370	994693	1.15875e+06	1.04918e+06	1.10491e+06	945694	839028	958360	1.11228e+06	880324	889791	946761	1.31086e+06	1.22571e+06	1.14415e+06	1.31086e+06	0.794119	0.890066	0.866303	0.70468	0.770321
AT5G51970.1	GroES-like zinc-binding alcohol dehydrogenase family protein	0.0120028	1.20387	0.923103	0.798984	0.905666	0.889222	0.833123	0.792855	0.766778	0.0691305	0.0222273	0.0429101	0.0430438	0.0445254	0.0863238	0.00889991	573.62	11	11	0h	24h	2.36998e+06	2.4715e+06	2.73637e+06	2.15821e+06	2.2561e+06	2.14462e+06	2.53059e+06	2.34375e+06	2.56037e+06	2.4963e+06	2.29735e+06	2.50606e+06	2.17546e+06	2.41366e+06	2.25007e+06	2.36954e+06	2.23015e+06	1.90893e+06	2.12442e+06	2.09383e+06	2.07631e+06	2.73637e+06	0.866103	0.903204	1	0.788714	0.824489
AT3G55010.1	ATPURM, PUR5 - phosphoribosylformylglycinamidine cyclo-ligase, chloroplast / phosphoribosyl-aminoimidazole synthetase / AIR synthase (PUR5)	0.0121757	1.3066	0.719921	0.712234	0.927751	0.797513	0.726214	0.710049	0.814966	0.0422674	0.0505337	0.0719148	0.077156	0.0581901	0.0272764	0.107273	140.77	3	3	4h	10h	276062	294824	262341	265149	297214	261968	357662	330309	385796	289614	342033	291384	300002	284711	255798	279038	280931	261832	311267	357278	274686	385796	0.715566	0.764197	0.68	0.687278	0.770391
AT1G22400.1	UGT85A1, ATUGT85A1 - UDP-Glycosyltransferase superfamily protein	0.0124597	2.39561	0.339334	0.447454	0.451311	0.42315	0.505176	0.471646	0.812909	0.0954779	0.0540947	0.0842644	0.0496772	0.124376	0.160129	0.166299	152.63	5	5	24h	0h	273543	263149	156155	293445	345622	274539	288675	371473	261333	302857	311827	249299	438031	274157	319274	444690	279231	239080	464101	680595	515091	680595	0.401917	0.386646	0.229438	0.43116	0.507823
AT5G43440.1;AT5G59540.1	2-oxoglutarate (2OG) and Fe(II)-dependent oxygenase superfamily protein	0.0125133	1.7784	0.50281	0.485792	0.709679	0.86393	0.528919	0.766119	0.584158	0.116453	0.0417192	0.0794633	0.159439	0.106233	0.173121	0.116666	31.02	1	1	6h	2h	771.013	1225.58	1144.87	1006.89	1100.91	927.34	1397.17	1368.42	1668.35	2082.6	1433.86	1881.2	1356.83	981.922	965.836	1713.56	1882.25	1190.75	1155	1484.4	1010.31	2082.6	0.370216	0.588485	0.549729	0.483475	0.528621
AT5G18470.1	Curculin-like (mannose-binding) lectin family protein	0.0125247	2.92622	0.267602	0.337678	0.301211	0.313781	0.48201	0.5235	0.783062	0.110687	0.0904681	0.112783	0.137759	0.0670675	0.114834	0.238728	116.65	1	1	24h	0h	22060.7	29076	11817	18723.6	28075.1	32640.4	33375.4	21358.2	16126.5	21287	36678.5	15851.9	31879.6	41936.3	39577.5	49107.2	42717.1	31329.8	64449.7	78417.1	41349.5	78417.1	0.281325	0.370787	0.150694	0.238769	0.358022
AT5G03630.1	ATMDAR2 - Pyridine nucleotide-disulphide oxidoreductase family protein	0.0125742	1.64491	0.641759	0.561823	0.535188	0.592175	0.671839	0.685228	0.880339	0.0566523	0.138049	0.0546225	0.0404591	0.0662856	0.0681142	0.157332	1307.67	18	16	24h	4h	1.92e+06	2.06944e+06	1.73334e+06	1.34001e+06	2.12945e+06	1.5405e+06	1.63742e+06	1.72478e+06	1.41025e+06	1.76041e+06	1.88037e+06	1.63984e+06	1.88742e+06	2.22446e+06	1.87913e+06	2.15521e+06	2.15218e+06	1.80302e+06	2.97244e+06	2.7908e+06	2.08703e+06	2.97244e+06	0.645933	0.696209	0.583135	0.450809	0.716398
AT3G63490.1;AT3G63490.2	Ribosomal protein L1p/L10e family	0.0126332	1.65947	0.886904	0.556224	0.576032	0.534452	0.617942	0.793743	0.672557	0.135688	0.062812	0.181434	0.0984048	0.0255619	0.0226644	0.0481619	666.41	11	10	0h	6h	2.39911e+06	1.91161e+06	2.5957e+06	1.451e+06	1.27727e+06	1.60311e+06	1.47758e+06	1.03332e+06	1.97472e+06	1.55697e+06	1.09351e+06	1.51136e+06	1.60551e+06	1.66957e+06	1.5369e+06	2.12235e+06	2.0533e+06	2.00532e+06	1.82487e+06	1.81078e+06	1.60163e+06	2.5957e+06	0.924262	0.736451	1	0.559002	0.492069
AT1G74100.1	SOT16, ATSOT16, CORI-7, ATST5A - sulfotransferase 16	0.0127251	2.30521	0.366704	0.367547	0.49159	0.473732	0.558801	0.554971	0.845328	0.109253	0.117322	0.123579	0.0499539	0.0299406	0.175205	0.172011	127.17	3	2	24h	0h	41763	62328.7	77760.9	61450	79794.9	41025.8	102808	78801.8	62175	85402	80283	69244.4	97592.4	87747.9	91775.6	123297	66375.5	85544.1	144790	165304	109114	165304	0.252644	0.377056	0.470412	0.37174	0.482716
AT2G40490.1	HEME2 - Uroporphyrinogen decarboxylase	0.0127453	1.39727	0.796226	0.914481	0.840355	0.81505	0.857322	0.801238	0.654479	0.0786918	0.0819686	0.0310731	0.00930865	0.0415824	0.011993	0.120087	878.55	15	15	2h	24h	4.23495e+06	3.9634e+06	3.47593e+06	4.08874e+06	4.88734e+06	4.43206e+06	3.9475e+06	4.24982e+06	4.12397e+06	3.94921e+06	3.96602e+06	4.03505e+06	4.10622e+06	4.0421e+06	4.42175e+06	3.98169e+06	3.89688e+06	3.8692e+06	2.57426e+06	3.73901e+06	3.28271e+06	4.88734e+06	0.866513	0.810953	0.711211	0.836597	1
AT3G18190.1	TCP-1/cpn60 chaperonin family protein	0.0128429	1.75989	0.505758	0.830828	0.799859	0.633489	0.767915	0.89008	0.729776	0.157645	0.0852095	0.184552	0.076959	0.0389694	0.0561909	0.0104944	431.45	6	6	10h	0h	264948	248618	140017	333973	400150	339543	430762	274140	328744	264004	245076	309569	331865	313490	347011	355468	396898	397870	309289	315823	317967	430762	0.615069	0.577159	0.325045	0.775309	0.928936
AT5G16290.1	VAT1 - VALINE-TOLERANT 1	0.012881	2.93625	0.233434	0.685422	0.531577	0.396978	0.481632	0.5878	0.29572	0.0387634	0.0529203	0.410257	0.0349544	0.055154	0.114674	0.0695984	24.39	1	1	2h	0h	5523.69	7196.47	7673.09	19744.1	18538.1	21597.5	29120.6	10441.8	6877.13	10442.2	12433.4	11805.1	12201.1	15226.7	14648.4	19223.5	13266.8	18861	6271.32	9766.32	9796.97	29120.6	0.189683	0.247126	0.263494	0.678012	0.636597
ATCG01120.1	RPS15 - chloroplast ribosomal protein S15	0.0130201	2.11192	0.779805	0.53872	0.543154	0.43244	0.663107	0.913278	0.68716	0.204819	0.0698818	0.0608619	0.139853	0.075867	0.0293078	0.206103	118.57	2	2	10h	6h	98830	78984.6	132755	81924.2	68517.3	64112.6	81311.9	66188.9	68819.2	68343.6	35971.7	67910.9	96352.7	76834.4	90905.8	117554	125308	120866	119991	65528.1	88153	132755	0.744452	0.594964	1	0.617106	0.516117
AT5G41850.1	alpha/beta-Hydrolases superfamily protein	0.0132286	2.01238	0.765564	0.531328	0.814387	0.763408	0.404689	0.554959	0.520429	0.216533	0.148158	0.203612	0.134559	0.0776856	0.0968338	0.0448789	25.87	1	1	4h	8h	9257.54	16667.7	13522.7	12059.5	7509.97	7808.84	10247.3	14540.4	17176	13864.5	10518.7	14953.7	8490.42	6235.16	6127.21	8688.45	11447.9	8459.53	8074.02	9189.06	9553.54	17176	0.538981	0.970407	0.787303	0.702112	0.437237
AT3G09840.1;AT3G53230.1;AT5G03340.1	CDC48, ATCDC48, CDC48A - cell division cycle 48	0.0132715	1.65499	0.471713	0.486716	0.513409	0.504754	0.550166	0.620939	0.780681	0.0383971	0.0841605	0.066575	0.0667692	0.0346837	0.0525669	0.202627	1672.83	27	27	24h	0h	3.00268e+06	3.41593e+06	3.5086e+06	3.85887e+06	3.63963e+06	2.74445e+06	4.12796e+06	3.43982e+06	3.23691e+06	4.0792e+06	3.31662e+06	3.22673e+06	4.07975e+06	3.90021e+06	3.5983e+06	4.6156e+06	4.51825e+06	3.93381e+06	7.015e+06	5.20236e+06	4.21208e+06	7.015e+06	0.428037	0.486946	0.500157	0.550088	0.518835
AT5G65220.1	Ribosomal L29 family protein	0.0132854	1.84371	0.874825	0.601569	0.547934	0.474491	0.592278	0.836607	0.707681	0.142152	0.106543	0.18019	0.0294151	0.0955249	0.143045	0.119698	290.25	3	2	0h	6h	324937	258847	359368	256979	181028	210547	264046	134835	191847	182554	162744	166252	252308	196349	189879	243407	315668	342873	303251	237234	222468	359368	0.904192	0.720284	1	0.715087	0.50374
AT2G21370.2;AT2G21370.1	XK-1, XK1 - xylulose kinase-1	0.0133834	1.49813	0.862311	0.848512	0.743507	0.57559	0.673812	0.750899	0.655942	0.124746	0.139916	0.0837855	0.0233039	0.106247	0.0545463	0.0544328	95.24	2	2	0h	6h	52931	65757	70593.5	52983.8	60100.4	73168.3	49000.4	53138.3	61064.7	41878.1	43926.1	40540.7	40453.5	52416.1	55035.5	50971.5	58953.3	54901.4	49125	43568.3	51289.2	73168.3	0.723415	0.898709	0.96481	0.724136	0.821399
AT4G37980.1;AT4G37980.2	ELI3-1, ELI3, ATCAD7, CAD7 - elicitor-activated gene 3-1	0.0133834	1.34801	0.651684	0.766976	0.878478	0.699924	0.786446	0.732134	0.65193	0.0608922	0.0355327	0.109461	0.0345133	0.11329	0.022504	0.0484639	894.47	15	13	4h	0h	1.0078e+06	1.19607e+06	1.03859e+06	1.23932e+06	1.34007e+06	1.23672e+06	1.40611e+06	1.30627e+06	1.65851e+06	1.13654e+06	1.11974e+06	1.22621e+06	1.08779e+06	1.40084e+06	1.42435e+06	1.1712e+06	1.23406e+06	1.23749e+06	988465	1.13018e+06	1.12504e+06	1.65851e+06	0.607656	0.721175	0.626222	0.747252	0.807996
AT3G09440.1	Heat shock protein 70 (Hsp 70) family protein	0.013396	1.74388	0.511111	0.463989	0.583818	0.562889	0.593253	0.663398	0.809141	0.0479798	0.0337037	0.104969	0.0439635	0.0341499	0.109176	0.197082	2535.37	36	11	24h	2h	1.07505e+06	1.28428e+06	1.25395e+06	1.0983e+06	1.17023e+06	1.01162e+06	1.53309e+06	1.50354e+06	1.09064e+06	1.3974e+06	1.37437e+06	1.20756e+06	1.35243e+06	1.35064e+06	1.49091e+06	1.61698e+06	1.78948e+06	1.28341e+06	2.35649e+06	1.93479e+06	1.42892e+06	2.35649e+06	0.456209	0.544998	0.532125	0.466075	0.496601
AT1G36160.1	ACC1, AT-ACC1, EMB22, GK, PAS3 - acetyl-CoA carboxylase 1	0.0134192	2.89509	0.368044	0.602809	0.753061	0.280147	0.692351	0.811051	0.415729	0.178678	0.0511899	0.239099	0.081559	0.197007	0.262677	0.105798	135.87	3	2	10h	6h	19103.2	16351.3	6275.92	25000	21435.7	21913.6	37172.4	19131	29082.2	7053.71	11991	12719.7	29398.2	17651.8	31452	37794.9	19316.8	34849.1	13960.9	12888.4	20287.9	37794.9	0.505445	0.432634	0.166052	0.661466	0.567159
AT1G03600.1	PSB27 - photosystem II family protein	0.0134971	1.75921	0.900948	0.66359	0.724249	0.512133	0.59123	0.620801	0.633256	0.090735	0.080672	0.140269	0.138249	0.0103158	0.0514684	0.0649171	326.02	4	4	0h	6h	1.84463e+06	2.24448e+06	1.97736e+06	1.69546e+06	1.41713e+06	1.35566e+06	1.71237e+06	1.27643e+06	1.88788e+06	1.42616e+06	813978	1.20828e+06	1.33658e+06	1.3006e+06	1.34383e+06	1.26865e+06	1.41478e+06	1.49669e+06	1.57891e+06	1.29148e+06	1.39359e+06	2.24448e+06	0.821853	1	0.88099	0.75539	0.631384
AT4G03200.1	catalytics	0.0137562	1.53723	0.961652	0.670761	0.742503	0.713649	0.625575	0.802655	0.744707	0.0352441	0.0248644	0.138684	0.0646689	0.101972	0.0905724	0.0812999	143.82	3	3	0h	8h	56722.1	52790.1	54128.6	38530.3	36458.5	39152.1	43770.9	49023.8	33554.2	44215.6	36883.2	40340.3	34322.6	30368.7	41760.6	46692.3	49983.9	39908.7	47365.7	38425.6	40932.7	56722.1	1	0.930679	0.954276	0.679282	0.642756
AT1G09750.1	Eukaryotic aspartyl protease family protein	0.0137642	1.49324	0.966648	0.898211	0.910991	0.907799	0.790407	0.773513	0.647351	0.0207014	0.0902592	0.0347046	0.110696	0.0697357	0.16417	0.107927	398.28	6	6	0h	24h	1.19266e+06	1.2398e+06	1.23599e+06	1.04733e+06	1.26501e+06	1.09639e+06	1.1399e+06	1.11613e+06	1.20121e+06	1.26189e+06	1.19133e+06	991894	1.05761e+06	898326	1.04368e+06	832942	1.21632e+06	886235	720800	974827	761084	1.26501e+06	0.942808	0.980076	0.977061	0.827927	1
AT1G19835.1	Plant protein of unknown function (DUF869)	0.0140988	3.14095	0.617	0.249434	0.68015	0.783461	0.281661	0.698699	0.4242	0.200907	0.213911	0.349711	0.174262	0.0482878	0.155613	0.0919741	21.29	1	1	6h	2h	56835	51771.1	91704.4	53614.5	15768.3	11596.6	33196.2	79398.8	108217	86367.3	65184.3	102801	33168.2	33815.6	24458.3	82532.8	87887.9	56413.5	50287.6	34513.6	52916.5	108217	0.525192	0.478399	0.847409	0.495433	0.14571
AT1G04850.1	ubiquitin-associated (UBA)/TS-N domain-containing protein	0.014163	23.2894	0.273676	0.678101	0.437223	0.0291163	0.488865	0.0378917	0.508799	0.0939615	0.466691	0.367165	0.050431	0.396955	0.0656303	0.228694	78.21	1	1	2h	6h	9481.44	10922.7	5268.63	27874.3	31269.1	4467.42	19866.7	20724.2	423.767	0	2731.32	0	19939.9	1219.61	24699.5	0	0	3554.51	12253.9	11325.6	24149.6	31269.1	0.303221	0.349315	0.168493	0.891434	1
AT5G24490.1	30S ribosomal protein, putative	0.0141662	1.72634	0.782544	0.682314	0.840846	0.533803	0.487068	0.633712	0.6128	0.0593607	0.172508	0.159446	0.0857162	0.0623173	0.130524	0.0731292	588.69	8	8	4h	8h	4.17564e+06	4.05524e+06	4.67077e+06	3.17636e+06	3.2288e+06	4.844e+06	4.62416e+06	3.7431e+06	5.4956e+06	2.6209e+06	2.70444e+06	3.47536e+06	2.56672e+06	2.40277e+06	3.06068e+06	2.96971e+06	3.17586e+06	4.3023e+06	2.90382e+06	3.61068e+06	3.58861e+06	5.4956e+06	0.759815	0.737907	0.849911	0.577983	0.587526
AT1G48350.1	Ribosomal L18p/L5e family protein	0.0143324	1.58639	0.915049	0.705406	0.660455	0.581832	0.621399	0.923012	0.74739	0.0923097	0.137575	0.146903	0.104632	0.0754489	0.10083	0.0722334	171.72	3	3	10h	6h	801176	704940	863031	721229	484634	620497	590226	434311	685441	420264	487160	598992	520485	480526	607847	696258	851526	841979	680266	573042	681754	863031	0.928328	0.816819	1	0.835694	0.561549
AT1G31190.1	IMPL1 - myo-inositol monophosphatase like 1	0.0144773	1.31361	0.665379	0.744496	0.840416	0.654489	0.708172	0.656189	0.639774	0.0506124	0.0303489	0.146922	0.0255764	0.0239266	0.0286891	0.0434177	416.7	6	6	4h	24h	523458	490450	449399	570879	537903	528520	733069	521040	594141	472158	466053	501147	502846	516867	537704	498980	486226	457891	443298	459097	504600	733069	0.714064	0.669036	0.613037	0.778752	0.733769
AT1G13270.1;AT1G13270.2	MAP1C, MAP1B - methionine aminopeptidase 1B	0.0146059	1.48742	0.734821	0.837496	0.801176	0.632438	0.563052	0.62909	0.727348	0.06643	0.0933515	0.178535	0.0176798	0.101587	0.0303781	0.0542753	224.51	4	4	2h	8h	788139	690161	666156	918356	776570	749167	972779	728563	636760	624810	625491	595367	660591	476744	505842	579341	619616	636939	669025	685889	767732	972779	0.810194	0.709474	0.684797	0.944055	0.798301
AT1G15950.1;AT1G15950.2	CCR1, IRX4, ATCCR1 - cinnamoyl coa reductase 1	0.0146178	1.78612	0.45892	0.542307	0.651461	0.789457	0.819685	0.653548	0.569145	0.114547	0.0124614	0.0578511	0.196862	0.148945	0.12035	0.0932778	221.05	3	3	8h	0h	109976	158951	101944	142837	145882	149541	188968	179078	158426	204299	164313	269380	192582	266737	203101	208124	176740	143295	155443	177312	127193	269380	0.408257	0.590063	0.378442	0.530243	0.541548
AT1G09340.1	CRB, CSP41B, HIP1.3 - chloroplast RNA binding	0.0148515	1.41298	0.785433	0.896501	0.882523	0.693438	0.819326	0.844752	0.634476	0.0343007	0.0570449	0.139211	0.117605	0.00909232	0.0680787	0.0817049	1890.64	26	25	2h	24h	2.56427e+07	2.79579e+07	2.65481e+07	2.82756e+07	3.18749e+07	3.13318e+07	3.12528e+07	2.47886e+07	3.40146e+07	2.54564e+07	1.89943e+07	2.63103e+07	2.75133e+07	2.80204e+07	2.80735e+07	2.6191e+07	2.92893e+07	3.07214e+07	1.90091e+07	2.12059e+07	2.45293e+07	3.40146e+07	0.753872	0.821937	0.78049	0.831279	0.937095
AT5G38430.1	Ribulose bisphosphate carboxylase (small chain) family protein	0.0152367	1.57378	0.652786	0.614546	0.821029	0.668926	0.646102	0.556477	0.521694	0.0788561	0.0124615	0.200244	0.0153323	0.0796319	0.0239239	0.0344299	1219.01	16	6	4h	24h	4.74835e+07	3.85394e+07	3.90065e+07	3.83183e+07	3.97443e+07	3.96426e+07	6.3844e+07	3.86101e+07	5.47992e+07	4.38298e+07	4.22572e+07	4.20336e+07	4.70263e+07	3.92672e+07	3.74556e+07	3.38504e+07	3.68385e+07	3.58943e+07	3.35284e+07	3.10065e+07	3.5386e+07	6.3844e+07	0.743743	0.603649	0.610966	0.600186	0.622523
AT5G49360.1	BXL1, ATBXL1 - beta-xylosidase 1	0.0157761	2.0095	0.769186	0.459073	0.46216	0.406508	0.403162	0.382775	0.432154	0.235675	0.0476057	0.0655361	0.0460483	0.091005	0.0798686	0.0834634	977.82	15	14	0h	10h	2.21445e+06	1.72422e+06	1.17129e+06	963557	948223	1.138e+06	859268	1.13467e+06	1.07635e+06	995618	792741	912214	740658	816341	1.12134e+06	663529	1.01624e+06	863137	805192	902952	1.1628e+06	2.21445e+06	1	0.778624	0.528933	0.435123	0.428199
AT3G47800.1	Galactose mutarotase-like superfamily protein	0.0160025	Infinity	0.264583	0.0509392	0	0.0292488	0.0743833	0.0914225	0.498397	0.175945	0.0295009	0	0.0241194	0.0657053	0.135011	0.458217	47.31	1	1	24h	4h	5276.69	7626.69	1365.47	316.928	1326.18	1104.02	0	0	0	801.983	749.337	26.0583	0	2238.41	1773.06	0	4431.09	499.289	17976.5	7071.95	1829.85	17976.5	0.293532	0.424258	0.0759587	0.0176301	0.0737729
AT1G35160.1	GRF4, 14-3-3PHI, GF14 PHI - GF14 protein phi chain	0.016064	2.0796	0.584275	0.748853	0.824389	0.396417	0.725517	0.496727	0.607372	0.0926789	0.104673	0.193745	0.116576	0.025013	0.130727	0.21904	1007.55	16	5	4h	6h	181960	206706	248618	314333	262229	240231	224163	311445	363576	191601	130692	110089	257269	274171	259901	153800	235475	152519	310990	160092	191395	363576	0.500472	0.568538	0.683815	0.864561	0.721252
ATCG00780.1	RPL14 - ribosomal protein L14	0.0163171	1.73692	0.904605	0.686777	0.641178	0.520809	0.654384	0.861095	0.737274	0.157655	0.0560527	0.181444	0.0484714	0.0660114	0.122918	0.0729092	345.18	6	6	0h	6h	1.42391e+06	1.03812e+06	1.43658e+06	1.05287e+06	896988	1.00997e+06	1.05584e+06	620651	1.08682e+06	828120	700717	715710	1.04956e+06	886952	883708	1.07534e+06	1.21029e+06	1.42545e+06	1.1735e+06	967855	1.0361e+06	1.43658e+06	0.991183	0.722632	1	0.732903	0.624392
AT3G63140.1	CSP41A - chloroplast stem-loop binding protein of 41 kDa	0.0167214	1.28821	0.866318	0.93181	0.936816	0.825398	0.871916	0.77902	0.727226	0.0527225	0.0640506	0.0561222	0.0769796	0.0764794	0.0127136	0.0977949	1392.16	22	22	4h	24h	1.16305e+07	1.22443e+07	1.08396e+07	1.14973e+07	1.2683e+07	1.31585e+07	1.22578e+07	1.19246e+07	1.33571e+07	1.16179e+07	9.83763e+06	1.16192e+07	1.0827e+07	1.27908e+07	1.1321e+07	1.02664e+07	1.05947e+07	1.03552e+07	8.43346e+06	1.10445e+07	9.66293e+06	1.33571e+07	0.870736	0.916692	0.811525	0.860765	0.949531
AT2G35490.1	Plastid-lipid associated protein PAP / fibrillin family protein	0.0167416	1.61468	0.761532	0.868018	0.808314	0.955529	0.878083	0.685608	0.591777	0.192037	0.0277681	0.080139	0.0385591	0.101714	0.0960034	0.101938	338.59	5	5	6h	24h	204782	339921	317911	322195	339838	321202	297605	279466	338535	353100	351683	377578	362406	288535	343694	292042	220178	264393	190672	265828	213827	377578	0.542356	0.900266	0.841974	0.853318	0.900046
AT1G09590.1	Translation protein SH3-like family protein	0.0169854	1.96865	0.358566	0.500683	0.705889	0.413375	0.544731	0.55601	0.500733	0.0469492	0.0676197	0.260548	0.0452558	0.0781154	0.0709121	0.0796897	136.75	4	4	4h	0h	450555	586281	518037	823562	628226	719355	1.44546e+06	728472	887067	672914	555890	563741	878522	661071	822560	784217	914527	712320	643173	672475	855715	1.44546e+06	0.311705	0.405603	0.35839	0.56976	0.434622
AT2G31670.1	Stress responsive alpha-beta barrel domain protein	0.0173008	1.38317	0.608313	0.688941	0.841401	0.64633	0.715821	0.682943	0.73273	0.0570302	0.0696179	0.140603	0.0485164	0.024674	0.00237222	0.0363903	559.52	10	10	4h	0h	1.06805e+06	1.0323e+06	891237	1.01217e+06	1.24015e+06	1.13579e+06	1.29859e+06	1.20001e+06	1.63928e+06	969278	1.1194e+06	1.08988e+06	1.14399e+06	1.21955e+06	1.15676e+06	1.11696e+06	1.12401e+06	1.11764e+06	1.16169e+06	1.26978e+06	1.17199e+06	1.63928e+06	0.651535	0.629728	0.543674	0.617448	0.756518
AT5G47700.1	60S acidic ribosomal protein family	0.0178269	Infinity	0.0358222	0.565641	0	0	0.115832	0	0.0896814	0.062046	0.47319	0	0	0.117131	0	0.0823383	35.64	1	1	2h	4h	4139.55	0	0	2364.85	24480.2	38519.4	0	0	0	0	0	0	9022.01	4363.32	0	0	0	0	0	4128.56	6234.87	38519.4	0.107467	0	0	0.0613937	0.635528
AT4G34200.1	EDA9 - D-3-phosphoglycerate dehydrogenase	0.0178373	1.76037	0.522332	0.697579	0.713486	0.585842	0.722651	0.667893	0.919501	0.156783	0.0303417	0.120441	0.063583	0.0707857	0.111114	0.131094	581.97	9	6	24h	0h	500904	840719	533153	860306	793068	850406	1.00592e+06	719435	835519	648071	666559	788098	959980	798249	835539	840563	650341	906323	1.19641e+06	1.18477e+06	919120	1.19641e+06	0.418671	0.7027	0.445626	0.719071	0.662871
AT1G73530.1	RNA-binding (RRM/RBD/RNP motifs) family protein	0.0181931	3.7779	0.606827	0.439263	0.560781	0.23336	0.160625	0.365787	0.322212	0.342775	0.171484	0.218438	0.130932	0.0449035	0.0857126	0.0513373	42.23	1	1	0h	8h	6098.55	7395.98	16447.1	6459.69	4865.55	10348.6	6425.52	7969.36	13274.8	5581.18	1430.77	4502.34	3469.32	2406.59	2049.56	5102.44	7639.69	5306.3	4326.48	5732.03	5839.87	16447.1	0.370798	0.449683	1	0.392755	0.29583
AT3G27430.2;AT3G27430.1;AT3G27430.3;AT5G40580.1;AT5G40580.3	PBB1 - N-terminal nucleophile aminohydrolases (Ntn hydrolases) superfamily protein	0.0182514	1.80422	0.703894	0.466065	0.59416	0.664629	0.574934	0.617439	0.840885	0.0794025	0.0378578	0.0737288	0.078577	0.0555776	0.135404	0.199625	297.82	5	5	24h	2h	519125	644135	553652	344915	404855	387039	435929	550546	462779	594683	469985	556471	442468	519616	440275	522800	600227	383009	813055	736435	501566	813055	0.638487	0.792241	0.680953	0.424221	0.497943
AT5G38470.1;AT5G38470.2	RAD23D - Rad23 UV excision repair protein family	0.018821	2.40836	0.590347	0.732965	0.513716	0.324166	0.780707	0.369577	0.774781	0.0819326	0.219517	0.152254	0.088995	0.196036	0.181627	0.214324	114.46	2	2	8h	6h	17515.5	22734.6	22289.1	19373.9	23815.7	34458.2	22556.4	12153.5	19711.3	7990.97	12217	14133.1	25413.3	35312.2	21980	13954.9	6232.75	18964.1	33989.6	28974.1	19113.8	35312.2	0.49602	0.643819	0.631201	0.548646	0.674434
AT4G14890.1	FdC2 - 2Fe-2S ferredoxin-like superfamily protein	0.0188689	1.95949	0.622652	0.848866	0.886152	0.845497	0.757247	0.868523	0.452237	0.280671	0.107169	0.0727078	0.0856302	0.21953	0.117517	0.083648	275.15	4	4	4h	24h	237045	266175	515540	517259	470526	401099	444957	480787	524146	488901	407206	487264	511756	279829	447396	421969	453690	545388	194156	276752	269026	545388	0.434635	0.488047	0.945272	0.948424	0.862737
AT5G51820.1	PGM, ATPGMP, PGM1, STF1 - phosphoglucomutase	0.0188938	1.321	0.745758	0.885758	0.849855	0.744819	0.819504	0.840826	0.670521	0.0428282	0.080691	0.132537	0.0704715	0.0223612	0.0123337	0.0590166	1085.71	21	21	2h	24h	2.28929e+06	2.5008e+06	2.55557e+06	3.16943e+06	2.91551e+06	2.63971e+06	3.28331e+06	2.4596e+06	2.62811e+06	2.6446e+06	2.19165e+06	2.50017e+06	2.69932e+06	2.61333e+06	2.7594e+06	2.78278e+06	2.71395e+06	2.78534e+06	2.19523e+06	2.01098e+06	2.39837e+06	3.28331e+06	0.697251	0.76167	0.778353	0.965316	0.887979
AT5G19440.1	NAD(P)-binding Rossmann-fold superfamily protein	0.0190212	1.93215	0.478668	0.508602	0.415231	0.484816	0.713753	0.62458	0.802289	0.0278963	0.0137611	0.044233	0.125203	0.063637	0.0893591	0.29304	33.48	1	1	24h	4h	19832.2	22038.2	21913	22030.2	23242.4	22499.4	17837.2	20639.8	16853.3	27378.2	20917	16307.3	28879.8	31695.9	34533	31968.7	27163.6	24094.1	44417.2	41807.6	20681.5	44417.2	0.446498	0.496163	0.493345	0.495984	0.523275
AT2G42700.1	unknown protein	0.0191476	1.40087	0.85112	0.963008	0.830795	0.874539	0.687437	0.902766	0.71254	0.107861	0.0558746	0.0423718	0.0373909	0.0894683	0.0899493	0.140807	27.32	1	1	2h	8h	2.98793e+06	2.64291e+06	3.40518e+06	3.53888e+06	3.50451e+06	3.18051e+06	2.98204e+06	3.06458e+06	2.77362e+06	2.94221e+06	3.1764e+06	3.16604e+06	2.74262e+06	2.10979e+06	2.44586e+06	2.85313e+06	3.483e+06	3.2482e+06	2.09765e+06	2.39665e+06	3.07047e+06	3.53888e+06	0.844316	0.746823	0.962222	1	0.99029
AT3G27890.1	NQR - NADPH:quinone oxidoreductase	0.0192036	1.73048	0.671473	0.479066	0.541882	0.829013	0.619842	0.544971	0.705708	0.057358	0.0193929	0.140346	0.203842	0.00494563	0.0798953	0.100386	59.39	1	1	6h	2h	133935	113352	120332	91418.1	84672.1	86189.3	126395	94549.3	75725.4	182494	110123	161252	112559	114158	112634	114301	98903.6	85156.1	108112	135250	143000	182494	0.733915	0.621128	0.659376	0.500939	0.463973
AT2G47450.1	CAO, CPSRP43 - chloroplast signal recognition particle component (CAO)	0.0195152	1.94919	0.691649	0.763596	0.82758	0.843524	0.649345	0.734247	0.432755	0.270943	0.101526	0.169785	0.17736	0.0590909	0.0850426	0.0234985	135.22	4	4	6h	24h	50366.5	59754.5	102443	90173.7	71202.6	73299.5	91606.6	65009	97724.5	98311.4	65499.4	95429.4	73026.1	61053.2	65484	77847.6	65494.9	82313.5	43654.2	42337.8	47006.6	102443	0.491652	0.583294	1	0.88023	0.695043
AT4G29060.1;AT4G29060.2	emb2726 - elongation factor Ts family protein	0.0199896	1.28866	0.885312	0.856594	0.856473	0.874625	0.776428	0.819588	0.687	0.103401	0.0278319	0.0786652	0.0161893	0.0796235	0.0345933	0.0685271	2433.52	40	39	0h	24h	1.07578e+07	1.00357e+07	1.25569e+07	1.03623e+07	1.10292e+07	1.08771e+07	9.95628e+06	1.04484e+07	1.18593e+07	1.07543e+07	1.10494e+07	1.11441e+07	1.01774e+07	8.60699e+06	1.04642e+07	1.01779e+07	9.92522e+06	1.07714e+07	7.73237e+06	8.69862e+06	9.44883e+06	1.25569e+07	0.856719	0.799216	1	0.825226	0.878333
AT1G24360.1	NAD(P)-binding Rossmann-fold superfamily protein	0.0201316	1.19029	0.836867	0.794871	0.920524	0.813561	0.848653	0.860163	0.946124	0.0441265	0.00740956	0.0586391	0.0297929	0.0659795	0.0517262	0.0620111	587.91	8	8	24h	2h	1.12674e+06	1.24268e+06	1.14756e+06	1.11995e+06	1.11901e+06	1.10152e+06	1.38436e+06	1.24329e+06	1.2409e+06	1.18058e+06	1.14131e+06	1.09715e+06	1.08838e+06	1.20785e+06	1.27028e+06	1.14425e+06	1.28518e+06	1.18546e+06	1.40085e+06	1.34486e+06	1.23042e+06	1.40085e+06	0.804323	0.887092	0.819187	0.79948	0.798808
AT5G02500.1;AT1G16030.1;AT5G02500.2	HSC70-1, HSP70-1, AT-HSC70-1, HSC70 - heat shock cognate protein 70-1	0.0202136	1.67367	0.565306	0.733021	0.869045	0.837864	0.814317	0.946134	0.822067	0.0534842	0.167764	0.0860822	0.0952521	0.182013	0.047785	0.09476	3187.68	46	16	10h	0h	5.5172e+06	5.64961e+06	4.72305e+06	8.58948e+06	6.50541e+06	5.50914e+06	9.04496e+06	7.49209e+06	7.89039e+06	6.99324e+06	8.77439e+06	7.78336e+06	8.64554e+06	5.66087e+06	8.58274e+06	9.36946e+06	8.70945e+06	8.51539e+06	8.00076e+06	6.70371e+06	8.40251e+06	9.36946e+06	0.588849	0.602981	0.50409	0.916753	0.69432
AT2G02500.1	ISPD, ATMEPCT, MCT - Nucleotide-diphospho-sugar transferases superfamily protein	0.0202973	1.29737	0.971612	0.885612	0.839026	0.799165	0.841799	0.78436	0.748908	0.0414106	0.0311868	0.106148	0.0342573	0.0560876	0.0890508	0.0369851	181.35	4	3	0h	24h	127731	138223	136943	118572	121589	127075	99442.1	121024	127452	111074	114862	105452	109524	114762	124781	95560.4	120093	109596	97613.7	106544	106390	138223	0.924095	1	0.990741	0.857831	0.879658
AT5G56350.1;AT4G26390.1	Pyruvate kinase family protein	0.020394	2.20722	0.374333	0.331883	0.40289	0.408493	0.395867	0.39238	0.732539	0.0593485	0.0300323	0.0543111	0.0306597	0.0870171	0.0983945	0.266626	332.25	7	5	24h	2h	348421	440265	329870	359225	332944	299540	455617	400845	347427	437044	375980	407608	394249	480999	307654	459469	434424	278588	996044	727970	464909	996044	0.349805	0.442014	0.33118	0.360652	0.334266
AT5G40950.1	RPL27 - ribosomal protein large subunit 27	0.0204549	1.89317	0.852396	0.465277	0.529439	0.450248	0.494487	0.736541	0.68911	0.163003	0.13725	0.205807	0.0620644	0.0481964	0.10517	0.119503	306.76	3	3	0h	6h	940329	637028	827241	327605	405309	579626	499620	303441	690480	410779	372351	487014	422597	512755	459589	632835	806742	638195	741501	679140	523329	940329	1	0.677452	0.879736	0.348394	0.431029
AT1G72150.1	PATL1 - PATELLIN 1	0.0205709	1.67445	0.830418	0.771042	0.655042	0.593067	0.603054	0.573573	0.495934	0.199509	0.0608222	0.074924	0.0958306	0.0570184	0.112931	0.0675829	984.2	18	16	0h	24h	958711	1.57014e+06	1.38277e+06	1.26094e+06	1.10051e+06	1.27049e+06	895390	1.07163e+06	1.1185e+06	906582	1.09246e+06	794556	978213	845897	1.01653e+06	829634	769737	1.1024e+06	750336	689625	896096	1.57014e+06	0.610589	1	0.880664	0.803073	0.700899
AT4G16390.1	SVR7 - pentatricopeptide (PPR) repeat-containing protein	0.0210837	2.9944	0.62925	0.701389	0.442436	0.436914	0.301452	0.545504	0.234234	0.102551	0.265661	0.194804	0.0658474	0.177271	0.17048	0.0446648	120.29	2	2	2h	24h	16958.5	14022.3	19502.6	16390.7	13137.6	26742.6	6707.18	17122.4	11666.2	10378.8	10986.9	13687	13074.5	3650.51	7459.92	10451	13837.6	19476	6799	4895.6	7097.49	26742.6	0.634138	0.524343	0.729269	0.612906	0.491261
AT5G30510.1	RPS1, ARRPS1 - ribosomal protein S1	0.0214368	1.49522	0.871925	0.772834	0.661367	0.599291	0.695786	0.896071	0.675572	0.117537	0.100361	0.147518	0.0692711	0.0910093	0.0558478	0.0270375	829.88	16	15	10h	6h	2.71519e+06	2.46578e+06	3.20649e+06	2.7615e+06	2.12825e+06	2.54451e+06	2.46373e+06	1.58107e+06	2.31722e+06	1.98778e+06	1.67394e+06	2.10314e+06	2.46638e+06	1.90451e+06	2.3222e+06	2.96496e+06	2.66689e+06	2.98788e+06	2.11751e+06	2.26631e+06	2.11483e+06	3.20649e+06	0.84678	0.768996	1	0.861222	0.663732
ATCG00120.1	ATPA - ATP synthase subunit alpha	0.0219165	1.69108	0.803273	0.765563	0.681041	0.83534	0.665712	0.493968	0.70604	0.0646263	0.205065	0.19192	0.0494571	0.0497563	0.075132	0.0484947	1580.5	26	23	6h	10h	1.27144e+07	1.375e+07	1.17029e+07	9.812e+06	1.07252e+07	1.58382e+07	8.99017e+06	1.42961e+07	9.07322e+06	1.40898e+07	1.30447e+07	1.25565e+07	9.68036e+06	1.12244e+07	1.07263e+07	9.06527e+06	6.69318e+06	7.71228e+06	1.10561e+07	1.20058e+07	1.04853e+07	1.58382e+07	0.802767	0.86815	0.738901	0.619514	0.677174
AT3G09630.1	Ribosomal protein L4/L1 family	0.0223123	3.68545	0.64675	0.653089	0.539817	0.177207	0.574465	0.510619	0.523064	0.168407	0.0859145	0.406763	0.123986	0.229304	0.107051	0.0573586	338.39	9	1	2h	6h	20882.7	23439.9	33676.3	26838	22546.1	29379.3	40200.5	15724.4	9177.85	6114.61	12535.5	2721.38	12510.4	27401.5	29369.3	15562.6	23197.3	22821.4	19030.5	23551	20500.7	40200.5	0.519465	0.583076	0.83771	0.667604	0.560842
AT1G04420.1	NAD(P)-linked oxidoreductase superfamily protein	0.0225675	1.16687	0.958382	0.940807	0.961724	0.938379	0.904123	0.82419	0.87457	0.0286181	0.00912265	0.0425698	0.0479145	0.0990843	0.0208527	0.0104005	626.28	13	13	4h	10h	1.33102e+06	1.35994e+06	1.28173e+06	1.28541e+06	1.30653e+06	1.3079e+06	1.37045e+06	1.35454e+06	1.26155e+06	1.37139e+06	1.27287e+06	1.24551e+06	1.10831e+06	1.38174e+06	1.25773e+06	1.10937e+06	1.16695e+06	1.14012e+06	1.22331e+06	1.19463e+06	1.20734e+06	1.38174e+06	0.963298	0.984225	0.927625	0.930288	0.945573
AT1G12230.1	Aldolase superfamily protein	0.0226747	1.50473	0.757328	0.827199	0.720271	0.575318	0.650886	0.82145	0.549732	0.0595984	0.0950353	0.163842	0.00766613	0.135028	0.15501	0.0665886	236.07	5	5	2h	24h	80353.2	90093.5	93764.5	101548	83486.8	103552	105643	70841.3	74798.7	67799.8	66896.1	66016.9	66871.4	66383.2	93821.6	83880.8	86409.9	116291	55818.5	64723.4	71244.6	116291	0.690967	0.774725	0.806293	0.873223	0.717914
AT4G38800.1	ATMTN1, ATMTAN1, MTN1, MTAN1 - methylthioadenosine nucleosidase 1	0.0234421	2.06624	0.320735	0.545984	0.662715	0.429528	0.592803	0.599087	0.535738	0.0951671	0.0531181	0.300059	0.0638988	0.0404365	0.0786919	0.0488433	112.47	2	2	4h	0h	116245	123240	67502.7	190507	156677	175398	319046	135725	179539	153387	114196	143534	187278	177257	202859	214090	164324	194995	188919	162020	161836	319046	0.364351	0.386276	0.211577	0.597115	0.49108
AT5G58250.1	unknown protein	0.023687	1.39464	0.628737	0.731792	0.861844	0.711619	0.617968	0.736202	0.790255	0.0785017	0.0275813	0.130044	0.0490693	0.0652863	0.093303	0.0822883	61.54	1	1	4h	8h	438586	471176	556759	544437	584167	578292	777496	576757	655988	516371	550910	592563	485699	427295	528410	646836	501912	568435	576585	688290	578387	777496	0.564101	0.606017	0.716092	0.700244	0.751344
AT4G26970.1	ACO2 - aconitase 2	0.0236967	1.68305	0.567016	0.659291	0.647149	0.542141	0.6433	0.637313	0.912449	0.105914	0.0767665	0.171842	0.0337943	0.0486494	0.0444163	0.127715	1360.85	22	19	24h	6h	1.92219e+06	2.12273e+06	1.45529e+06	1.89068e+06	2.38655e+06	2.11808e+06	2.62804e+06	2.13076e+06	1.51874e+06	1.71738e+06	1.87561e+06	1.66594e+06	1.90145e+06	2.19794e+06	2.14081e+06	2.09211e+06	2.18602e+06	1.90398e+06	3.23343e+06	3.1411e+06	2.47648e+06	3.23343e+06	0.594475	0.656496	0.450076	0.584729	0.738087
AT1G57770.1	FAD/NAD(P)-binding oxidoreductase family protein	0.0238636	1.96425	0.871684	0.748476	0.575458	0.646814	0.443774	0.474331	0.687666	0.124612	0.0759679	0.207636	0.0710875	0.14559	0.0705815	0.0657392	26.25	1	1	0h	8h	17809.1	20482.8	23709.3	15890.3	19487.2	17860.1	8023.46	15715.9	17191.8	16812.6	15694.5	13499.5	13181.9	6620.97	11762	13178.1	10249.8	10310.4	16871.5	17499.6	14541.3	23709.3	0.751141	0.863912	1	0.670214	0.82192
ATCG00380.1	RPS4 - chloroplast ribosomal protein S4	0.0240244	1.88901	0.787127	0.57777	0.536082	0.462331	0.554008	0.873349	0.592189	0.195558	0.119562	0.184195	0.0754325	0.0712511	0.0757268	0.0479222	240.46	6	5	10h	6h	350941	289551	470473	306511	206923	302040	335505	162540	258591	235331	176647	240564	275435	222272	284229	370044	427037	435579	303987	260890	270949	470473	0.745933	0.615448	1	0.651497	0.43982
AT5G65730.1	XTH6 - xyloglucan endotransglucosylase/hydrolase 6	0.0240422	1.96084	0.743807	0.748179	0.823767	0.619667	0.582286	0.530112	0.42011	0.142716	0.223574	0.0923917	0.161755	0.0851969	0.0711087	0.106388	115.41	2	1	4h	24h	17529.8	21420.2	25808.4	29021.1	16629.8	19488.1	25500.7	20811	25408.3	21735.5	12719.5	19495.4	17688.2	14127.7	18879.9	16131.5	16970.5	13051.3	14672.7	8734.22	13169.3	29021.1	0.604035	0.738091	0.889295	1	0.573024
AT5G23310.1	FSD3 - Fe superoxide dismutase 3	0.0241248	2.03471	0.620085	0.412919	0.840173	0.570357	0.634641	0.523179	0.591982	0.0865765	0.0791025	0.186222	0.0855165	0.142314	0.071127	0.135338	31	1	1	4h	2h	31276.7	37407.7	41458.2	28875.4	24924.7	19544.8	59208.4	37637.6	52390	32187.9	29686.5	39435.3	28055.3	40600	44073.1	28610.9	35838.8	28480.1	42570	26621.4	35959.5	59208.4	0.528248	0.631798	0.700209	0.487692	0.420965
AT5G65260.1	RNA-binding (RRM/RBD/RNP motifs) family protein	0.0244048	1.85181	0.79136	0.827987	0.447124	0.597739	0.666123	0.651062	0.54335	0.11502	0.158917	0.126563	0.0374862	0.167944	0.159309	0.0751491	28.54	1	1	2h	4h	45727.6	34991.9	37017.5	34052	49592.7	39541.6	17536.8	29316.3	19669.1	28368.5	31776.6	28785.4	33316.4	41219.2	24568.8	40799.3	30875.7	25188.7	30463.2	23040	27335.2	49592.7	0.922064	0.705586	0.74643	0.686635	1
AT5G37600.1;AT5G16570.1	ATGSR1, GLN1;1, GSR 1, ATGLN1;1 - glutamine synthase clone R1	0.0247809	1.53736	0.637722	0.607305	0.599432	0.666853	0.730139	0.798582	0.92154	0.0589271	0.149979	0.0866129	0.0997796	0.0728719	0.12987	0.0705583	1370.7	19	5	24h	4h	1.62055e+06	1.79377e+06	1.49263e+06	1.28371e+06	1.99741e+06	1.39178e+06	1.67812e+06	1.65286e+06	1.28134e+06	1.76364e+06	1.93545e+06	1.432e+06	1.87353e+06	2.05916e+06	1.68536e+06	2.14242e+06	2.32408e+06	1.67818e+06	2.56483e+06	2.31174e+06	2.21421e+06	2.56483e+06	0.631837	0.699372	0.581959	0.500507	0.778769
AT5G38420.1;AT5G38410.1;AT5G38410.2;AT5G38410.3	Ribulose bisphosphate carboxylase (small chain) family protein	0.0247842	1.35413	0.833726	0.783701	0.911909	0.892499	0.848103	0.692579	0.67343	0.0778175	0.116765	0.0882615	0.0941373	0.0599409	0.0948529	0.058773	1658.49	18	8	4h	24h	1.68248e+08	1.46419e+08	1.75805e+08	1.29431e+08	1.74929e+08	1.56683e+08	1.86093e+08	1.59065e+08	1.91309e+08	1.67211e+08	1.61741e+08	1.96097e+08	1.79867e+08	1.60098e+08	1.58966e+08	1.14664e+08	1.4314e+08	1.49633e+08	1.19114e+08	1.35848e+08	1.4121e+08	1.96097e+08	0.857987	0.746668	0.896522	0.660036	0.892056
AT3G16370.1	GDSL-like Lipase/Acylhydrolase superfamily protein	0.024828	4.77523	0.646799	0.919743	0.596006	0.45197	0.416679	0.28966	0.192607	0.176068	0.1123	0.288066	0.227816	0.24248	0.070088	0.173237	161.35	2	2	2h	24h	50872.4	35212.5	61945.8	73834	76288.9	60375.7	68727.6	42626.5	25051.6	53321.1	31045.3	19074.5	48056.1	35641.7	11666.1	27943.5	17454.2	20895.7	10314.3	4223.41	29543.6	76288.9	0.66684	0.461568	0.81199	0.967821	1
AT2G28760.1	UXS6 - UDP-XYL synthase 6	0.0251173	77.699	0.0453765	0.00709996	0.0320261	0.0279635	0.0829913	0.071943	0.551659	0.0579547	0.0117771	0.00784323	0.00972916	0.034001	0.0544473	0.477614	269.23	5	1	24h	2h	2026.89	9183.43	64.0408	8.78723	41.1355	1714.15	2295.39	2259.68	3402.22	2970.78	2561	1416.11	4135.28	9761.29	6723.67	7839.08	9222.99	813.075	82820.9	50158.2	4087.69	82820.9	0.0244732	0.110883	0.000773245	0.000106099	0.00049668
AT3G14730.1	Pentatricopeptide repeat (PPR) superfamily protein	0.0253631	2.00179	0.628938	0.463056	0.729616	0.926942	0.710819	0.819906	0.680931	0.0310836	0.184492	0.178251	0.0712533	0.0894416	0.0974666	0.213732	21.3	1	1	6h	2h	74836.8	67905.3	72696	76925.4	37709.3	43981.9	106542	74756.2	68626.6	114181	97926.4	105410	92707.4	73309.9	77468.7	103024	96496.7	81332.2	104562	56834.5	71851.7	114181	0.655423	0.594717	0.636674	0.673715	0.330259
AT4G28080.1	Tetratricopeptide repeat (TPR)-like superfamily protein	0.0260027	2.8081	0.442118	0.584482	0.753454	0.840776	0.572333	0.671976	0.29941	0.3292	0.24555	0.226446	0.0596196	0.0657593	0.107013	0.0570462	285.98	7	6	6h	24h	18050.5	29183.4	75484.1	43257.9	38791.4	80184.5	51327.5	65284.6	92522.7	74895.6	74325.1	84151.9	59979.1	49477.8	49404.5	51720.1	71410.1	63388.9	23173.4	33498.7	26434.6	92522.7	0.195093	0.315418	0.815844	0.467538	0.419263
AT5G65690.1	PCK2, PEPCK - phosphoenolpyruvate carboxykinase 2	0.026011	1.80842	0.657362	0.618277	0.456931	0.463958	0.791163	0.692582	0.826324	0.0725759	0.123586	0.165938	0.12211	0.185844	0.131439	0.0871999	42.64	2	1	24h	4h	21928.3	27291.6	24094.6	23447.9	27330.6	18176.8	17309.6	22988.1	10662.9	13908.3	15419.2	22416.9	27120.1	37176.1	23940.9	20564.4	30270	26408.1	32167.9	32984.5	27006.1	37176.1	0.58985	0.734116	0.648121	0.630726	0.735167
AT5G55160.1;AT5G55160.2	SUM2, SUMO 2, SUMO2, ATSUMO2 - small ubiquitin-like modifier 2	0.0261253	2.20135	0.661371	0.661729	0.69018	0.369888	0.530762	0.798339	0.814253	0.129082	0.0676157	0.0936693	0.195984	0.205938	0.0413396	0.169374	139.72	2	1	24h	6h	58370.5	44714.3	66561.1	63037.5	51887	54813.1	53622.1	55198.5	68214.8	20877.5	50934.2	23066.9	25112.8	56908	54123	68059.1	71890.3	64829.5	85502.1	66212.9	57146.1	85502.1	0.682679	0.522961	0.778473	0.737263	0.60685
AT1G11580.1	ATPMEPCRA, PMEPCRA - methylesterase PCR A	0.0263817	3.05948	0.656526	0.414961	0.303533	0.288381	0.49784	0.242897	0.743138	0.179475	0.0798027	0.201091	0.207018	0.180338	0.0946593	0.222766	74.44	2	2	24h	10h	82338.3	57108.1	49441.4	35639.5	48628	35120	17397.6	51368	18563.1	21570.6	49840.7	11558.2	36795.9	67682.6	38754	16551.9	19714.8	33616.6	95902.6	57813.5	60090.5	95902.6	0.858561	0.59548	0.515537	0.371621	0.507056
AT5G46870.1;AT4G17720.1	RNA-binding (RRM/RBD/RNP motifs) family protein	0.0263821	2.54706	0.571003	0.338547	0.640279	0.25138	0.481697	0.424693	0.611429	0.137269	0.123515	0.313255	0.120936	0.13745	0.0542483	0.1292	55.47	2	1	4h	6h	10703	17544.7	14555.2	12014.1	6899.52	6464.2	24987	10683.6	12325.3	9578.66	5620.7	3644.29	9790.39	10328.3	15989.8	9047.17	11357.5	11430.7	17089.1	17193.7	11550.5	24987	0.428342	0.702155	0.582513	0.480815	0.276125
AT4G02520.1;AT2G02930.1	ATGSTF2, ATPM24.1, ATPM24, GST2, GSTF2 - glutathione S-transferase PHI 2	0.0267062	1.86213	0.60506	0.490936	0.519551	0.50133	0.561728	0.609909	0.914188	0.112889	0.142366	0.10921	0.10127	0.0651244	0.121511	0.140407	1408.37	21	18	24h	2h	2.75756e+07	2.64406e+07	1.91845e+07	1.5623e+07	2.63451e+07	1.74258e+07	2.55169e+07	2.06104e+07	1.67285e+07	2.4211e+07	2.03914e+07	1.60488e+07	2.16143e+07	2.56395e+07	2.07046e+07	2.83052e+07	2.64413e+07	1.90408e+07	3.99402e+07	4.03269e+07	3.03321e+07	4.03269e+07	0.6838	0.655655	0.475724	0.387409	0.653288
AT5G16970.1;AT1G26320.1;AT5G16980.1	AT-AER, AER - alkenal reductase	0.0268102	1.34489	0.788544	0.733735	0.689489	0.751383	0.772554	0.64121	0.862357	0.0214397	0.0559084	0.0249246	0.069247	0.078693	0.0581393	0.125899	909.28	16	8	24h	10h	914317	884045	866582	763649	826450	889613	772749	750849	806581	822537	783201	933619	812801	972394	825712	797809	688833	680376	1.12653e+06	939575	848300	1.12653e+06	0.811626	0.784753	0.769252	0.67788	0.733628
AT1G64920.1	UDP-Glycosyltransferase superfamily protein	0.0268235	4.12173	0.578473	0.437667	0.270566	0.548635	0.415797	0.164513	0.678078	0.371555	0.0467966	0.283956	0.156671	0.11152	0.0514687	0.147825	32.33	1	1	24h	10h	40652.5	17761.8	12134.9	18389.7	15662.9	19324.3	5572.69	24256.1	3168.78	15296.8	23871.5	27742	12614.9	16447.1	21647.5	4287.88	8128.48	7647.25	20685.4	31787.2	30224.2	40652.5	1	0.436918	0.298502	0.452362	0.385287
AT5G39050.1	HXXXD-type acyl-transferase family protein	0.0273092	3.73615	0.153308	0.162137	0.215983	0.179341	0.189788	0.275492	0.57278	0.0149553	0.0727926	0.0712757	0.0899995	0.0018744	0.0445153	0.374582	163.26	3	3	24h	0h	17914.7	17289.3	20703.8	29298.9	17968.2	11860.5	36046.6	23135.8	19581.7	28371.8	27858.5	9171.3	22837.1	23292.3	23081.9	34057	38593.1	27815.5	121559	36547.4	50773.2	121559	0.147374	0.142229	0.170319	0.241026	0.147815
AT1G62740.1	Hop2 - stress-inducible protein, putative	0.027429	1.48292	0.605906	0.622555	0.641839	0.57857	0.641568	0.633265	0.857972	0.0748972	0.0248269	0.026967	0.0943254	0.0457094	0.050435	0.161935	350.28	7	7	24h	6h	222351	191702	245937	217829	235686	224610	244333	226868	227930	216354	240744	173117	219593	227717	251526	222509	250789	216494	363087	323977	247491	363087	0.612391	0.527977	0.67735	0.599935	0.649118
AT3G09350.1;AT3G09350.2;AT5G02150.1	Fes1A - Fes1A	0.0280468	1.44918	0.603757	0.658827	0.850097	0.728122	0.867287	0.787193	0.598467	0.0881331	0.146778	0.0611642	0.0218979	0.123835	0.0985421	0.121719	90.17	2	2	8h	24h	30642.7	39788	31819.2	30276.9	34923.5	46376.1	47826.6	44621.4	51521.3	39788.9	41280.9	42242.3	56452.1	42611.5	47816.9	45998.1	38262.5	49055.5	26292	35270.6	39791.5	56452.1	0.54281	0.70481	0.56365	0.536329	0.61864
AT1G03890.1	RmlC-like cupins superfamily protein	0.0284438	4.1973	0.199364	0.557757	0.83679	0.472262	0.684656	0.562188	0.643195	0.130182	0.0905325	0.174937	0.0925399	0.257294	0.355055	0.266291	24.66	1	1	4h	0h	210767	170772	36875.7	433629	317524	419437	456204	600424	699582	405137	292412	293609	664010	304477	468432	674864	205208	299819	245516	610112	494275	699582	0.301276	0.244106	0.0527111	0.61984	0.453877
AT2G29630.1	PY, THIC - thiaminC	0.0286186	3.41147	0.378369	0.843379	0.604085	0.621502	0.593937	0.455696	0.247219	0.382141	0.136049	0.071628	0.121386	0.13825	0.116466	0.129824	485.11	9	9	2h	24h	71888.5	61685.8	346697	319231	328181	423107	289929	232576	244271	320244	221022	247618	305467	259156	189273	249072	157326	172026	54065.3	96672	163063	423107	0.169906	0.145792	0.819408	0.754493	0.775645
AT1G08450.1;AT1G08450.2	CRT3, PSL1, EBS2, AtCRT3 - calreticulin 3	0.0287039	1.65369	0.628992	0.529323	0.546539	0.537074	0.582905	0.541106	0.875337	0.103734	0.0819174	0.176428	0.0604143	0.0300166	0.033963	0.149359	146.99	3	3	24h	2h	162178	220514	218205	150727	156454	198500	127992	236640	157495	191396	168524	153164	177441	196129	183298	172278	183144	161514	226030	318444	291764	318444	0.509284	0.692472	0.685221	0.473322	0.491307
AT5G18980.1;AT4G14280.1	ARM repeat superfamily protein	0.0288699	2.22235	0.429301	0.410594	0.376934	0.837681	0.437903	0.612015	0.561683	0.124634	0.0771618	0.0272358	0.210629	0.0945409	0.103868	0.270428	26.19	1	1	6h	4h	1819.59	1718.78	2833.66	2465.95	1749.77	1878.64	1899.86	1978.76	1716.14	4519.02	4947.59	2966.9	1812.17	2696.74	1990.79	2545.22	3568.19	2970.6	4278.31	1706.58	2352.05	4947.59	0.367772	0.347397	0.572735	0.498415	0.353661
AT3G13120.1	Ribosomal protein S10p/S20e family protein	0.0290633	1.72977	0.815227	0.608432	0.617757	0.512376	0.587239	0.886293	0.594887	0.173227	0.101993	0.17509	0.0958618	0.0677763	0.0990066	0.077417	104.59	3	3	10h	6h	376427	301432	462894	335686	242240	273457	365730	202929	295773	246996	190815	279160	295918	237683	288126	382092	391668	466435	319054	253967	259408	466435	0.807029	0.646246	0.992408	0.719684	0.519342
AT1G72610.1	GLP1, ATGER1, GER1 - germin-like protein 1	0.029518	4.69625	0.361094	0.304648	0.148057	0.132889	0.62408	0.265874	0.470301	0.231541	0.0934148	0.0579966	0.0270128	0.123682	0.073411	0.458829	95.09	3	3	8h	6h	135021	74126.5	32369.9	76307.8	44208.4	83247.1	32953.1	20107.1	45967.6	36578.3	25961.9	26342.5	152657	157346	107413	56302.6	44600.3	76926.5	222950	43716.8	47893.9	222950	0.605612	0.332481	0.145189	0.342264	0.198289
AT2G35500.1	SKL2 - shikimate kinase like 2	0.0295883	2.58234	0.318126	0.82151	0.787395	0.58387	0.600291	0.564539	0.461949	0.162024	0.0700006	0.190453	0.0782134	0.165373	0.169803	0.19969	60.3	1	1	2h	0h	8665.47	21709.8	10817.4	38750	34811.6	32811.9	43161.8	27295.3	31499.1	23216.1	23287.9	29098.8	30485.4	17685	29558.6	25811.4	16422.7	30865.5	10186	26533	23096.7	43161.8	0.200767	0.502987	0.250624	0.897785	0.806538
AT2G44100.1;AT5G09550.1	ATGDI1, AT-GDI1, GDI1 - guanosine nucleotide diphosphate dissociation inhibitor 1	0.0295968	1.78324	0.628653	0.448854	0.565854	0.449794	0.696238	0.481549	0.800415	0.0586568	0.100001	0.0323603	0.135216	0.115525	0.135916	0.173595	456.44	8	5	24h	2h	287797	257502	239498	163048	234829	162463	237279	247934	221186	216158	122321	223033	235500	306544	327125	230824	135126	235204	416126	284843	298252	416126	0.691609	0.618808	0.575542	0.391824	0.564322
AT4G09650.1	ATPD - ATP synthase delta-subunit gene	0.0296293	1.88726	0.895593	0.79855	0.689924	0.935196	0.658736	0.49553	0.807439	0.061605	0.130268	0.0586417	0.0770961	0.18731	0.110974	0.250767	484.95	9	9	6h	10h	1.32035e+06	1.21472e+06	1.39395e+06	1.13956e+06	992933	1.37079e+06	966602	1.1076e+06	952532	1.24194e+06	1.45992e+06	1.40089e+06	1.00425e+06	671222	1.21444e+06	750588	550944	872383	766091	1.31383e+06	1.46235e+06	1.46235e+06	0.902893	0.830663	0.953222	0.779267	0.678998
AT1G28210.1	ATJ1 - DNAJ heat shock family protein	0.029661	1.89835	0.658648	0.639681	0.695743	0.419446	0.796257	0.53056	0.518784	0.15844	0.0427791	0.191338	0.132542	0.182537	0.0684902	0.0572855	48.56	2	1	8h	6h	241368	148445	190494	201680	177122	184794	166431	177668	268891	168133	100710	100714	293686	190200	217663	136974	176999	153482	136365	169905	150809	293686	0.821858	0.505453	0.648632	0.686719	0.603101
AT4G14160.1;AT1G05520.1;AT3G23660.1;AT4G14160.2;AT4G14160.3	Sec23/Sec24 protein transport family protein	0.0302074	1.87818	0.429181	0.76156	0.587795	0.512291	0.737272	0.676703	0.80608	0.166751	0.0132154	0.101049	0.140573	0.0451297	0.191718	0.170425	211.57	5	5	24h	0h	51915.6	105934	62775.8	130893	132536	128060	119664	96788.2	85710.5	114581	67933.8	80834.1	130814	117405	130784	128285	78723	140859	116541	171354	126480	171354	0.302973	0.61822	0.366352	0.763877	0.773464
AT3G17020.1	Adenine nucleotide alpha hydrolases-like superfamily protein	0.0302647	5.51556	0.646252	0.522101	0.215835	0.214843	0.505497	0.519496	0.117169	0.307635	0.116065	0.149714	0.103246	0.299342	0.368265	0.108972	38.81	1	1	0h	24h	9850.37	22319.4	11102.1	13613.8	8716.27	12628.8	2983.8	8674.21	2793.89	5735.82	2169.24	6480.42	4304.07	11922.9	17620.2	20260.9	10613.3	3910.2	1661.08	5379.71	804.609	22319.4	0.441337	1	0.497419	0.609954	0.390525
AT3G62750.1;AT1G02850.1;AT4G27820.1	BGLU8 - beta glucosidase 8	0.0303903	1.56003	0.767521	0.543077	0.684896	0.736898	0.63983	0.684996	0.847219	0.170486	0.0411108	0.044498	0.0942555	0.0580078	0.0798305	0.133123	175.16	4	4	24h	2h	60263.5	94690.4	77529.3	56896.5	57547.6	50054.7	64900.2	73852.2	68703.7	67785.8	70112.8	85309	57875.6	67355.1	68574.7	67680.7	77860.4	61945.3	100967	76346.8	79310	100967	0.596862	0.937834	0.767867	0.563515	0.569964
AT4G02450.1	HSP20-like chaperones superfamily protein	0.030406	1.44511	0.767629	0.649815	0.689687	0.89557	0.84155	0.619723	0.869713	0.117938	0.0597575	0.100333	0.0319328	0.145118	0.11126	0.121455	298.86	4	4	6h	10h	398018	367042	490636	391912	336982	334080	415340	399279	313578	471172	487827	505985	545270	389928	441418	384950	269441	359358	517176	397960	507550	545270	0.729946	0.673138	0.899803	0.718749	0.618009
AT5G08670.1	ATP synthase alpha/beta family protein	0.0305095	1.78153	0.67805	0.613795	0.625701	0.787665	0.601659	0.458115	0.816145	0.148444	0.0785893	0.179638	0.14332	0.0250514	0.0378181	0.160976	2359.57	25	22	24h	10h	1.24639e+07	1.0759e+07	7.95736e+06	8.11722e+06	9.60621e+06	1.05021e+07	9.28995e+06	1.24827e+07	7.00031e+06	1.0761e+07	1.46099e+07	1.08501e+07	9.52041e+06	8.7891e+06	9.35788e+06	7.34754e+06	7.36608e+06	6.35288e+06	1.07379e+07	1.53284e+07	1.14643e+07	1.53284e+07	0.813126	0.7019	0.519125	0.529554	0.626694
AT3G44890.1	RPL9 - ribosomal protein L9	0.0306053	1.5806	0.949577	0.61694	0.733936	0.600771	0.633141	0.889615	0.79311	0.0726124	0.0803909	0.256124	0.0857936	0.0132574	0.0597015	0.0706102	602.9	8	8	0h	6h	1.64969e+06	1.45485e+06	1.67928e+06	1.13938e+06	883282	1.08539e+06	1.55331e+06	743754	1.4004e+06	1.09528e+06	842547	1.08877e+06	1.06401e+06	1.08508e+06	1.04058e+06	1.55725e+06	1.54617e+06	1.37833e+06	1.46585e+06	1.28923e+06	1.24049e+06	1.67928e+06	0.98238	0.866351	1	0.678491	0.525987
AT4G36810.1;AT2G18620.1	GGPS1 - geranylgeranyl pyrophosphate synthase 1	0.030744	2.99575	0.255532	0.364639	0.765508	0.541161	0.401741	0.456423	0.282663	0.121641	0.0709689	0.337531	0.166864	0.106177	0.132871	0.0884884	143.28	2	2	4h	0h	5427.94	7187.39	13251.7	11699.3	10269.4	14942.9	30971.3	12776.9	33742.7	13363.5	17004.8	24412.4	17051.4	9891.92	13724.2	12959.2	12668.4	20575.2	6637.35	9373.87	12602.3	33742.7	0.160863	0.213006	0.392726	0.346722	0.304346
AT2G24270.1;AT2G24270.4	ALDH11A3 - aldehyde dehydrogenase 11A3	0.0307791	1.19733	0.7605	0.859644	0.910573	0.853776	0.81614	0.844807	0.794537	0.0141525	0.0483412	0.0963665	0.0304616	0.0436947	0.0361404	0.00634332	1323.8	22	22	4h	0h	4.62643e+06	4.539e+06	4.45745e+06	4.85361e+06	5.43008e+06	5.11514e+06	5.97101e+06	4.82764e+06	5.51247e+06	4.95378e+06	5.03768e+06	5.30227e+06	4.57606e+06	4.97864e+06	5.06485e+06	5.16949e+06	5.1684e+06	4.79518e+06	4.72438e+06	4.72034e+06	4.78787e+06	5.97101e+06	0.774814	0.760172	0.746515	0.812863	0.909407
AT4G10040.1	CYTC-2 - cytochrome c-2	0.0309468	1.80324	0.612468	0.857212	0.500829	0.475374	0.501426	0.52557	0.613838	0.0713885	0.126049	0.0943645	0.108424	0.135377	0.120967	0.102644	149.78	3	1	2h	6h	11491.4	9099.42	10656.8	13779.5	17006.4	12948.3	9713.54	9144.77	6693.55	7462.14	10158.9	6632.12	7689.48	11131.3	6761.54	6825.93	10935.5	9052.7	11306.8	11581	8429.76	17006.4	0.675712	0.535059	0.626633	0.810257	1
AT5G13630.1;AT5G13630.2	GUN5, CCH, CHLH, CCH1, ABAR - magnesium-chelatase subunit chlH, chloroplast, putative / Mg-protoporphyrin IX chelatase, putative (CHLH)	0.0312467	3.79113	0.198968	0.615551	0.46375	0.371072	0.268882	0.280169	0.162366	0.0821765	0.36278	0.138357	0.0659024	0.0747319	0.0960167	0.0851265	167.27	4	4	2h	24h	16435.1	36711.9	40284.6	156527	43709.7	88813.8	97538.9	58650	61578.9	61065.1	46604.5	66578.3	54782.7	31745.5	39733.5	54127.5	26604.4	50829.6	10278.9	35375.6	30589.2	156527	0.104999	0.234541	0.257366	1	0.279248
AT5G11670.1;AT2G19900.1;AT5G25880.1	ATNADP-ME2, NADP-ME2 - NADP-malic enzyme 2	0.0314033	1.76535	0.493837	0.477348	0.511716	0.519219	0.566626	0.669129	0.842687	0.0878751	0.0877775	0.0998969	0.0417453	0.113113	0.130097	0.199187	967.26	13	12	24h	2h	5.0876e+06	5.20114e+06	3.70961e+06	3.84099e+06	5.43817e+06	4.25177e+06	5.70101e+06	4.97523e+06	3.8289e+06	5.16552e+06	5.10027e+06	4.45205e+06	4.60516e+06	6.57784e+06	4.87861e+06	6.59668e+06	7.39133e+06	4.97917e+06	9.44869e+06	8.59208e+06	5.84611e+06	9.44869e+06	0.538445	0.550462	0.392605	0.406511	0.575547
AT4G11820.1;AT4G11820.2	MVA1, HMGS, EMB2778, FKP1 - hydroxymethylglutaryl-CoA synthase / HMG-CoA synthase / 3-hydroxy-3-methylglutaryl coenzyme A synthase	0.0315341	6.2262	0.116901	0.303527	0.596632	0.275523	0.431788	0.727848	0.405028	0.0470386	0.138769	0.34957	0.230926	0.216293	0.0740687	0.230498	36.72	1	1	10h	0h	2688.02	1537.41	3646.03	9463.02	7592.76	3382.05	22444.8	8572.1	9156.97	12150.2	3611.9	2790.15	12189	4096.41	12788.7	16127.4	18093.5	14788.4	12104.2	3117.05	12051.1	22444.8	0.119761	0.0684974	0.162444	0.421613	0.338286
AT1G26630.1;AT1G13950.1;AT1G26630.2	FBR12, ATELF5A-2, ELF5A-2 - Eukaryotic translation initiation factor 5A-1 (eIF-5A 1) protein	0.0315555	1.5802	0.563052	0.673798	0.889735	0.812007	0.719021	0.799626	0.840846	0.0906846	0.0348993	0.0906482	0.0706034	0.141477	0.136986	0.155007	815.5	10	7	4h	0h	5.84257e+06	6.18937e+06	4.50761e+06	6.86356e+06	6.71696e+06	6.21216e+06	7.9166e+06	8.54976e+06	9.66942e+06	7.30316e+06	7.87058e+06	8.67879e+06	7.55207e+06	5.47201e+06	8.09701e+06	8.34401e+06	8.83758e+06	6.30724e+06	6.75961e+06	9.7916e+06	8.14846e+06	9.7916e+06	0.596692	0.63211	0.460355	0.700964	0.685992
AT4G39970.1	Haloacid dehalogenase-like hydrolase (HAD) superfamily protein	0.0319123	1.30534	0.850296	0.885916	0.941385	0.863764	0.907543	0.87404	0.721178	0.0196802	0.0490872	0.050793	0.0990247	0.0589444	0.0539259	0.103303	306.2	8	7	4h	24h	657249	657753	631494	647894	718532	661610	763066	694620	697331	576490	724714	676121	648091	691425	738028	619470	692268	689112	476611	540888	633419	763066	0.861327	0.861987	0.827574	0.849067	0.941639
AT1G66530.1	Arginyl-tRNA synthetase, class Ic	0.03192	2.24643	0.644808	0.440966	0.478351	0.976836	0.492776	0.581406	0.43484	0.0847715	0.146976	0.259662	0.0303468	0.184848	0.0879198	0.116121	135.91	4	1	6h	24h	143139	116221	150252	65662.5	127045	87414.3	67373.2	164728	71768.8	199570	211749	209213	149248	86347.7	77438.7	123088	141741	104507	94368	66423.1	115439	211749	0.675984	0.548863	0.709577	0.310097	0.599979
AT1G18650.1	PDCB3 - plasmodesmata callose-binding protein 3	0.0325306	2.22876	0.35371	0.340025	0.622901	0.533226	0.38145	0.592111	0.279483	0.0320575	0.0965937	0.330762	0.102679	0.0336254	0.211281	0.0258497	69.96	1	1	4h	24h	19033.8	17537.8	21005.8	12465	22220.9	20663.8	20722.2	26414	54260.4	35236.7	26893.7	24668.6	20133.9	22737.5	19221.5	21353.4	44175.6	30855.3	14105.7	14633.3	16755.6	54260.4	0.350786	0.323215	0.38713	0.229726	0.409524
AT1G07700.3;AT1G07700.1;AT1G07700.2	Thioredoxin superfamily protein	0.0331145	1.31675	0.854251	0.812612	0.853724	0.745936	0.800732	0.648756	0.678328	0.0429129	0.109463	0.12723	0.0718979	0.0575729	0.0268518	0.0946879	218.22	3	3	0h	10h	166577	172865	183888	153275	191750	152796	204206	161817	156984	135375	161084	160516	175792	152359	162392	127080	132316	138043	117050	143942	154564	204206	0.815728	0.846522	0.900503	0.750591	0.939001
AT3G11340.1	UDP-Glycosyltransferase superfamily protein	0.0331798	7.99817	0.145173	0.0590414	0.0896681	0.141514	0.160283	0.28542	0.472223	0.0683354	0.0493383	0.027486	0.0674982	0.0750281	0.0326627	0.470399	26.89	1	1	24h	2h	3538.98	1992.45	5425.16	651.691	2911.83	892.491	1734.26	3040.18	1993.05	5351.63	3354.65	1974.16	3339.71	6168.31	2588.96	8119.38	6829.54	6592.48	25157.5	2443.84	8038.54	25157.5	0.140673	0.079199	0.215647	0.0259044	0.115744
AT5G03350.1	Legume lectin family protein	0.0332718	1.58226	0.874073	0.552422	0.687812	0.625007	0.633903	0.599376	0.779413	0.117901	0.0533844	0.14815	0.0876855	0.0521678	0.0748136	0.158957	266.99	7	6	0h	2h	1.69314e+06	1.97817e+06	1.51589e+06	1.21342e+06	1.04788e+06	1.01706e+06	1.60973e+06	1.4344e+06	1.0377e+06	1.4284e+06	1.09105e+06	1.18966e+06	1.31468e+06	1.31242e+06	1.13482e+06	1.2014e+06	1.32517e+06	1.03044e+06	1.89194e+06	1.28347e+06	1.45004e+06	1.97817e+06	0.855912	1	0.766306	0.613404	0.529723
AT3G26060.1	ATPRX Q - Thioredoxin superfamily protein	0.0333838	1.46801	0.920308	0.760942	0.735472	0.747424	0.687858	0.626907	0.755387	0.0692836	0.102964	0.0987419	0.0865526	0.0505272	0.0877428	0.0820926	737.65	11	11	0h	10h	5.16658e+06	5.0956e+06	5.82773e+06	4.38248e+06	3.86226e+06	5.05895e+06	3.78554e+06	4.15802e+06	4.91483e+06	4.33973e+06	3.8596e+06	4.86802e+06	4.24933e+06	4.09629e+06	3.68031e+06	3.25125e+06	4.2289e+06	3.48017e+06	4.05806e+06	4.9485e+06	4.2e+06	5.82773e+06	0.886551	0.874372	1	0.752006	0.662738
AT2G28000.1	CPN60A, CH-CPN60A, SLP - chaperonin-60alpha	0.0336687	1.30735	0.784193	0.968643	0.882065	0.79239	0.826614	0.836636	0.740921	0.0781594	0.0265726	0.102426	0.032339	0.0995545	0.0684567	0.0558932	1901.77	29	27	2h	24h	9.77482e+06	1.02135e+07	1.17824e+07	1.31647e+07	1.33909e+07	1.26879e+07	1.35046e+07	1.10113e+07	1.12199e+07	1.11667e+07	1.06355e+07	1.03006e+07	1.27047e+07	1.05511e+07	1.02336e+07	1.07719e+07	1.07575e+07	1.23659e+07	9.67391e+06	1.08698e+07	9.47392e+06	1.35046e+07	0.723812	0.756293	0.872474	0.974826	0.991579
AT1G55640.1	PRA1.G1 - prenylated RAB acceptor 1.G1	0.0338218	33.2559	0.0375389	0.0117957	0.340711	0.301489	0.0116663	0.387973	0.0121192	0.0533173	0.0061907	0.570964	0.142056	0.0019279	0.314329	0.00525276	28.19	1	1	10h	8h	5190.45	6694.55	87111.3	14665.2	12192.4	4249.52	11275	8179.81	879055	121532	324489	349055	9942.08	12084.8	8739.02	456353	541036	25758.9	15984.7	7922.53	8053.17	879055	0.00590458	0.00761563	0.0990966	0.0166829	0.0138699
AT1G29430.1	SAUR-like auxin-responsive protein family	0.0339096	1.80309	0.655471	0.478757	0.605433	0.863241	0.622517	0.656152	0.639823	0.123681	0.154246	0.0455373	0.12036	0.103983	0.109184	0.0433345	27.31	1	1	6h	2h	542966	543526	742496	610920	365627	359348	565575	604197	519594	759248	719376	930113	678360	485164	573510	646717	688617	495555	616160	620529	548636	930113	0.583763	0.584365	0.798285	0.656823	0.393099
AT4G33030.1	SQD1 - sulfoquinovosyldiacylglycerol 1	0.0339784	1.41014	0.725381	0.839076	0.869321	0.717901	0.775511	0.681231	0.61648	0.0921908	0.0381635	0.119218	0.0514971	0.096917	0.0487831	0.105104	698.65	12	12	4h	24h	562940	460074	589363	654201	602745	608151	740933	567923	623470	519530	501494	574727	648387	504948	570472	528599	463160	522481	369846	480293	520173	740933	0.759772	0.620939	0.795433	0.882941	0.813495
AT1G17720.1	ATB BETA - Protein phosphatase 2A, regulatory subunit PR55	0.0340528	1.72847	0.56555	0.666606	0.843016	0.785578	0.692033	0.886812	0.977534	0.162369	0.125962	0.18704	0.17639	0.0215321	0.0875939	0.0246013	72.07	2	2	24h	0h	5732.56	10319.8	7922.71	9096.84	11339	7823.3	13939.6	8923.18	12874.8	12476.8	12602.2	8223.66	9481.1	9766.67	10089.3	11729.4	11907.9	13956.9	13867.4	13441.9	14130.9	14130.9	0.405677	0.730306	0.560668	0.643757	0.802428
AT5G48020.1	2-oxoglutarate (2OG) and Fe(II)-dependent oxygenase superfamily protein	0.0345554	1.5067	0.586683	0.637247	0.658059	0.776539	0.7033	0.883955	0.841325	0.133072	0.0775622	0.106146	0.0781674	0.105315	0.101462	0.0854032	120.87	2	2	10h	0h	27565.6	29274.1	18645.9	28025.8	30254.3	23711.2	23011.2	31422.5	30235.4	35317.6	35161.3	29434.4	26337.4	35146	29006.6	36021.5	42888.3	34824.3	35861.4	39851.6	32536.1	42888.3	0.642729	0.682565	0.434755	0.653461	0.70542
AT1G37130.1	NIA2, B29, NIA2-1, CHL3, NR, NR2, ATNR2 - nitrate reductase 2	0.034818	2.21662	0.388451	0.861047	0.810387	0.704241	0.614686	0.466858	0.671497	0.283712	0.160324	0.169888	0.15037	0.150879	0.0328789	0.165705	552.52	11	11	2h	0h	112574	150521	416025	565745	394563	545041	582759	442395	391629	385416	337980	507812	369336	265256	440050	278893	250427	286877	310981	364528	498455	582759	0.193174	0.25829	0.713888	0.970804	0.67706
AT5G27380.1	GSH2, GSHB - glutathione synthetase 2	0.0349578	1.49241	0.577762	0.622373	0.747889	0.606291	0.720165	0.767629	0.862258	0.0677035	0.0807355	0.0988721	0.157283	0.0411091	0.0203057	0.120657	192.88	5	5	24h	0h	265974	336693	302861	308146	373176	294126	450251	364198	357720	344743	224237	381261	365772	362003	400943	405868	388872	408368	522435	423960	405024	522435	0.509105	0.64447	0.579711	0.589827	0.714302
AT1G32990.1	PRPL11 - plastid ribosomal protein l11	0.0349934	1.60962	0.84892	0.527404	0.608064	0.616947	0.584497	0.77667	0.623547	0.130839	0.0817582	0.175718	0.122288	0.0504251	0.0156127	0.00806219	351.7	7	7	0h	2h	2.43997e+06	2.44067e+06	3.1554e+06	1.93757e+06	1.42503e+06	1.6299e+06	1.95673e+06	1.34618e+06	2.45314e+06	2.04983e+06	1.51976e+06	2.27055e+06	1.9583e+06	1.66254e+06	1.91212e+06	2.40307e+06	2.44758e+06	2.50145e+06	1.95339e+06	1.99691e+06	1.95232e+06	3.1554e+06	0.773268	0.773492	1	0.614049	0.451618
AT3G45640.1	ATMPK3, MPK3, ATMAPK3 - mitogen-activated protein kinase 3	0.0356322	3.1576	0.223913	0.29152	0.300617	0.411732	0.435738	0.562048	0.707027	0.134861	0.1237	0.0922561	0.115426	0.104343	0.230724	0.255566	35.7	1	1	24h	0h	4259.07	15651.3	8692.99	10580.6	18352.1	8307.15	9785.17	17243	11373.6	18151.1	12336.8	22108.1	17601.3	23396.4	14665	29460.4	29748	12589.5	25173.4	42581.1	22563.4	42581.1	0.100022	0.367564	0.204151	0.24848	0.430991
AT1G01090.1	PDH-E1 ALPHA - pyruvate dehydrogenase E1 alpha	0.035764	1.65197	0.600857	0.795427	0.788576	0.72947	0.708969	0.740671	0.481501	0.140549	0.122339	0.202551	0.0401571	0.118989	0.0654875	0.097015	466.28	10	9	2h	24h	522499	525581	769488	943658	744511	717964	1.00832e+06	601212	775879	761263	756488	688865	813804	581413	749384	695733	821392	723374	389715	481566	585240	1.00832e+06	0.518188	0.521244	0.763139	0.935872	0.738368
AT1G30230.1	Glutathione S-transferase, C-terminal-like;Translation elongation factor EF1B/ribosomal protein S6	0.0358829	1.46868	0.795378	0.677289	0.727203	0.947047	0.644829	0.851647	0.76014	0.156544	0.00835343	0.0867353	0.0501972	0.128122	0.070849	0.0958816	632.75	9	6	6h	8h	2.0161e+06	1.79051e+06	2.60522e+06	1.81458e+06	1.84461e+06	1.80069e+06	1.83389e+06	1.80565e+06	2.22271e+06	2.68712e+06	2.52854e+06	2.41883e+06	1.89106e+06	1.96936e+06	1.33777e+06	2.43404e+06	2.35837e+06	2.07303e+06	2.3187e+06	2.00046e+06	1.80861e+06	2.68712e+06	0.750283	0.666331	0.969521	0.675289	0.686461
AT1G14030.1	Rubisco methyltransferase family protein	0.0359402	1.9174	0.616483	0.732895	0.872187	0.740894	0.663106	0.697451	0.45488	0.0912658	0.143697	0.139968	0.109974	0.188588	0.148508	0.0759489	117.55	2	2	4h	24h	57613.9	68601.8	77711.3	98262.9	67327.7	76844.7	110264	79677.9	98570.2	72727.2	95490.6	76863.5	79830.6	49794.6	89724.6	72491	63186.9	95032.7	45262.7	45381.1	59826.4	110264	0.52251	0.622161	0.704777	0.891162	0.610606
AT3G16850.1	Pectin lyase-like superfamily protein	0.0365974	1.46986	0.881594	0.599782	0.712479	0.788113	0.81882	0.700015	0.798635	0.122693	0.0598453	0.135362	0.0885485	0.0646181	0.087799	0.0881031	124.89	3	3	0h	2h	234475	208627	177034	151537	124802	145563	148240	203703	149233	177599	168584	208196	188524	208578	178877	184079	142961	165369	177589	173212	210980	234475	1	0.889759	0.755022	0.646281	0.532262
AT3G56910.1	PSRP5 - plastid-specific 50S ribosomal protein 5	0.0366202	1.80155	0.839739	0.499623	0.483881	0.466121	0.559549	0.722625	0.640926	0.171552	0.17149	0.154508	0.0748822	0.0213662	0.0424453	0.16336	93.6	2	2	0h	6h	431206	330143	501146	214316	188354	348483	193684	202026	331775	253620	190303	256862	292746	275039	273462	338628	380049	367744	347108	386974	229510	501146	0.86044	0.658776	1	0.427652	0.375847
AT3G60750.1;AT3G60750.2	Transketolase	0.0367166	1.21168	0.875391	0.932344	0.915437	0.847876	0.86147	0.819933	0.769461	0.0478579	0.0844853	0.0734477	0.0239716	0.0274711	0.0118452	0.0691062	3661.36	51	42	2h	24h	1.19604e+08	1.18111e+08	1.08022e+08	1.09966e+08	1.30257e+08	1.28007e+08	1.31651e+08	1.14214e+08	1.15689e+08	1.12372e+08	1.08161e+08	1.14338e+08	1.11813e+08	1.17553e+08	1.10872e+08	1.06154e+08	1.09007e+08	1.08673e+08	9.09917e+07	1.047e+08	1.08208e+08	1.31651e+08	0.908499	0.897156	0.820519	0.835289	0.989418
AT5G38480.1;AT5G38480.2	GRF3, RCI1 - general regulatory factor 3	0.0367805	1.23423	0.752668	0.859117	0.928968	0.784885	0.852436	0.806609	0.890176	0.0201764	0.100866	0.0637903	0.0427454	0.0541614	0.028143	0.076399	1079.12	16	9	4h	0h	1.63079e+06	1.62196e+06	1.5524e+06	1.59317e+06	1.87776e+06	2.01381e+06	2.12806e+06	1.86539e+06	1.93724e+06	1.77513e+06	1.62322e+06	1.61248e+06	1.69074e+06	1.91908e+06	1.83228e+06	1.78265e+06	1.66596e+06	1.70092e+06	1.91256e+06	2.04705e+06	1.72342e+06	2.12806e+06	0.766331	0.76218	0.729494	0.748651	0.882384
AT2G21270.1	UFD1 - ubiquitin fusion degradation 1	0.0375023	1.91378	0.514761	0.448233	0.611702	0.804654	0.589409	0.618802	0.857818	0.093051	0.14482	0.183312	0.0904767	0.0809604	0.193333	0.144321	123	2	2	24h	2h	10662.2	14118	15314.6	15977.1	9586.94	9348.82	11070.9	20587.9	15986.8	22252.5	22243	18179	17516.9	13334.4	15057.8	21683.9	12021.7	14492.9	25963.4	22380.5	18471.6	25963.4	0.410662	0.543765	0.589856	0.615373	0.369249
AT4G09040.1;AT4G09040.2	RNA-binding (RRM/RBD/RNP motifs) family protein	0.0379212	1.4734	0.783773	0.740771	0.843029	0.89859	0.694027	0.609873	0.84776	0.144765	0.127483	0.0847812	0.109173	0.113117	0.0339323	0.060418	183.62	5	5	6h	10h	454502	450468	614479	567317	404447	464320	532496	497169	604659	589821	506005	646211	510467	367878	467121	373628	417241	391451	504410	559045	580042	646211	0.703333	0.697091	0.950895	0.877912	0.625875
AT1G65960.2;AT1G65960.1;AT3G17760.1	GAD2 - glutamate decarboxylase 2	0.0380968	1.39794	0.650158	0.772285	0.828639	0.878566	0.824556	0.831268	0.908883	0.0647239	0.0510621	0.0903226	0.104365	0.0675207	0.13369	0.086298	1790.6	27	22	24h	0h	3.16172e+06	3.27771e+06	2.70388e+06	3.35763e+06	3.82615e+06	3.67704e+06	3.81319e+06	4.33896e+06	3.50118e+06	3.62537e+06	4.12636e+06	4.60375e+06	4.22367e+06	3.62395e+06	3.74829e+06	4.60276e+06	3.68139e+06	3.40616e+06	4.21083e+06	4.68774e+06	3.88326e+06	4.68774e+06	0.674465	0.699209	0.576799	0.716257	0.816204
AT1G32060.1	PRK - phosphoribulokinase	0.0383957	1.36611	0.68965	0.704534	0.789763	0.666481	0.645943	0.60465	0.578109	0.037474	0.0153487	0.186761	0.00973168	0.0424441	0.0178115	0.0415745	1772.14	28	28	4h	24h	5.97058e+07	5.7966e+07	5.36759e+07	5.88483e+07	5.92938e+07	5.69034e+07	8.28187e+07	5.32565e+07	6.01462e+07	5.59483e+07	5.43457e+07	5.52973e+07	5.73042e+07	5.03754e+07	5.28088e+07	5.07742e+07	4.83817e+07	5.10729e+07	4.41077e+07	4.86716e+07	5.08555e+07	8.28187e+07	0.720922	0.699915	0.648113	0.710569	0.715948
AT4G28300.1	Protein of unknown function (DUF1421)	0.0384048	2.92097	0.349988	0.274353	0.421038	0.801377	0.343596	0.666976	0.348608	0.0458173	0.00764778	0.201101	0.289753	0.075633	0.331641	0.108982	65.02	2	1	6h	2h	2105.77	2398.8	2737.25	1953.05	1865.4	1858.38	2195.47	2014.31	4502.19	3234.07	6897.22	6450.53	2103.56	2970.92	2035.1	6500.41	5239.03	2061.39	3270.19	1918.17	2024.92	6897.22	0.305308	0.347792	0.396863	0.283165	0.270456
AT2G41233.1	unknown protein; Has 30201 Blast hits to 17322 proteins in 780 species: Archae - 12; Bacteria - 1396; Metazoa - 17338; Fungi - 3422; Plants - 5037; Viruses - 0; Other Eukaryotes - 2996 (source: NCBI BLink).	0.0395018	2.53101	0.307441	0.249152	0.630605	0.452596	0.374982	0.499359	0.292716	0.0520294	0.0786756	0.338708	0.0625285	0.124529	0.084858	0.0752243	20.42	1	1	4h	2h	32991.9	41544.1	46485.8	42854.8	33006.4	22215.4	73111.1	43907.4	131214	59896.7	50939.2	67324.7	61884.3	54960.8	30763.3	59347.5	78376.5	58844.3	49655.8	31188.6	34380.6	131214	0.251436	0.316613	0.354275	0.326603	0.251546
AT1G32070.1	ATNSI, NSI - nuclear shuttle interacting	0.0395204	1.53364	0.64809	0.789334	0.760109	0.590489	0.687662	0.514679	0.5516	0.160149	0.0651995	0.208399	0.057614	0.0320581	0.055621	0.0690703	32.2	1	1	2h	10h	99854.9	62506.7	72454.9	103121	95496.9	87374.7	120774	79296.6	75333.1	74298.8	76284.7	63363	85370.2	85202.4	78581.7	57955.1	69907	58616.8	57376.8	68888.6	73590.7	120774	0.826794	0.517553	0.599923	0.853835	0.79071
AT4G24930.1	thylakoid lumenal 17.9 kDa protein, chloroplast	0.0395785	1.64429	0.765828	0.690625	0.51364	0.576251	0.523116	0.46575	0.704268	0.202856	0.165317	0.135886	0.0535533	0.00863549	0.0308855	0.0554858	52.36	2	2	0h	10h	653417	427046	420752	327028	503787	522985	401825	370317	234722	395212	336164	398222	342702	335779	346958	282413	308429	322146	423179	495641	461724	653417	1	0.653558	0.643926	0.500488	0.771004
AT2G14260.1	PIP - proline iminopeptidase	0.0396262	1.29484	0.964269	0.892625	0.848809	0.7447	0.934848	0.830698	0.916018	0.0412024	0.0314492	0.143516	0.0935201	0.0495762	0.0226807	0.0365793	158.77	4	4	0h	6h	240851	221390	234495	219609	206248	219111	165953	232848	214507	204347	173126	160612	211374	231811	232292	195672	198364	206188	211838	220576	229458	240851	1	0.919199	0.97361	0.911807	0.85633
AT1G76030.1;AT1G20260.1	ATPase, V1 complex, subunit B protein	0.0401599	1.53811	0.669296	0.586991	0.580785	0.653217	0.658742	0.563792	0.867177	0.0780434	0.148235	0.0447943	0.0639438	0.0504588	0.0934365	0.116651	1361.12	20	4	24h	10h	488786	492988	398065	300135	406209	503813	396081	431311	369970	436100	412772	497817	426564	492032	439483	430936	417699	313694	563616	687209	536970	687209	0.711263	0.717377	0.579248	0.436745	0.591099
AT4G34120.1	LEJ1, CDCP1 - Cystathionine beta-synthase (CBS) family protein	0.0401667	1.34659	0.721253	0.660215	0.694432	0.669956	0.748793	0.729515	0.889038	0.0587837	0.0536114	0.100502	0.0714836	0.0489048	0.0352423	0.102702	363.09	7	7	24h	2h	1.00849e+06	1.12638e+06	1.18572e+06	918704	1.05191e+06	1.06897e+06	1.12369e+06	890881	1.18255e+06	1.08042e+06	902081	1.10193e+06	1.0774e+06	1.14287e+06	1.22711e+06	1.18097e+06	1.09861e+06	1.07906e+06	1.33483e+06	1.53464e+06	1.2236e+06	1.53464e+06	0.657151	0.733971	0.772637	0.598643	0.685444
AT3G27160.1	GHS1 - Ribosomal protein S21 family protein	0.0403698	2.05232	0.669691	0.407576	0.351876	0.32631	0.399455	0.632744	0.518593	0.290225	0.173988	0.0546437	0.10218	0.108609	0.0304626	0.0543485	73.95	2	2	0h	6h	114724	139415	251854	153238	78220.1	76490.6	100869	73728.5	91267.5	92226.4	52940.7	101380	129504	75116.1	97193.9	150665	165177	162236	129562	144792	117476	251854	0.455519	0.553556	1	0.608441	0.310577
AT2G29360.1	NAD(P)-binding Rossmann-fold superfamily protein	0.0405558	1.87525	0.524112	0.565844	0.657537	0.353297	0.504595	0.372327	0.662519	0.0951633	0.120548	0.299745	0.0733752	0.11788	0.0747033	0.0524177	208	2	1	24h	6h	23975.7	16785.1	19389.6	17021.4	26244.6	21673.8	38255.4	20265.4	16942.2	16440.7	10843.9	13262.1	14103.4	22139.4	21667.6	11837.4	17402.3	13490.8	27359.1	25327	23348.7	38255.4	0.626727	0.438764	0.506845	0.444942	0.686036
AT1G75350.1	emb2184 - Ribosomal protein L31	0.0405924	1.7698	0.815616	0.554466	0.599579	0.53381	0.614468	0.944737	0.67	0.155631	0.0565339	0.192723	0.163628	0.0873684	0.0806291	0.138078	217.4	4	4	10h	6h	504620	527186	706395	440058	374514	367079	357846	336414	583533	431562	246002	460067	488183	453675	367667	605401	710384	697593	578348	382828	466697	710384	0.710349	0.742114	0.994385	0.619465	0.527199
AT5G66190.1;AT5G66190.2	ATLFNR1, FNR1 - ferredoxin-NADP(+)-oxidoreductase 1	0.0410055	1.35756	0.676404	0.769659	0.871007	0.91826	0.778653	0.743975	0.693271	0.0728401	0.0777356	0.141064	0.0531818	0.0517603	0.0394102	0.119877	1299.72	20	17	6h	0h	5.96424e+06	5.1535e+06	6.39073e+06	7.41381e+06	6.29543e+06	6.21312e+06	8.62822e+06	6.21554e+06	7.70196e+06	7.78533e+06	7.54863e+06	8.43487e+06	6.61204e+06	6.33456e+06	7.20856e+06	6.32328e+06	6.79687e+06	6.13738e+06	5.56327e+06	5.22213e+06	7.15968e+06	8.62822e+06	0.691248	0.597285	0.740678	0.859251	0.729633
AT5G18100.1;AT5G18100.2	CSD3 - copper/zinc superoxide dismutase 3	0.0410639	1.60214	0.885991	0.711449	0.763006	0.922593	0.659484	0.71753	0.575851	0.115515	0.147215	0.151786	0.113007	0.127485	0.0534383	0.111588	133.24	2	1	6h	24h	17217	22388.1	19901.8	15146	19544.5	13093.4	14107.4	16353.8	20785.6	22051.4	17734.6	22179.3	14734.4	17633.7	11925.7	14721.7	17017.8	16452.9	15767.8	11255.3	11653.5	22388.1	0.769026	1	0.888947	0.676519	0.872988
AT1G05190.1	emb2394 - Ribosomal protein L6 family	0.0411339	1.71448	0.878714	0.556458	0.569153	0.512525	0.580253	0.684842	0.630496	0.171811	0.082539	0.167648	0.0858275	0.03353	0.0198824	0.0743437	353.46	8	8	0h	6h	1.40519e+06	958489	1.3406e+06	768439	673281	904067	958408	529081	911815	811045	583364	766174	835438	849120	761537	974735	930340	981923	959293	932253	766353	1.40519e+06	1	0.682107	0.954035	0.546858	0.479139
AT2G44350.1;AT2G44350.2;AT3G60100.1	ATCS, CSY4 - Citrate synthase family protein	0.0420627	1.4122	0.671862	0.710952	0.773208	0.7239	0.750835	0.744636	0.948804	0.1334	0.0381798	0.0830255	0.0356762	0.0175417	0.0973436	0.0861776	686.77	12	12	24h	0h	1.46347e+06	1.69274e+06	1.12881e+06	1.42452e+06	1.58526e+06	1.52455e+06	1.76786e+06	1.7218e+06	1.44172e+06	1.60482e+06	1.55605e+06	1.45604e+06	1.55317e+06	1.61796e+06	1.61756e+06	1.78871e+06	1.58561e+06	1.37484e+06	2.12594e+06	2.11978e+06	1.80558e+06	2.12594e+06	0.688388	0.796229	0.530969	0.670064	0.745673
AT3G06350.1	EMB3004, MEE32 - dehydroquinate dehydratase, putative / shikimate dehydrogenase, putative	0.0422661	1.57811	0.554828	0.779433	0.651338	0.720405	0.643705	0.716374	0.493901	0.030626	0.191346	0.162342	0.0134509	0.0819968	0.123725	0.0504913	136.51	4	4	2h	24h	168311	156760	174940	300400	204382	197642	250315	156587	180083	216798	212188	220242	219729	170938	189439	257537	200113	187946	157059	130854	157190	300400	0.560288	0.521839	0.582356	1	0.680368
AT3G52930.1;AT5G03690.1;AT5G03690.2	Aldolase superfamily protein	0.04235	1.54427	0.500699	0.531552	0.543218	0.507756	0.500254	0.560858	0.772527	0.0640086	0.0311613	0.0301019	0.0310693	0.074341	0.0766777	0.216639	1785.62	26	13	24h	8h	6.85662e+06	5.301e+06	6.09713e+06	6.86029e+06	6.41183e+06	6.10748e+06	6.63832e+06	6.21886e+06	6.94775e+06	6.47962e+06	6.28263e+06	5.74978e+06	6.86125e+06	6.28685e+06	5.0904e+06	6.4702e+06	7.87133e+06	6.1065e+06	1.21528e+07	9.10157e+06	6.91076e+06	1.21528e+07	0.564199	0.436194	0.501705	0.564501	0.5276
AT5G52970.1	thylakoid lumen 15.0 kDa protein	0.0428139	1.45676	0.897008	0.760829	0.876631	0.676813	0.615756	0.682852	0.75301	0.0728913	0.0761859	0.10962	0.166977	0.0578476	0.113167	0.0680631	197.33	4	4	0h	8h	109331	124607	127583	113433	99815.4	93388.5	112778	106187	134343	91525.2	68199.1	113052	79043.7	77474.1	91650.6	79251	108667	87292.1	90620.3	106947	105919	134343	0.813817	0.927529	0.949678	0.844353	0.742987
AT1G79850.1	RPS17, CS17, PRPS17 - ribosomal protein S17	0.043201	1.81603	0.894065	0.596013	0.617404	0.492318	0.661859	0.821484	0.659847	0.109088	0.0717916	0.231234	0.137572	0.0374822	0.00949233	0.0260632	208.18	4	4	0h	6h	806406	700653	895889	532991	470135	598759	629528	318615	711233	474150	304646	544391	631671	571800	575383	733085	745527	729263	613510	593016	566923	895889	0.900118	0.782076	1	0.59493	0.52477
AT1G11475.1	NRPB10, NRPD10, NRPE10 - RNA polymerases N / 8 kDa subunit	0.0432309	1.64392	0.62911	0.703375	0.507334	0.741696	0.451174	0.707158	0.521635	0.101465	0.0605489	0.139718	0.225286	0.0410586	0.0697372	0.123243	23.88	1	1	6h	8h	896164	649066	758132	796668	838305	940294	777303	641690	438508	714983	780156	1.22043e+06	575993	492908	582983	887451	933276	768392	534945	565516	809400	1.22043e+06	0.7343	0.531832	0.621199	0.652775	0.686891
AT3G14420.1;AT3G14420.3;AT3G14420.4;AT3G14420.5;AT4G18360.1;AT4G18360.2	Aldolase-type TIM barrel family protein	0.0433282	1.28999	0.860845	0.900618	0.877789	0.768941	0.898401	0.814484	0.698161	0.132553	0.0862493	0.029682	0.101183	0.042784	0.0249069	0.0650052	2100.5	30	10	2h	24h	6.69108e+06	5.8184e+06	7.90471e+06	6.90656e+06	6.56896e+06	7.88186e+06	6.90577e+06	6.72223e+06	7.18802e+06	6.31695e+06	5.18626e+06	6.73156e+06	6.88782e+06	6.92548e+06	7.49151e+06	6.22996e+06	6.62128e+06	6.46356e+06	5.07811e+06	5.39499e+06	6.08319e+06	7.90471e+06	0.846467	0.736067	1	0.873726	0.831018
AT5G54310.1	NEV, AGD5 - ARF-GAP domain 5	0.0433987	2.57716	0.65429	0.66966	0.259844	0.62954	0.368582	0.641047	0.595974	0.327379	0.127384	0.115339	0.103017	0.255388	0.0876129	0.159434	39.69	1	1	2h	4h	6443.84	3663.39	10497	8181.32	5563.07	7343.85	3780.94	2996.93	1404.88	6491.65	5589.96	7743.24	6915.23	2822.44	1869.35	6844.33	7585.67	5757.19	6800.47	7589.43	4377.9	10497	0.613875	0.348994	1	0.779397	0.529968
AT1G66720.1	S-adenosyl-L-methionine-dependent methyltransferases superfamily protein	0.0434521	3.72138	0.200094	0.184297	0.300384	0.246362	0.260402	0.461687	0.685839	0.030878	0.102218	0.243118	0.0473483	0.084227	0.101649	0.317895	27.77	1	1	24h	2h	228277	306112	249065	320312	314772	86520.1	756914	238520	180702	387654	311729	265234	439714	222065	357811	709141	644587	453982	1.30515e+06	475515	904702	1.30515e+06	0.174905	0.234542	0.190833	0.245422	0.241177
AT1G11660.1	heat shock protein 70 (Hsp 70) family protein	0.0435994	2.39313	0.291464	0.426337	0.604968	0.512171	0.56711	0.547726	0.697511	0.0365828	0.11705	0.349695	0.138134	0.0888121	0.0829052	0.0960708	92.87	2	2	24h	0h	10849.7	13776.1	11622.3	19132.5	12259.6	21629.8	41455.3	19894.3	13887.8	17741	18114.7	27841	27225.6	23440.6	19863.1	23630.8	25586.1	18901.6	26819.2	33508.5	26418.9	41455.3	0.261721	0.332312	0.280358	0.461521	0.295731
AT1G69410.1	ATELF5A-3, ELF5A-3 - eukaryotic elongation factor 5A-3	0.0436741	1.91487	0.481348	0.462894	0.646606	0.559152	0.612103	0.686323	0.88638	0.165351	0.132259	0.0715792	0.0885534	0.183543	0.124262	0.105784	458.18	5	2	24h	2h	66495.6	119238	70562.1	100389	55670.4	90410.6	121490	100109	122688	104819	81495.9	111408	76254.5	108259	141403	107055	147165	111215	154129	177484	140343	177484	0.374656	0.671819	0.397568	0.565619	0.313664
AT5G63420.1	emb2746 - RNA-metabolising metallo-beta-lactamase family protein	0.0437739	7.30041	0.129653	0.232788	0.753949	0.692627	0.590475	0.672468	0.103275	0.224566	0.200192	0.283852	0.278411	0.353486	0.252218	0.146224	27.21	1	1	4h	24h	0	2066.56	0	2394.32	302.471	1013.66	5016.31	2272.27	4728.71	3296.82	5313.05	2430.02	4087.37	973.914	4350.38	2032.17	4467.43	4218.97	208.437	0	1437.68	5313.05	0	0.38896	0	0.450649	0.0569298
AT4G17740.1	Peptidase S41 family protein	0.0441584	1.4436	0.92898	0.896818	0.744879	0.643515	0.705191	0.661918	0.767715	0.0680904	0.0899317	0.132604	0.126792	0.108855	0.0766525	0.109034	68.43	2	2	0h	6h	43300.4	50064	47870.1	50677.3	43347.9	42319.8	43559.7	30389.7	39296	31126.9	39649.5	27058.5	29484.2	39915.7	37811.7	29544	33787	37301.7	40619.4	43371.4	32726.3	50677.3	0.854434	0.987898	0.944607	1	0.85537
AT5G65750.1	2-oxoglutarate dehydrogenase, E1 component	0.0441796	1.76589	0.538466	0.43699	0.440678	0.444057	0.439168	0.566818	0.771677	0.11245	0.0436615	0.0460299	0.0614907	0.0290175	0.16761	0.231946	379.43	7	2	24h	2h	20672	31659.2	26721.2	19322.7	23588.9	21243.2	19507.7	23972.1	21216.3	24525.1	22122	18545.1	19910.6	21905.1	22658.8	28457.9	35557	19199.8	48936.8	38110	26243.4	48936.8	0.422423	0.646941	0.546035	0.394849	0.482028
AT5G49940.1;AT5G49940.2	NFU2, ATCNFU2 - NIFU-like protein 2	0.0442591	1.77202	0.473852	0.703404	0.839674	0.73407	0.71058	0.780282	0.78568	0.116997	0.0625713	0.148425	0.0837668	0.198431	0.154751	0.069591	119.81	2	2	4h	0h	17513.2	24485.8	29148.1	35374.4	38247.8	31991.5	40637.9	35387.2	50048.8	40036	32020.9	38161.1	39573.7	24254.4	42862.9	31132	46609.5	39415.1	42087.9	40468.4	35410.8	50048.8	0.349923	0.489239	0.582394	0.706798	0.76421
AT1G64710.1	GroES-like zinc-binding dehydrogenase family protein	0.0446234	2.17108	0.370449	0.435755	0.59441	0.397902	0.65809	0.804272	0.684292	0.141003	0.062473	0.353545	0.097185	0.129287	0.187919	0.112946	75.86	2	2	10h	0h	72866.2	115733	55560.5	109525	95602.5	82075.5	219698	94871.1	77202.9	102164	62933.8	97156.7	115570	145836	172337	211316	187771	131004	178595	132103	140314	219698	0.331666	0.526785	0.252895	0.498525	0.435155
AT3G06860.1	MFP2, ATMFP2 - multifunctional protein 2	0.0450764	1.82486	0.431226	0.38608	0.491175	0.417265	0.413741	0.481706	0.704541	0.0230926	0.010769	0.103458	0.0511747	0.101756	0.0154298	0.256131	221.35	5	4	24h	2h	87303.6	78888.3	85855.3	72797.5	76404.6	76457.9	108340	72450.7	106296	81801.4	71082	91003.5	58466.7	96712.3	86648.2	97199.7	92967.3	91385.4	194830	106256	110711	194830	0.448101	0.404908	0.440668	0.373646	0.39216
AT1G13060.1	PBE1 - 20S proteasome beta subunit E1	0.0453515	1.71667	0.497226	0.594943	0.608404	0.456868	0.705148	0.653583	0.784289	0.082024	0.0749836	0.155377	0.0791139	0.0660297	0.128666	0.201056	446.34	6	2	24h	6h	346167	469674	371275	521031	492873	406512	626951	414605	410996	409820	291881	389062	548392	618937	516200	606614	546734	407070	795827	597480	479169	795827	0.434978	0.590171	0.466528	0.654704	0.619322
AT2G22230.1	Thioesterase superfamily protein	0.0454944	1.42583	0.8576	0.737305	0.718716	0.677687	0.647644	0.601476	0.856326	0.123409	0.0386877	0.0625092	0.124913	0.0127154	0.120517	0.135214	168.81	3	1	0h	10h	194315	248561	196622	186234	191047	172515	161778	181784	192373	136210	170977	198152	160883	164187	157868	137707	183562	127242	226033	237868	174647	248561	0.781761	1	0.791041	0.749249	0.768611
AT1G29900.1	CARB - carbamoyl phosphate synthetase B	0.0458373	1.36236	0.672505	0.722985	0.850379	0.764046	0.708835	0.750617	0.624198	0.0391713	0.0764797	0.144362	0.0821235	0.0439045	0.0530566	0.0201224	990.93	20	20	4h	24h	1.254e+06	1.24991e+06	1.38261e+06	1.50485e+06	1.44753e+06	1.22588e+06	1.92639e+06	1.37144e+06	1.61665e+06	1.63173e+06	1.31538e+06	1.46844e+06	1.41202e+06	1.41659e+06	1.26787e+06	1.5623e+06	1.40512e+06	1.37053e+06	1.21181e+06	1.15986e+06	1.23568e+06	1.92639e+06	0.650961	0.648834	0.717719	0.781174	0.751421
AT2G35080.2	nucleotide binding;ATP binding;aminoacyl-tRNA ligases	0.0458996	2.80705	0.403904	0.195924	0.297741	0.414853	0.395123	0.4533	0.549969	0.0732344	0.0942341	0.0740992	0.0428804	0.0856628	0.0637535	0.389769	27.83	1	1	24h	2h	14195.1	15934.4	20102.9	12615.5	6220.24	5530.82	14943.4	8953.65	13132.2	15161.5	18438.7	17993.9	14338.2	14321.4	20480.7	21670.2	18231.2	16474.3	41455.8	13672.9	13269.5	41455.8	0.342416	0.384371	0.484924	0.304312	0.150045
AT3G15356.1;AT1G53080.1	Legume lectin family protein	0.0461142	2.14018	0.513327	0.378487	0.421681	0.454918	0.450659	0.571482	0.810029	0.139104	0.0497837	0.110757	0.0216581	0.0337772	0.189356	0.232205	537.34	9	7	24h	2h	1.13002e+06	1.02768e+06	648801	736601	747503	585192	909292	858927	537233	874508	803419	809240	838638	872317	752925	1.05803e+06	1.378e+06	688419	1.82243e+06	1.60175e+06	1.00448e+06	1.82243e+06	0.620064	0.563907	0.356009	0.404187	0.410169
AT3G57410.1	VLN3, ATVLN3 - villin 3	0.0461998	1.59737	0.726556	0.705207	0.619233	0.591737	0.616505	0.649443	0.94522	0.148607	0.159898	0.0254756	0.123022	0.0743612	0.0932741	0.0537337	262.63	5	3	24h	6h	30993.1	45075	45639.1	47066.7	41479	29585.2	33478.3	36183.3	34067.6	40793.9	27713.3	30616	38674.1	30377.3	34221	36980.5	30733.6	41075.7	52658.2	55837.5	49840.4	55837.5	0.555059	0.807254	0.817356	0.842923	0.742852
AT5G04140.1;AT5G04140.2	GLU1, GLS1, GLUS, FD-GOGAT - glutamate synthase 1	0.0463036	1.12981	0.929603	0.91075	0.939513	0.89385	0.848756	0.832471	0.831564	0.036108	0.0439251	0.0530818	0.0627279	0.0343462	0.0327649	0.0550649	6056.06	76	62	4h	24h	4.25929e+07	4.20468e+07	3.95747e+07	3.83082e+07	4.16059e+07	4.17811e+07	4.45403e+07	4.08813e+07	4.01169e+07	3.88607e+07	3.76185e+07	4.29577e+07	3.61947e+07	3.92395e+07	3.79772e+07	3.71915e+07	3.84781e+07	3.55659e+07	3.4443e+07	3.93176e+07	3.73537e+07	4.45403e+07	0.956278	0.944017	0.888515	0.860081	0.934118
AT4G12060.1	Double Clp-N motif protein	0.0466362	1.46689	0.56818	0.75468	0.833456	0.658343	0.581743	0.705933	0.639252	0.0527503	0.0845416	0.165082	0.0348832	0.0626986	0.0788371	0.125744	316.38	5	5	4h	0h	233230	279041	269649	390927	322058	325592	458727	307290	380969	290344	295412	320244	282863	233657	284063	347710	282223	341560	228204	338203	313319	458727	0.508428	0.608294	0.587819	0.852199	0.702069
AT1G55480.1	ZKT - protein containing PDZ domain, a K-box domain, and a TPR region	0.0471104	1.39025	0.887404	0.716708	0.784357	0.685263	0.638303	0.648373	0.721579	0.092336	0.042181	0.189519	0.0974991	0.00916887	0.020933	0.0219808	1005.87	14	14	0h	8h	5.85405e+06	5.70091e+06	6.87678e+06	4.63987e+06	5.03716e+06	5.2093e+06	4.4606e+06	4.90734e+06	6.92347e+06	4.91847e+06	3.99938e+06	5.31534e+06	4.34739e+06	4.44279e+06	4.46764e+06	4.48853e+06	4.34429e+06	4.63415e+06	5.01548e+06	5.13723e+06	4.83477e+06	6.92347e+06	0.845538	0.823417	0.993257	0.670165	0.727548
AT2G37690.1	phosphoribosylaminoimidazole carboxylase, putative / AIR carboxylase, putative	0.0471487	4.81771	0.501414	0.79432	0.37912	0.240388	0.669187	0.164875	0.407446	0.112131	0.188807	0.384685	0.211967	0.0454695	0.045948	0.0722407	46.22	2	2	2h	10h	8620.1	9224.09	12850.5	15387.6	20405.4	12832.3	16361.7	5835.05	1011.55	9896.64	2559.04	2260	14610.8	12757.9	13596.4	2329.72	4157.78	3605.53	7216.77	7735.88	9989.65	20405.4	0.422442	0.452041	0.629759	0.754092	1
AT1G32200.1	ATS1, ACT1 - phospholipid/glycerol acyltransferase family protein	0.0474086	1.33532	0.817546	0.871461	0.863135	0.774152	0.749964	0.733346	0.652624	0.111487	0.0295905	0.144987	0.0730856	0.0239818	0.0207633	0.0741507	571.98	11	11	2h	24h	1.31062e+06	1.13708e+06	1.49551e+06	1.34762e+06	1.41687e+06	1.43875e+06	1.60774e+06	1.14343e+06	1.41192e+06	1.2827e+06	1.11282e+06	1.33838e+06	1.23821e+06	1.16313e+06	1.2159e+06	1.15882e+06	1.21756e+06	1.16071e+06	941256	1.17717e+06	1.02932e+06	1.60774e+06	0.815193	0.707254	0.930192	0.838208	0.881281
AT3G19710.1	BCAT4 - branched-chain aminotransferase4	0.0480378	2.53745	0.271313	0.438396	0.396052	0.618895	0.688442	0.681033	0.411824	0.0316262	0.0752626	0.0360977	0.212827	0.291122	0.326621	0.0695283	156.98	4	4	8h	0h	44034.5	39495.2	34836.4	71813.6	51293.1	68153.3	53120	63373.7	56292.9	54621.8	112061	103324	145424	61564.3	93359.7	144074	49410.6	103631	53269.9	71527.8	54869.6	145424	0.302801	0.271587	0.239551	0.493822	0.352714
AT3G08947.1	ARM repeat superfamily protein	0.0480847	2.22683	0.378751	0.746028	0.458023	0.335017	0.513246	0.459749	0.456171	0.115705	0.296225	0.0881746	0.0519714	0.0420436	0.0189723	0.0772297	133.48	3	3	2h	6h	36204.1	35604.3	19761.8	33897.3	65879.5	80589.7	45114.5	32992.9	32628.3	30595.5	22400.5	28000.8	41443.6	37934.1	44709.2	35288.6	37842.1	38022.4	30353.7	37150.9	42783.4	80589.7	0.44924	0.441797	0.245215	0.420616	0.817468
AT1G54100.1	ALDH7B4 - aldehyde dehydrogenase 7B4	0.0483193	1.91303	0.481679	0.526241	0.453615	0.477487	0.648878	0.611561	0.867777	0.196568	0.069788	0.0800688	0.0979656	0.11492	0.11406	0.114627	316.03	6	6	24h	4h	427015	436411	184860	324881	398485	421900	372788	351260	263160	264551	392582	382028	440753	406481	564930	404567	387687	538695	577784	725438	585333	725438	0.58863	0.601583	0.254826	0.447841	0.549303
AT3G01390.1	VMA10, AVMA10 - vacuolar membrane ATPase 10	0.0489772	1.86861	0.733856	0.499384	0.551497	0.933154	0.52766	0.514265	0.811619	0.230353	0.162646	0.271494	0.109137	0.0769822	0.0826781	0.106967	253.07	4	3	6h	2h	39209.5	39301.9	65322	25135.5	27954.8	44787.3	20185.5	32714.1	55192	52737	64825.8	65332.2	31244.9	31906.7	40268.1	27699	34793.4	38301.9	46295.1	60245.9	52533.6	65332.2	0.600156	0.601569	0.999843	0.384733	0.427887
AT1G48420.1	D-CDES, ATACD1, ACD1 - D-cysteine desulfhydrase	0.0493458	1.23403	0.808164	0.861687	0.911548	0.825645	0.822803	0.738677	0.88431	0.0252039	0.0746522	0.0769561	0.0706352	0.0527639	0.0568037	0.0369274	364.1	8	8	4h	10h	410319	436518	420918	407629	483904	460184	522895	457377	449660	394710	431889	468579	402442	430660	457617	386049	356650	416054	484134	447220	455850	522895	0.784705	0.83481	0.804976	0.779561	0.925431
AT2G31390.1;AT1G06020.1;AT1G06030.1;AT1G50390.1	pfkB-like carbohydrate kinase family protein	0.0493864	1.92563	0.427429	0.455095	0.454304	0.403108	0.495087	0.481465	0.776238	0.136738	0.0786124	0.119143	0.05956	0.024088	0.0527673	0.217482	337.74	6	6	24h	6h	249005	291230	148314	214944	292736	225435	315191	225241	191408	214153	249527	185688	256389	260564	280586	277516	272116	225962	536968	409751	303727	536968	0.463723	0.542359	0.276206	0.400291	0.545165
AT3G02230.1	RGP1, ATRGP1 - reversibly glycosylated polypeptide 1	0.0494737	1.63737	0.513082	0.563807	0.545732	0.545781	0.632854	0.625125	0.840105	0.159065	0.0705195	0.0770484	0.0389695	0.0324438	0.0138486	0.169591	583.1	13	3	24h	0h	601386	530188	314421	454274	578633	556042	525513	577770	434728	523577	542665	471906	559920	617412	606209	580988	602210	578562	939417	806083	622127	939417	0.640169	0.564379	0.334698	0.48357	0.615949
AT2G43710.1;AT5G16230.1	SSI2, FAB2 - Plant stearoyl-acyl-carrier-protein desaturase family protein	0.0494896	1.5462	0.510401	0.702604	0.789179	0.785209	0.757334	0.765231	0.666108	0.0953393	0.115264	0.182816	0.0135963	0.171983	0.0389643	0.0809698	564.24	7	6	4h	0h	363459	443676	529924	729466	562455	548640	873208	588900	605245	683263	675154	698536	654241	514793	814897	635381	665922	703314	546455	535452	663045	873208	0.416234	0.508098	0.60687	0.835386	0.644124
AT1G72160.1	Sec14p-like phosphatidylinositol transfer family protein	0.0496603	1.50378	0.856033	0.84231	0.798163	0.569255	0.660282	0.610864	0.75093	0.159218	0.0501602	0.123361	0.0659392	0.141628	0.101884	0.12447	95.43	4	3	0h	6h	203500	230446	157861	197969	203241	181111	208536	190452	152812	116983	129356	147209	169731	114501	172246	147240	114736	160338	181351	141130	196666	230446	0.883072	1	0.685026	0.859067	0.881947
AT3G27925.1	DEGP1, Deg1 - DegP protease 1	0.0496682	1.27948	0.814644	0.759222	0.907296	0.709115	0.839435	0.762327	0.768297	0.0365917	0.075896	0.0978834	0.0531587	0.0718369	0.0613937	0.0440616	277	5	5	4h	6h	710390	768305	712632	603811	705381	733053	896640	721748	822167	665752	660855	580855	707328	826400	724284	714926	715703	619970	666469	734503	665685	896640	0.79228	0.856872	0.79478	0.673415	0.786694
AT3G04720.1	PR4, HEL, PR-4 - pathogenesis-related 4	0.04972	2.12674	0.526742	0.393843	0.376373	0.410468	0.544781	0.543624	0.800448	0.131712	0.0998043	0.0541551	0.0947567	0.0677241	0.178216	0.253269	40.73	1	1	24h	4h	237753	300904	180994	156089	231735	150256	197013	169389	147811	228577	189804	142414	240342	282079	221875	282258	305627	154831	455410	403412	234775	455410	0.522063	0.660731	0.397431	0.342744	0.50885
AT1G19740.1;AT1G75460.1	ATP-dependent protease La (LON) domain protein	0.0498423	2.37358	0.547582	0.65387	0.550889	0.813359	0.585991	0.566387	0.342672	0.22932	0.0805403	0.0991486	0.172048	0.127155	0.106065	0.142213	75.13	1	1	6h	24h	11780.8	14850.7	25681.9	20215.3	18615.9	23636.5	16482.3	15052.8	21094.3	31845.1	21052.6	24806.8	22996.2	14976.5	18010.1	19168.5	14238.4	20703	5689.92	13291.3	13756.1	31845.1	0.369941	0.466343	0.806462	0.6348	0.584576
AT4G27560.1	UDP-Glycosyltransferase superfamily protein	0.0500007	2.27895	0.388873	0.88622	0.694347	0.583281	0.841443	0.622044	0.568269	0.171903	0.110126	0.0922066	0.0932134	0.184378	0.198158	0.196687	53.13	1	1	2h	0h	59641.2	65414.3	24648.7	97498.4	120324	123346	80944.3	102672	83686.8	61065.9	82518	80961.7	128323	82014	113593	87066.3	51558.6	100843	46120.1	76409.6	96236.6	128323	0.464773	0.509761	0.192083	0.759787	0.937661
AT1G11950.1	Transcription factor jumonji (jmjC) domain-containing protein	0.0503369	2.41013	0.630867	0.311874	0.528243	0.751657	0.484847	0.630199	0.508888	0.320053	0.135622	0.134948	0.0256816	0.056875	0.113873	0.129018	21.65	1	1	6h	2h	184038	79286.2	84986.3	29781.7	78348.7	64059.3	75825.3	91371.4	124454	142585	133244	139171	96326.2	94155.7	77209	95800.4	137636	114505	115936	96351.1	68677.4	184038	1	0.430815	0.461787	0.161824	0.425721
AT2G19940.1	oxidoreductases, acting on the aldehyde or oxo group of donors, NAD or NADP as acceptor;copper ion binding	0.0505736	2.78001	0.509239	0.58606	0.755596	0.271796	0.530106	0.7272	0.358801	0.12226	0.0898005	0.421146	0.0808258	0.0449385	0.0679427	0.140669	304.05	6	6	4h	6h	300192	312237	453613	429026	459121	338714	697801	187919	696047	235639	126727	206611	334686	394792	380247	469110	492756	560456	330733	140968	279415	697801	0.430197	0.447459	0.65006	0.614826	0.657954
AT2G33255.1	Haloacid dehalogenase-like hydrolase (HAD) superfamily protein	0.0506867	1.74619	0.532281	0.770632	0.641124	0.929465	0.579563	0.627622	0.698736	0.0624163	0.104771	0.0979267	0.115724	0.00833473	0.126306	0.231628	36.4	1	1	6h	0h	13111.6	15092.1	16603.9	18588.7	24458.2	21825.1	20862.8	15387	17720.2	27849.3	28060.1	22333.3	16527.1	16177.5	16083.2	15807.4	21694.3	15331.7	23063.8	23646.9	12109.2	28060.1	0.467267	0.53785	0.591727	0.662462	0.871635
AT2G05710.1	ACO3 - aconitase 3	0.0512254	1.24444	0.73966	0.740705	0.814076	0.740458	0.750937	0.778796	0.92046	0.0438603	0.0525016	0.0764815	0.028184	0.0541518	0.0796101	0.100662	1772.32	32	19	24h	0h	3.66627e+06	4.02272e+06	3.6113e+06	3.61698e+06	4.08081e+06	3.61846e+06	4.58025e+06	4.02892e+06	3.82801e+06	3.65707e+06	3.93208e+06	3.72333e+06	3.56379e+06	4.11311e+06	3.79568e+06	4.02818e+06	4.33684e+06	3.53318e+06	5.09256e+06	4.85878e+06	4.11116e+06	5.09256e+06	0.719927	0.789921	0.709133	0.710248	0.801328
AT2G33530.1	scpl46 - serine carboxypeptidase-like 46	0.0514742	1.66293	0.523154	0.573787	0.588655	0.545588	0.707716	0.547173	0.869971	0.104996	0.0735981	0.130351	0.0366512	0.130233	0.0419363	0.225169	25.3	1	1	24h	0h	53505.1	40825.9	36682.7	42024.5	54280.3	47388.8	38878.2	60549.5	47989.3	44779.5	42939.1	48913.2	47154	68439	61640.6	43277.3	49693.3	44058.1	83476.8	50918.2	83472.1	83476.8	0.640958	0.489069	0.439436	0.503428	0.650244
AT1G32380.1;AT2G35390.1;AT2G35390.3	PRS2 - phosphoribosyl pyrophosphate (PRPP) synthase 2	0.051844	2.08427	0.443371	0.634377	0.78331	0.62991	0.636475	0.830387	0.924103	0.130771	0.0181192	0.189626	0.284156	0.0136086	0.143999	0.0559341	81.44	2	2	24h	0h	44615.2	68860.8	40915.9	75754.3	73601.9	71548.4	116074	81507.8	75184.1	90053.7	35105.6	94189.9	75012.9	74547.9	72074.2	100400	110729	78030.5	105534	114447	101813	116074	0.384368	0.593248	0.352498	0.652637	0.634093
AT3G52430.1	PAD4, ATPAD4 - alpha/beta-Hydrolases superfamily protein	0.051913	2.94375	0.707217	0.739579	0.619811	0.276522	0.81401	0.67405	0.47059	0.145358	0.183287	0.250643	0.240158	0.0687084	0.284081	0.188808	40.32	1	1	8h	6h	3676.55	5129.19	5551.85	5094.16	6198.13	3722.29	5250.99	5094.2	2237.92	3694.52	1344.47	574.831	5964.78	5035.32	5525.56	3242.43	6767.18	3674.64	4150.69	3667.14	1735.86	6767.18	0.543291	0.757952	0.820408	0.752775	0.915911
AT2G06050.1	OPR3, DDE1 - oxophytodienoate-reductase 3	0.0521224	2.13318	0.403806	0.430764	0.472213	0.465644	0.716991	0.722591	0.86139	0.247623	0.0901969	0.0448291	0.172195	0.201179	0.0398642	0.128828	210.97	4	3	24h	0h	109944	183579	45199.7	98478.9	147986	114871	142461	135515	118128	75213.7	164811	150569	149211	191568	260651	192192	199793	214142	279608	234550	208397	279608	0.393206	0.656559	0.161653	0.352203	0.529261
AT1G62380.1	ACO2, ATACO2 - ACC oxidase 2	0.0528774	1.91098	0.384661	0.654899	0.735079	0.60909	0.732205	0.619046	0.626966	0.139392	0.101348	0.232183	0.0530093	0.142195	0.0308841	0.150722	352	8	6	4h	0h	184930	192173	90848.9	224803	306990	264912	229908	405510	258828	267394	249034	224548	328290	230371	332089	242919	265454	244716	201114	321038	240571	405510	0.456044	0.473904	0.224036	0.55437	0.757046
AT3G24495.1	MSH7, MSH6-2, ATMSH7 - MUTS homolog 7	0.053681	5.98592	0.457414	0.151011	0.0867393	0.519214	0.118058	0.431773	0.114395	0.296965	0.0606362	0.0518572	0.461059	0.0944794	0.174175	0.0651182	23.4	1	1	6h	4h	7702.79	13792.1	3158.89	2111.41	3970.61	2057.21	801.041	1275.32	2598.73	1451.8	17966.1	8566.85	803.151	4036.42	1523.56	9251.6	9859.2	4160.99	1748.03	1069.55	3348.08	17966.1	0.428741	0.767676	0.175825	0.117522	0.221006
AT1G68010.1;AT1G68010.2	HPR, ATHPR1 - hydroxypyruvate reductase	0.0537503	1.33339	0.81978	0.909116	0.92315	0.889581	0.845728	0.822473	0.692332	0.0823216	0.0303217	0.0672658	0.0836756	0.119491	0.0128246	0.127845	2017.74	28	26	4h	24h	1.34487e+07	1.1522e+07	1.12137e+07	1.3257e+07	1.38694e+07	1.30012e+07	1.4713e+07	1.31606e+07	1.28734e+07	1.27138e+07	1.20882e+07	1.44634e+07	1.23635e+07	1.07263e+07	1.42398e+07	1.19334e+07	1.20645e+07	1.23054e+07	9.308e+06	8.90513e+06	1.23458e+07	1.4713e+07	0.914064	0.783114	0.762162	0.901036	0.94266
AT3G03710.1	RIF10, PNP - polyribonucleotide nucleotidyltransferase, putative	0.0540045	1.16989	0.920761	0.914493	0.845134	0.939684	0.815189	0.803225	0.887778	0.0824976	0.0624781	0.0265161	0.0369181	0.0209486	0.0523298	0.0800487	382.58	10	10	6h	10h	681610	631806	569384	574938	655095	639951	561112	596142	570904	624697	627281	669516	559130	539941	567852	578883	554873	508702	542440	641986	630930	681610	1	0.926931	0.835351	0.843499	0.961099
AT2G38020.1	VCL1, MAN, EMB258 - vacuoleless1 (VCL1)	0.0540545	2.24543	0.662609	0.320814	0.36441	0.63705	0.468041	0.295092	0.529073	0.234996	0.0430279	0.121425	0.314426	0.0781993	0.134169	0.102895	38.71	1	1	0h	10h	142186	159344	75093.3	54408.6	69968.9	57971.4	43415.4	75799.5	87913.7	84798	189465	87833.2	73486	89458.7	103087	84874.1	45548.1	37306.4	79832	102219	118671	189465	0.750461	0.841022	0.396344	0.28717	0.369298
AT3G25920.1	RPL15 - ribosomal protein L15	0.0541197	1.85221	0.856894	0.560005	0.588599	0.462633	0.511227	0.702382	0.727169	0.17864	0.131612	0.229063	0.0227568	0.0775866	0.0842439	0.166663	579.43	8	8	0h	6h	1.68342e+06	1.20949e+06	1.84182e+06	899118	883967	1.3112e+06	1.00361e+06	708241	1.54043e+06	881132	804035	871086	891635	1.10276e+06	830367	1.12568e+06	1.43162e+06	1.32368e+06	1.59831e+06	1.41938e+06	1.00025e+06	1.84182e+06	0.913998	0.656683	1	0.488169	0.479943
AT3G23810.1	SAHH2, ATSAHH2 - S-adenosyl-l-homocysteine (SAH) hydrolase 2	0.0542351	1.86552	0.420737	0.765643	0.718693	0.563898	0.676752	0.784895	0.577135	0.117388	0.172748	0.249898	0.101607	0.144779	0.0746531	0.102587	1855.9	29	7	10h	0h	771251	678603	432515	1.43619e+06	957490	1.03179e+06	1.49133e+06	779023	945068	966941	672812	883111	1.20273e+06	776342	1.0487e+06	1.29783e+06	1.09135e+06	1.12242e+06	938064	684473	959549	1.49133e+06	0.517158	0.455033	0.290021	0.963031	0.642039
AT3G09200.1;AT2G40010.1;AT3G09200.2;AT3G11250.1	Ribosomal protein L10 family protein	0.054274	2.56559	0.246769	0.560092	0.633107	0.295019	0.547969	0.410491	0.349957	0.0786652	0.233471	0.350603	0.0639272	0.127342	0.0952725	0.104131	211.43	5	5	4h	0h	280199	303835	488317	653424	580930	1.19956e+06	1.44852e+06	436666	866021	534050	368091	379885	1.005e+06	711606	664626	674463	435252	674101	346609	528112	646041	1.44852e+06	0.193437	0.209755	0.337114	0.451097	0.40105
[truncated: 1,723 more rows]
[truncated: 16 more columns]
