# Supplementary material for: Sustained mitogen-activated protein kinase activation reprograms defense metabolism and phosphoprotein profile in Arabidopsis thaliana
Source: Front Plant Sci. 2014 Oct 20;5:554. doi: 10.3389/fpls.2014.00554 (PMC4202796; doi:10.3389/fpls.2014.00554)
Supplement: Supplementary file 2 [file Presentation2.ZIP › SUPPTAB_S09 Differentially regulated proteins in rbohD 0-24 h after DEX treatment.xlsx]

## Sheet: upregulated to 24h
Table S9A. List of upregulated proteins in rbohD DD line (0-24h with ANOVA p≤0.5 and Max fold change≥2.0)				Normalized abundance (relative to maximum)																		Normalized abundance																							Max. normalization of normalized abundance
	p, p-value/f, fold/conf, confidence/quant, quantitation			MEAN							SD											0h			2h			4h			6h			8h			10h			24h					0h			2h
Protein code	Description	Anova (p)	Max f change	0h	2h	4h	6h	8h	10h	24h	0h	2h	4h	6h	8h	10h	24h	Conf score	Peptide count	Peptides used for quant	Additional accession	replicate 1	replicate 2	replicate 3	replicate 1	replicate 2	replicate 3	replicate 1	replicate 2	replicate 3	replicate 1	replicate 2	replicate 3	replicate 1	replicate 2	replicate 3	replicate 1	replicate 2	replicate 3	replicate 1	replicate 2	replicate 3	Max.		replicate 1	replicate 2	replicate 3	replicate 1	replicate 2
AT5G11670.1	ATNADP-ME2, NADP-ME2 - NADP-malic enzyme 2	3.67185e-06	2.72785	0.364748	0.312689	0.322099	0.430637	0.457104	0.539416	0.852969	0.0390046	0.00682276	0.00644275	0.0246983	0.0845947	0.128381	0.132001	1126.74	17	17	AT5G25880.1;AT1G79750.1	8.15518e+06	9.36603e+06	7.61648e+06	7.13064e+06	7.35957e+06	7.05966e+06	7.45203e+06	7.51403e+06	7.23236e+06	9.35111e+06	9.8447e+06	1.04828e+07	9.6728e+06	1.27211e+07	9.10873e+06	9.98512e+06	1.15086e+07	1.56818e+07	2.29727e+07	1.87054e+07	1.71068e+07	2.29727e+07		0.354995	0.407704	0.331545	0.310397	0.320362
AT4G02520.1	ATGSTF2, ATPM24.1, ATPM24, GST2, GSTF2 - glutathione S-transferase PHI 2	6.13939e-07	5.09702	0.231093	0.182575	0.187949	0.243092	0.231692	0.343265	0.930588	0.0375111	0.0258374	0.00572854	0.0393837	0.0360625	0.124837	0.11018	939.88	15	11	AT2G02930.1	1.64847e+07	1.78504e+07	1.29016e+07	1.09151e+07	1.43665e+07	1.20379e+07	1.23629e+07	1.30991e+07	1.29558e+07	1.40734e+07	1.94054e+07	1.62106e+07	1.5923e+07	1.81724e+07	1.32638e+07	1.58273e+07	2.17405e+07	3.25977e+07	6.73326e+07	6.81353e+07	5.47498e+07	6.81353e+07		0.241941	0.261985	0.189353	0.160197	0.210852
AT3G24503.1	ALDH2C4, ALDH1A, REF1 - aldehyde dehydrogenase 2C4	9.23732e-07	4.66169	0.175017	0.176932	0.194745	0.23745	0.243202	0.37354	0.815876	0.00767865	0.015955	0.0187338	0.0259794	0.032462	0.152119	0.183383	891.12	14	14		1.33256e+06	1.29513e+06	1.41087e+06	1.50096e+06	1.27216e+06	1.30963e+06	1.58138e+06	1.58087e+06	1.33154e+06	1.74608e+06	1.67924e+06	2.05389e+06	1.82432e+06	2.14026e+06	1.64737e+06	2.25987e+06	2.13726e+06	4.22239e+06	7.69175e+06	6.26404e+06	4.87076e+06	7.69175e+06		0.173246	0.168379	0.183427	0.195139	0.165393
AT1G02920.1	ATGSTF7, GST11, ATGSTF8, GSTF7, ATGST11 - glutathione S-transferase 7	1.11641e-06	11.928	0.0891446	0.0722166	0.0751565	0.124316	0.157194	0.353756	0.861397	0.0106216	0.00199275	0.00232155	0.0108386	0.0245738	0.290841	0.148995	762.96	14	10		914340	836144	719414	665010	686262	649610	692515	716307	673515	1.03294e+06	1.19742e+06	1.21402e+06	1.44617e+06	1.68148e+06	1.22768e+06	1.49275e+06	1.95121e+06	6.35743e+06	9.23556e+06	8.13065e+06	6.50023e+06	9.23556e+06		0.0990022	0.0905354	0.0778961	0.0720054	0.0743066
AT1G02930.1	ATGSTF6, GST1, ERD11, ATGSTF3, GSTF6, ATGST1 - glutathione S-transferase 6	1.32832e-06	15.5402	0.0737431	0.0556896	0.0626768	0.108451	0.142136	0.387461	0.86543	0.00976136	0.00821404	0.00592479	0.0249904	0.022549	0.344614	0.151206	623.73	10	6		1.62354e+06	1.47438e+06	1.24336e+06	1.02553e+06	1.27675e+06	976184	1.24759e+06	1.33637e+06	1.10585e+06	1.78781e+06	2.69028e+06	1.90644e+06	2.7539e+06	3.2483e+06	2.36543e+06	3.18717e+06	4.23421e+06	1.53886e+07	1.75529e+07	1.96235e+07	1.37718e+07	1.96235e+07		0.0827347	0.0751336	0.0633611	0.0522605	0.0650626
AT3G16530.1	Legume lectin family protein	2.0929e-05	7.5448	0.143749	0.108855	0.105107	0.174207	0.185967	0.297972	0.79301	0.0146913	0.00429639	0.0108356	0.0466591	0.0185235	0.221472	0.199719	472.99	8	5	AT1G53080.1	1.43132e+06	1.35975e+06	1.17017e+06	1.01043e+06	956227	1.03302e+06	1.08037e+06	906275	909739	1.11073e+06	1.78159e+06	1.90825e+06	1.66898e+06	1.89454e+06	1.5611e+06	1.50466e+06	1.62132e+06	5.08512e+06	9.18554e+06	7.14243e+06	5.52471e+06	9.18554e+06		0.155823	0.148031	0.127392	0.110002	0.104101
AT2G02010.1	GAD4 - glutamate decarboxylase 4	3.99329e-05	22.6151	0.0410381	0.0309315	0.0378949	0.0849914	0.0921769	0.419728	0.699518	0.0109329	0.00357698	0.00673406	0.0581704	0.0277285	0.502584	0.104402	506.88	8	5	AT3G17760.1;AT5G17330.1;AT2G02000.1	32511.5	46605	56467.7	31806.1	31774.2	38613.1	34272.4	49103.9	41823.3	49800	63874.8	167125	82042.5	136708	85789.1	134622	150814	1.10129e+06	896227	744048	670838	1.10129e+06		0.0295213	0.0423187	0.0512743	0.0288808	0.0288519
AT5G03630.1	ATMDAR2 - Pyridine nucleotide-disulphide oxidoreductase family protein	8.21525e-07	2.66812	0.429711	0.346075	0.380226	0.512422	0.502455	0.586108	0.92337	0.00686862	0.0227077	0.0391234	0.0810979	0.059484	0.0874895	0.0778458	649.59	8	8		1.40917e+06	1.44469e+06	1.4025e+06	1.13251e+06	1.07325e+06	1.22217e+06	1.3864e+06	1.12813e+06	1.25168e+06	1.69104e+06	1.42453e+06	1.96006e+06	1.43239e+06	1.78058e+06	1.76393e+06	1.64635e+06	1.93507e+06	2.22408e+06	3.30173e+06	2.78785e+06	3.05656e+06	3.30173e+06		0.426799	0.437556	0.424779	0.343005	0.325058
AT4G15530.1	PPDK - pyruvate orthophosphate dikinase	0.000158336	2.72275	0.496922	0.371102	0.351057	0.460215	0.409936	0.454771	0.95584	0.144422	0.0567383	0.0366054	0.10881	0.0756625	0.0610732	0.0474362	399.17	8	8		1.09248e+06	772105	620913	557136	571395	727648	581796	526105	648015	764005	587555	950341	605105	616317	828993	676426	725979	872268	1.60362e+06	1.51003e+06	1.66727e+06	1.66727e+06		0.655254	0.463096	0.372414	0.334162	0.342714
AT3G15356.1	Legume lectin family protein	2.02104e-05	7.53263	0.110229	0.0978662	0.0945678	0.132378	0.13917	0.231719	0.712344	0.0184334	0.0123247	0.00894829	0.0348494	0.0366735	0.142597	0.263583	579.12	9	6		1.15838e+06	1.624e+06	1.46666e+06	1.38624e+06	1.30558e+06	1.08066e+06	1.14576e+06	1.34783e+06	1.15174e+06	1.22356e+06	2.11165e+06	1.76761e+06	1.5346e+06	2.33191e+06	1.49809e+06	1.65983e+06	2.20257e+06	5.06974e+06	1.28491e+07	8.41146e+06	6.19837e+06	1.28491e+07		0.0901526	0.12639	0.114145	0.107886	0.101608
AT2G39730.1	RCA - rubisco activase	0.00482423	2.70581	0.753046	0.855072	0.447667	0.439601	0.334024	0.502661	0.903806	0.206387	0.156059	0.197518	0.195678	0.0595227	0.0413359	0.115787	459.77	6	6	AT2G39730.2	1.18026e+07	8.09851e+06	1.43114e+07	1.04473e+07	1.32563e+07	1.5144e+07	4.9673e+06	5.13913e+06	1.0232e+07	3.35009e+06	7.55061e+06	9.07125e+06	4.7124e+06	4.38136e+06	6.08162e+06	6.9914e+06	7.60226e+06	8.24326e+06	1.16683e+07	1.45642e+07	1.48292e+07	1.5144e+07		0.779354	0.534766	0.945017	0.689865	0.875352
AT1G05010.1	EFE, ACO4, EAT1 - ethylene-forming enzyme	2.44034e-06	4.35459	0.221107	0.190784	0.193806	0.231164	0.285775	0.431062	0.830787	0.0144848	0.011887	0.0269208	0.0254219	0.037236	0.199748	0.150843	412.14	6	6	AT1G62380.1;AT1G12010.1	1.79205e+06	1.68608e+06	1.57157e+06	1.51833e+06	1.48964e+06	1.34923e+06	1.70884e+06	1.3923e+06	1.32506e+06	1.58943e+06	1.71975e+06	1.97022e+06	2.14082e+06	2.47476e+06	1.91102e+06	2.38709e+06	2.42029e+06	5.03735e+06	7.61277e+06	5.95273e+06	5.40826e+06	7.61277e+06		0.235401	0.22148	0.206439	0.199445	0.195676
AT1G37130.1	NIA2, B29, NIA2-1, CHL3, NR, NR2, ATNR2 - nitrate reductase 2	0.000249621	4.05943	0.235398	0.680043	0.619282	0.577055	0.461071	0.391938	0.955582	0.138483	0.0247834	0.159796	0.0301095	0.0317871	0.0852667	0.0478129	321.82	6	6	AT1G77760.1	115585	218677	399991	693439	736782	690966	835406	557840	538413	625414	565018	609514	514072	448258	475841	313063	420537	488930	999982	1.03973e+06	940932	1.03973e+06		0.111168	0.21032	0.384706	0.66694	0.708628
AT3G19010.1	2-oxoglutarate (2OG) and Fe(II)-dependent oxygenase superfamily protein	5.95828e-06	2.90052	0.255872	0.24997	0.249404	0.304133	0.410896	0.687247	0.723403	0.032798	0.0136469	0.0148676	0.0642969	0.0355765	0.280015	0.0228397	394.04	6	6	AT3G19010.3	432234	466691	361116	384518	424754	421703	421744	381286	425162	590292	523854	383557	719458	695514	608485	754800	988049	1.6415e+06	1.17888e+06	1.22851e+06	1.15501e+06	1.6415e+06		0.263317	0.284308	0.219992	0.234248	0.25876
AT1G75040.1	PR5, PR-5 - pathogenesis-related gene 5	0.00422643	3.22099	0.309842	0.216034	0.240112	0.331658	0.372346	0.438587	0.695841	0.113635	0.0396731	0.0517789	0.038615	0.121708	0.0891495	0.28122	371.53	5	5		858005	1.15463e+06	532554	663673	644335	466596	809509	634005	528877	787748	985936	950718	946820	1.38315e+06	728651	1.08345e+06	1.48155e+06	1.03776e+06	2.73816e+06	1.75859e+06	1.21922e+06	2.73816e+06		0.313351	0.421682	0.194493	0.242379	0.235317
AT4G35630.1	PSAT - phosphoserine aminotransferase	0.000272701	2.2224	0.488536	0.368039	0.396121	0.510528	0.469437	0.613295	0.81793	0.0625289	0.0515025	0.0340925	0.0917072	0.0198487	0.119597	0.161836	342.1	5	5	AT2G17630.1	1.04108e+06	1.04691e+06	828535	676717	669784	850665	855909	788685	720224	997487	843371	1.20696e+06	944318	967604	890587	967349	1.25425e+06	1.43972e+06	1.98998e+06	1.51904e+06	1.37397e+06	1.98998e+06		0.523163	0.526092	0.416354	0.340063	0.336579
AT5G54500.1	FQR1 - flavodoxin-like quinone reductase 1	2.29833e-06	3.62467	0.265633	0.245907	0.304932	0.358184	0.320953	0.472475	0.891333	0.00477337	0.00540559	0.039978	0.0435688	0.0160646	0.183016	0.112965	214.4	4	4	AT5G54500.2	521802	512886	531643	486317	471543	492158	641790	508683	647593	658929	650357	802783	625226	664851	602454	739117	703354	1.34352e+06	1.76797e+06	1.96554e+06	1.52233e+06	1.96554e+06		0.265476	0.26094	0.270483	0.247422	0.239906
AT1G03220.1	Eukaryotic aspartyl protease family protein	0.0199205	Infinity	0	0	0	0	0	0	0.34712	0	0	0	0	0	0	0.565789	196.61	4	1		0	0	0	0	0	0	0	0	0	0	0	0	0	0	0	0	0	0	66647.7	0	2756.46	66647.7		0	0	0	0	0
AT2G04400.1	Aldolase-type TIM barrel family protein	0.000276205	2.4693	0.362646	0.387444	0.330418	0.447137	0.437684	0.658737	0.815903	0.0288936	0.0207661	0.0462441	0.0317002	0.0354274	0.298526	0.064034	217.74	4	4		328262	384535	365682	387054	362164	403010	300606	301555	380477	426967	479474	423308	402245	471670	427720	442131	525592	991306	850937	839691	735800	991306		0.331141	0.387908	0.368889	0.390449	0.36534
AT4G26970.1	ACO2 - aconitase 2	0.000418788	2.15887	0.566787	0.459581	0.428665	0.571212	0.525932	0.552449	0.925431	0.037571	0.0639206	0.0197818	0.107777	0.0428046	0.143344	0.115315	254.36	4	3		584641	630272	552556	445491	433537	554131	452941	422354	461455	479831	597649	703790	522925	598020	519123	486657	489806	746295	1.03947e+06	823893	1.02251e+06	1.03947e+06		0.562443	0.606341	0.531576	0.428576	0.417076
AT3G54640.1	TSA1, TRP3 - tryptophan synthase alpha chain	0.00850718	3.47371	0.270317	0.24203	0.219624	0.365431	0.314779	0.530963	0.762911	0.046958	0.00781635	0.0258323	0.128392	0.0753194	0.406609	0.180863	144.61	4	4		356551	506904	435313	383084	401775	378004	392115	309439	353656	380895	582740	792121	366769	592803	552821	504052	445483	1.60154e+06	1.48809e+06	1.26401e+06	913399	1.60154e+06		0.22263	0.316511	0.271809	0.239197	0.250868
AT5G54960.1	PDC2 - pyruvate decarboxylase-2	5.72414e-05	3.21959	0.294769	0.306456	0.287525	0.460891	0.566875	0.616347	0.925713	0.0467248	0.0365543	0.0338874	0.0244917	0.174226	0.266825	0.0654547	122.15	4	2		21798.2	25570.8	29962.4	23960.5	30261.8	26175.1	25143.8	22180.2	28107	38437.7	42642.6	39832.6	47111.3	65888.9	35717	37236.5	80566.4	43893.2	87448.6	78758.7	76649.7	87448.6		0.249269	0.29241	0.342629	0.273996	0.346052
AT5G51070.1	ERD1, CLPD, SAG15 - Clp ATPase	0.0109218	24.9468	0.0559739	0.0443488	0.0323926	0.0329032	0.0317476	0.17065	0.792002	0.0513541	0.013744	0.0227595	0.0280295	0.0123322	0.235989	0.252804	226.5	4	2		12107.7	3811.63	1865.96	5937.56	3094.58	5059.4	1485.15	6127.49	2679.87	181.595	4343.25	5929.93	2034.55	4645.71	3407.32	3607.8	3679.44	46935.6	91656.1	105914	54082.7	105914		0.114316	0.0359879	0.0176176	0.05606	0.0292177
AT2G30870.1	ATGSTF10, ERD13, ATGSTF4, GSTF10 - glutathione S-transferase PHI 10	5.075e-05	2.17908	0.486605	0.393488	0.413442	0.49564	0.460584	0.480936	0.857441	0.0192541	0.0592527	0.0326175	0.0701944	0.0741743	0.0370489	0.12346	118.83	3	3		647791	700768	669711	451062	575322	605670	573932	525392	615492	574247	754064	727433	747149	544440	618755	688976	699685	606097	1.38255e+06	1.08743e+06	1.08639e+06	1.38255e+06		0.468547	0.506866	0.484402	0.326253	0.41613
AT3G49120.1	ATPERX34, PERX34, PRXCB, ATPCB, PRX34 - peroxidase CB	0.00249869	2.99505	0.496409	0.27651	0.261762	0.473245	0.376614	0.45546	0.78399	0.182017	0.0825598	0.0527555	0.0311084	0.0755099	0.138979	0.187929	252.75	3	3	AT3G49110.1	1.04886e+06	1.30294e+06	592691	404681	510410	725042	581178	397175	574307	967997	864765	974317	617137	707899	908872	666882	831435	1.20327e+06	1.30105e+06	1.37204e+06	1.97719e+06	1.97719e+06		0.530479	0.658985	0.299765	0.204675	0.25815
AT3G14990.1	Class I glutamine amidotransferase-like superfamily protein	0.00129874	2.40398	0.463976	0.367136	0.368651	0.553494	0.378048	0.383536	0.882588	0.110829	0.0327898	0.0391599	0.254874	0.0414408	0.0316003	0.113699	257.78	3	3	AT3G14990.2	1.3952e+06	1.31564e+06	866854	1.03927e+06	880125	911582	980736	834495	1.02742e+06	1.02701e+06	1.06212e+06	2.17884e+06	1.0947e+06	910913	909506	935853	942048	1.07953e+06	2.57032e+06	1.98687e+06	2.24841e+06	2.57032e+06		0.542813	0.51186	0.337255	0.404334	0.342419
AT4G37910.1	mtHsc70-1 - mitochondrial heat shock protein 70-1	4.02991e-05	2.34733	0.386101	0.431093	0.50332	0.651681	0.579073	0.680402	0.906307	0.0168531	0.0342119	0.0779396	0.137787	0.103658	0.0678642	0.103936	200.59	3	3	AT5G09590.1	174451	160143	165060	202263	173514	182101	216623	250980	183744	265524	231025	346791	240040	298579	210760	304688	315536	260285	431367	398762	342724	431367		0.404415	0.371245	0.382644	0.468889	0.402242
AT4G16260.1	Glycosyl hydrolase superfamily protein	0.000135888	6.2512	0.127647	0.100789	0.125605	0.177164	0.163466	0.176631	0.630055	0.0117855	0.009193	0.0266276	0.0804884	0.0124924	0.0398897	0.321407	345.51	3	3		171718	143342	164589	114596	137620	126513	153523	192417	126038	110217	249329	306173	197624	222690	193930	171304	221178	271232	1.25254e+06	589614	525357	1.25254e+06		0.137096	0.114441	0.131404	0.0914905	0.109873
AT1G77510.1	ATPDIL1-2, PDI6, ATPDI6, PDIL1-2 - PDI-like 1-2	3.01417e-07	2.20902	0.392657	0.455852	0.494151	0.634822	0.650063	0.672554	0.867387	0.0181775	0.0103569	0.0225318	0.03881	0.0747371	0.0709989	0.11532	147.06	3	3		116035	126913	119246	137593	143725	139169	159267	151050	145497	184496	193014	208063	223130	199321	177181	181615	218312	220451	307473	243100	249522	307473		0.377383	0.412762	0.387826	0.447494	0.467438
AT5G05730.1	ASA1, TRP5, AMT1, WEI2, JDL1 - anthranilate synthase alpha subunit 1	0.00622291	2.86181	0.262632	0.262706	0.371049	0.467433	0.337058	0.587627	0.751603	0.0555	0.0260471	0.133566	0.144732	0.0350324	0.28981	0.232061	112.36	3	2	AT2G29690.1	151686	140685	206273	185199	155124	158462	140490	303693	260306	225602	262450	399436	229668	222204	188082	251567	281127	582999	632881	452160	341985	632881		0.239675	0.222294	0.325928	0.292628	0.245107
AT4G16760.1	ACX1, ATACX1 - acyl-CoA oxidase 1	0.00293964	2.48108	0.420235	0.323211	0.3444	0.533465	0.376561	0.483338	0.801913	0.159472	0.0322872	0.0336838	0.103096	0.0244102	0.0957383	0.182555	181.72	3	3		309036	347583	153896	184176	223142	216064	241926	198773	223551	293232	317457	418214	229883	236603	259795	273601	276833	381789	642906	411742	492016	642906		0.480686	0.540644	0.239376	0.286475	0.347083
AT5G50920.1	CLPC, ATHSP93-V, HSP93-V, DCA1, CLPC1 - CLPC homologue 1	0.00577858	2.78584	0.646432	0.599381	0.360039	0.506682	0.363637	0.317428	0.884303	0.132998	0.0577225	0.073804	0.300195	0.0601932	0.0858894	0.131286	154.27	3	3	AT3G48870.1	553023	510414	365983	393534	473889	457956	315270	207380	273485	182964	321267	616168	219615	306745	277731	185014	211434	305462	737082	546636	671695	737082		0.750286	0.692479	0.496529	0.533907	0.642925
AT1G64710.1	GroES-like zinc-binding dehydrogenase family protein	0.00024632	3.1616	0.308197	0.273509	0.226288	0.368814	0.341076	0.400817	0.715432	0.0357192	0.0509073	0.00778176	0.0301931	0.0274836	0.12564	0.246772	108.1	3	3		227721	259326	206082	241430	165321	208365	176291	167232	165394	268209	259153	302093	265517	232014	269542	212137	289707	399585	749660	420119	439213	749660		0.303765	0.345925	0.2749	0.322052	0.220528
AT2G31390.1	pfkB-like carbohydrate kinase family protein	0.000263367	2.3046	0.473929	0.350159	0.378399	0.583921	0.416359	0.45456	0.806978	0.0664011	0.0150009	0.03464	0.187752	0.0108983	0.0293496	0.171649	200.26	5	5	AT1G06020.1;AT1G06030.1	237900	292750	226644	193287	188537	177699	206744	181058	216844	243438	263718	425896	217555	228389	219358	231041	235307	259997	532636	357654	399186	532636		0.446647	0.549625	0.425514	0.362888	0.353969
AT5G48540.1	receptor-like protein kinase-related family protein	8.10473e-06	6.67933	0.163893	0.114591	0.160289	0.195254	0.292669	0.411097	0.765387	0.0175853	0.0286211	0.033164	0.0411839	0.0574409	0.187808	0.226022	197.93	3	3		92707.8	93985.9	111805	53864.6	66603.9	88235	106947	74170.1	110816	99147.7	109710	146758	138571	205540	188927	210073	160564	378093	333339	607099	453560	607099		0.152706	0.154811	0.184163	0.0887245	0.109708
AT3G06860.1	MFP2, ATMFP2 - multifunctional protein 2	0.0129335	2.02643	0.543292	0.451399	0.43418	0.559235	0.541963	0.512128	0.879837	0.0908309	0.0657626	0.0590282	0.233449	0.0397674	0.0335844	0.116655	165.49	3	2		110993	125186	89188.8	75723.8	93172.2	101439	98257.4	87065.7	74699.9	71470.3	100712	162734	107387	116500	100684	94815.2	107858	104032	199628	174170	153122	199628		0.556001	0.627099	0.446776	0.379325	0.46673
AT4G34200.1	EDA9 - D-3-phosphoglycerate dehydrogenase	0.000136426	2.71435	0.310612	0.39123	0.383187	0.456927	0.520679	0.458405	0.843112	0.0523836	0.031846	0.0597426	0.0907073	0.0887255	0.0487724	0.171993	189.19	3	3		185346	132172	170464	211199	217472	185965	167380	205152	229468	196934	290645	230268	314253	281233	222518	222359	228474	269337	523678	455665	345214	523678		0.353931	0.252393	0.325513	0.403299	0.415278
AT5G17380.1	Thiamine pyrophosphate dependent pyruvate decarboxylase family protein	1.16209e-05	5.1657	0.224811	0.189542	0.172123	0.272177	0.239789	0.306859	0.889136	0.0587998	0.00594098	0.0209821	0.0796916	0.0391068	0.107817	0.103617	164.8	3	3		150666	145163	89866.9	110555	104479	110152	101115	108866	85321	130544	128156	208259	127751	162658	120984	104877	202891	218693	571881	454496	499063	571881		0.263456	0.253834	0.157143	0.193318	0.182694
AT1G17745.1	PGDH - D-3-phosphoglycerate dehydrogenase	1.38774e-05	8.61743	0.111466	0.153929	0.147207	0.1315	0.180717	0.15791	0.960547	0.0310585	0.0235116	0.0325306	0.0622694	0.0281415	0.0608363	0.0370695	186.63	3	2		47040	27499	33388.1	51149.5	56427.3	41465.2	49379.2	56951.2	36203.4	19383.6	56241	51700.6	63419.7	63720.3	47840.4	54539.3	29789.4	68568.5	322752	308292	299011	322752		0.145747	0.0852018	0.103448	0.158479	0.174832
AT1G27020.1	unknown protein	0.00210053	5.93254	0.124538	0.131212	0.125373	0.126897	0.127304	0.338254	0.738827	0.0368458	0.0255133	0.0160814	0.0464305	0.0288594	0.356037	0.258674	177.98	4	4		36976	26489.4	20607.9	36149.2	26468.3	25961.5	24257.8	31358.6	29020.4	19965.6	25513.6	40186.8	24230.3	36103.4	25606.7	30214.9	29506.5	168628	165114	225027	108627	225027		0.164318	0.117717	0.0915796	0.160644	0.117623
AT2G38860.1	YLS5 - Class I glutamine amidotransferase-like superfamily protein	0.00231289	2.31843	0.538141	0.453558	0.450999	0.48741	0.361962	0.719025	0.839183	0.035151	0.0780599	0.154158	0.036629	0.0589491	0.16134	0.181061	65.78	2	2	AT2G38860.3	655350	580687	647415	620975	527583	438859	397753	731705	449004	562863	529078	613958	452832	470484	343525	627584	900246	988701	1.16664e+06	1.0202e+06	750237	1.16664e+06		0.561741	0.497743	0.55494	0.532276	0.452224
AT3G52930.1	Aldolase superfamily protein	0.0370933	2.65024	0.646267	0.41951	0.385169	0.295629	0.313033	0.259869	0.688715	0.22917	0.12508	0.0574699	0.169988	0.0993568	0.14512	0.269593	107.21	2	1		383971	252816	192266	150266	241114	146780	179759	136344	178004	101733	69279.7	208229	130550	177899	93120	61030.4	91797.2	180541	229064	226831	427611	427611		0.897945	0.59123	0.449627	0.351409	0.563863
AT2G21620.1	RD2 - Adenine nucleotide alpha hydrolases-like superfamily protein	0.00145003	2.2324	0.675757	0.544735	0.526662	0.561123	0.43329	0.533224	0.967277	0.112657	0.0510416	0.104381	0.0882733	0.118614	0.0449675	0.0507282	140.43	2	2	AT2G21620.2	385580	398931	289526	268931	277428	319435	289325	219296	328448	278657	262694	350489	265408	156994	266263	256813	286815	303871	526081	481499	529795	529795		0.727792	0.752992	0.546488	0.507613	0.523652
AT1G35680.1	Ribosomal protein L21	0.000801878	2.3368	0.860048	0.563022	0.501206	0.368205	0.518744	0.759012	0.860421	0.0252663	0.084662	0.041648	0.126295	0.0697331	0.209067	0.169518	115.84	2	2		672919	712536	701430	408929	423204	534025	426884	422716	366566	400409	296918	196113	480597	408765	369357	506462	526437	808825	804155	741893	541743	808825		0.83197	0.880952	0.867221	0.505583	0.523233
AT2G20890.1	PSB29, THF1 - photosystem II reaction center PSB29 protein	0.011633	2.14225	0.742945	0.563513	0.392337	0.684841	0.517959	0.552982	0.840485	0.116666	0.0552165	0.063997	0.272949	0.0955098	0.118348	0.150828	104.85	2	2		602098	798486	629859	520043	460042	559976	392274	290109	389860	482801	477858	910988	398723	448762	568080	428582	455412	627284	859715	607986	829313	910988		0.660929	0.876506	0.691402	0.570856	0.504992
AT2G44350.1	ATCS, CSY4 - Citrate synthase family protein	9.35418e-06	2.27823	0.511688	0.408165	0.36195	0.507725	0.396494	0.466426	0.824606	0.0904312	0.0402845	0.0287113	0.0346812	0.0189242	0.0143991	0.155347	77.79	2	2	AT3G60100.1	283202	372502	273077	219292	265270	256310	230338	198996	227651	283586	323718	314283	239613	228591	251485	291637	274456	280531	426159	465565	605044	605044		0.468068	0.615661	0.451334	0.36244	0.43843
AT3G09840.1	CDC48, ATCDC48, CDC48A - cell division cycle 48	0.000101483	2.05906	0.396124	0.366986	0.415855	0.483941	0.417334	0.48862	0.755648	0.0108591	0.0172315	0.00158995	0.0379368	0.00815416	0.0292218	0.222986	94.33	2	2		427988	442069	418678	384281	419266	390389	451203	452574	449148	481985	528421	564028	450204	445166	462367	500406	525852	563399	1.08445e+06	763204	610736	1.08445e+06		0.394658	0.407642	0.386073	0.354355	0.386615
AT1G18210.1	Calcium-binding EF-hand family protein	0.00371696	2.11475	0.429773	0.406881	0.445886	0.442882	0.392681	0.496154	0.83042	0.0877298	0.0908622	0.0116118	0.00560072	0.0798221	0.120522	0.147435	177.15	2	2		630598	598815	422032	409425	641691	512362	565840	559607	587913	560122	574469	567227	579624	542403	386885	457255	725408	723857	971707	1.28087e+06	938398	1.28087e+06		0.492322	0.467508	0.32949	0.319647	0.500982
AT3G02520.1	GRF7, GF14 NU - general regulatory factor 7	0.0374892	3.54511	0.48656	0.491025	0.346743	0.211643	0.391557	0.242517	0.750299	0.222699	0.149398	0.159991	0.0739014	0.119093	0.125834	0.289141	155.91	2	1	AT5G38480.1	247378	160077	94682	123309	158833	224602	175166	65131.5	117547	88201.5	86754.5	43462.8	87517.8	155290	161285	75061.7	44932.7	130287	344005	149130	281184	344005		0.719112	0.465334	0.275234	0.358453	0.461718
AT1G22300.1	GRF10, 14-3-3EPSILON, GF14 EPSILON - general regulatory factor 10	0.0389196	Infinity	0	0.00463592	0.0109367	0.358269	0.00740545	0.0239144	0.362869	0	0.00434172	0.0189412	0.55593	0.0128266	0.0224667	0.508392	146.06	2	1		0	0	0	0	1092.74	673.046	0	4165.44	0.24109	2976.95	6520.98	126964	2820.67	0	0	0	3448.78	5660	120481	5152.28	12580.7	126964		0	0	0	0	0.00860668
AT3G44860.1	FAMT - farnesoic acid carboxyl-O-methyltransferase	0.00311743	2.45504	0.456316	0.315022	0.365605	0.745574	0.739519	0.667073	0.773392	0.0811374	0.124603	0.0172514	0.0563815	0.187884	0.149434	0.265642	61.03	2	2		122961	148705	104325	48643.9	95710.8	115214	104060	95059.5	102128	203051	190227	221053	143614	235647	230081	225402	143420	180826	230470	132125	274657	274657		0.44769	0.541422	0.379836	0.177108	0.348474
AT5G54810.1	TSB1, TRPB, TRP2, ATTSB1 - tryptophan synthase beta-subunit 1	0.00871934	2.27103	0.450857	0.354139	0.400232	0.491325	0.563589	0.634667	0.804261	0.053664	0.0608674	0.0316181	0.0710627	0.0949674	0.270869	0.212014	124.44	2	1		391666	426582	335808	278227	266513	361748	331130	321228	372112	436373	351851	469418	433450	574433	434731	388381	428809	807362	853231	711363	494067	853231		0.459039	0.499961	0.393572	0.326086	0.312357
AT1G26380.1	FAD-binding Berberine family protein	0.0139811	7.20441	0.128902	0.0939716	0.0786812	0.0996953	0.109066	0.436532	0.566852	0.0516952	0.0393628	0.0461884	0.0720279	0.0428868	0.489207	0.125074	74.27	2	1		15524.6	31870.7	18196.8	16603.8	8955.12	22258.6	18600.4	4341.18	17095.5	13915.2	6468.73	30346.1	12088.6	26405.1	17004.8	32134.8	20377.8	169617	90437.7	119633	78372.7	169617		0.0915272	0.187898	0.107282	0.0978901	0.0527961
AT2G05710.1	ACO3 - aconitase 3	0.0285533	2.06496	0.431427	0.415281	0.340674	0.479733	0.426724	0.514254	0.703478	0.0708563	0.0317507	0.0146404	0.119342	0.0526052	0.0913755	0.262871	101.08	2	1		62222.6	68707.5	49322.1	61155.6	52816	59534.6	49583.5	47229	45522.8	49402.4	68520.9	82511.3	62369.6	51089.4	64828.2	85611.6	68509.8	60736.5	139268	85149.2	69499	139268		0.446782	0.493346	0.354152	0.439121	0.379239
AT4G21580.1	oxidoreductase, zinc-binding dehydrogenase family protein	0.0198012	2.10941	0.478902	0.462024	0.381977	0.447749	0.377	0.496032	0.795246	0.021917	0.0151319	0.0809392	0.17935	0.0579806	0.14164	0.192659	77.78	3	3		110873	120865	119199	109206	116597	112767	75518.7	89800.9	114592	77324.1	91494.7	159290	107074	78925.3	90264.7	95367.8	107643	160480	187644	150844	244265	244265		0.453902	0.494811	0.487991	0.447079	0.477336
AT1G54270.1	EIF4A-2 - eif4a-2	0.013083	2.35835	0.427619	0.692038	0.359264	0.463291	0.419021	0.359716	0.847271	0.143641	0.0584011	0.127119	0.131312	0.10705	0.144818	0.135959	69.9	2	2	AT1G72730.1	229063	121298	242255	305933	350771	302359	153230	114650	230007	144604	240606	256843	148796	246647	185259	119010	136767	242736	370659	461951	341583	461951		0.49586	0.262578	0.524418	0.662263	0.759326
AT4G21210.1	ATRP1, RP1 - PPDK regulatory protein	0.00144938	3.11044	0.203093	0.480386	0.286277	0.352568	0.319802	0.422438	0.631708	0.049433	0.043624	0.0356478	0.0651452	0.024139	0.0877512	0.319305	116.48	2	2	AT3G01200.1	61622.4	54104.2	85361.5	149074	151454	175116	106791	93313.8	83347.4	92572.4	134406	122110	107392	112432	96821.2	142847	108901	166520	330043	152680	142749	330043		0.18671	0.163931	0.258637	0.451681	0.45889
AT3G28940.1	AIG2-like (avirulence induced gene) family protein	0.0415693	2.76895	0.344907	0.322513	0.343945	0.476487	0.477947	0.281443	0.779301	0.149688	0.124494	0.127176	0.217798	0.035313	0.0503058	0.210661	115.37	2	1		546912	399568	212402	200336	447175	436127	540002	259668	355978	416547	370374	814066	492037	544254	569602	366399	254844	324400	1.11999e+06	650009	848433	1.11999e+06		0.488317	0.35676	0.189646	0.178873	0.399266
AT3G13460.1	ECT2 - evolutionarily conserved C-terminal region 2	0.00014978	3.98977	0.218078	0.416513	0.655128	0.670667	0.841489	0.716411	0.870081	0.077325	0.0484558	0.179565	0.285259	0.128522	0.192112	0.135427	89.94	2	2	AT5G61020.1;AT3G13460.3	13751	16946.4	26786.5	37754.5	31880	40155.6	43345.5	74536.7	54805.2	43996.8	44922.1	87864.5	69008.1	86856.1	65946.8	63940	45592.7	79308.4	79559.2	63303.8	86484.7	87864.5		0.156503	0.192869	0.304861	0.42969	0.362831
AT1G78850.1	D-mannose binding lectin protein with Apple-like carbohydrate-binding domain	0.0103008	2.29863	0.642199	0.469705	0.382885	0.538936	0.516539	0.537023	0.88011	0.0570635	0.0877697	0.134669	0.10075	0.133735	0.141476	0.122602	159.1	2	2	AT1G78860.1	161686	154380	135735	133240	103477	93730.5	62111.1	83066.6	124190	99999.6	145585	133568	98376.6	108113	156907	99995.2	114492	163320	234507	207624	177045	234507		0.689471	0.658314	0.57881	0.568171	0.441253
AT4G29010.1	AIM1 - Enoyl-CoA hydratase/isomerase family	0.0138939	3.07332	0.37292	0.242601	0.306314	0.231792	0.341464	0.413716	0.712371	0.113238	0.0758711	0.0529612	0.108365	0.0878998	0.160271	0.249202	62.48	2	1		41615.1	63294.3	36314.8	37612.4	19707.1	34553.1	39375	44970	31655.5	21853.3	20880.7	45045.2	33174.8	41056	55081.1	34128.5	48477.6	74067.4	126233	70845.9	72694.9	126233		0.32967	0.50141	0.287682	0.29796	0.156117
AT4G19410.1	Pectinacetylesterase family protein	0.016432	2.53863	0.667954	0.3161	0.36302	0.531009	0.74048	0.713318	0.80246	0.252291	0.100578	0.14048	0.183591	0.162358	0.2692	0.0800042	125.28	2	2	AT4G19410.2	93225.7	188084	114306	61262.4	43146.5	82810.6	98720.3	43298.6	72990.6	64701.6	114619	135185	114274	145917	178380	91984.2	133073	197426	159212	173815	142254	197426		0.472205	0.952677	0.578982	0.310305	0.218545
AT5G03290.1	IDH-V - isocitrate dehydrogenase V	0.00326274	2.70123	0.497902	0.407316	0.303792	0.428878	0.288321	0.363239	0.77882	0.145621	0.023907	0.0796451	0.0491989	0.0102085	0.126476	0.200272	132.97	4	4		140703	76334.3	119872	87770.8	97979.3	89863.5	50829.5	67987.6	86746	86453.2	108498	95252.4	66174.2	66539.4	62381.2	89764.6	50303.8	105720	225553	163909	137534	225553		0.623815	0.338432	0.53146	0.389136	0.434396
AT3G17940.1	Galactose mutarotase-like superfamily protein	0.0214852	2.412	0.635578	0.29478	0.409926	0.571455	0.426347	0.56136	0.711009	0.128587	0.170818	0.0841479	0.011663	0.103637	0.0327656	0.256465	59.19	2	2		48837.7	69817.8	72256.8	14438.7	26005.4	48100.7	50540.1	34464.6	38127.1	58324.7	55997.2	57329.4	52361.7	31728.2	43974.5	56445.1	52812.8	59361.1	100125	62330.4	51114.3	100125		0.487766	0.697304	0.721663	0.144206	0.259728
AT3G24170.1	ATGR1, GR1 - glutathione-disulfide reductase	0.00872866	2.00191	0.481169	0.383327	0.399476	0.64037	0.478075	0.491379	0.767386	0.0932069	0.0420194	0.0624085	0.186498	0.06791	0.00323962	0.206991	149.83	2	2		186453	205014	138665	153789	123729	144817	171998	140821	127307	241612	163696	300226	182158	196562	148003	179181	181533	180668	367253	256582	221640	367253		0.507696	0.558237	0.377574	0.418755	0.336903
AT3G04000.1	NAD(P)-binding Rossmann-fold superfamily protein	0.0120448	360.933	0.0182018	0.00194614	0.0368607	0.00451891	0.0714539	0.00774327	0.702426	0.00779348	0.00169043	0.0574454	0.00782699	0.102662	0.00279978	0.369912	84.67	2	1		192.154	371.412	182.3	38.0949	0	41.6535	1.99	1407.74	100.735	0	185.175	0	108.679	225.516	2593.82	91.4592	76.7411	149.101	3937.51	11187.1	13659.2	13659.2		0.0140677	0.0271912	0.0133463	0.00278895	0
AT5G38900.1	Thioredoxin superfamily protein	0.000127548	13.7355	0.0848004	0.085756	0.0684803	0.0779409	0.0790454	0.393299	0.940611	0.0190714	0.02731	0.0369975	0.0371016	0.0247437	0.42157	0.0560551	66.87	2	2		15776.8	24815.2	19808.1	23841.5	24360.1	12879.2	11370.5	26399.3	11006.2	9062.79	19950.2	26501.4	24017.8	19861	12422.2	32297.3	38947.9	208887	221563	237421	210978	237421		0.0664509	0.10452	0.0834303	0.100419	0.102603
AT2G43590.1	Chitinase family protein	0.00653635	5.28765	0.188887	0.152669	0.140988	0.292404	0.227795	0.338495	0.745497	0.0690965	0.0614937	0.00633007	0.0413935	0.110205	0.112534	0.379592	146.57	2	2		77816.6	83345.5	38652.8	75050.3	54739.5	31711.2	49681.9	47499.6	51963.5	95391	93987.9	119941	89967.7	113455	37550.6	80543.2	159853	117682	326980	352618	109028	352618		0.220683	0.236362	0.109617	0.212838	0.155238
AT5G61160.1	AACT1 - anthocyanin 5-aromatic acyltransferase 1	0.00058143	15.5799	0.06226	0.0605209	0.0579326	0.0541826	0.133986	0.335757	0.844159	0.0149035	0.0147255	0.015221	0.0231346	0.107067	0.398768	0.229127	116.55	2	2		23307.8	20023.2	14235.5	13639.9	22482.5	19836.2	16588.2	23049.7	13927.5	18605.1	22683.1	8809.92	18765.7	79172.3	25947.5	22951.6	42548.8	244946	308205	293226	179091	308205		0.0756244	0.0649672	0.0461885	0.044256	0.0729465
AT2G29350.1	SAG13 - senescence-associated gene 13	1.2374e-05	12.6151	0.0770384	0.072463	0.0698684	0.126156	0.0869112	0.122657	0.881394	0.029849	0.0106765	0.0337063	0.0176043	0.0434147	0.0267785	0.200822	148.24	2	2	AT2G29170.1;AT2G29350.3	32275.3	38199.7	16475.7	26424.2	23730.5	31631.8	27582.8	38268.8	13006.4	51390.4	39815.7	51181.4	13987.7	39996.1	44109.9	40581.1	40081.7	57775.8	374212	376222	244366	376222		0.085788	0.101535	0.0437924	0.0702357	0.0630759
AT5G53480.1	ARM repeat superfamily protein	0.000308767	2.49557	0.653529	0.658189	0.412439	0.477198	0.379006	0.467375	0.945838	0.149701	0.110918	0.0645741	0.0992836	0.096125	0.0743683	0.0846642	75.83	2	2		89177.5	57363	67044.1	85449	66898.5	62760.1	46918.4	37116.1	50757.6	41402.4	51534.1	63020	33979.1	36601.5	53285.2	48420.5	44354.7	59971.1	92410.2	108939	107767	108939		0.818599	0.52656	0.615427	0.784374	0.61409
AT4G20830.1	FAD-binding Berberine family protein	0.0295234	5.56334	0.123199	0.222357	0.129702	0.33134	0.277494	0.421662	0.685397	0.0163014	0.140361	0.0160515	0.241251	0.123823	0.372875	0.330385	119.22	2	2		5057.71	4101.12	5311.31	4431.3	6781.07	14904.2	5323.76	5546.36	4363.79	6529.34	23814.8	8572.89	8386.32	7756.19	16450.2	8314.07	7848.32	33363.3	13359.1	27992	39151.1	39151.1		0.129184	0.104751	0.135662	0.113184	0.173202
AT2G25660.1	emb2410 - embryo defective 2410	1.55895e-06	9.39286	0.0992621	0.0891958	0.0980538	0.19454	0.197809	0.535443	0.837804	0.0153473	0.0065349	0.0101379	0.0554836	0.0378341	0.396073	0.148703	22.87	1	1		157747	194260	144898	141059	161302	144152	150068	182578	158210	314944	421663	237256	330684	392903	266643	476817	548084	1.65552e+06	1.34412e+06	1.66866e+06	1.18125e+06	1.66866e+06		0.0945348	0.116417	0.0868346	0.0845341	0.0966654
AT1G78380.1	ATGSTU19, GST8, GSTU19 - glutathione S-transferase TAU 19	0.0178864	2.29342	0.622886	0.489405	0.354676	0.332579	0.28652	0.308253	0.657109	0.119374	0.0782593	0.0711359	0.0964054	0.106466	0.0987567	0.298468	74.65	1	1		694820	718289	496268	408725	534064	557421	446311	322188	318715	250557	323414	445508	323024	383215	172050	225288	295386	424235	465554	526939	1.02179e+06	1.02179e+06		0.680002	0.702971	0.485684	0.400008	0.522674
AT1G65230.1	Uncharacterized conserved protein (DUF2358)	0.0124577	28.8378	0.0206748	0.0170395	0.0248792	0.0652485	0.112841	0.406084	0.491382	0.00913964	0.0105335	0.0110134	0.0623797	0.039307	0.339763	0.464128	24.84	1	1		125951	83476.7	49738.5	66767.5	117261	29568.4	101240	151274	59356	286024	526339	5552.35	454956	643394	316160	693197	1.07608e+06	3.32115e+06	379404	4.17847e+06	1.60179e+06	4.17847e+06		0.0301429	0.0199778	0.0119035	0.0159789	0.0280631
AT3G60770.1	Ribosomal protein S13/S15	0.0356768	2.33431	0.640083	0.522471	0.62142	0.66806	0.308001	0.488381	0.718968	0.149453	0.0376448	0.228402	0.082823	0.113832	0.100247	0.289461	40.97	1	1		268180	282535	403372	277246	239991	261541	230856	438959	256453	351898	359285	284604	140596	103727	214773	266272	276261	185431	365262	496856	209552	496856		0.539755	0.568646	0.811849	0.558001	0.483019
AT1G10630.1	ATARFA1F, ARFA1F - ADP-ribosylation factor A1F	0.0283269	3.20776	0.703964	0.522907	0.391393	0.451507	0.36346	0.260648	0.836097	0.0987981	0.124031	0.0832667	0.345244	0.0436427	0.148731	0.254366	71.6	1	1		559333	437525	447704	260217	397799	415010	317413	205565	280177	137053	211329	578128	227883	235124	282828	97978.8	144193	292688	684013	371465	660225	684013		0.817723	0.639644	0.654526	0.380427	0.581567
AT3G14310.1	ATPME3, PME3 - pectin methylesterase 3	0.0319009	2.05996	0.550395	0.408101	0.523219	0.732368	0.785914	0.691546	0.840671	0.124926	0.0482117	0.0815862	0.28247	0.185686	0.0877758	0.201552	45.31	1	1		581592	619525	869966	444674	561895	529073	574946	771177	622697	533335	992066	1.23042e+06	864333	838683	1.2543e+06	791613	816912	993694	1.22177e+06	1.17795e+06	763636	1.2543e+06		0.463678	0.493921	0.693587	0.35452	0.447975
AT3G48990.1	AMP-dependent synthetase and ligase family protein	0.00041002	2.28182	0.698022	0.588632	0.534306	0.645591	0.430721	0.626149	0.982829	0.150019	0.138745	0.0837974	0.068722	0.0263574	0.0406814	0.0248468	28.98	1	1		59094.4	73594	47800	54630.8	37313.7	60258.7	54391.4	41802.9	41961.8	51283.1	62387.2	53260.9	34565.5	37901.6	38904.8	50917.3	53188.1	57798.7	82254.8	85686.1	86190.4	86190.4		0.685627	0.853854	0.554586	0.633839	0.432922
AT3G04720.1	PR4, HEL, PR-4 - pathogenesis-related 4	0.00309456	8.41809	0.141245	0.0886822	0.0778149	0.177348	0.150145	0.149516	0.655053	0.0807251	0.0180605	0.0082282	0.106641	0.0997808	0.0548146	0.340753	50.36	1	1		229312	414520	125254	142800	198802	141280	133103	158472	132133	209644	545389	210641	137831	478401	201320	179011	376717	258397	1.81502e+06	1.17342e+06	578367	1.81502e+06		0.126341	0.228383	0.0690097	0.0786766	0.109531
AT1G23310.1	GGT1, AOAT1, GGAT1 - glutamate:glyoxylate aminotransferase	0.00549369	6.98817	0.463789	0.293065	0.171047	0.0678481	0.141439	0.156044	0.474135	0.155884	0.139838	0.0421644	0.0617216	0.0490028	0.0356943	0.455618	97.96	1	1		248135	348832	176356	96570.2	143676	248412	114455	69024.8	101724	17715.5	77321.4	18093.3	64125.7	110030	61680.8	72623.7	78150.5	109414	124989	109784	555801	555801		0.446446	0.627619	0.317301	0.17375	0.258502
AT2G25800.1	Protein of unknown function (DUF810)	0.037007	2.12307	0.713172	0.441556	0.368002	0.440859	0.665383	0.689537	0.781293	0.248808	0.0926401	0.121709	0.24724	0.154673	0.0572827	0.13254	22.12	1	1		654268	1.17775e+06	687802	426764	493345	640023	529726	501839	268682	415023	294472	848176	594948	958486	797541	888174	759521	788620	786240	882666	1.09161e+06	1.17775e+06		0.555522	1	0.583994	0.362354	0.418887
ATCG00120.1	ATPA - ATP synthase subunit alpha	0.0276481	4.89439	0.392101	0.245576	0.188189	0.175118	0.138787	0.101363	0.496111	0.0564527	0.148356	0.0733784	0.0991892	0.019488	0.0557946	0.436991	34.64	1	1		182579	230292	241854	85322.3	231937	92799.7	103673	64449.8	146113	63881.1	67341.2	161188	64725.5	83718	83300.9	46195.5	31763.5	91296.1	123052	148752	556596	556596		0.328028	0.41375	0.434524	0.153293	0.416707
AT1G04690.1	KAB1, KV-BETA1 - potassium channel beta subunit 1	0.0203482	3.06914	0.698083	0.422289	0.349499	0.332402	0.30578	0.230261	0.706703	0.124357	0.0964752	0.112006	0.204371	0.0617701	0.150668	0.259454	20.77	1	1		348696	395606	275456	171460	186222	259197	228782	120904	160862	92093.2	117664	275815	129761	133359	183563	44972.5	100967	190426	298469	246949	486933	486933		0.716108	0.812444	0.565697	0.352122	0.382439
AT5G13120.2	CYP20-2 - cyclophilin 20-2	0.00143222	3.74374	0.246521	0.22202	0.214185	0.319145	0.244324	0.528003	0.801852	0.102663	0.0461947	0.0303216	0.0778084	0.0166973	0.314601	0.192848	37.24	1	1	AT5G13120.1	321232	358825	144473	296634	193925	252023	238439	205164	272772	264770	365156	437508	253030	273993	290158	380676	391697	993618	881625	1.11489e+06	685411	1.11489e+06		0.28813	0.321849	0.129585	0.266067	0.173942
AT2G04030.1	CR88, EMB1956, HSP90.5, Hsp88.1, AtHsp90.5 - Chaperone protein htpG family protein	0.0459243	2.72059	0.556173	0.533003	0.316598	0.413747	0.266444	0.254248	0.691706	0.101438	0.138734	0.160279	0.292359	0.0189758	0.0883756	0.297473	27.01	1	1		73515.5	51266.5	69158.6	50100.6	55443.7	80316.9	57368.3	21058.1	31972.9	28882.6	28064.6	87328.6	29873.3	33509.2	29527.9	20461.5	27499.9	40696.3	77729.9	47236.5	116235	116235		0.632472	0.441059	0.594988	0.431027	0.476996
AT1G20510.1	OPCL1 - OPC-8:0 CoA ligase1	0.000556396	2.14119	0.562282	0.407201	0.4262	0.592002	0.591578	0.765018	0.871896	0.0774176	0.0414986	0.105722	0.163845	0.033315	0.0154556	0.12117	34.23	1	1		160486	138692	121941	109477	89907.3	105587	90836.1	91490.4	136874	102192	159938	181248	152697	152277	138086	194625	186941	191392	213842	189513	249649	249649		0.642846	0.555547	0.488451	0.438525	0.360135
AT3G44310.1	NIT1, ATNIT1, NITI - nitrilase 1	0.0434497	3.23454	0.713613	0.475047	0.50696	0.234239	0.46702	0.309	0.757656	0.145108	0.0926365	0.15447	0.157979	0.0921631	0.188856	0.243247	47.13	1	1		739070	886885	586916	412684	462639	597769	653597	345646	572808	346948	325440	53973.1	391955	581925	474319	163387	256500	538301	785004	530794	1.03365e+06	1.03365e+06		0.715012	0.858016	0.567811	0.39925	0.447579
AT2G07698.1	ATPase, F1 complex, alpha subunit protein	0.013006	2.63309	0.53728	0.511553	0.542904	0.494775	0.3354	0.489416	0.883138	0.255545	0.0539297	0.0909183	0.027738	0.097142	0.130414	0.107417	22.72	1	1		82602.3	60067.1	149019	82078	101375	94268.3	93470.7	84711.1	116560	84099.2	93993.1	90520.3	49404.9	51732.9	80950.5	110411	63534.6	91757.5	155758	180966	142730	180966		0.456451	0.331924	0.823465	0.453554	0.560187
AT2G33150.1	PKT3, PED1, KAT2 - peroxisomal 3-ketoacyl-CoA thiolase 3	0.000640719	2.66306	0.480862	0.423659	0.311069	0.423828	0.475618	0.515757	0.828398	0.0498399	0.0992598	0.0668843	0.0744043	0.0786012	0.0866149	0.153397	44.34	1	1		171412	176292	144692	183396	120807	129617	93389.8	132534	92606.6	115632	162757	155605	131371	177217	178439	158810	159138	210180	341329	266445	240494	341329		0.502191	0.516488	0.423907	0.537301	0.353931
AT3G05290.1	PNC1 - peroxisomal adenine nucleotide carrier 1	0.0315969	2.07213	0.792456	0.651819	0.412203	0.593549	0.589972	0.4894	0.854137	0.235373	0.068419	0.150606	0.138286	0.165212	0.0345236	0.12079	25.49	1	1		192595	161905	103368	139164	112861	124585	109458	51578.9	77126.7	85779	118651	138513	134935	128891	77050.2	87562.8	94344.4	100860	187746	164542	141219	192595		1	0.840654	0.536715	0.722575	0.586005
AT1G49760.1	PAB8, PABP8 - poly(A) binding protein 8	0.0308905	2.04866	0.574685	0.578672	0.596434	0.401484	0.513228	0.350526	0.71811	0.0426815	0.0911582	0.0791111	0.169036	0.0949024	0.0249048	0.249066	30.16	1	1		160653	148981	138476	153145	125463	172612	132035	171663	161370	61217.7	149046	102792	157389	108107	134694	97227.5	84331.2	91763.7	259916	162846	137183	259916		0.618095	0.573188	0.532772	0.589208	0.482704
AT2G17120.1	LYM2 - lysm domain GPI-anchored protein 2 precursor	0.0119182	2.04133	0.692238	0.590277	0.515369	0.438359	0.545498	0.48783	0.894836	0.0593674	0.0531953	0.0745203	0.0337765	0.134611	0.214457	0.125702	24.99	1	1		114602	99053.3	116058	86685.2	91379.9	103085	69139	83772.1	92559.8	71195.5	73978.5	63616.8	83613.8	66889.8	109318	51131.8	65317.5	115905	147478	119967	158767	158767		0.721824	0.623891	0.730998	0.54599	0.57556
AT5G13420.1	Aldolase-type TIM barrel family protein	0.000993124	2.06319	0.725516	0.620409	0.449125	0.57949	0.504318	0.443612	0.915258	0.126908	0.117893	0.0293796	0.146871	0.0400662	0.0535659	0.125832	107.6	1	1		158622	112055	130974	89389.2	126113	127961	81175.9	78514.5	88948.4	125199	75795.6	119815	101257	86888.5	91048.4	78086.9	74421.7	93078.5	142217	179941	184536	184536		0.859571	0.607228	0.70975	0.4844	0.683406
AT4G36580.1	AAA-type ATPase family protein	1.47777e-05	2.3973	0.386218	0.44541	0.435653	0.571015	0.768694	0.652901	0.925879	0.0441462	0.100105	0.0210223	0.107083	0.0861404	0.0873198	0.1018	21.97	1	1		224416	213001	179233	298402	202421	210336	226006	244761	224814	369706	271527	270471	370972	459973	396381	393438	300509	348498	532212	430989	515092	532212		0.421666	0.400218	0.336769	0.560682	0.380338
AT5G45890.1	SAG12 - senescence-associated gene 12	0.0418148	2.65398	0.463658	0.308713	0.414832	0.339544	0.448296	0.59387	0.819318	0.112741	0.0447661	0.0589065	0.131104	0.105035	0.323625	0.275071	25.29	1	1		62460	82077.2	102503	60650.9	58063.8	45770	71251.7	64637.7	85136.3	52043.4	42275.9	86592.5	66366.9	100951	71537.8	63528.8	81902	170988	89289.3	169647	177603	177603		0.351684	0.46214	0.57715	0.341498	0.326931
AT2G21370.1	XK-1, XK1 - xylulose kinase-1	0.0451994	2.02145	0.46789	0.40822	0.363884	0.403387	0.340218	0.411389	0.687732	0.0839248	0.0951075	0.0580976	0.0180731	0.0725005	0.0886972	0.270581	25.62	1	1		87348.9	98628.1	68511.1	82514	54167.8	85351.3	77870.4	62211.5	57836.7	73864	75985.5	69554.9	52896.2	55357	76793.5	63826	66859.2	93071.6	181302	98009.2	94750.6	181302		0.481787	0.543999	0.377884	0.455119	0.298771
AT1G16890.3	UBC36 - ubiquitin-conjugating enzyme 36	0.0373758	2.11421	0.565328	0.390392	0.458094	0.622811	0.43395	0.658704	0.825369	0.0736317	0.0735331	0.136973	0.206218	0.0608601	0.123618	0.229827	44.8	1	1	AT1G16890.1	104895	81309.4	89534.3	62833.2	51847.6	75732.6	48813.8	88698.2	85923.4	62589.8	118968	122218	64587.7	65096.6	81974.9	88810.7	128614	103858	148131	162583	91859.1	162583		0.645176	0.500109	0.550698	0.386468	0.318899
AT3G51160.1	MUR1, MUR_1, GMD2 - NAD(P)-binding Rossmann-fold superfamily protein	0.00512194	2.19517	0.394143	0.43851	0.492263	0.584064	0.520516	0.753972	0.865208	0.0127225	0.0958704	0.122995	0.117818	0.0924894	0.230491	0.118749	110.09	1	1	AT5G66280.1	100830	102263	96110.6	87126.4	135624	110134	135804	148504	89381.7	162755	113462	167162	106089	151961	137088	181905	137413	253042	245577	224863	186363	253042		0.398473	0.404135	0.37982	0.344316	0.535973
AT5G01410.1	PDX1, ATPDX1.3, RSR4, PDX1.3, ATPDX1 - Aldolase-type TIM barrel family protein	0.0152897	2.58885	0.479489	0.576929	0.527232	0.635387	0.580403	0.304051	0.787142	0.118058	0.0798234	0.123663	0.31625	0.0431629	0.0490335	0.19018	71.92	1	1		364752	318089	219659	306279	376312	403311	418719	271965	301677	295258	273271	627403	394053	357104	341283	175867	170282	226139	622408	386651	472506	627403		0.581367	0.506993	0.350107	0.488169	0.599792
AT3G52840.1	BGAL2 - beta-galactosidase 2	0.0225285	2.29115	0.762478	0.66037	0.360775	0.598604	0.543345	0.537206	0.826588	0.0853705	0.110481	0.103509	0.110855	0.127781	0.217124	0.189112	51.3	1	1		68287.2	79215.9	63894.3	63097.8	49943.1	70047	31110.8	25088.3	43825.9	63734.7	43912.5	58316	41538.7	45441.1	63662.8	28788.8	51338.5	68813.4	92416.8	57755.8	78999.2	92416.8		0.738905	0.857158	0.691371	0.682753	0.540411
AT2G18800.1	ATXTH21, XTH21 - xyloglucan endotransglucosylase/hydrolase 21	0.0204066	7.37838	0.378998	0.213048	0.115155	0.268994	0.207561	0.209331	0.849654	0.268564	0.067146	0.0687875	0.188826	0.110628	0.0444576	0.164984	61.29	1	1	AT1G65310.1	226978	123781	41893.2	55387.3	65650.1	99686.3	57158.9	12701.8	49442.6	49533.7	61263.7	167887	30442.9	78725.2	105871	87400.4	56705.2	72766.5	345342	232469	302453	345342		0.657255	0.35843	0.121309	0.160384	0.190102
AT2G47970.1	Nuclear pore localisation protein NPL4	0.013382	2.12794	0.697718	0.457453	0.638637	0.77243	0.79342	0.677571	0.973433	0.0889979	0.061666	0.230874	0.146757	0.0883418	0.0952099	0.0240677	21.44	1	1		26281.3	31020.7	24265	15467.6	17739.8	20271.3	30571.9	29574.2	14514.1	32688.8	34067.6	23545	28612.2	29267.5	34875.4	28434.6	28655.6	22121.7	37140.3	37690.9	38968.5	38968.5		0.674424	0.796046	0.622683	0.396926	0.455234
AT5G56350.1	Pyruvate kinase family protein	0.0136037	2.66057	0.311915	0.304664	0.319252	0.514249	0.402446	0.436763	0.810579	0.123802	0.0925731	0.020607	0.267821	0.0620457	0.0657456	0.172198	97.22	1	1		82116.8	87686.8	37615.9	91100.7	53631.8	57865.5	67685.6	68599.1	76014.3	89987.5	70383.3	181599	84468	104704	78450.5	81652.7	110718	98071.8	221663	147075	170288	221663		0.370458	0.395586	0.169699	0.410988	0.241952
AT4G24160.1	alpha/beta-Hydrolases superfamily protein	0.0003675	5.00241	0.210484	0.165784	0.149372	0.259422	0.274441	0.315187	0.747222	0.0120755	0.0502094	0.00955092	0.0611973	0.112071	0.144123	0.226909	21.51	1	1		30389.6	31847.5	34047.2	21813.7	19968.3	34054.9	21420.3	22593.4	24315.6	32928.2	35514.5	50227.9	24255.2	58383.8	42902.3	28665.1	43586.3	71928.8	152481	85560.5	103770	152481		0.199301	0.208862	0.223288	0.143059	0.130956
AT3G48170.1	ALDH10A9 - aldehyde dehydrogenase 10A9	0.00966481	2.07083	0.74186	0.407058	0.437249	0.586506	0.688886	0.641656	0.842946	0.0421427	0.162121	0.0955108	0.0921792	0.132125	0.0831133	0.13607	68.7	1	1		149040	142224	133031	42452	89834.9	100523	89382.2	62901.9	97792.9	103407	132012	100023	102251	146308	145437	118963	108436	139585	190644	146483	144982	190644		0.781772	0.746015	0.697794	0.222676	0.471217
AT4G08870.1	Arginase/deacetylase superfamily protein	0.0188012	2.93469	0.64109	0.259655	0.234707	0.475949	0.503327	0.376477	0.688794	0.245342	0.0904739	0.043713	0.283687	0.0301578	0.103176	0.288321	81.33	1	1		55882	108414	61612.5	39498.4	18774.9	33224.5	22394.9	32663.1	27648.8	29331.7	45093.6	93290.8	60764.1	61543.7	55055.6	49204.4	30405	53054.5	74660.6	50597.4	117461	117461		0.47575	0.922982	0.524537	0.336269	0.15984
AT4G35260.1	IDH1, IDH-I - isocitrate dehydrogenase 1	0.00299156	2.0662	0.687654	0.459801	0.403681	0.434103	0.530402	0.45829	0.834087	0.138178	0.0300998	0.0483324	0.0864156	0.101546	0.120843	0.143885	121.13	1	1		156926	134777	104128	94602.7	83349	86721.7	82677.2	82943.1	66749.1	65563.5	85901.4	98416.5	102385	81987	120941	61648.5	96672	105483	191875	145576	142671	191875		0.817856	0.702419	0.542686	0.493043	0.434391
AT1G65930.1	cICDH - cytosolic NADP+-dependent isocitrate dehydrogenase	0.00743403	5.34132	0.728278	0.507492	0.247238	0.212044	0.152439	0.155541	0.814227	0.292684	0.16907	0.145562	0.21879	0.0460086	0.15374	0.216094	71.68	1	1		159541	139716	66514.1	52282.9	101796	100804	69522.8	27879.3	26771	13051.2	15679.3	77766.8	32237.3	17113.2	27210.8	7430.11	15276.7	55412.4	144914	96610.2	167414	167414		0.952976	0.834554	0.397303	0.312297	0.608053
AT3G57260.1	BGL2, PR2, BG2, PR-2 - beta-1,3-glucanase 2	0.0175772	10.6131	0.210078	0.134098	0.0659185	0.267881	0.249055	0.417014	0.699601	0.165207	0.0976314	0.0659841	0.144452	0.177327	0.050441	0.322901	67.88	1	1		16961.5	36463.4	5792.5	13534.1	21270.7	2995.09	2913.32	13344.7	2323.24	9891.15	35831.8	29788.1	16777.2	42356.6	11070.6	36770	44643.4	36135.6	93960.9	33650.1	69594.4	93960.9		0.180517	0.38807	0.061648	0.14404	0.226378
AT1G26390.1	FAD-binding Berberine family protein	5.23617e-09	35.7997	0.028312	0.0268129	0.0233621	0.0407161	0.0852656	0.0967479	0.836356	0.0118821	0.000773572	0.00855118	0.00448054	0.00632539	0.0318371	0.218959	39.35	1	1	AT1G26420.1	2897.94	1748.21	4229.24	2726.46	2887.19	2791.79	1424.17	3100.23	2799.27	4238	4730.93	3794.98	8677.96	9655.5	8396.04	6784.45	10106.5	13438.1	61403.9	104495	96286.3	104495		0.0277328	0.0167301	0.0404731	0.0260917	0.0276299
AT5G05010.1	clathrin adaptor complexes medium subunit family protein	0.000270603	2.54555	0.303686	0.528518	0.45164	0.502026	0.467391	0.489612	0.773046	0.0598415	0.0427871	0.0463539	0.0705454	0.052349	0.0524721	0.202993	32.03	1	1		35987.8	45164.6	30645.8	59162.5	69507.4	65897.6	60883	49531	55851.6	71596.6	56864.2	56353.9	54517	52838.3	64708.7	53895.6	66746.8	59602.2	74710.2	122713	87164.7	122713		0.293269	0.368052	0.249737	0.482123	0.566424
ATCG00500.1	ACCD - acetyl-CoA carboxylase carboxyl transferase subunit beta	0.00984593	2.2498	0.401984	0.796962	0.824188	0.753904	0.694419	0.592283	0.904381	0.129919	0.114414	0.121232	0.132623	0.0637946	0.20556	0.108804	42.13	1	1		53298.5	28869.3	55729.8	91873.2	103827	77692.3	110217	87154.4	85359.8	69174	98243	91204.1	71425	85730.2	81059.9	77314.4	40942.3	84921.6	114348	106017	89876.6	114348		0.46611	0.25247	0.487372	0.803456	0.907992
AT5G42650.1	AOS, CYP74A, DDE2 - allene oxide synthase	0.0293019	2.75952	0.432685	0.340556	0.309655	0.50226	0.569158	0.465166	0.8545	0.0937633	0.173395	0.158613	0.144318	0.0821243	0.143312	0.167142	24.48	1	1		17200.4	11816.2	12282.2	6094.03	9521.15	16890.2	8801.57	5413.4	15340.9	16813.9	11028.4	20097.3	16851.5	21112.1	16361.4	9978.38	15378.3	19042.4	28365.9	21378.4	31816	31816		0.540623	0.371394	0.386039	0.19154	0.299257
AT1G68050.1	ADO3, FKF1 - flavin-binding, kelch repeat, f box 1	0.0114199	3.40496	0.380251	0.524212	0.318591	0.642262	0.241716	0.2077	0.707209	0.0798928	0.220387	0.131675	0.182277	0.0990143	0.0831216	0.300593	27.85	1	1		13538.2	20759.7	18567.4	24042.3	14207.8	34629.8	9105.4	13958	21229.5	26634.1	23328.6	39329.5	10912	6764.88	15928.3	11215.2	5232.8	12428	46342.5	33470.8	18508.2	46342.5		0.292135	0.447962	0.400656	0.518796	0.306583
AT4G34230.1	CAD5, ATCAD5, CAD-5 - cinnamyl alcohol dehydrogenase 5	0.00252015	2.89592	0.458477	0.299347	0.357257	0.539011	0.430159	0.488455	0.866886	0.12535	0.0730901	0.0712779	0.206255	0.0651558	0.063376	0.172349	36.98	1	1		92216.4	71879.2	52705.7	37458	44187.6	59907.3	45719.6	55122.3	68095.1	64622.4	67804.6	122456	58023.1	78501.7	66885.7	84257.4	65600.6	81119.2	157624	105957	146346	157624		0.585039	0.456016	0.334376	0.237641	0.280335
AT3G23600.1	alpha/beta-Hydrolases superfamily protein	0.00205022	3.14755	0.408916	0.400564	0.419613	0.732567	0.330858	0.278604	0.876918	0.0701029	0.130836	0.174422	0.0459793	0.0735296	0.114217	0.10858	39.68	1	1		18885	13772.9	14768.6	9778.64	17264.8	19414.3	9387.28	22869.8	16410.1	28846.1	26340.4	29777.4	10626.9	11735.9	16010.5	10481.9	6506.86	15324	38660.3	30723.3	32322.2	38660.3		0.488486	0.356253	0.382008	0.252937	0.446577
AT3G44690.1	unknown protein; Has 30201 Blast hits to 17322 proteins in 780 species: Archae - 12; Bacteria - 1396; Metazoa - 17338; Fungi - 3422; Plants - 5037; Viruses - 0; Other Eukaryotes - 2996 (source: NCBI BLink).	0.0377551	5.3142	0.169523	0.436275	0.142149	0.524791	0.363508	0.26411	0.755408	0.00954334	0.0728515	0.0967691	0.20101	0.299292	0.133714	0.265762	24.06	1	1		4491.66	4929.83	4466.31	13848.2	12019.1	9873.57	831.389	5473.7	5340.14	9371.94	13391.4	20228.9	2364.72	8817.54	18597.3	3202.71	10346.4	8087.5	27307.6	21671.6	12905.9	27307.6		0.164484	0.18053	0.163556	0.507118	0.440139
AT2G31510.1	ARI7, ATARI7 - IBR domain-containing protein	3.2947e-05	28.9761	0.046362	0.0497521	0.0331107	0.0938012	0.118936	0.226096	0.95942	0.0190456	0.0192207	0.0237336	0.0427452	0.0174559	0.213288	0.0596505	22.36	1	1		8692.24	3722.54	5809.06	6956.69	3810.17	8789.57	7916.89	2292.36	2805.81	9118.64	8995.36	18757.2	14174.7	14353.7	18222.6	7956.45	19749.3	61167.5	129366	131026	116735	131026		0.0663399	0.0284107	0.0443353	0.053094	0.0290796
AT2G13640.1	Transcription factor IIS family protein	0.0114244	4.12215	0.31639	0.396017	0.523909	0.206748	0.401114	0.535506	0.852246	0.0786908	0.0434712	0.210294	0.206929	0.0205071	0.11441	0.128021	22.76	1	1		7810.09	10491.2	12999	13921.7	13851.6	11404.5	9538.79	22930.2	19361.1	3944.5	14608.4	1900.59	12854.7	12819.3	14007.9	19616.3	13309.8	20051.1	25799.4	25536.3	32976.5	32976.5		0.236838	0.318143	0.39419	0.422169	0.420046
AT3G25770.1	AOC2 - allene oxide cyclase 2	0.0479317	3.24839	0.277636	0.191133	0.248218	0.476495	0.600882	0.421685	0.620875	0.0591725	0.0582683	0.0760638	0.453579	0.305171	0.0510278	0.056088	30.66	2	2		34238.1	39298.5	25409.1	21673.4	16357.9	30086	36982.9	19453.6	32025.1	27150.7	23870.3	118795	34389.6	106847	72909.3	56129.9	50146.3	44006.5	66668.7	79892.1	74710.5	118795		0.288211	0.330808	0.213889	0.182443	0.137698
AT3G07720.1	Galactose oxidase/kelch repeat superfamily protein	0.00979592	2.53072	0.614043	0.451161	0.323596	0.631311	0.420287	0.526698	0.81893	0.0585872	0.117249	0.0789644	0.308231	0.0571946	0.0561492	0.158056	59.55	1	1		25346.6	29285	30537.4	24715.6	14660.9	23200.5	17683.1	10812.3	16387.9	19085.2	22990.7	45488.1	20253.4	16473.9	21567.4	22712.6	22997	27344.5	34592.2	32761.1	46234	46234		0.548225	0.633407	0.660496	0.534575	0.317102
AT1G51760.1	IAR3, JR3 - peptidase M20/M25/M40 family protein	0.000484819	8.63351	0.181793	0.100823	0.283067	0.294382	0.480412	0.352267	0.870452	0.072784	0.0564445	0.0842687	0.140814	0.238895	0.100851	0.114595	24.37	1	1		10508.3	13287.4	5554.71	8839.76	4416.45	3021.51	10758.9	15115.4	19826.7	21977.3	18179	7371.42	19122.9	40678.6	17760.7	17378	24999.8	14495.4	53816.4	44615.1	42102.3	53816.4		0.195262	0.246903	0.103216	0.164258	0.0820651
AT4G04800.1	ATMSRB3, MSRB3 - methionine sulfoxide reductase B3	0.0120026	5.17067	0.1857	0.161557	0.284882	0.392664	0.358625	0.507649	0.835358	0.141675	0.0363458	0.0844232	0.186491	0.105289	0.411642	0.152867	27.53	1	1		8828.93	2915.98	2356.78	3585.3	5151.34	3531.71	7291.62	9306.75	5035.06	5450.94	9505.15	14862.1	6321.45	9270.58	11641.3	5223.78	8603.75	24722.4	20456.7	25312.7	17666.2	25312.7		0.348794	0.115198	0.0931066	0.14164	0.203508
AT5G03200.1	RING/U-box superfamily protein	0.0359406	3.45593	0.259941	0.282931	0.220097	0.171138	0.288927	0.29087	0.591442	0.0469956	0.0130443	0.0363703	0.0712222	0.0775539	0.107349	0.357248	30.86	1	1		53368.8	43964.6	37223.8	48437.5	46783.8	51236.5	44026.8	31497.7	38407.8	37235.5	35996	15357.2	34596.2	55367	59598.3	49284.3	32135.1	69147.8	172548	75321	58287.5	172548		0.309298	0.254796	0.21573	0.280718	0.271135
AT3G23940.1	dehydratase family	0.0391227	Infinity	0.175429	0	0.0291452	0.269158	0.052121	0	0.339228	0.282286	0	0.050481	0.355067	0.0884356	0	0.572305	31.3	1	1	AT3G23940.2	5051.97	100340	0	0	0	0	17509.5	0	0	17478.7	8385.98	135837	427.089	0	30885.5	0	0	0	200256	118.316	3423.21	200256		0.0252276	0.501059	0	0	0
AT5G40760.1	G6PD6 - glucose-6-phosphate dehydrogenase 6	0.000172402	Infinity	0.261048	0.136152	0.0997515	0	0.217967	0.452332	0.644825	0.0552563	0.0430672	0.089882	0	0.0701693	0.177768	0.311697	52.45	1	1		9192.64	6346.29	6641.87	4836.66	2490.24	4241.66	3534.9	0	4940.81	0	0	0	4782.46	8449.61	5288.18	7451.24	13541.4	17441.3	28322.7	11805.2	14661.8	28322.7		0.324568	0.22407	0.234506	0.17077	0.0879236
AT1G07040.1	unknown protein	0.0129316	2.89098	0.252827	0.446784	0.589761	0.669687	0.607003	0.62014	0.730918	0.0779189	0.136222	0.186334	0.120859	0.0886206	0.337736	0.149432	29.43	1	1		109001	59323.3	107943	139347	219725	129136	155384	200286	288771	292227	233492	206058	188709	221307	253266	364239	128851	184547	314615	276772	207300	364239		0.299258	0.162869	0.296353	0.382569	0.603244
AT1G75950.1	SKP1, ASK1, ATSKP1, SKP1A, UIP1 - S phase kinase-associated protein 1	0.00157943	3.69807	0.638017	0.316654	0.293151	0.530855	0.212991	0.301993	0.787657	0.20053	0.145041	0.0341346	0.155021	0.0964812	0.0904082	0.195959	41.18	1	1		8777.43	15595.3	16749.2	5618.28	4453.14	10337.8	6244.77	5592.92	7056.72	11736.8	7921.05	14557.3	3492.11	3269.77	6966.02	5042.35	5726.04	8695.94	13186.8	16095.7	21484.3	21484.3		0.408551	0.725895	0.779604	0.261507	0.207274
AT3G04600.1	Nucleotidylyl transferase superfamily protein	0.0460457	2.41718	0.711686	0.359682	0.318588	0.627576	0.438516	0.403956	0.770084	0.253177	0.142124	0.192383	0.136725	0.0726447	0.172396	0.0745482	28.6	1	1		26754.6	16304.9	14063.1	5790.75	9683.69	13394.9	3423.84	13716.8	8430.37	19905.4	12762.4	17703.8	12567.2	9510.76	13118.9	6368.16	10479.4	15575.4	18666.8	20491.8	22651.1	26754.6		1	0.609425	0.525634	0.21644	0.361945
AT5G60790.1	ATGCN1, GCN1 - ABC transporter family protein	0.0469183	3.95736	0.144921	0.307052	0.321685	0.198542	0.402316	0.300116	0.573506	0.0573263	0.0463993	0.0668661	0.111787	0.134324	0.163631	0.369615	33.68	1	1		19435	8565.95	13321.7	24235.8	32699.4	30617.4	37101.3	30218	24405.6	11883.3	31097.7	13630.9	25196.2	38808.4	50711.3	42723.7	11903	30948	95046.3	35558.6	32923.9	95046.3		0.20448	0.090124	0.140161	0.254989	0.344036
AT2G03870.1	Small nuclear ribonucleoprotein family protein	0.0423252	3.33122	0.333963	0.511174	0.55294	0.193818	0.547979	0.262389	0.64565	0.119218	0.071326	0.0885654	0.171477	0.124029	0.274751	0.336168	68.25	1	1		14676.1	6973.4	10720.6	13901.8	17390.1	18254.7	19008.3	19978	14608.6	3023.62	12659.3	3103.34	16910.9	22049.5	14153.8	3751.05	2963.88	18717.7	32309.1	19570.2	10701.8	32309.1		0.454242	0.215834	0.331814	0.430275	0.538243
AT2G05380.1	GRP3S - glycine-rich protein 3 short isoform	0.0436733	Infinity	0.293988	0.0102608	0.0202195	0	0.00379031	0.0345364	0.801704	0.476023	0.0114613	0.00861229	0	0.00656501	0.0535572	0.245206	74.49	1	1		63680.3	2927.8	0	0	615.695	1709.06	1788.73	786.523	2005.84	0	0	0	858.761	0	0	557.145	0	7267.69	75522.5	66277.4	39840.2	75522.5		0.843196	0.0387673	0	0	0.00815247
AT1G65980.2	TPX1 - thioredoxin-dependent peroxidase 1	0.0140422	2.92506	0.299472	0.341808	0.347894	0.632697	0.525996	0.498857	0.875972	0.0564077	0.101254	0.153378	0.157618	0.197128	0.184742	0.139937	28.19	1	1	AT1G65980.1	13892.7	14816.1	10199.5	16736.3	9783.38	17889	7459.19	18022.1	19718.1	28444.8	20112.6	33644.4	17036.1	18713	32589.9	20951.6	13949.9	29911.5	43307.6	31366.1	39135.1	43307.6		0.32079	0.342114	0.235512	0.386452	0.225904
AT5G19820.1	emb2734 - ARM repeat superfamily protein	0.0408459	2.91237	0.500649	0.513131	0.406334	0.241051	0.367536	0.352386	0.702028	0.206895	0.0943267	0.06875	0.0948832	0.166511	0.0836408	0.258347	75.6	1	1		58927.8	31680.8	29178.6	34635.3	38880	49258.6	31664.6	27333	38223.6	15944.6	27879	13851.2	14418.1	33602.3	39917.8	31923.7	20401.8	31987.8	79754.6	43121.7	45093.6	79754.6		0.738863	0.397228	0.365855	0.434273	0.487495
AT3G55410.1	2-oxoglutarate dehydrogenase, E1 component	0.0210431	5.74165	0.314696	0.149948	0.0765043	0.372244	0.179505	0.194272	0.439261	0.203369	0.0314497	0.132509	0.328768	0.0909634	0.0636804	0.486228	69.52	1	1		46912.8	62610	11645.2	23721.5	15883.2	18130	29456.6	0	0	29210	18045.8	96069.9	22291.7	35068.3	11755	17366.4	23833.5	33600.9	128344	23526.9	17258.6	128344		0.365524	0.48783	0.0907346	0.184828	0.123755
AT2G45220.1	Plant invertase/pectin methylesterase inhibitor superfamily	0.000703394	12.8288	0.147195	0.108791	0.0996702	0.0649859	0.0652609	0.0590231	0.757195	0.0463446	0.0491295	0.0483437	0.0620508	0.0362228	0.0225797	0.216224	81.46	1	1		9176.21	8075.57	4742.96	6314.09	2650.07	7292.03	6449.11	6258.04	2186.19	1559.64	1347.4	6803.57	4981.18	1380.81	3389.7	1644.85	3503.29	3671.47	29159.1	34176.9	49808.7	49808.7		0.184229	0.162132	0.0952234	0.126767	0.053205
AT3G54660.1	GR, EMB2360, ATGR2 - glutathione reductase	0.0309562	8.33612	0.0528753	0.0544908	0.0911178	0.382073	0.050853	0.11366	0.423917	0.0417602	0.0219559	0.0310381	0.342758	0.0239548	0.0377568	0.502523	74.39	1	1		9933.6	2449.15	3238.06	3605.58	4713.13	7779.36	12184.9	6100.23	8633.55	26650.4	10724.5	75499.9	2971.81	4458.7	7592.88	15186.9	7831.89	10559.7	98475.8	19310.3	7450.65	98475.8		0.100873	0.0248706	0.0328818	0.0366139	0.0478608
AT2G17840.1	ERD7 - Senescence/dehydration-associated protein-related	0.0321659	5.0115	0.557061	0.575862	0.357964	0.170197	0.404206	0.380864	0.852945	0.226381	0.377959	0.145845	0.179335	0.245912	0.0644113	0.248375	42.22	1	1		10306.7	7311.7	16343.6	9355.91	5469.02	20283.3	4286.33	7324	10213.5	952.944	7639.62	1783.78	4946.85	5728.93	13967.2	6560.27	9148.14	7511.52	20172.9	11505.9	20322.2	20322.2		0.507167	0.35979	0.804227	0.46038	0.269116
AT1G54010.1	GDSL-like Lipase/Acylhydrolase superfamily protein	0.0232109	8.80619	0.316187	0.0823575	0.229258	0.513437	0.108225	0.228299	0.725256	0.0957439	0.0610867	0.165037	0.404333	0.0759085	0.20811	0.253865	27.04	1	1	AT1G54000.1	12103.1	12288.1	6753.11	4966.29	2002.45	1143.45	13505.6	2939.14	6137.07	10345.5	8095.93	32132	5227.29	4743.74	689.054	5412.17	1947.25	15127.9	16396	32833.2	22208.2	32833.2		0.368624	0.374258	0.205679	0.151258	0.0609885
AT5G57655.1	xylose isomerase family protein	0.00164403	Infinity	0	0	0	0.0841245	0.0165313	0	0.391049	0	0	0	0.07894	0.0253862	0	0.528315	25.39	1	1		0	0	0	0	0	0	0	0	0	0	2448.65	4002.53	97.9738	0	1169.75	0	0	0	25562	1404.16	3021.86	25562		0	0	0	0	0
AT1G22400.1	UGT85A1, ATUGT85A1 - UDP-Glycosyltransferase superfamily protein	0.00946284	3.51014	0.229798	0.262561	0.313332	0.434084	0.294174	0.364386	0.806623	0.0751689	0.0492448	0.120703	0.176425	0.0892312	0.167825	0.171287	36.89	2	2		17565.6	13055.8	8941.13	12353.9	17994	14855.2	25468.8	16673.6	11801.6	26860.9	13953.2	33918.8	14440.8	22766.5	13438.5	14141.8	16654.6	31937.1	57387.4	38677.5	42805	57387.4		0.306088	0.227503	0.155803	0.215272	0.313552
AT5G42390.1	Insulinase (Peptidase family M16) family protein	0.0121765	2.4079	0.659441	0.7922	0.629741	0.356518	0.639034	0.535955	0.858458	0.0723139	0.159628	0.109701	0.177873	0.161246	0.0308598	0.149335	35.34	1	1		4988.73	5746.13	6216.92	7630.06	5209.93	7524.51	4645.49	5092.41	6450.4	4577.07	3058.89	1528.77	5020.68	7027.53	4378.96	4709	4778.62	4289.79	6018.61	8568.76	7480.39	8568.76		0.5822	0.670591	0.725533	0.890452	0.608015
AT1G74100.1	SOT16, ATSOT16, CORI-7, ATST5A - sulfotransferase 16	0.00385799	3.94713	0.176465	0.271013	0.200552	0.294182	0.311295	0.547881	0.69653	0.060012	0.186241	0.0392535	0.0814951	0.0741527	0.162201	0.262862	82.48	1	1		6687.73	11829.1	13771.2	9580.3	10369.9	29637.4	12206.6	9850.36	14638.3	12203.1	20771.7	20852	23917.3	18008.7	15031.9	22505.9	35937.4	41803.2	60990.4	32917.2	33537.3	60990.4		0.109652	0.19395	0.225792	0.157079	0.170025
AT3G25800.1	PDF1, PR 65, PP2AA2 - protein phosphatase 2A subunit A2	0.0192973	2.65422	0.246462	0.507997	0.375777	0.517751	0.494375	0.371955	0.654164	0.079787	0.0942368	0.0709211	0.125512	0.0163495	0.147002	0.304292	71.53	1	1		4532.56	4821.35	7890.26	12467.1	9406.58	13669.3	10272.2	9024.63	6995.07	11747.4	15152.4	9325.57	11819.6	11097.9	11672.3	6636.96	6754.51	12633.1	23322.3	12477.9	9969.55	23322.3		0.194345	0.206727	0.338314	0.534559	0.403331
AT1G75830.1	LCR67, PDF1.1 - low-molecular-weight cysteine-rich 67	0.00655036	Infinity	0.00868795	0.00674035	0	0.230513	0.116234	0.0174525	0.428098	0.015048	0.0116746	0	0.282744	0.150311	0.0297009	0.501531	20.28	1	1		0	0	677.61	525.709	0	0	0	0	0	550.844	14355	3072.77	1438.71	7472.84	154.074	0	1345.31	15.8923	1643.63	25998.1	5747.48	25998.1		0	0	0.0260638	0.0202211	0
[truncated: 16 more columns]

## Sheet: downregulated to 24h
Table S9B. List of downregulated proteins in rbohD DD line (0-24h with ANOVA p≤0.5 and Max fold change≥2.0)				Normalized abundance (relative to maximum)																		Normalized abundance																							Max. normalization of normalized abundance
				MEAN							SD											0h			2h			4h			6h			8h			10h			24h					0h			2h
Protein code	Description	Anova (p)	Max f change	0h	2h	4h	6h	8h	10h	24h	0h	2h	4h	6h	8h	10h	24h	Conf score	Peptide count	Peptides used for quant	Additional accession	replicate 1	replicate 2	replicate 3	replicate 1	replicate 2	replicate 3	replicate 1	replicate 2	replicate 3	replicate 1	replicate 2	replicate 3	replicate 1	replicate 2	replicate 3	replicate 1	replicate 2	replicate 3	replicate 1	replicate 2	replicate 3	Max.		replicate 1	replicate 2	replicate 3	replicate 1	replicate 2
AT3G16370.1	GDSL-like Lipase/Acylhydrolase superfamily protein	1.78584e-06	6.26131	0.641408	0.708846	0.732544	0.443605	0.480071	0.230446	0.116995	0.118224	0.252386	0.231631	0.123767	0.0226736	0.01616	0.0332212	158.56	2	2		69588.1	98585.9	77007.9	125914	81688.9	63357.9	127419	76066	76534.7	68947.8	38782	61840.8	64504.6	59584.1	59421.2	31373.8	29456.9	27258.8	11050	14236.3	19435.9	127419		0.546138	0.773716	0.60437	0.988189	0.641107
AT3G53260.1	PAL2, ATPAL2 - phenylalanine ammonia-lyase 2	0.000447832	11.0803	0.124681	0.357007	0.868037	0.507113	0.540549	0.487646	0.0783403	0.0869229	0.0849471	0.137605	0.331923	0.12614	0.0704016	0.0389789	67.86	1	1		8393.73	5032.04	19741.7	38025.7	23342.4	33602.3	77916.8	88672.7	64324.1	60099.3	63755.1	11046.9	58230.5	36032.6	49532.8	46534.4	36041.1	47147.2	3298.63	7368.73	10172.6	88672.7		0.0946597	0.0567484	0.222635	0.428832	0.263242
AT4G38970.1	FBA2 - fructose-bisphosphate aldolase 2	0.00267682	2.60138	0.54742	0.528847	0.509391	0.731585	0.500458	0.453584	0.28123	0.093494	0.00466645	0.0596869	0.247192	0.0485167	0.0279275	0.0949057	178.45	3	3		1.43675e+06	2.01988e+06	1.87418e+06	1.73367e+06	1.70466e+06	1.71162e+06	1.87613e+06	1.52311e+06	1.56124e+06	2.21201e+06	1.66619e+06	3.24602e+06	1.45375e+06	1.65569e+06	1.76406e+06	1.50585e+06	1.54148e+06	1.36971e+06	606451	1.22256e+06	909630	3.24602e+06		0.442619	0.622264	0.577376	0.534091	0.525153
AT5G03650.1	SBE2.2 - starch branching enzyme 2.2	0.00340523	2.30045	0.737965	0.802117	0.727447	0.981125	0.81374	0.795961	0.426493	0.19509	0.173554	0.129812	0.0221084	0.125337	0.193643	0.012848	38.35	1	1		48429.9	52367.2	77378.8	48861.2	69179.9	75623.5	61992.6	46810.1	66833.6	80480.7	79400	77004.1	76402	56505.7	63563.4	77892.2	67111.6	47174.7	33509.1	35487.5	33976.7	80480.7		0.601758	0.65068	0.961457	0.607117	0.859584
AT5G52310.1	COR78, LTI78, RD29A, LTI140 - low-temperature-responsive protein 78 (LTI78) / desiccation-responsive protein 29A (RD29A)	0.00517688	2.34094	0.602225	0.628726	0.721615	0.476353	0.639122	0.459882	0.308258	0.0820833	0.156731	0.249852	0.0305988	0.149089	0.0956601	0.012865	168.15	2	2		551264	553162	693704	468908	627476	780873	514387	644948	995270	476865	442358	503077	469315	685501	753480	500779	523767	348574	303718	295818	320864	995270		0.553884	0.555791	0.697	0.471136	0.630458
AT5G49030.1	OVA2 - tRNA synthetase class I (I, L, M and V) family protein	0.00542711	2.44521	0.772533	0.845611	0.704319	0.723458	0.74176	0.900757	0.368377	0.0704317	0.12761	0.0896659	0.124033	0.168208	0.111489	0.183312	42.15	1	1	AT5G49030.3	62622.6	65008.4	74238.4	76232.5	61477.7	83255.2	62999.1	52844.5	68200.8	56966.4	75488.3	56591	55652.3	56658.5	81517.4	80321.8	87102.8	67950.8	31601.8	48290.5	16367.6	87102.8		0.71895	0.746341	0.852308	0.875201	0.705806
AT3G26060.1	ATPRX Q - Thioredoxin superfamily protein	0.00640067	9.77367	0.805257	0.277048	0.374384	0.21703	0.37317	0.407577	0.0823905	0.170221	0.09828	0.117925	0.0652136	0.33781	0.158801	0.0629944	35.48	1	1		22624.4	33036.5	24147.7	12893	7505.08	7060	9760.44	16846.7	10497.9	5263.81	9507.38	6738.48	9920.36	2568.66	24495.7	11085.1	9830.41	19479.2	1010.39	5038.5	2116.77	33036.5		0.684831	1	0.730941	0.390265	0.227176
AT1G63940.1	MDAR6 - monodehydroascorbate reductase 6	0.00852119	2.03309	0.536799	0.503566	0.47694	0.689397	0.438512	0.455413	0.339089	0.0542687	0.0102455	0.0283696	0.2691	0.0443777	0.0531906	0.0444895	99.93	1	1		223792	271806	263019	240161	231647	239843	237666	210967	225390	255231	247967	471074	214176	182929	222610	189343	214803	239454	166902	136135	176172	471074		0.475067	0.576991	0.558338	0.509816	0.491742
AT1G51680.1	4CL1, 4CL.1, AT4CL1 - 4-coumarate:CoA ligase 1	0.0087785	4.49291	0.384608	0.638749	0.883209	0.572502	0.856704	0.582473	0.196578	0.170751	0.112258	0.132027	0.422813	0.119205	0.0474781	0.0552537	30.32	1	1	AT1G51680.3	33637.3	37852.1	72461.4	95535.1	74569.9	68965.7	92316.6	124760	113490	123555	72644.1	18076.3	95972	123822	100852	77585.2	74329.4	66092.8	19537.5	21646.5	32391.3	124760		0.269616	0.3034	0.580807	0.765752	0.597707
AT5G62790.1	DXR, PDE129 - 1-deoxy-D-xylulose 5-phosphate reductoisomerase	0.0120808	2.20246	0.782285	0.740164	0.833034	0.958863	0.632469	0.635618	0.43536	0.249277	0.2024	0.0864319	0.0298069	0.0549313	0.140542	0.0979325	126.78	2	1		91248.8	149556	178791	93463	138494	165047	131164	159179	156474	167975	168760	177573	121829	102456	114954	100017	142640	98270.6	92122.6	83087.7	58304.7	178791		0.510366	0.836488	1	0.52275	0.774613
AT5G36700.1	ATPGLP1, PGLP1 - 2-phosphoglycolate phosphatase 1	0.0126646	3.33805	0.390876	0.452156	0.53661	0.659988	0.58536	0.873266	0.26161	0.133056	0.111585	0.253875	0.151362	0.123613	0.112388	0.117312	71.37	1	1		54358.3	39472.9	78163.4	75771.6	47421.2	75766.7	37138.6	109012	89970.6	84705.3	122426	83279.6	74802.3	106782	75988.1	146675	115244	122339	22754	35543.5	56817	146675		0.370605	0.269118	0.532903	0.516597	0.323309
AT5G13630.1	GUN5, CCH, CHLH, CCH1, ABAR - magnesium-chelatase subunit chlH, chloroplast, putative / Mg-protoporphyrin IX chelatase, putative (CHLH)	0.0130889	4.35931	0.245739	0.683343	0.567012	0.499031	0.403274	0.338288	0.156755	0.0435865	0.360102	0.072711	0.222655	0.0835131	0.121372	0.0949034	115.37	2	2	AT5G13630.2	39661.4	53147.9	56229	202164	153321	58956.5	106245	131602	106040	116849	135741	50067.1	97317.6	63730.3	83534	53176.4	96696	55296.1	30438.1	51471.6	13160.9	202164		0.196185	0.262896	0.278136	1	0.758402
AT5G49910.1	CPHSC70-2EAT SHOCK PROTEIN 70-2, HSC70-7, cpHsc70-2 - chloroplast heat shock protein 70-2	0.0136232	3.36542	0.2007	0.26541	0.306014	0.587187	0.28611	0.378518	0.174476	0.0645978	0.0526005	0.0372335	0.377316	0.00674703	0.0687074	0.0348036	71.2	1	1		137667	70104.9	107795	170485	128037	118788	167770	175127	138255	262804	136336	524108	150711	153048	146099	225872	211661	157621	76506	86054.5	111773	524108		0.262669	0.13376	0.205673	0.325287	0.244295
AT2G29630.1	PY, THIC - thiaminC	0.0138616	25.6974	0.17782	0.764722	0.692446	0.647188	0.507359	0.462668	0.0297587	0.259674	0.319722	0.318944	0.115297	0.207452	0.374839	0.0515437	85.85	1	1		15.487	5070.52	41998.4	81929.7	85579	34979.3	88262.2	63029.8	32058.5	65942.5	59436	45988.2	62008.3	25552.4	46781.2	66217.5	52871.8	3419.03	0	0	7879.72	88262.2		0.000175466	0.0574484	0.475837	0.928254	0.9696
AT4G15560.1	CLA1, DEF, CLA, DXS, DXPS2 - Deoxyxylulose-5-phosphate synthase	0.0143094	4.71542	0.274672	0.613329	0.636774	0.510683	0.500289	0.282997	0.135041	0.107621	0.342123	0.0307394	0.30454	0.266899	0.165032	0.0908687	63.47	1	1		9249.83	21597	16828.2	57856.9	28354.4	20244.6	38228.1	37460.6	34836.5	15439.6	49296.5	23903.5	46551.9	22582.1	17701.5	27388.7	11272.5	10458.9	6218.57	3537.49	13683.1	57856.9		0.159874	0.373283	0.290858	1	0.490078
ATCG01110.1	NDHH - NAD(P)H dehydrogenase subunit H	0.0147382	1926.62	0.0622877	0.0384559	0.056679	0.380129	0.010526	0.0573606	0.000197303	0.0285485	0.0194746	0.0316771	0.53686	0.00894185	0.0523629	0.00034174	26.76	1	1		1306.15	3190.91	1851.3	690.951	2006.13	1222.33	997.605	3105.31	1673.8	2175.84	2593.53	33973.3	7.3303	549.079	516.397	0	3485.65	2360.54	0	20.1091	0	33973.3		0.0384463	0.0939241	0.0544927	0.020338	0.0590503
AT2G36390.1	SBE2.1, BE3 - starch branching enzyme 2.1	0.0150727	2.6389	0.443598	0.575388	0.902942	0.740842	0.71792	0.816473	0.342167	0.23904	0.187669	0.0416099	0.229418	0.097047	0.166188	0.174393	27.22	1	1		9664.61	12427.8	25731	27887.5	14524.3	19619.7	32348.5	31005.1	33990.7	24285.3	35783.6	19799.8	26528.4	22004.7	28864.4	24298.6	35936	27787.7	10903.1	19142.4	6842.79	35936		0.268939	0.345831	0.716024	0.776031	0.40417
AT3G08030.1	Protein of unknown function, DUF642	0.0177822	2.0482	0.433652	0.395389	0.744988	0.383163	0.612022	0.473945	0.363728	0.0517902	0.0598822	0.221609	0.109755	0.148463	0.0449435	0.131188	45.12	1	1		27631.9	35052.4	32760.8	32941.6	29815	24267	46648.6	43954.9	73365.4	28635.3	19809.3	35888.1	39380.6	57448.2	37874.9	32762.7	38576.6	32974.2	18829.6	23804.4	37421	73365.4		0.376634	0.477779	0.446543	0.449008	0.40639
AT1G24265.1	Protein of unknown function (DUF1664)	0.0181554	2.36366	0.711963	0.916062	0.805916	0.662595	0.882388	0.824993	0.387562	0.0473554	0.0989514	0.0708348	0.236529	0.131903	0.137918	0.227455	32.98	1	1		98733.1	110216	111739	149771	141842	121007	109175	124051	129780	88949.1	139072	70429.8	150142	136238	111071	121928	145475	104196	24768.9	93026.1	56773.3	150142		0.657596	0.734075	0.744217	0.997525	0.944715
AT1G18390.1	Protein kinase superfamily protein	0.0204491	2.28584	0.621061	0.669645	0.743486	0.678729	0.640314	0.549893	0.325257	0.0975685	0.161325	0.239816	0.203549	0.095288	0.0848842	0.104835	23.06	1	1		160652	133442	183383	144658	219209	150962	134512	256269	180817	212969	194151	114692	169049	185654	137576	117049	146089	159624	75928.1	113151	60981.1	256269		0.626889	0.520709	0.715585	0.564477	0.855385
AT4G24710.1	P-loop containing nucleoside triphosphate hydrolases superfamily protein	0.0229381	6.50088	0.307979	0.564503	0.643732	0.464661	0.665501	0.72888	0.11212	0.0860174	0.211539	0.151726	0.347493	0.106617	0.351119	0.0976542	27.77	2	2		34980.5	20264.5	34467.5	61874.2	70889.7	31672.8	69098.1	72789.7	45627.8	70523.1	57995.9	6834.25	76571.1	58471.9	58813.8	82959.2	97098.2	32261.3	3730.47	7288.37	21641.2	97098.2		0.360259	0.208701	0.354976	0.637234	0.730082
AT4G35090.1	CAT2 - catalase 2	0.0303982	2.32259	0.454462	0.493944	0.453304	0.723421	0.39839	0.483496	0.311471	0.108836	0.0237349	0.0562326	0.241581	0.138524	0.00798008	0.117376	32	1	1		97190.1	144837	157803	139483	142364	152719	116250	149225	133337	180822	162373	293263	84947.4	102980	162572	141866	144094	139415	129984	63958.8	80085.6	293263		0.331409	0.493881	0.538095	0.475626	0.485448
AT4G17090.1	CT-BMY, BAM3, BMY8 - chloroplast beta-amylase	0.0319648	2.09011	0.512042	0.784153	0.910495	0.697471	0.751468	0.747495	0.43562	0.123639	0.0930895	0.0787916	0.156964	0.150992	0.0447708	0.307504	30.68	1	1		75144.8	87684.5	119203	163432	131403	137075	183600	156355	161545	96547.6	153081	134538	112072	167213	134623	128303	144477	138939	47683.6	145170	47084.8	183600		0.409286	0.477586	0.649254	0.890153	0.715706
AT3G26900.1	SKL1, ATSKL1 - shikimate kinase like 1	0.0346566	2.15024	0.48557	0.728283	0.709188	0.818785	0.808206	0.475978	0.380789	0.336544	0.0625748	0.132024	0.180811	0.0118267	0.210941	0.0423251	86.49	1	1		21531.6	31503.6	78397.3	65096	71637.4	60395.9	56478.8	57760.2	77721.8	57598.3	90225.6	73802.3	71908.7	74035.5	72818.5	64238.4	37008.9	27589	38756.1	32419	31895.5	90225.6		0.238642	0.349165	0.868902	0.72148	0.793981
AT4G28080.1	Tetratricopeptide repeat (TPR)-like superfamily protein	0.037145	2.82517	0.48375	0.687612	0.900415	0.593477	0.830872	0.627042	0.318712	0.417875	0.0674695	0.163608	0.0395043	0.110417	0.20871	0.111929	61.83	1	1		2567.36	3878.5	12707.6	9465.16	8056.1	9703.84	9391.51	13061.3	13197.9	8433.03	7570.97	7493.94	12600.8	9803.9	10492.6	10834.3	8632.59	5360.03	5300.8	4792.14	2526.05	13197.9		0.194528	0.293872	0.962849	0.717172	0.610408
AT3G29185.1	Domain of unknown function (DUF3598)	0.0383885	2.07094	0.733216	0.694577	0.712137	0.67872	0.693323	0.859753	0.41515	0.0903429	0.176883	0.155805	0.23476	0.0787336	0.121616	0.0714999	34.67	2	2		58046	68824.7	74280.9	60197	81095	49259.3	69292.2	76820.9	49255.3	78958.2	69334.3	37908.5	63849.4	55989.3	70368.4	72776.1	91447.1	71642.4	37894.6	44537.3	31460.9	91447.1		0.634749	0.752618	0.812283	0.658271	0.886796
AT4G14890.1	FdC2 - 2Fe-2S ferredoxin-like superfamily protein	0.0396793	2.17162	0.580889	0.74679	0.848292	0.80092	0.761361	0.663691	0.390627	0.0898956	0.146716	0.142137	0.0847805	0.226206	0.277405	0.10976	135.53	1	1		128105	169482	170331	201631	239344	160579	221967	268507	192842	234961	219963	190234	262108	210148	141036	185815	248594	100208	131323	110224	73110.5	268507		0.477102	0.6312	0.634364	0.750935	0.891389
AT4G37300.1	MEE59 - maternal effect embryo arrest 59	0.0468076	3.70147	0.562986	0.543916	0.690917	0.333333	0.799025	0.692461	0.215867	0.0377167	0.198391	0.480747	0.57735	0.245453	0.221939	0.37375	40.64	1	1		37809	37180.1	33340.1	43722	40636	20301.8	62183.1	8710.13	62052.3	64139.7	0	0	33362.5	57381.4	63003.6	45452.5	58101.7	29688.4	10.5761	41526.3	0	64139.7		0.58948	0.579675	0.519804	0.681669	0.633554
AT5G54770.1	THI1, TZ, THI4 - thiazole biosynthetic enzyme, chloroplast (ARA6) (THI1) (THI4)	0.0475379	2.98223	0.494349	0.823775	0.755835	0.683196	0.676989	0.692274	0.276228	0.242452	0.0562526	0.0406913	0.141866	0.139274	0.393023	0.0828397	67.54	1	1		560627	1.30315e+06	1.71514e+06	2.14384e+06	1.92416e+06	1.89584e+06	1.71532e+06	1.90636e+06	1.85029e+06	1.50528e+06	2.03944e+06	1.40138e+06	2.01496e+06	1.38021e+06	1.50599e+06	1.9964e+06	2.41321e+06	602198	474153	652418	873218	2.41321e+06		0.232316	0.540005	0.710728	0.888376	0.797343
[truncated: 16 more columns]

## Sheet: irregularly regulated
Table S9C. List of irregularly-regulated proteins in rbohD DD line (0-24h with ANOVA p≤0.5 and Max fold change≥2.0)				Normalized abundance (relative to maximum)																		Normalized abundance																							Max. normalization of normalized abundance
				MEAN							SD											0h			2h			4h			6h			8h			10h			24h					0h			2h
Protein code	Description	Anova (p)	Max f change	0h	2h	4h	6h	8h	10h	24h	0h	2h	4h	6h	8h	10h	24h	Conf score	Peptide count	Peptides used for quant	Additional accession	replicate 1	replicate 2	replicate 3	replicate 1	replicate 2	replicate 3	replicate 1	replicate 2	replicate 3	replicate 1	replicate 2	replicate 3	replicate 1	replicate 2	replicate 3	replicate 1	replicate 2	replicate 3	replicate 1	replicate 2	replicate 3	Max.		replicate 1	replicate 2	replicate 3	replicate 1	replicate 2
AT1G21130.1	O-methyltransferase family protein	7.22528e-07	19.9364	0.0306852	0.0248011	0.0390014	0.102767	0.161285	0.494445	0.420752	0.00376192	0.0071679	0.00467851	0.0275375	0.0426948	0.440827	0.125806	479.87	8	7	AT1G21110.1;AT1G21120.1;AT1G21100.1;AT1G21130.2	186588	230504	188737	217672	137157	134826	278932	269552	221535	834619	478640	715703	921184	1.38493e+06	878193	1.25238e+06	1.92851e+06	6.58112e+06	3.45797e+06	2.99856e+06	1.85052e+06	6.58112e+06		0.028352	0.035025	0.0286786	0.0330753	0.0208411
ATCG00760.1	RPL36 - ribosomal protein L36	6.40524e-06	2.13303	0.913044	0.487842	0.428051	0.5592	0.519307	0.665824	0.620418	0.116725	0.0232308	0.0357115	0.0294273	0.0273529	0.054739	0.0999549	31.96	1	1		1.01256e+06	824180	1.05612e+06	494567	542341	508755	488844	413479	453899	587236	561315	623201	577182	548766	519409	647054	762542	699980	725548	706317	533849	1.05612e+06		0.958748	0.780383	1	0.468285	0.51352
AT5G43830.1	Aluminium induced protein with YGL and LRDR motifs	1.40937e-05	2.55661	0.434699	0.96497	0.737301	0.606624	0.785201	0.377441	0.809476	0.0942859	0.0449665	0.0782152	0.11492	0.17421	0.00757949	0.0866018	86.96	1	1		108650	74986.6	77112.1	199946	196076	182803	149552	161884	130825	142624	96962.3	124290	151018	194433	125542	76348.2	76337	73717.7	165247	143089	177217	199946		0.543398	0.375035	0.385665	1	0.980646
AT5G02500.1	HSC70-1, HSP70-1, AT-HSC70-1, HSC70 - heat shock cognate protein 70-1	2.06216e-05	2.10867	0.435435	0.60562	0.682249	0.918188	0.780811	0.861293	0.771268	0.0416838	0.0373349	0.0598126	0.0718547	0.0505684	0.068212	0.163826	190.88	4	2		1.03614e+06	1.08654e+06	1.24212e+06	1.66721e+06	1.53132e+06	1.48138e+06	1.5797e+06	1.85436e+06	1.83799e+06	2.57582e+06	2.2289e+06	2.29054e+06	1.86335e+06	2.10893e+06	2.06142e+06	2.40228e+06	2.05216e+06	2.20118e+06	2.32792e+06	2.11722e+06	1.51481e+06	2.57582e+06		0.402257	0.421824	0.482223	0.647252	0.594498
AT1G76680.1	OPR1, ATOPR1 - 12-oxophytodienoate reductase 1	5.34172e-05	2.23213	0.394404	0.423741	0.589882	0.649366	0.637477	0.880362	0.823085	0.0294282	0.107293	0.0753521	0.115981	0.0498703	0.115288	0.0800859	159.26	3	3	AT1G76690.1	109737	94729.9	105251	138918	111088	82749.2	168711	162606	131907	204973	150685	154277	164020	181109	155470	201551	228020	261760	217218	193660	235474	261760		0.419227	0.361896	0.402088	0.530708	0.424389
AT1G70730.1	PGM2 - Phosphoglucomutase/phosphomannomutase family protein	0.000151359	3.46891	0.567918	0.838754	0.45385	0.453938	0.457676	0.241792	0.62656	0.123305	0.152386	0.0911835	0.147964	0.0623686	0.0415561	0.108343	62.67	2	2		172994	117472	125169	199830	170067	243953	99237.1	96559.5	136357	92728	87193.2	152297	110835	96861.2	127258	47707.1	61911.2	67339.3	122391	166437	169726	243953		0.709128	0.481538	0.513087	0.819134	0.697129
AT2G36160.1	Ribosomal protein S11 family protein	0.000216224	6.88656	0.813703	0.551742	0.49185	0.276126	0.255124	0.118158	0.740358	0.110344	0.179801	0.0447777	0.118386	0.110159	0.0694191	0.245441	134.03	1	1		197938	152416	166168	72999.3	142103	135133	103606	113771	94838.9	86202	51529	37548	41506.6	39566.7	80873.9	9664.25	26398.5	38941.6	211593	150004	108366	211593		0.935467	0.720325	0.785318	0.344998	0.671584
AT1G72370.1	P40, AP40, RP40, RPSAA - 40s ribosomal protein SA	0.000228527	159.586	0.598263	0.346698	0.564121	0.00374886	0.366091	0.440029	0.395361	0.378425	0.218564	0.276257	0.00649321	0.331359	0.0336178	0.396044	59.76	1	1		20415.3	44872.2	82144.4	20601.9	49025.2	15810.7	51904	21381.7	65732.4	923.842	0	0	22416.7	7500.59	60299.5	36315.5	38818.7	33303.5	10700.2	69873.8	16856.2	82144.4		0.248529	0.54626	1	0.250802	0.596817
AT1G30570.1	HERK2 - hercules receptor kinase 2	0.000287038	2.64883	0.274842	0.546627	0.721061	0.627592	0.637404	0.728008	0.585704	0.0302917	0.0538944	0.24221	0.0723057	0.179635	0.0558041	0.0952746	36.79	1	1		16022.4	14155.6	17669	34549.1	32251	28362	32727.1	58029.8	34772.2	31818.1	37404.8	40034.3	49016.5	30575.6	31373.2	44679.5	43488.3	38570.7	38478.8	27813.2	35672.9	58029.8		0.276106	0.243937	0.304481	0.595368	0.555766
AT4G30530.1	Class I glutamine amidotransferase-like superfamily protein	0.000298596	2.22882	0.357527	0.336214	0.424642	0.662524	0.658346	0.74936	0.739616	0.0153405	0.0138513	0.0815941	0.231468	0.0704591	0.080181	0.228877	167.96	3	3	AT4G30550.1	340112	355410	326194	306505	332808	321495	445520	314863	453130	480939	528132	884244	646435	682471	552469	671542	667932	801992	952576	617841	543204	952576		0.357044	0.373104	0.342434	0.321764	0.349377
AT3G04790.1	Ribose 5-phosphate isomerase, type A protein	0.000310784	2.79142	0.932356	0.777131	0.697432	0.557993	0.481223	0.334008	0.742191	0.0894102	0.20991	0.08764	0.128431	0.110154	0.0633598	0.0862343	39.65	1	1		562886	543793	467752	301064	509170	502076	391693	343690	442341	233394	335920	372945	341389	246349	224882	179098	227283	157644	361813	448552	442942	562886		1	0.96608	0.830989	0.534857	0.904571
AT2G33830.1	Dormancy/auxin associated family protein	0.000580152	12.8311	0.852116	0.392546	0.297	0.06641	0.239853	0.17093	0.132462	0.129359	0.0637679	0.122567	0.0617293	0.0643831	0.0741046	0.0892063	71.75	1	1		353274	281341	268476	119739	132701	163589	74014.3	86341.4	154412	14715.6	48283.6	7383.72	63715.9	81604.7	108882	59620.9	34596.7	86938.5	14486.7	77450.2	48449.7	353274		1	0.796382	0.759965	0.338941	0.375632
AT1G12230.1	Aldolase superfamily protein	0.000601976	8.10115	0.8334	0.489931	0.220046	0.380591	0.180247	0.102874	0.521673	0.238511	0.0882515	0.0912515	0.360889	0.0397432	0.0412017	0.126253	52.19	1	1		52586.3	49432.3	29457.6	23171.4	22998.1	31121.5	16905.5	7605.47	10203.2	9636.25	8487.84	41917.5	10017.8	7171.78	11246	7902.6	3979.79	4346.94	29448.8	20019.3	32830.3	52586.3		1	0.940023	0.560176	0.440635	0.437341
AT2G33800.1	Ribosomal protein S5 family protein	0.000602696	3.11316	0.885136	0.499568	0.524122	0.284321	0.488258	0.570825	0.520096	0.144106	0.0929786	0.134717	0.00995467	0.110314	0.14711	0.0574226	20.28	1	1		272349	211410	292229	177357	129785	130823	107707	175566	176218	79746.6	85065	84448.8	158969	163528	105552	134419	150432	215583	132611	161799	161551	292229		0.93197	0.723438	1	0.606911	0.44412
AT2G40490.1	HEME2 - Uroporphyrinogen decarboxylase	0.000745487	2.00814	0.806562	0.856448	0.979898	0.487963	0.844567	0.846595	0.707797	0.0047528	0.14733	0.0253314	0.160822	0.10624	0.0399744	0.0151523	40.27	1	1		332280	332484	329006	375908	396438	282888	410702	390760	405875	165733	276574	158916	345679	391079	303837	328742	356965	357387	283614	293168	295298	410702		0.809055	0.80955	0.801081	0.915282	0.96527
AT5G14320.1	Ribosomal protein S13/S18 family	0.000829783	4.7015	0.758681	0.323397	0.262684	0.320097	0.16137	0.327191	0.464673	0.235924	0.0670527	0.0533945	0.0971755	0.0533488	0.136762	0.095445	176.77	2	2		410305	306700	216866	113021	120923	164130	128229	110453	84658.6	167624	88654.2	137734	86792.7	43214.4	68625.3	115812	197261	89671.2	221131	204354	146487	410305		1	0.747494	0.528549	0.275457	0.294714
AT2G04390.1	Ribosomal S17 family protein	0.000853284	3.02064	0.76624	0.58218	0.53158	0.610032	0.253668	0.324707	0.609414	0.207833	0.0881156	0.144319	0.140377	0.0895924	0.0562591	0.130076	51.38	1	1		217624	188229	312502	150488	193570	201739	161850	213203	123307	171991	159170	240747	104286	84500.6	49028	83909.6	119072	101434	173642	236799	160888	312502		0.696392	0.602329	1	0.481558	0.619421
AT5G13650.1	elongation factor family protein	0.000886967	2.35968	0.396866	0.782126	0.877827	0.887385	0.936477	0.823509	0.412196	0.191556	0.0285727	0.0531725	0.0219597	0.0563209	0.160775	0.160211	278.75	3	3		148301	125493	293842	378594	382734	357343	442609	420871	392072	431245	411273	426705	437092	476765	425582	440329	433329	304202	264285	211531	113747	476765		0.311056	0.263218	0.616325	0.79409	0.802772
AT5G16570.1	GLN1;4 - glutamine synthetase 1;4	0.000925394	5.03164	0.163961	0.202367	0.475634	0.451454	0.681007	0.824992	0.508954	0.0432597	0.108337	0.146872	0.192339	0.239147	0.219719	0.0903638	164.04	2	1	AT3G17820.1	4268.46	4824.08	6940.73	8286.33	8965.02	2537.53	11413.4	14328.2	20769.2	21355.3	8897.44	13893.7	16327.7	19223.6	31042.4	18853.7	29224.1	32595.7	14067.4	19826.8	15875	32595.7		0.130952	0.147997	0.212934	0.254216	0.275037
AT5G24490.1	30S ribosomal protein, putative	0.00114545	12.2224	0.848075	0.402706	0.270628	0.0693872	0.35976	0.289198	0.39273	0.135964	0.0567447	0.0567749	0.0306317	0.104173	0.158202	0.267111	51.9	2	2		337332	248894	272024	121292	128716	157529	71183.4	93374	109317	29407.7	29336.9	11475	104732	97616.7	161727	66939	66550.1	159178	31821.3	160014	205607	337332		1	0.737829	0.806397	0.359562	0.381571
AT1G64550.1	ATGCN3, GCN3 - general control non-repressible 3	0.00121548	1254.06	0.000448521	0.000279637	0.00285115	0.35068	0.000337574	0.000700073	0.131008	0.000748382	0.000158162	0.00381413	0.562748	0.000565571	0.000854561	0.0896815	28.27	1	1		0	1.05889	41.9911	3.13667	11.3144	12.389	8.51728	33.771	231.371	136.456	1528.53	31994	0	31.6905	0.710581	14.0336	0.216675	52.9441	7415.74	3239.43	1919.22	31994		0	3.30964e-05	0.00131247	9.80392e-05	0.000353641
AT2G42590.1	GRF9, GF14 MU - general regulatory factor 9	0.00127888	2.05335	0.360707	0.442143	0.649141	0.740658	0.630917	0.687781	0.430133	0.0824668	0.0585881	0.0450526	0.232453	0.0852826	0.107513	0.0562614	111.44	1	1		258310	216165	338093	381476	297270	317273	484735	522543	455045	750902	503787	413796	400267	503403	517601	562496	563635	423237	338902	354966	275095	750902		0.344	0.287874	0.450249	0.508024	0.395884
AT3G08590.1	Phosphoglycerate mutase, 2,3-bisphosphoglycerate-independent	0.00132356	2.50782	0.382485	0.498741	0.781908	0.959203	0.863897	0.681531	0.58707	0.105142	0.0657595	0.146388	0.0520157	0.111622	0.121995	0.240941	108.77	1	1		27815	15702	23204.8	32717.5	29206.2	25078.2	55284.1	40959.8	40154.6	56809.1	58147.7	52369.5	57724.3	46699.5	46277	39531.8	32585	46771.5	50276.6	27022.7	25111	58147.7		0.47835	0.270036	0.399067	0.562661	0.502276
AT3G16850.1	Pectin lyase-like superfamily protein	0.00151247	Infinity	0.683523	0.140979	0.177986	0	0.376073	0.570661	0	0.132604	0.244183	0.30828	0	0.0863617	0.394719	0	44.36	1	1		27153.6	21264.3	18688	0	13840.9	0	17474	0	0	0	0	0	9174.67	13080.9	14666	32725.5	7314.13	15985.8	0	0	0	32725.5		0.829739	0.649778	0.571052	0	0.422938
AT4G01310.1	Ribosomal L5P family protein	0.00162514	2.26884	0.745698	0.35847	0.350845	0.359387	0.32867	0.604742	0.535927	0.220369	0.0977707	0.0874602	0.0655942	0.0110814	0.0996026	0.122796	233.21	4	4		1.97249e+06	1.20472e+06	1.23544e+06	578904	613465	928870	881482	543980	650657	856350	614381	655935	623318	657671	663909	1.02658e+06	1.40964e+06	1.14233e+06	1.18299e+06	1.21046e+06	777876	1.97249e+06		1	0.610762	0.626333	0.293489	0.31101
AT5G66570.1	PSBO-1, OEE1, OEE33, OE33, PSBO1, MSP-1 - PS II oxygen-evolving complex 1	0.0016967	2.08007	0.44079	0.59197	0.663494	0.651408	0.750299	0.916876	0.538205	0.102038	0.0937458	0.0340849	0.0149106	0.150442	0.0927602	0.111184	92.28	2	1	AT3G50820.1	44075.4	47615	66805	81335.6	72496.6	59023.3	77144.8	77186.9	84241.7	79641.1	76128.6	78457.7	91749	71056	106981	97900.9	119857	111924	49564.4	68799.3	75159.2	119857		0.367733	0.397265	0.557373	0.678605	0.604859
AT3G54110.1	ATPUMP1, UCP, PUMP1, ATUCP1, UCP1 - plant uncoupling mitochondrial protein 1	0.00174887	4.98688	0.793826	0.475864	0.269952	0.250752	0.159183	0.189261	0.591589	0.12327	0.187586	0.0561298	0.16028	0.0108342	0.113644	0.353699	25.61	1	1		1.17986e+06	1.27076e+06	932403	471241	579451	977284	458272	299583	392591	239673	210375	618573	223393	212289	242704	204192	149775	452601	552990	547613	1.42056e+06	1.42056e+06		0.830563	0.894552	0.656364	0.331729	0.407904
AT1G29880.1	glycyl-tRNA synthetase / glycine--tRNA ligase	0.00189117	4.54472	0.670384	0.430593	0.29029	0.147508	0.254626	0.2168	0.555527	0.240174	0.119746	0.0879077	0.0218677	0.0593702	0.0329954	0.385988	47.92	1	1		99952.5	140870	67410.2	66925.2	47192.9	83862.3	56711.8	30043.2	46716.1	22112.7	19530.8	26178.7	48589.6	38007	30476.8	27932.2	33742.6	38006.6	46692.1	55469.5	153262	153262		0.652168	0.919148	0.439837	0.436672	0.307923
AT4G20260.1	ATPCAP1, PCAP1 - plasma-membrane associated cation-binding protein 1	0.00190436	10.3135	0.759634	0.431515	0.221259	0.0736544	0.185819	0.12102	0.548423	0.329717	0.189266	0.0587746	0.0443854	0.0334941	0.117275	0.38039	49.51	1	1	AT4G20260.5	526645	588331	225774	143053	252819	365748	157174	91199.2	142148	45300.7	68407.2	16291.8	92674.3	104216	131080	25111.8	37963.4	150524	250362	143942	573661	588331		0.89515	1	0.383753	0.243151	0.429722
ATCG00780.1	RPL14 - ribosomal protein L14	0.00221755	4.7541	0.641966	0.155218	0.205496	0.2879	0.135034	0.515888	0.595642	0.328054	0.086776	0.0397826	0.0604576	0.0204089	0.103833	0.358632	43.94	1	1		151472	53895.7	86351.9	25406.1	9522.53	35605.1	26010.3	37769	29601.3	33511.6	51377.2	45937.5	16931.1	22714.5	21716.1	85749.3	60057.4	88620.8	146136	86888.5	37644.5	151472		1	0.355813	0.570085	0.167728	0.0628667
AT5G10360.1	EMB3010, RPS6B - Ribosomal protein S6e	0.00258674	6.65584	0.115318	0.571616	0.767538	0.506757	0.65269	0.220352	0.56788	0.0987857	0.0718565	0.139955	0.436737	0.0314056	0.108172	0.151207	32.09	2	2		1576.11	11406.9	4635.39	29311.8	25354.8	32665.4	38500.4	46491.8	32273.2	50927	17880.1	8615.78	31511.2	33540.3	34667.3	7230.06	8928.7	17506.9	22482.8	37451.1	26827.4	50927		0.0309485	0.223986	0.0910201	0.575565	0.497866
AT3G13750.1	BGAL1 - beta galactosidase 1	0.00283667	4.94504	0.65152	0.198395	0.159983	0.170034	0.140472	0.131752	0.141495	0.387726	0.0296601	0.0186511	0.0412693	0.047519	0.0396855	0.0113045	235.93	5	5		2.22177e+06	1.60123e+06	519587	370960	449522	501885	329921	333158	403258	275384	452298	405648	261483	241356	433450	192838	359743	325588	286372	321818	334919	2.22177e+06		1	0.720698	0.233861	0.166966	0.202326
AT3G22960.1	PKP1, PKP-ALPHA - Pyruvate kinase family protein	0.00285424	3.00111	0.248612	0.381236	0.489481	0.719227	0.568973	0.746114	0.280011	0.0703221	0.126862	0.0468128	0.280606	0.0610131	0.280606	0.0285441	96.24	1	1		114325	182771	205265	306098	306136	158116	298769	361798	328508	673554	484212	295547	376460	427296	345947	624547	598263	284834	195327	203563	166917	673554		0.169734	0.271353	0.30475	0.454452	0.454508
AT4G39260.1	CCR1, ATGRP8, GR-RBP8, GRP8 - cold, circadian rhythm, and RNA binding 1	0.00295746	4.7838	0.825282	0.605999	0.734914	0.172516	0.653685	0.456665	0.619001	0.0296583	0.0712668	0.185311	0.0663672	0.300202	0.382027	0.0707355	174.31	3	2	AT4G39260.4	295465	316000	299342	239492	192706	236602	200115	274709	336250	40303.3	88964.9	61125.6	181580	171970	367877	107394	67927.3	328669	245144	197804	240200	367877		0.803162	0.858984	0.813701	0.65101	0.523833
AT1G33590.1	Leucine-rich repeat (LRR) family protein	0.00311935	2.56274	0.803458	0.572317	0.600312	0.5231	0.426722	0.313515	0.712471	0.112665	0.138773	0.0706298	0.0745072	0.0232647	0.0830333	0.275818	68.92	4	3		93851.5	104527	78746.7	53126.9	60556.8	83717.2	71921.3	59846.1	75289.4	51555.9	68688.2	60181.2	47698.3	47341.9	52142.7	25221.3	39650.5	43264.2	79023.2	114972	51747.1	114972		0.8163	0.909151	0.684922	0.462087	0.52671
AT3G19170.1	ATPREP1, ATZNMP, PREP1 - presequence protease 1	0.00319143	4.8126	0.738116	0.578371	0.33263	0.379814	0.264431	0.153372	0.598595	0.255194	0.149746	0.0645248	0.246876	0.00471254	0.0960122	0.100945	79.4	3	2		214435	296114	145150	122824	181116	209851	120093	83792.7	91603.2	57101.5	84969.8	195333	79868.7	77193	77843.6	16694.9	46004.6	73546.9	190567	143017	198172	296114		0.724165	1	0.490184	0.414787	0.611643
AT3G63490.1	Ribosomal protein L1p/L10e family	0.0032831	2.26597	0.722133	0.393317	0.32668	0.345368	0.318686	0.457791	0.457252	0.240887	0.0688487	0.027299	0.0844419	0.0287302	0.0853067	0.0779088	169.2	3	3	AT3G63490.2	2.50461e+06	1.43337e+06	1.488e+06	878906	892338	1.18407e+06	887727	815851	751041	1.02442e+06	945534	625084	865117	722080	807355	913509	1.33317e+06	1.19308e+06	949316	1.33957e+06	1.14683e+06	2.50461e+06		1	0.572293	0.594105	0.350916	0.356278
AT3G22890.1	APS1 - ATP sulfurylase 1	0.00342942	Infinity	0.0725324	0.00436489	0.0147562	0.345432	0.0302954	0	0.23605	0.058926	0.00756021	0.0131654	0.5669	0.0217931	0	0.341072	48.86	1	1		5326.65	948.427	9481.07	948.181	0	0	1373.52	0	1831.95	1724.5	903.771	72409.6	4007.68	1435.85	1137.52	0	0	0	45569.6	4163.8	1543.41	72409.6		0.0735627	0.0130981	0.130937	0.0130947	0
AT1G70580.1	AOAT2, GGT2 - alanine-2-oxoglutarate aminotransferase 2	0.00346143	2.44861	0.573502	0.769618	0.714736	0.32671	0.799985	0.761847	0.6527	0.108366	0.0773222	0.15071	0.125152	0.17409	0.213239	0.118245	34.9	1	1		35210.9	50194.7	38801.5	53245.5	61927.6	51508.3	60566.6	39494.9	54733.8	33652.4	20925.6	16179.7	56977.5	45590.3	70690.3	42493.1	72192.3	50313.1	48902.9	37832.8	54623.9	72192.3		0.487738	0.695292	0.537475	0.737551	0.857814
AT1G07320.1	RPL4 - ribosomal protein L4	0.00355569	11.9396	0.652215	0.218425	0.154607	0.054626	0.0925716	0.073705	0.256578	0.382882	0.138283	0.0768602	0.0372414	0.0419394	0.0546873	0.0745917	79.71	1	1		221435	158264	53571.2	16820.3	50312.2	77968.9	53822	25836.1	23048.5	10560.9	4725.08	21002.4	19888.8	11531.7	30075.4	10415.9	8296.48	30250.3	73560.6	40536	56350.1	221435		1	0.714719	0.241927	0.0759602	0.227209
AT4G20360.1	ATRAB8D, ATRABE1B, RABE1b - RAB GTPase homolog E1B	0.00369882	2.60521	0.797943	0.69322	0.36391	0.521976	0.306288	0.391311	0.530282	0.218651	0.161065	0.0230412	0.179324	0.0972931	0.0429926	0.089844	145.7	3	3		1.84174e+06	2.22428e+06	1.25852e+06	1.492e+06	1.21124e+06	1.92251e+06	835326	842581	750408	748488	1.18992e+06	1.54465e+06	817030	431706	795073	980641	820504	810013	1.32819e+06	952332	1.25796e+06	2.22428e+06		0.828018	1	0.565812	0.670779	0.544552
AT1G62740.1	Hop2 - stress-inducible protein, putative	0.00397244	2.5299	0.279315	0.490345	0.432176	0.623454	0.677913	0.706638	0.577204	0.0202319	0.0475637	0.0860197	0.134333	0.205804	0.271589	0.0805252	51.37	1	1		13227.8	13858.5	15226.2	23665.8	27514.3	23100.7	19879.5	26799	18790.5	24976.9	30955.4	38512.7	44021	35347.2	23326.6	33122.7	50495.6	23428.1	32577.2	30206.7	24655	50495.6		0.261959	0.274449	0.301536	0.46867	0.544886
AT4G39800.1	MI-1-P SYNTHASE, MIPS1, ATMIPS1, ATIPS1 - myo-inositol-1-phosphate synthase 1	0.00397798	2.48668	0.303705	0.39052	0.666801	0.691444	0.628626	0.755218	0.411858	0.103316	0.0773912	0.172573	0.151695	0.155656	0.213019	0.0712797	40.63	1	1		28493.6	57757	53838.6	72214	59484.9	48435.1	76799.1	129799	100975	112154	126162	80624.4	118840	71291.8	99832.5	94081.8	100519	153756	75904.6	58235.2	55836.7	153756		0.185317	0.375641	0.350157	0.469667	0.386879
AT2G23600.1	ACL, ATMES2, MES2, ATME8, ME8 - acetone-cyanohydrin lyase	0.00417541	Infinity	0.70282	0	0	0	0	0.0687582	0.0696772	0.258573	0	0	0	0	0.119093	0.120684	27.05	1	1		8085.83	15277.4	8848.5	0	0	0	0	0	0	0	0	0	0	0	0	0	0	3151.33	0	3193.45	0	15277.4		0.529269	1	0.57919	0	0
ATCG00480.1	ATPB, PB - ATP synthase subunit beta	0.00455338	2.78511	0.279304	0.414127	0.540054	0.481713	0.566256	0.77789	0.496372	0.125773	0.0135338	0.114671	0.0781266	0.135801	0.197101	0.0917319	220.47	2	2		875582	744225	1.6532e+06	1.59217e+06	1.67842e+06	1.58234e+06	1.68222e+06	2.07083e+06	2.57555e+06	2.10779e+06	2.00262e+06	1.53453e+06	1.6734e+06	2.22831e+06	2.73394e+06	3.90615e+06	2.43679e+06	2.77273e+06	1.53034e+06	2.19971e+06	2.08667e+06	3.90615e+06		0.224155	0.190526	0.42323	0.407605	0.429687
AT3G25810.1	Terpenoid cyclases/Protein prenyltransferases superfamily protein	0.00460098	4.00476	0.202471	0.563847	0.585237	0.47244	0.730813	0.810846	0.289744	0.0677338	0.15299	0.299262	0.179996	0.28318	0.288606	0.0339637	28.82	1	1		8253.17	9193.21	14921.7	39333.8	26735.2	24070.6	20873.1	49554.5	23131.7	34603.4	25495.5	15427.9	51382	43293	22156.7	50830.8	53288.5	25507	15458	17240.8	13621.2	53288.5		0.154877	0.172518	0.280017	0.738129	0.501708
AT1G06680.1	PSBP-1, OEE2, PSII-P, OE23 - photosystem II subunit P-1	0.00494851	3.11402	0.284095	0.415178	0.44342	0.453229	0.659693	0.884678	0.301765	0.0470283	0.112985	0.186308	0.202956	0.126242	0.1967	0.0595936	94.24	1	1		128613	98073.7	97249.1	206622	125874	140905	88231.4	222022	195350	261335	127991	127462	296724	254500	200982	380079	378740	249924	137177	115026	91880.2	380079		0.338384	0.258035	0.255866	0.543629	0.33118
AT3G25920.1	RPL15 - ribosomal protein L15	0.00523286	2.81688	0.774901	0.414061	0.35154	0.275092	0.296776	0.36736	0.573901	0.212542	0.113286	0.0882152	0.118444	0.0206929	0.147288	0.105254	40.94	1	1		243859	182173	140869	95139.1	76729.7	131049	110324	76427	70428.1	58066.3	43784.5	99400.4	72420.9	67301.1	77393	60274	78827.5	129651	165550	140086	114217	243859		1	0.747041	0.577663	0.390139	0.314647
AT2G44050.1	COS1 - 6,7-dimethyl-8-ribityllumazine synthase / DMRL synthase / lumazine synthase / riboflavin synthase	0.00526149	2.00484	0.883084	0.645823	0.595701	0.6528	0.499769	0.440476	0.721367	0.101342	0.173341	0.104656	0.168781	0.0587933	0.0287423	0.0375527	23.7	1	1		316689	386035	319982	181758	250602	315571	247945	183691	258248	192272	242256	321484	199195	167758	211833	182632	165789	161697	286724	261735	286962	386035		0.820362	1	0.828892	0.470833	0.64917
AT1G09310.1	Protein of unknown function, DUF538	0.00526631	2.54811	0.334268	0.522322	0.626291	0.692288	0.637876	0.851751	0.347284	0.0617876	0.168761	0.110723	0.257074	0.0881401	0.245924	0.0407336	69.83	2	2		214031	203895	283279	480129	371215	244347	403137	526646	384009	497335	656840	298060	491135	471150	375806	690417	699244	397084	236203	274050	218255	699244		0.306088	0.291593	0.405121	0.686641	0.53088
AT2G25970.1	KH domain-containing protein	0.00545371	3.13006	0.55995	0.555539	0.796895	0.254594	0.624325	0.712211	0.790681	0.131551	0.114887	0.220074	0.0961411	0.280521	0.118865	0.222897	90.28	2	2		21900.3	16348.2	26468.4	24583.4	23276.1	16347.6	20958.4	36408.3	34735.4	13565.3	6159.9	9699.81	19273.6	36425.1	16458.4	22188.7	30612.8	29513	21432.5	31426	38525.4	38525.4		0.568463	0.424348	0.687037	0.638109	0.604175
AT5G58330.1	lactate/malate dehydrogenase family protein	0.00582762	2.56061	0.817908	0.608707	0.502726	0.420485	0.410902	0.319419	0.673867	0.158424	0.0605206	0.043203	0.127558	0.0737015	0.162758	0.185268	71.5	1	1		302847	425531	315758	234668	256426	285978	213316	195854	232607	125394	177469	233925	148247	166876	209432	93841.3	98068.8	215859	299077	202477	358700	425531		0.711692	1	0.742032	0.551471	0.602601
AT5G56000.1	Hsp81.4, AtHsp90.4 - HEAT SHOCK PROTEIN 81.4	0.0059223	2.51332	0.361952	0.470782	0.5744	0.624076	0.622891	0.909704	0.552171	0.0351413	0.043154	0.0566134	0.271016	0.070386	0.140577	0.0756422	29.57	1	1		345768	301257	288001	424002	362599	429561	446911	544346	492580	760133	557355	294676	587878	469582	551643	861094	845056	643871	501915	523226	401273	861094		0.401545	0.349853	0.334459	0.492399	0.421091
AT5G13510.1	Ribosomal protein L10 family protein	0.00601028	2.10782	0.870606	0.529451	0.50198	0.521119	0.413036	0.564867	0.641172	0.116266	0.103109	0.0188052	0.127414	0.0477391	0.0311513	0.168064	43.54	1	1		208313	161424	174338	134369	93100.2	103405	107473	100114	106120	128330	118947	78390.3	78313.6	82547.8	97260.5	114699	113197	125112	151560	155916	93216.6	208313		1	0.774913	0.836907	0.645035	0.446925
AT1G66430.1	pfkB-like carbohydrate kinase family protein	0.00605651	2.11243	0.853695	0.567861	0.598156	0.680369	0.502893	0.404129	0.628376	0.140212	0.092527	0.106199	0.14216	0.0473233	0.0239669	0.157898	128.31	1	1		146490	174271	125561	106962	109522	80401.1	112564	117126	83033.6	94468.1	117271	143966	96523.1	80226.9	86168.7	68469.7	75224	67590.2	130627	78389.1	119507	174271		0.840589	1	0.720496	0.613771	0.628456
AT5G15650.1	RGP2, ATRGP2 - reversibly glycosylated polypeptide 2	0.0060603	2.13739	0.87979	0.467329	0.616503	0.483577	0.411619	0.465711	0.651624	0.108188	0.10483	0.189526	0.0804179	0.12416	0.0177388	0.0292589	27.91	1	1		32957.8	41705.9	35413.6	24538.4	16915.2	17017.5	28647.2	31728.6	16759.7	17230.7	23822.5	19450.9	22633.9	12336.2	16530.7	20264.1	19131.5	18873.2	25789.8	28086	27654	41705.9		0.790243	1	0.849126	0.588368	0.405584
AT1G73110.1	P-loop containing nucleoside triphosphate hydrolases superfamily protein	0.00685476	2.72637	0.478976	0.94789	0.561745	0.347675	0.40715	0.436686	0.738736	0.0554019	0.0512071	0.15505	0.128526	0.151267	0.120473	0.233613	66.14	1	1		10327.6	9421.23	11831.9	21014.9	21855.9	19627.3	14691.7	8437.2	13909.1	5732.27	10886.1	6305.2	8978.22	12257.8	5608.96	11436.7	6562.79	10792.9	12087	21978	14642.8	21978		0.469908	0.428667	0.538352	0.956181	0.994446
AT5G09650.1	AtPPa6, PPa6 - pyrophosphorylase 6	0.0068705	2.03578	0.848607	0.726198	0.571614	0.529922	0.508041	0.416846	0.716802	0.137622	0.0272377	0.066035	0.111915	0.0760988	0.164007	0.153812	53.58	1	1		1.54371e+06	1.25772e+06	1.12857e+06	1.16758e+06	1.08579e+06	1.10974e+06	998488	841250	807478	725063	711683	1.01738e+06	794808	661877	896115	449515	551053	929895	1.00426e+06	937361	1.37797e+06	1.54371e+06		1	0.81474	0.73108	0.756347	0.703366
AT2G33280.1	Major facilitator superfamily protein	0.00729506	2.39549	0.730513	0.645234	0.470697	0.528145	0.384695	0.304953	0.392441	0.234457	0.1484	0.0780055	0.144886	0.128893	0.0466661	0.0309229	24.07	1	1		26026.8	24138.9	42101.6	31641.7	20027.4	29826.9	23387.3	19139.2	16924.7	17812	29194.4	19700.8	21648.3	10795.4	16145.1	12409.5	14983	11124.6	17259.2	15019.2	17288.8	42101.6		0.61819	0.57335	1	0.751557	0.475693
AT3G26740.1	CCL - CCR-like	0.00731141	5.05991	0.479069	0.56621	0.638537	0.721829	0.549159	0.142656	0.614493	0.255375	0.324319	0.141017	0.117005	0.14749	0.0545419	0.349248	135.28	3	3		507327	344815	151211	331005	646893	207961	496498	508528	332315	581628	418771	511385	450621	434684	264844	72555.1	143138	83084.1	698127	366008	222848	698127		0.726697	0.493914	0.216595	0.474133	0.926612
AT4G09010.1	APX4, TL29 - ascorbate peroxidase 4	0.00738753	3.5338	0.901933	0.462199	0.299556	0.25523	0.319284	0.572679	0.408349	0.111645	0.0862374	0.0656175	0.0758644	0.16643	0.203229	0.247687	76.97	1	1		101254	93697.7	79021.9	38439.3	55860.8	46098.9	37440.5	29274.2	24279.2	19160.8	34235.7	24133	21975.9	23236.7	51774.1	57703.2	37551.4	78704	24208.5	70132.2	29700.7	101254		1	0.92537	0.78043	0.379631	0.551688
AT1G55490.1	CPN60B, LEN1 - chaperonin 60 beta	0.00750272	10.5684	0.775431	0.514214	0.303239	0.340606	0.204872	0.0733725	0.553668	0.287462	0.0373549	0.10083	0.295768	0.0847541	0.0854036	0.178275	32.86	1	1		422025	369201	190528	204200	234617	212217	175627	93773.5	114522	62067.1	81738.1	287428	94313.4	117651	47419.3	1858.97	19756	71280.2	296079	150122	254785	422025		1	0.874832	0.45146	0.483858	0.55593
AT4G10040.1	CYTC-2 - cytochrome c-2	0.00757619	3.56276	0.675666	0.468426	0.611437	0.189647	0.582631	0.487734	0.608968	0.28242	0.128887	0.170989	0.111731	0.171195	0.179037	0.0785717	57.98	1	1		22351.5	46174.9	25070.1	28487.9	18575.4	17825.3	35185	29864.8	19649.3	8494.28	14042.4	3734.09	18843.1	34643.2	27222.5	17756.4	17739.8	32067	32285.4	26415.7	25656.2	46174.9		0.484062	1	0.542936	0.616957	0.402283
AT5G24410.1	PGL4 - 6-phosphogluconolactonase 4	0.00758354	3.39921	0.246709	0.291053	0.422805	0.468734	0.587003	0.838615	0.293944	0.156901	0.0800666	0.076073	0.305515	0.0466096	0.19137	0.0541087	21.25	1	1		35655.7	42117.1	106209	92708.3	52935.7	71407.4	85512.6	106541	123251	203771	80508	65277.2	136215	158746	142794	248582	220901	155910	64375.2	88561.8	66270.4	248582		0.143436	0.16943	0.42726	0.372949	0.212951
AT3G26450.1	Polyketide cyclase/dehydrase and lipid transport superfamily protein	0.00760587	2.20855	0.385929	0.457523	0.560106	0.773114	0.608734	0.852344	0.566912	0.102307	0.0372443	0.141157	0.153602	0.174831	0.15169	0.0656407	28.72	1	1	AT3G26460.1	66560	55882.4	92847.5	92409.9	78647.8	84170.5	75026.2	125977	111451	164312	155823	111146	76258.4	125855	137468	185949	159938	129592	98589.2	98153	119509	185949		0.357947	0.300524	0.499316	0.496962	0.422953
AT5G64050.1	ATERS, OVA3, ERS - glutamate tRNA synthetase	0.00768801	2.94624	0.605066	0.861491	0.559424	0.387748	0.551504	0.292404	0.728056	0.26382	0.120025	0.146242	0.0554409	0.141491	0.100033	0.243394	83.08	1	1		62546.7	37404.5	26689.6	51650.4	68395.7	60264.6	50753.2	34172.9	32161.9	26373.7	31214.2	23568	28540.5	38607.7	48282.1	12507.5	25755.6	22937.3	69767	37021.1	45594.8	69767		0.896509	0.536135	0.382554	0.740328	0.980345
AT1G23740.1	Oxidoreductase, zinc-binding dehydrogenase family protein	0.00775562	2.64331	0.768755	0.640771	0.427988	0.380482	0.386239	0.29083	0.620877	0.215186	0.094632	0.109125	0.121712	0.0600388	0.0694174	0.258599	52.45	2	2		585628	800182	459622	455954	483538	598708	408237	243398	375771	270926	228257	414182	253775	340659	332749	171004	248441	278707	722084	315195	453166	800182		0.731869	1	0.574397	0.569813	0.604285
AT3G12020.2	P-loop containing nucleoside triphosphate hydrolases superfamily protein	0.00784888	2.68655	0.309893	0.771167	0.731618	0.433433	0.707747	0.832542	0.414932	0.135555	0.202536	0.104308	0.139774	0.162993	0.149739	0.217639	25.61	1	1		6406.48	4918.27	11204.1	20334.8	22560.2	13167.9	15011.1	20009.2	18167.4	13605.6	6889.53	11014.9	17226.3	21062.3	13163.8	19049.4	17242.4	24232.9	8346.01	15971.6	5847.42	24232.9		0.264371	0.202958	0.462349	0.839139	0.930973
AT4G23600.1	CORI3, JR2 - Tyrosine transaminase family protein	0.00818515	2.4174	0.498454	0.290317	0.347536	0.670653	0.701813	0.602616	0.645468	0.167977	0.123387	0.0166473	0.107548	0.274576	0.0912736	0.15459	168.21	4	4		501904	759308	397295	201815	293220	470937	398214	364281	393863	767807	614371	849288	509541	1.1091e+06	716503	575389	653490	776207	817938	517941	811788	1.1091e+06		0.452532	0.684616	0.358214	0.181963	0.264376
AT3G57560.1	NAGK - N-acetyl-l-glutamate kinase	0.00821507	2.06118	0.908379	0.706915	0.522983	0.545848	0.492488	0.440708	0.777133	0.0795392	0.100042	0.0609585	0.240984	0.0212958	0.116892	0.181906	49.82	1	1		406119	467821	400936	360822	276790	354515	263170	211821	258995	181911	199004	385162	224590	224699	241900	171760	177528	269228	360066	280260	450351	467821		0.868109	1	0.857028	0.771284	0.591659
AT5G48230.1	EMB1276, ACAT2 - acetoacetyl-CoA thiolase 2	0.00827501	11.2412	0.764743	0.446594	0.25555	0.120164	0.1107	0.0680304	0.454157	0.289221	0.260879	0.159949	0.118438	0.0380946	0.0646836	0.451136	31.15	1	1		69034.6	58844.6	30502	10221.4	38727.1	43542.7	30107.7	9089.94	13727.7	3704.82	3446.14	17735.5	7469.32	10354.2	5102.99	1547.01	2735.55	9806.78	14278.2	12479.9	67299.5	69034.6		1	0.852393	0.441836	0.148061	0.560982
AT2G24120.1	PDE319, SCA3 - DNA/RNA polymerases superfamily protein	0.00843747	2.1557	0.875448	0.624776	0.653125	0.594149	0.562502	0.406109	0.734592	0.124754	0.183712	0.0607407	0.116715	0.0562712	0.105026	0.0683858	27.08	1	1		79682.3	106173	92991.9	44205.7	73766.2	81031.5	76791.1	65612.6	65629.5	56558.9	55315.7	77373.8	53606.1	60017.9	65544.2	48008.4	50988	30357.2	80416	83734.2	69831.9	106173		0.750493	1	0.87585	0.416354	0.694772
AT1G08110.1	lactoylglutathione lyase family protein / glyoxalase I family protein	0.00850932	2.33624	0.339058	0.43606	0.775751	0.668617	0.792122	0.789327	0.525628	0.122067	0.0621289	0.265257	0.172953	0.0969097	0.182783	0.178503	72.9	1	1		29618	34872.6	57107.2	59414.6	52403.5	44567.9	56274.4	108070	113866	103612	65475.4	70700.9	96640.4	105182	82258.9	119545	83088.2	80446.4	46821.1	54626.2	87060.6	119545		0.247757	0.291712	0.477706	0.497008	0.43836
AT3G53460.1	CP29 - chloroplast RNA-binding protein 29	0.0085497	3.13212	0.856093	0.657529	0.489801	0.332141	0.50183	0.273327	0.543047	0.234182	0.159309	0.0784539	0.166342	0.23834	0.0169225	0.0947683	59.07	1	1		180257	183486	107500	89720	124403	147819	103722	74987.2	90905.5	31917.1	58144.8	92767.2	59903	74461.2	141872	46614	51414.8	52425.9	84341.8	96030	118552	183486		0.982405	1	0.585874	0.488976	0.677996
AT1G04410.1	Lactate/malate dehydrogenase family protein	0.00857225	5.59028	0.792581	0.375181	0.257364	0.399319	0.277541	0.141779	0.567485	0.296895	0.124787	0.09808	0.344877	0.0304146	0.0733255	0.171828	166.3	2	2	AT5G43330.1	1.77184e+06	1.91496e+06	866488	518451	653839	983085	709391	374261	394877	326351	443416	1.52427e+06	532455	472758	589231	166986	216408	431108	1.3648e+06	723459	1.17188e+06	1.91496e+06		0.925261	1	0.452483	0.270737	0.341437
AT4G17560.1	Ribosomal protein L19 family protein	0.00878926	2.04253	0.735371	0.446051	0.360029	0.378184	0.386265	0.526066	0.558974	0.229727	0.0577019	0.0859823	0.0386733	0.0839785	0.057097	0.124683	98.47	2	1		124624	77138.1	73172.5	57467.4	47644.8	61654	46270.8	54813.6	33520.7	50275.1	41582	49535.3	58960.1	47384.7	38069.3	58406.6	65637.8	72637.3	77496.5	79723	51765.4	124624		1	0.618966	0.587146	0.461126	0.382308
AT1G08200.1	AXS2 - UDP-D-apiose/UDP-D-xylose synthase 2	0.00883606	3.06158	0.273604	0.460367	0.616833	0.837659	0.724845	0.635727	0.523863	0.0564348	0.073467	0.12582	0.160223	0.0695044	0.18629	0.291515	147.76	2	2		94751.6	96043.1	64960.7	126153	169405	134778	236652	177380	162563	259658	211769	311589	213618	250859	213084	262180	149061	183015	255098	161123	73469.2	311589		0.304092	0.308237	0.208482	0.404869	0.54368
AT4G37930.1	SHM1, STM, SHMT1 - serine transhydroxymethyltransferase 1	0.0094536	4.50714	0.134948	0.428769	0.412412	0.608231	0.483152	0.559925	0.505611	0.0707149	0.0805621	0.182378	0.365324	0.0525397	0.113411	0.271156	121.1	1	1		117422	57527.4	182295	443017	389820	302230	224666	540113	326986	244330	483399	882423	457836	448091	373106	549219	554480	378572	722435	310682	305370	882423		0.133068	0.0651925	0.206585	0.502046	0.441761
AT5G54530.1	Protein of unknown function, DUF538	0.00948141	3.31239	0.210586	0.436003	0.503652	0.697542	0.634896	0.436667	0.398596	0.0565558	0.061907	0.0583673	0.270194	0.108983	0.255394	0.141751	21.97	1	1		66762.4	47475.5	40002.3	103729	122737	92877.6	116000	139357	113536	149563	117195	244145	127003	179954	158063	176564	56875.7	86391	136205	85830.4	69909.9	244145		0.273454	0.194456	0.163847	0.424866	0.502722
AT1G74910.1	ADP-glucose pyrophosphorylase family protein	0.00949307	2.56314	0.815911	0.618965	0.635546	0.318325	0.689262	0.771898	0.779135	0.180164	0.189623	0.147807	0.101407	0.0784993	0.208396	0.240131	23.38	1	1		482535	308796	389786	401019	224783	270215	388334	275092	256594	206367	144725	109718	317913	375615	304252	393271	263135	460998	409205	471576	247100	482535		1	0.639946	0.807788	0.831068	0.465837
AT4G38510.1	ATPase, V1 complex, subunit B protein	0.00978147	2.52123	0.301982	0.412057	0.711698	0.618369	0.761367	0.705428	0.673845	0.11614	0.127364	0.122492	0.132376	0.253196	0.17486	0.186831	35.06	1	1		16795	8114.87	10303.6	18646.6	19096.5	10305.9	31546.9	22351.4	29091.1	29952.4	20610.4	21543.8	30642	38869.2	19270	27572.5	20547.5	34138.3	21812.9	34574.5	22188.2	38869.2		0.432089	0.208773	0.265084	0.479727	0.491302
AT5G40950.1	RPL27 - ribosomal protein large subunit 27	0.0100494	2.18204	0.79978	0.494698	0.457317	0.372754	0.366529	0.565924	0.673179	0.179245	0.0914303	0.121129	0.106402	0.0634909	0.166483	0.075501	107.34	1	1		1.39912e+06	1.04247e+06	915377	819504	563667	693257	638899	809785	470842	602799	349713	612074	607328	431038	500092	523177	914327	937887	998305	1.00728e+06	819993	1.39912e+06		1	0.74509	0.654251	0.585727	0.402872
AT1G42970.1	GAPB - glyceraldehyde-3-phosphate dehydrogenase B subunit	0.0102565	4.36117	0.844472	0.550761	0.340252	0.402621	0.232668	0.193634	0.599858	0.268865	0.149556	0.056854	0.337767	0.00886837	0.0995552	0.28941	117.84	2	2		3.32488e+06	3.32687e+06	1.7766e+06	1.40421e+06	1.71454e+06	2.37818e+06	1.34029e+06	970981	1.08465e+06	638690	744131	2.63558e+06	755678	758403	808088	341198	593602	997790	1.74288e+06	1.18442e+06	3.05965e+06	3.32687e+06		0.999403	1	0.534014	0.422082	0.51536
AT2G36880.1	MAT3 - methionine adenosyltransferase 3	0.0103011	2.16073	0.363255	0.581337	0.730162	0.784895	0.696033	0.777949	0.540813	0.0382348	0.0822455	0.115941	0.1199	0.132712	0.203127	0.223371	543.8	6	3	AT4G01850.1	838958	840570	1.00276e+06	1.25424e+06	1.65178e+06	1.3866e+06	1.90507e+06	2.01288e+06	1.47359e+06	2.25496e+06	1.67647e+06	1.86426e+06	2.00189e+06	1.77902e+06	1.35862e+06	1.80257e+06	2.46135e+06	1.48049e+06	1.91491e+06	1.25527e+06	823204	2.46135e+06		0.340853	0.341508	0.407403	0.509575	0.671088
AT4G14880.1	OASA1, OLD3, CYTACS1 - O-acetylserine (thiol) lyase (OAS-TL) isoform A1	0.0103138	2.06421	0.884001	0.710308	0.596522	0.503348	0.428251	0.442028	0.824156	0.164919	0.158956	0.171916	0.064295	0.0765461	0.121508	0.222193	87.32	1	1		239128	249927	173752	150267	159201	223107	189473	103937	153850	123750	110855	142796	122745	85728.4	112621	76227.7	121072	134124	226930	143019	247987	249927		0.956792	1	0.69521	0.601243	0.636991
AT1G04810.1	26S proteasome regulatory complex, non-ATPase subcomplex, Rpn2/Psmd1 subunit	0.0105663	Infinity	0	0	9.0549e-05	0.345069	0.00474967	0	0.240191	0	0	0.000156835	0.567189	0.00822666	0	0.392829	39.39	1	1	AT2G32730.1	0	0	0	0	0	0	22.1321	0	0	1529.25	1339.08	81473.7	0	0	1160.92	0	0	0	56503.7	0	2203.93	81473.7		0	0	0	0	0
AT3G26520.1	TIP2, SITIP, GAMMA-TIP2, TIP1;2 - tonoplast intrinsic protein 2	0.0106903	2.48421	0.726363	0.666335	0.637745	0.738492	0.372186	0.297274	0.709078	0.136952	0.0759479	0.126822	0.191851	0.0985798	0.129138	0.300649	33.04	1	1		357903	295892	245101	263332	310332	250946	217217	251952	320059	264630	395792	253484	195085	113818	151688	61968	144129	161789	412510	300170	164825	412510		0.867623	0.717297	0.59417	0.638364	0.752301
AT4G35450.5	AKR2 - ankyrin repeat-containing protein 2	0.0108018	2.66096	0.302145	0.554387	0.745787	0.669373	0.803996	0.75082	0.395892	0.178363	0.120666	0.0799029	0.0444662	0.12222	0.228832	0.0390429	56.77	1	1	AT4G35450.1	235780	61656.1	269575	348229	421543	270602	440082	435308	524168	388173	442587	425400	481828	587721	439246	439357	625540	344108	221947	270553	250439	625540		0.376923	0.0985646	0.430948	0.556686	0.673887
AT5G43880.1	Protein of unknown function (DUF3741)	0.0109719	3.63455	0.826974	0.44835	0.50042	0.227531	0.398179	0.23332	0.507199	0.175807	0.204272	0.169876	0.128949	0.139936	0.0237166	0.18819	29.91	2	2		139348	115994	90368.6	58253.7	92816.7	36358.7	94327.3	47106.6	67763	49320	13402.4	32395.3	50794.3	38759	76902.6	29560.1	31894.9	36082.6	99653.1	48574.9	63802.7	139348		1	0.83241	0.648512	0.418047	0.666081
AT5G23010.1	MAM1, IMS3 - methylthioalkylmalate synthase 1	0.0110561	2.41743	0.328068	0.359059	0.432839	0.413172	0.793082	0.593133	0.471615	0.0745141	0.0890522	0.112688	0.00982198	0.223488	0.245892	0.0365655	85.47	1	1		44151.2	56473.1	69974.2	78998.2	48605.3	59110.3	70231.1	58338.4	96510.8	71361.3	70058.1	73434	142686	173336	96387.7	151919	81083.8	75432	78375.3	77809.4	89059.4	173336		0.254714	0.3258	0.40369	0.455751	0.28041
AT1G56120.1	Leucine-rich repeat transmembrane protein kinase	0.0112941	92.1258	0.667512	0.436354	0.30209	0.357513	0.17692	0.00724567	0.436486	0.487846	0.278074	0.195704	0.315191	0.0292216	0.0108221	0.201202	22.16	1	1		1.09577e+06	980797	117756	195536	800956	437941	578596	203016	211452	148134	240116	787009	230837	175621	175135	0	2247.71	21571.1	580972	225207	628690	1.09577e+06		1	0.895074	0.107464	0.178446	0.730952
AT3G43980.1	Ribosomal protein S14p/S29e family protein	0.0114569	2.77518	0.679382	0.512497	0.62609	0.693799	0.304693	0.250001	0.596417	0.145848	0.166501	0.0583491	0.300155	0.115837	0.105371	0.156159	60.71	1	1		20119.1	21839.5	29740.1	12203.5	17965.5	23917.4	19696.8	22803.5	23574.2	23967.6	14074.2	35178.4	12228.4	13823.2	6104.25	4601.24	10148.5	11634.2	15645.5	26619.8	20677.7	35178.4		0.571917	0.62082	0.845409	0.346903	0.510698
AT5G60600.1	GCPE, ISPG, CSB3, CLB4, HDS - 4-hydroxy-3-methylbut-2-enyl diphosphate synthase	0.0115425	3.09062	0.230943	0.518824	0.660009	0.605698	0.60963	0.713758	0.252369	0.0436862	0.0660392	0.301292	0.270149	0.296279	0.194678	0.0587715	105.95	1	1		85201.7	64674.1	94903.8	185508	205454	158947	150552	353305	195696	295825	237017	109146	310772	231982	103402	310132	270221	176169	110330	88333.3	68826.3	353305		0.241156	0.183055	0.268617	0.525064	0.581522
AT5G47190.1	Ribosomal protein L19 family protein	0.0123463	2.15159	0.760174	0.508367	0.3873	0.495821	0.353308	0.677103	0.729863	0.165995	0.0552875	0.0235546	0.0553341	0.149399	0.120629	0.270652	143.68	2	1		854991	552536	679212	522268	425937	447304	362000	371106	330064	479207	395376	486486	458058	327074	184728	492956	695551	670196	915028	668785	419722	915028		0.934388	0.603846	0.742286	0.570768	0.465491
AT1G26320.1	Zinc-binding dehydrogenase family protein	0.0124076	4.64595	0.163062	0.308351	0.413152	0.532255	0.403033	0.757578	0.300651	0.103638	0.0660472	0.146181	0.246823	0.165969	0.23058	0.0910367	69.1	1	1	AT5G16990.1	13833.1	8127.1	29024.4	38230.6	33511.1	24670.4	27820.9	58291.8	43067.6	71525.9	69091.8	25802.3	60959.3	37985.4	27071.5	104223	76261.6	56387.1	25041.6	42248.2	26714.8	104223		0.132726	0.0779777	0.278483	0.366814	0.321532
AT1G15890.1	Disease resistance protein (CC-NBS-LRR class) family	0.0124546	4.17024	0.81257	0.559841	0.343029	0.262423	0.220916	0.19485	0.561493	0.0694598	0.223219	0.0404177	0.154655	0.0173194	0.119814	0.390296	20.71	1	1		835392	723516	722130	286845	603694	681040	321460	282926	358562	106679	234515	395477	207260	222646	190247	88936.6	151381	306663	235952	404536	935730	935730		0.892771	0.77321	0.77173	0.306547	0.645158
AT1G65960.2	GAD2 - glutamate decarboxylase 2	0.0126412	3.28964	0.720557	0.465873	0.219775	0.289525	0.225511	0.219038	0.623594	0.155489	0.0853993	0.0271779	0.237262	0.0846213	0.141887	0.329959	201.88	3	1		39186.7	51150.4	33702.6	31425.3	21648.1	27123.9	12677.7	14136.1	11019.2	6750.12	10943.6	32146.4	9046.71	11392.7	18380.9	7544.35	8199.47	21962.3	57381.4	27916	22050.7	57381.4		0.682917	0.89141	0.587343	0.547656	0.377267
AT2G27860.1	AXS1 - UDP-D-apiose/UDP-D-xylose synthase 1	0.012709	2.12067	0.422811	0.606118	0.768233	0.896641	0.558479	0.70576	0.596056	0.117724	0.105895	0.0877179	0.0895326	0.15173	0.0556065	0.178962	22.3	1	1		27732.8	36933.7	48727.8	64537.2	45968.5	52049.9	77411.5	62241.1	66380.8	89397.1	75364.1	75710.1	53111.9	61614.4	35053	68681.6	59164.5	61432.6	68986.7	53865.2	37005.2	89397.1		0.31022	0.413142	0.545072	0.721916	0.514205
AT3G55800.1	SBPASE - sedoheptulose-bisphosphatase	0.0127322	8.8913	0.694556	0.368853	0.223453	0.0781164	0.213786	0.113703	0.451094	0.377671	0.205553	0.135943	0.0527405	0.0900987	0.0643473	0.232079	49.05	3	3		1.08583e+06	881033	295641	180371	394519	626640	402302	111147	214445	105612	128788	20062.6	146313	211429	338661	87633.7	78773.9	203979	552324	212439	704665	1.08583e+06		1	0.811394	0.272273	0.166114	0.363335
AT1G11860.1	Glycine cleavage T-protein family	0.0127756	53.5281	0.360226	0.19607	0.0908209	0.0105224	0.185709	0.563244	0.18484	0.251999	0.0854436	0.157306	0.0182254	0.136185	0.400217	0.127899	41.18	1	1		13204.7	14131.6	1890.91	5103.86	7706.64	3097.81	7368.81	0	0	0	0	853.743	9234.97	2409.15	3423.54	27045.2	12864.4	5789.63	3900.52	2222.65	8873.98	27045.2		0.488244	0.522518	0.0699167	0.188716	0.284954
AT5G37150.1	P-loop containing nucleoside triphosphate hydrolases superfamily protein	0.0127777	2.15601	0.40848	0.654036	0.643378	0.863638	0.556156	0.880686	0.491221	0.105716	0.153432	0.170082	0.18319	0.048358	0.173932	0.147806	22.98	1	1		103867	153774	177368	289083	226894	180536	166568	287208	231389	347903	340208	231619	216702	191787	183788	341117	354983	241785	174352	226855	121918	354983		0.292598	0.433188	0.499653	0.814359	0.639169
AT1G63770.1	Peptidase M1 family protein	0.0131961	2.88684	0.202059	0.271751	0.269733	0.583313	0.34444	0.358896	0.260225	0.0422972	0.0380436	0.0723915	0.361049	0.0354383	0.0239843	0.0229178	43.32	1	1	AT1G63770.3	100318	105024	144790	173296	165616	131981	117744	149093	200561	209864	223305	577605	205032	215689	176129	211354	218675	191872	136957	163429	150534	577605		0.173679	0.181826	0.250673	0.300026	0.286728
AT5G14740.1	CA2, CA18, BETA CA2 - carbonic anhydrase 2	0.0133965	12.0054	0.5861	0.353232	0.19504	0.100043	0.0773151	0.0488198	0.487935	0.211557	0.197933	0.117697	0.151275	0.0570696	0.0346132	0.445126	90.34	1	1		450631	393375	208368	80762.8	241648	311837	181247	41571.9	127385	6669.56	8543.81	164420	36559.8	18026.9	84236.7	11167.7	24652.1	51838.7	161818	115777	598518	598518		0.752911	0.657248	0.34814	0.134938	0.403744
AT3G06050.1	PRXIIF, ATPRXIIF - peroxiredoxin IIF	0.0135197	2.21927	0.410168	0.361953	0.702512	0.803274	0.678329	0.699103	0.624738	0.0119983	0.144871	0.0917006	0.074711	0.0451727	0.0777066	0.329264	56	1	1		83025.9	86576.7	87875.8	41299.9	87527.9	98384.3	144947	128918	167129	179407	150246	174593	152311	139690	133812	158475	152556	127823	209246	102532	80394.2	209246		0.396786	0.413755	0.419964	0.197375	0.418301
AT2G38540.1	LP1, LTP1, ATLTP1 - lipid transfer protein 1	0.0140357	2.16014	0.856276	0.560593	0.782768	0.396399	0.656821	0.559777	0.558901	0.154062	0.049428	0.0843142	0.189257	0.171213	0.0754467	0.114314	59.23	1	1		123348	177831	155639	109794	93802.7	95475.3	139815	153877	123909	51347.7	50775.4	109353	85746.7	146602	118061	89309.2	94593.1	114735	79970.3	97680	120519	177831		0.693624	1	0.875205	0.617409	0.527483
AT3G15190.1	chloroplast 30S ribosomal protein S20, putative	0.0142562	2.7262	0.847578	0.45024	0.46313	0.351009	0.340384	0.310901	0.637451	0.206081	0.108848	0.0815399	0.197588	0.0395822	0.148219	0.141884	49.02	1	1		85088.5	79100.2	52168.7	33306.3	32626.9	48997.6	39713.8	46186.7	32320.7	19359.9	20983	49257.5	31704	29981.2	25203.1	13604.9	26943.2	38814.2	68048.9	45682.7	48987.7	85088.5		1	0.929623	0.613111	0.391431	0.383446
AT3G56910.1	PSRP5 - plastid-specific 50S ribosomal protein 5	0.0142615	2.82796	0.708914	0.389574	0.28017	0.269714	0.25068	0.341586	0.54874	0.279401	0.0682343	0.0705073	0.0452245	0.0554111	0.176025	0.106864	91.69	1	1		1.27097e+06	869160	562896	443293	446862	595256	459335	298508	310420	366702	277225	384469	348002	238246	369574	190515	481563	630358	844274	671710	576312	1.27097e+06		1	0.683855	0.442887	0.348783	0.351591
AT2G21870.1	MGP1 - copper ion binding;cobalt ion binding;zinc ion binding	0.014334	2.51338	0.339645	0.437189	0.64714	0.679751	0.689574	0.853656	0.410415	0.1107	0.0993633	0.16899	0.239821	0.0646951	0.193878	0.152432	31.02	1	1		58330.8	38278	75681.5	88431.4	77824.1	55515.2	91985	142400	93886.1	115968	154964	73881.7	122229	123576	103991	156779	169088	107163	76361.6	90972.5	40855	169088		0.344972	0.226378	0.447586	0.522989	0.460257
AT1G73990.1	SPPA, SPPA1 - signal peptide peptidase	0.0144067	3.1499	0.257978	0.476917	0.520042	0.617226	0.679249	0.812603	0.371177	0.06777	0.118184	0.0951581	0.270304	0.178021	0.286321	0.104839	20.67	1	1		49774.2	60312.4	82845.4	146974	121474	88220.6	103432	149642	135845	210948	171117	79535.1	218766	156287	132932	249288	238017	120411	69473.4	120921	87195.7	249288		0.199666	0.241939	0.332329	0.589575	0.487286
AT5G12970.1	Calcium-dependent lipid-binding (CaLB domain) plant phosphoribosyltransferase family protein	0.0147947	2.45363	0.306602	0.422274	0.583536	0.734013	0.683117	0.752287	0.45028	0.0292838	0.109409	0.068795	0.242121	0.247814	0.19215	0.142236	26.22	1	1		147665	169986	178161	264451	258814	159600	354584	281376	307684	539038	283776	364169	394989	486399	223289	482571	446194	287771	317500	246364	164289	539038		0.273942	0.31535	0.330516	0.490598	0.48014
AT4G05530.1	IBR1, SDRA - indole-3-butyric acid response 1	0.0149208	2.31692	0.505698	0.62409	0.570921	0.434419	0.366772	0.849782	0.68323	0.111483	0.178441	0.0620086	0.153312	0.120734	0.168402	0.0693822	22.64	1	1		23320.2	15845.2	24445	18159.5	27364.2	32978.9	26555.6	23903	21356	16971.5	12499	25173.8	10649.5	14767.1	20718.6	27997.6	41929.1	36965	31923	27653.2	26365.4	41929.1		0.556182	0.377904	0.583008	0.433099	0.652632
AT3G54210.1	Ribosomal protein L17 family protein	0.015265	2.12546	0.671404	0.493587	0.452387	0.500567	0.362886	0.771299	0.660434	0.0782446	0.0579756	0.163634	0.073402	0.0322065	0.225523	0.172988	46.31	1	1		234517	203709	186621	169094	133640	156627	125008	197000	99009.8	169250	129010	167597	124024	105623	108076	170339	310219	237257	238123	233545	142970	310219		0.75597	0.656662	0.601578	0.545078	0.430792
AT3G62410.1	CP12-2, CP12 - CP12 domain-containing protein 2	0.015393	4.5778	0.162488	0.340359	0.455583	0.366657	0.565152	0.743837	0.259201	0.040417	0.101934	0.0298733	0.125621	0.305122	0.368558	0.140974	144.85	2	2		42999.7	41075.7	26277.8	64122.2	103693	63338.3	98038.5	110808	100562	79626.4	112982	56406.5	203262	113002	67557.9	226383	206024	72768.9	38598.6	95478.7	41958.4	226383		0.189943	0.181444	0.116077	0.283247	0.458044
AT1G18090.1	5'-3' exonuclease family protein	0.015938	2.45422	0.807059	0.639989	0.550821	0.511912	0.441817	0.328846	0.648223	0.193831	0.149303	0.134538	0.203398	0.136385	0.0252698	0.104364	22.08	1	1		100963	124827	76437.7	58381.4	91306	89976.1	84705.9	51229.5	70336.4	55370.6	43873.9	92456.4	43893.1	74735.8	46822.8	41076.2	37880.9	44189.4	95957.7	73525.3	73263.9	124827		0.808828	1	0.61235	0.467699	0.731462
AT3G52560.1	UEV1D-4, MMZ4, UEV1D - ubiquitin E2 variant 1D-4	0.0160374	8.77778	0.734509	0.560507	0.311546	0.0836781	0.508477	0.500692	0.393915	0.275592	0.145398	0.272418	0.144935	0.169781	0.41422	0.407251	120.86	1	1		58291.1	77339.3	34788.8	32778.4	42104.7	55164.8	24554.8	2799.9	44929.6	19414.8	0	0	29506.6	34229.1	54240.2	25042.4	75327.6	15799.5	2120.46	64372.3	24902.6	77339.3		0.753706	1	0.44982	0.423825	0.544414
AT2G29450.1	ATGSTU5, ATGSTU1, AT103-1A, GSTU5 - glutathione S-transferase tau 5	0.016123	2.90221	0.269025	0.42448	0.440528	0.5211	0.637322	0.780765	0.418231	0.0496102	0.145278	0.233633	0.116487	0.167593	0.215129	0.0174547	50.06	1	1		35011.1	30254.6	24060.8	64805.3	42571.6	33566.8	42109.1	77290.8	26872.4	71427.9	55735	45862.3	56994.1	91680	62941.2	85478.2	110679	63086.5	48517.6	45080	45271.1	110679		0.316329	0.273353	0.217392	0.585522	0.384638
AT1G43010.1	Pentatricopeptide repeat (PPR) superfamily protein	0.0162775	5.16506	0.67104	0.343912	0.21866	0.299695	0.129919	0.13298	0.624467	0.218467	0.157557	0.12013	0.31001	0.0313562	0.0736148	0.342734	23.88	1	1		260949	254755	135556	62652.9	106817	164304	110222	32527	69465.3	45739.4	32610.1	212511	32399.8	41070	52619.5	26414.6	32339.9	70305.5	176265	106286	323507	323507		0.806624	0.787479	0.419019	0.193668	0.330184
AT1G11750.1	CLPP6, NCLPP1, NCLPP6 - CLP protease proteolytic subunit 6	0.0163242	2.28073	0.381769	0.633764	0.630913	0.870714	0.631774	0.793845	0.413482	0.0560699	0.220983	0.0325842	0.122952	0.129947	0.233361	0.199393	23.93	1	1		45665.1	35698.6	35767.7	88047.7	63493	42905.6	63437.7	68263.8	61870	102271	87633.3	77241.6	54714	79716.7	59405.1	91503.6	98159.2	53898.2	35864	65117.4	25879.9	102271		0.446512	0.34906	0.349736	0.860928	0.620833
AT3G62030.2	ROC4 - rotamase CYP 4	0.0163497	4.06848	0.820931	0.500889	0.297623	0.387741	0.277207	0.201778	0.558666	0.209976	0.179795	0.0511577	0.311089	0.0350098	0.128238	0.183173	77.3	1	1		6.03717e+06	6.91574e+06	4.07912e+06	2.41177e+06	3.14417e+06	4.83611e+06	2.22798e+06	1.65161e+06	2.29526e+06	1.11837e+06	1.79097e+06	5.13521e+06	1.64884e+06	1.98302e+06	2.11942e+06	731132	1.05267e+06	2.40254e+06	3.84884e+06	2.60425e+06	5.13767e+06	6.91574e+06		0.872961	1	0.589832	0.348736	0.454641
AT2G42600.1	ATPPC2, PPC2 - phosphoenolpyruvate carboxylase 2	0.016835	2.02451	0.326803	0.423309	0.536877	0.661615	0.587285	0.546078	0.342455	0.0217196	0.0667428	0.11547	0.305787	0.09829	0.108606	0.0355216	50.28	1	1		70387.1	61925.2	68542.8	97526	91293.2	71349.7	136091	103913	89964.6	118774	82990	204869	121572	139796	99581.6	94307	136894	104422	78554.6	65665.7	66255	204869		0.343571	0.302267	0.334569	0.476041	0.445618
AT1G33600.1	Leucine-rich repeat (LRR) family protein	0.0170782	2.23758	0.620215	0.451827	0.340526	0.667891	0.586721	0.761952	0.756488	0.133401	0.0682553	0.0310549	0.285154	0.0623718	0.220706	0.146527	37.74	1	1		84453.7	111969	74466.8	67649.2	55042.4	74651.7	53308.4	44549	50872.8	54400.1	100022	137290	88928.5	75108.6	92223.1	82129.4	105077	145589	128714	114857	86838.8	145589		0.580083	0.769074	0.511487	0.464659	0.378067
AT5G26360.1	TCP-1/cpn60 chaperonin family protein	0.0172637	Infinity	0.580646	0.435567	0.224238	0.0179314	0.0878867	0	0.244445	0.427867	0.257386	0.164539	0.0310581	0.0765028	0	0.423391	24.25	1	1		14367.2	8579.97	2079.61	6993.95	2247.28	9532.43	5934.59	1603.66	2126.79	772.872	0	0	0	2004.97	1783.1	0	0	0	0	10536	0	14367.2		1	0.59719	0.144747	0.486799	0.156417
AT1G50200.1	ALATS, ACD - Alanyl-tRNA synthetase	0.0177104	2.1098	0.454703	0.693071	0.717521	0.817655	0.773698	0.959333	0.473573	0.105934	0.0730944	0.0916018	0.20736	0.186943	0.0406234	0.263976	34.55	1	1		38601.8	39220.3	57043.6	75377	69215.3	60973.7	77697.5	74471.3	60649.1	98867.2	85112.2	58538.4	84879.5	55304.5	89296.2	90672.3	98683.7	95183.8	29532	76841.8	34088.7	98867.2		0.390441	0.396697	0.576971	0.762406	0.700083
AT5G16710.1	DHAR3 - dehydroascorbate reductase 1	0.0178067	5.66919	0.841663	0.425606	0.288477	0.327185	0.259923	0.148463	0.575843	0.247185	0.181134	0.0919084	0.296029	0.108184	0.0614568	0.271085	39.7	1	1		126027	122014	70175.5	30719.5	53819.6	76373.7	48146	24991.9	35929.3	18019.3	21414.5	84268.4	18107.7	35088.8	45075.1	15925.6	12742.3	27462.7	76765	36504.4	104445	126027		1	0.968159	0.556831	0.243754	0.42705
AT2G20260.1	PSAE-2 - photosystem I subunit E-2	0.0179691	2.03087	0.848414	0.856172	0.652966	0.439042	0.547341	0.421579	0.459211	0.213152	0.048374	0.123633	0.0735641	0.103434	0.118748	0.234488	61.84	1	1		118327	195681	184048	171825	156685	174099	116373	111387	155559	102530	77904.1	77301.6	119119	83736	118457	95833.4	95987.8	55663.6	49474.6	80347.7	139754	195681		0.604692	1	0.94055	0.87809	0.800719
AT1G76510.3	ARID/BRIGHT DNA-binding domain-containing protein	0.018303	4.37406	0.801584	0.590935	0.480758	0.222724	0.333759	0.183259	0.51319	0.275285	0.0704792	0.199517	0.167857	0.0775039	0.123827	0.373454	26.6	1	1		14065.2	12904	6854.04	7222.78	8550.14	9161.86	9521.99	3911.68	6852.16	2132.76	1436.19	5829	4024.95	5952.25	4105.92	1533.41	1611.14	4588.14	3237.37	5245.37	13171.6	14065.2		1	0.917446	0.487306	0.513523	0.607895
AT3G48690.1	ATCXE12, CXE12 - alpha/beta-Hydrolases superfamily protein	0.0184888	Infinity	0.47144	0.153619	0.127595	0.335669	0	0	0.422179	0.253392	0.161453	0.128671	0.575338	0	0	0.414181	84.25	1	1		10015.4	14529.3	4240.57	0	2828.01	6551.66	5237.07	0	2553.64	142.617	0	20352.7	0	0	0	0	0	0	7086.54	1017.27	17673.7	20352.7		0.492092	0.713874	0.208354	0	0.13895
AT2G32240.1	unknown protein	0.018508	24.815	0.0747826	0.0789568	0.0278343	0.0141262	0.0628596	0.350541	0.131301	0.0301162	0.050746	0.0194814	0.0244673	0.0400246	0.562512	0.061179	141.06	2	2		6071.72	9883.57	14150.1	15188.9	2771.68	13825.2	2342.87	6750.78	2111.64	0	5686.8	0	4329.4	14513.5	6462.64	4599.42	2327.73	134191	10567.7	15658.4	26631.9	134191		0.045247	0.0736532	0.105448	0.113189	0.0206548
AT5G66190.1	ATLFNR1, FNR1 - ferredoxin-NADP(+)-oxidoreductase 1	0.0187993	2.04276	0.423166	0.756171	0.80459	0.689178	0.723077	0.864424	0.442776	0.15013	0.267032	0.164691	0.220313	0.125581	0.0587123	0.0917286	48.46	1	1		267937	205744	409550	695733	554993	327555	456082	540467	682790	651576	429251	357625	603710	446651	458845	554243	625311	624672	265459	381429	277274	695733		0.385114	0.295723	0.58866	1	0.797709
AT1G30230.1	Glutathione S-transferase, C-terminal-like;Translation elongation factor EF1B/ribosomal protein S6	0.0191705	4.31888	0.734353	0.613912	0.268661	0.297913	0.170033	0.183854	0.723092	0.256885	0.139615	0.119464	0.339617	0.0645769	0.160448	0.226355	76.32	3	3		147341	205834	100289	93654.6	137878	147559	81231.6	32318.8	52347.9	26062	16066.7	141833	26292	28405.3	50298.4	10462	28547.4	74520.7	187863	97253.7	161393	205834		0.715825	1	0.487233	0.455001	0.66985
ATCG00840.1	RPL23.1, RPL23 - ribosomal protein L23.1	0.0198528	8.25828	0.651197	0.129398	0.0788539	0.194374	0.0791758	0.115916	0.487914	0.378769	0.0873897	0.0394993	0.168334	0.0495347	0.0276228	0.44348	31.45	1	1		79187.3	90701.9	21463.7	4001.39	12905.7	21116.2	12172.9	5848.2	5149.94	14034.2	5632.7	37449.4	4924.22	13357.6	4983.85	8229.95	12953.2	12878.4	97949.3	22732.3	22690.9	97949.3		0.808452	0.926008	0.219131	0.0408516	0.131759
AT1G55480.1	ZKT - protein containing PDZ domain, a K-box domain, and a TPR region	0.0200895	2.93306	0.781553	0.379246	0.404209	0.370117	0.292345	0.266463	0.616718	0.316012	0.116473	0.0744698	0.0588675	0.0640315	0.127898	0.154729	41.34	1	1		87127.4	80632.7	36523.8	21325.2	38812.4	38990.5	40185.6	27876.9	37590.5	28331.5	30357.4	38053.1	22587.1	21924.8	31901.8	10732.4	26758	32158.3	45520.9	46386.6	69291.7	87127.4		1	0.925458	0.4192	0.244759	0.445467
AT1G13060.1	PBE1 - 20S proteasome beta subunit E1	0.0209489	2.36503	0.36567	0.323375	0.326676	0.473344	0.430186	0.764789	0.599729	0.061576	0.0261108	0.0191451	0.0916484	0.054294	0.242539	0.272641	62.55	1	1		269346	300883	213937	216110	252042	225314	245575	218642	236328	411023	283816	320229	331285	262721	328514	368514	556728	714822	205978	567959	512160	714822		0.376801	0.42092	0.299287	0.302327	0.352594
AT5G49360.1	BXL1, ATBXL1 - beta-xylosidase 1	0.021161	7.26091	0.681404	0.22274	0.1695	0.0938454	0.193078	0.202921	0.240939	0.334648	0.116111	0.0347209	0.162545	0.163237	0.109734	0.131898	110.91	1	1		297277	211506	98914.1	28492.1	73935.8	96219	59386.4	52658.1	39120.7	0	83694.4	0	40105.9	19885.3	112202	25048.4	66521.3	89402	27054.3	100803	87020	297277		1	0.711478	0.332733	0.0958435	0.24871
AT5G60360.1	SAG2, AALP, ALP - aleurain-like protease	0.0222406	2.38977	0.814037	0.580707	0.477248	0.340634	0.458785	0.424829	0.701408	0.2151	0.0606962	0.0865843	0.181461	0.0260027	0.0805594	0.0886688	42.67	1	1		1.63596e+06	1.89426e+06	1.09577e+06	1.00449e+06	1.06791e+06	1.22762e+06	1.0592e+06	732414	920475	935756	734212	265778	879797	912056	815317	654755	799625	959827	1.50491e+06	1.17044e+06	1.3106e+06	1.89426e+06		0.863643	1	0.578467	0.530284	0.563763
AT3G53180.1	glutamate-ammonia ligases;catalytics;glutamate-ammonia ligases	0.0226234	2.4476	0.599956	0.605921	0.35256	0.313427	0.767142	0.71499	0.757065	0.123715	0.344491	0.0260215	0.170455	0.100629	0.210119	0.162985	35.15	1	1		18640.6	22191.7	28013.8	17434.2	13845.7	38250.6	14468.7	12478.4	13509.9	18062.7	12804.3	5099.37	32459.9	25041	30530.1	21355.4	36481.9	24209.1	28403.7	35451.3	23019.8	38250.6		0.487329	0.580166	0.732373	0.455789	0.361974
AT2G27680.1	NAD(P)-linked oxidoreductase superfamily protein	0.0226449	3.72742	0.213351	0.545879	0.663939	0.672996	0.795248	0.481358	0.542715	0.136825	0.0512909	0.0226014	0.26119	0.186128	0.258984	0.223724	61.26	2	2		55132.7	26840.4	14827.7	73601	87059.4	87014.1	96608.3	103224	101408	56703.7	130347	118298	96232.3	113346	151239	109449	31523.1	77428.1	115060	83729.1	47449.2	151239		0.364541	0.17747	0.0980414	0.486654	0.575641
AT3G46970.1	ATPHS2, PHS2 - alpha-glucan phosphorylase 2	0.0228269	2.25867	0.720085	0.599683	0.503528	0.579878	0.440834	0.318809	0.688541	0.0985795	0.0093538	0.136021	0.241283	0.0345643	0.0830042	0.270336	118.27	2	2		460436	533069	405784	392616	391213	381491	426750	262688	289032	328640	248195	550000	264145	283689	308807	212902	149829	256788	647743	356830	333419	647743		0.710831	0.822965	0.626458	0.60613	0.603964
AT5G65760.1	Serine carboxypeptidase S28 family protein	0.0235866	Infinity	0	0	0	0.3355	0.00218387	0.0129239	0.223017	0	0	0	0.575483	0.00378257	0.0223849	0.307781	60.84	1	1		0	0	0	0	0	0	0	0	0	0	252.921	38918	0	254.975	0	1508.92	0	0	22457.9	744.814	2835.46	38918		0	0	0	0	0
AT4G08390.1	SAPX - stromal ascorbate peroxidase	0.0238892	4.5904	0.765338	0.403606	0.303843	0.402223	0.272233	0.166726	0.70424	0.252344	0.130354	0.135561	0.36814	0.0993366	0.124469	0.186045	62.3	2	2	AT4G08390.4	277780	348271	173584	88587.2	160653	172453	150442	56386.6	110631	53985.3	78828.9	287433	59746.3	95767.5	128919	33805.6	32278.5	108113	245807	180204	309788	348271		0.797598	1	0.498415	0.254363	0.461289
AT3G45030.1	Ribosomal protein S10p/S20e family protein	0.0239038	6.92239	0.882548	0.552131	0.459246	0.127492	0.199031	0.19521	0.370528	0.116321	0.234005	0.146666	0.062178	0.0702899	0.154018	0.298109	30.79	1	1		88750.4	100824	77371.6	28456	70403.9	68144.2	61945.7	44410.4	32553.1	10482.5	19963.1	8117.07	26150.9	21764.8	12285.5	8481.55	13155.5	37408.7	5544.89	65278.7	41250.8	100824		0.880251	1	0.767393	0.282235	0.698285
AT3G14415.1	Aldolase-type TIM barrel family protein	0.024024	6.49698	0.748702	0.424392	0.219235	0.27849	0.199191	0.115239	0.574283	0.226292	0.154155	0.0734091	0.305411	0.0298877	0.0883964	0.381351	118.4	2	1	AT3G14420.1;AT3G14415.2	984574	1.31822e+06	711806	387723	526372	794692	393798	196780	292157	84971.7	193417	842933	224622	273204	304205	45319.6	137870	280811	615914	354252	1.34215e+06	1.34215e+06		0.733583	0.982175	0.53035	0.288883	0.392187
AT5G26780.1	SHM2 - serine hydroxymethyltransferase 2	0.024186	2.47391	0.510031	0.370918	0.384742	0.620981	0.251011	0.390796	0.590758	0.0426697	0.0555361	0.131497	0.134529	0.025117	0.0515246	0.35788	23.56	1	1	AT5G26780.2	32190.3	33229.4	28274.6	26098.2	22743.5	19297	17735.3	32748.1	20194.8	36733.3	30509.9	46832.7	17137.9	14637.5	14336.1	21161	23264.5	27364.9	61234.3	26687	20602.5	61234.3		0.52569	0.54266	0.461745	0.426203	0.371418
AT2G44650.1	CHL-CPN10, CPN10 - chloroplast chaperonin 10	0.0243599	6.26189	0.74734	0.42394	0.275828	0.282881	0.17183	0.119347	0.520675	0.342562	0.175453	0.0909696	0.274291	0.0522096	0.100711	0.287671	48.71	1	1		371978	420512	150307	104860	177542	252415	148963	74048.2	124956	42147.3	63128.1	251589	51348.1	70295.8	95126.1	16539.8	36278.7	97742.4	196933	110501	349416	420512		0.884582	1	0.357437	0.249361	0.422203
AT5G28840.1	GME - GDP-D-mannose 3',5'-epimerase	0.0244134	Infinity	0.0977064	0.522396	0.363401	0	0.0936133	0.603535	0.249572	0.0892379	0.307519	0.267758	0	0.162143	0.367467	0.327776	76.11	1	1		2638.96	0	1783.6	8651.63	12088.7	2905.32	2933.19	3374.83	10140.9	0	0	0	0	4237.29	0	4139.65	15087.9	8090.69	0	9366.24	1930.34	15087.9		0.174906	0	0.118214	0.573414	0.801216
AT2G34470.1	UREG, PSKF109 - urease accessory protein G	0.0250055	2.42654	0.328911	0.631911	0.689775	0.798114	0.758043	0.639379	0.357518	0.114518	0.141187	0.131886	0.136777	0.228488	0.0686798	0.290124	41.73	1	1		5157.03	2769.36	3141.9	8069.99	5261.21	7933.46	6201.99	9153.55	7856.33	7594.36	10616.7	8646.54	8167.94	6124.13	11217.1	7814.46	7383.6	6317.91	1451.43	7673.02	2906.52	11217.1		0.459746	0.246887	0.280098	0.719435	0.469035
AT3G02760.1	Class II aaRS and biotin synthetases superfamily protein	0.0250662	3.05924	0.241634	0.467148	0.739218	0.431191	0.617634	0.732824	0.657932	0.12661	0.0859601	0.270562	0.0577216	0.0962043	0.230705	0.309327	90.37	1	1		16757.7	6043.15	20755.6	29078.2	22473.9	32654.9	60085.9	45534.2	27629.7	28686.8	27017.2	22021.4	43159.7	31642.4	36531.3	59962.6	37420.7	34713.9	19106.6	55449.4	44041.4	60085.9		0.278896	0.100575	0.345432	0.483944	0.374029
AT2G47400.1	CP12-1, CP12 - CP12 domain-containing protein 1	0.0255529	2.44052	0.631303	0.722606	0.680532	0.783109	0.843826	0.345757	0.666157	0.180203	0.273008	0.181758	0.112122	0.0541962	0.100485	0.241791	63.33	1	1		1.69835e+06	2.11224e+06	1.16736e+06	1.19383e+06	2.6284e+06	1.87566e+06	2.32062e+06	1.64938e+06	1.39613e+06	2.03972e+06	1.77337e+06	2.36189e+06	2.09507e+06	2.1846e+06	2.37406e+06	660859	1.18655e+06	878949	2.4844e+06	1.40418e+06	1.3642e+06	2.6284e+06		0.646156	0.803621	0.444134	0.454206	1
AT3G12780.1	PGK1 - phosphoglycerate kinase 1	0.0257903	4.57792	0.736352	0.450148	0.271759	0.365987	0.196953	0.160849	0.507004	0.269141	0.202256	0.0710082	0.331718	0.0183508	0.0665001	0.308623	35.34	1	1		4.35627e+06	5.83153e+06	2.69437e+06	1.52115e+06	2.48623e+06	3.86778e+06	2.04425e+06	1.24045e+06	1.46961e+06	870263	1.17136e+06	4.36116e+06	1.02524e+06	1.20314e+06	1.21723e+06	629943	810565	1.37347e+06	2.13433e+06	1.71488e+06	5.02062e+06	5.83153e+06		0.747021	1	0.462035	0.260849	0.426343
AT4G34110.1	PAB2, PABP2, ATPAB2 - poly(A) binding protein 2	0.0258885	4.35303	0.729132	0.635749	0.654662	0.1675	0.695244	0.410041	0.666567	0.0565291	0.112143	0.12999	0.0798941	0.098584	0.350227	0.434146	77.7	2	2		106354	123510	111387	82172.4	117125	98247.7	78722.1	113360	114315	12525.5	36998.2	28870.2	91258.4	120878	113254	32436.6	32412	127060	27404.3	156008	128557	156008		0.681723	0.791693	0.713981	0.52672	0.750767
AT2G47390.1	Prolyl oligopeptidase family protein	0.0262318	6.10717	0.503276	0.613778	0.624258	0.105812	0.235627	0.646212	0.227832	0.251141	0.33448	0.329703	0.0821435	0.145006	0.122348	0.0875752	28.23	1	1		15468.7	6205.32	19623.8	27352.7	11539.1	11473.7	18259.9	7523.06	25442.5	4172.91	4209.92	299.9	9386.63	1934.19	8014.24	19311	19890.1	13825.9	5428.69	4341.18	8925.61	27352.7		0.565528	0.226863	0.717436	1	0.421862
AT2G47730.1	ATGSTF8, ATGSTF5, GST6, GSTF8 - glutathione S-transferase phi 8	0.0262492	2.80897	0.765871	0.579224	0.426689	0.557802	0.386563	0.272652	0.651348	0.294308	0.153621	0.143132	0.275972	0.033934	0.0676392	0.103999	88.18	2	1		925799	1.07386e+06	467652	539950	514154	811909	618925	312642	443042	511659	356132	929210	437460	373064	434818	217099	299345	361924	793559	576045	728763	1.07386e+06		0.862125	1	0.435488	0.502813	0.478791
AT4G31700.1	RPS6, RPS6A - ribosomal protein S6	0.026255	2.64605	0.764032	0.336254	0.422601	0.350435	0.306571	0.288744	0.422011	0.204484	0.0941801	0.104842	0.139287	0.0147195	0.102382	0.164936	64.83	1	1		157800	161408	247046	79195	108031	61984.4	101147	131776	80282.5	81588.9	54927.6	123204	75061.3	72486.4	79664.2	63639.6	99579.8	50780.2	105452	144392	62924.8	247046		0.638747	0.65335	1	0.320567	0.437293
AT4G13930.1	SHM4 - serine hydroxymethyltransferase 4	0.0265401	2.97789	0.773932	0.514948	0.479657	0.531793	0.427704	0.259893	0.654951	0.231607	0.0899759	0.164192	0.295403	0.011581	0.119002	0.183749	104.19	3	3		582011	741755	398439	317850	451053	376994	491271	255393	320700	302914	235962	644504	326893	310413	314450	137481	146273	294577	633763	365363	458314	741755		0.78464	1	0.537157	0.428511	0.608088
AT3G44890.1	RPL9 - ribosomal protein L9	0.0266776	2.64337	0.825209	0.391218	0.312181	0.339938	0.327748	0.565906	0.820213	0.100845	0.216119	0.192666	0.0630598	0.183006	0.0703274	0.165645	65.69	1	1		43237.1	54884.5	52378.7	35948.4	9850.46	25550.8	19263.8	30545.7	7125.51	23279.7	22452.7	16265	32635.1	11954.2	15184.7	35672.4	29636.7	37899.9	47834.9	60792.8	40961.5	60792.8		0.711221	0.902813	0.861594	0.591327	0.162033
AT1G79930.1	HSP91 - heat shock protein 91	0.0271501	2.24043	0.360883	0.547504	0.683692	0.48022	0.808531	0.796185	0.476278	0.129587	0.131222	0.0341489	0.215887	0.213647	0.211638	0.0801873	69.83	2	1		88645.4	126948	183623	242740	214469	148452	250939	240136	265239	263687	107105	160437	320287	363472	210654	368740	299066	212950	168224	208188	150457	368740		0.240401	0.344274	0.497973	0.658295	0.581626
AT1G70310.1	SPDS2 - spermidine synthase 2	0.0272187	Infinity	0.0213704	0	0.0275063	0.339754	0.022303	0.0086681	0.337679	0.0205105	0	0.0108366	0.571871	0.0100479	0.0150136	0.565099	57.63	1	1		657.594	7774.78	2930.45	0	0	0	3122.81	6928.52	4573.97	0	3413.86	177236	3166.56	2700.54	5991.55	4608.89	0	0	175483	3667.84	395.251	177236		0.00371028	0.0438669	0.0165342	0	0
AT1G56070.1	LOS1 - Ribosomal protein S5/Elongation factor G/III/V family protein	0.0272756	2.652	0.807525	0.61337	0.45506	0.499263	0.385594	0.304496	0.69713	0.181289	0.108774	0.107729	0.327543	0.051627	0.143739	0.192014	45.8	2	1		407387	520578	333175	269667	307272	380983	290388	178541	241754	155386	167662	456668	173066	226741	202389	114548	116081	244913	333490	280966	474278	520578		0.782567	1	0.640009	0.518014	0.590251
AT1G17290.1	AlaAT1 - alanine aminotransferas	0.0273722	2.18206	0.409707	0.447449	0.629171	0.648716	0.738821	0.894004	0.867345	0.118097	0.0612888	0.156339	0.308328	0.198465	0.1251	0.101736	76.01	1	1		271750	186605	157900	236357	247247	189420	400786	298919	246654	347584	467461	160712	448725	404109	258454	379049	464275	501379	380510	481686	442408	501379		0.542006	0.372183	0.314931	0.471414	0.493134
AT2G05920.1	Subtilase family protein	0.0274122	3.0937	0.352582	0.307093	0.393048	0.204818	0.574916	0.633645	0.389524	0.0671241	0.0572879	0.145685	0.0372371	0.372241	0.125334	0.166606	53.12	1	1		7118.75	9386.3	10474.6	9449.6	7442.94	6606.29	8142.69	7627.55	14305.9	6167.3	4267.84	5237.56	25506.7	10649.6	7836.39	13450.2	15349.5	19687	7981.02	14810.7	7014.8	25506.7		0.279093	0.367993	0.410661	0.370475	0.291803
AT1G32900.1	UDP-Glycosyltransferase superfamily protein	0.0276238	63.3957	0.364135	0.260838	0.021463	0.0414503	0.00574384	0.00842052	0.0944071	0.550695	0.186705	0.0361223	0.0359909	0.00293198	0.00930826	0.13521	42.31	1	1		3417.12	4175.88	82170.8	15222	10171.2	38906.7	5190.84	79.5943	20.4541	6416.59	504.823	3296.6	291.187	745.484	379.258	340.18	166.2	1569.38	20572.6	1868.35	831.558	82170.8		0.0415856	0.0508195	1	0.185248	0.123782
AT2G28000.1	CPN60A, CH-CPN60A, SLP - chaperonin-60alpha	0.0276559	12.7143	0.694416	0.367116	0.15514	0.142584	0.0876317	0.0546169	0.439353	0.315142	0.157584	0.0253801	0.128855	0.0306731	0.0363796	0.497235	27.98	1	1		193573	188153	72057.6	42388.1	87842.4	109671	34825.3	27821.8	38733.3	4968.96	27450.3	60755.9	12917.1	18164.4	26183.7	8350.28	6365.36	20975.2	11282.8	57998.4	217825	217825		0.888663	0.863781	0.330805	0.194597	0.40327
AT1G05560.1	UGT1, UGT75B1 - UDP-glucosyltransferase 75B1	0.0277422	2.35225	0.306598	0.434674	0.715708	0.429472	0.660045	0.721196	0.686171	0.15289	0.237997	0.247472	0.139605	0.1964	0.102246	0.10959	50.79	1	1		14553.3	13910.5	31481.4	46028.8	21848.1	17109.2	39010.4	35750.3	65172.3	38474.6	23322.1	22172.3	42308.8	56155.8	30585.5	43028	43282.9	54695.1	41670.7	39607.4	52880.1	65172.3		0.223304	0.213441	0.483049	0.706263	0.335236
AT5G48930.1	HCT - hydroxycinnamoyl-CoA shikimate/quinate hydroxycinnamoyl transferase	0.0277707	2.35566	0.28004	0.423338	0.39656	0.601104	0.659677	0.478564	0.4458	0.03459	0.0514493	0.0514453	0.217671	0.297626	0.0728632	0.11469	91.07	2	2		134325	135151	165768	203456	204412	250094	218830	222757	174756	278150	219023	437078	518075	232143	275068	219612	290788	233397	298984	189209	204680	518075		0.259278	0.260871	0.31997	0.392716	0.394561
AT1G17630.1	Pentatricopeptide repeat (PPR-like) superfamily protein	0.0284721	2.68309	0.270787	0.643653	0.655663	0.726548	0.678834	0.521996	0.290717	0.108113	0.239466	0.177852	0.238871	0.192085	0.277617	0.115656	29.2	1	1		16084	10453.2	23796.5	55981.4	36901.5	26758.9	40980.3	51462.3	29431.6	61959.8	34608.3	38482.1	55641.3	37091	33448.9	49116.4	33168	14744	23273.3	20913.9	9851.09	61959.8		0.259588	0.16871	0.384064	0.903512	0.595572
AT3G01120.1	MTO1, CGS, ATCYS1, CGS1 - Pyridoxal phosphate (PLP)-dependent transferases superfamily protein	0.0286629	4.37574	0.176235	0.382263	0.599668	0.738698	0.617149	0.771159	0.48645	0.109628	0.208787	0.270586	0.387383	0.0907024	0.277843	0.200373	64.32	1	1		3756.07	1446.14	6156.23	13354.9	6175.58	5106.66	7031.12	18656.6	12961.2	21483.5	19817.7	6308.25	12718.3	15420.3	11637.1	21455.7	18330.9	9915.05	8629.18	15366.7	7356.12	21483.5		0.174835	0.067314	0.286556	0.621632	0.287456
AT3G48730.1	GSA2 - glutamate-1-semialdehyde 2,1-aminomutase 2	0.028747	3.59646	0.202394	0.434415	0.589876	0.682614	0.727901	0.396729	0.520125	0.123019	0.165841	0.210751	0.285176	0.0244671	0.189036	0.290784	61.4	2	2		82934.3	21777.1	46987.5	72939.1	154018	98647.1	201423	144468	96234.8	111911	149883	249841	178752	177925	188902	153083	65318	78956.8	211372	71753.6	106720	249841		0.331948	0.0871638	0.188069	0.291942	0.616463
AT3G24130.1	Pectin lyase-like superfamily protein	0.0290307	2.98957	0.229714	0.432087	0.51229	0.634617	0.564194	0.686745	0.257574	0.0596845	0.141114	0.167205	0.349599	0.161494	0.268829	0.0335806	26.61	1	1		76881.8	119519	130459	244324	242835	127659	151408	288168	289363	474301	284844	143854	317704	305665	179425	414327	383255	179590	134381	127969	104153	474301		0.162095	0.25199	0.275056	0.515124	0.511984
AT3G59980.1	Nucleic acid-binding, OB-fold-like protein	0.0291822	3.26343	0.93289	0.303454	0.285862	0.326232	0.308272	0.398016	0.421754	0.104695	0.106749	0.140745	0.172226	0.129073	0.0473603	0.132903	37.49	1	1		13778.4	11191.5	13591.2	5869.77	3179.9	3493.63	4954.85	1702.57	5158.71	2012.64	6740.94	4731.23	6149.24	2625.61	3967.58	5116.97	5097.62	6237.41	6504.96	3734.35	7193.91	13778.4		1	0.812254	0.986417	0.426014	0.23079
AT5G04140.1	GLU1, GLS1, GLUS, FD-GOGAT - glutamate synthase 1	0.0294701	3.58083	0.757457	0.468063	0.365967	0.443005	0.312748	0.211531	0.580567	0.26166	0.100183	0.0785011	0.351251	0.0344862	0.0959248	0.194173	367.73	7	7	AT2G41220.1	5.42591e+06	6.84902e+06	3.28859e+06	2.62048e+06	3.03594e+06	3.96089e+06	3.09893e+06	2.0495e+06	2.37111e+06	1.63429e+06	1.65615e+06	5.81201e+06	1.89321e+06	2.16965e+06	2.36318e+06	858689	1.33093e+06	2.15672e+06	4.13586e+06	2.57384e+06	5.21924e+06	6.84902e+06		0.792218	1	0.480155	0.382606	0.443267
AT1G19670.1	ATCLH1, CORI1, ATHCOR1, CLH1 - chlorophyllase 1	0.0294713	3.2245	0.488037	0.230547	0.251409	0.743399	0.63267	0.245946	0.6086	0.118436	0.154156	0.0809048	0.296303	0.315626	0.176445	0.149671	56.58	1	1		10708.6	17629.7	14511.4	2523.89	6217.78	11500.4	5543.51	6493.83	10036.4	12265.9	23737.9	29266.7	7910	24799.2	22839.3	3512.24	13100.2	4981.62	17606.6	22291	13537.5	29266.7		0.365896	0.602382	0.495832	0.0862376	0.212452
ATCG01120.1	RPS15 - chloroplast ribosomal protein S15	0.0296993	2.04321	0.76283	0.587791	0.448128	0.37335	0.441845	0.623826	0.597539	0.303556	0.0272859	0.0228284	0.116497	0.0727196	0.0886314	0.0561985	71.4	1	1		442781	384229	186291	249416	258089	273284	207458	187506	200305	143152	224272	128513	223963	160619	202340	252377	321513	254766	236123	275363	282252	442781		1	0.867761	0.42073	0.563294	0.582881
AT1G29660.1	GDSL-like Lipase/Acylhydrolase superfamily protein	0.030416	2.46033	0.291539	0.537562	0.543005	0.717282	0.571169	0.526465	0.312747	0.0340746	0.0256837	0.141588	0.279017	0.0683001	0.20732	0.141916	48.88	1	1		41805.3	33249.5	36284.1	65304.2	71826.9	68164.5	89928.5	59246.6	58198.9	127300	56282	90348.4	81676.8	64315.8	72137.6	95704.6	61586.9	43766.1	49535.7	50934.9	18967.7	127300		0.328399	0.261189	0.285027	0.512993	0.564232
AT2G39800.1	P5CS1, ATP5CS - delta1-pyrroline-5-carboxylate synthase 1	0.0304526	2.6007	0.286861	0.746038	0.667554	0.582502	0.528681	0.301761	0.609417	0.0973438	0.101786	0.292578	0.299082	0.251053	0.0292309	0.197866	32.65	1	1		25896.8	38033.9	52128.3	98111.6	115416	88306	60587.1	134861	74632.8	68414.6	122994	44261.4	60487.6	109241	44166.8	44730.3	36853.1	40503.8	63554.2	70249.8	112756	134861		0.192026	0.282023	0.386534	0.727502	0.855819
AT5G53890.1	PSKR2, AtPSKR2 - phytosylfokine-alpha receptor 2	0.0306367	3.1253	0.684708	0.42519	0.602083	0.219086	0.494246	0.660835	0.477952	0.261963	0.122457	0.346501	0.0204718	0.16746	0.161597	0.202012	20.29	1	1		9600.03	7370.3	15360.7	7490.58	8092.35	4493.99	5775.45	15739.6	6914.54	3631.37	3076.27	3637.31	5779.85	6791.68	10766.1	11432.5	7504.11	12267.1	6759.04	11014.7	4794.6	15739.6		0.609929	0.468266	0.975929	0.475907	0.51414
AT1G52510.1	alpha/beta-Hydrolases superfamily protein	0.0308998	2.0077	0.935488	0.833858	0.585291	0.532685	0.534957	0.46595	0.831863	0.0717205	0.240995	0.160879	0.138363	0.156888	0.133273	0.14538	31.21	1	1		138157	160973	152635	89464.4	155170	158052	99300.2	66153.8	117194	60108.5	100311	96824.1	91574.1	58575.2	108191	50430.1	84593.1	89992.8	137826	108793	155103	160973		0.85826	1	0.948204	0.555773	0.963949
AT5G54600.1	Translation protein SH3-like family protein	0.0309709	2.76773	0.708848	0.39976	0.353257	0.256111	0.401411	0.653471	0.36748	0.254297	0.0739512	0.127211	0.139887	0.0509971	0.247596	0.130152	47.95	1	1		449844	268235	238534	211540	145200	182749	94678.6	204459	177594	77058.2	187841	80730.7	158324	204148	179245	181589	404321	295969	133409	232879	129638	449844		1	0.596285	0.530259	0.470252	0.322778
AT2G30110.1	ATUBA1, MOS5, UBA1 - ubiquitin-activating enzyme 1	0.0314214	2.22992	0.412125	0.504687	0.747078	0.670205	0.709019	0.919004	0.717812	0.166029	0.22523	0.0468069	0.102209	0.136212	0.124466	0.192703	75.86	1	1		48223.8	33640.5	75215.4	95441.5	57571.8	39346.3	88344.6	99927.9	96473.4	100142	77482.9	77821.4	100534	99601.6	70104.5	124676	127049	98550	104291	106348	62951.8	127049		0.37957	0.264785	0.59202	0.75122	0.453147
AT1G35720.1	ANNAT1, OXY5, ATOXY5 - annexin 1	0.0314416	4.2479	0.303722	0.716034	0.646203	0.322736	0.168562	0.174999	0.285327	0.166309	0.221492	0.378844	0.117871	0.165485	0.0432284	0.0871767	49.09	1	1		65013.3	20009.3	74532.3	143421	151869	80865.9	43164.4	121197	175111	52454	78883.7	38206.1	13423	12157.8	62970.3	39266	27578.3	25088.3	32337.1	58683.8	58871	175111		0.371269	0.114267	0.425629	0.819029	0.867274
AT3G56240.1	CCH - copper chaperone	0.0319937	17.671	0.559155	0.243747	0.100169	0.0984866	0.0316426	0.0374232	0.416341	0.214691	0.200874	0.0781228	0.159921	0.00617514	0.0374739	0.5055	34.62	1	1		98889.9	136124	60487.2	12631.3	34358.3	81825	30217.3	2942.07	19777.8	936.047	1233.33	49878.6	5432.28	4564.2	6725.9	1808.2	3845.34	14123.7	23004.6	20863.1	176159	176159		0.561367	0.772732	0.343367	0.0717038	0.195042
AT3G05590.1	RPL18 - ribosomal protein L18	0.0326593	2.91075	0.537355	0.397644	0.455894	0.65241	0.287675	0.224138	0.46218	0.053931	0.135321	0.161495	0.344199	0.0464538	0.0817135	0.0840968	41.3	1	1		121093	103409	125552	54555.6	112510	91974.2	86252	138654	72081.2	140173	67685.6	217146	58397.3	55051.1	73953.9	30183.1	65562.9	50266	105006	115851	80225.3	217146		0.557656	0.47622	0.57819	0.25124	0.518133
AT3G01480.1	CYP38, ATCYP38 - cyclophilin 38	0.0328335	3.05348	0.832815	0.477768	0.301352	0.773224	0.272743	0.678753	0.638068	0.275525	0.147226	0.174332	0.198269	0.175089	0.242256	0.144551	41.75	1	1		21748.4	42245.8	41554.7	27068.2	14970.1	18512.8	5449.39	20176.2	12567	25139.9	41689.7	31166.8	13013.9	3493.34	18059.5	36802.6	17181.3	32039.5	25447.8	33675.1	21744.3	42245.8		0.514806	1	0.98364	0.64073	0.354357
AT2G35490.1	Plastid-lipid associated protein PAP / fibrillin family protein	0.0329377	2.40216	0.350317	0.685438	0.804806	0.769995	0.661426	0.841518	0.536171	0.035332	0.11651	0.108148	0.285369	0.137216	0.0784672	0.24831	75.96	1	1		63330.8	51761.9	59147.2	133392	94791.1	112738	113889	137278	149125	142473	165792	74713.2	114374	84922.2	129682	146157	147867	124528	112511	112812	41356.8	165792		0.381988	0.312209	0.356754	0.804575	0.571746
AT2G31670.1	Stress responsive alpha-beta barrel domain protein	0.033003	4.22838	0.787736	0.610674	0.483974	0.186298	0.538274	0.548393	0.480096	0.238605	0.270436	0.250526	0.0921481	0.198263	0.254093	0.133104	34.53	1	1		44776.5	53706.6	28436.8	17351.3	46178.8	34861.5	20419.7	16219.5	41338.5	8363.6	15566.6	6085.99	32536.8	16920.9	37268.8	14267.3	33399.6	40690.1	21369.6	21951.5	34032	53706.6		0.833724	1	0.529485	0.323075	0.859835
AT3G05540.1	Methionine sulfoxide reductase (MSS4-like) family protein	0.0330619	4.18144	0.370126	0.183211	0.766087	0.629924	0.598409	0.748914	0.422257	0.454085	0.0865191	0.262579	0.117186	0.0262412	0.208332	0.168156	120.15	1	1		6169.07	12441.2	76340.7	8368.77	23161.8	15470	69795	41222.4	85512.4	47823.8	65433.5	48341.7	50569.4	53655	49289.9	82876.5	61786.5	47461.3	36312.2	50384.6	21627.9	85512.4		0.0721424	0.14549	0.892745	0.0978662	0.270858
AT2G23350.1	PAB4, PABP4 - poly(A) binding protein 4	0.0332567	3.51416	0.895173	0.721561	0.621255	0.318698	0.538079	0.254733	0.88722	0.121995	0.105283	0.073843	0.242263	0.0627204	0.232061	0.155329	30.09	1	1		98827.6	93431.9	75580.2	66022.7	65782.8	84088.7	69043	62496.5	54342.8	4844.2	38975.6	51535.9	49621.4	50503.9	60870.3	17291.6	7410.88	51514.8	94908.5	70816.8	99734.8	99734.8		0.990904	0.936804	0.757812	0.661982	0.659577
AT5G53460.1	GLT1 - NADH-dependent glutamate synthase 1	0.033626	4.59603	0.130899	0.213992	0.27327	0.601615	0.489705	0.398022	0.278615	0.140629	0.0613067	0.10973	0.364017	0.168062	0.18318	0.0762188	39.85	1	1		4750.65	18950.3	1851.5	13210.6	18222.1	10340.1	11061.3	25278	17005.2	65069.3	33738.9	18631.9	38170.1	19237.3	38186.8	24052.5	38633.9	15010.6	23186.9	17926.9	13274.1	65069.3		0.0730092	0.291233	0.0284543	0.203024	0.280042
AT2G25080.1	ATGPX1, GPX1 - glutathione peroxidase 1	0.0338203	2.10478	0.348762	0.559115	0.584631	0.734067	0.608248	0.660148	0.439436	0.103739	0.140769	0.107744	0.234487	0.130976	0.156197	0.0872623	27.94	1	1	AT2G31570.1	184077	204224	313383	341198	481612	302088	344168	475191	356876	373554	670643	432694	482681	311177	429893	476562	526374	325234	316212	339429	228472	670643		0.274478	0.30452	0.467287	0.508763	0.718135
AT4G23670.1	Polyketide cyclase/dehydrase and lipid transport superfamily protein	0.0338679	5.06853	0.642415	0.404732	0.287358	0.247785	0.206486	0.126746	0.497452	0.132136	0.172398	0.111943	0.209635	0.0710908	0.0685263	0.435245	66.05	1	1		1.78343e+06	2.1088e+06	1.38619e+06	691643	1.01259e+06	1.62126e+06	1.01097e+06	437597	912511	355956	338427	1.34155e+06	460102	446278	790219	223025	255336	563050	686992	661491	2.73884e+06	2.73884e+06		0.651162	0.76996	0.506123	0.252531	0.369715
AT4G34030.1	MCCB - 3-methylcrotonyl-CoA carboxylase	0.0341426	2.15378	0.793249	0.665713	0.514047	0.374709	0.368306	0.380587	0.413066	0.181075	0.0947807	0.0712926	0.0615838	0.100628	0.13727	0.214461	56.2	1	1		6912.9	4955.62	4582.43	3917.55	4665.07	5223.41	3906.92	3763.2	2990.56	2734.94	2111.14	2924.91	3305.65	2392.5	1940.05	2529.41	1736.88	3626.58	1321.34	2964.71	4280.4	6912.9		1	0.716866	0.662882	0.566701	0.674836
AT5G41970.1	Metal-dependent protein hydrolase	0.0343318	3.27913	0.855747	0.554561	0.446999	0.260968	0.453755	0.301194	0.677342	0.143283	0.073157	0.186255	0.272576	0.108049	0.126468	0.141453	39.35	1	1		60433.9	51597.6	43116.8	28812.1	37586.9	34143.9	36910.6	14768.8	29362.2	34555.9	8968.85	3789.1	20389.2	33292.8	28584.5	9419.42	23342.5	21845	49263	32181.7	41358.5	60433.9		1	0.853786	0.713455	0.476754	0.621951
AT2G38230.1	ATPDX1.1, PDX1.1 - pyridoxine biosynthesis 1.1	0.0343829	2.5808	0.279853	0.539702	0.705929	0.458223	0.628393	0.722246	0.352554	0.107765	0.150293	0.266234	0.230051	0.175161	0.104184	0.0643661	93.07	1	1		37769.5	31967.3	64224.5	112143	81287.8	64915.8	76795.3	159562	101560	92957.9	95629.7	30756.9	92808.9	131189	76804.2	122633	126890	96205.3	45005.4	65131.2	58625.7	159562		0.236708	0.200345	0.402506	0.702821	0.509445
AT2G43560.1	FKBP-like peptidyl-prolyl cis-trans isomerase family protein	0.034538	2.19236	0.37841	0.494297	0.553404	0.587256	0.714796	0.82961	0.381488	0.058164	0.0991977	0.184134	0.19751	0.0949186	0.208932	0.167079	77.87	1	1		117698	127670	157364	153186	215933	156947	158844	271752	158376	217557	273333	134110	277652	215099	267985	354757	316559	211614	75239	193748	137020	354757		0.331769	0.359879	0.443581	0.431806	0.608677
AT1G78630.1	emb1473 - Ribosomal protein L13 family protein	0.0348663	2.32385	0.500205	0.310527	0.395285	0.492028	0.457236	0.721618	0.559194	0.199701	0.058642	0.0720845	0.0876066	0.0621187	0.242521	0.123672	59.52	1	1		122083	78175.8	55177	56896.6	41489.6	60188.3	56918.1	80832.8	64106.2	99614.8	81627.3	70018.1	65673.7	84887.5	82931.9	103626	170221	94656.2	111229	102981	71349.3	170221		0.717205	0.459262	0.32415	0.334252	0.24374
AT5G62530.1	ALDH12A1, ATP5CDH, P5CDH - aldehyde dehydrogenase 12A1	0.034936	2.31156	0.309877	0.482861	0.487681	0.7163	0.599373	0.646854	0.557487	0.155334	0.0560381	0.132325	0.261887	0.0908809	0.112644	0.141603	69.39	1	1		34856.8	40848.2	83690.6	73661.4	81898.6	92815.7	104614	59549.9	86691.2	171461	82950	114041	115561	85414.6	107332	98920.4	133191	100620	77763.8	123240	85757.8	171461		0.203293	0.238236	0.488103	0.42961	0.477652
AT3G52880.1	ATMDAR1, MDAR1 - monodehydroascorbate reductase 1	0.0354085	4.57216	0.741984	0.44016	0.323944	0.422563	0.256745	0.162283	0.660446	0.20349	0.163796	0.125613	0.433106	0.076214	0.0943683	0.323816	65.68	1	1	AT3G52880.2	312695	484325	306617	182399	161103	311198	215100	92722.9	174016	81851.6	89246.8	457427	93478.9	120324	168083	48036.3	59247.9	134098	310501	176051	495804	495804		0.630682	0.976847	0.618423	0.367885	0.324933
AT5G17920.1	ATCIMS, ATMETS, ATMS1 - Cobalamin-independent synthase family protein	0.0355234	3.13344	0.760436	0.448001	0.245638	0.332797	0.253326	0.242684	0.473605	0.312021	0.101734	0.0530576	0.236396	0.0788928	0.0798771	0.203782	125.27	3	2	AT3G03780.1	494075	565492	230495	189244	270279	300501	168052	140555	108113	108174	113890	342519	92386.6	161634	175740	89945.2	141829	179934	238882	169810	394768	565492		0.873708	1	0.4076	0.334653	0.477953
AT2G43750.1	OASB, ACS1, CPACS1, ATCS-B - O-acetylserine (thiol) lyase B	0.0363501	3.00059	0.73377	0.414813	0.328331	0.514439	0.244881	0.244542	0.523189	0.116896	0.0829716	0.0767765	0.420788	0.0190034	0.126241	0.174377	77.02	1	1		234745	235256	175620	142293	94824.2	127864	104401	70847.9	113640	75174.3	84175.2	293289	75929.1	65476.7	74057.5	73178.1	33989.5	107997	212220	129041	119077	293289		0.800387	0.802128	0.598793	0.485161	0.323313
AT3G20050.1	ATTCP-1, TCP-1 - T-complex protein 1 alpha subunit	0.0371024	2.43854	0.27569	0.277024	0.254279	0.593877	0.243538	0.349315	0.581123	0.0106467	0.0454076	0.0478088	0.338795	0.0715619	0.0213345	0.362867	43.87	1	1		74726.9	69270.9	73043.8	59240.7	81911.6	76939.3	52329.7	75310.2	72545.4	104255	104777	258507	75050	74451.3	42228	86634.9	97698.1	90670.4	262422	95206.4	99869.7	262422		0.284759	0.263968	0.278345	0.225746	0.312137
AT4G33010.1	AtGLDP1, GLDP1 - glycine decarboxylase P-protein 1	0.0372882	2.4059	0.769134	0.698717	0.882097	0.36664	0.766686	0.667432	0.645468	0.20798	0.126732	0.162833	0.121098	0.100147	0.158631	0.287773	44.37	1	1		783319	1.21357e+06	1.36897e+06	1.18062e+06	1.05954e+06	817538	1.01571e+06	1.45872e+06	1.38576e+06	563279	695519	345676	1.02249e+06	1.28651e+06	1.04614e+06	1.23926e+06	865534	816001	534041	918019	1.37261e+06	1.45872e+06		0.53699	0.831938	0.938475	0.809351	0.726352
AT4G15510.1	Photosystem II reaction center PsbP family protein	0.0373358	3.02392	0.730094	0.584266	0.49015	0.241439	0.648695	0.727517	0.601293	0.233745	0.230704	0.159192	0.301306	0.190335	0.120008	0.169047	51.9	1	1		104067	174918	104134	78798.9	79001.1	148795	58139.1	85244.9	113824	102833	16765.6	7097.85	91774.6	96829.3	151801	150603	109940	121224	76313.8	103811	135405	174918		0.594951	1	0.595332	0.450491	0.451648
AT2G29340.1	NAD-dependent epimerase/dehydratase family protein	0.0374393	2.27204	0.407336	0.333862	0.517997	0.490924	0.577052	0.758548	0.694055	0.136144	0.185326	0.0673342	0.118396	0.0321239	0.210356	0.131729	45.94	1	1	AT2G29340.3	45700.7	71745.4	92338.9	27255.2	90635	54054.6	97178.5	93884.9	75714.4	81283.3	65616.3	105935	95819.8	95940.6	105432	113431	171672	105562	133857	130484	93110.2	171672		0.266208	0.41792	0.537878	0.158763	0.527953
AT3G29360.1	UDP-glucose 6-dehydrogenase family protein	0.0377856	3.99499	0.235464	0.582539	0.706089	0.940677	0.748364	0.814169	0.488697	0.0321258	0.132363	0.191445	0.0732553	0.155228	0.0514733	0.358638	101.19	2	1	AT1G26570.1;AT5G15490.1	47598.3	62574	54591.9	170872	124261	112494	157405	212543	124132	200312	233247	224672	184246	204928	134488	179601	187019	203088	175981	147140	18841	233247		0.204068	0.268273	0.234052	0.732579	0.532743
AT4G39900.1	unknown protein; Has 30201 Blast hits to 17322 proteins in 780 species: Archae - 12; Bacteria - 1396; Metazoa - 17338; Fungi - 3422; Plants - 5037; Viruses - 0; Other Eukaryotes - 2996 (source: NCBI BLink).	0.0384048	3.10467	0.259226	0.622527	0.712126	0.600402	0.804811	0.542123	0.662028	0.156943	0.229022	0.148762	0.290872	0.220921	0.141419	0.207732	20.12	1	1		57294.9	21072.4	22834.3	47244.8	103649	92140.7	102930	70342	104742	76887.3	40917.9	116591	73522.3	110542	130133	91192.7	55863.2	64588.4	57237.8	90422.6	110795	130133		0.440279	0.16193	0.175469	0.36305	0.796481
AT2G25830.1	YebC-related	0.0391951	2.71089	0.722283	0.620206	0.426256	0.282228	0.562759	0.266438	0.721204	0.265875	0.0484105	0.191965	0.169897	0.210688	0.176494	0.19915	33.38	1	1		86067.7	123526	58068.6	73661.9	72679.6	83493.3	77201.1	29874.7	50885.3	22721.1	22770.5	59095.8	41753.2	73432.9	93359.9	31083.2	12082.5	55570.4	102953	60684.3	103625	123526		0.696758	1	0.470092	0.596327	0.588375
AT3G11630.1	Thioredoxin superfamily protein	0.0393539	2.49363	0.922323	0.716339	0.696963	0.622469	0.477579	0.369872	0.770413	0.0779539	0.232612	0.154861	0.330532	0.0307045	0.150221	0.0747948	220.25	2	1	AT5G06290.1	5.66246e+06	6.13568e+06	5.1791e+06	2.74795e+06	5.26178e+06	5.17597e+06	4.6284e+06	3.20039e+06	5.00025e+06	1.8631e+06	3.68247e+06	5.91226e+06	3.02224e+06	2.71356e+06	3.05502e+06	1.47409e+06	2.05458e+06	3.27957e+06	5.25665e+06	4.44742e+06	4.47696e+06	6.13568e+06		0.922873	1	0.844095	0.447863	0.85757
AT3G18490.1	Eukaryotic aspartyl protease family protein	0.0394183	2.13049	0.804306	0.701745	0.58456	0.683735	0.598742	0.377521	0.722377	0.200804	0.096351	0.0562035	0.273967	0.0284538	0.111184	0.216838	49.17	1	1		385070	376959	237160	282508	255355	333915	268459	233257	224483	215020	220284	414100	260962	244839	238016	125597	134131	209267	298123	209855	389431	414100		0.929895	0.910309	0.572713	0.682221	0.616651
AT2G21660.1	ATGRP7, CCR2, GR-RBP7, GRP7 - cold, circadian rhythm, and rna binding 2	0.0395193	9.33804	0.178833	0.155465	0.169262	0.0873627	0.815797	0.546547	0.323884	0.297681	0.0675192	0.0978899	0.120789	0.297599	0.230921	0.152608	126.61	2	1		775.662	503.076	47943.6	13642.4	8402.7	20745.3	5244.43	21823.6	19519.9	730.677	2546.5	20768.7	89446.8	43347.3	91747.3	53203.8	27594.5	69634.5	17694.8	26362.8	45088.8	91747.3		0.00845433	0.00548328	0.522561	0.148695	0.0915852
AT2G41680.1	NTRC - NADPH-dependent thioredoxin reductase C	0.0397875	19.4934	0.0196362	0.0597608	0.0304738	0.382776	0.0443761	0.058373	0.380738	0.0173856	0.0112196	0.0071703	0.508048	0.018165	0.0159415	0.536318	61.85	1	1		583.237	4018.93	8034.72	11320.9	15595.9	11542.4	7055	4806.92	7749.56	19060.3	19318.9	207957	6855.31	7711.26	13991.8	15481.9	8778.47	13305.6	214517	14232.9	16274.3	214517		0.00271884	0.0187348	0.0374549	0.0527738	0.0727024
AT4G16720.1	Ribosomal protein L23/L15e family protein	0.0400307	3.33705	0.54842	0.467865	0.694258	0.790891	0.310034	0.237003	0.453772	0.298826	0.12256	0.268339	0.106508	0.117933	0.0678309	0.357514	26.88	1	1		121282	95662.8	255402	126614	172723	103629	142925	287096	167935	236077	192989	252118	84564.2	57593.7	124871	90510.6	56018.7	57598.2	88239.8	247262	55326	287096		0.422445	0.333209	0.889606	0.441016	0.601624
AT1G59780.1	NB-ARC domain-containing disease resistance protein	0.040294	2.09102	0.394274	0.642296	0.754419	0.561678	0.52593	0.824436	0.662081	0.0455262	0.0902671	0.195832	0.184369	0.104729	0.169496	0.201991	22.94	1	1		70006.6	59091.6	74267.8	95394.8	126393	109507	96349.6	163681	129097	113334	116369	60009.9	85247.7	110452	75573.9	171933	113775	139535	153423	88505.1	99572.9	171933		0.407174	0.34369	0.431958	0.554838	0.735132
AT5G47210.2	Hyaluronan / mRNA binding family	0.0407531	4.87997	0.909044	0.650981	0.691007	0.186281	0.455348	0.3062	0.467074	0.0857712	0.141023	0.338575	0.286054	0.457391	0.530354	0.0987322	98.65	1	1		53173.2	57523.9	64093	42209.8	32451.3	50508.8	19302.4	58413.7	55150.2	351.12	2389.86	33076.9	21759.5	4295.48	61498.8	0	0	58875.9	35204.2	22916.9	31687.5	64093		0.829626	0.897507	1	0.658571	0.506316
AT5G35360.1	CAC2 - acetyl Co-enzyme a carboxylase biotin carboxylase subunit	0.0408225	3.2923	0.695002	0.598946	0.437849	0.3556	0.41541	0.211099	0.332031	0.264168	0.238749	0.0972153	0.238229	0.159681	0.0251584	0.069182	28.01	1	1		125479	233062	127395	97670.5	118384	202720	128163	90320.5	87654.3	72863.5	33042.9	142724	90297.3	63290.8	136860	48942.3	55186.9	43468.4	86842.4	86542.2	58766.5	233062		0.538393	1	0.546614	0.419076	0.50795
AT1G07920.1	GTP binding Elongation factor Tu family protein	0.0410971	2.68629	0.251341	0.364369	0.36611	0.675174	0.407479	0.416393	0.584067	0.0834432	0.0666057	0.0974953	0.160091	0.0866455	0.0213571	0.363653	66.88	3	1		5259.7	2891.47	5787.91	5664.42	8080.94	6462.13	6586.41	8654.29	5063.39	9180.28	13367.1	14897.1	6631.37	9382.14	6584.85	7722.83	8079.14	7290.73	18486.3	7875.75	6029.67	18486.3		0.284519	0.156412	0.313092	0.306412	0.437131
AT4G01900.1	PII, GLB1 - GLNB1 homolog	0.0412619	2.54184	0.901434	0.679039	0.396812	0.693649	0.354638	0.474956	0.443275	0.114064	0.309318	0.13012	0.221927	0.119398	0.118906	0.148069	41.68	1	1		19652.1	23481.8	25308.8	24300.7	8799.38	18457	7855.26	13830.3	8442.94	11997.4	23229	17440	10904.6	5492.91	10528.9	14286.6	8606.07	13169.1	7744.35	15189.7	10722.2	25308.8		0.776493	0.927811	1	0.960167	0.34768
AT2G37190.1	Ribosomal protein L11 family protein	0.0418399	3.87279	0.803678	0.562807	0.524061	0.569023	0.30175	0.207519	0.708883	0.176422	0.174146	0.146239	0.200167	0.174128	0.126549	0.395295	22.73	1	1		86364.6	75556	114753	41893.4	79563.9	72294.5	62782.4	75439.8	42191.1	71329.6	39913.2	84648.8	34803.3	14557.4	54519.7	22606.7	38901.1	9932.55	114017	100468	29555.3	114753		0.752611	0.658422	1	0.365074	0.693348
AT5G42020.1	BIP, BIP2 - Heat shock protein 70 (Hsp 70) family protein	0.0422388	2.29809	0.762798	0.331927	0.394791	0.405671	0.358985	0.761765	0.627147	0.22694	0.0720709	0.169832	0.227395	0.0479271	0.277318	0.159297	61.01	1	1	AT5G28540.1	22970.8	41937	31060.6	14251	10745.7	16763.3	14863.3	24372.6	10433.2	8403.67	15371.1	27263.1	13021.4	15102.5	17040.4	18898.1	41220.6	35719.8	19935.1	33256.8	25710.1	41937		0.547745	1	0.740649	0.33982	0.256234
AT2G34620.1	Mitochondrial transcription termination factor family protein	0.04232	2.92582	0.257906	0.404893	0.527729	0.51256	0.754588	0.741231	0.286845	0.0372729	0.105128	0.0637415	0.296609	0.335081	0.0760433	0.155707	26.32	2	2		42855.9	46950.9	56592.8	97161.3	57450.1	75225	87435.2	100607	111522	156066	90505.1	44382.2	189216	168579	70545	148055	149054	123648	73066.4	69440.4	20320	189216		0.226492	0.248134	0.299092	0.513495	0.303622
AT3G10920.1	MSD1, MEE33, ATMSD1 - manganese superoxide dismutase 1	0.0428002	4.71874	0.716433	0.556305	0.356429	0.472549	0.278248	0.151827	0.641821	0.263095	0.232088	0.158228	0.463035	0.0526098	0.102214	0.27779	76.32	1	1		343492	261619	157292	107550	215172	269278	188888	80213.7	110197	47180.5	100968	354721	77501.1	105954	112647	26046.2	40659	94864	174097	167520	341386	354721		0.968343	0.737534	0.443423	0.303196	0.606593
AT1G23180.1	ARM repeat superfamily protein	0.0453018	3.37757	0.212522	0.453662	0.592507	0.577352	0.717807	0.686233	0.578331	0.0352862	0.114691	0.0672482	0.397115	0.201455	0.260797	0.275841	21.27	1	1		3691.17	4874.01	5098.91	8797.77	12509	7861.38	14336.6	12133.2	11625.4	21431.6	11145.8	4543.34	11483.9	14644.2	20023.3	21160.8	11427.6	11532.9	18562.3	11844.2	6777.31	21431.6		0.17223	0.227421	0.237915	0.410504	0.583671
AT1G20020.1	ATLFNR2, FNR2 - ferredoxin-NADP(+)-oxidoreductase 2	0.0453783	7.90624	0.687826	0.318394	0.151058	0.206027	0.0869979	0.0916065	0.497516	0.31263	0.214629	0.0932683	0.297756	0.0191399	0.0841835	0.297695	40.15	1	1	AT1G20020.3	216175	313872	117621	33174.9	98739.4	167891	65207.4	13625.7	63405.1	8741.37	12699.6	172557	25947.5	22094.4	33876.7	14592.3	12428.3	59237.6	137872	73211.9	257385	313872		0.688736	1	0.374743	0.105695	0.314585
AT1G09750.1	Eukaryotic aspartyl protease family protein	0.0460596	4.09131	0.76998	0.429596	0.282582	0.338209	0.226222	0.188199	0.413596	0.225574	0.168702	0.0999469	0.278144	0.0732934	0.0520781	0.240608	26.49	1	1		170337	223889	122945	54691.8	105285	128569	80651.4	38019.8	71130	34182	45659.7	147323	43720.2	38839.7	69386.2	35454.7	35353.3	55599.1	47134	78568.8	152097	223889		0.760808	1	0.549131	0.24428	0.470254
AT2G19940.1	oxidoreductases, acting on the aldehyde or oxo group of donors, NAD or NADP as acceptor;copper ion binding	0.0480112	Infinity	0.206974	0.66426	0	0	0.330755	0.133366	0.187894	0.179451	0.346971	0	0	0.348071	0.230997	0.325443	37.09	1	1		0	1253.85	1186.13	3929.61	2694.63	1206.61	0	0	0	0	0	0	1154.66	2734.28	10.2815	0	0	1572.23	0	0	2215.06	3929.61		0	0.319077	0.301843	1	0.685725
AT1G66200.1	ATGSR2, GSR2, GLN1;2 - glutamine synthase clone F11	0.0480528	5.06483	0.746138	0.549562	0.263439	0.160594	0.209895	0.147317	0.436046	0.313686	0.234071	0.0875975	0.111796	0.0662983	0.098747	0.467594	161.17	2	1	AT1G66200.3;AT1G66200.2	599754	505567	237176	175971	361629	451208	199316	98871.9	175808	54452.2	60847.3	173652	80017	147049	150591	49015.7	59579.5	156468	58456	144601	581504	599754		1	0.842958	0.395456	0.293405	0.602961
AT1G07890.1	APX1, MEE6, CS1, ATAPX1, ATAPX01 - ascorbate peroxidase 1	0.0486815	2.80457	0.802318	0.470896	0.378711	0.476132	0.315592	0.286076	0.648287	0.225071	0.162201	0.0652967	0.342142	0.0307918	0.197507	0.0673255	115.79	3	3		1.13982e+06	1.34162e+06	747774	495831	516709	882750	598012	423007	503239	290340	467118	1.1589e+06	375713	446371	448128	200406	263401	687607	883905	773189	952169	1.34162e+06		0.849588	1	0.557367	0.369576	0.385138
AT1G24020.1	MLP423 - MLP-like protein 423	0.0489089	6.4269	0.109611	0.240009	0.472365	0.704462	0.427578	0.446605	0.173187	0.0752634	0.21437	0.0112488	0.306322	0.191872	0.373643	0.146779	42.94	1	1		931.594	736.208	2462.52	5976.72	2351.88	715.303	5774.47	5979.58	6045.36	9106.34	4878.36	12560.5	5412.58	2939.87	7759.32	4444.65	10775.5	1608.62	652.251	4224.92	1648.77	12560.5		0.0741685	0.0586129	0.196053	0.475834	0.187244
AT5G23690.1	Polynucleotide adenylyltransferase family protein	0.0493238	2.63163	0.31831	0.470079	0.511178	0.493629	0.837675	0.507014	0.52186	0.143859	0.0954432	0.149992	0.173681	0.191274	0.153323	0.0233539	22.13	1	1		24444.7	9649.63	15409.5	26855.3	18671.2	27580.6	28420.1	33135	17943.7	20165.8	35983	20620.6	51840.2	32493.8	45941.8	28956.2	17343.6	32551.3	25749.9	28142.7	27267.4	51840.2		0.471538	0.186142	0.29725	0.51804	0.360167
AT3G51800.1	ATG2, EBP1, ATEBP1 - metallopeptidase M24 family protein	0.0496128	2.00722	0.391228	0.454723	0.69563	0.749776	0.785281	0.630094	0.746334	0.113293	0.229077	0.220294	0.217279	0.0342992	0.190897	0.0623306	33.57	1	1		9313.88	7560.22	13236.8	6484.38	18051.8	10461.6	14577.8	24372.4	14589.1	15619.3	16432.2	25655	20991.5	20212.3	19235.4	10666.9	17768.5	20059.9	18016.9	18448	20976.9	25655		0.363043	0.294688	0.515952	0.252753	0.703635
AT5G19220.1	ADG2, APL1 - ADP glucose pyrophosphorylase large subunit 1	0.0499413	2.30188	0.902146	0.646583	0.622525	0.580766	0.536098	0.391916	0.66992	0.1191	0.18669	0.104208	0.242772	0.0746095	0.183939	0.109245	23.45	1	1		745497	698460	573685	340803	486211	619062	474792	381608	535872	320461	336683	641733	339288	448822	410869	248588	182136	445794	430687	478210	589373	745497		1	0.936906	0.769533	0.457148	0.652198
[truncated: 16 more columns]

## Sheet: all detected proteins
sum of all proteins in rbohD DD				Normalized abundance (relative to maximum)																			Normalized abundance																						Max. normalization of normalized abundance
				MEAN							SD												0h			2h			4h			6h			8h			10h			24h				0h			2h
Protein code	Description	Anova (p)	Max f change	0h	2h	4h	6h	8h	10h	24h	0h	2h	4h	6h	8h	10h	24h	Conf score	Peptide count	Peptides used for quant	Highest mean	Lowest mean	replicate 1	replicate 2	replicate 3	replicate 1	replicate 2	replicate 3	replicate 1	replicate 2	replicate 3	replicate 1	replicate 2	replicate 3	replicate 1	replicate 2	replicate 3	replicate 1	replicate 2	replicate 3	replicate 2	replicate 3		Max.	replicate 1	replicate 2	replicate 3	replicate 1	replicate 2
AT5G17380.1	Thiamine pyrophosphate dependent pyruvate decarboxylase family protein	1.59712e-07	2.86947	0.368441	0.347885	0.321709	0.378447	0.346226	0.437303	0.923135	0.0438225	0.0141363	0.0284307	0.0195193	0.0569985	0.0665255	0.0666285	322.59	8	8	24h	4h	527450	545993	434428	467349	459959	496437	472497	447678	396442	515321	543366	490136	459442	555710	401804	501276	606445	681974	1.203e+06	1.36419e+06	1.2108e+06	1.36419e+06	0.38664	0.400232	0.318451	0.342583	0.337166
AT3G24503.1	ALDH2C4, ALDH1A, REF1 - aldehyde dehydrogenase 2C4	5.28778e-07	5.13696	0.159218	0.156628	0.169294	0.213293	0.21562	0.345232	0.804594	0.00225094	0.00816532	0.0149653	0.0271017	0.0220533	0.148994	0.191	804.38	14	14	24h	2h	1.18402e+06	1.20894e+06	1.17691e+06	1.24106e+06	1.13426e+06	1.13649e+06	1.34462e+06	1.31382e+06	1.13734e+06	1.52333e+06	1.43643e+06	1.82255e+06	1.61673e+06	1.77364e+06	1.44412e+06	1.94439e+06	1.93019e+06	3.86597e+06	7.47376e+06	5.94502e+06	4.62124e+06	7.47376e+06	0.158424	0.161758	0.157472	0.166055	0.151766
AT4G02520.1;AT2G02930.1	ATGSTF2, ATPM24.1, ATPM24, GST2, GSTF2 - glutathione S-transferase PHI 2	7.74296e-07	5.30301	0.218527	0.171577	0.178509	0.24422	0.217872	0.331018	0.909875	0.0384127	0.0275485	0.0116726	0.050362	0.0306663	0.114036	0.133744	780.34	13	10	24h	2h	1.10667e+07	1.20763e+07	8.48327e+06	6.97906e+06	9.63501e+06	8.2174e+06	8.14387e+06	9.23662e+06	8.45427e+06	9.86285e+06	1.45134e+07	1.09685e+07	1.11792e+07	1.15375e+07	8.8148e+06	1.11306e+07	1.48232e+07	2.19527e+07	4.82416e+07	4.69594e+07	3.64805e+07	4.82416e+07	0.229402	0.25033	0.17585	0.144669	0.199724
AT1G02920.1	ATGSTF7, GST11, ATGSTF8, GSTF7, ATGST11 - glutathione S-transferase 7	8.77026e-07	11.5692	0.0909186	0.0785863	0.075844	0.131164	0.16344	0.373719	0.877455	0.00781046	0.00630581	0.00786853	0.00871707	0.0279227	0.297308	0.141153	762.19	14	7	24h	4h	820446	777132	691624	664219	604466	710006	650598	694433	564615	1.01638e+06	1.14449e+06	1.14166e+06	1.39623e+06	1.59287e+06	1.12609e+06	1.4679e+06	1.93669e+06	6.00511e+06	8.39286e+06	7.63121e+06	6.06902e+06	8.39286e+06	0.0977552	0.0925945	0.0824063	0.079141	0.0720214
AT5G05010.1	clathrin adaptor complexes medium subunit family protein	9.80071e-07	2.90186	0.283721	0.519693	0.474408	0.522148	0.504455	0.467541	0.823318	0.0184179	0.0630792	0.0367025	0.0509082	0.0449294	0.0323618	0.154559	126.08	3	3	24h	0h	45406.6	46016.3	40784.7	71461.4	90980.5	79723.1	80017.7	68958	72087.4	89572.5	79822.5	73914.1	72414.8	76609.2	86040.7	68828.5	78322.6	70712.3	117549	155326	110772	155326	0.292331	0.296257	0.262575	0.460074	0.58574
AT5G48540.1	receptor-like protein kinase-related family protein	1.90856e-06	7.06526	0.1701	0.115913	0.1665	0.191999	0.284068	0.393812	0.818957	0.0121358	0.0228343	0.0434019	0.0211608	0.059637	0.173034	0.158118	288.63	5	5	24h	2h	110794	109538	124320	69260.2	69505.6	96093.8	136361	79748.4	121248	115577	129293	144153	145895	221000	208675	227959	172854	397117	478156	675389	505798	675389	0.164044	0.162184	0.184072	0.102549	0.102912
AT5G03630.1	ATMDAR2 - Pyridine nucleotide-disulphide oxidoreductase family protein	2.78348e-06	2.45435	0.446953	0.370859	0.383479	0.479854	0.506024	0.574371	0.910219	0.0260114	0.0178802	0.0396458	0.0629132	0.0692258	0.095628	0.0861264	953.78	14	13	24h	2h	1.65967e+06	1.84223e+06	1.67816e+06	1.43053e+06	1.36476e+06	1.50286e+06	1.59968e+06	1.30844e+06	1.53629e+06	1.83716e+06	1.61948e+06	2.10473e+06	1.6466e+06	2.12443e+06	2.09365e+06	1.88993e+06	2.14827e+06	2.61859e+06	3.86324e+06	3.19986e+06	3.48608e+06	3.86324e+06	0.429607	0.476861	0.434391	0.370293	0.353269
AT1G21130.1;AT1G21130.2	O-methyltransferase family protein	4.26958e-06	16.437	0.0328094	0.0324957	0.0565631	0.134966	0.190897	0.534132	0.42375	0.0120315	0.0066986	0.0195583	0.0616795	0.0768947	0.405068	0.104477	603.57	10	2	10h	2h	73779.8	33603.2	58555.4	51866.4	67249.4	45235.9	128601	62661.7	94813.6	328661	233039	120911	312634	455818	197037	446875	568696	1.68588e+06	845523	783466	514188	1.68588e+06	0.0437633	0.0199321	0.0347328	0.0307651	0.0398898
AT1G05010.1;AT1G12010.1	EFE, ACO4, EAT1 - ethylene-forming enzyme	5.67834e-06	4.94739	0.198363	0.166819	0.170593	0.202926	0.262504	0.39557	0.825317	0.0184624	0.00532131	0.0354116	0.0347487	0.0387609	0.206457	0.152352	460.96	9	6	24h	2h	1.37497e+06	1.26212e+06	1.14062e+06	1.04064e+06	1.09798e+06	1.03836e+06	1.34074e+06	927701	980425	1.12461e+06	1.20093e+06	1.53908e+06	1.67353e+06	1.90885e+06	1.41688e+06	1.69941e+06	1.81086e+06	4.02315e+06	6.34816e+06	4.79933e+06	4.57024e+06	6.34816e+06	0.216594	0.198817	0.179677	0.163927	0.17296
AT1G17745.1	PGDH - D-3-phosphoglycerate dehydrogenase	5.98145e-06	9.13613	0.100112	0.122625	0.124844	0.111368	0.153812	0.137779	0.914636	0.0266869	0.0124037	0.0104225	0.0524199	0.0257781	0.0552365	0.0742277	193.71	4	3	24h	0h	47991.2	27602.2	40941.1	51262.9	49343.4	42134.6	51950	49355.2	44018.3	19785.3	53482.2	56369.4	59175	69927.1	49941.8	57408.4	30328.1	72644.2	388014	340917	335744	388014	0.123684	0.071137	0.105514	0.132116	0.127169
AT1G02930.1	ATGSTF6, GST1, ERD11, ATGSTF3, GSTF6, ATGST1 - glutathione S-transferase 6	6.42891e-06	11.6941	0.0944617	0.0738835	0.0859844	0.115021	0.157166	0.438435	0.864001	0.00220625	0.0149352	0.0118982	0.0304645	0.0329027	0.391017	0.119547	505.51	12	5	24h	2h	484462	463732	481109	351046	456413	310476	375961	495745	429326	558332	743514	438536	873284	902962	601839	915381	1.23762e+06	4.48097e+06	4.11809e+06	5.04368e+06	3.91146e+06	5.04368e+06	0.0960533	0.0919432	0.0953886	0.0696011	0.0904921
AT3G19010.1;AT3G19010.3	2-oxoglutarate (2OG) and Fe(II)-dependent oxygenase superfamily protein	9.56081e-06	2.89278	0.271005	0.258537	0.252341	0.333777	0.423517	0.695223	0.729966	0.0489292	0.0194586	0.0200597	0.0633728	0.0299762	0.275503	0.0355951	322.11	6	6	24h	4h	414767	455008	316269	344577	390347	396551	375916	335747	392695	578594	488453	393714	660824	619284	573400	676704	907090	1.45882e+06	1.02105e+06	1.12223e+06	1.05139e+06	1.45882e+06	0.284317	0.311901	0.216798	0.236202	0.267577
ATCG00760.1	RPL36 - ribosomal protein L36	1.09561e-05	2.12126	0.912001	0.48455	0.429935	0.526147	0.515183	0.665083	0.613871	0.114904	0.027781	0.0368443	0.0518578	0.0309096	0.0530923	0.0971014	27.53	1	1	0h	4h	1.0001e+06	819801	1.04833e+06	481310	539051	503543	485471	409131	457538	580305	488874	585546	570274	544122	505846	641380	752694	697602	711662	692432	526523	1.04833e+06	0.953997	0.782007	1	0.459121	0.5142
AT5G11670.1;AT1G79750.1	ATNADP-ME2, NADP-ME2 - NADP-malic enzyme 2	1.30305e-05	3.01283	0.30979	0.260275	0.271848	0.358456	0.382495	0.451215	0.784166	0.0252248	0.0216597	0.0066943	0.0180202	0.072481	0.126047	0.187784	1376.93	19	14	24h	2h	6.18404e+06	6.96449e+06	5.98104e+06	5.02602e+06	5.86422e+06	5.18176e+06	5.72586e+06	5.60946e+06	5.45133e+06	7.03132e+06	7.33414e+06	7.76921e+06	7.29975e+06	9.56653e+06	6.75279e+06	7.15746e+06	8.52813e+06	1.21769e+07	2.05833e+07	1.42902e+07	1.35488e+07	2.05833e+07	0.300439	0.338355	0.290576	0.244179	0.284901
AT3G28940.1	AIG2-like (avirulence induced gene) family protein	1.35805e-05	2.31742	0.401437	0.37555	0.429785	0.455861	0.540927	0.478939	0.870308	0.0635345	0.0584042	0.0440409	0.0397474	0.0263117	0.0621216	0.112729	369.23	5	5	24h	2h	1.27352e+06	976940	979792	851842	1.16513e+06	1.00498e+06	1.21819e+06	1.01643e+06	1.22376e+06	1.10699e+06	1.2443e+06	1.31691e+06	1.41022e+06	1.53239e+06	1.41009e+06	1.28638e+06	1.11714e+06	1.45038e+06	2.68225e+06	2.18628e+06	2.13461e+06	2.68225e+06	0.474797	0.364224	0.365288	0.317585	0.434384
AT3G15356.1	Legume lectin family protein	1.69838e-05	9.62765	0.0952498	0.0777607	0.0747264	0.104159	0.115241	0.21124	0.71944	0.0185924	0.0113094	0.00695161	0.0351881	0.0285336	0.151868	0.261784	603.22	10	8	24h	4h	1.74366e+06	2.41266e+06	1.75039e+06	1.85883e+06	1.5667e+06	1.39662e+06	1.45231e+06	1.71022e+06	1.47146e+06	1.60661e+06	2.97866e+06	1.87394e+06	2.03164e+06	3.06311e+06	2.05169e+06	2.19972e+06	2.93328e+06	7.96661e+06	2.0671e+07	1.3986e+07	9.95755e+06	2.0671e+07	0.084353	0.116718	0.0846788	0.0899249	0.0757925
AT5G54500.1;AT4G27270.1;AT5G54500.2	FQR1 - flavodoxin-like quinone reductase 1	1.74753e-05	3.0798	0.302958	0.294629	0.344849	0.377443	0.341943	0.543899	0.907399	0.00600892	0.0214553	0.0382629	0.0256627	0.0340259	0.243222	0.0849628	127.26	3	3	24h	2h	513712	525055	504690	542413	479290	479320	606918	512671	637285	646077	595071	681783	531074	644132	566865	667676	703131	1.40015e+06	1.50998e+06	1.69821e+06	1.41467e+06	1.69821e+06	0.302502	0.309182	0.29719	0.319403	0.282233
AT3G16530.1	Legume lectin family protein	2.99647e-05	8.14716	0.133302	0.0943263	0.0944253	0.164249	0.167966	0.26859	0.768491	0.0223667	0.00657051	0.0188602	0.0557115	0.0101729	0.20043	0.209013	574.2	8	6	24h	2h	1.34623e+06	1.44679e+06	1.03595e+06	919169	833770	956491	1.11097e+06	823258	778050	1.01364e+06	1.62808e+06	2.07615e+06	1.54879e+06	1.72063e+06	1.55524e+06	1.38806e+06	1.54111e+06	4.78583e+06	9.57468e+06	6.8153e+06	5.68417e+06	9.57468e+06	0.140603	0.151106	0.108197	0.096	0.0870807
AT2G26560.1	PLP2, PLA IIA, PLA2A - phospholipase A 2A	3.93023e-05	10.0371	0.0815133	0.136621	0.102651	0.132828	0.206621	0.458543	0.818154	0.0209132	0.0629765	0.0741761	0.032519	0.0379449	0.22507	0.174441	86.7	2	2	24h	0h	6507.6	8080.31	4770.57	9989.02	16162.3	6294.73	5845.45	14796.3	3736.65	13486.1	8947.6	9111.44	18909.4	17114	13046.7	23312.1	28975.1	56611.7	79162.9	63508.9	51630.6	79162.9	0.0822051	0.102072	0.0602627	0.126183	0.204165
AT5G63180.1	Pectin lyase-like superfamily protein	3.99376e-05	8.05667	0.110185	0.0972475	0.100118	0.159148	0.154103	0.196415	0.783491	0.0262335	0.0349852	0.00271758	0.0689537	0.0565077	0.029091	0.261149	26.7	1	1	24h	2h	10008.4	10518.7	6565.71	10666.2	8287.82	4957.72	8345.25	7948.96	8323.32	6771.07	14622.6	17738.6	13266.5	16911.2	7714	18216.5	16563	13516.1	70242.3	81961.9	40445.2	81961.9	0.122111	0.128336	0.0801068	0.130137	0.101118
AT4G35630.1;AT2G17630.1	PSAT - phosphoserine aminotransferase	5.42475e-05	1.90624	0.496492	0.438664	0.441958	0.535359	0.496801	0.607416	0.836197	0.0495655	0.0214759	0.0415636	0.0310969	0.0380439	0.0916393	0.145086	385.29	9	9	24h	2h	1.07184e+06	1.2066e+06	991247	922107	952208	1.01454e+06	1.06717e+06	957321	886057	1.11111e+06	1.16755e+06	1.24699e+06	1.11824e+06	1.15675e+06	996739	1.17874e+06	1.26063e+06	1.56082e+06	2.19519e+06	1.72263e+06	1.58901e+06	2.19519e+06	0.488266	0.549655	0.451553	0.420057	0.43377
AT4G30530.1;AT4G30550.1	Class I glutamine amidotransferase-like superfamily protein	5.67553e-05	2.11218	0.422817	0.38994	0.474757	0.695503	0.664154	0.797948	0.823622	0.0223391	0.0321351	0.0914879	0.15258	0.0569247	0.11548	0.152877	148.32	3	3	24h	2h	398113	422919	380809	360175	344741	403473	499628	349733	500119	606941	547637	822364	603100	691307	593428	690527	695251	882359	947488	702789	690840	947488	0.420178	0.446358	0.401914	0.380136	0.363848
AT3G09840.1;AT3G53230.1;AT5G03340.1	CDC48, ATCDC48, CDC48A - cell division cycle 48	5.83301e-05	1.64449	0.537343	0.555946	0.585657	0.621314	0.626211	0.671818	0.883654	0.0174055	0.0376842	0.0302006	0.0688468	0.0146261	0.0368825	0.123327	1027.82	18	18	24h	0h	3.80657e+06	3.58468e+06	3.62151e+06	3.64948e+06	4.09528e+06	3.64927e+06	3.99905e+06	4.20826e+06	3.79564e+06	4.25889e+06	4.70759e+06	3.76725e+06	4.37643e+06	4.281e+06	4.17666e+06	4.30143e+06	4.699e+06	4.76838e+06	6.83162e+06	6.1252e+06	5.15355e+06	6.83162e+06	0.557198	0.52472	0.53011	0.534205	0.59946
AT2G38860.1;AT2G38860.3	YLS5 - Class I glutamine amidotransferase-like superfamily protein	5.90378e-05	15.1173	0.0787819	0.0464035	0.0989484	0.129769	0.149275	0.352248	0.701496	0.0118739	0.0091336	0.0314171	0.00915944	0.0796135	0.298813	0.291908	60.37	2	2	24h	2h	16828.8	12608.1	16290.8	10703.4	9058.93	7171.86	17691.7	25817.6	13923.7	27104.4	24496	23722.1	15020.1	45464.2	26159.9	34815	34732	134910	193478	133079	80615.2	193478	0.0869804	0.0651654	0.0841998	0.055321	0.0468215
AT2G02010.1;AT2G02000.1;AT5G17330.1	GAD4 - glutamate decarboxylase 4	6.12725e-05	12.4689	0.0602047	0.0643928	0.0699447	0.108683	0.137454	0.445908	0.750685	0.026949	0.00264156	0.0194912	0.0222627	0.0307577	0.480386	0.118542	737.01	11	7	24h	0h	118757	76453.3	190236	133329	135081	143850	103650	185096	159059	252161	177664	265995	235995	364934	279092	312294	408438	2.13409e+06	1.85945e+06	1.5929e+06	1.35374e+06	2.13409e+06	0.0556476	0.0358248	0.0891416	0.0624758	0.0632966
AT3G16370.1	GDSL-like Lipase/Acylhydrolase superfamily protein	6.48518e-05	4.87626	0.663913	0.635879	0.78316	0.656733	0.668844	0.375967	0.160607	0.0940657	0.184664	0.187802	0.194046	0.111088	0.140244	0.0530292	234.82	3	2	4h	24h	164894	193706	146380	192353	183928	107376	253537	170514	171629	139302	136918	223298	137359	181842	189530	135203	83833.1	66929.2	43418.7	52610.4	26130.1	253537	0.650373	0.764015	0.577351	0.758678	0.725446
AT1G37130.1;AT1G77760.1	NIA2, B29, NIA2-1, CHL3, NR, NR2, ATNR2 - nitrate reductase 2	6.95957e-05	3.45904	0.267652	0.663897	0.610723	0.622361	0.477406	0.40017	0.925817	0.128741	0.042735	0.128348	0.0557906	0.0220164	0.0787697	0.0829501	392.4	9	9	24h	0h	246531	275274	560407	858240	961187	864948	1.02271e+06	730155	716503	805933	785654	924844	642075	614474	673774	426091	555334	636606	1.26853e+06	1.34779e+06	1.12709e+06	1.34779e+06	0.182916	0.204242	0.415798	0.636778	0.71316
AT2G31390.1;AT1G06020.1;AT1G06030.1;AT1G50390.1;AT3G59480.1	pfkB-like carbohydrate kinase family protein	7.43424e-05	2.31704	0.468091	0.399356	0.447047	0.460035	0.368409	0.529598	0.853619	0.0306949	0.0414241	0.0363333	0.0849932	0.0573583	0.0401714	0.164021	295.95	5	5	24h	8h	174329	198813	187698	178583	150613	149289	172755	167818	195054	199378	144783	207027	137662	130484	173261	204253	200380	229902	399381	353256	270121	399381	0.436499	0.497802	0.469971	0.44715	0.377117
AT4G16260.1	Glycosyl hydrolase superfamily protein	7.50705e-05	10.9673	0.0885285	0.0808379	0.0656559	0.07851	0.0918744	0.124072	0.720068	0.00894809	0.032473	0.0307645	0.0556627	0.0277227	0.0495199	0.242893	171.5	3	3	24h	4h	60690.6	68688.2	74352.5	82599.5	69112.1	34321.3	31670.2	76882.4	42541.8	33157.2	109448	38070.3	70002.2	91976.7	49452.3	60487.1	89271.3	135769	767102	433480	456515	767102	0.0791166	0.0895424	0.0969265	0.107677	0.090095
AT1G27130.1	ATGSTU13, GST12, GSTU13 - glutathione S-transferase tau 13	7.58866e-05	1.66229	0.653603	0.593969	0.596508	0.755101	0.761433	0.734234	0.987348	0.0342675	0.101081	0.038195	0.0697632	0.0606868	0.0524672	0.0179041	196.23	3	3	24h	2h	710435	745531	788754	635806	592842	811268	702337	632802	713497	781467	940784	871052	791465	911259	912327	776152	850433	895053	1.10686e+06	1.13928e+06	1.14479e+06	1.14479e+06	0.62058	0.651237	0.688992	0.555389	0.51786
AT4G37910.1	mtHsc70-1 - mitochondrial heat shock protein 70-1	9.4949e-05	2.08179	0.445434	0.459318	0.488994	0.535483	0.569971	0.682703	0.927299	0.0244009	0.0747812	0.0872228	0.0608338	0.0819906	0.075785	0.107418	559.88	11	6	24h	0h	424851	457111	411115	527512	394985	410885	455837	564901	398792	555252	548949	450287	583406	609981	461216	671090	728157	582615	967654	946346	777913	967654	0.439053	0.472391	0.424857	0.545145	0.408189
AT2G29350.1;AT2G29170.1;AT2G29350.2;AT2G29350.3	SAG13 - senescence-associated gene 13	0.000102912	18.9359	0.0474158	0.0627968	0.0699263	0.125393	0.0860656	0.106924	0.897862	0.0356503	0.021287	0.0409686	0.0249062	0.0470437	0.013656	0.124398	209.65	3	2	24h	0h	28740.6	17345.6	3777.98	18731.9	16753.9	30553.5	14794.5	41008.3	17734.2	53961.6	37884.8	40021.4	13754.3	46735.2	30020.1	34258.1	35204.7	42982.1	327501	350545	266177	350545	0.0819883	0.0494818	0.0107774	0.0534365	0.047794
AT3G13460.1;AT3G13460.2;AT3G13460.3;AT5G61020.1	ECT2 - evolutionarily conserved C-terminal region 2	0.000136272	4.69253	0.174928	0.344601	0.557719	0.447639	0.820854	0.765711	0.699165	0.104705	0.032067	0.149289	0.0659809	0.155226	0.209735	0.141462	171.55	4	4	8h	0h	17803.1	31963.9	61227.6	74845.7	65338.5	78471.3	83684.6	145863	124335	88311.4	110682	85041.8	153610	211506	155730	166626	115440	203791	121793	141300	180539	211506	0.0841731	0.151126	0.289484	0.35387	0.30892
AT3G14990.1;AT3G14990.2	Class I glutamine amidotransferase-like superfamily protein	0.000155729	2.20464	0.460602	0.409604	0.398963	0.458996	0.405336	0.407136	0.87957	0.100089	0.0279972	0.0411923	0.10895	0.040511	0.0242157	0.126936	448.49	6	6	24h	4h	1.8751e+06	1.77367e+06	1.21992e+06	1.54578e+06	1.34902e+06	1.43482e+06	1.4984e+06	1.23845e+06	1.48029e+06	1.43895e+06	1.35493e+06	2.05784e+06	1.55978e+06	1.44829e+06	1.27644e+06	1.34657e+06	1.44001e+06	1.51695e+06	3.52342e+06	2.632e+06	3.14187e+06	3.52342e+06	0.532182	0.503394	0.34623	0.438716	0.382873
AT5G13420.1	Aldolase-type TIM barrel family protein	0.00019879	1.73195	0.735228	0.627624	0.551025	0.62715	0.601225	0.610863	0.95435	0.0354935	0.0676692	0.0706008	0.0567538	0.0426085	0.0931972	0.0544135	463.49	6	6	24h	4h	605389	570194	550568	453066	468811	551644	368503	452493	472687	444489	533038	494882	441804	507088	462650	459040	416514	558617	699744	782592	758264	782592	0.773569	0.728596	0.703518	0.57893	0.599049
AT1G64710.1;AT1G64710.2	GroES-like zinc-binding dehydrogenase family protein	0.000201747	3.43564	0.289509	0.248681	0.208133	0.33051	0.326992	0.384135	0.71507	0.0377996	0.0557528	0.0253635	0.0187358	0.0191483	0.120804	0.247073	78.24	3	3	24h	4h	212452	229905	177005	211857	133867	186292	167770	131936	145563	246882	239295	220899	244028	217849	237674	189429	270735	361635	713117	399423	417244	713117	0.29792	0.322395	0.248213	0.297086	0.187721
AT4G34200.1	EDA9 - D-3-phosphoglycerate dehydrogenase	0.000219538	2.12496	0.416253	0.491606	0.461066	0.552597	0.592117	0.511442	0.884523	0.0514603	0.0287481	0.0745074	0.101355	0.0409579	0.0554419	0.150007	400.43	7	4	24h	0h	449241	398471	510235	562778	500967	540026	430916	483314	589910	513961	724871	563910	628895	693991	608783	503223	543475	621784	1.02066e+06	1.08744e+06	777492	1.08744e+06	0.413119	0.366432	0.469209	0.517527	0.460687
AT4G24160.1	alpha/beta-Hydrolases superfamily protein	0.000222449	4.94884	0.20844	0.155038	0.150475	0.244419	0.272815	0.310275	0.744677	0.0121799	0.0396143	0.010623	0.0376675	0.111564	0.144443	0.22895	21.5	1	1	24h	4h	30167.2	31795.3	33891.5	20558.6	19968.6	30768.9	21324.3	23323.2	24550.4	32822.3	35645.8	43931.3	24213.2	58366.7	42877.5	28386.8	42502.9	71794.1	153288	85478.8	103683	153288	0.196801	0.207422	0.221097	0.134118	0.130269
AT5G53480.1	ARM repeat superfamily protein	0.000229715	2.00218	0.568091	0.650727	0.468954	0.543665	0.48731	0.522877	0.938931	0.0854107	0.0945038	0.030535	0.119805	0.0330622	0.0645887	0.0693706	309.51	6	6	24h	4h	286102	211825	264539	338262	256549	278566	211219	195490	222701	201390	303644	224649	205197	214648	234200	205912	232241	263630	447385	426487	386320	447385	0.639498	0.473474	0.591301	0.756086	0.573441
AT4G26970.1	ACO2 - aconitase 2	0.000255937	1.59689	0.578992	0.559942	0.576736	0.640405	0.671998	0.731769	0.894168	0.0257279	0.038758	0.0186237	0.0728509	0.0511648	0.113118	0.093219	813.54	14	10	24h	2h	1.86713e+06	2.00265e+06	1.84694e+06	1.94725e+06	1.70068e+06	1.88069e+06	1.82738e+06	1.93268e+06	1.93438e+06	2.36368e+06	2.07103e+06	1.88837e+06	2.16845e+06	2.39747e+06	2.06911e+06	2.15873e+06	2.23015e+06	2.8363e+06	3.29119e+06	2.71273e+06	2.82471e+06	3.29119e+06	0.567312	0.608488	0.561176	0.591656	0.516738
AT1G04690.1	KAB1, KV-BETA1 - potassium channel beta subunit 1	0.000268969	1.29226	0.760183	0.802036	0.873243	0.982354	0.967215	0.935954	0.866466	0.0286425	0.0237483	0.0579868	0.0243101	0.0561913	0.0313387	0.0760639	282.93	5	5	6h	0h	547097	509676	517327	534673	563648	562442	563842	600567	643802	658832	685512	689801	622815	690228	689754	654916	621362	661788	626213	630478	537485	690228	0.792632	0.738416	0.749502	0.774632	0.816611
AT5G38900.1	Thioredoxin superfamily protein	0.000283721	17.8921	0.067339	0.0705534	0.0504832	0.0678175	0.0611556	0.414028	0.903249	0.0215818	0.0261	0.0316749	0.0343568	0.0187596	0.507578	0.134736	88.67	3	3	24h	4h	13283.6	25673.5	19072.6	22933.5	26065.6	11800.4	9660.14	24997	8846.8	9076.35	20656.5	28709	22203.5	18842.4	11655	31718.3	37820.6	287251	214996	285588	277793	287251	0.0462438	0.0893765	0.0663969	0.0798379	0.0907417
AT2G20610.1;AT2G20610.2	SUR1, HLS3, RTY, ALF1, RTY1 - Tyrosine transaminase family protein	0.000287246	1.59018	0.629972	0.60332	0.619814	0.757581	0.717704	0.76777	0.959388	0.0553234	0.0337124	0.0797065	0.126532	0.00584559	0.0243076	0.0577445	345.87	6	6	24h	2h	477143	405268	419268	389331	423733	433547	364712	447333	468646	456793	487744	620816	490824	498721	493411	535513	541148	509746	678336	615250	688750	688750	0.692766	0.588411	0.608737	0.565272	0.615219
AT5G51070.1	ERD1, CLPD, SAG15 - Clp ATPase	0.000316698	22.8801	0.0672137	0.0697334	0.0335903	0.0506248	0.0529173	0.160009	0.768549	0.037399	0.0328461	0.0167621	0.0142278	0.0046033	0.189641	0.213018	373.43	6	3	24h	4h	20001.8	6400.65	10935.8	19773.1	8181.17	10783.7	7302.42	8637.68	2719.82	6488.99	11652	9981.83	8814.94	10315.4	10266.1	10139	8580.41	70167.9	134236	185172	107533	185172	0.108018	0.034566	0.0590574	0.106783	0.0441815
AT5G05780.2;AT3G11270.1;AT5G05780.1	RPN8A - RP non-ATPase subunit 8A	0.000327936	1.52512	0.702696	0.721949	0.679591	0.721435	0.572606	0.59503	0.873292	0.0934528	0.0274658	0.0287551	0.0237529	0.00980646	0.0375208	0.115575	155.22	4	4	24h	8h	291661	334856	256693	314760	291951	300697	296537	272455	285177	309441	306426	290896	244612	238024	237065	234510	247568	265807	354534	324133	418962	418962	0.69615	0.79925	0.612688	0.751284	0.696844
AT2G05710.1	ACO3 - aconitase 3	0.000350952	1.36001	0.739403	0.672756	0.67711	0.786359	0.746361	0.743593	0.914954	0.0648807	0.024881	0.0205713	0.0261706	0.0501904	0.0382457	0.0740574	1391.69	26	16	24h	2h	4.0119e+06	4.51053e+06	3.80972e+06	3.82223e+06	3.58048e+06	3.81785e+06	3.70995e+06	3.89581e+06	3.68742e+06	4.36431e+06	4.23014e+06	4.52085e+06	3.85747e+06	4.17727e+06	4.41344e+06	3.92647e+06	4.35138e+06	4.12417e+06	5.5595e+06	4.89328e+06	4.80728e+06	5.5595e+06	0.721629	0.811318	0.685262	0.687513	0.64403
AT1G64550.1	ATGCN3, GCN3 - general control non-repressible 3	0.000398391	1055.8	0.000498754	0.000339785	0.00377337	0.358745	0.000574608	0.00887122	0.164454	0.00082865	0.00019558	0.00356159	0.556329	0.000945299	0.00854798	0.0963134	58.01	2	1	6h	2h	0	1.22359	43.4766	3.4145	13.8428	13.1954	57.1317	45.642	235.41	149.868	2127.62	29874.5	0	49.7599	1.73858	559.318	133.862	101.891	8107.74	4105.62	2525.6	29874.5	0	4.09575e-05	0.0014553	0.000114295	0.000463365
AT2G01140.1	Aldolase superfamily protein	0.000431224	1.55693	0.594823	0.571756	0.588066	0.649683	0.649684	0.709575	0.890184	0.0655036	0.0311083	0.0441611	0.0320596	0.0129146	0.0848732	0.116791	684.69	13	9	24h	2h	1.79838e+06	2.21229e+06	1.89381e+06	1.80847e+06	2.00688e+06	1.86015e+06	2.04193e+06	1.77765e+06	2.01783e+06	2.15899e+06	2.2508e+06	2.03925e+06	2.14864e+06	2.19293e+06	2.10748e+06	2.23725e+06	2.13916e+06	2.66714e+06	3.30881e+06	2.98808e+06	2.53947e+06	3.30881e+06	0.543513	0.668605	0.572352	0.54656	0.606526
AT1G51760.1	IAR3, JR3 - peptidase M20/M25/M40 family protein	0.000447052	13.821	0.146466	0.0625114	0.173255	0.23099	0.405009	0.360754	0.86397	0.108128	0.0171957	0.0280204	0.0732283	0.327739	0.0830153	0.118194	24.34	1	1	24h	2h	13346.9	5800.88	2850.33	2996.63	4049.23	2342.92	7184.26	8867.62	9969.76	13910.2	13443.2	7339.68	16231.6	38328.7	6269.23	16914.3	22670	14598.5	50064.3	40328.6	39369.3	50064.3	0.266595	0.115869	0.0569334	0.0598556	0.0808805
AT1G04600.1	XIA, ATXIA - myosin XI A	0.000467369	5.55367	0.206592	0.158182	0.155234	0.171504	0.21183	0.304931	0.862118	0.0313956	0.0228766	0.0402107	0.0230632	0.0663537	0.226507	0.186704	21.93	1	1	24h	4h	105542	109036	81489	62988.9	82763.5	80938.4	52154.4	87593.4	82718.2	85260	90894.1	69628.9	108113	128856	66605.2	61621.6	107623	267752	310338	447464	477700	477700	0.220937	0.228252	0.170586	0.131859	0.173254
AT5G54960.1	PDC2 - pyruvate decarboxylase-2	0.000475994	2.4082	0.514931	0.413889	0.406498	0.56405	0.699504	0.630951	0.97893	0.108006	0.0880233	0.105363	0.037894	0.106468	0.138723	0.0341465	362.47	8	8	24h	4h	353652	516906	380754	253209	370384	382180	426334	265972	295508	460404	485678	424591	470016	635875	593943	555725	594267	383253	810018	807797	761039	810018	0.436598	0.638141	0.470055	0.312597	0.457253
AT5G61160.1	AACT1 - anthocyanin 5-aromatic acyltransferase 1	0.000493377	14.7558	0.0665201	0.0675665	0.0586139	0.0518246	0.105742	0.267908	0.764713	0.00518646	0.0199194	0.00590754	0.0117534	0.0740589	0.318829	0.281587	274.01	6	5	24h	6h	37506.5	41236.5	35377.1	30186.9	51592.6	34135.9	30949.3	37345.4	32261.8	24376.7	27323.6	37208.6	30677.9	108950	41779.7	41917.1	54080.5	363619	571858	481171	258892	571858	0.065587	0.0721097	0.0618635	0.0527873	0.0902193
AT4G15530.5	PPDK - pyruvate orthophosphate dikinase	0.000516526	2.78032	0.495709	0.362384	0.34289	0.503169	0.416049	0.46556	0.953342	0.160979	0.0881101	0.0327606	0.161357	0.0465153	0.0734597	0.0488507	646.19	14	14	24h	4h	1.63731e+06	1.04246e+06	907484	748523	754369	1.11954e+06	812302	756554	912506	1.04836e+06	934525	1.65835e+06	906506	977844	1.12644e+06	1.02887e+06	1.01278e+06	1.32743e+06	2.30961e+06	2.17716e+06	2.4122e+06	2.4122e+06	0.678763	0.432159	0.376205	0.310307	0.31273
AT5G37600.1	ATGSR1, GLN1;1, GSR 1, ATGLN1;1 - glutamine synthase clone R1	0.000678213	1.57494	0.617482	0.656493	0.590108	0.694298	0.750914	0.918352	0.929385	0.0878365	0.0429065	0.105545	0.0650026	0.0917373	0.0710558	0.024947	1065.38	14	1	24h	4h	164823	219697	195322	196109	199490	220876	188961	215419	149756	194458	224088	233429	209381	229699	266060	276874	272484	313014	286855	299913	285964	313014	0.526567	0.701877	0.624003	0.626518	0.637318
AT3G25660.1	Amidase family protein	0.000705117	1.54114	0.882993	0.932409	0.866286	0.607028	0.854613	0.768374	0.605014	0.0627005	0.0585911	0.0319564	0.143534	0.039357	0.0663446	0.0807232	369.66	6	6	2h	24h	602552	633668	692446	728079	656118	652405	644474	643839	603861	560712	364010	401172	600530	654709	611438	610906	552315	515089	374738	458852	487904	728079	0.827591	0.870328	0.951059	1	0.901163
AT3G53260.1	PAL2, ATPAL2 - phenylalanine ammonia-lyase 2	0.000727126	8.45178	0.169566	0.403241	0.849783	0.511624	0.57388	0.57357	0.100545	0.0979196	0.0437348	0.130243	0.329786	0.0954749	0.0896203	0.0309731	41.34	1	1	4h	24h	22017.7	6279.28	26126	47398.7	38131.6	43891.6	82208.3	106985	83548.2	83589.9	65217.1	15400.9	72460	52324.7	59404.4	69296.1	50708.6	64084.8	6930.72	12706.6	12633	106985	0.205803	0.0586933	0.244203	0.443042	0.356421
AT3G48000.1;AT1G23800.1	ALDH2B4, ALDH2, ALDH2A - aldehyde dehydrogenase 2B4	0.000738853	1.23217	0.761703	0.758567	0.777408	0.858363	0.858506	0.934686	0.923626	0.0249599	0.0239535	0.024783	0.0526046	0.043715	0.0865884	0.0439937	896.56	14	14	10h	2h	6.64353e+06	6.97014e+06	6.55084e+06	6.93627e+06	6.54818e+06	6.59704e+06	6.9777e+06	6.99482e+06	6.60776e+06	8.10875e+06	7.34447e+06	7.27015e+06	7.29251e+06	8.01507e+06	7.41957e+06	7.38126e+06	8.53831e+06	8.82431e+06	7.73383e+06	8.5021e+06	8.21516e+06	8.82431e+06	0.752867	0.789879	0.742363	0.786041	0.742062
AT2G24140.1	Protein of unknown function, DUF593	0.000747556	3.64873	0.280131	0.208526	0.229178	0.341538	0.270706	0.449572	0.760854	0.0573001	0.0683453	0.0264294	0.0417485	0.0159766	0.121913	0.307092	30.65	1	1	24h	2h	274848	377479	264361	141378	271280	269711	253817	276703	219429	320622	405704	391307	276639	311164	298042	409849	417432	643877	1.09078e+06	946826	452171	1.09078e+06	0.251973	0.346062	0.242358	0.129612	0.248702
AT2G30870.1	ATGSTF10, ERD13, ATGSTF4, GSTF10 - glutathione S-transferase PHI 10	0.000774454	1.83896	0.478728	0.469172	0.504544	0.558118	0.56714	0.55738	0.862787	0.0281699	0.0316612	0.0544194	0.110336	0.0331463	0.095837	0.12123	380.99	7	6	24h	2h	4.05467e+06	4.1596e+06	3.71227e+06	3.66542e+06	3.84065e+06	4.18241e+06	4.42529e+06	3.66887e+06	4.47552e+06	3.75587e+06	4.5642e+06	5.58431e+06	4.48093e+06	5.01518e+06	4.63304e+06	4.61031e+06	3.84214e+06	5.43355e+06	8.30432e+06	6.7945e+06	6.39578e+06	8.30432e+06	0.488259	0.500896	0.447029	0.441387	0.462487
AT3G46970.1	ATPHS2, PHS2 - alpha-glucan phosphorylase 2	0.000799997	1.36836	0.95365	0.883399	0.717399	0.715443	0.703038	0.696932	0.857568	0.044256	0.0177727	0.0813141	0.0657257	0.0462536	0.0379452	0.109093	1525.08	27	25	0h	10h	7.0824e+06	7.76717e+06	7.37192e+06	6.70212e+06	6.94014e+06	6.94228e+06	6.28977e+06	5.10077e+06	5.32595e+06	6.14582e+06	5.28613e+06	5.23896e+06	5.21106e+06	5.87238e+06	5.29842e+06	5.75113e+06	5.27901e+06	5.20943e+06	7.49041e+06	6.69544e+06	5.79679e+06	7.76717e+06	0.911838	1	0.949113	0.862877	0.893522
AT5G56350.1;AT4G26390.1	Pyruvate kinase family protein	0.000832497	1.9351	0.531137	0.505273	0.474831	0.648975	0.571695	0.635199	0.918846	0.127241	0.049524	0.0658868	0.0604343	0.0392086	0.0879553	0.0720072	286.03	6	5	24h	4h	436308	474210	292182	421455	375219	347459	402928	367539	304734	445548	487309	536673	446691	450438	397408	412978	545754	479604	754795	674742	651084	754795	0.578048	0.628263	0.387101	0.55837	0.497114
AT3G24170.1	ATGR1, GR1 - glutathione-disulfide reductase	0.000845496	1.58859	0.606313	0.532754	0.552503	0.703851	0.58085	0.622019	0.846329	0.0377287	0.0190041	0.0660705	0.0906354	0.0430924	0.020178	0.133171	422.27	6	6	24h	2h	2.00821e+06	2.27245e+06	2.11833e+06	1.8722e+06	1.80839e+06	1.94206e+06	2.11099e+06	1.67829e+06	2.0418e+06	2.54371e+06	2.12891e+06	2.75579e+06	2.12062e+06	2.14088e+06	1.86876e+06	2.1063e+06	2.22788e+06	2.23057e+06	3.51798e+06	2.72405e+06	2.69008e+06	3.51798e+06	0.570842	0.645953	0.602145	0.53218	0.514043
AT2G04390.1;AT2G05220.1;AT3G10610.1	Ribosomal S17 family protein	0.000860319	2.9862	0.761946	0.584306	0.534576	0.597963	0.255155	0.326494	0.614877	0.212469	0.0890459	0.145951	0.115919	0.0904777	0.0573791	0.128743	45.37	1	1	0h	8h	215907	183946	310966	150052	193577	201470	161582	213768	123355	171134	159665	227040	104536	84516.2	48982.2	83762.6	119448	101376	176373	236541	160705	310966	0.694308	0.591529	1	0.482535	0.6225
AT2G24200.1;AT2G24200.3	Cytosol aminopeptidase family protein	0.00092019	1.6357	0.633687	0.538834	0.537958	0.66975	0.596179	0.742363	0.879936	0.0631406	0.0494337	0.0066936	0.0299558	0.0198641	0.167842	0.113178	1500.98	21	13	24h	4h	7.21112e+06	7.9022e+06	6.46887e+06	6.05522e+06	5.58959e+06	6.70685e+06	6.19493e+06	6.05988e+06	6.06703e+06	7.60253e+06	7.26387e+06	7.94402e+06	6.605e+06	7.02556e+06	6.67416e+06	7.06448e+06	7.61393e+06	1.06051e+07	1.13527e+07	9.81554e+06	8.8007e+06	1.13527e+07	0.63519	0.696063	0.569809	0.533372	0.492358
AT5G05730.1;AT2G29690.1;AT5G05730.2	ASA1, TRP5, AMT1, WEI2, JDL1 - anthranilate synthase alpha subunit 1	0.00103983	3.86648	0.181549	0.198727	0.216425	0.297316	0.264872	0.528395	0.701954	0.0319988	0.0211598	0.0622476	0.0284332	0.0224814	0.40852	0.100103	349.34	6	5	24h	0h	103565	104202	139185	134160	111031	134591	93831.5	170748	149024	170494	191098	206599	171058	181744	153387	180696	192080	637023	519419	423298	398766	637023	0.162576	0.163577	0.218493	0.210604	0.174297
AT1G27020.1	unknown protein	0.00111955	6.88607	0.119197	0.13615	0.139634	0.12842	0.137884	0.35449	0.820796	0.0329626	0.023291	0.0185877	0.0375857	0.0221244	0.374772	0.237729	195.47	3	3	24h	0h	31503.6	23250.8	18183.2	33191.7	25786	24334	25522.4	32755	27166.3	18567.8	26113.6	33899.9	24568.4	33200.8	26603.3	31973.7	24475.4	160467	185873	203970	112410	203970	0.154452	0.113991	0.0891462	0.162728	0.12642
AT4G10040.1	CYTC-2 - cytochrome c-2	0.001133	3.94091	0.661227	0.428709	0.606753	0.167785	0.51094	0.421553	0.624655	0.299651	0.11708	0.138593	0.0286746	0.150694	0.164182	0.139276	155.88	3	1	0h	6h	16774.3	38929.7	21520	21767.4	12952.4	15348.7	29820.5	19989	21052.7	5251.62	7301.94	7041.96	13769.9	20437.9	25464.5	11101.8	14625.7	23505.3	30222.2	19562.5	23168.4	38929.7	0.430887	1	0.552792	0.559146	0.332712
AT1G75040.1	PR5, PR-5 - pathogenesis-related gene 5	0.00119249	2.40645	0.398398	0.318475	0.318875	0.436004	0.419389	0.521192	0.766394	0.0944735	0.0282843	0.045648	0.0625655	0.0954673	0.0709606	0.221188	567.58	10	10	24h	2h	1.87198e+06	2.25536e+06	1.38582e+06	1.5248e+06	1.56239e+06	1.31997e+06	1.71403e+06	1.34733e+06	1.35134e+06	1.73313e+06	2.30929e+06	1.99113e+06	1.85282e+06	2.41005e+06	1.54076e+06	2.22182e+06	2.78203e+06	2.20858e+06	4.61277e+06	3.40888e+06	2.58395e+06	4.61277e+06	0.405825	0.488939	0.300431	0.33056	0.338709
AT1G64510.1	Translation elongation factor EF1B/ribosomal protein S6 family protein	0.00135159	1.93929	0.837033	0.547191	0.447353	0.456991	0.431618	0.599696	0.45056	0.150191	0.0158249	0.0148756	0.123308	0.0572497	0.024596	0.0810427	58.25	1	1	0h	8h	1.72084e+06	1.38858e+06	1.21178e+06	923832	928069	972975	767699	745350	796415	910862	906960	541399	739979	645637	842614	987556	1.03654e+06	1.07184e+06	646702	923555	755761	1.72084e+06	1	0.80692	0.70418	0.536851	0.539313
AT5G39050.1	HXXXD-type acyl-transferase family protein	0.00138114	9.34522	0.0772221	0.129816	0.216099	0.123208	0.277339	0.364781	0.721658	0.0223814	0.0276362	0.0498701	0.0490102	0.0366507	0.302805	0.389826	84.94	2	2	24h	0h	7300.71	4968.57	4247.87	8840.79	11400.3	7525.51	18521.4	11533.1	16167.3	9450.42	11897.7	5004.98	17479.9	19222.4	22618.2	11658.6	15528.4	50836.5	19686.8	71297.1	63372.5	71297.1	0.102398	0.0696882	0.0595799	0.123999	0.159898
AT4G21210.1;AT3G01200.1;AT4G21210.2	ATRP1, RP1 - PPDK regulatory protein	0.00165338	1.61053	0.565644	0.885046	0.620862	0.675366	0.666083	0.747137	0.910985	0.124845	0.00833747	0.0290189	0.109394	0.0527633	0.0950228	0.077089	256.81	6	6	24h	0h	317585	293861	437845	546324	552826	542644	393028	363235	395459	346726	481463	424641	384270	447876	403464	529742	425026	431199	618346	535867	535699	618346	0.513603	0.475237	0.70809	0.883524	0.894039
AT1G77510.1	ATPDIL1-2, PDI6, ATPDI6, PDIL1-2 - PDI-like 1-2	0.00166176	1.97066	0.420015	0.424364	0.505885	0.60188	0.634659	0.687638	0.827708	0.0108199	0.0870817	0.029781	0.131073	0.11053	0.15413	0.149259	312.56	7	2	24h	0h	104406	109707	105807	94243.9	95729.3	133260	136994	125692	122641	124957	143821	189667	193542	145021	144850	137468	215463	170835	253896	187300	189260	253896	0.411215	0.432095	0.416734	0.371191	0.377041
AT2G25450.1	2-oxoglutarate (2OG) and Fe(II)-dependent oxygenase superfamily protein	0.00180103	1.67776	0.580285	0.57964	0.538438	0.726867	0.674218	0.662202	0.90337	0.0876785	0.0456952	0.0154397	0.0622632	0.125896	0.0500518	0.111497	705.1	9	9	24h	4h	1.92628e+06	2.17141e+06	1.59947e+06	1.7392e+06	1.91497e+06	2.03666e+06	1.78288e+06	1.79893e+06	1.7045e+06	2.40036e+06	2.16506e+06	2.57086e+06	1.78859e+06	2.61234e+06	2.21845e+06	1.98744e+06	2.20588e+06	2.30809e+06	3.03939e+06	2.55715e+06	3.27262e+06	3.27262e+06	0.588606	0.663507	0.488743	0.531441	0.585148
AT4G16760.1;AT2G35690.1	ACX1, ATACX1 - acyl-CoA oxidase 1	0.00182391	2.05425	0.565247	0.407666	0.45686	0.522354	0.52562	0.649929	0.837449	0.141062	0.0286112	0.0283311	0.027623	0.0650822	0.138474	0.144607	321.79	7	7	24h	2h	839791	853118	526836	490957	548948	561012	621770	555300	617036	716763	689427	645113	611598	779885	672646	713425	782652	1.05622e+06	1.03314e+06	946544	1.30901e+06	1.30901e+06	0.641545	0.651726	0.402468	0.37506	0.419361
AT3G23940.1	dehydratase family	0.00187462	1.26348	0.912536	0.778504	0.770605	0.739625	0.722242	0.771108	0.731557	0.0827746	0.0233564	0.0324613	0.0505313	0.0188402	0.0252777	0.0368795	660.85	15	14	0h	8h	4.14865e+06	4.59846e+06	3.84167e+06	3.60629e+06	3.46179e+06	3.67169e+06	3.56024e+06	3.3867e+06	3.68385e+06	3.66918e+06	3.27759e+06	3.25664e+06	3.4159e+06	3.24592e+06	3.3018e+06	3.41603e+06	3.64017e+06	3.58154e+06	3.22138e+06	3.31919e+06	3.55154e+06	4.59846e+06	0.902182	1	0.835425	0.784237	0.752815
AT2G04400.1	Aldolase-type TIM barrel family protein	0.00189079	2.93113	0.261471	0.283226	0.28696	0.317106	0.392137	0.613414	0.766406	0.0660414	0.0479959	0.0193141	0.118856	0.0567649	0.335028	0.158672	171.28	4	4	24h	0h	136163	163914	222328	151950	203352	210568	176272	197954	199104	168735	302513	162312	257367	300713	225389	271437	288150	665982	514650	613903	402685	665982	0.204455	0.246123	0.333835	0.228159	0.305342
AT1G53280.1	Class I glutamine amidotransferase-like superfamily protein	0.00207054	1.35933	0.885183	0.779298	0.758725	0.721679	0.760369	0.651189	0.823114	0.103413	0.0403158	0.0215602	0.0341639	0.0229682	0.0591504	0.0438237	337.56	9	9	0h	10h	1.1659e+06	1.36174e+06	1.08853e+06	1.09686e+06	997983	1.08877e+06	1.00064e+06	1.05767e+06	1.04125e+06	938052	1.0309e+06	979266	1.02444e+06	1.01113e+06	1.07072e+06	979391	847593	833269	1.13434e+06	1.05561e+06	1.17266e+06	1.36174e+06	0.856184	1	0.799366	0.80548	0.732872
AT1G79920.1;AT1G79930.1	Heat shock protein 70 (Hsp 70) family protein	0.00210771	1.26288	0.747418	0.790339	0.822957	0.893929	0.829063	0.909221	0.943901	0.0596262	0.0433499	0.0660963	0.0536122	0.0196461	0.0126624	0.0517263	1491.22	22	22	24h	0h	4.46406e+06	4.9255e+06	5.23714e+06	5.29562e+06	5.34095e+06	4.83007e+06	5.15256e+06	5.86478e+06	5.08765e+06	5.62675e+06	5.63203e+06	6.23511e+06	5.54318e+06	5.39311e+06	5.2882e+06	5.8729e+06	5.89464e+06	6.02559e+06	6.52322e+06	6.09013e+06	5.85847e+06	6.52322e+06	0.684334	0.755072	0.802847	0.811811	0.818761
AT1G20510.1	OPCL1 - OPC-8:0 CoA ligase1	0.00223691	2.93587	0.348903	0.272839	0.353579	0.577188	0.540605	0.580759	0.80102	0.143052	0.0756694	0.0387086	0.118273	0.110718	0.05464	0.220147	30.88	1	1	24h	2h	18482.7	22372.6	9093.93	9666.18	12551.4	16842.4	14810.3	17433.7	18374.7	28922	32370.8	21338.1	21998.1	31831.4	23564.1	25119.3	30334	27688.8	47720.3	26939.4	40015.1	47720.3	0.387314	0.468827	0.190567	0.202559	0.26302
AT5G43380.1	TOPP6 - type one serine/threonine protein phosphatase 6	0.00228421	4.64141	0.169363	0.186197	0.232573	0.309845	0.392757	0.306257	0.786085	0.0701327	0.0376047	0.0908454	0.0862715	0.141394	0.164704	0.185779	24.21	1	1	24h	0h	23872.1	10070.1	16166.6	18717.9	21881.6	14489.8	26619.9	12722.8	29467.4	25411.2	40378.1	25882.9	53494.7	36926	25782.2	19983.8	21693	48933.9	65603.7	68349.6	98621.7	98621.7	0.242057	0.102108	0.163925	0.189796	0.221874
AT5G14260.1	Rubisco methyltransferase family protein	0.0023314	1.33619	0.793866	0.931259	0.832874	0.840338	0.825819	0.802232	0.696953	0.0438151	0.0717047	0.0548829	0.0668332	0.0324604	0.0322073	0.0317854	691.37	10	10	2h	24h	1.74068e+06	1.8638e+06	1.94324e+06	2.18232e+06	1.99611e+06	2.32941e+06	1.97049e+06	1.7998e+06	2.05002e+06	2.13635e+06	1.85246e+06	1.88366e+06	1.85851e+06	1.90592e+06	2.00658e+06	1.93252e+06	1.88759e+06	1.78607e+06	1.68391e+06	1.64567e+06	1.54089e+06	2.32941e+06	0.747262	0.800116	0.834221	0.936857	0.856919
AT3G22200.2;AT3G22200.1	POP2 - Pyridoxal phosphate (PLP)-dependent transferases superfamily protein	0.00253576	1.31631	0.812125	0.718779	0.764233	0.843331	0.746142	0.752062	0.946137	0.0216579	0.0568259	0.0194009	0.0853394	0.0185834	0.0663555	0.0578272	596.56	11	11	24h	2h	2.93765e+06	3.04179e+06	2.88723e+06	2.40472e+06	2.62476e+06	2.81804e+06	2.85469e+06	2.71386e+06	2.77523e+06	3.01823e+06	2.78713e+06	3.40199e+06	2.65259e+06	2.70668e+06	2.787e+06	2.46357e+06	2.82617e+06	2.92116e+06	3.63928e+06	3.22087e+06	3.46963e+06	3.63928e+06	0.807205	0.83582	0.793351	0.660767	0.721231
AT2G38230.1	ATPDX1.1, PDX1.1 - pyridoxine biosynthesis 1.1	0.00255997	1.48357	0.613255	0.787413	0.909808	0.86262	0.837645	0.835507	0.710693	0.0349754	0.036898	0.0825738	0.0851023	0.0782991	0.102747	0.0866804	788.92	10	7	4h	0h	1.84698e+06	1.95056e+06	2.06989e+06	2.58325e+06	2.57503e+06	2.37544e+06	2.67234e+06	3.18923e+06	2.84319e+06	2.56188e+06	2.62933e+06	3.06206e+06	2.78667e+06	2.84273e+06	2.38492e+06	2.77771e+06	2.92079e+06	2.29538e+06	2.582e+06	2.1512e+06	2.06649e+06	3.18923e+06	0.579132	0.611608	0.649024	0.809992	0.807414
AT4G34120.1	LEJ1, CDCP1 - Cystathionine beta-synthase (CBS) family protein	0.00264731	1.34208	0.675218	0.720757	0.754061	0.654756	0.715568	0.878733	0.845066	0.0335386	0.0413685	0.0667146	0.0225562	0.0116964	0.116909	0.0771932	310.09	5	5	10h	6h	1.33385e+06	1.236e+06	1.35919e+06	1.46293e+06	1.3083e+06	1.4228e+06	1.3983e+06	1.37795e+06	1.61157e+06	1.26013e+06	1.31783e+06	1.23201e+06	1.40201e+06	1.36177e+06	1.40005e+06	1.48719e+06	1.68645e+06	1.93964e+06	1.54927e+06	1.81197e+06	1.55614e+06	1.93964e+06	0.687681	0.637233	0.700742	0.754228	0.674507
AT1G35680.1	Ribosomal protein L21	0.00272054	1.97582	0.82919	0.567494	0.536074	0.428056	0.557871	0.81504	0.845762	0.017749	0.0843212	0.0348689	0.121002	0.112166	0.171102	0.204424	274.1	3	3	24h	6h	1.17061e+06	1.19787e+06	1.14776e+06	790618	689169	926708	779520	792410	701329	800794	530058	484346	954983	771426	639278	913686	1.14529e+06	1.39726e+06	1.41352e+06	1.30523e+06	867752	1.41352e+06	0.828152	0.847436	0.811983	0.559325	0.487554
AT3G04720.1	PR4, HEL, PR-4 - pathogenesis-related 4	0.00284107	7.3033	0.149291	0.0976933	0.0901873	0.182565	0.159666	0.166008	0.658665	0.0707284	0.0216817	0.0170796	0.114226	0.0937675	0.0618543	0.335745	50	1	1	24h	4h	233486	423261	172179	162637	226811	152984	139642	201563	159551	225121	581778	206777	167721	493084	225725	199518	427456	294768	1.8508e+06	1.19782e+06	608553	1.8508e+06	0.126154	0.228691	0.0930291	0.087874	0.122547
AT5G13650.1;AT5G13650.2	elongation factor family protein	0.00292538	1.82476	0.487609	0.821144	0.887075	0.859483	0.889772	0.808338	0.570247	0.187218	0.119793	0.0410686	0.0332663	0.097067	0.120875	0.121671	412.46	8	8	8h	0h	671125	784665	1.33974e+06	1.82298e+06	1.50657e+06	1.37818e+06	1.60464e+06	1.73867e+06	1.74241e+06	1.68602e+06	1.56955e+06	1.67197e+06	1.62868e+06	1.91105e+06	1.56146e+06	1.75301e+06	1.58501e+06	1.2963e+06	1.35822e+06	959325	951759	1.91105e+06	0.351182	0.410594	0.701052	0.953919	0.788347
AT5G02500.1;AT1G16030.1;AT5G02500.2	HSC70-1, HSP70-1, AT-HSC70-1, HSC70 - heat shock cognate protein 70-1	0.00296252	1.41475	0.629153	0.691952	0.781433	0.890091	0.854774	0.870286	0.870869	0.0342523	0.0244999	0.0454206	0.111359	0.089754	0.0873527	0.117747	2801.36	39	14	6h	0h	1.21403e+07	1.09499e+07	1.1931e+07	1.33534e+07	1.24914e+07	1.26721e+07	1.4297e+07	1.54247e+07	1.3776e+07	1.69367e+07	1.4271e+07	1.83385e+07	1.4553e+07	1.77351e+07	1.52922e+07	1.63278e+07	1.44447e+07	1.76713e+07	1.85547e+07	1.56446e+07	1.42769e+07	1.85547e+07	0.654299	0.590142	0.643019	0.719678	0.67322
AT3G22950.1	ATARFC1, ARFC1 - ADP-ribosylation factor C1	0.00299873	9.46894	0.574442	0.220613	0.289731	0.389742	0.152867	0.0813234	0.770047	0.186441	0.0788247	0.0153858	0.323552	0.0407302	0.041757	0.37761	55.3	1	1	24h	10h	45940.8	27418.4	26899.8	17533.7	8371.14	12599.4	16910.4	15934.7	17722.4	19244	5801.77	42977	7765.44	11616.3	7298.55	2082.37	6855.22	5256	56775.3	19445.4	58177.6	58177.6	0.789664	0.471288	0.462374	0.301383	0.143889
AT1G27950.1	LTPG1 - glycosylphosphatidylinositol-anchored lipid protein transfer 1	0.00300031	1.68683	0.58906	0.67629	0.745308	0.844337	0.603081	0.645522	0.500548	0.0886726	0.0416144	0.0274635	0.148651	0.115546	0.0311428	0.0255944	160.69	3	3	6h	24h	434725	380385	320774	449692	450584	403815	498195	463410	475574	452421	532948	642767	464440	316191	382291	426533	426422	391806	340466	315117	309625	642767	0.676334	0.591793	0.499052	0.699619	0.701006
AT4G39970.1	Haloacid dehalogenase-like hydrolase (HAD) superfamily protein	0.00300904	1.35072	0.942385	0.911649	0.894741	0.868227	0.862138	0.889544	0.697688	0.0537524	0.0604867	0.081168	0.0348482	0.0992746	0.0314586	0.0411572	406.37	8	7	0h	24h	2.09585e+06	2.18963e+06	2.34544e+06	2.0731e+06	2.0406e+06	2.30095e+06	2.29807e+06	1.91887e+06	2.07874e+06	2.03069e+06	1.95763e+06	2.1208e+06	1.86754e+06	1.90884e+06	2.28989e+06	2.14467e+06	2.11103e+06	2.00341e+06	1.63997e+06	1.53811e+06	1.73107e+06	2.34544e+06	0.893585	0.933569	1	0.883885	0.87003
AT3G49120.1;AT3G32980.1;AT3G49110.1	ATPERX34, PERX34, PRXCB, ATPCB, PRX34 - peroxidase CB	0.00302415	2.65417	0.484107	0.302116	0.363631	0.535374	0.480219	0.483096	0.801869	0.172002	0.0482393	0.0652254	0.121728	0.0303053	0.0892532	0.173995	611.02	9	9	24h	2h	2.12245e+06	2.80345e+06	1.32449e+06	1.21316e+06	1.15032e+06	1.53719e+06	1.88601e+06	1.36575e+06	1.44314e+06	2.27843e+06	1.79353e+06	2.84035e+06	2.0627e+06	1.93837e+06	2.19913e+06	1.7336e+06	2.011e+06	2.49273e+06	3.14886e+06	2.90049e+06	4.30373e+06	4.30373e+06	0.493165	0.651402	0.307755	0.281887	0.267286
AT5G45020.1;AT4G19880.1;AT4G19880.2	Glutathione S-transferase family protein	0.00303628	3.79734	0.374986	0.3045	0.247836	0.501526	0.394979	0.536222	0.94112	0.118311	0.0277965	0.0771459	0.183058	0.0790215	0.22641	0.0775551	96.79	3	2	24h	4h	23831.3	40079.3	24225.3	23393.7	21946.9	26228.1	26124.4	14393.4	17733.1	50832	43809.3	23236	34104.2	34919	23811.7	21533.5	51851.1	52647.7	78345.8	76004.4	66848.2	78345.8	0.30418	0.511569	0.30921	0.298596	0.280129
AT4G17830.1	Peptidase M20/M25/M40 family protein	0.00305773	1.61171	0.649744	0.51472	0.569648	0.585155	0.608239	0.718067	0.829581	0.0478254	0.0379026	0.0521415	0.0741378	0.0408721	0.0580329	0.165356	142.71	3	3	24h	2h	294344	284285	254977	205753	237695	216926	218209	259941	252696	247841	283086	219812	241349	263076	275930	301848	285307	334107	427659	350228	286447	427659	0.688268	0.664748	0.596215	0.481116	0.555805
AT2G30110.1;AT5G06460.1	ATUBA1, MOS5, UBA1 - ubiquitin-activating enzyme 1	0.00305978	1.44188	0.607605	0.631678	0.650013	0.745095	0.656124	0.667313	0.876092	0.0565174	0.00447379	0.0728853	0.0945703	0.0313515	0.0254306	0.108138	553.92	12	12	24h	0h	991987	1.09836e+06	912790	1.03251e+06	1.04282e+06	1.04679e+06	1.1832e+06	1.08521e+06	944324	1.13095e+06	1.14443e+06	1.4073e+06	1.03826e+06	1.13839e+06	1.06629e+06	1.14707e+06	1.06836e+06	1.08281e+06	1.64753e+06	1.36335e+06	1.31928e+06	1.64753e+06	0.602107	0.66667	0.554037	0.626702	0.632962
AT2G36580.1	Pyruvate kinase family protein	0.00308287	3.74095	0.235951	0.291567	0.350494	0.334075	0.326473	0.426906	0.882682	0.13836	0.0461299	0.0892079	0.149117	0.0261949	0.0313904	0.113672	379.73	8	2	24h	0h	31140.3	32258.3	80359.3	69729.7	56156.2	51756.9	90238.9	69126.7	54179.7	83961.2	86667.3	32912.9	62767.3	72421.6	63721.4	83189.1	82852.7	94059	156998	203090	177703	203090	0.153333	0.158837	0.395683	0.343344	0.276509
AT2G16950.1;AT2G16950.2	TRN1, ATTRN1 - transportin 1	0.00309119	2.64347	0.384969	0.573656	0.446486	0.526733	0.359761	0.472322	0.951017	0.0892852	0.286619	0.106043	0.0580248	0.0327069	0.0159953	0.057655	109.83	2	2	24h	8h	23064.5	14737.5	22547.7	46807.8	18118.6	25002.9	20997.7	19338.2	29657.5	24051.7	29646.6	28875	20370.9	16979.8	19047.2	25458.2	24788.5	23796.9	52255	50456	46375.2	52255	0.441383	0.28203	0.431495	0.895756	0.346734
AT1G24100.1	UGT74B1 - UDP-glucosyl transferase 74B1	0.00321045	1.46187	0.729163	0.628135	0.660319	0.835217	0.711648	0.808716	0.918253	0.0497858	0.0461725	0.0769414	0.115239	0.0155258	0.108616	0.0712729	169.88	4	4	24h	2h	425532	487787	455008	366942	387782	424018	402951	370764	465420	454283	515164	597899	442071	437356	456031	466192	467100	584322	553974	543669	625524	625524	0.680281	0.779805	0.727403	0.586615	0.619931
AT5G09590.1;AT4G32208.1	MTHSC70-2, HSC70-5 - mitochondrial HSO70 2	0.00342799	1.40903	0.700977	0.690751	0.739178	0.779555	0.777002	0.767305	0.973285	0.037148	0.0230918	0.0942319	0.0888171	0.0666482	0.0552858	0.0263832	596	12	7	24h	2h	542888	516511	574155	534506	555456	519760	497937	643895	580745	639691	650829	526151	663173	577824	569726	551460	599524	637140	776798	735820	755522	776798	0.698878	0.664923	0.73913	0.688088	0.715058
AT2G27280.1	Coiled-coil domain-containing protein 55 (DUF2040)	0.00349684	1.51463	0.649907	0.807692	0.814853	0.72605	0.728516	0.847919	0.984368	0.0395856	0.0436	0.0319168	0.130251	0.0941122	0.0619705	0.0254362	32.96	1	1	24h	0h	103336	115586	105285	141287	134817	126814	129709	140135	136646	133996	132458	95736.9	137663	106542	119216	129485	144139	149361	158804	166284	165966	166284	0.621443	0.695112	0.633164	0.849674	0.810766
AT3G13930.1	Dihydrolipoamide acetyltransferase, long form protein	0.00351708	1.33628	0.683346	0.690721	0.714097	0.893301	0.668499	0.677854	0.853887	0.0528654	0.0390213	0.0596873	0.100586	0.0494773	0.0671704	0.0760063	425.57	8	6	6h	8h	795499	861561	738131	772377	789999	858665	908146	825275	769557	934941	1.0278e+06	1.16836e+06	840256	724750	778145	706165	860103	809675	1.01078e+06	903012	1.07916e+06	1.16836e+06	0.680866	0.737408	0.631765	0.661075	0.676158
AT3G43300.1	ATMIN7, BEN1 - HOPM interactor 7	0.00353363	2.35073	0.508403	0.647947	0.381112	0.464141	0.380857	0.501957	0.895291	0.167464	0.0673103	0.0973887	0.108754	0.0519634	0.0660997	0.159879	158.27	3	3	24h	8h	51996.7	26131.9	47220.4	56348.4	56541	46864.7	28328.9	25245.3	40390.5	28293	45733.3	40409.6	26382.9	34076.2	33442.8	39680	47298.6	36781	82184.8	80098.2	58454.9	82184.8	0.63268	0.317966	0.574565	0.685631	0.687975
AT4G21580.1;AT4G21580.2	oxidoreductase, zinc-binding dehydrogenase family protein	0.00364501	1.59135	0.671568	0.565458	0.627908	0.600373	0.583318	0.744886	0.899839	0.0995059	0.0462899	0.0675244	0.0562866	0.0318301	0.134865	0.0869244	224.28	5	5	24h	2h	491847	560548	415605	422885	374194	438972	438923	420331	513311	457945	390238	464191	406095	418098	450900	430816	582644	614809	623275	615067	728643	728643	0.675017	0.769304	0.570382	0.580374	0.513549
AT2G17265.1	HSK, DMR1 - homoserine kinase	0.0039093	1.32758	0.979468	0.890094	0.880809	0.952413	0.84742	0.737782	0.876983	0.029163	0.0193372	0.0485647	0.0121977	0.0331536	0.072317	0.114092	436.96	6	6	0h	10h	804103	766642	810329	738919	708995	715893	670211	724231	746794	761320	780971	773015	707336	656315	696417	574387	554611	664542	621164	704965	805806	810329	0.992316	0.946087	1	0.911875	0.874947
AT4G15560.1	CLA1, DEF, CLA, DXS, DXPS2 - Deoxyxylulose-5-phosphate synthase	0.00403838	3.26228	0.305798	0.763683	0.714747	0.654332	0.588754	0.34051	0.234095	0.0602956	0.204674	0.0932969	0.125409	0.2607	0.157765	0.112481	56.99	1	1	2h	24h	15067.2	22091.7	17353.7	59421	38196.7	38518.7	46563.4	44687.8	36161.8	42611.2	43731.3	30300.7	52290.2	22413.1	30249.8	29566.7	20315.4	10818.2	19337.4	6444.61	15948.4	59421	0.253567	0.371782	0.292046	1	0.642815
AT3G54160.1	RNI-like superfamily protein	0.00412068	1.72852	0.909918	0.734478	0.604551	0.720676	0.625524	0.526414	0.688426	0.133371	0.0785968	0.0338249	0.142577	0.0539502	0.0939229	0.0354038	28.74	1	1	0h	10h	748782	989533	962867	744135	641808	794427	562265	628471	603934	665386	602117	871896	572319	677195	607414	468137	466359	628217	671563	652029	720069	989533	0.756702	1	0.973052	0.752007	0.648597
AT2G34070.1	TBL37 - TRICHOME BIREFRINGENCE-LIKE 37	0.00412516	2.83911	0.896684	0.668392	0.541053	0.589424	0.381245	0.315833	0.580578	0.113338	0.0360047	0.0983483	0.317847	0.09469	0.0950215	0.0464576	23.7	1	1	0h	10h	1.77092e+06	1.93629e+06	1.50151e+06	1.2341e+06	1.27787e+06	1.37063e+06	1.24702e+06	867642	1.02824e+06	690036	891485	1.84237e+06	806015	530606	877980	440586	587789	806257	1.10137e+06	1.0478e+06	1.22333e+06	1.93629e+06	0.914594	1	0.775457	0.637352	0.659959
AT1G29660.1	GDSL-like Lipase/Acylhydrolase superfamily protein	0.00413278	1.46458	0.939437	0.876362	0.889019	0.888335	0.749093	0.689204	0.641436	0.0431081	0.0602314	0.1172	0.0763452	0.0520754	0.0401744	0.142707	554.29	10	10	0h	24h	2.11972e+06	1.93663e+06	2.00308e+06	2.01968e+06	1.76165e+06	1.87126e+06	2.15002e+06	1.6479e+06	1.9363e+06	2.08341e+06	1.75707e+06	1.88933e+06	1.71455e+06	1.49204e+06	1.6251e+06	1.58066e+06	1.44383e+06	1.42092e+06	1.71766e+06	1.30023e+06	1.11941e+06	2.15002e+06	0.985907	0.900751	0.931655	0.939375	0.819364
AT1G35720.1	ANNAT1, OXY5, ATOXY5 - annexin 1	0.00417885	5.06294	0.417654	0.706436	0.661758	0.368784	0.210323	0.139531	0.288206	0.0534055	0.24288	0.313562	0.0725274	0.20376	0.0518775	0.100224	190.12	4	4	2h	10h	190035	146877	172853	314207	370068	177963	154914	245943	406849	126591	183172	140354	39041.9	36385.5	181281	80499.4	40097.4	49706.8	79519.2	111739	160510	406849	0.467091	0.361012	0.424858	0.772294	0.909595
AT5G40950.1	RPL27 - ribosomal protein large subunit 27	0.00428621	1.96085	0.80603	0.557051	0.510842	0.411061	0.510898	0.71521	0.722822	0.173227	0.0814029	0.0767538	0.0787939	0.0534051	0.156359	0.124328	251.51	3	3	0h	6h	3.10248e+06	2.33104e+06	2.06856e+06	2.01076e+06	1.52439e+06	1.64957e+06	1.59324e+06	1.81871e+06	1.34267e+06	1.53814e+06	1.23306e+06	1.05473e+06	1.76333e+06	1.55605e+06	1.43578e+06	1.6772e+06	2.61316e+06	2.36641e+06	2.42519e+06	2.50301e+06	1.79941e+06	3.10248e+06	1	0.751346	0.666743	0.648114	0.491345
AT3G09440.1	Heat shock protein 70 (Hsp 70) family protein	0.00458095	1.4827	0.569019	0.603432	0.726631	0.734622	0.693338	0.843684	0.772017	0.048966	0.0223336	0.0367425	0.0130262	0.031358	0.135469	0.140672	1834.08	29	9	10h	0h	3.38685e+06	2.8499e+06	3.15965e+06	3.2236e+06	3.28156e+06	3.45951e+06	4.20683e+06	3.98955e+06	3.80272e+06	3.96683e+06	4.10878e+06	4.05544e+06	3.61727e+06	3.92258e+06	3.90946e+06	4.18573e+06	4.24186e+06	5.50444e+06	5.0428e+06	4.21009e+06	3.49567e+06	5.50444e+06	0.615294	0.517746	0.574018	0.585636	0.596165
AT2G21620.1;AT2G21620.2	RD2 - Adenine nucleotide alpha hydrolases-like superfamily protein	0.00474404	1.88362	0.65407	0.550583	0.540529	0.597852	0.505528	0.605275	0.952221	0.112092	0.057496	0.0851907	0.14877	0.105434	0.0409677	0.0452889	334.58	5	5	24h	8h	958275	1.13736e+06	806195	744985	788583	909136	832208	660212	905678	834319	693313	1.12479e+06	752556	589267	900993	825411	924821	935117	1.47886e+06	1.34565e+06	1.4001e+06	1.47886e+06	0.647983	0.769082	0.545146	0.503756	0.533237
AT1G17290.1	AlaAT1 - alanine aminotransferas	0.00480927	1.47434	0.635468	0.603382	0.603318	0.72046	0.688793	0.765029	0.889499	0.083414	0.0236608	0.0779414	0.106238	0.0329577	0.046293	0.100957	606.88	12	9	24h	4h	2.89102e+06	2.82594e+06	2.25682e+06	2.61017e+06	2.41578e+06	2.54523e+06	2.82944e+06	2.56035e+06	2.18058e+06	3.0714e+06	3.42594e+06	2.54292e+06	2.91709e+06	2.99716e+06	2.72866e+06	2.99826e+06	3.38439e+06	3.21686e+06	4.18263e+06	3.62387e+06	3.35484e+06	4.18263e+06	0.691197	0.675637	0.53957	0.624049	0.577573
AT5G40760.1	G6PD6 - glucose-6-phosphate dehydrogenase 6	0.00485733	12.7789	0.484283	0.264892	0.249615	0.057565	0.354887	0.73562	0.685513	0.0915821	0.115897	0.0419916	0.0997056	0.114955	0.288967	0.151658	85.88	2	1	10h	6h	9119.47	9570.28	6610.3	4839.21	2490.97	6508.36	3530.79	4566.99	4942.69	3007.33	0	0	4791.21	8474.67	5274.2	7438.19	13578.2	17414.1	9371.31	11794	14647.4	17414.1	0.523684	0.549571	0.379595	0.277891	0.143043
AT1G53850.1	PAE1, ATPAE1 - 20S proteasome alpha subunit E1	0.00496825	1.59583	0.583703	0.512033	0.500557	0.50704	0.470451	0.51093	0.750758	0.0261952	0.0185921	0.0205185	0.0484586	0.0118006	0.0161266	0.216047	545.58	9	2	24h	8h	646948	642782	596136	549667	572287	532359	516431	560582	540222	525876	605325	506978	515756	492135	512073	530586	556670	563493	1.07696e+06	664396	684247	1.07696e+06	0.600719	0.596851	0.553537	0.51039	0.531393
AT4G20850.1	TPP2 - tripeptidyl peptidase ii	0.00501283	1.29925	0.73951	0.736954	0.758343	0.957487	0.811652	0.881741	0.782949	0.0440977	0.067475	0.0395969	0.0486323	0.0750918	0.0935521	0.028027	825.18	16	15	6h	2h	1.65537e+06	1.85541e+06	1.70777e+06	1.91325e+06	1.61264e+06	1.67462e+06	1.71255e+06	1.74968e+06	1.88921e+06	2.35225e+06	2.12751e+06	2.27699e+06	1.86059e+06	1.76198e+06	2.10506e+06	2.15895e+06	2.23906e+06	1.82422e+06	1.81657e+06	1.91649e+06	1.79202e+06	2.35225e+06	0.703738	0.788779	0.726014	0.813368	0.685572
AT2G43590.1	Chitinase family protein	0.00537454	5.14291	0.177887	0.140734	0.137303	0.279694	0.220965	0.340128	0.706137	0.0688685	0.0614282	0.00160658	0.0109116	0.105087	0.115867	0.358249	135.06	2	2	24h	4h	69654.1	68349	31198.5	65724.7	40800.2	27338.3	43115.3	44100.5	43383.5	85131.4	92043.3	88863.3	82168.9	95629.3	32378.8	72857.6	146110	104554	257245	317059	97357.2	317059	0.219688	0.215572	0.0983996	0.207295	0.128683
AT4G34230.1	CAD5, ATCAD5, CAD-5 - cinnamyl alcohol dehydrogenase 5	0.00547683	2.43539	0.463946	0.345234	0.398788	0.532764	0.600632	0.615361	0.840777	0.145884	0.0649353	0.0893615	0.133414	0.130948	0.127213	0.137898	407	7	4	24h	2h	190637	136245	101549	83397.3	115021	120388	94058.9	125308	148895	132739	210506	148737	165936	231175	157542	208010	144428	215818	234723	233876	307817	307817	0.619321	0.442618	0.3299	0.270932	0.373667
AT2G26930.1	ATCDPMEK, PDE277, ISPE, CDPMEK - 4-(cytidine 5'-phospho)-2-C-methyl-D-erithritol kinase	0.0055541	1.45579	0.940385	0.788086	0.8222	0.645962	0.873467	0.710719	0.818002	0.0579939	0.120776	0.0607185	0.0239378	0.0615643	0.0743891	0.104625	256.61	5	5	0h	6h	371642	396633	350687	366795	275966	294981	317893	307213	353228	266012	255561	247056	351359	368033	319944	249410	289241	307032	293690	308003	371646	396633	0.936994	1	0.884161	0.924772	0.695771
AT4G35830.1;AT4G35830.2	ACO1 - aconitase 1	0.00569784	1.41804	0.595428	0.61239	0.613255	0.701373	0.664389	0.741491	0.844343	0.0629826	0.0197951	0.0443711	0.07859	0.0433351	0.0415952	0.138563	1310.32	23	14	24h	0h	4.51478e+06	5.5848e+06	5.0849e+06	5.39273e+06	5.06661e+06	5.15771e+06	5.63031e+06	4.89634e+06	5.11247e+06	5.96454e+06	5.29281e+06	6.62892e+06	5.2506e+06	5.97827e+06	5.71426e+06	5.90332e+06	6.43133e+06	6.57472e+06	8.5006e+06	6.78834e+06	6.24332e+06	8.5006e+06	0.531114	0.656988	0.598182	0.634394	0.59603
AT3G51160.1;AT5G66280.1	MUR1, MUR_1, GMD2 - NAD(P)-binding Rossmann-fold superfamily protein	0.00578125	1.8952	0.381759	0.376823	0.398409	0.424626	0.44359	0.682147	0.714154	0.0343606	0.0201454	0.0396931	0.0644252	0.0820776	0.281759	0.146431	219.68	4	4	24h	2h	307002	299714	258825	287986	298152	268212	309926	325690	267675	374927	280398	307408	322544	402639	280544	440866	349981	755749	425601	646573	546990	755749	0.406222	0.396579	0.342475	0.38106	0.394512
AT5G11580.1	Regulator of chromosome condensation (RCC1) family protein	0.00610645	1.72227	0.692031	0.58331	0.563518	0.807359	0.79137	0.743616	0.97053	0.085122	0.0892497	0.11424	0.188647	0.036585	0.0554719	0.027888	56.07	1	1	24h	4h	71842	73600.7	89323.8	77614	60006.8	60262.8	48900.3	72582.1	69686.9	66700.4	104750	102440	84807.5	92654	91004.8	87548.5	87869.8	76847.9	113081	106811	109353	113081	0.635315	0.650868	0.789911	0.686359	0.530654
AT3G44890.1	RPL9 - ribosomal protein L9	0.00612346	1.76401	0.811987	0.519342	0.460307	0.490951	0.478492	0.662293	0.673163	0.164486	0.0579571	0.0395112	0.076885	0.044754	0.110014	0.164617	472.9	6	6	0h	4h	4.77117e+06	3.31433e+06	3.53688e+06	2.60812e+06	2.16027e+06	2.66521e+06	2.28863e+06	2.32066e+06	1.97931e+06	2.69664e+06	1.96416e+06	2.36642e+06	2.47913e+06	2.31424e+06	2.05552e+06	2.64969e+06	3.69835e+06	3.13169e+06	3.90539e+06	3.37098e+06	2.35895e+06	4.77117e+06	1	0.694658	0.741304	0.546643	0.452776
AT3G13750.1	BGAL1 - beta galactosidase 1	0.00630267	4.6448	0.644084	0.217473	0.163208	0.180243	0.154535	0.142967	0.138668	0.394589	0.0543951	0.0206083	0.0389166	0.0648324	0.0263574	0.0113537	441.27	9	9	0h	24h	2.44302e+06	1.74062e+06	536892	378029	601438	614411	408641	344152	443369	330581	497236	493199	278943	293426	560232	280233	359884	407698	370273	318019	328015	2.44302e+06	1	0.712487	0.219765	0.154738	0.246186
AT1G03220.1;AT1G03230.1	Eukaryotic aspartyl protease family protein	0.00638338	2.19252	0.570125	0.369779	0.497175	0.623024	0.472984	0.463688	0.810746	0.126079	0.066449	0.130352	0.119199	0.0740215	0.0443224	0.178012	208.14	4	4	24h	2h	406063	489646	311740	314831	239726	228585	452949	274107	325894	536894	395126	387463	290914	318734	392069	292279	352420	337331	456508	554589	705956	705956	0.575196	0.693592	0.441586	0.445964	0.339577
AT3G25920.1	RPL15 - ribosomal protein L15	0.0063849	1.79064	0.72771	0.463838	0.406397	0.423041	0.411553	0.654291	0.651914	0.23581	0.0673208	0.0297309	0.120712	0.0440058	0.108673	0.10449	522.51	7	7	0h	4h	2.53268e+06	1.49778e+06	1.49871e+06	1.19951e+06	993225	1.33152e+06	1.04505e+06	1.09544e+06	947338	1.42286e+06	866749	924672	1.16066e+06	939337	1.027e+06	1.33943e+06	1.80798e+06	1.82392e+06	1.82446e+06	1.78233e+06	1.34648e+06	2.53268e+06	1	0.591381	0.591749	0.473613	0.392164
AT3G25810.1	Terpenoid cyclases/Protein prenyltransferases superfamily protein	0.00643902	4.30548	0.179437	0.510068	0.538966	0.416492	0.686368	0.772562	0.251944	0.0653584	0.152966	0.282784	0.191361	0.273855	0.298822	0.0185113	22.49	1	1	10h	0h	8170.82	8078.97	14615.2	39015.1	26672	22049.8	20833.7	49606.4	22267.5	33942.7	25515.8	12182.3	52731.9	43263.4	22066.8	50660.5	57336.7	24891.3	14107.4	15634.9	13594.5	57336.7	0.142506	0.140904	0.254901	0.680456	0.465182
AT3G06860.1	MFP2, ATMFP2 - multifunctional protein 2	0.00666032	1.93096	0.623175	0.516351	0.497443	0.612224	0.623528	0.588848	0.960542	0.0828258	0.0720544	0.0707367	0.22436	0.0293899	0.0377246	0.0468851	180.86	4	3	24h	4h	123607	132523	101714	84273	100530	111700	107526	97405.8	80713.5	79242.1	108508	163806	113779	125029	119239	104467	115748	117917	191409	186224	173935	191409	0.645773	0.692356	0.531395	0.440277	0.525209
AT1G78850.1;AT1G78860.1	D-mannose binding lectin protein with Apple-like carbohydrate-binding domain	0.00669878	1.62128	0.813174	0.594889	0.646813	0.663257	0.733873	0.742715	0.96448	0.0719418	0.0528277	0.101494	0.0769114	0.0951496	0.149301	0.0307718	408.13	9	9	24h	2h	1.80868e+06	1.84966e+06	1.56475e+06	1.32814e+06	1.14364e+06	1.34924e+06	1.56482e+06	1.14344e+06	1.44628e+06	1.39722e+06	1.59495e+06	1.26799e+06	1.33619e+06	1.6809e+06	1.69665e+06	1.42789e+06	1.38421e+06	1.95842e+06	2.02521e+06	2.14103e+06	2.02871e+06	2.14103e+06	0.844768	0.863912	0.730841	0.620328	0.534154
AT2G33150.1	PKT3, PED1, KAT2 - peroxisomal 3-ketoacyl-CoA thiolase 3	0.00675378	1.7503	0.673189	0.559538	0.516921	0.587908	0.58889	0.610631	0.904767	0.126202	0.0234597	0.0525951	0.12312	0.0836045	0.0580803	0.111662	466.77	9	8	24h	4h	3.77509e+06	3.53392e+06	2.60228e+06	2.66465e+06	2.69563e+06	2.87774e+06	2.82785e+06	2.33551e+06	2.44722e+06	2.37023e+06	2.73511e+06	3.55037e+06	3.16745e+06	2.41874e+06	3.08398e+06	2.67637e+06	3.09165e+06	3.22223e+06	4.90763e+06	3.83715e+06	4.576e+06	4.90763e+06	0.769228	0.720087	0.530252	0.542961	0.549273
AT3G22890.1	APS1 - ATP sulfurylase 1	0.00693599	1.72211	0.453639	0.590981	0.578652	0.696181	0.688033	0.710739	0.781215	0.0368024	0.0222352	0.0777747	0.0396605	0.14561	0.0397748	0.190082	886.8	12	6	24h	0h	1.73175e+06	1.74242e+06	1.50409e+06	2.17265e+06	2.07561e+06	2.2372e+06	2.33336e+06	2.22228e+06	1.79453e+06	2.59014e+06	2.665e+06	2.38479e+06	3.00192e+06	2.60175e+06	1.94684e+06	2.43197e+06	2.67955e+06	2.68818e+06	3.65802e+06	2.40194e+06	2.51313e+06	3.65802e+06	0.473412	0.476328	0.411177	0.593942	0.567414
AT1G22400.1	UGT85A1, ATUGT85A1 - UDP-Glycosyltransferase superfamily protein	0.00725875	3.76124	0.19962	0.269916	0.285406	0.44633	0.254767	0.318121	0.75082	0.0689693	0.0674836	0.0841974	0.190377	0.0793937	0.155772	0.221521	28.23	1	1	24h	0h	39232.2	24977.9	20551.4	28380.1	47457.6	38772.4	53173.8	38429.2	29584.2	59867.8	38031.9	91618.1	32381.9	48674.3	27121.3	32957.1	31648.1	70473.4	141538	81553.4	95717.2	141538	0.277185	0.176475	0.145201	0.200512	0.3353
AT5G61510.1	GroES-like zinc-binding alcohol dehydrogenase family protein	0.00730942	1.62171	0.894873	0.674208	0.551808	0.854039	0.590139	0.86604	0.844773	0.0337658	0.198821	0.0892321	0.0682179	0.0861805	0.119774	0.104574	89.62	2	2	0h	4h	41372.2	38371	39733.6	39065	21384.6	29565.7	19977.6	27039.7	26656.1	40050.6	34519.6	39454.8	28112.7	21854	28824.2	44504.2	34236.1	36886.9	39157.1	32362.1	41268.6	44504.2	0.929625	0.862188	0.892805	0.877783	0.480508
AT1G18210.1	Calcium-binding EF-hand family protein	0.0075277	2.35114	0.338908	0.33477	0.349565	0.435802	0.321441	0.397829	0.755754	0.0584078	0.0552392	0.0257599	0.14723	0.057633	0.069589	0.253304	370.57	6	6	24h	8h	1.13416e+06	1.04184e+06	802610	839940	1.15754e+06	944762	937053	1.06395e+06	1.07127e+06	981826	1.0766e+06	1.77177e+06	1.01589e+06	1.06075e+06	748464	940736	1.21721e+06	1.33851e+06	2.92962e+06	2.26456e+06	1.44803e+06	2.92962e+06	0.387135	0.355625	0.273964	0.286707	0.395117
AT1G21750.1;AT1G21750.2	ATPDIL1-1, ATPDI5, PDI5, PDIL1-1 - PDI-like 1-1	0.00759683	1.47005	0.636202	0.576397	0.680301	0.73691	0.74121	0.822627	0.847335	0.0267432	0.0370126	0.0718747	0.104045	0.0891536	0.0630244	0.13276	805.84	17	12	24h	2h	875130	944859	884287	766906	871438	811725	1.07781e+06	932256	881655	1.13642e+06	874100	1.12184e+06	1.01459e+06	1.19052e+06	945523	1.07879e+06	1.25719e+06	1.16073e+06	1.41689e+06	1.07534e+06	1.1095e+06	1.41689e+06	0.617643	0.666856	0.624106	0.541261	0.615037
AT5G20280.1	ATSPS1F, SPS1F - sucrose phosphate synthase 1F	0.00805343	3.92786	0.156705	0.333999	0.447114	0.615516	0.393125	0.200264	0.271373	0.0621499	0.07369	0.13746	0.333307	0.0226636	0.102316	0.108561	42.95	1	1	6h	0h	21045.5	48449.8	46851.2	68331.4	103189	76459.1	134962	125225	71776.2	101062	108446	247485	91892.1	96897	103089	32244.8	78623.7	37818.4	95939.5	62805.1	42737.5	247485	0.0850374	0.195769	0.189309	0.276103	0.416949
AT5G13630.1;AT5G13630.2	GUN5, CCH, CHLH, CCH1, ABAR - magnesium-chelatase subunit chlH, chloroplast, putative / Mg-protoporphyrin IX chelatase, putative (CHLH)	0.00820728	4.72811	0.206018	0.695212	0.610174	0.48195	0.410185	0.289148	0.147038	0.045236	0.346672	0.0481171	0.262366	0.10686	0.117725	0.0925481	251.35	6	6	2h	24h	49549.7	64890	77624	310755	238523	98843	175694	205420	187729	145767	233227	70311.1	162039	95818.2	124544	81556.9	129874	58131.7	45772.8	74412.4	16893.1	310755	0.159449	0.208814	0.249792	1	0.767561
AT2G22750.1	basic helix-loop-helix (bHLH) DNA-binding superfamily protein	0.00824889	1.64395	0.527721	0.499494	0.567595	0.821144	0.749407	0.554184	0.755228	0.0553073	0.0229185	0.10318	0.113056	0.0583284	0.0918824	0.217518	29.9	1	1	6h	2h	32939.9	35851.6	29040	29270.8	31352.7	31975.1	35587.3	41178.6	28457.6	53466.8	42804.5	55956.3	46111.6	50008.9	42808.3	40195.1	28885.2	33656.9	61794.9	42120.5	36092.3	61794.9	0.533051	0.580171	0.469942	0.473677	0.507367
AT3G63490.1;AT3G63490.2	Ribosomal protein L1p/L10e family	0.00832577	1.80958	0.781755	0.493604	0.432009	0.464502	0.447556	0.626192	0.652612	0.190705	0.0447714	0.0273512	0.0408823	0.0451623	0.141962	0.176964	558.65	8	8	0h	4h	6.76103e+06	4.37597e+06	4.7194e+06	3.28567e+06	3.06369e+06	3.66245e+06	2.98284e+06	3.06677e+06	2.71287e+06	3.25856e+06	3.3383e+06	2.82468e+06	3.27456e+06	2.68512e+06	3.11815e+06	3.41188e+06	5.28858e+06	4.00064e+06	5.55151e+06	4.51966e+06	3.16582e+06	6.76103e+06	1	0.647234	0.69803	0.485972	0.453139
AT5G47190.1	Ribosomal protein L19 family protein	0.00893919	2.23992	0.775657	0.507734	0.379814	0.472082	0.346288	0.665031	0.72687	0.172284	0.0491688	0.0251674	0.0456973	0.1422	0.121721	0.275918	97.19	2	2	0h	8h	898228	582099	690050	524031	434438	462228	363522	371680	327562	474757	392647	453535	454998	324209	189746	489774	696288	674770	932704	683078	418081	932704	0.963036	0.624098	0.739837	0.561841	0.465783
AT2G04700.1	ferredoxin thioredoxin reductase catalytic beta chain family protein	0.0089634	1.38889	0.927569	0.895287	0.953004	0.832351	0.857658	0.834758	0.686164	0.0261445	0.0471799	0.0635591	0.139506	0.0967461	0.0456916	0.0259622	374.33	8	8	4h	24h	3.36792e+06	3.50342e+06	3.31851e+06	3.32092e+06	3.42595e+06	3.08835e+06	3.58248e+06	3.22494e+06	3.66185e+06	3.07695e+06	2.52321e+06	3.54367e+06	2.94709e+06	3.5495e+06	2.92526e+06	2.92322e+06	3.24444e+06	3.00261e+06	2.59024e+06	2.54106e+06	2.40658e+06	3.66185e+06	0.919732	0.956735	0.906239	0.906896	0.935578
AT1G18090.1	5'-3' exonuclease family protein	0.00980302	2.49864	0.803736	0.633801	0.483937	0.479747	0.433914	0.32167	0.643708	0.195476	0.159535	0.0703933	0.18266	0.141852	0.0336317	0.108324	22.08	1	1	0h	10h	99061.1	123494	75215.2	55528.9	90149.3	89134.4	64050.6	49759.5	65480.5	51877.6	41294.2	84566.3	43637.8	73812.9	43307	38875.9	36060.9	44236.5	94913.7	72583.4	70986	123494	0.802151	1	0.609058	0.449647	0.729987
AT5G01410.1;AT2G38210.1	PDX1, ATPDX1.3, RSR4, PDX1.3, ATPDX1 - Aldolase-type TIM barrel family protein	0.00999035	1.59789	0.555635	0.770049	0.795169	0.887846	0.779944	0.864466	0.825433	0.080836	0.0555571	0.118635	0.0487217	0.101571	0.128656	0.133169	779.48	11	8	6h	0h	1.92486e+06	2.05275e+06	2.52352e+06	3.11765e+06	3.13881e+06	2.75338e+06	3.04631e+06	3.58895e+06	2.66848e+06	3.58654e+06	3.55764e+06	3.24392e+06	3.47081e+06	2.96502e+06	2.68979e+06	3.31267e+06	3.90011e+06	2.90175e+06	3.74556e+06	3.20519e+06	2.7071e+06	3.90011e+06	0.493539	0.52633	0.647037	0.799374	0.804799
AT1G78830.1;AT1G78820.1	Curculin-like (mannose-binding) lectin family protein	0.0101373	1.48517	0.795788	0.665152	0.645681	0.668566	0.607628	0.704547	0.902431	0.111896	0.0101476	0.0378926	0.0935687	0.0549012	0.0851742	0.118936	737.92	12	12	24h	8h	6.94074e+06	8.2647e+06	6.28751e+06	5.9049e+06	6.08591e+06	5.97386e+06	6.18672e+06	5.51839e+06	5.73369e+06	6.3764e+06	6.62368e+06	5.05679e+06	5.12913e+06	5.24475e+06	6.03716e+06	5.49809e+06	6.53566e+06	6.99491e+06	8.43875e+06	9.00279e+06	6.93165e+06	9.00279e+06	0.770955	0.918015	0.698395	0.655897	0.676003
AT5G24410.1	PGL4 - 6-phosphogluconolactonase 4	0.0101412	3.43788	0.24533	0.293156	0.435641	0.44934	0.57261	0.843414	0.308017	0.156769	0.0829184	0.0806515	0.307517	0.0581962	0.193466	0.0451794	21.25	1	1	10h	0h	35330.9	41645.4	105639	93995	52922.8	71298.1	85411.2	115608	123258	199292	73938	61244.2	136133	158541	131559	248123	224081	155607	74688.6	88403.5	66186.3	248123	0.142393	0.167842	0.425754	0.378825	0.213293
AT4G01310.1	Ribosomal L5P family protein	0.010168	1.7521	0.745855	0.480674	0.425691	0.477022	0.443145	0.712703	0.644448	0.230026	0.0299992	0.0359935	0.043218	0.0311652	0.134064	0.176584	631.71	12	12	0h	4h	6.47955e+06	3.57624e+06	4.44262e+06	3.01165e+06	2.99325e+06	3.33875e+06	2.83734e+06	2.9417e+06	2.49581e+06	3.38658e+06	2.82971e+06	3.05638e+06	3.05982e+06	2.89608e+06	2.65822e+06	3.68888e+06	5.40989e+06	4.75522e+06	5.13729e+06	4.47963e+06	2.91027e+06	6.47955e+06	1	0.551928	0.685637	0.464794	0.461953
AT3G44860.1;AT3G44870.1	FAMT - farnesoic acid carboxyl-O-methyltransferase	0.010472	2.18522	0.430445	0.344997	0.354147	0.559749	0.753895	0.629715	0.626049	0.0551381	0.0755511	0.0623866	0.0802515	0.190819	0.0928209	0.325003	233.15	4	4	8h	2h	301054	377853	309182	213565	251299	327078	320759	266599	225589	460743	466684	357480	475342	744188	511040	563751	444346	437416	356885	315046	765168	765168	0.393448	0.493817	0.40407	0.279108	0.328424
AT5G50920.1;AT1G74310.1;AT2G25140.1;AT3G48870.1	CLPC, ATHSP93-V, HSP93-V, DCA1, CLPC1 - CLPC homologue 1	0.0105032	1.48736	0.629177	0.815947	0.626016	0.68186	0.648783	0.64634	0.93111	0.127984	0.101986	0.0390988	0.113013	0.0664106	0.035726	0.080781	2066.38	33	30	24h	4h	1.21522e+07	8.41722e+06	1.24165e+07	1.60916e+07	1.41545e+07	1.25316e+07	1.02271e+07	1.15892e+07	1.10039e+07	1.04961e+07	1.41714e+07	1.10804e+07	1.12152e+07	1.2555e+07	1.02437e+07	1.11917e+07	1.07292e+07	1.19649e+07	1.74757e+07	1.66216e+07	1.47181e+07	1.74757e+07	0.695377	0.481652	0.710502	0.920797	0.809955
AT2G22480.1	PFK5 - phosphofructokinase 5	0.0108213	2.60406	0.760413	0.501542	0.405003	0.427366	0.347195	0.292011	0.578862	0.310988	0.122878	0.0765083	0.0197711	0.022566	0.0930373	0.0279546	88.95	2	2	0h	10h	452321	518556	212073	197277	258277	324678	254550	197057	178444	210003	225412	229423	188366	185093	166661	95781.1	176904	181587	301559	285032	313925	518556	0.872271	1	0.408969	0.380436	0.498071
AT5G65760.1	Serine carboxypeptidase S28 family protein	0.0114648	1.69313	0.756133	0.66477	0.651636	0.896217	0.529326	0.665214	0.714646	0.0808628	0.0854708	0.0948363	0.0921224	0.075913	0.103528	0.108877	60.84	1	1	6h	8h	36233.4	35331.8	29586.2	29231.6	33643.5	26054.3	24533.3	29728.2	32910.9	36748.6	38551	44591.5	20895.7	22516.1	27398.6	25828.4	34787.1	28373.2	36821.8	27118.3	31661.2	44591.5	0.812563	0.792344	0.663494	0.655541	0.754481
AT1G53310.1;AT3G14940.1	ATPPC1, PEPC1, ATPEPC1, PPC1 - phosphoenolpyruvate carboxylase 1	0.0120332	1.32928	0.657656	0.656918	0.678151	0.790012	0.727775	0.786699	0.873229	0.0212754	0.0482363	0.0261371	0.125546	0.0283918	0.059566	0.117022	1055.64	21	9	24h	2h	870289	918635	867829	953126	876707	823938	932616	934376	872554	974335	1.2588e+06	958298	980852	1.01781e+06	941356	1.07029e+06	1.13353e+06	974232	1.34658e+06	1.14506e+06	1.03597e+06	1.34658e+06	0.646298	0.682201	0.644471	0.707815	0.651064
AT1G07320.1	RPL4 - ribosomal protein L4	0.0123062	1.62199	0.788073	0.496262	0.520178	0.569928	0.557517	0.801308	0.494028	0.18481	0.0795207	0.0410933	0.133891	0.0906754	0.103267	0.0896208	377.25	5	5	10h	24h	1.95883e+06	1.37859e+06	1.29368e+06	920938	848334	1.147e+06	1.03458e+06	1.09046e+06	931772	1.38649e+06	1.09996e+06	862720	1.29693e+06	980935	998377	1.42067e+06	1.48829e+06	1.79991e+06	992232	1.12972e+06	781194	1.95883e+06	1	0.703781	0.660436	0.470148	0.433083
AT3G07770.1	Hsp89.1, AtHsp90.6, AtHsp90-6 - HEAT SHOCK PROTEIN 89.1	0.0123081	3.76542	0.169668	0.353803	0.20427	0.44421	0.33111	0.247114	0.638871	0.0545974	0.080964	0.0738393	0.0863694	0.16301	0.0659155	0.31947	199.91	4	1	24h	0h	8718.16	4688.55	5885.72	11293.3	12007.1	16929.4	4537.08	8987.63	9702.14	13066.3	18956.7	18486.7	5817.72	13870.8	17960.9	6968.52	9175.77	11954.3	37902.3	19842.1	14899.7	37902.3	0.230017	0.123701	0.155287	0.297959	0.316792
AT1G18270.1;AT1G18270.3	ketose-bisphosphate aldolase class-II family protein	0.0125538	1.82803	0.670749	0.598868	0.441432	0.723532	0.525115	0.519685	0.806948	0.149223	0.0698389	0.0283052	0.0940149	0.122744	0.0726738	0.193652	40.46	1	1	24h	4h	90987.3	59891	67564.8	66824.7	71521.5	56687.4	51434.2	45737.7	46589.3	69106	77152.1	89374.9	70924.8	55721.3	44368.4	50559.5	65386.6	53300	87729.5	66512.9	108557	108557	0.838154	0.551702	0.622392	0.615574	0.658839
AT1G09310.1	Protein of unknown function, DUF538	0.0125916	1.53503	0.830439	0.761903	0.813929	0.878049	0.7897	0.730314	0.572006	0.0829304	0.079201	0.132987	0.135326	0.060578	0.0832521	0.044205	271.01	7	6	6h	24h	4.13358e+06	4.79684e+06	3.99079e+06	4.42271e+06	3.76382e+06	3.66829e+06	4.9984e+06	3.68134e+06	3.98458e+06	4.67658e+06	3.79891e+06	5.1865e+06	3.85226e+06	4.45042e+06	3.98464e+06	4.20238e+06	3.34064e+06	3.82029e+06	3.12706e+06	3.06896e+06	2.7041e+06	5.1865e+06	0.796988	0.92487	0.769458	0.852736	0.725697
AT3G54640.1	TSA1, TRP3 - tryptophan synthase alpha chain	0.0126168	3.29074	0.309935	0.206166	0.224927	0.350862	0.284967	0.519736	0.678438	0.0405948	0.0162768	0.0387083	0.125893	0.0546027	0.415949	0.118936	273.67	6	6	24h	2h	541695	703844	652448	434949	444685	382890	498951	368136	510324	464238	706453	977927	458666	675934	610490	580673	560824	2.04128e+06	1.53553e+06	1.5143e+06	1.10481e+06	2.04128e+06	0.265371	0.344806	0.319627	0.213077	0.217847
AT4G14890.1	FdC2 - 2Fe-2S ferredoxin-like superfamily protein	0.0127201	1.91069	0.616637	0.783379	0.872038	0.828834	0.814665	0.829386	0.456401	0.0793725	0.147161	0.0812072	0.183491	0.162264	0.234407	0.0617511	221.86	3	3	4h	24h	430601	501530	558228	620716	754538	518106	669230	777923	660488	688974	803803	510444	805638	600867	562471	763334	790532	450689	338662	425138	339282	805638	0.534485	0.622525	0.692902	0.770465	0.936572
AT4G24820.1	26S proteasome, regulatory subunit Rpn7;Proteasome component (PCI) domain	0.0137838	1.35769	0.722983	0.819193	0.706929	0.670504	0.685058	0.762263	0.910339	0.0870602	0.0640896	0.0469962	0.0935106	0.0533363	0.0106371	0.094134	284.02	5	5	24h	6h	909454	731338	757156	980747	896346	839961	840193	741213	763295	838898	752024	632967	723906	825474	722782	832657	839913	855661	1.10558e+06	1.01572e+06	898056	1.10558e+06	0.822603	0.661497	0.684849	0.887088	0.810747
AT4G18480.1	CHLI1, CH42, CH-42, CHL11, CHLI-1 - P-loop containing nucleoside triphosphate hydrolases superfamily protein	0.0138065	1.50073	0.584921	0.87781	0.750414	0.745349	0.830886	0.649364	0.657305	0.108996	0.110565	0.109674	0.0704082	0.097755	0.0791361	0.0111495	502.6	9	3	2h	0h	556614	561903	761464	1.07136e+06	909327	840664	672000	842639	897251	719657	869970	805982	806842	1.00774e+06	855951	782340	612904	691861	714345	691040	707246	1.07136e+06	0.51954	0.524477	0.710746	1	0.84876
AT4G17560.1	Ribosomal protein L19 family protein	0.0139672	2.02802	0.744253	0.366985	0.368742	0.378851	0.37817	0.511719	0.515315	0.229583	0.0564832	0.0957073	0.0534915	0.0341821	0.103197	0.131947	36.43	1	1	0h	2h	119140	80636.8	66234.3	50789.1	37390.5	42988.3	50828.5	50197	30770.5	52219.7	43322.2	39867.1	49704.4	42119.5	43341.6	46789.3	67401.1	68708.1	72851	67860.3	43472.7	119140	1	0.676824	0.555937	0.426298	0.313837
AT3G53900.1;AT3G53900.2	UPP, PYRR - uracil phosphoribosyltransferase	0.0140746	1.27628	0.936755	0.830549	0.855908	0.954315	0.747733	0.749427	0.86464	0.0420126	0.0237794	0.047269	0.0664922	0.114584	0.0631905	0.0668442	278.79	7	7	6h	8h	1.73309e+06	1.64825e+06	1.58513e+06	1.46257e+06	1.42863e+06	1.51219e+06	1.60357e+06	1.43932e+06	1.49495e+06	1.76726e+06	1.55171e+06	1.7406e+06	1.41968e+06	1.08856e+06	1.45608e+06	1.45016e+06	1.23677e+06	1.28636e+06	1.66244e+06	1.48108e+06	1.44062e+06	1.76726e+06	0.980667	0.932656	0.896942	0.827593	0.808386
AT1G21670.1	unknown protein	0.0142076	2.74356	0.885488	0.51037	0.451491	0.322752	0.464972	0.597772	0.492353	0.0998047	0.0992276	0.0606418	0.139092	0.218636	0.0806762	0.0577673	183.17	4	4	0h	6h	492550	586741	479365	287949	247846	362570	258880	232727	303119	217131	253481	97502.3	180991	218073	419391	394381	357413	300418	305557	249882	311211	586741	0.839468	1	0.816997	0.49076	0.422411
AT3G56910.1	PSRP5 - plastid-specific 50S ribosomal protein 5	0.0145009	2.03942	0.72006	0.43472	0.353072	0.35406	0.35551	0.470746	0.611556	0.264688	0.0441001	0.0329389	0.0761839	0.031155	0.142844	0.142379	158.13	3	3	0h	4h	1.50259e+06	1.03126e+06	712015	663361	582451	713807	587235	508277	496054	557491	406939	631589	542560	483751	576247	468576	769162	884276	1.13257e+06	919487	704697	1.50259e+06	1	0.686322	0.473858	0.441479	0.387631
AT2G42790.1;AT3G58750.1	CSY3 - citrate synthase 3	0.0148243	1.63641	0.664358	0.517319	0.505589	0.539692	0.489396	0.525677	0.800855	0.153133	0.066522	0.0384374	0.0637243	0.0259295	0.0496997	0.177629	229.67	4	3	24h	8h	432733	430796	279643	271052	278544	340565	309544	266097	294335	328546	267416	332696	293054	264195	284864	268760	320719	315063	573573	377848	426625	573573	0.754452	0.751075	0.487546	0.472568	0.485629
AT1G30580.1	GTP binding	0.0148848	1.23002	0.7769	0.836582	0.839395	0.843085	0.807244	0.775778	0.954219	0.0448792	0.0330164	0.0420619	0.0806233	0.049883	0.038307	0.046261	641.47	10	9	24h	10h	1.62589e+06	1.65893e+06	1.8099e+06	1.90245e+06	1.82543e+06	1.75822e+06	1.73771e+06	1.92053e+06	1.8463e+06	1.64266e+06	1.9744e+06	1.91167e+06	1.85184e+06	1.79953e+06	1.64234e+06	1.69067e+06	1.61472e+06	1.78196e+06	2.18592e+06	1.9837e+06	2.08791e+06	2.18592e+06	0.743801	0.758916	0.827981	0.870321	0.835085
AT3G54210.1	Ribosomal protein L17 family protein	0.0149791	2.13548	0.663188	0.489787	0.448966	0.477899	0.360471	0.769778	0.651572	0.0745454	0.0556816	0.164476	0.0773339	0.0332575	0.226256	0.167952	37.42	1	1	10h	8h	231193	202585	185265	167905	133697	155583	124089	196855	98136.8	168878	122067	155142	124065	105334	107076	170417	311145	236976	231655	234136	142409	311145	0.743041	0.651094	0.595429	0.539635	0.429695
AT1G11910.1;AT1G62290.1	APA1, ATAPA1 - aspartic proteinase A1	0.01544	1.80326	0.603613	0.537701	0.527621	0.672727	0.457531	0.507694	0.825046	0.0580309	0.0860603	0.0388917	0.114953	0.105158	0.128213	0.153132	147.53	3	3	24h	8h	177455	153839	148583	167884	135843	123749	129062	140795	149605	154333	212563	167926	115472	96719.4	151549	104080	171184	128357	201339	265002	189576	265002	0.669636	0.58052	0.560684	0.633519	0.512611
AT5G20830.1;AT4G02280.1	SUS1, ASUS1, atsus1 - sucrose synthase 1	0.0155427	2.85006	0.374562	0.474334	0.371457	0.264013	0.430712	0.482159	0.752453	0.039311	0.107692	0.136714	0.0719287	0.113363	0.15297	0.216987	99.62	3	2	24h	6h	74527.2	92007.7	83301.4	84110.8	100925	131349	84682.9	51198.9	111884	76718.8	53188.7	46191.7	123575	89281.6	74431.9	140472	72495.6	108637	222336	132326	147230	222336	0.3352	0.413822	0.374664	0.378304	0.45393
AT1G29900.1	CARB - carbamoyl phosphate synthetase B	0.0159905	1.19839	0.950507	0.974737	0.958551	0.984579	0.947248	0.941955	0.821585	0.0430745	0.0215063	0.0200545	0.015279	0.0446589	0.0687135	0.0788262	681.18	17	16	6h	24h	2.932e+06	3.18181e+06	2.95918e+06	3.14319e+06	3.02246e+06	3.13863e+06	3.00706e+06	3.12326e+06	3.01945e+06	3.17177e+06	3.14816e+06	3.07828e+06	3.17547e+06	2.90816e+06	2.95825e+06	3.06422e+06	3.17434e+06	2.7528e+06	2.34944e+06	2.64468e+06	2.84826e+06	3.18181e+06	0.92149	1	0.930031	0.987864	0.949918
AT5G20630.1	GLP3, GLP3A, GLP3B, ATGER3, GER3 - germin 3	0.0159964	1.40585	0.749438	0.760081	0.726667	0.838936	0.601348	0.625444	0.596745	0.0445024	0.0601451	0.0125929	0.144906	0.102258	0.013691	0.088061	331.65	3	3	6h	24h	7.24142e+06	8.09304e+06	7.97492e+06	7.64479e+06	8.5871e+06	7.40849e+06	7.39804e+06	7.54462e+06	7.65847e+06	7.45568e+06	8.26981e+06	1.03675e+07	6.85785e+06	5.01037e+06	6.83519e+06	6.32152e+06	6.54898e+06	6.58234e+06	6.78679e+06	6.63738e+06	5.13608e+06	1.03675e+07	0.698474	0.780617	0.769224	0.737381	0.828272
AT1G79690.1	atnudt3, NUDT3 - nudix hydrolase homolog 3	0.0161289	2.06918	0.504772	0.456965	0.386639	0.529624	0.330868	0.51699	0.684625	0.0583449	0.0504719	0.0668819	0.0935796	0.0719838	0.0318559	0.275798	61.81	1	1	24h	8h	50718.5	41455.8	42094.8	45599.1	38788.7	37164.5	28935.3	33250	40660.3	45497.2	39491.2	55891.4	25812.1	25494	36704.5	43626.8	49021.1	44871.3	88666.5	50119.1	43324.2	88666.5	0.572014	0.467548	0.474754	0.514277	0.437468
AT5G46760.1	Basic helix-loop-helix (bHLH) DNA-binding family protein	0.0168071	2.05463	0.428173	0.416595	0.510741	0.573073	0.844961	0.444331	0.411248	0.0707584	0.0774442	0.0732691	0.261102	0.155119	0.0861262	0.0391675	27	1	1	8h	24h	77409.2	72388	55773.1	69364.3	77496	53151.2	93991.2	80598	70622.9	139955	66850.5	68332.4	110387	160037	135250	56230.3	73655.4	83442	70615.3	68105.6	58723.3	160037	0.483697	0.452321	0.348502	0.433427	0.484239
AT5G56010.1	HSP81-3, Hsp81.3, AtHsp90-3, AtHsp90.3 - heat shock protein 81-3	0.0168811	2.4216	0.380278	0.478712	0.584608	0.608916	0.62965	0.92088	0.553308	0.0408758	0.0438538	0.054246	0.290406	0.0704696	0.130134	0.0681229	29.57	1	1	10h	0h	364352	330295	293555	434326	370878	438793	461030	554854	503299	756901	566974	258475	597841	478398	559989	866211	859242	667577	480398	537724	419722	866211	0.420627	0.38131	0.338895	0.501409	0.428162
AT5G13510.1	Ribosomal protein L10 family protein	0.0170637	1.72095	0.842293	0.560934	0.526053	0.56322	0.489434	0.763995	0.718007	0.136617	0.0629583	0.0138846	0.0925035	0.0764081	0.112822	0.217475	371.84	5	5	0h	8h	3.4717e+06	2.66177e+06	2.63909e+06	2.15403e+06	1.71858e+06	1.96956e+06	1.88166e+06	1.80363e+06	1.79361e+06	1.97328e+06	1.62558e+06	2.26712e+06	2.00529e+06	1.53705e+06	1.55515e+06	2.25326e+06	3.03618e+06	2.66763e+06	3.037e+06	2.81033e+06	1.63077e+06	3.4717e+06	1	0.766705	0.760173	0.620456	0.495026
AT4G39800.1;AT2G22240.1;AT5G10170.1	MI-1-P SYNTHASE, MIPS1, ATMIPS1, ATIPS1 - myo-inositol-1-phosphate synthase 1	0.0170776	3.06134	0.238881	0.285382	0.671076	0.554329	0.624508	0.731297	0.41236	0.0663715	0.0456937	0.0651852	0.289703	0.195689	0.261126	0.207605	107.08	3	3	10h	0h	75042.8	124479	84281.2	132798	97299	108951	249338	295512	252422	208966	339165	110440	332348	180658	228942	189483	283318	396017	73473.3	181618	234814	396017	0.189494	0.314328	0.212822	0.335335	0.245694
AT2G34590.1	Transketolase family protein	0.0171063	1.68068	0.775841	0.785644	0.836536	0.876247	0.671814	0.681648	0.521365	0.11463	0.107377	0.152263	0.105225	0.159702	0.0418732	0.0454941	158.88	4	1	6h	24h	98607	110736	131811	129133	118223	98107.9	118853	146574	102416	124850	145335	115120	114561	109234	71616.4	103151	103751	92833.2	78644	68922	81689.2	146574	0.672746	0.755495	0.899282	0.881011	0.80658
AT2G47400.1	CP12-1, CP12 - CP12 domain-containing protein 1	0.0172873	2.31327	0.667897	0.74974	0.769307	0.784149	0.880127	0.380469	0.701395	0.184551	0.265059	0.175024	0.0299954	0.0650287	0.0789349	0.195193	388.63	5	5	8h	10h	1.32135e+07	1.6072e+07	9.05035e+06	9.03095e+06	1.91326e+07	1.48698e+07	1.81375e+07	1.45741e+07	1.14449e+07	1.49e+07	1.56212e+07	1.44873e+07	1.63376e+07	1.82558e+07	1.5924e+07	5.595e+06	8.51269e+06	7.73037e+06	1.75646e+07	1.23766e+07	1.03172e+07	1.91326e+07	0.690627	0.84003	0.473033	0.472019	1
AT2G29570.1;AT1G07370.1	PCNA2, ATPCNA2 - proliferating cell nuclear antigen 2	0.0173642	1.40137	0.79928	0.81003	0.78958	0.900136	0.689403	0.763455	0.966108	0.0846903	0.136038	0.0836063	0.0411173	0.0515178	0.0486238	0.0294851	65.4	2	2	24h	8h	224367	259780	212483	257076	189713	259210	205080	253659	229437	260685	250000	273848	186912	197498	216454	230811	229075	205521	276569	290524	274939	290524	0.772284	0.894177	0.731378	0.88487	0.653004
AT5G54600.1;AT5G54600.2	Translation protein SH3-like family protein	0.0177281	1.66862	0.786121	0.486726	0.471121	0.501522	0.49588	0.697213	0.660914	0.192276	0.0500773	0.0484186	0.0789276	0.0626273	0.182975	0.0950097	192.9	4	3	0h	4h	2.0839e+06	1.52286e+06	1.30783e+06	1.10426e+06	899884	1.03873e+06	866761	1.02314e+06	1.05541e+06	1.05441e+06	876198	1.20476e+06	959624	1.18405e+06	956417	1.01354e+06	1.69699e+06	1.64824e+06	1.59204e+06	1.33778e+06	1.20202e+06	2.0839e+06	1	0.730775	0.627588	0.5299	0.431827
AT4G36760.1	ATAPP1, APP1 - aminopeptidase P1	0.0177407	1.57292	0.721488	0.575013	0.603584	0.673775	0.599973	0.663657	0.904448	0.148241	0.0168354	0.094938	0.0253154	0.116029	0.075509	0.0856762	241.41	5	5	24h	2h	362562	361207	246761	261409	249159	262927	319204	252957	239767	300535	291638	314175	239303	238670	329097	292506	266544	333687	448393	374172	394078	448393	0.808581	0.80556	0.550323	0.582991	0.555671
AT5G57040.1	Lactoylglutathione lyase / glyoxalase I family protein	0.0177753	1.46863	0.805554	0.882398	0.887682	0.903243	0.772688	0.730798	0.615023	0.188722	0.0730812	0.0427276	0.0854265	0.0672509	0.0385996	0.0894193	122.27	2	2	6h	24h	611592	778944	981509	797696	940753	859873	824273	884767	904839	822767	981538	855397	834497	724474	716295	682095	757396	712426	601520	692491	516993	981538	0.623096	0.793595	0.999971	0.8127	0.958448
AT4G30270.1;AT1G65310.1	MERI5B, MERI-5, XTH24, SEN4 - xyloglucan endotransglucosylase/hydrolase 24	0.0187827	7.05978	0.462042	0.216549	0.125254	0.272676	0.226632	0.212755	0.884268	0.269145	0.113313	0.0891477	0.185059	0.154057	0.0521685	0.185183	91.78	2	2	24h	4h	475070	271185	135062	81132	113122	218800	86082	20010.7	132823	79862.3	134763	305487	70176.3	106918	255194	137087	101233	167497	624444	426431	635813	635813	0.747185	0.426517	0.212425	0.127604	0.177917
AT4G28660.2;AT4G28660.1	PSB28 - photosystem II reaction center PSB28 protein	0.0190564	1.59243	0.910485	0.831487	0.775771	0.69574	0.701942	0.571759	0.675195	0.144609	0.0699095	0.100444	0.0187872	0.0563163	0.0564208	0.168796	140.13	2	2	0h	10h	2.3399e+06	2.31136e+06	1.74008e+06	2.02863e+06	2.05101e+06	1.75715e+06	2.03835e+06	1.56987e+06	1.83746e+06	1.61406e+06	1.59264e+06	1.6772e+06	1.73766e+06	1.49208e+06	1.6977e+06	1.19382e+06	1.36665e+06	1.45311e+06	2.02128e+06	1.25981e+06	1.45858e+06	2.3399e+06	1	0.9878	0.743653	0.866972	0.876538
AT2G04842.1	EMB2761 - threonyl-tRNA synthetase, putative / threonine--tRNA ligase, putative	0.0190837	1.3098	0.757762	0.923493	0.811485	0.847257	0.944223	0.859828	0.72089	0.0311784	0.0760481	0.0401003	0.1192	0.0777115	0.048709	0.0815928	168.62	4	4	8h	24h	297781	317987	321657	344606	399043	398802	350362	317393	336131	333773	404443	309924	412366	352762	402968	374799	334630	354262	323455	309035	259322	412366	0.722129	0.771129	0.780029	0.835681	0.967692
AT3G57260.1	BGL2, PR2, BG2, PR-2 - beta-1,3-glucanase 2	0.0191914	11.8663	0.186933	0.102793	0.0575342	0.230259	0.258089	0.400918	0.682717	0.15152	0.0983795	0.0737528	0.165993	0.173005	0.0413069	0.32484	63.57	1	1	24h	4h	15518.1	32285.4	4308.83	6668.61	19788	2199.47	1406.76	13260.1	1372.28	5108.58	35781.6	23300.3	16817.4	42396.3	12735.2	34249.3	41579	35937.6	92925	32599.4	64800.2	92925	0.166995	0.347436	0.0463689	0.0717634	0.212946
AT1G18640.2	PSP - 3-phosphoserine phosphatase	0.0195116	3.75442	0.657271	0.559047	0.312565	0.175066	0.289325	0.514554	0.529178	0.301823	0.103222	0.0216777	0.303223	0.0669461	0.418641	0.0480492	35.02	1	1	0h	6h	16129.8	20228.2	37412.5	25091.4	17473.1	20181.5	10773.9	12305.8	12001.8	0	19649	0	13419.4	8421.16	10632.5	9812.43	37330.3	10609.6	20877.8	17722.7	20793.1	37412.5	0.431134	0.54068	1	0.670669	0.467038
AT2G20260.1	PSAE-2 - photosystem I subunit E-2	0.0195401	2.2623	0.759776	0.833872	0.635061	0.512744	0.525648	0.368595	0.428388	0.271692	0.150896	0.119638	0.170372	0.0493107	0.0194441	0.178159	255.94	4	2	2h	10h	197003	423915	349695	339097	300341	425833	243616	238492	329183	188451	165516	301064	208382	215388	247745	166464	151308	153107	153234	125485	268547	425833	0.46263	0.995496	0.821201	0.796314	0.705303
AT1G76680.1;AT1G76690.1	OPR1, ATOPR1 - 12-oxophytodienoate reductase 1	0.0195634	1.73369	0.506221	0.516409	0.651395	0.668596	0.757379	0.819917	0.877633	0.082516	0.0749023	0.0557801	0.248414	0.0427251	0.106779	0.128949	379.04	8	7	24h	0h	350055	303033	251757	290883	358275	273897	424968	378945	360422	535580	417981	241519	466864	465028	421883	467562	438022	559975	442680	530227	595816	595816	0.587521	0.508602	0.422541	0.488209	0.601318
AT5G18170.1;AT3G03910.1;AT4G29710.1;AT5G07440.3	GDH1 - glutamate dehydrogenase 1	0.0195777	1.54053	0.76672	0.618267	0.675474	0.81031	0.728511	0.739969	0.95246	0.123023	0.138479	0.0232905	0.0322653	0.0518659	0.0683047	0.0817872	354.24	7	6	24h	2h	1.11354e+06	1.01244e+06	805886	584259	888242	891698	894267	851457	837233	1.03527e+06	990572	1.07272e+06	863799	926020	995945	962941	1.01869e+06	847951	1.27382e+06	1.09367e+06	1.27464e+06	1.27464e+06	0.873612	0.7943	0.632247	0.458373	0.696858
AT5G11170.1;AT5G11170.2;AT5G11200.2	DEAD/DEAH box RNA helicase family protein	0.0198405	1.34142	0.710206	0.849085	0.808581	0.854214	0.851861	0.952685	0.919247	0.0181286	0.0666843	0.0345255	0.144059	0.0647587	0.0552113	0.0209212	473.82	10	10	10h	0h	2.10596e+06	2.01507e+06	2.01597e+06	2.59624e+06	2.22937e+06	2.51146e+06	2.23708e+06	2.31542e+06	2.43457e+06	2.63373e+06	2.76069e+06	1.98697e+06	2.28257e+06	2.42595e+06	2.65253e+06	2.88038e+06	2.78254e+06	2.56937e+06	2.57821e+06	2.68131e+06	2.68381e+06	2.88038e+06	0.731139	0.699583	0.699897	0.901353	0.773983
AT2G25970.1	KH domain-containing protein	0.019892	2.66485	0.285451	0.3082	0.294454	0.264571	0.34629	0.405997	0.70504	0.0733206	0.0744076	0.0543222	0.0992374	0.0789993	0.11482	0.280927	138.5	3	3	24h	6h	50488	56832.4	33510.9	43962	64809.2	43283.7	45024	58558.7	41690.3	31472.3	62085.3	36972.2	56090.2	70349	44408	46161.7	70899.8	83242.8	72466.3	164455	110921	164455	0.307002	0.345581	0.20377	0.26732	0.394085
AT1G73060.1	LPA3 - Low PSII Accumulation 3	0.0199748	1.82904	0.520017	0.88305	0.626204	0.635556	0.660387	0.634875	0.95113	0.104904	0.0868306	0.19858	0.109663	0.124841	0.0971805	0.0642094	123.16	3	3	24h	0h	111106	91250.4	136732	174781	212153	188877	155111	86706.4	166512	163629	116400	134399	128213	174870	127536	159794	117621	136568	217357	190928	211919	217357	0.511167	0.419818	0.629066	0.804119	0.97606
AT5G15680.1	ARM repeat superfamily protein	0.0204003	2.70427	0.269852	0.664206	0.729754	0.498455	0.572414	0.66358	0.441373	0.141735	0.212129	0.0829665	0.0828256	0.0413863	0.292697	0.173104	42.33	2	1	4h	0h	20745.1	6877.65	12295.3	43326.4	32515.8	22410.8	33972.7	40690.2	33286.2	27193	26669.2	19871.9	29708	29069	25897.5	49308.5	25809.8	23042.1	17543.6	16159.7	31586.9	49308.5	0.420721	0.139482	0.249354	0.87868	0.659437
AT5G23140.1	CLPP2, NCLPP7 - nuclear-encoded CLP protease P7	0.0204787	1.33961	0.706755	0.816381	0.786028	0.793059	0.801255	0.847588	0.946774	0.0898491	0.0454368	0.0884466	0.0338437	0.0370679	0.065459	0.0539383	183.71	3	3	24h	0h	421943	357326	461481	504692	476984	451530	429821	519737	430362	441288	473949	477026	491516	448274	466861	455052	530960	501979	585187	522075	554858	585187	0.72104	0.610619	0.788606	0.862446	0.815097
AT4G17090.1	CT-BMY, BAM3, BMY8 - chloroplast beta-amylase	0.0206548	1.5453	0.626104	0.914387	0.967518	0.756683	0.906409	0.843127	0.904167	0.17729	0.0780986	0.0317879	0.161875	0.0519714	0.0699815	0.0671258	890.9	17	17	4h	0h	1.37982e+06	1.38423e+06	2.1923e+06	2.23444e+06	2.36559e+06	2.63841e+06	2.47109e+06	2.54922e+06	2.63872e+06	1.53844e+06	2.38381e+06	2.06778e+06	2.38614e+06	2.25752e+06	2.53162e+06	2.33803e+06	2.32462e+06	2.01169e+06	2.30559e+06	2.26305e+06	2.58889e+06	2.63872e+06	0.522911	0.524584	0.830819	0.846789	0.896492
AT5G43880.1	Protein of unknown function (DUF3741)	0.020811	3.49026	0.850088	0.485841	0.540058	0.272543	0.424658	0.24356	0.528878	0.158811	0.189516	0.204936	0.149177	0.160477	0.024905	0.196717	23.59	1	1	0h	10h	133615	115790	91347.9	58174.1	92926	43646.1	101458	47215.3	67805.3	49144	13444.8	46658.6	50944.6	38792.2	80484.8	29508.3	32019.7	36101.6	99720.1	48539.4	63737.9	133615	1	0.866598	0.683667	0.435388	0.695478
AT5G03290.1	IDH-V - isocitrate dehydrogenase V	0.0208219	2.12604	0.560498	0.558911	0.392372	0.611323	0.452154	0.5166	0.834198	0.0618817	0.134292	0.0794084	0.138666	0.0616659	0.0954986	0.216857	211.1	4	4	24h	4h	447587	360757	390551	461282	445925	288295	221967	282187	335124	349928	413760	543921	352186	343078	271887	404720	289780	410499	712994	651539	419802	712994	0.627756	0.505974	0.547762	0.646965	0.625426
AT1G53815.1	F-box family protein	0.0210607	2.30987	0.765932	0.611221	0.514507	0.549837	0.397046	0.331591	0.661012	0.207658	0.187877	0.116632	0.211147	0.0429707	0.0640983	0.121653	44.75	2	2	0h	10h	350005	242890	211344	138305	257636	245850	204379	132950	202909	138378	162304	276655	148776	146475	121652	90168.1	128237	129770	277969	194505	221598	350005	1	0.693961	0.603833	0.395152	0.736092
AT3G52150.1	RNA-binding (RRM/RBD/RNP motifs) family protein	0.0211563	1.38252	0.895755	0.647914	0.687309	0.689737	0.657131	0.787484	0.741859	0.0916182	0.0296087	0.057586	0.0179246	0.108109	0.0437226	0.117293	282.09	6	6	0h	2h	7.30153e+06	6.27377e+06	6.04585e+06	4.4968e+06	4.92313e+06	4.77238e+06	4.65038e+06	5.47667e+06	4.92819e+06	5.07341e+06	4.89067e+06	5.14434e+06	5.10183e+06	5.39041e+06	3.90194e+06	5.41828e+06	6.05514e+06	5.77611e+06	6.37002e+06	5.16777e+06	4.71233e+06	7.30153e+06	1	0.85924	0.828024	0.61587	0.674259
AT2G36880.1	MAT3 - methionine adenosyltransferase 3	0.0215479	1.50957	0.577451	0.774222	0.840924	0.870318	0.814915	0.871699	0.753123	0.0710982	0.0383074	0.110261	0.112344	0.0876581	0.0634594	0.171789	1628.86	19	12	10h	0h	5.56829e+06	6.75466e+06	7.08189e+06	8.67945e+06	9.09794e+06	8.23983e+06	1.03499e+07	9.89046e+06	8.01831e+06	1.12014e+07	9.05415e+06	8.99086e+06	1.01755e+07	8.98069e+06	8.22844e+06	9.8049e+06	1.0454e+07	9.03403e+06	1.05186e+07	8.06586e+06	6.72378e+06	1.12014e+07	0.497105	0.603017	0.63223	0.774851	0.812211
AT1G78380.1;AT1G17170.1;AT1G78320.1	ATGSTU19, GST8, GSTU19 - glutathione S-transferase TAU 19	0.0215857	1.64732	0.493509	0.471661	0.529712	0.660075	0.512176	0.534402	0.776979	0.0306052	0.0996199	0.0621569	0.136368	0.033272	0.0213793	0.193151	688.92	13	11	24h	2h	1.08008e+07	1.03006e+07	9.54267e+06	7.41499e+06	1.0592e+07	1.12805e+07	1.23885e+07	9.88671e+06	1.06169e+07	1.40307e+07	1.06736e+07	1.62826e+07	1.04284e+07	1.00152e+07	1.13597e+07	1.10165e+07	1.15242e+07	1.06426e+07	2.06981e+07	1.38137e+07	1.37342e+07	2.06981e+07	0.521827	0.49766	0.461041	0.358245	0.511737
AT2G42810.1	PAPP5, PP5 - protein phosphatase 5.2	0.02167	3.14238	0.284125	0.191755	0.289875	0.589207	0.212764	0.312378	0.602568	0.13292	0.0423287	0.107917	0.356611	0.0517432	0.0196655	0.270266	49.47	1	1	24h	2h	25270.6	21295.5	8745.56	13981.4	14076.3	9272.03	26864.6	15405.5	14161	26506.1	23305.8	64891.3	10575.6	13566	17278	21743.5	19494.9	19573.5	59202.7	26921.5	31180.1	64891.3	0.38943	0.328171	0.134772	0.215459	0.216921
AT3G04770.1	RPSAb - 40s ribosomal protein SA B	0.0218337	Infinity	0	0	0.0105497	0	0.0150901	0.0395974	0.43406	0	0	0.0182726	0	0.0261369	0.0685847	0.492214	299.26	5	1	24h	0h	0	0	0	0	0	0	1417.65	0	0	0	0	0	0	0	2027.79	0	0	5321.04	44792.8	4735.78	8799.68	44792.8	0	0	0	0	0
AT3G17940.1	Galactose mutarotase-like superfamily protein	0.0218751	1.98295	0.796922	0.401888	0.482581	0.635342	0.494596	0.699425	0.777471	0.157976	0.187024	0.0899313	0.0417211	0.096424	0.0459872	0.209991	58.04	2	2	0h	2h	53784.7	80069.4	73730	18653.8	34899.5	51131.3	50855.1	36505.1	38343.7	58317	51207.6	55970.8	50628	34021.7	44184	64287.4	61489.4	56410.8	86827.4	65087.1	50602.9	86827.4	0.619444	0.922167	0.849155	0.214837	0.401941
AT1G79340.1	AtMC4, MC4 - metacaspase 4	0.021887	1.86558	0.610185	0.645516	0.572773	0.535401	0.485959	0.566899	0.906593	0.120527	0.160062	0.124547	0.119729	0.0597026	0.0181396	0.110708	101.73	2	2	24h	8h	132128	100808	91332.3	141589	116457	84998.9	102813	122819	78755.6	84232.6	81031.2	119262	87864.2	74730.7	95656.4	96919.6	103234	101111	165711	177142	138934	177142	0.745887	0.56908	0.515588	0.799294	0.657421
AT3G29185.2;AT3G29185.1	Domain of unknown function (DUF3598)	0.0218956	1.59631	0.709617	0.813702	0.874877	0.747251	0.782821	0.817095	0.548062	0.0105773	0.102098	0.126298	0.167305	0.0714151	0.0592255	0.0968094	315.16	6	6	4h	24h	348172	345695	355708	450662	402832	350030	368504	493024	432478	445251	378735	281252	357184	425214	375451	432133	373734	402675	217137	283870	309616	493024	0.706196	0.701173	0.721481	0.914077	0.817064
ATCG00810.1	RPL22 - ribosomal protein L22	0.0222723	1.54002	0.777621	0.525993	0.625701	0.554895	0.621992	0.810037	0.805235	0.192604	0.0623496	0.0227209	0.136958	0.0359189	0.0972228	0.154881	214.42	3	3	10h	2h	1.6565e+06	1.1083e+06	1.09958e+06	989722	799838	824356	998194	1.03779e+06	1.07343e+06	1.16472e+06	717336	875487	1.00704e+06	1.09795e+06	985994	1.16081e+06	1.39544e+06	1.46923e+06	1.57279e+06	1.3661e+06	1.06272e+06	1.6565e+06	1	0.669065	0.663798	0.597479	0.482849
AT4G15510.1;AT4G15510.2	Photosystem II reaction center PsbP family protein	0.0227022	1.6708	0.930192	0.724128	0.576387	0.556734	0.688613	0.783798	0.832753	0.0776563	0.240968	0.0228548	0.063563	0.165323	0.0759501	0.0733694	155.26	3	3	0h	6h	504944	476681	427459	248472	357088	491371	296755	277761	298614	317431	269386	256542	298191	300850	444092	407372	352963	426987	449539	378772	433169	504944	1	0.944028	0.846547	0.492079	0.707184
AT1G50380.1	Prolyl oligopeptidase family protein	0.0227218	1.31674	0.837093	0.663501	0.815941	0.764786	0.761356	0.635731	0.704001	0.143625	0.0312616	0.0328981	0.0173459	0.0899729	0.0674982	0.0428471	185.54	4	4	0h	10h	240084	306797	223572	202452	194571	213657	253305	239082	258598	236153	239031	228718	204433	236989	259323	185972	218736	180413	201158	226213	220585	306797	0.782549	1	0.72873	0.65989	0.634202
AT3G10410.1	SCPL49, CPY - SERINE CARBOXYPEPTIDASE-LIKE 49	0.022993	1.58791	0.886664	0.758919	0.701451	0.57639	0.610406	0.558384	0.789414	0.0981551	0.0925662	0.0363419	0.0728463	0.157035	0.0683534	0.155622	82.36	3	2	0h	10h	168673	139866	140130	134290	110234	139504	123668	111628	119651	92200.1	111224	88240.2	73201.9	111716	123959	106955	84542.7	91055.1	103544	142346	153569	168673	1	0.829215	0.830777	0.796155	0.653534
AT1G19670.1	ATCLH1, CORI1, ATHCOR1, CLH1 - chlorophyllase 1	0.0230001	3.12143	0.563806	0.268192	0.30734	0.837144	0.704355	0.274647	0.709428	0.130242	0.191081	0.0665696	0.207085	0.350922	0.197189	0.173917	90.79	2	1	6h	2h	11581.5	18397.5	14458.7	2516.34	6178.34	12443.5	6690.59	7492.9	10040.2	15870.7	23838.3	26272.4	7924.91	24817.3	22773.1	3525.38	13138.2	4983.36	20175.8	22240.6	13498.8	26272.4	0.440822	0.70026	0.550336	0.0957787	0.235164
AT3G02540.1	RAD23-3, RAD23C - Rad23 UV excision repair protein family	0.0230569	1.36242	0.765952	0.779822	0.90137	0.955137	0.762059	0.889777	0.701061	0.060058	0.0652177	0.0725573	0.0445055	0.098026	0.0529693	0.123822	110.05	2	2	6h	24h	153050	176464	175297	154887	177856	181210	214107	182232	197723	200135	219688	209674	185712	143683	172851	207992	193444	184985	123297	175054	163693	219688	0.696671	0.803249	0.797936	0.705033	0.809582
AT3G52880.1;AT3G52880.2	ATMDAR1, MDAR1 - monodehydroascorbate reductase 1	0.0231329	1.15799	0.852661	0.842082	0.810931	0.907607	0.824903	0.867339	0.939053	0.0692546	0.00560372	0.0312143	0.0402526	0.0261567	0.0320799	0.0554637	1277.8	17	16	24h	4h	1.26547e+07	1.48508e+07	1.34768e+07	1.35794e+07	1.34945e+07	1.33999e+07	1.29843e+07	1.2496e+07	1.34961e+07	1.4831e+07	1.3802e+07	1.49901e+07	1.2762e+07	1.3298e+07	1.3588e+07	1.33185e+07	1.40659e+07	1.43033e+07	1.48296e+07	1.42836e+07	1.60213e+07	1.60213e+07	0.789866	0.92694	0.841179	0.847582	0.842285
AT4G38510.1	ATPase, V1 complex, subunit B protein	0.0237117	1.90361	0.43722	0.498442	0.752862	0.739563	0.760462	0.680083	0.832297	0.0978793	0.103972	0.151665	0.172988	0.239287	0.0975277	0.114224	1014.09	17	2	24h	0h	27165	17182.9	22628.7	23471.4	31466.4	21417.5	43195.2	29506.6	42627.4	45000.3	27920.6	40371	38805.4	51062.6	26625.4	30192	33931.9	40056.4	38875	49227.4	39395.2	51062.6	0.531995	0.336507	0.443156	0.45966	0.616232
AT4G29600.1	Cytidine/deoxycytidylate deaminase family protein	0.0243291	3.62315	0.685487	0.550663	0.595382	0.227683	0.333679	0.357731	0.82493	0.151909	0.0621485	0.325798	0.394359	0.104931	0.322758	0.257987	24.49	1	1	24h	6h	80254.2	73395.8	51286	52618.8	50128.1	61881.6	90775.8	25930	61292	68069	0	0	42998.4	22206.3	34553.5	5048.15	32723.6	69177	99654.7	52683.5	94286.2	99654.7	0.805323	0.736501	0.514637	0.528012	0.503018
AT2G36530.1	LOS2, ENO2 - Enolase	0.0246082	1.13699	0.817271	0.815349	0.826051	0.867974	0.818735	0.898323	0.927045	0.0381128	0.0248272	0.00791043	0.0110634	0.055415	0.0422787	0.0712305	2032.6	25	24	24h	2h	4.01666e+07	3.77741e+07	3.66831e+07	3.93602e+07	3.70611e+07	3.79329e+07	3.82289e+07	3.89647e+07	3.86617e+07	4.11551e+07	4.04243e+07	4.01556e+07	3.95001e+07	4.00285e+07	3.53005e+07	3.99786e+07	4.20841e+07	4.39288e+07	4.67506e+07	4.31724e+07	4.00968e+07	4.67506e+07	0.859166	0.807991	0.784655	0.841918	0.79274
AT1G03600.1	PSB27 - photosystem II family protein	0.0246693	1.69106	0.895221	0.724799	0.58178	0.626243	0.552719	0.529386	0.575181	0.169321	0.0654008	0.0370449	0.175818	0.0991085	0.00879615	0.11192	279.97	3	3	0h	10h	6.24795e+06	6.15914e+06	4.37281e+06	4.47056e+06	4.96301e+06	4.15196e+06	3.69111e+06	3.38056e+06	3.83312e+06	2.9272e+06	3.71396e+06	5.09706e+06	3.4173e+06	2.85295e+06	4.08983e+06	3.25218e+06	3.36208e+06	3.30847e+06	4.33024e+06	3.51202e+06	2.93886e+06	6.24795e+06	1	0.985785	0.699878	0.715524	0.794343
AT3G48560.1	CSR1, ALS, AHAS, TZP5, IMR1 - chlorsulfuron/imidazolinone resistant 1	0.0248548	2.07321	0.373947	0.525937	0.545703	0.697405	0.621519	0.413521	0.33639	0.0581356	0.0301628	0.163195	0.262055	0.0624107	0.110003	0.125011	49.86	1	1	6h	24h	89867	90911.9	117112	131263	147217	140489	191846	136444	106425	144965	145059	265538	170383	146451	178277	97478.1	143158	88780	125196	59691.5	83084.9	265538	0.338434	0.342369	0.441037	0.494329	0.55441
AT3G48890.1	ATMP2, ATMAPR3, MSBP2, MAPR3 - membrane-associated progesterone binding protein 3	0.0252393	11.4569	0.110667	0.164296	0.0526105	0.0417593	0.184857	0.478433	0.299074	0.11134	0.0758466	0.0343076	0.0721941	0.0763259	0.452119	0.0514774	81.09	1	1	10h	6h	102524	17051.9	22846	43184	61770.4	106485	25046.1	6770.19	35890.5	53674.9	66.963	0	45818	80834	111249	101809	84925.6	428982	152336	108912	123644	428982	0.238994	0.0397498	0.0532563	0.100666	0.143993
AT5G14320.1;AT5G14320.2	Ribosomal protein S13/S18 family	0.025975	1.67361	0.912512	0.545236	0.548455	0.653044	0.559553	0.80203	0.736964	0.0758151	0.0626298	0.128113	0.184769	0.0389304	0.116497	0.184179	315.74	5	4	0h	2h	1.6374e+06	1.41808e+06	1.42695e+06	1.00319e+06	800522	874588	1.12776e+06	716662	849689	1.36984e+06	764796	1.07324e+06	982295	911234	855097	1.33634e+06	1.49139e+06	1.11199e+06	1.44454e+06	1.30805e+06	867508	1.6374e+06	1	0.866059	0.871478	0.612674	0.488899
AT5G30510.1	RPS1, ARRPS1 - ribosomal protein S1	0.0265113	1.37737	0.858236	0.678491	0.62949	0.675295	0.623097	0.786778	0.756329	0.128261	0.0429481	0.0176487	0.0596146	0.0631284	0.0769526	0.127774	711.55	13	13	0h	8h	7.8089e+06	5.85847e+06	6.43828e+06	5.64429e+06	5.27586e+06	4.97466e+06	5.04367e+06	4.93344e+06	4.76977e+06	5.31995e+06	4.78622e+06	5.71376e+06	5.07435e+06	5.22003e+06	4.30273e+06	6.06667e+06	6.77966e+06	5.5853e+06	6.81901e+06	6.05833e+06	4.84095e+06	7.8089e+06	1	0.750229	0.824479	0.722802	0.675621
AT5G62790.1;AT5G62790.2	DXR, PDE129 - 1-deoxy-D-xylulose 5-phosphate reductoisomerase	0.0265534	1.49509	0.796302	0.858805	0.865123	0.890125	0.770009	0.777602	0.595366	0.100723	0.0564922	0.0183749	0.150231	0.0447693	0.0958213	0.125448	583.26	12	11	6h	24h	2.28215e+06	2.36779e+06	2.86903e+06	2.90498e+06	2.6342e+06	2.56996e+06	2.72714e+06	2.77855e+06	2.66311e+06	3.14745e+06	2.99462e+06	2.26281e+06	2.58617e+06	2.34735e+06	2.33718e+06	2.53251e+06	2.69741e+06	2.11248e+06	2.24243e+06	1.92205e+06	1.45717e+06	3.14745e+06	0.725077	0.752288	0.911541	0.922963	0.83693
AT1G79500.1	AtkdsA1 - Aldolase-type TIM barrel family protein	0.0265984	1.60704	0.936392	0.687714	0.658396	0.821339	0.675755	0.582681	0.628041	0.103502	0.154892	0.143525	0.0807247	0.110543	0.0526294	0.0527335	62.78	1	1	0h	10h	41825.9	41500.2	34170.2	34722.1	21867.5	29703.1	34208	25836.9	22569.1	36305.3	30454.6	36300	33256.5	24129.5	27406.2	25747.9	25533.2	21832.4	28510.1	24100.7	26194.3	41825.9	1	0.992213	0.816963	0.830157	0.522823
AT4G16143.1	IMPA-2 - importin alpha isoform 2	0.0266141	2.12397	0.546402	0.663668	0.439002	0.572432	0.659495	0.622465	0.932425	0.179259	0.119512	0.082796	0.197456	0.0431447	0.0654272	0.0940007	146.86	4	4	24h	4h	184032	116340	232302	242520	233338	171134	127462	126787	173722	124762	252741	180545	198288	220301	224336	186207	194234	226384	315924	324958	268115	324958	0.566325	0.358015	0.714867	0.746313	0.718055
AT3G49620.1	DIN11 - 2-oxoglutarate (2OG) and Fe(II)-dependent oxygenase superfamily protein	0.0270043	16.9085	0.0224392	0.0284193	0.0218339	0.0339353	0.0472817	0.369179	0.32686	0.012019	0.0253045	0.00904139	0.0159225	0.0223951	0.546469	0.171066	65.33	2	2	10h	4h	3588.4	3505.73	8310.22	391.826	11907.8	7209.97	3102.3	4682.2	7204.29	3882.02	8305.47	11108.9	11316.9	15677.4	5464.24	9261.05	15346.4	228831	115751	70880.5	37755.1	228831	0.0156814	0.0153202	0.036316	0.00171229	0.0520377
AT5G60360.2;AT3G45310.1;AT5G60360.1	AALP, ALP - aleurain-like protease	0.0270797	1.66145	0.79381	0.578852	0.534531	0.477782	0.518096	0.496186	0.713584	0.245219	0.0285038	0.0735393	0.0849822	0.0394296	0.0441849	0.110053	274.57	6	6	0h	6h	3.20846e+06	3.73606e+06	1.95264e+06	2.1299e+06	2.07634e+06	2.28164e+06	2.24449e+06	1.70138e+06	2.04525e+06	2.01059e+06	1.92253e+06	1.42195e+06	1.83368e+06	2.10453e+06	1.8687e+06	1.69368e+06	1.84424e+06	2.02342e+06	3.13577e+06	2.49056e+06	2.37164e+06	3.73606e+06	0.858782	1	0.522648	0.570092	0.555757
AT3G01520.1	Adenine nucleotide alpha hydrolases-like superfamily protein	0.0270889	1.32656	0.767648	0.703558	0.841452	0.933314	0.802436	0.876012	0.759103	0.156228	0.0317346	0.0198847	0.0578026	0.0396765	0.0642227	0.052403	28.07	1	1	6h	2h	50092.1	71385.2	52041.6	52364.1	55658.5	51009.3	64213.5	64316.4	61671.5	67992.7	67626.7	75346.5	62281.9	57010.6	62089.9	67893.9	69613.6	60505.8	52642.5	59673.6	59271.3	75346.5	0.664823	0.947425	0.690696	0.694977	0.738701
AT5G61780.1	Tudor2, AtTudor2, TSN2 - TUDOR-SN protein 2	0.0274857	1.58583	0.592235	0.67866	0.63931	0.713162	0.781334	0.79333	0.939183	0.0916026	0.0538652	0.00288473	0.161188	0.070786	0.15219	0.105226	240.79	7	3	24h	0h	131435	110871	151474	164116	142249	144879	140955	142052	142073	116861	176885	180439	166245	191130	162137	159019	153808	214662	221606	221635	181226	221635	0.593024	0.50024	0.68344	0.74048	0.641818
AT4G04770.1;AT5G44316.1	ATABC1, LAF6, ATNAP1, ABC1 - ATP binding cassette protein 1	0.0275953	1.28687	0.72811	0.877726	0.842093	0.93698	0.828506	0.88587	0.936413	0.081062	0.0617605	0.0515167	0.0478923	0.0815113	0.0954151	0.0550705	200.18	4	4	6h	0h	361586	337566	418327	440311	422718	484077	457468	430182	404768	452646	500796	484605	471970	398186	401409	401666	459203	498737	511589	462511	463077	511589	0.70679	0.659839	0.817701	0.860673	0.826283
AT4G14430.1	IBR10, ATECI2, ECI2, ECHIB, PEC12 - indole-3-butyric acid response 10	0.0276473	1.48508	0.809006	0.644994	0.643636	0.752098	0.705812	0.761343	0.955853	0.0201859	0.125503	0.0359827	0.205864	0.0296023	0.0209697	0.061901	62.59	1	1	24h	4h	190378	189158	198021	187941	134923	137603	151410	162471	145617	132638	174048	230244	174971	160882	168033	179241	186844	177444	237970	210626	233796	237970	0.800008	0.794883	0.832126	0.789767	0.566978
AT5G61130.1	PDCB1 - plasmodesmata callose-binding protein 1	0.0280639	1.49012	0.835167	0.820206	0.866652	0.733755	0.792187	0.616105	0.581598	0.0914701	0.0277933	0.109138	0.134857	0.180945	0.0447815	0.100803	100.46	2	2	4h	24h	199580	221478	177756	194465	203314	190308	227756	177809	215824	140845	180589	204669	239000	160020	168978	156993	135794	148960	155394	111341	150271	239000	0.835065	0.926688	0.743748	0.813661	0.850688
AT1G75350.1	emb2184 - Ribosomal protein L31	0.0283633	1.73442	0.81496	0.501191	0.473669	0.469875	0.472748	0.621351	0.630401	0.160575	0.0604093	0.0514707	0.0348976	0.0853644	0.174655	0.158138	239.68	3	2	0h	6h	1.24591e+06	912842	887355	656699	538423	678199	558792	663924	547738	610728	610325	535218	675210	470150	621650	549488	983935	789028	962324	820872	573083	1.24591e+06	1	0.732669	0.712212	0.527082	0.432151
AT1G54010.1	GDSL-like Lipase/Acylhydrolase superfamily protein	0.0291522	13.6873	0.176187	0.0513673	0.117544	0.454706	0.0644272	0.144312	0.703081	0.0809453	0.0503487	0.0737411	0.472717	0.0548032	0.168016	0.224409	55.49	2	1	24h	2h	7976.05	4120.49	3573.09	3231.55	863.721	473.199	4641.14	963.243	4849.65	4766.62	6027.97	29645.8	3571.25	1834.2	324.535	2498.4	431.684	9904.64	15338.1	28235.9	18956.1	29645.8	0.269045	0.138991	0.120526	0.109005	0.0291347
AT3G63190.1	RRF, HFP108, cpRRF, AtcpRRF - ribosome recycling factor, chloroplast precursor	0.0293215	1.18862	0.940149	0.920353	0.937952	0.909348	0.852639	0.832758	0.790958	0.0265233	0.029229	0.0240528	0.0861836	0.0566617	0.0542239	0.0755854	529.65	9	9	0h	24h	1.09204e+07	1.15435e+07	1.13413e+07	1.08849e+07	1.07776e+07	1.14309e+07	1.15134e+07	1.09394e+07	1.12733e+07	9.92978e+06	1.07821e+07	1.19858e+07	9.70887e+06	9.95945e+06	1.09903e+07	9.23311e+06	1.04065e+07	1.03041e+07	1.05047e+07	8.78485e+06	9.15112e+06	1.19858e+07	0.911112	0.9631	0.946236	0.908149	0.899204
AT1G51680.1	4CL1, 4CL.1, AT4CL1 - 4-coumarate:CoA ligase 1	0.0297616	4.17165	0.396235	0.680048	0.878161	0.546665	0.856113	0.644479	0.210507	0.167593	0.0933764	0.109727	0.441198	0.127055	0.0675903	0.0579307	30.32	1	1	4h	24h	35926.7	36601.6	71408.2	95344.6	74798.3	76891.7	91829.1	117915	109257	118316	68707.9	11558	91948.9	121087	97956.1	86573.7	77282.4	70257.5	17488.9	28396	30583.9	121087	0.296702	0.302276	0.589728	0.787407	0.617725
AT1G32990.1	PRPL11 - plastid ribosomal protein l11	0.0298559	1.51308	0.900632	0.73171	0.637026	0.595231	0.619281	0.858332	0.705829	0.16396	0.0255073	0.0716019	0.118378	0.0646031	0.106783	0.147402	314.13	6	6	0h	6h	6.78343e+06	4.87188e+06	6.84843e+06	5.09922e+06	4.80986e+06	5.1241e+06	3.84783e+06	4.82422e+06	4.41582e+06	4.50832e+06	4.57968e+06	3.14118e+06	4.72943e+06	4.12692e+06	3.86696e+06	5.16191e+06	6.62363e+06	5.84912e+06	4.22958e+06	5.99918e+06	4.27268e+06	6.84843e+06	0.990509	0.711386	1	0.744582	0.702331
AT1G20620.1;AT1G20620.2;AT1G20620.4;AT1G20620.5	CAT3, SEN2, ATCAT3 - catalase 3	0.0300522	1.44757	0.817267	0.599006	0.658913	0.754575	0.836196	0.75036	0.867105	0.155932	0.0350763	0.0609478	0.0638009	0.116009	0.0845385	0.117788	1764.1	26	18	24h	2h	4.82929e+07	4.61237e+07	3.32689e+07	3.10631e+07	2.94381e+07	3.30843e+07	3.52468e+07	3.07794e+07	3.6919e+07	3.83303e+07	3.65648e+07	4.29957e+07	3.80246e+07	5e+07	4.26183e+07	3.65372e+07	4.41612e+07	3.6534e+07	4.3002e+07	4.03917e+07	5.20783e+07	5.20783e+07	0.927313	0.885661	0.638826	0.596469	0.565266
ATCG00500.1	ACCD - acetyl-CoA carboxylase carboxyl transferase subunit beta	0.0304709	1.74494	0.451837	0.78843	0.781601	0.759274	0.597398	0.577024	0.759256	0.143168	0.166721	0.050458	0.201879	0.0312532	0.0520622	0.208682	222.63	5	4	2h	0h	143359	108135	203115	203117	312615	277536	249180	255937	281279	203321	331379	229233	212347	192946	195771	182093	184851	213620	217266	335379	211270	335379	0.427455	0.322427	0.60563	0.605634	0.932126
AT3G52990.1;AT3G52990.2	Pyruvate kinase family protein	0.0308397	1.29985	0.755406	0.733158	0.677616	0.822256	0.711354	0.712669	0.880801	0.0598034	0.0838953	0.0577167	0.0785592	0.0240549	0.031719	0.10715	572.14	10	4	24h	4h	886075	864071	999288	1.00546e+06	814990	848008	886142	832829	747333	983292	910223	1.09923e+06	840462	895989	852647	822049	896924	874913	1.21323e+06	1.03114e+06	961461	1.21323e+06	0.730346	0.71221	0.823663	0.828749	0.671755
AT3G27740.1;AT3G27740.2	CARA - carbamoyl phosphate synthetase A	0.0308872	1.19247	0.901861	0.894439	0.905025	0.961527	0.80633	0.899116	0.870991	0.0347352	0.0116241	0.0553395	0.0363007	0.0423878	0.025367	0.0779823	146.08	4	4	6h	8h	530819	544767	504792	522715	515543	529115	501893	564560	519469	558824	541992	584117	474744	444570	493660	520975	541657	512936	561247	485476	479559	584117	0.908754	0.932633	0.864196	0.894879	0.882601
AT5G07350.1	Tudor1, AtTudor1, TSN1 - TUDOR-SN protein 1	0.0309985	2.18473	0.355064	0.344311	0.457401	0.510763	0.437693	0.372279	0.752226	0.0723024	0.042631	0.0142922	0.236585	0.0398898	0.107939	0.22445	287.22	7	3	24h	2h	85878.6	129941	116042	113852	91982.9	115975	140330	139555	147626	124472	109136	243778	150205	126163	132722	77156.1	135827	134968	311551	216269	175250	311551	0.275649	0.417077	0.372467	0.365438	0.295242
AT4G09010.1	APX4, TL29 - ascorbate peroxidase 4	0.0316492	1.63155	0.957098	0.705082	0.587897	0.631349	0.58662	0.757049	0.673593	0.0487332	0.13062	0.0629116	0.120296	0.0777437	0.198563	0.0688273	606.39	9	8	0h	8h	2.74074e+06	3.03142e+06	2.93194e+06	2.33413e+06	2.39646e+06	1.6816e+06	1.91069e+06	1.56304e+06	1.87275e+06	1.71589e+06	2.33472e+06	1.69104e+06	1.86835e+06	1.51087e+06	1.95566e+06	2.30431e+06	1.68837e+06	2.89211e+06	2.01478e+06	2.26283e+06	1.84821e+06	3.03142e+06	0.904112	1	0.967184	0.769981	0.790542
AT5G48930.1	HCT - hydroxycinnamoyl-CoA shikimate/quinate hydroxycinnamoyl transferase	0.0317053	2.12094	0.319131	0.474123	0.510149	0.628315	0.676856	0.532122	0.476517	0.0664074	0.0750366	0.0638783	0.159798	0.282468	0.0811202	0.0802854	79.84	3	3	8h	0h	158442	173279	232406	247840	260358	329909	309018	333312	259460	378005	272417	460251	589233	281018	326226	284946	368725	286961	335347	255670	251322	589233	0.268895	0.294076	0.39442	0.420615	0.441859
AT3G59770.3	SAC9 - sacI homology domain-containing protein / WW domain-containing protein	0.0319419	4.76902	0.693355	0.34206	0.158026	0.201352	0.145387	0.276042	0.565716	0.376428	0.122592	0.0656723	0.149187	0.0918195	0.0240213	0.333405	24.06	1	1	0h	8h	44250	35701.7	12091.2	8915.7	17608.8	18884.1	9872.93	4061.59	7043.37	2922.73	7817.26	15989.5	3466.97	11064.4	4768.85	11292.5	11974.8	13377.3	23704	10989.2	40405.6	44250	1	0.806818	0.273247	0.201485	0.397938
AT3G05590.1	RPL18 - ribosomal protein L18	0.0322511	2.91184	0.532848	0.395846	0.453572	0.653713	0.286169	0.224502	0.464541	0.0488394	0.134649	0.165948	0.341438	0.0423491	0.0833568	0.0863043	202.55	4	1	6h	10h	119791	103702	123724	54462.1	112243	91238.2	85621	139240	70698.1	139839	68928.9	217208	58126.8	55663.8	72684.3	29761	65814.4	50715.5	106245	116397	80064.8	217208	0.551504	0.477431	0.56961	0.250737	0.516753
AT5G23690.1	Polynucleotide adenylyltransferase family protein	0.0323332	2.15658	0.401209	0.584602	0.59372	0.56068	0.86524	0.563571	0.736015	0.159584	0.0724497	0.163221	0.109551	0.163657	0.154664	0.103357	22.09	1	1	8h	0h	44158.3	23045.9	23583.3	49299.6	44584.2	38402.9	58489.5	41197.8	34662.5	38869.9	51715.6	36288	75428.3	51527.2	68835.1	46565.6	29356.4	51605.6	60006.2	60028.6	46514.3	75428.3	0.585434	0.305534	0.312659	0.653596	0.59108
AT1G23130.1	Polyketide cyclase/dehydrase and lipid transport superfamily protein	0.0328404	1.95636	0.765127	0.509972	0.464853	0.422147	0.465238	0.401855	0.391098	0.255265	0.040341	0.0268113	0.0963498	0.0990366	0.116893	0.0360241	181.26	4	3	0h	24h	553291	689958	340468	332084	339807	383688	339756	319623	302808	266790	240493	366509	289408	274171	399405	236237	225372	370180	245185	269446	294891	689958	0.801919	1	0.493462	0.48131	0.492503
AT5G27380.1	GSH2, GSHB - glutathione synthetase 2	0.0331338	1.64535	0.564274	0.545682	0.493824	0.652647	0.60525	0.63331	0.812515	0.054636	0.0600604	0.0200735	0.057767	0.049449	0.148843	0.188554	285.89	7	7	24h	4h	701284	671311	580260	698124	559570	630820	570224	546257	592561	754958	685254	818487	664887	764090	665689	556911	734612	900254	1.15361e+06	939770	718596	1.15361e+06	0.607904	0.581922	0.502995	0.605164	0.48506
AT3G02360.1	6-phosphogluconate dehydrogenase family protein	0.0331415	1.26063	0.786868	0.718775	0.682572	0.851365	0.681386	0.765483	0.858977	0.0942665	0.0275017	0.0587015	0.131585	0.0229752	0.0767356	0.0452452	656.6	14	9	24h	8h	965907	1.18537e+06	972840	931934	928597	993240	991796	846171	872064	1.06451e+06	992247	1.32344e+06	914342	867098	923882	915388	1.00573e+06	1.1181e+06	1.16687e+06	1.17569e+06	1.06785e+06	1.32344e+06	0.729845	0.895676	0.735084	0.704175	0.701653
AT3G26650.1	GAPA, GAPA-1 - glyceraldehyde 3-phosphate dehydrogenase A subunit	0.0334338	1.37391	0.846501	0.756365	0.703721	0.691381	0.702811	0.668888	0.616124	0.141212	0.0167254	0.0555557	0.0690132	0.0386519	0.071518	0.0363344	2258.61	27	6	0h	24h	3.39942e+07	4.15888e+07	3.00319e+07	3.0935e+07	3.11878e+07	3.22461e+07	3.12226e+07	2.67175e+07	2.98606e+07	2.91488e+07	2.57065e+07	3.14059e+07	2.82783e+07	2.83239e+07	3.10851e+07	2.48241e+07	3.07724e+07	2.78583e+07	2.66325e+07	2.38865e+07	2.63526e+07	4.15888e+07	0.817388	1	0.722115	0.74383	0.749908
AT2G42600.1	ATPPC2, PPC2 - phosphoenolpyruvate carboxylase 2	0.0335607	1.22633	0.722123	0.781147	0.776778	0.871785	0.769211	0.849036	0.88556	0.0669347	0.0183444	0.0502588	0.0734656	0.0303533	0.0413809	0.0997318	2304.68	38	26	24h	0h	1.16582e+07	1.33665e+07	1.39853e+07	1.37767e+07	1.4426e+07	1.39959e+07	1.50325e+07	1.34613e+07	1.34687e+07	1.60336e+07	1.424e+07	1.68213e+07	1.42575e+07	1.32298e+07	1.40664e+07	1.5255e+07	1.60501e+07	1.45609e+07	1.80071e+07	1.51166e+07	1.47154e+07	1.80071e+07	0.647423	0.74229	0.776655	0.765069	0.801129
AT5G08570.1;AT3G04050.1;AT5G63680.1	Pyruvate kinase family protein	0.0349454	1.19606	0.778441	0.793225	0.777015	0.819999	0.823339	0.842955	0.929357	0.0568089	0.00471039	0.056353	0.0523835	0.0333093	0.0566318	0.0619109	338.22	8	7	24h	4h	572463	617761	662606	625024	631542	631451	565724	650038	633675	602879	669883	678981	623045	664448	672200	720478	639025	646881	793393	701790	716853	793393	0.721538	0.778631	0.835155	0.787786	0.796002
AT3G12800.1	SDRB, DECR - short-chain dehydrogenase-reductase B	0.0354391	1.87915	0.664039	0.562524	0.587697	0.45316	0.683926	0.805443	0.851558	0.138704	0.122048	0.127003	0.140862	0.0819439	0.193605	0.15558	161.88	3	3	24h	6h	174911	173986	246212	140145	154689	209298	215134	139497	172062	107044	183726	115350	205745	179145	228041	183064	240038	298732	205706	259165	298291	298732	0.585512	0.582414	0.82419	0.469133	0.517818
AT1G69830.1	ATAMY3, AMY3 - alpha-amylase-like 3	0.0357918	1.36269	0.660696	0.84159	0.818018	0.826617	0.804921	0.900326	0.674637	0.157275	0.0475798	0.0303055	0.0492561	0.0661038	0.0935376	0.0886041	644.19	14	14	10h	0h	1.82122e+06	2.19456e+06	2.90196e+06	3.05273e+06	3.01208e+06	2.74694e+06	2.73597e+06	2.89071e+06	2.93826e+06	2.71656e+06	3.06018e+06	2.87824e+06	2.83127e+06	3.02819e+06	2.56835e+06	3.09405e+06	3.49012e+06	2.84257e+06	2.06049e+06	2.67701e+06	2.32619e+06	3.49012e+06	0.52182	0.628791	0.831477	0.874677	0.863029
AT1G74970.1	RPS9, TWN3 - ribosomal protein S9	0.0358304	1.61482	0.793761	0.532273	0.491547	0.558817	0.505356	0.649249	0.643246	0.17885	0.0457062	0.0340295	0.0911018	0.0355425	0.0953029	0.157799	466.63	6	6	0h	4h	3.22785e+06	2.19926e+06	2.25931e+06	1.69542e+06	1.58321e+06	1.87565e+06	1.52918e+06	1.71329e+06	1.51744e+06	2.11714e+06	1.76035e+06	1.53384e+06	1.76243e+06	1.58137e+06	1.54984e+06	1.84716e+06	2.43973e+06	2.00013e+06	2.40166e+06	2.33794e+06	1.4893e+06	3.22785e+06	1	0.68134	0.699942	0.525249	0.490485
AT2G24090.1	Ribosomal protein L35	0.0361856	1.65768	0.778353	0.556181	0.469544	0.623604	0.557388	0.750937	0.627826	0.197154	0.0863589	0.0451637	0.033408	0.0506348	0.11339	0.15659	52.74	1	1	0h	4h	989600	705107	616066	639435	469031	542724	514075	452846	427061	622116	647397	581844	608422	513765	532588	622201	843888	763294	663932	750477	449481	989600	1	0.712517	0.622541	0.646155	0.47396
AT2G24270.1	ALDH11A3 - aldehyde dehydrogenase 11A3	0.0366692	1.17095	0.811277	0.818732	0.827208	0.891482	0.84439	0.78584	0.761332	0.0110965	0.0184715	0.00478648	0.0944766	0.0294302	0.0475069	0.0142691	1116.11	18	18	6h	24h	1.05895e+07	1.03541e+07	1.06152e+07	1.04162e+07	1.0551e+07	1.08817e+07	1.06693e+07	1.07924e+07	1.07169e+07	1.09815e+07	1.07305e+07	1.29667e+07	1.06003e+07	1.089e+07	1.13566e+07	1.01366e+07	1.08306e+07	9.60208e+06	1.00852e+07	9.75327e+06	9.77751e+06	1.29667e+07	0.816665	0.798515	0.81865	0.8033	0.813697
AT3G04000.1	NAD(P)-binding Rossmann-fold superfamily protein	0.0368731	323.298	0.0156963	0.00190281	0.0378696	0.00418114	0.0592159	0.00403691	0.615173	0.00741212	0.00165572	0.0594727	0.00724194	0.0834669	0.00352601	0.383155	84.68	2	1	24h	2h	150.16	328.497	159.323	36.4899	0	40.85	0	1441.78	97.4362	0	169.943	0	147.518	151.26	2108.06	88.2536	75.8273	0	3166.43	8289	13548.4	13548.4	0.0110832	0.0242462	0.0117596	0.0026933	0
AT3G55330.1	PPL1 - PsbP-like protein 1	0.0369933	1.45951	0.900374	0.744848	0.663769	0.631715	0.71922	0.6169	0.767451	0.0908431	0.0824964	0.0445933	0.0973173	0.0732969	0.106772	0.133434	604.84	11	11	0h	10h	5.71911e+06	6.50642e+06	5.3491e+06	4.38847e+06	4.7134e+06	5.43701e+06	4.53385e+06	3.98876e+06	4.43366e+06	3.59266e+06	3.92173e+06	4.81623e+06	4.30404e+06	4.51848e+06	5.21613e+06	3.54699e+06	3.68228e+06	4.81217e+06	5.91168e+06	4.186e+06	4.88239e+06	6.50642e+06	0.878996	1	0.822127	0.674483	0.724424
AT4G28080.1	Tetratricopeptide repeat (TPR)-like superfamily protein	0.0374313	2.82936	0.481213	0.686246	0.900586	0.581995	0.830215	0.626612	0.318301	0.415834	0.0667198	0.164666	0.0507549	0.112265	0.208723	0.111814	57.54	1	1	4h	24h	2545.29	3867.69	12646	9435.82	8053.4	9690.29	9380.22	13086.4	13202	8396.98	7586.07	7067.52	12630.8	9802.38	10448.4	10815.3	8657.68	5344.68	5297.7	4785.42	2523.54	13202	0.192795	0.292962	0.957881	0.714725	0.610012
AT3G22060.1	Receptor-like protein kinase-related family protein	0.038116	7.51034	0.186815	0.167365	0.0690231	0.145251	0.18046	0.232356	0.518387	0.12819	0.0220731	0.119552	0.0991653	0.0885844	0.336146	0.473082	61.5	1	1	24h	4h	19067.2	2805.64	15476.3	11610.3	9508.3	12341.9	0	0	13799.5	2678.96	15809.7	10550.6	18380	6711	10987.6	2649.13	2453.47	41351.3	3620.26	33376.7	66641.8	66641.8	0.286114	0.0421004	0.232232	0.17422	0.142678
AT3G25800.1;AT3G25800.2	PDF1, PR 65, PP2AA2 - protein phosphatase 2A subunit A2	0.0382095	3.6867	0.374699	0.579809	0.352902	0.220293	0.284357	0.3194	0.812155	0.0622737	0.149777	0.303934	0.38156	0.124316	0.167568	0.319005	288.29	6	1	24h	6h	20463.5	16410	22982.5	40046.7	25581.4	26993	717.454	23715.1	31941.5	0	35190.6	0	11411.8	11228.2	22784.3	17026.1	25920.7	8075.41	23632.8	52856.2	53248	53248	0.384305	0.30818	0.431612	0.752078	0.480419
AT2G29340.3;AT2G29340.1	NAD-dependent epimerase/dehydratase family protein	0.0390594	1.96669	0.486759	0.426031	0.516158	0.67389	0.728609	0.742324	0.837873	0.0558939	0.0105551	0.108917	0.295347	0.0937189	0.196444	0.157841	116.06	3	2	24h	2h	73608	59062.2	63186.3	58774.7	56358.2	56288.7	71392	53659.2	82634.4	91468.7	50240.2	129443	91262.7	112209	89697.2	72386.4	124995	101307	91833.7	111177	134123	134123	0.54881	0.440359	0.471108	0.438216	0.420198
AT5G23120.1	HCF136 - photosystem II stability/assembly factor, chloroplast (HCF136)	0.0400012	1.44972	0.90212	0.741596	0.713653	0.735156	0.692047	0.622273	0.758643	0.160259	0.0104042	0.0173056	0.0580226	0.061926	0.0527763	0.119888	946.72	13	12	0h	10h	1.23724e+07	1.25077e+07	8.97018e+06	9.16899e+06	9.2373e+06	9.42064e+06	8.89366e+06	8.72777e+06	9.157e+06	8.71014e+06	8.84571e+06	1.00294e+07	8.71899e+06	7.85172e+06	9.39697e+06	7.48136e+06	7.32794e+06	8.54025e+06	1.11272e+07	8.18449e+06	9.15485e+06	1.25077e+07	0.989186	1	0.717174	0.733069	0.738531
AT5G45890.1	SAG12 - senescence-associated gene 12	0.0401969	2.68241	0.459231	0.298381	0.398402	0.310045	0.432378	0.579014	0.80038	0.113455	0.0396399	0.0572703	0.102586	0.1038	0.319684	0.302695	22.81	1	1	24h	2h	59897.9	80870.2	99435.9	55739.7	56281.6	44049.1	66809.9	61071	80505.9	47185.1	40626.2	74360.2	63914.5	96249	65994.8	59178.8	79437.4	164241	78824.6	165468	174352	174352	0.343545	0.463832	0.570316	0.319696	0.322804
AT5G66190.1;AT5G66190.2	ATLFNR1, FNR1 - ferredoxin-NADP(+)-oxidoreductase 1	0.0403305	1.28764	0.723738	0.901205	0.931913	0.888091	0.896289	0.894662	0.798203	0.0539489	0.0918536	0.0457457	0.0886319	0.0838136	0.0492677	0.103688	1222.54	19	17	4h	0h	1.29111e+07	1.46127e+07	1.48352e+07	1.72701e+07	1.59663e+07	1.95093e+07	1.91918e+07	1.75017e+07	1.78496e+07	1.92149e+07	1.5821e+07	1.69424e+07	1.77164e+07	1.89937e+07	1.57479e+07	1.69676e+07	1.85614e+07	1.68338e+07	1.78662e+07	1.40436e+07	1.48074e+07	1.95093e+07	0.661792	0.749008	0.760413	0.885223	0.81839
AT2G44490.1	PEN2, BGLU26 - Glycosyl hydrolase superfamily protein	0.0407239	2.26585	0.487847	0.41979	0.460961	0.626267	0.555741	0.641841	0.95118	0.114913	0.0455097	0.25863	0.0875282	0.0466616	0.276639	0.0543669	67	2	2	24h	2h	83496.7	78256.6	52143.7	59107.9	56113.7	68835.5	110538	40209.4	51361	105340	80086.3	89160.9	76247.3	88995.5	78422.2	58897.2	84412.7	138105	140443	130452	146150	146150	0.571307	0.535453	0.356781	0.404433	0.383945
AT5G23010.1	MAM1, IMS3 - methylthioalkylmalate synthase 1	0.0408559	1.98731	0.400764	0.431684	0.473081	0.580888	0.796442	0.699311	0.532558	0.050584	0.0396839	0.108517	0.141288	0.244482	0.264217	0.0495547	250.55	4	3	8h	0h	134009	126901	160544	165945	149773	138254	142112	145681	209711	148940	245463	216476	350543	302889	184129	350199	209933	175284	184506	170505	205042	350543	0.382289	0.362013	0.457988	0.473395	0.427259
AT4G26910.1	Dihydrolipoamide succinyltransferase	0.0408743	1.60849	0.594467	0.573381	0.618581	0.579479	0.667373	0.798769	0.922278	0.0543924	0.136482	0.0246931	0.151995	0.178571	0.112776	0.0752938	325.76	7	4	24h	2h	388662	342645	326484	382820	390724	246726	365014	382398	353288	447773	293987	289361	392290	503486	291743	396616	509322	515389	503968	593132	543998	593132	0.655272	0.577688	0.55044	0.645422	0.658748
AT5G22130.1;AT5G22130.2	PNT1 - mannosyltransferase family protein	0.0409798	1.63771	0.510239	0.637003	0.787433	0.770751	0.755453	0.835624	0.607707	0.0612247	0.206885	0.196306	0.00882162	0.107406	0.0346247	0.0905214	26.32	1	1	10h	0h	280087	345780	349374	549649	377110	290770	390536	637113	477403	497483	488620	487064	457127	558547	428253	543055	547085	507021	324847	438647	398040	637113	0.439618	0.542729	0.548371	0.862717	0.591904
AT3G26740.1	CCL - CCR-like	0.041006	4.65717	0.38063	0.467941	0.520016	0.519995	0.511915	0.124589	0.580232	0.237213	0.31912	0.11268	0.241768	0.0976015	0.0770578	0.384945	127.77	3	3	24h	10h	359340	184267	97806.1	196799	465756	125991	339765	316247	220286	402357	333510	140397	328868	308425	225354	42763.6	119895	47290.7	561713	279144	136913	561713	0.639722	0.328046	0.174121	0.350355	0.82917
AT1G48350.1	Ribosomal L18p/L5e family protein	0.0417262	1.47851	0.823791	0.560367	0.586491	0.557176	0.566854	0.759375	0.581409	0.153855	0.0740007	0.0664878	0.0590448	0.0402086	0.0938995	0.175409	174.76	3	3	0h	6h	2.21275e+06	1.67125e+06	1.58453e+06	1.409e+06	1.08209e+06	1.22877e+06	1.46718e+06	1.20227e+06	1.22383e+06	1.37241e+06	1.21286e+06	1.11342e+06	1.35158e+06	1.23432e+06	1.17703e+06	1.44095e+06	1.81413e+06	1.78586e+06	941145	1.70657e+06	1.21183e+06	2.21275e+06	1	0.755281	0.716091	0.636765	0.489023
AT4G29060.1;AT4G29060.2	emb2726 - elongation factor Ts family protein	0.0418308	1.19469	0.934902	0.940464	0.932747	0.907727	0.889892	0.958888	0.802625	0.0662059	0.0464656	0.0557366	0.0528398	0.0410906	0.0102239	0.0766449	2151.75	36	35	10h	24h	2.10132e+07	1.94564e+07	2.24245e+07	1.98867e+07	2.16635e+07	2.17181e+07	2.13748e+07	1.9502e+07	2.18723e+07	2.02768e+07	1.92116e+07	2.15775e+07	1.95468e+07	2.10105e+07	1.93089e+07	2.16735e+07	2.15921e+07	2.12421e+07	1.99779e+07	1.71325e+07	1.68849e+07	2.24245e+07	0.937065	0.867641	1	0.886828	0.966063
AT1G17050.1	SPS2 - solanesyl diphosphate synthase 2	0.0419725	1.65337	0.528767	0.778987	0.631622	0.874245	0.542126	0.552989	0.785458	0.161709	0.146874	0.0605145	0.199457	0.0336874	0.114891	0.186049	182.93	3	3	6h	0h	88498.3	64263.9	119662	160962	129248	111130	104352	100771	120293	110601	170851	168964	92988.4	98943.6	87374.7	92927.1	76336.7	115640	171736	114813	118124	171736	0.515317	0.374203	0.696781	0.937267	0.752598
AT2G36390.1	SBE2.1, BE3 - starch branching enzyme 2.1	0.0420751	1.6253	0.495314	0.691717	0.670975	0.776833	0.691988	0.573254	0.477965	0.0411395	0.137592	0.103585	0.207886	0.154796	0.0709436	0.0411277	419.57	7	4	6h	24h	326495	368299	384375	390606	533369	583109	404557	505755	551580	427525	538754	726253	481839	623898	401939	458232	431950	358802	371607	313844	355919	726253	0.449562	0.507122	0.529258	0.537838	0.734412
AT1G79210.1;AT1G16470.1	N-terminal nucleophile aminohydrolases (Ntn hydrolases) superfamily protein	0.0422668	1.22108	0.834325	0.798616	0.774119	0.850759	0.890328	0.855625	0.94526	0.0308399	0.0613764	0.0556991	0.0736177	0.0744335	0.0306121	0.0486567	338.77	5	5	24h	4h	1.38428e+06	1.30747e+06	1.29289e+06	1.17406e+06	1.36947e+06	1.27057e+06	1.19419e+06	1.33373e+06	1.16918e+06	1.42653e+06	1.41745e+06	1.21915e+06	1.39935e+06	1.54384e+06	1.30891e+06	1.30595e+06	1.38727e+06	1.39314e+06	1.4438e+06	1.59196e+06	1.4787e+06	1.59196e+06	0.869541	0.821295	0.812139	0.737491	0.860241
AT2G02390.1	ATGSTZ1, GST18, GSTZ1 - glutathione S-transferase zeta 1	0.0425552	2.26336	0.52247	0.468313	0.511031	0.369555	0.540292	0.515321	0.836437	0.0336572	0.0546111	0.0210447	0.20618	0.1204	0.13282	0.160834	138.05	2	1	24h	6h	112486	126974	115611	107848	92931.6	117486	112899	121269	113130	74503.1	134343	42303.1	119558	150976	96648.3	102607	96315.6	151290	153698	188211	226534	226534	0.496554	0.560509	0.510348	0.476082	0.410233
AT3G48990.1	AMP-dependent synthetase and ligase family protein	0.0427574	1.4834	0.641303	0.590283	0.619069	0.670064	0.637625	0.652901	0.875623	0.130124	0.0432102	0.0968075	0.0185466	0.0891476	0.0436171	0.108481	605.03	12	10	24h	2h	3.8088e+06	4.16673e+06	2.76796e+06	3.26813e+06	3.55038e+06	3.07026e+06	3.94944e+06	3.543e+06	2.87857e+06	3.85368e+06	3.72233e+06	3.6493e+06	3.48314e+06	4.09264e+06	3.10609e+06	3.49103e+06	3.92667e+06	3.52008e+06	5.5842e+06	4.61432e+06	4.47044e+06	5.5842e+06	0.682068	0.746164	0.495677	0.585246	0.635791
AT3G14310.1;AT1G53830.1	ATPME3, PME3 - pectin methylesterase 3	0.0428808	1.56639	0.781003	0.573572	0.638494	0.712308	0.771298	0.780316	0.89844	0.0991902	0.040287	0.0463765	0.208927	0.0844906	0.138934	0.0879621	786.63	11	11	24h	2h	7.25947e+06	9.34587e+06	8.73638e+06	6.66672e+06	5.80167e+06	6.14267e+06	6.76215e+06	6.49183e+06	7.46365e+06	6.27295e+06	6.53047e+06	1.03093e+07	7.72895e+06	9.39256e+06	7.9053e+06	7.29041e+06	7.88878e+06	1.01402e+07	9.15507e+06	9.1813e+06	1.08159e+07	1.08159e+07	0.671186	0.864087	0.807736	0.616382	0.536403
AT3G13920.1;AT1G54270.1;AT1G54270.2;AT1G72730.1;AT3G13920.2;AT3G13920.3;AT3G13920.4	EIF4A1, RH4, TIF4A1 - eukaryotic translation initiation factor 4A1	0.0430792	2.13051	0.419135	0.628903	0.399774	0.449511	0.446258	0.514092	0.851723	0.161447	0.105207	0.119619	0.1918	0.0416817	0.138673	0.138105	647.24	14	14	24h	4h	1.52446e+06	889554	2.02759e+06	2.41956e+06	2.45216e+06	1.7928e+06	1.08546e+06	1.26165e+06	1.88932e+06	1.01242e+06	2.33454e+06	1.41652e+06	1.45653e+06	1.74071e+06	1.53178e+06	1.5211e+06	1.54536e+06	2.3814e+06	2.92624e+06	3.53235e+06	2.56716e+06	3.53235e+06	0.43157	0.251831	0.574006	0.684972	0.6942
AT1G75270.1	DHAR2 - dehydroascorbate reductase 2	0.0431844	1.7039	0.427867	0.406059	0.411692	0.691882	0.488327	0.582864	0.49603	0.0428895	0.05259	0.0916427	0.271168	0.0538029	0.0592369	0.0112662	169.9	3	2	6h	2h	87520.5	73664.1	88659.2	86452.9	67357.7	83298.5	85723.6	94505.5	60169.6	95288.5	114078	194643	104110	97454.8	83583.5	119084	121081	100186	94896.7	99036.6	95712.7	194643	0.449647	0.378458	0.455497	0.444162	0.346058
AT3G11130.1	Clathrin, heavy chain	0.0432046	2.74809	0.35981	0.4909	0.518182	0.479352	0.38181	0.292467	0.803727	0.0639101	0.191945	0.263824	0.161444	0.0876435	0.0503044	0.210402	782.52	17	1	24h	10h	43283.2	31035.2	33896.7	40966	71205.9	35469.7	81947.4	41911.2	31988.1	61005.6	53251.3	29911.2	32717.6	33707.3	48406.9	26039.5	35127.4	26794.5	100252	83168.6	58305.4	100252	0.431743	0.309572	0.338114	0.408629	0.710268
AT1G16080.1	unknown protein	0.0432657	1.20849	0.897282	0.922219	0.912226	0.932552	0.832644	0.885055	0.771668	0.0930347	0.00370888	0.0100347	0.063967	0.0405401	0.0319223	0.092322	1131.78	18	18	6h	24h	5.9799e+06	7.29359e+06	7.07142e+06	6.9986e+06	6.96918e+06	6.94256e+06	6.81345e+06	6.90657e+06	6.96371e+06	6.99039e+06	6.59625e+06	7.55797e+06	6.28765e+06	5.98946e+06	6.60219e+06	6.66592e+06	6.9413e+06	6.46045e+06	6.63352e+06	5.50476e+06	5.35846e+06	7.55797e+06	0.791204	0.965019	0.935623	0.925989	0.922096
AT5G19550.1	ASP2, AAT2 - aspartate aminotransferase 2	0.0433815	1.76946	0.569197	0.520021	0.451695	0.538519	0.589699	0.581137	0.799256	0.109615	0.0348458	0.0708958	0.049384	0.141588	0.102981	0.175392	364.89	7	3	24h	4h	175182	252299	195408	175014	197060	197000	146351	153619	194334	217231	185504	186582	204015	271402	169909	170252	222613	243092	246471	263403	364777	364777	0.480244	0.691654	0.535692	0.479785	0.540222
AT1G07890.1	APX1, MEE6, CS1, ATAPX1, ATAPX01 - ascorbate peroxidase 1	0.0437126	1.23548	0.768651	0.730414	0.720242	0.809302	0.751063	0.826115	0.889847	0.0340498	0.0275114	0.0375114	0.0952293	0.017776	0.0732846	0.0958112	879.93	16	16	24h	4h	2.88511e+07	2.90794e+07	2.68071e+07	2.61123e+07	2.79949e+07	2.6415e+07	2.80425e+07	2.54833e+07	2.5875e+07	2.86484e+07	2.69158e+07	3.36546e+07	2.71987e+07	2.72466e+07	2.83533e+07	2.76251e+07	3.04379e+07	3.30093e+07	3.67473e+07	3.0348e+07	3.10031e+07	3.67473e+07	0.785121	0.791335	0.729498	0.710591	0.761824
AT5G51970.1	GroES-like zinc-binding alcohol dehydrogenase family protein	0.044034	1.17051	0.928482	0.822295	0.825138	0.843911	0.813189	0.83461	0.79323	0.0630052	0.072156	0.0319413	0.00893626	0.00686479	0.0191217	0.0456836	523.29	10	9	0h	24h	3.9446e+06	4.36215e+06	3.84379e+06	3.30412e+06	3.53075e+06	3.92605e+06	3.45624e+06	3.60732e+06	3.73457e+06	3.72608e+06	3.65514e+06	3.6626e+06	3.53517e+06	3.58136e+06	3.52525e+06	3.69585e+06	3.6815e+06	3.54474e+06	3.23022e+06	3.58195e+06	3.5684e+06	4.36215e+06	0.904278	1	0.881167	0.757452	0.809406
AT1G50670.1	OTU-like cysteine protease family protein	0.044227	2.28481	0.397462	0.494459	0.481454	0.374394	0.575027	0.50814	0.85542	0.112601	0.118107	0.0503824	0.116289	0.15064	0.188716	0.142937	58	1	1	24h	6h	15170	11888.9	20828.5	19095.3	24936.4	15542.2	17599.3	21557.7	18850	16232	18992	9884.06	16940.2	23306.4	29034.3	11678.4	25315.1	24228.6	28682.4	34220.1	40161	40161	0.377729	0.296032	0.518625	0.475468	0.620911
AT2G05380.1	GRP3S - glycine-rich protein 3 short isoform	0.0446616	Infinity	0.287992	0.0101196	0.0199597	0	0.00376275	0.0408147	0.798943	0.466024	0.0112995	0.00848542	0	0.00651728	0.0645005	0.249148	66.34	1	1	24h	6h	63173.7	2931.97	0	0	615.695	1707.17	1786.62	788.337	2006.61	0	0	0	863.704	0	0	556.169	0	8812.44	76513.5	67073.1	39803	76513.5	0.825655	0.0383196	0	0	0.00804689
AT3G05290.1	PNC1 - peroxisomal adenine nucleotide carrier 1	0.0449891	1.98499	0.805434	0.647904	0.433225	0.618595	0.591245	0.491533	0.859949	0.238742	0.0709481	0.153393	0.171319	0.165045	0.0389642	0.121846	25.49	1	1	24h	4h	191028	167586	102968	138922	112806	119576	114420	56593.1	77261.9	85439.8	118174	150893	135259	126698	76875.8	86050.4	94781.9	100858	187626	164124	141074	191028	1	0.877282	0.539018	0.727232	0.590521
AT3G51260.1;AT3G51260.2	PAD1 - 20S proteasome alpha subunit PAD1	0.0455371	1.18559	0.885438	0.82304	0.817449	0.894209	0.815498	0.870585	0.966844	0.0771337	0.0674314	0.0487754	0.0772344	0.0109947	0.0210684	0.0334049	389.89	8	8	24h	8h	2.30792e+06	2.74581e+06	2.59003e+06	2.57439e+06	2.3416e+06	2.18909e+06	2.31812e+06	2.23215e+06	2.50655e+06	2.74567e+06	2.32236e+06	2.65145e+06	2.31109e+06	2.37167e+06	2.35722e+06	2.44987e+06	2.49566e+06	2.57e+06	2.68534e+06	2.87758e+06	2.78358e+06	2.87758e+06	0.802036	0.954207	0.900072	0.894639	0.81374
AT2G44060.1	Late embryogenesis abundant protein, group 2	0.0461068	2.15501	0.767532	0.658359	0.569157	0.708284	0.476101	0.356162	0.469222	0.201382	0.179243	0.0829707	0.200989	0.105194	0.0248465	0.216426	92.7	2	2	0h	10h	77287.8	76144.8	117790	77714.3	98577.5	56352.4	67047.7	57264.4	76810.6	73790.3	110402	66093.8	48419.6	70375.2	49444.7	38930.7	42152.2	44773.8	54540.3	81119.2	30149.3	117790	0.65615	0.646446	1	0.65977	0.836893
AT4G18060.1	SH3 domain-containing protein	0.0462227	1.47061	0.705858	0.680249	0.705876	0.699573	0.625987	0.767298	0.920583	0.110291	0.0329209	0.150601	0.0169257	0.0893716	0.0707273	0.0694486	20.43	1	1	24h	8h	311027	398082	423520	383694	350102	357741	307472	359629	465557	363732	379667	379144	338452	285309	380706	366725	432585	431906	476308	534871	466001	534871	0.5815	0.744258	0.791816	0.717358	0.654553
AT5G60600.1;AT5G60600.2;AT5G60600.3	GCPE, ISPG, CSB3, CLB4, HDS - 4-hydroxy-3-methylbut-2-enyl diphosphate synthase	0.0468232	1.27418	0.70575	0.891367	0.89925	0.872413	0.849878	0.888633	0.729683	0.0805635	0.0395876	0.0587987	0.115061	0.0816229	0.134892	0.0443983	1260.38	22	21	4h	0h	4.0485e+06	4.23971e+06	5.00438e+06	5.73719e+06	5.74222e+06	5.30924e+06	5.983e+06	5.70278e+06	5.25135e+06	6.27824e+06	5.27822e+06	4.8752e+06	5.8093e+06	5.40623e+06	4.7917e+06	5.9794e+06	6.15154e+06	4.60622e+06	4.76837e+06	4.26078e+06	4.71423e+06	6.27824e+06	0.644847	0.675303	0.797099	0.913821	0.914622
AT2G39810.1	HOS1 - ubiquitin-protein ligases	0.0468694	1.62032	0.860375	0.892946	0.736389	0.644997	0.641013	0.551093	0.758166	0.127608	0.0700715	0.0369121	0.113564	0.145503	0.170575	0.124045	26.15	1	1	2h	10h	1.14492e+06	1.52699e+06	1.26944e+06	1.27141e+06	1.33826e+06	1.48089e+06	1.09543e+06	1.08852e+06	1.18942e+06	816012	976190	1.16251e+06	733435	1.03667e+06	1.16635e+06	610952	789539	1.12405e+06	1.02943e+06	1.06844e+06	1.37527e+06	1.52699e+06	0.749788	1	0.831336	0.832625	0.876403
AT5G04590.1	SIR - sulfite reductase	0.0470059	1.22657	0.822721	0.734635	0.736796	0.790207	0.752073	0.764875	0.901085	0.0524175	0.0557133	0.0527387	0.0641668	0.0613789	0.0327904	0.0856654	429.13	9	9	24h	2h	4.69608e+06	4.8244e+06	4.26546e+06	3.90417e+06	3.94386e+06	4.46191e+06	4.3756e+06	3.79557e+06	4.17498e+06	4.77971e+06	4.06342e+06	4.39799e+06	3.9189e+06	4.58239e+06	4.10084e+06	4.48278e+06	4.14985e+06	4.18402e+06	5.58551e+06	4.75342e+06	4.76012e+06	5.58551e+06	0.840761	0.863736	0.763666	0.698982	0.706088
AT2G16600.1;AT2G16600.2	ROC3 - rotamase CYP 3	0.0471742	1.2852	0.768535	0.725228	0.709256	0.687416	0.759845	0.801565	0.883466	0.061687	0.0286458	0.0169561	0.11679	0.0184382	0.0158136	0.10235	659.04	8	6	24h	6h	1.21981e+07	1.41574e+07	1.2566e+07	1.26761e+07	1.23312e+07	1.17211e+07	1.19949e+07	1.22479e+07	1.16767e+07	1.1817e+07	1.34611e+07	9.53524e+06	1.30843e+07	1.29161e+07	1.24811e+07	1.33017e+07	1.34683e+07	1.38243e+07	1.68813e+07	1.36427e+07	1.42181e+07	1.68813e+07	0.722584	0.838645	0.744376	0.750894	0.730466
AT3G01120.1	MTO1, CGS, ATCYS1, CGS1 - Pyridoxal phosphate (PLP)-dependent transferases superfamily protein	0.0472025	1.53564	0.588888	0.686466	0.692318	0.884686	0.771865	0.712871	0.904318	0.159653	0.0820482	0.0679427	0.0999788	0.0425647	0.161895	0.101619	297.67	5	5	24h	0h	296877	312323	473550	478602	395770	387789	455888	377117	439917	612879	503940	509798	471928	499694	447557	482841	504832	323037	482394	587375	592942	612879	0.484398	0.5096	0.772664	0.780908	0.645756
AT2G29630.1	PY, THIC - thiaminC	0.0474707	1.97617	0.445597	0.827703	0.806912	0.804352	0.705382	0.665376	0.418841	0.262267	0.0717391	0.185767	0.0746778	0.0895904	0.299519	0.0807332	523.59	9	9	2h	24h	424558	349703	979570	1.16843e+06	1.10593e+06	983408	1.31197e+06	1.03814e+06	825825	1.16842e+06	998193	999250	1.05045e+06	908699	817170	1.21385e+06	961853	443160	670174	506451	471896	1.31197e+06	0.323603	0.266548	0.74664	0.890591	0.842952
AT1G12230.1;AT1G12230.2	Aldolase superfamily protein	0.0476296	1.37565	0.852988	0.829203	0.666693	0.620063	0.642918	0.720626	0.774883	0.131964	0.0451997	0.0729348	0.0582274	0.0938433	0.112026	0.1093	257.91	5	5	0h	6h	531990	433144	396209	468234	422365	432784	340637	324845	398539	365416	308669	315515	285817	381213	359047	438593	391308	320197	415571	468634	352485	531990	1	0.814197	0.744768	0.880156	0.793934
AT4G21540.2;AT4G21540.1	SPHK1 - sphingosine kinase 1	0.0477563	1.80434	0.45849	0.635387	0.684747	0.729534	0.697587	0.827271	0.495666	0.191789	0.0142201	0.152824	0.089845	0.120713	0.221485	0.0378276	27.48	1	1	10h	0h	185946	213212	388280	361706	372719	356828	294981	464889	416155	467454	420766	364726	423117	321508	453453	517667	572487	330651	306363	281729	263195	572487	0.324804	0.372431	0.678235	0.631815	0.651053
AT5G23540.1;AT5G23540.2	Mov34/MPN/PAD-1 family protein	0.0478376	1.63211	0.594957	0.576971	0.545011	0.595271	0.505107	0.475444	0.775975	0.108156	0.0290622	0.05629	0.136057	0.0438743	0.0247419	0.194095	249.52	5	5	24h	10h	403259	423928	296972	368140	378854	343182	343426	378634	307728	312118	340094	472539	330906	337063	286420	283768	299641	314932	629827	414576	421788	629827	0.640269	0.673087	0.471514	0.58451	0.601522
AT5G35180.4	Protein of unknown function (DUF1336)	0.047926	3.03484	0.179373	0.297643	0.386847	0.380055	0.478873	0.544369	0.274067	0.0429583	0.073525	0.131668	0.0542967	0.0601254	0.39646	0.108514	24.26	1	1	10h	0h	462064	325660	300632	772536	533996	499435	780747	1.04953e+06	516937	893627	724861	687519	990597	837402	1.07759e+06	2.02252e+06	562408	718064	776481	548794	337643	2.02252e+06	0.22846	0.161017	0.148642	0.381967	0.264025
AT5G10450.1;AT5G10450.3;AT5G10450.4	GRF6, AFT1, 14-3-3lambda - G-box regulating factor 6	0.0482266	1.20687	0.796048	0.84413	0.795674	0.87728	0.760206	0.800662	0.917466	0.0310083	0.0319611	0.0335358	0.0470009	0.0568411	0.061274	0.0953905	857.49	11	3	24h	8h	4.43394e+06	4.68444e+06	4.78434e+06	5.10425e+06	4.73241e+06	4.90579e+06	4.45582e+06	4.59845e+06	4.84191e+06	5.37664e+06	5.11518e+06	4.82958e+06	4.55461e+06	4.0496e+06	4.67254e+06	4.25468e+06	4.80636e+06	4.92226e+06	4.7331e+06	5.46859e+06	5.82156e+06	5.82156e+06	0.761641	0.804672	0.821831	0.876785	0.812911
AT5G10360.1;AT5G10360.2	EMB3010, RPS6B - Ribosomal protein S6e	0.0483236	2.3718	0.305359	0.578585	0.724252	0.557697	0.509199	0.340795	0.606124	0.11195	0.0543419	0.246386	0.300908	0.151042	0.0351941	0.191677	330.85	5	2	4h	0h	19691.3	24073.2	38980.5	56909	52745.7	47128.1	58443	90325.3	47486.5	81446.5	38661.3	31014.8	57020.1	50224.1	30736.6	27481.6	33823.5	31042.2	39957.6	73791.6	50495.7	90325.3	0.218004	0.266517	0.431557	0.630045	0.583952
AT4G01940.1	NFU1, AtCNFU1 - NFU domain protein 1	0.0483569	2.64478	0.318626	0.842694	0.574358	0.510404	0.774367	0.601396	0.717718	0.220193	0.148569	0.144086	0.200198	0.107305	0.109362	0.108981	21.55	1	1	2h	0h	35287.2	6084.83	22114.1	66416.5	54682.2	46807.8	27159.8	44661.2	42619.6	47423.6	33431.1	20843.1	56457.4	43274.6	54560.2	46514.4	32143.8	41169.7	43949.2	56009.9	43045.9	66416.5	0.531302	0.0916162	0.33296	1	0.823322
AT1G01090.1	PDH-E1 ALPHA - pyruvate dehydrogenase E1 alpha	0.0483907	1.4074	0.649174	0.765773	0.783606	0.851668	0.760194	0.723208	0.605135	0.0390909	0.0114094	0.0440213	0.152012	0.0775394	0.0899677	0.111026	617.15	11	11	6h	24h	2.14229e+06	2.3743e+06	2.38975e+06	2.6808e+06	2.75999e+06	2.706e+06	2.95877e+06	2.69819e+06	2.67955e+06	3.04541e+06	2.46897e+06	3.54622e+06	2.97316e+06	2.69101e+06	2.42328e+06	2.74406e+06	2.75361e+06	2.19629e+06	2.56456e+06	2.0902e+06	1.78305e+06	3.54622e+06	0.604106	0.66953	0.673886	0.755961	0.778293
AT1G49240.1;AT3G18780.1	ACT8 - actin 8	0.0483989	1.57753	0.592324	0.780621	0.614203	0.628233	0.607482	0.736768	0.934409	0.122949	0.13266	0.161736	0.164152	0.0236971	0.0666037	0.0887922	776.6	13	4	24h	0h	596253	568057	818521	737423	1.03017e+06	845572	512621	670770	872680	543874	902184	656979	670187	656099	707288	755861	902481	808023	1.11585e+06	1.08222e+06	929913	1.11585e+06	0.534349	0.50908	0.733542	0.660863	0.923217
AT3G12020.2	P-loop containing nucleoside triphosphate hydrolases superfamily protein	0.0484121	1.82718	0.573145	0.720876	0.877552	0.490606	0.896425	0.798285	0.680657	0.124798	0.170008	0.131992	0.15826	0.115322	0.0517404	0.236705	49.68	2	2	8h	6h	54431.6	52024.1	76080.1	97342.3	65214.1	67028.9	77043	102444	99997	71248.5	45104.5	39895.7	81972.4	106160	97361.5	88844.4	86889.1	78504.9	43245	87084.9	86446.3	106160	0.51273	0.490052	0.716653	0.916937	0.614298
ATCG00830.1	RPL2.1 - ribosomal protein L2	0.0485818	1.52809	0.739683	0.529575	0.484056	0.492124	0.501281	0.706024	0.66977	0.227423	0.038837	0.0353421	0.0772841	0.0364447	0.121175	0.169213	603.6	9	9	0h	4h	8.08473e+06	5.1701e+06	4.68559e+06	4.5839e+06	3.95708e+06	4.30341e+06	4.12167e+06	4.03101e+06	3.58771e+06	4.62629e+06	3.37946e+06	3.93031e+06	4.38187e+06	3.96271e+06	3.81357e+06	4.84632e+06	6.77357e+06	5.50413e+06	6.49016e+06	5.87947e+06	3.87508e+06	8.08473e+06	1	0.63949	0.57956	0.566983	0.489452
AT2G21530.1	SMAD/FHA domain-containing protein	0.0487517	1.35347	0.886363	0.811265	0.708475	0.686529	0.741416	0.72568	0.65488	0.118416	0.0565015	0.0331125	0.0760882	0.0776472	0.121233	0.0176093	421.65	8	7	0h	24h	4.45501e+06	3.98903e+06	3.40222e+06	3.86229e+06	3.62127e+06	3.35901e+06	3.25279e+06	3.22953e+06	2.98645e+06	3.41482e+06	3.02059e+06	2.74006e+06	3.69619e+06	3.1674e+06	3.04545e+06	3.152e+06	3.80889e+06	2.73783e+06	2.90686e+06	2.8449e+06	3.00072e+06	4.45501e+06	1	0.895404	0.763686	0.866954	0.812855
AT1G14640.1	SWAP (Suppressor-of-White-APricot)/surp domain-containing protein	0.0491031	1.68251	0.669983	0.721438	0.749556	0.709081	0.480143	0.532825	0.807846	0.023699	0.0179637	0.160616	0.142729	0.158209	0.00588789	0.181957	24.81	1	1	24h	8h	322298	343475	342237	368619	365212	351593	295649	375333	456747	281562	360836	424435	291081	281979	149329	263916	268127	269607	501510	393866	320052	501510	0.642655	0.684882	0.682413	0.735019	0.728226
AT2G33800.1	Ribosomal protein S5 family protein	0.0495242	1.49258	0.885383	0.641519	0.621774	0.652359	0.593189	0.717874	0.75973	0.10441	0.028169	0.0475045	0.0756616	0.0261643	0.103063	0.217683	453.5	6	6	0h	8h	7.81862e+06	6.79124e+06	6.20212e+06	5.24274e+06	4.80157e+06	5.03538e+06	4.58991e+06	5.29376e+06	4.73187e+06	4.80995e+06	4.73003e+06	5.79448e+06	4.87051e+06	4.4669e+06	4.60619e+06	5.00541e+06	6.53817e+06	5.33091e+06	7.8354e+06	5.5125e+06	4.51046e+06	7.8354e+06	0.997858	0.866739	0.791551	0.669109	0.612805
ATCG00380.1	RPS4 - chloroplast ribosomal protein S4	0.049574	1.94502	0.785524	0.459529	0.461115	0.481031	0.403863	0.637618	0.513951	0.199505	0.0453616	0.0536439	0.0827036	0.0541938	0.186168	0.173721	217.69	4	3	0h	8h	1.61178e+06	1.21061e+06	975887	823139	683815	715032	831375	739725	658556	912666	646472	766821	750913	589378	612531	933841	1.36348e+06	785792	930211	1.04321e+06	511713	1.61178e+06	1	0.751102	0.60547	0.510701	0.424259
AT1G18080.1	ATARCA, RACK1A_AT, RACK1A - Transducin/WD40 repeat-like superfamily protein	0.049671	1.46675	0.912686	0.727126	0.819235	0.873106	0.622251	0.647876	0.741643	0.107229	0.0998802	0.0942028	0.102612	0.0778217	0.0731206	0.183613	524.29	9	8	0h	8h	2.21033e+06	2.63415e+06	2.7873e+06	1.7221e+06	2.26796e+06	2.09009e+06	2.23768e+06	2.5659e+06	2.04678e+06	2.28664e+06	2.25096e+06	2.76322e+06	1.69702e+06	1.53861e+06	1.96757e+06	1.58079e+06	1.97799e+06	1.85869e+06	2.12694e+06	2.54646e+06	1.52814e+06	2.7873e+06	0.793001	0.945057	1	0.617837	0.813677
AT3G55800.1	SBPASE - sedoheptulose-bisphosphatase	0.0497165	1.24356	0.912051	0.863389	0.825242	0.888449	0.794012	0.814817	0.733422	0.0927894	0.0240389	0.0225027	0.0969033	0.0540762	0.0517133	0.0604619	1439.91	20	20	0h	24h	7.29125e+07	8.62747e+07	8.84018e+07	7.80166e+07	7.60081e+07	8.03544e+07	7.26588e+07	7.4634e+07	7.67307e+07	7.60327e+07	7.46611e+07	9.0488e+07	7.11495e+07	6.73424e+07	7.70537e+07	7.46244e+07	7.78996e+07	6.86695e+07	7.00398e+07	6.00781e+07	6.89797e+07	9.0488e+07	0.80577	0.953439	0.976945	0.862176	0.83998
AT3G28630.1	Protein of unknown function (DUF569)	0.0499687	2.00038	0.445737	0.634479	0.771387	0.710954	0.796335	0.891642	0.513751	0.109618	0.131621	0.0897074	0.330651	0.0539769	0.148664	0.0260313	22.83	1	1	10h	0h	182554	229172	298228	417536	295205	297836	363639	406273	458726	522709	427291	182383	434627	443636	390112	530922	505845	383410	257220	277396	283670	530922	0.343844	0.431648	0.561717	0.786435	0.556024
AT3G26520.1	TIP2, SITIP, GAMMA-TIP2, TIP1;2 - tonoplast intrinsic protein 2	0.0504023	1.67031	0.733015	0.726455	0.703984	0.774302	0.499387	0.463567	0.684168	0.0993136	0.0860501	0.113507	0.230746	0.0895662	0.0947792	0.165578	21.48	1	1	6h	10h	450643	366592	353098	392561	429155	338143	317751	368184	438047	417290	532200	286760	312969	217648	266705	188767	280805	270560	399040	429419	263885	532200	0.846755	0.688824	0.663468	0.737618	0.806378
AT1G15750.1;AT3G15880.1	WSIP1, TPL - Transducin family protein / WD-40 repeat family protein	0.0504256	1.8119	0.636642	0.737544	0.866235	0.478081	0.761191	0.702085	0.77205	0.0365825	0.203263	0.109435	0.125305	0.213683	0.134829	0.0485491	54.46	2	1	4h	6h	59776.4	62507.6	55730.6	65050.2	89262.3	51915.7	69305.6	83999	88907.5	56133.6	32778.3	44766.7	64826.4	93204.9	54808.9	54400.3	62798.5	79114.5	66740.7	74335.8	74800	93204.9	0.641344	0.670647	0.597937	0.697927	0.9577
AT5G17020.1;AT3G03110.1	XPO1A, ATCRM1, ATXPO1, XPO1, HIT2 - exportin 1A	0.050544	2.58761	0.325543	0.353004	0.256997	0.450299	0.301618	0.30947	0.665007	0.0583695	0.0390271	0.0922041	0.203262	0.108636	0.0164807	0.294005	141.56	2	2	24h	4h	26983.8	23533.2	18741.4	24369.2	22658.5	28072.9	19221.3	11245.5	24208.6	19829.7	28090.6	47879.8	17705.4	16219.2	30243.8	22097.5	23032.1	20709.3	70915.8	38663.1	31899.7	70915.8	0.380505	0.331846	0.264277	0.343635	0.319513
AT1G05190.1	emb2394 - Ribosomal protein L6 family	0.0506482	1.56708	0.810125	0.516964	0.520473	0.562377	0.532648	0.74221	0.68518	0.168906	0.0450502	0.0426872	0.0883906	0.133205	0.107111	0.182926	356.56	6	6	0h	2h	4.11457e+06	2.78387e+06	3.1015e+06	2.20464e+06	1.91554e+06	2.26108e+06	2.08695e+06	2.33797e+06	1.99965e+06	2.57763e+06	2.46515e+06	1.89904e+06	2.8039e+06	1.74684e+06	2.02411e+06	2.57325e+06	3.43904e+06	3.14934e+06	3.20089e+06	3.30459e+06	1.95219e+06	4.11457e+06	1	0.676589	0.753786	0.535812	0.465551
AT5G53460.1	GLT1 - NADH-dependent glutamate synthase 1	0.0511433	1.78937	0.527914	0.759702	0.658662	0.751591	0.787348	0.766196	0.944633	0.141664	0.183078	0.0623931	0.152626	0.169126	0.0328133	0.07335	595.15	16	16	24h	0h	393897	549778	685024	963154	793453	587196	624259	748657	659164	929532	773633	615616	908527	911695	608872	784317	823359	756163	1.02839e+06	1.00006e+06	885896	1.02839e+06	0.383024	0.534602	0.666115	0.936567	0.771551
AT2G44350.1;AT2G44350.2;AT3G60100.1	ATCS, CSY4 - Citrate synthase family protein	0.0512877	1.34821	0.651159	0.614565	0.621999	0.7345	0.641498	0.675458	0.82856	0.0717248	0.0590877	0.0706949	0.0733198	0.0458532	0.0263577	0.150359	676.11	12	11	24h	2h	2.28517e+06	2.53455e+06	2.03145e+06	1.97644e+06	2.10727e+06	2.38244e+06	2.4253e+06	1.92962e+06	2.18946e+06	2.51015e+06	2.35821e+06	2.85969e+06	2.09534e+06	2.23788e+06	2.41631e+06	2.44849e+06	2.39082e+06	2.26753e+06	3.50717e+06	2.68856e+06	2.52197e+06	3.50717e+06	0.651572	0.722676	0.579228	0.563543	0.600846
AT4G34290.1	SWIB/MDM2 domain superfamily protein	0.0513427	2.47639	0.834034	0.91057	0.932505	0.376559	0.640713	0.497468	0.66134	0.144902	0.0810511	0.0692794	0.452914	0.233784	0.139363	0.153486	53.64	1	1	4h	6h	129202	123028	167918	140878	150148	167677	143664	166226	159863	23062.3	150945	15685.2	131658	62287.3	128816	72080	68065.2	110456	121480	129975	81697.6	167918	0.769436	0.732667	1	0.838971	0.894172
AT5G56850.2	unknown protein	0.0514071	Infinity	0.144652	0.449924	0.120898	0.536287	0.177028	0.542109	0	0.0382133	0.134051	0.10583	0.503935	0.306621	0.367671	0	20.1	1	1	10h	24h	770.883	649.339	1076	2783.49	3242.65	1738.06	1131.84	954.453	0	5752.23	3502.3	0	3054.92	0	0	5115.54	3336.83	902.64	0	0	0	5752.23	0.134015	0.112885	0.187057	0.483897	0.563721
AT4G36810.1;AT2G18620.1	GGPS1 - geranylgeranyl pyrophosphate synthase 1	0.0515265	1.53042	0.557774	0.853628	0.745723	0.81484	0.701013	0.627529	0.768481	0.143395	0.0284116	0.0642168	0.166345	0.0331945	0.0721025	0.15788	291.49	6	6	2h	0h	390307	268169	456518	590262	554465	561681	482961	544924	462821	451787	510748	666336	442378	473958	484996	457203	364497	432735	633541	451566	451090	666336	0.585752	0.402453	0.685118	0.885833	0.83211
AT3G56190.2	ALPHA-SNAP2, ASNAP - alpha-soluble NSF attachment protein 2	0.0519686	1.64781	0.513521	0.614999	0.557907	0.510214	0.682413	0.584927	0.840736	0.0231548	0.055197	0.0803637	0.22045	0.0322767	0.11293	0.138507	205.91	3	3	24h	6h	108690	103828	113632	116761	135871	137969	130199	125484	98657.4	80595.7	161905	81549.3	142677	138716	152024	105359	115306	150837	163813	211708	158451	211708	0.513392	0.490431	0.53674	0.55152	0.641782
AT1G20810.1	FKBP-like peptidyl-prolyl cis-trans isomerase family protein	0.0522112	2.29514	0.888757	0.649373	0.500975	0.387234	0.588965	0.458046	0.520247	0.105843	0.0462211	0.101876	0.143298	0.248133	0.0993295	0.237427	100.6	2	2	0h	6h	83117.4	105305	92349.6	65280.7	65874.1	73992.2	41456.3	54006.6	62802.7	26343	39542.9	56447.2	46450.5	47425	92187.7	45416.4	39472.5	59814.9	44266.1	36760.2	83327.7	105305	0.789301	1	0.876971	0.61992	0.625555
AT3G15190.1	chloroplast 30S ribosomal protein S20, putative	0.0524072	1.87506	0.752452	0.499049	0.415502	0.409205	0.401294	0.605673	0.529774	0.218586	0.0623704	0.0223591	0.162897	0.0391398	0.129101	0.161363	226.6	4	4	0h	8h	2.70257e+06	1.81434e+06	1.58375e+06	1.4627e+06	1.15509e+06	1.42835e+06	1.18739e+06	1.11381e+06	1.06757e+06	1.61103e+06	902868	803825	1.19164e+06	980137	1.0818e+06	1.4066e+06	2.03831e+06	1.46571e+06	1.73224e+06	1.63145e+06	931565	2.70257e+06	1	0.671338	0.586017	0.541224	0.427404
AT1G45180.1	RING/U-box superfamily protein	0.0524254	11.2031	0.248605	0.4724	0.35172	0.446455	0.784978	0.505778	0.0700676	0.0835896	0.21396	0.111688	0.481824	0.260152	0.368646	0.112693	27.85	1	1	8h	24h	4973.15	3179.7	2663.46	9060.03	8189.72	3303.45	6718.75	5104.67	3479.21	14502.7	3163.24	1758.46	13399.1	7031.72	13722.1	11315.2	9431.96	1258.21	147.065	2901.44	0	14502.7	0.342913	0.219249	0.183653	0.624714	0.564703
AT3G07720.1	Galactose oxidase/kelch repeat superfamily protein	0.0532927	1.70242	0.647965	0.537349	0.467055	0.571343	0.631126	0.673434	0.795125	0.0607401	0.0844391	0.0508214	0.172797	0.0823086	0.0902277	0.177611	229.57	4	4	24h	4h	112036	135122	126688	119793	102909	87323.5	100432	87854	81183.7	105058	79321.5	145259	103496	133599	127036	132621	110817	145102	131661	134771	192318	192318	0.582558	0.702596	0.65874	0.622892	0.535098
AT3G46440.1	UXS5 - UDP-XYL synthase 5	0.0533759	1.7003	0.625548	0.539513	0.527917	0.754465	0.598049	0.500129	0.850371	0.130757	0.0961824	0.100897	0.0536442	0.152103	0.160245	0.131107	286.57	8	1	24h	10h	83745.9	94925.8	61957.7	83354.4	63261	60918.7	80637.3	54762.7	67673.6	100313	88810.3	101097	54361.2	85265.9	90424	87836.8	51493.4	53054.3	128223	96888.6	102000	128223	0.653126	0.740317	0.483202	0.650073	0.493366
AT1G78630.1	emb1473 - Ribosomal protein L13 family protein	0.0534351	1.67021	0.727273	0.508394	0.43605	0.435438	0.460035	0.688522	0.529117	0.241699	0.0634462	0.0443102	0.146461	0.0169316	0.0975824	0.134887	525.95	6	6	0h	6h	4.31825e+06	2.77329e+06	2.33011e+06	2.34372e+06	1.87921e+06	2.36318e+06	1.98327e+06	2.00332e+06	1.66234e+06	2.55058e+06	1.79634e+06	1.29407e+06	2.03602e+06	1.90256e+06	2.02106e+06	2.53419e+06	3.01102e+06	3.37441e+06	2.07969e+06	2.94216e+06	1.83273e+06	4.31825e+06	1	0.642224	0.539595	0.542748	0.435179
AT1G09750.1	Eukaryotic aspartyl protease family protein	0.0535011	1.4294	0.896638	0.776264	0.774272	0.82236	0.641726	0.700831	0.627284	0.0958044	0.0351039	0.127201	0.0840409	0.180282	0.0461593	0.0337234	329.16	5	5	0h	24h	3.72069e+06	4.58883e+06	4.03403e+06	3.74595e+06	3.44553e+06	3.49495e+06	3.65845e+06	2.92376e+06	4.0768e+06	3.70575e+06	3.42649e+06	4.18877e+06	2.77034e+06	2.21861e+06	3.84536e+06	3.29986e+06	2.97508e+06	3.37304e+06	3.028e+06	2.88852e+06	2.71898e+06	4.58883e+06	0.810815	1	0.879099	0.816319	0.750852
AT3G19710.1	BCAT4 - branched-chain aminotransferase4	0.0539464	2.42173	0.349026	0.389971	0.336852	0.532076	0.815763	0.624925	0.705472	0.060671	0.0906319	0.1037	0.340727	0.150673	0.317588	0.257283	112.76	3	3	8h	4h	132407	100273	98218.8	118390	97332	153996	133668	70074.7	115614	107330	104640	292472	261018	303723	208654	312030	155496	124942	316021	165760	187051	316021	0.418982	0.317298	0.310798	0.374626	0.307992
AT1G73090.2	unknown protein; FUNCTIONS IN: molecular_function unknown; INVOLVED IN: biological_process unknown; EXPRESSED IN: 21 plant structures; EXPRESSED DURING: 12 growth stages.	0.0539958	2.04439	0.786963	0.820351	0.40127	0.448181	0.539596	0.40605	0.678695	0.185452	0.178166	0.0763993	0.237498	0.0418781	0.144722	0.133294	27.66	1	1	2h	4h	111104	105127	158890	100860	132867	157309	52465.8	62211.5	76595.7	27896.1	88764.5	96973.4	83916.8	80181	93110.5	67925.1	40008.4	85617.6	103878	130717	88918	158890	0.699254	0.661634	1	0.634782	0.836221
AT1G61580.1	RPL3B, ARP2 - R-protein L3 B	0.0545922	2.36304	0.724558	0.493165	0.522266	0.384023	0.329384	0.306621	0.595515	0.238939	0.0944989	0.0901043	0.2189	0.0746977	0.116629	0.211933	81.86	3	1	0h	10h	742552	425504	446010	291545	430800	376256	423622	310619	429189	173052	210844	471575	280182	272898	180676	138365	233393	311289	427182	606543	292878	742552	1	0.57303	0.600645	0.392625	0.580162
AT1G65780.1	P-loop containing nucleoside triphosphate hydrolases superfamily protein	0.0559432	6.39523	0.655042	0.796824	0.65555	0.191396	0.124597	0.362681	0.39833	0.256664	0.0955709	0.410971	0.126885	0.116456	0.476625	0.149128	20.42	1	1	2h	8h	1339.7	1641.07	2763.34	2008.84	2522.44	2456.12	586.463	2923.02	2239.07	147.188	665.169	866.008	736.551	287.062	68.982	187.147	326.399	2666.83	713.145	1583.15	1196.69	2923.02	0.458326	0.561428	0.945373	0.687248	0.862955
AT1G21580.1	Zinc finger C-x8-C-x5-C-x3-H type family protein	0.0562445	1.82344	0.72076	0.824202	0.452004	0.563745	0.709888	0.613834	0.500146	0.128019	0.156419	0.115083	0.0378753	0.170116	0.0982715	0.166539	22.92	1	1	2h	4h	57252	41280.5	57261.4	55637.3	72050.7	50465	36817.9	37871.8	23012	37622.3	42962.1	41270.2	64014.2	49821.4	39608.2	36169.5	47056.4	49455.6	22698.4	39454.1	45955.2	72050.7	0.794607	0.572936	0.794738	0.772196	1
AT4G09020.1	ATISA3, ISA3 - isoamylase 3	0.0562643	1.57001	0.655434	0.885246	0.589869	0.914839	0.656904	0.734316	0.582695	0.169545	0.108324	0.0309218	0.147431	0.115367	0.159296	0.171635	146.67	3	3	6h	24h	51855.8	50253.7	77903.3	85532.5	87921.8	69675.6	50773.7	55171.3	56060.7	91548.9	91541.4	68167.4	66384.1	66088.2	47944.4	61343.5	83831.6	56502.4	41520.5	47339.6	71175.2	91548.9	0.566427	0.548928	0.850947	0.934282	0.96038
AT3G48690.1	ATCXE12, CXE12 - alpha/beta-Hydrolases superfamily protein	0.0562648	1.25976	0.85688	0.749657	0.781441	0.823628	0.789659	0.814678	0.94439	0.124629	0.0520768	0.0104303	0.0759928	0.0737457	0.015895	0.0220638	593.39	7	7	24h	2h	2.6366e+06	3.30254e+06	2.5505e+06	2.28153e+06	2.6087e+06	2.53708e+06	2.61643e+06	2.54769e+06	2.57809e+06	2.48779e+06	2.68612e+06	2.98628e+06	2.37669e+06	2.86215e+06	2.58479e+06	2.63061e+06	2.7285e+06	2.7124e+06	3.04741e+06	3.11617e+06	3.19307e+06	3.30254e+06	0.798356	1	0.772284	0.690842	0.789908
AT1G45145.1	ATTRX5, ATH5, LIV1, TRX5 - thioredoxin H-type 5	0.0565012	986.73	0.0777885	0.0790697	0.0410397	0.00162079	0.000612513	0.0818879	0.604385	0.0903826	0.0737171	0.0304238	0.00140506	0.0010609	0.136444	0.371336	52.08	1	1	24h	8h	3393.46	122.13	897.903	0	1726.82	2759.37	1340.14	798.323	190.011	44.7879	0	47.1709	0	0	34.7522	118.494	0	4527.59	10397.7	4981.03	18912.4	18912.4	0.179431	0.00645768	0.047477	0	0.0913064
AT4G18440.1	L-Aspartase-like family protein	0.0566568	1.49929	0.617982	0.560925	0.546733	0.669846	0.798964	0.64396	0.532894	0.14404	0.0248622	0.0410133	0.0852796	0.174289	0.0499949	0.0805497	980.95	18	10	8h	24h	4.27887e+06	5.57946e+06	3.52402e+06	4.0831e+06	3.85485e+06	4.20886e+06	4.20066e+06	4.01738e+06	3.62144e+06	5.4982e+06	4.28179e+06	4.72549e+06	4.98334e+06	7.21831e+06	5.09987e+06	5.02275e+06	4.30272e+06	4.61944e+06	3.52516e+06	3.49686e+06	4.51778e+06	7.21831e+06	0.59278	0.772959	0.488206	0.565658	0.534037
AT2G44280.1	Major facilitator superfamily protein	0.0571486	40.1943	0.0161129	0.152974	0.154384	0.167256	0.647647	0.545117	0.120223	0.0279084	0.0732622	0.118115	0.213315	0.453219	0.243939	0.14973	31.33	1	1	8h	0h	0	0	2690.36	9526.95	11989.5	4025.47	9189.6	14847.4	1740.42	5247.78	22678.9	0	55656.4	44890.9	7589.82	15995.1	32032.9	42989.7	1643.87	16309.9	2119.8	55656.4	0	0	0.0483387	0.171174	0.21542
AT3G58610.1	ketol-acid reductoisomerase	0.0579083	1.19082	0.88295	0.896943	0.810855	0.853488	0.795841	0.753213	0.881063	0.0199293	0.0331543	0.0157507	0.0878436	0.0538825	0.0198886	0.106897	1291.33	17	17	2h	10h	1.83168e+07	1.91575e+07	1.88282e+07	1.82622e+07	1.93507e+07	1.95819e+07	1.74903e+07	1.6856e+07	1.7359e+07	1.67424e+07	1.742e+07	2.02615e+07	1.77458e+07	1.56093e+07	1.73928e+07	1.55249e+07	1.62045e+07	1.63003e+07	2.12555e+07	1.80711e+07	1.68556e+07	2.12555e+07	0.861746	0.901296	0.885807	0.859178	0.910387
AT3G53560.1	Tetratricopeptide repeat (TPR)-like superfamily protein	0.0581375	1.37497	0.726568	0.711288	0.823199	0.694773	0.95529	0.8674	0.864146	0.0665088	0.0432143	0.165702	0.0610606	0.0370942	0.114157	0.148613	161.37	4	3	8h	6h	96632.1	115539	110931	109765	98077.2	108464	148232	118311	99530.4	101684	94659	112620	135258	144922	144635	147879	116299	121551	143604	137799	102879	148232	0.651897	0.779449	0.748358	0.740497	0.661646
AT4G08870.1;AT4G08870.2	Arginase/deacetylase superfamily protein	0.0581605	1.54337	0.629956	0.508091	0.512119	0.696457	0.784171	0.72162	0.683859	0.105933	0.0698596	0.0516606	0.037366	0.187721	0.0707009	0.217689	757.14	11	8	8h	2h	6.52912e+06	7.49024e+06	5.32601e+06	4.54461e+06	5.09533e+06	5.96306e+06	5.85159e+06	4.90348e+06	4.97165e+06	6.98528e+06	6.83952e+06	7.56276e+06	6.74437e+06	1.02364e+07	7.10043e+06	6.91433e+06	7.02601e+06	8.21995e+06	5.50138e+06	5.93842e+06	9.56089e+06	1.02364e+07	0.637836	0.731728	0.520303	0.443967	0.497768
AT5G27660.1	Trypsin family protein with PDZ domain	0.0582129	1.48668	0.786589	0.718274	0.699613	0.737141	0.718523	0.585201	0.870008	0.0350508	0.0894534	0.0584453	0.105246	0.085189	0.117193	0.120423	22.28	1	1	24h	10h	1.10702e+06	1.12119e+06	1.03115e+06	851663	1.04051e+06	1.08411e+06	1.05895e+06	911001	929007	890927	986941	1.17659e+06	857799	1.07554e+06	1.04397e+06	769115	669606	986153	1.17096e+06	1.05284e+06	1.38122e+06	1.38122e+06	0.801478	0.811738	0.746552	0.616602	0.75333
AT2G38040.1	CAC3 - acetyl Co-enzyme a carboxylase carboxyltransferase alpha subunit	0.0584472	1.63742	0.544451	0.853296	0.88358	0.539617	0.813582	0.747547	0.867049	0.184602	0.145559	0.0871503	0.301385	0.0747891	0.0389539	0.137527	269.95	5	5	4h	6h	327499	341174	578117	541133	763332	649580	601620	732000	689774	332200	671217	232304	576777	685472	600850	547794	559834	604250	679661	756778	549100	763332	0.429039	0.446954	0.75736	0.708909	1
AT3G02730.1	TRXF1, ATF1 - thioredoxin F-type 1	0.059367	1.20469	0.85848	0.901691	0.95771	0.88868	0.812907	0.794982	0.805899	0.0371409	0.0302805	0.053651	0.0598773	0.0951594	0.0769179	0.0559492	264.75	5	4	4h	10h	3.37999e+06	3.45353e+06	3.6713e+06	3.69992e+06	3.78885e+06	3.5448e+06	3.66019e+06	4.07885e+06	3.98002e+06	3.35637e+06	3.83391e+06	3.68408e+06	3.741e+06	3.2256e+06	2.98057e+06	3.18019e+06	3.58286e+06	2.96478e+06	3.54945e+06	3.13421e+06	3.17775e+06	4.07885e+06	0.828662	0.846693	0.900084	0.9071	0.928902
AT5G66530.1	Galactose mutarotase-like superfamily protein	0.0594205	1.29391	0.888807	0.906381	0.782137	0.702793	0.86714	0.898495	0.700496	0.0963221	0.0660731	0.0649288	0.111761	0.109636	0.114291	0.106916	361.29	7	7	2h	24h	1.98687e+06	1.63823e+06	1.99249e+06	1.92662e+06	2.03944e+06	1.76261e+06	1.54158e+06	1.59966e+06	1.80215e+06	1.71437e+06	1.48404e+06	1.2435e+06	1.72267e+06	2.09161e+06	1.66637e+06	2.10679e+06	1.63213e+06	1.9399e+06	1.27166e+06	1.71745e+06	1.43828e+06	2.10679e+06	0.94308	0.777594	0.945746	0.914482	0.96803
ATCG00820.1	RPS19 - ribosomal protein S19	0.0596964	1.92254	0.740407	0.385118	0.4484	0.553574	0.433957	0.649312	0.595839	0.227048	0.101966	0.0397248	0.100243	0.0321612	0.192923	0.189329	87.93	1	1	0h	2h	1.51933e+06	975987	879449	584076	430726	740561	715805	716419	611575	1.01496e+06	731403	776822	689667	602956	685347	734578	1.30822e+06	916757	1.14016e+06	991214	584446	1.51933e+06	1	0.642381	0.578841	0.38443	0.283498
AT1G62180.1	APR2, APSR, PRH43, PRH, ATAPR2 - 5'adenylylphosphosulfate reductase 2	0.0610249	2.44733	0.308553	0.603751	0.615613	0.700166	0.567011	0.755131	0.510254	0.202878	0.130353	0.150334	0.31226	0.0509202	0.0752254	0.167464	24.06	1	1	10h	0h	31145.3	28422.5	84376.6	106520	104634	70505.1	71192.5	117743	98257	112537	155505	58595.8	89764.7	95174.4	79579.6	129783	115974	106523	74019.1	107640	56381.5	155505	0.200285	0.182776	0.542598	0.684993	0.672864
AT5G13200.1	GRAM domain family protein	0.0613214	2.20672	0.342592	0.340585	0.379108	0.399564	0.570787	0.534078	0.751578	0.0515479	0.0813751	0.137309	0.152159	0.137984	0.237994	0.235929	46.17	1	1	24h	2h	53674.4	53965.5	69178.2	44575.6	58631.9	72574.9	43974.9	61030.6	90659.2	62726.9	46093.8	97401.8	72813	101933	119847	73770.7	63117.7	138759	91272	124592	172040	172040	0.311989	0.313681	0.402106	0.259101	0.340805
AT5G54810.1	TSB1, TRPB, TRP2, ATTSB1 - tryptophan synthase beta-subunit 1	0.061335	2.02046	0.368179	0.354184	0.36638	0.581275	0.47369	0.565016	0.715616	0.0376132	0.0334311	0.00837511	0.283165	0.115603	0.194201	0.258326	521.26	7	5	24h	2h	1.56673e+06	1.75216e+06	1.42995e+06	1.3592e+06	1.58026e+06	1.62887e+06	1.60632e+06	1.53577e+06	1.58354e+06	1.9106e+06	1.68777e+06	3.89901e+06	1.89696e+06	2.58848e+06	1.6243e+06	1.91944e+06	1.97544e+06	3.3928e+06	4.29939e+06	2.80051e+06	2.13024e+06	4.29939e+06	0.364408	0.407536	0.332594	0.316137	0.367554
AT1G79230.1;AT1G79230.2	ST1, ATMST1, MST1, ATRDH1, STR1 - mercaptopyruvate sulfurtransferase 1	0.0634478	1.36863	0.671252	0.744354	0.673504	0.63853	0.619939	0.662358	0.848468	0.0746312	0.0604069	0.0898544	0.0412753	0.0352241	0.0418614	0.16114	149.5	4	4	24h	8h	584457	467419	537677	539080	634402	589180	612257	478869	503760	466803	517887	527377	463110	486444	518490	495118	513975	559400	789348	536117	683746	789348	0.74043	0.592159	0.681166	0.682943	0.803704
AT1G20225.1	Thioredoxin superfamily protein	0.063845	1.61449	0.895768	0.554829	0.561844	0.766555	0.741946	0.598269	0.824903	0.0902778	0.152763	0.152153	0.140149	0.153861	0.126234	0.15017	96.04	2	2	0h	2h	142572	168723	142115	65701.2	98621.7	116515	122190	71290.6	90907.8	112885	118689	156434	138722	95253.1	141577	97357.5	123806	81663.1	132096	118140	167306	168723	0.845006	1	0.842298	0.389402	0.584517
AT1G77290.1	Glutathione S-transferase family protein	0.0642406	2.72822	0.48425	0.363965	0.273403	0.29921	0.284389	0.29578	0.745901	0.200784	0.172277	0.0285186	0.0889771	0.1023	0.0804256	0.304198	23.6	1	1	24h	4h	22939.9	20268.9	9259.15	11616.6	7829.73	19988.9	10938.7	8882.63	9801.46	8425.45	9532.03	14461.6	14029.3	10140.4	6643.41	14033.8	9122.32	8891.25	36116.3	14765.2	29936	36116.3	0.635169	0.561212	0.256371	0.321645	0.216792
AT4G27960.2;AT5G41700.1	UBC9 - ubiquitin conjugating enzyme 9	0.0642901	1.95003	0.523588	0.458966	0.382571	0.645119	0.522016	0.372345	0.726085	0.0163617	0.0659225	0.0717182	0.319737	0.0707967	0.108449	0.169982	27.18	1	1	24h	10h	181363	187429	176086	154454	139094	184082	140490	104871	152767	131642	192822	346888	153919	187605	201719	130852	90725.6	165908	310056	192157	253397	346888	0.52283	0.540315	0.507618	0.445255	0.400978
AT4G01370.1;AT1G01560.1;AT1G01560.2;AT2G46070.1;AT3G45640.1	ATMPK4, MPK4 - MAP kinase 4	0.0643216	1.34004	0.73639	0.734922	0.746472	0.81234	0.798009	0.834808	0.984823	0.145017	0.0913629	0.0462554	0.0637027	0.0800656	0.0909975	0.0208547	256.4	6	5	24h	2h	197601	257614	295283	218070	280113	250819	251800	238849	270124	267569	259785	300549	258115	252825	302358	249553	309909	291340	339719	337486	326485	339719	0.58166	0.758315	0.869196	0.641911	0.824543
AT3G43540.1	Protein of unknown function (DUF1350)	0.0644395	1.97867	0.596231	0.75437	0.591232	0.637363	0.57582	0.40413	0.79964	0.0910043	0.10766	0.187226	0.0881326	0.131427	0.131236	0.201015	75.43	1	1	24h	10h	40124.7	54484.6	46687.3	62987.8	49912.9	65872	43633.3	33690.5	62788.1	49425.1	43893.6	57725.5	52570.6	33569	50319.8	37453.1	19964.6	38354.3	78994.3	47236.7	63270	78994.3	0.507944	0.689728	0.591021	0.797372	0.631855
AT2G07698.1;ATMG01190.1	ATPase, F1 complex, alpha subunit protein	0.0647246	1.53464	0.670634	0.705336	0.656062	0.564008	0.582508	0.689255	0.865546	0.156613	0.0441571	0.109285	0.120117	0.0526084	0.0616705	0.116877	360.64	8	6	24h	6h	937804	816979	1.27182e+06	1.03355e+06	1.13684e+06	1.01282e+06	945291	847377	1.16817e+06	872856	1.01573e+06	656809	816946	845788	966149	1.13429e+06	949570	1.02678e+06	1.18578e+06	1.50435e+06	1.21612e+06	1.50435e+06	0.623396	0.543079	0.845429	0.687044	0.7557
AT5G19820.1	emb2734 - ARM repeat superfamily protein	0.064804	1.86099	0.453069	0.529077	0.385025	0.553807	0.387146	0.377922	0.703308	0.12897	0.0737449	0.0232513	0.196004	0.0548591	0.0691128	0.257107	315.47	6	6	24h	10h	206818	146956	264228	255877	263696	202107	168431	187254	169503	181716	221596	352101	148865	181310	197905	154595	152801	208104	454679	256509	248150	454679	0.454866	0.323209	0.581131	0.562765	0.579961
AT5G08640.1	FLS, ATFLS1, FLS1 - flavonol synthase 1	0.0657851	Infinity	0.127027	0.400368	0.166069	0.360269	0.434387	0.261968	0	0.220018	0.362275	0.0311537	0.383737	0.512753	0.142808	0	26.53	1	1	8h	24h	5695.36	0	0	12217.5	3276.83	2456.44	2883.64	2590.54	1971.64	11415.2	4737.67	0	14945.2	4530.79	0	6379.51	2705.26	2660.72	0	0	0	14945.2	0.381082	0	0	0.817485	0.219256
AT5G66760.1;AT2G18450.1	SDH1-1 - succinate dehydrogenase 1-1	0.0658683	1.93038	0.456337	0.435174	0.462669	0.490624	0.443318	0.614728	0.840051	0.140388	0.0399076	0.120571	0.0767354	0.100283	0.223923	0.16414	198.29	3	3	24h	2h	52632.3	90671.4	99477.5	77867.5	69775.7	83879.1	76233.8	64177.7	105739	98601.6	72025.2	90395.9	66922.8	69847.6	99084.3	114238	66953.1	145858	150409	119176	177341	177341	0.296787	0.511284	0.560941	0.439084	0.393456
AT2G46280.1;AT2G46280.3;AT2G46290.1	TRIP-1, TIF3I1 - TGF-beta receptor interacting protein 1	0.0662016	1.43212	0.624606	0.664255	0.830298	0.605366	0.645376	0.657217	0.866956	0.131875	0.0572949	0.134737	0.0833835	0.113528	0.0724088	0.139129	142.58	3	3	24h	6h	97965.6	95308.7	136808	120279	125066	105690	121752	169137	147894	113365	89791.1	116759	100587	103765	136705	112313	105103	129900	176155	127263	154737	176155	0.556134	0.541051	0.776633	0.682804	0.709978
AT3G57410.1	VLN3, ATVLN3 - villin 3	0.0664421	1.7088	0.605947	0.660427	0.604123	0.526481	0.710297	0.68295	0.899651	0.0719662	0.107149	0.0348683	0.156477	0.04065	0.173479	0.0905413	517.16	9	7	24h	6h	237894	205960	188529	186787	253515	248939	223461	207311	199708	121415	203783	224252	235042	243583	262662	168063	268174	276509	304349	347876	286676	347876	0.683848	0.592049	0.541942	0.536936	0.72875
AT4G34180.1	Cyclase family protein	0.066763	3.48629	0.421753	0.312063	0.338957	0.211357	0.465403	0.543704	0.73685	0.100619	0.0217288	0.0588171	0.15204	0.018235	0.372617	0.245658	29.63	1	1	24h	6h	41158.5	59676.5	39601.3	34721.4	32184.4	37005.8	30318.5	39658.5	42889.8	5623.93	39174.7	25579.4	51672.3	53673.3	49625.4	26657.6	47880.7	106506	57001.9	110994	77362.2	110994	0.370817	0.537655	0.356787	0.312822	0.289965
AT2G21170.1;AT2G21170.2	TIM, PDTPI - triosephosphate isomerase	0.0667814	1.19029	0.942028	0.916873	0.900959	0.909903	0.890449	0.910422	0.791426	0.067779	0.074953	0.0294775	0.0222331	0.0619915	0.0087665	0.0696815	1230.13	15	14	0h	24h	3.03132e+07	3.16232e+07	2.74333e+07	3.13557e+07	2.66153e+07	2.90123e+07	2.76547e+07	2.94961e+07	2.83228e+07	2.92817e+07	2.79715e+07	2.90689e+07	2.75585e+07	3.03492e+07	2.65689e+07	2.85747e+07	2.86935e+07	2.91031e+07	2.75031e+07	2.42985e+07	2.32807e+07	3.16232e+07	0.958576	1	0.867507	0.991542	0.84164
AT4G33030.1	SQD1 - sulfoquinovosyldiacylglycerol 1	0.0669423	1.25312	0.717335	0.739448	0.745415	0.845495	0.696298	0.784006	0.674715	0.0578508	0.0167267	0.0532619	0.133845	0.0220446	0.0214205	0.0564942	501.48	10	10	6h	24h	752086	868852	866979	871851	833822	858936	927136	804859	853310	891968	884351	1.15609e+06	827168	777147	810640	924697	916245	878208	843222	712786	784089	1.15609e+06	0.650542	0.751542	0.749922	0.754136	0.721242
AT3G47000.1	Glycosyl hydrolase family protein	0.0670447	2.02907	0.675336	0.651285	0.790549	0.396796	0.624752	0.651733	0.805124	0.222366	0.171962	0.0924204	0.154105	0.0233962	0.0877992	0.183225	85.38	2	2	24h	6h	29361	33610.1	16778.3	30951	27942.5	18015.8	35267.4	28475.5	29611.9	8618.59	19324.9	18913.5	23552.5	25305.8	24917.8	25252.1	29293.5	22416.6	25048.5	39362.8	30664.6	39362.8	0.745907	0.853852	0.426248	0.786301	0.709869
AT4G20830.1	FAD-binding Berberine family protein	0.0680711	2.89007	0.501122	0.297996	0.389966	0.455959	0.355558	0.49407	0.861229	0.176989	0.06153	0.212676	0.242579	0.123491	0.173617	0.122132	278.3	5	4	24h	2h	155869	242511	123677	88358.6	94161.5	127926	220529	88224.5	97503.5	138722	85635.5	250651	94064	103672	172677	102264	200538	211909	347259	267421	282528	347259	0.448854	0.698358	0.356153	0.254446	0.271156
AT5G45930.1	CHLI2, CHL I2, CHLI-2 - magnesium chelatase i2	0.0691133	1.55798	0.626731	0.891513	0.674335	0.725808	0.796536	0.609056	0.572224	0.166359	0.0940122	0.136923	0.13387	0.0819884	0.0777845	0.0935769	463.13	8	2	2h	24h	194466	178183	286324	292277	294619	350482	188696	235665	284667	275908	286676	200563	272173	310760	254582	225918	182198	232273	215791	222961	162910	350482	0.554854	0.508395	0.816943	0.833928	0.84061
AT4G40045.1	unknown protein; Has 30201 Blast hits to 17322 proteins in 780 species: Archae - 12; Bacteria - 1396; Metazoa - 17338; Fungi - 3422; Plants - 5037; Viruses - 0; Other Eukaryotes - 2996 (source: NCBI BLink).	0.0692153	1.45562	0.806855	0.590868	0.860078	0.617414	0.764113	0.688981	0.644111	0.0521635	0.0761264	0.140107	0.197099	0.0350469	0.0427141	0.0286583	21.84	1	1	4h	2h	77508.9	88114.6	81834.7	67739.8	52241.2	61234.8	102232	73584.9	87964.9	41008.8	67900.6	80448.1	79065.4	74154.5	81129.3	74181.7	65639.7	71485.4	65025.6	63418	69101.6	102232	0.75817	0.861912	0.800483	0.662612	0.511009
AT1G06130.1	GLX2-4 - glyoxalase 2-4	0.0700211	3.04472	0.764535	0.513683	0.329189	0.429436	0.305362	0.251102	0.555626	0.283869	0.257889	0.149613	0.244353	0.0441269	0.0537225	0.2137	23.92	1	1	0h	10h	489742	580068	260637	151144	292585	450185	290740	149029	133088	160481	174248	412578	151683	176834	202874	118333	139040	179596	290265	217502	459135	580068	0.844283	1	0.449322	0.260562	0.504397
AT1G64520.1	RPN12a - regulatory particle non-ATPase 12A	0.0701766	1.72199	0.627687	0.540025	0.568213	0.742062	0.430932	0.586274	0.725993	0.0441972	0.0461053	0.0829453	0.219895	0.0470809	0.0771862	0.245311	219.13	4	4	6h	8h	131107	143299	150894	112310	133000	120593	138288	139989	106724	127891	151619	223286	105316	85258.7	101410	114554	149386	133299	225855	147072	118981	225855	0.580489	0.634471	0.668099	0.497266	0.588872
AT2G21270.1;AT2G21270.3	UFD1 - ubiquitin fusion degradation 1	0.0706058	1.92714	0.701235	0.536327	0.483914	0.442634	0.414525	0.507333	0.798849	0.0347114	0.046359	0.0641891	0.21534	0.187235	0.122682	0.175429	107.12	2	2	24h	8h	52062.7	53898.3	57369.3	45702.9	40366.8	38850.5	41975.5	32161.4	38575.5	20446	29741.3	52910.1	19080.4	47820.7	29649.4	37140.3	31189.6	49837.1	77639.4	55821.6	52605.4	77639.4	0.67057	0.694214	0.73892	0.588656	0.519926
AT3G05625.1	Tetratricopeptide repeat (TPR)-like superfamily protein	0.0707984	2.15992	0.766149	0.383897	0.354712	0.555375	0.382024	0.590746	0.47347	0.211208	0.177775	0.0916834	0.0824869	0.0797371	0.0639955	0.1949	33.18	1	1	0h	4h	48805.4	82823.1	58735.9	15579.4	35479.6	44327.5	27023.3	23241.4	37870.4	42402.1	53876.5	41714.9	37417.3	33062.9	24441	50479	43024.4	53278.7	54977.5	39947.3	22718	82823.1	0.589273	1	0.709174	0.188105	0.428378
AT1G69410.1	ATELF5A-3, ELF5A-3 - eukaryotic elongation factor 5A-3	0.0713507	1.93122	0.671361	0.597516	0.701981	0.363491	0.618216	0.658602	0.647398	0.139298	0.10462	0.260621	0.0158934	0.167158	0.154937	0.152833	263.12	3	1	4h	6h	142935	116618	176821	149176	104693	134508	111960	127656	216661	81378.6	80029.6	74855.4	101196	172842	127792	136907	112394	178780	106041	142616	172142	216661	0.659715	0.538251	0.816116	0.68852	0.48321
AT2G37500.1	arginine biosynthesis protein ArgJ family	0.0714086	1.2688	0.874048	0.731067	0.850064	0.893096	0.838419	0.70389	0.842647	0.104594	0.0224608	0.091716	0.102042	0.0790339	0.0819704	0.0623845	91.81	2	2	6h	10h	166095	211372	191130	163564	153842	158178	163665	185993	203337	191377	172767	216844	185562	163102	196755	150094	171543	136267	195630	183890	168650	216844	0.765964	0.974763	0.881415	0.754291	0.709456
AT2G20420.1	ATP citrate lyase (ACL) family protein	0.0715132	1.24351	0.756845	0.75672	0.758149	0.847073	0.761631	0.783676	0.940988	0.113328	0.0368975	0.0154513	0.133614	0.0427894	0.0481638	0.0188059	779.6	15	15	24h	2h	4.82806e+06	5.13902e+06	3.82225e+06	4.81553e+06	4.36759e+06	4.60392e+06	4.68468e+06	4.62719e+06	4.50122e+06	4.78739e+06	4.57267e+06	6.07316e+06	4.6268e+06	4.88473e+06	4.365e+06	4.50895e+06	5.08087e+06	4.68835e+06	5.83479e+06	5.60742e+06	5.7021e+06	6.07316e+06	0.794983	0.846185	0.629368	0.79292	0.719163
AT3G10740.1	ASD1, ARAF1, ARAF, ATASD1 - alpha-L-arabinofuranosidase 1	0.0716003	1.47584	0.881836	0.724917	0.680778	0.817956	0.686423	0.597514	0.664243	0.14474	0.0308981	0.0564996	0.140115	0.120779	0.0783813	0.102472	401.83	6	6	0h	10h	578728	625574	450660	470367	432403	457698	388222	431072	458336	441497	483644	609936	346622	446958	494646	320570	417133	383664	355076	408776	482748	625574	0.925115	1	0.720394	0.751897	0.691209
AT2G14750.1	APK, AKN1, ATAKN1, APK1 - APS kinase	0.071689	1.98113	0.417663	0.469278	0.54208	0.530268	0.827445	0.824738	0.669371	0.154909	0.139909	0.0733782	0.161846	0.220638	0.274967	0.0845575	25.92	1	1	8h	0h	14738.5	8467.6	18763.9	12847.5	21126.8	13182.4	17949.7	15810.1	20712.6	12164	22987.1	18134.3	30263.3	33495.9	19388.8	32577.4	16998.4	33300.1	19165.9	23776	24321.7	33495.9	0.440008	0.252795	0.560186	0.383554	0.630727
AT2G44040.1;AT3G59890.1	Dihydrodipicolinate reductase, bacterial/plant	0.0721028	1.73721	0.86352	0.497074	0.566247	0.778716	0.689813	0.524666	0.662209	0.120212	0.0570363	0.0809363	0.105973	0.0415826	0.0977319	0.315443	64.94	2	2	0h	2h	257263	233171	194291	134963	114841	144348	170996	128211	149795	221364	173491	222624	186614	169840	190530	165105	113485	137442	264315	161583	99197.7	264315	0.973318	0.88217	0.735073	0.510614	0.434486
AT1G70820.1	phosphoglucomutase, putative / glucose phosphomutase, putative	0.072259	1.16593	0.894226	0.833986	0.810745	0.849698	0.865962	0.889877	0.766962	0.091894	0.0637636	0.0475941	0.0471772	0.0159156	0.0182925	0.026873	834.52	15	15	0h	24h	1.68776e+06	1.98878e+06	1.65871e+06	1.6743e+06	1.52469e+06	1.77685e+06	1.72103e+06	1.54769e+06	1.56846e+06	1.78725e+06	1.68228e+06	1.60006e+06	1.68614e+06	1.73511e+06	1.74537e+06	1.74419e+06	1.81142e+06	1.75371e+06	1.51032e+06	1.48097e+06	1.58466e+06	1.98878e+06	0.848642	1	0.834034	0.841876	0.766645
AT5G43940.1;AT5G43940.2	HOT5, ADH2, GSNOR, ATGSNOR1, PAR2 - GroES-like zinc-binding dehydrogenase family protein	0.0724676	1.14153	0.898472	0.801248	0.812004	0.893948	0.832592	0.85594	0.914648	0.0914481	0.0119609	0.0139439	0.0444905	0.0319745	0.0327537	0.0713207	854.44	14	14	24h	2h	1.10263e+07	1.26326e+07	1.03912e+07	9.95338e+06	1.01667e+07	1.02454e+07	1.0222e+07	1.01021e+07	1.0449e+07	1.07208e+07	1.13136e+07	1.18443e+07	1.00873e+07	1.05776e+07	1.08885e+07	1.10788e+07	1.10235e+07	1.0336e+07	1.24449e+07	1.06433e+07	1.15749e+07	1.26326e+07	0.872845	1	0.822572	0.787913	0.8048
AT1G63660.1;AT1G63660.2	GMP synthase (glutamine-hydrolyzing), putative / glutamine amidotransferase, putative	0.0741209	1.41476	0.665994	0.703779	0.871973	0.852485	0.842254	0.942224	0.797051	0.0589473	0.120075	0.0770338	0.107038	0.125547	0.0647667	0.158458	138.68	3	3	10h	0h	109527	91696.9	101721	127439	93309.2	99383.8	131505	144231	120903	122284	147809	117682	147745	125513	109863	151625	132249	144720	93604.8	138995	129959	151625	0.722352	0.604761	0.67087	0.840487	0.615394
AT1G21120.1;AT1G21110.1	O-methyltransferase family protein	0.0741921	161.92	0.00621509	0.00213167	0.025201	0.0463162	0.0951399	0.34516	0.141446	0.00940485	0.00195637	0.0264474	0.0328665	0.10619	0.56713	0.12519	418.24	8	1	10h	2h	0	3191.48	301.68	21.476	753.352	423.267	10188.5	3448.49	527.13	3875.9	6536.52	15619.4	12484.3	39843.8	1144.86	2373.93	4273.44	187349	2914.46	49820.6	26763.8	187349	0	0.017035	0.00161026	0.000114631	0.00402112
AT5G65780.1	ATBCAT-5 - branched-chain amino acid aminotransferase 5 / branched-chain amino acid transaminase 5 (BCAT5)	0.0746662	1.3815	0.709097	0.674312	0.750169	0.909642	0.748243	0.658445	0.682741	0.0457413	0.0477834	0.0938756	0.0794841	0.155566	0.0895594	0.0711815	175.64	4	2	6h	10h	152805	163631	143866	157792	140947	138983	162233	142052	182678	190068	184036	216379	135830	149978	199905	162557	123887	140977	165506	138317	139371	216379	0.70619	0.756222	0.664878	0.729238	0.651389
AT4G34490.1	ATCAP1, CAP 1, CAP1 - cyclase associated protein 1	0.0748935	1.56079	0.597936	0.839785	0.589951	0.623598	0.630127	0.579808	0.90496	0.188482	0.144379	0.11401	0.165018	0.106898	0.0624202	0.0848108	22.23	1	1	24h	10h	128286	90109.8	172108	202460	199426	146567	100229	146951	138110	106107	175704	125454	111331	156470	143727	122220	141362	115084	217696	191114	182208	217696	0.58929	0.413925	0.790591	0.930013	0.916078
AT3G54660.1	GR, EMB2360, ATGR2 - glutathione reductase	0.076369	1.13988	0.936296	0.901747	0.894036	0.839687	0.872286	0.891232	0.821396	0.0588378	0.055017	0.0181912	0.0429214	0.0455112	0.0369476	0.0318914	881.32	14	14	0h	24h	5.16278e+06	5.8403e+06	5.40167e+06	5.39058e+06	4.90161e+06	5.50722e+06	5.09896e+06	5.27658e+06	5.28877e+06	5.19166e+06	4.78822e+06	4.73219e+06	4.81169e+06	5.33921e+06	5.13233e+06	5.02467e+06	5.14641e+06	5.44411e+06	4.80555e+06	4.6069e+06	4.97913e+06	5.8403e+06	0.883993	1	0.924897	0.922998	0.839274
AT4G12720.4	NUDT7 - MutT/nudix family protein	0.0766441	1.69517	0.585968	0.458913	0.522859	0.687375	0.526393	0.564356	0.777933	0.0823075	0.0425278	0.0682684	0.272427	0.00656541	0.104166	0.122113	210.22	2	2	24h	2h	246970	259133	197012	189405	164390	196865	224620	225169	177602	200309	224513	399974	213291	210281	208059	177866	245439	253877	367483	280584	285392	399974	0.617466	0.647874	0.492563	0.473544	0.411001
AT1G53750.1	RPT1A - regulatory particle triple-A 1A	0.0767349	1.46451	0.654197	0.794108	0.818374	0.958076	0.759376	0.762325	0.883253	0.0315038	0.0803595	0.137265	0.044683	0.187179	0.0557616	0.084869	168.86	4	4	6h	0h	255947	233210	250511	324119	308196	265545	274245	367949	283102	343367	362999	376884	334612	318722	205257	264784	306390	290751	309515	369337	319800	376884	0.679115	0.618786	0.664691	0.859996	0.817747
AT1G66430.1	pfkB-like carbohydrate kinase family protein	0.0770167	1.46468	0.884966	0.848598	0.855288	0.698835	0.750034	0.713245	0.604205	0.103065	0.101794	0.0811617	0.114554	0.0334488	0.129784	0.15805	329.39	5	5	0h	24h	366371	457372	390534	396774	429753	337850	353874	391567	428114	371113	321402	266370	327257	344076	357802	353801	366769	258086	204241	348815	275984	457372	0.801035	1	0.853865	0.867507	0.939612
AT1G01800.1;AT1G01800.2	NAD(P)-binding Rossmann-fold superfamily protein	0.0774347	1.35368	0.658266	0.753234	0.707129	0.721935	0.862868	0.663508	0.891082	0.0858381	0.122652	0.0766878	0.069032	0.150039	0.0479981	0.108677	339.5	5	4	24h	0h	525858	437384	567728	677985	487846	586011	531609	614191	498813	516900	619692	542458	544700	775254	686872	545734	524162	473264	736986	593570	741888	775254	0.678304	0.564182	0.732313	0.874534	0.629273
AT1G33600.1	Leucine-rich repeat (LRR) family protein	0.0774491	2.55529	0.344414	0.232353	0.242215	0.401017	0.356713	0.394436	0.593729	0.057402	0.0302623	0.0559051	0.206857	0.0648514	0.0669232	0.354595	171.09	4	3	24h	2h	207042	235452	167912	152966	117808	141026	180070	116525	132684	140854	195413	374457	199501	179295	253408	194638	230804	273617	590768	256809	204692	590768	0.350462	0.398552	0.284227	0.258928	0.199415
AT1G29350.1;AT1G29370.1	Kinase-related protein of unknown function (DUF1296)	0.0775371	12.638	0.603923	0.421514	0.554262	0.077852	0.556423	0.455184	0.98389	0.214011	0.0967509	0.382978	0.0860548	0.312691	0.446114	0.020634	34.85	1	1	24h	6h	3889.34	7485.84	4658.24	2853.34	3773.22	4564.13	1389.7	8152.18	5173.08	560.193	1506.68	0	5184.36	2036	7551.98	1646.61	1852.66	8585.31	8770.28	8501.21	8849.59	8849.59	0.439494	0.845896	0.526379	0.322426	0.426373
AT1G59700.1	ATGSTU16, GSTU16 - glutathione S-transferase TAU 16	0.0776962	1.67584	0.749643	0.665831	0.519066	0.830981	0.707528	0.704109	0.869869	0.171379	0.12838	0.0554192	0.202446	0.156681	0.0916836	0.022362	181.78	1	1	24h	4h	88388.8	107956	67716.1	73682.8	65865.8	94990.2	63244.2	53602.8	65993.9	104069	71227.1	117417	65248.3	101994	81984.9	70900.2	85108.5	92013.6	105112	100142	101158	117417	0.75278	0.919431	0.576717	0.627533	0.560958
AT3G04940.1;AT5G28030.1	ATCYSD1, CYSD1 - cysteine synthase D1	0.0777142	1.64684	0.873408	0.840547	0.881828	0.7389	0.747297	0.772882	0.535465	0.114476	0.0890374	0.0315415	0.19477	0.0573021	0.0524583	0.202841	234.33	6	1	4h	24h	134921	113747	104856	122652	99829	117741	114452	122898	119582	107303	121327	70449.7	99445.1	93878.6	109155	109457	107164	96213.5	41631.3	80766.1	94339.4	134921	1	0.843063	0.777162	0.909068	0.739906
AT2G37220.1	RNA-binding (RRM/RBD/RNP motifs) family protein	0.0780146	1.21839	0.932913	0.892649	0.89033	0.799075	0.831518	0.784266	0.765693	0.0668287	0.072772	0.0257834	0.0520944	0.0659317	0.0300324	0.121463	996.06	9	7	0h	24h	1.71925e+07	1.84391e+07	1.59746e+07	1.68472e+07	1.75651e+07	1.49667e+07	1.68231e+07	1.5894e+07	1.65336e+07	1.37066e+07	1.48865e+07	1.56096e+07	1.56698e+07	1.63439e+07	1.39837e+07	1.49762e+07	1.38754e+07	1.45318e+07	1.6478e+07	1.38563e+07	1.20217e+07	1.84391e+07	0.932394	1	0.866346	0.913666	0.9526
AT3G22960.1	PKP1, PKP-ALPHA - Pyruvate kinase family protein	0.0780594	1.29325	0.763304	0.814218	0.846236	0.909807	0.835325	0.867774	0.703502	0.0526915	0.0743966	0.0633007	0.112899	0.0373763	0.119373	0.0353756	736.14	13	13	6h	24h	2.04787e+06	2.15887e+06	1.88062e+06	2.30154e+06	2.25411e+06	1.93775e+06	2.13763e+06	2.4431e+06	2.16802e+06	2.65834e+06	2.08199e+06	2.51539e+06	2.32524e+06	2.20896e+06	2.12754e+06	2.54579e+06	2.42794e+06	1.94678e+06	1.9768e+06	1.83448e+06	1.79916e+06	2.65834e+06	0.770357	0.812114	0.707442	0.865781	0.847941
AT2G01350.2;AT2G01350.3	QPT - quinolinate phoshoribosyltransferase	0.0781292	1.56206	0.585209	0.644134	0.649006	0.891783	0.815867	0.781173	0.914129	0.210305	0.0836513	0.180208	0.117845	0.141043	0.129002	0.108983	47.23	1	1	24h	0h	67779.5	37196.2	38774.6	60152	51429.7	46643	70082.8	43107.6	46230.9	61937.6	79563.3	77556	78777.5	65897.8	55733.7	67113.6	72590.6	52182.7	81879.8	77856.2	64810	81879.8	0.827793	0.454278	0.473555	0.734638	0.628112
AT1G15340.1;AT1G15340.2	MBD10 - methyl-CPG-binding domain 10	0.0783009	6.33382	0.426272	0.0799021	0.142037	0.109218	0.471422	0.294682	0.506086	0.236814	0.056326	0.0543267	0.0246736	0.203124	0.0632224	0.478933	76.78	2	2	24h	2h	23081.1	30472.3	8074.8	1625.5	3051.4	6874.94	9692.49	4541.89	6300.68	4064.1	5284.12	6441.95	11533.3	26901.2	29721.3	10701.2	15642.7	16259.8	2105.52	22870.1	48191.6	48191.6	0.478944	0.632315	0.167556	0.0337299	0.063318
AT4G11260.1	ATSGT1B, ETA3, RPR1, EDM1, SGT1B - phosphatase-related	0.0788871	2.47724	0.256436	0.361375	0.398422	0.406121	0.426209	0.350371	0.635255	0.0874572	0.0445432	0.0755782	0.0309798	0.116096	0.114574	0.316123	228.27	2	2	24h	0h	220494	130233	124077	196462	251361	221280	290345	250024	197328	243602	236055	272294	180856	295941	312349	283561	142565	222601	617182	287181	271841	617182	0.357259	0.211012	0.201038	0.318322	0.407272
AT4G26500.1	EMB1374, CPSUFE, ATSUFE, SUFE1 - chloroplast sulfur E	0.0789153	2.15362	0.318358	0.338301	0.286777	0.432616	0.422707	0.332765	0.617608	0.0563849	0.0927157	0.0404458	0.0722592	0.100439	0.0341729	0.331773	153.27	4	4	24h	4h	45597.7	41980.6	31972.6	42603.7	30614.6	53821.6	39485.2	30106.1	38100.2	50562.9	64441.3	47453.2	54801.8	39501.8	64432.6	38315.6	46475.6	40169.9	125174	55897.7	50854.2	125174	0.364273	0.335376	0.255424	0.340355	0.244576
AT1G12240.1	ATBETAFRUCT4, VAC-INV - Glycosyl hydrolases family 32 protein	0.0790342	1.34754	0.875097	0.693113	0.701562	0.901111	0.807863	0.813486	0.668707	0.203128	0.0396442	0.0677232	0.00657283	0.0815578	0.129815	0.0224914	627.07	8	7	6h	24h	2.07578e+06	2.1083e+06	1.35082e+06	1.45712e+06	1.37987e+06	1.54688e+06	1.50701e+06	1.32443e+06	1.60587e+06	1.88768e+06	1.89685e+06	1.91491e+06	1.52232e+06	1.86454e+06	1.72279e+06	1.93968e+06	1.41024e+06	1.7953e+06	1.39846e+06	1.36914e+06	1.46191e+06	2.1083e+06	0.984576	1	0.640714	0.691134	0.654496
AT3G55040.1	GSTL2 - glutathione transferase lambda 2	0.0794329	1.26971	0.945236	0.896506	0.830648	0.894017	0.858939	0.872048	0.744448	0.0560742	0.0505522	0.0734979	0.0991314	0.0549161	0.100586	0.0371434	641.55	9	9	0h	24h	1.27509e+06	1.36102e+06	1.43602e+06	1.20793e+06	1.30405e+06	1.35022e+06	1.21677e+06	1.28434e+06	1.07737e+06	1.3733e+06	1.35851e+06	1.11967e+06	1.31849e+06	1.21913e+06	1.16274e+06	1.33424e+06	1.33709e+06	1.08549e+06	1.02415e+06	1.05496e+06	1.12801e+06	1.43602e+06	0.887938	0.947771	1	0.841164	0.908102
AT3G16240.1	DELTA-TIP, TIP2;1, DELTA-TIP1, AQP1, ATTIP2;1 - delta tonoplast integral protein	0.0794861	2.42166	0.375829	0.357507	0.48749	0.445322	0.265355	0.287678	0.642602	0.202506	0.0378811	0.0967555	0.0834912	0.10445	0.0513513	0.324245	30.78	1	1	24h	8h	53013.6	25218.7	20192.4	27399.5	32885	33341.9	33225.5	49680.6	44761.2	32385	46760	37479	17758.6	18042.8	33691.7	26480.4	20105.9	28752.9	87295.6	48930.9	32062.5	87295.6	0.607288	0.288889	0.231311	0.31387	0.376709
AT5G61060.1	HDA05, HDA5, ATHDA5 - histone deacetylase 5	0.0796176	2.83013	0.247877	0.374002	0.56289	0.629703	0.439698	0.567838	0.701524	0.267823	0.150785	0.154408	0.362773	0.0332342	0.103206	0.163131	55.45	1	1	24h	0h	530.169	783.904	3905.85	2843.83	3557.45	1474.67	4004.46	5007.49	2841.71	4311.07	1930.04	7019.52	3035.31	3341.09	2883.01	3424.42	4803.7	3729.74	3709.91	5984.45	5078.73	7019.52	0.0755277	0.111675	0.556427	0.405132	0.506793
AT4G11820.2;AT4G11820.1	MVA1, FKP1 - hydroxymethylglutaryl-CoA synthase / HMG-CoA synthase / 3-hydroxy-3-methylglutaryl coenzyme A synthase	0.0804561	1.46597	0.661676	0.607951	0.60108	0.810607	0.783324	0.64832	0.881168	0.0840724	0.00961182	0.15269	0.112614	0.146093	0.0531847	0.166022	30.4	1	1	24h	4h	35897.5	32516.5	41738.3	33273.9	34319.7	33614.7	37466.5	38987.5	23610.6	43902.9	39342.4	51700.1	49361.4	46819.7	34222.5	32593	38021.9	37313.9	55491.5	52829.6	38370.9	55491.5	0.6469	0.585971	0.752157	0.599622	0.618468
AT5G59540.1	2-oxoglutarate (2OG) and Fe(II)-dependent oxygenase superfamily protein	0.0810072	2.34503	0.28818	0.383396	0.393215	0.404863	0.486435	0.675791	0.440393	0.10183	0.0766406	0.0491269	0.12342	0.0288495	0.282476	0.176288	48.85	2	2	10h	0h	10411.4	12862.1	20260.9	19881.8	22845.2	15191.3	17195.2	20089	22117.5	27317.6	15309.1	18534.6	22843.9	25577.8	25062.5	24307.6	27426.5	50355.6	15091.1	32133.9	19303.7	50355.6	0.206758	0.255426	0.402356	0.394828	0.453678
AT3G20790.1	NAD(P)-binding Rossmann-fold superfamily protein	0.0810094	1.49824	0.730122	0.690971	0.908725	0.606529	0.799057	0.662182	0.74758	0.0797268	0.0818537	0.137638	0.0699537	0.112066	0.102228	0.14727	55.71	2	2	4h	6h	94362.5	104158	117271	95902.7	112831	90124.2	144173	140679	108189	89107.7	76631.8	96596.1	101917	133188	110502	86571.8	112481	87353.3	127183	85099.4	111061	144173	0.654508	0.72245	0.813407	0.665192	0.782611
AT5G20890.1	TCP-1/cpn60 chaperonin family protein	0.0817952	1.23877	0.731593	0.755687	0.832386	0.852215	0.906278	0.834527	0.88544	0.119682	0.0259056	0.00937947	0.0430709	0.0820986	0.0981848	0.0657069	465.52	9	9	8h	0h	650185	511777	482245	544955	583080	570322	631690	619648	619396	619905	619704	675691	634581	749145	653076	705978	607463	562105	684491	698423	607056	749145	0.867903	0.683148	0.643727	0.727436	0.778327
AT2G43030.1	Ribosomal protein L3 family protein	0.081907	1.64393	0.735057	0.497086	0.447135	0.487982	0.452575	0.645965	0.638126	0.246369	0.0465303	0.0269745	0.109724	0.0207577	0.0922838	0.191574	499.39	9	9	0h	4h	5.20264e+06	3.60188e+06	2.6682e+06	2.79397e+06	2.32035e+06	2.64417e+06	2.48668e+06	2.22613e+06	2.26603e+06	3.02361e+06	1.90962e+06	2.68317e+06	2.45269e+06	2.37219e+06	2.23887e+06	2.82585e+06	3.75443e+06	3.5019e+06	4.28052e+06	3.38861e+06	2.29069e+06	5.20264e+06	1	0.692317	0.512855	0.537029	0.445994
AT5G21160.1	LA RNA-binding protein	0.0823199	1.91093	0.879542	0.740703	0.597866	0.652266	0.572807	0.460268	0.711052	0.104455	0.125114	0.0478121	0.295233	0.0944286	0.181957	0.100636	30.54	1	1	0h	10h	300411	364294	296531	267988	225206	316307	237911	207613	207874	153437	200632	358781	169981	220222	235807	123058	136120	243841	236217	239558	301320	364294	0.824639	1	0.813987	0.735636	0.6182
AT3G07980.1	MAPKKK6, MAP3KE2 - mitogen-activated protein kinase kinase kinase 6	0.0827165	2.31678	0.530769	0.39609	0.605729	0.917655	0.733713	0.763684	0.557572	0.0687467	0.0797017	0.14062	0.0674578	0.0716198	0.280454	0.378212	29.97	1	1	6h	2h	734744	943994	800289	513720	754445	581828	1.18434e+06	757121	887674	1.54076e+06	1.33254e+06	1.41273e+06	1.25419e+06	1.03119e+06	1.14152e+06	1.55688e+06	1.30355e+06	706465	1.53368e+06	655456	415080	1.55688e+06	0.471934	0.606338	0.514034	0.329968	0.484588
AT5G54900.1	ATRBP45A, RBP45A - RNA-binding protein 45A	0.0828929	1.64673	0.762281	0.723129	0.677835	0.649785	0.75169	0.464434	0.462907	0.149889	0.187633	0.146296	0.174035	0.246718	0.0815526	0.011543	34.27	1	1	0h	24h	245829	284117	190240	178579	211325	293292	266643	188276	185484	223065	142986	247851	159540	235714	314926	134192	128838	175757	147055	148609	141681	314926	0.780594	0.902173	0.604078	0.56705	0.671031
AT2G19160.1	Core-2/I-branching beta-1,6-N-acetylglucosaminyltransferase family protein	0.082945	14.8341	0.724441	0.379717	0.153522	0.177069	0.0852227	0.0488362	0.376048	0.297367	0.236922	0.0722748	0.243044	0.0254192	0.0813242	0.263029	21.75	1	1	0h	10h	850291	1.11283e+06	455418	201710	351515	714458	255589	95567.7	161376	13560.8	69927.1	507655	73948	83538.2	127029	0	4220.88	158818	284362	216858	754212	1.11283e+06	0.76408	1	0.409243	0.181258	0.315875
AT3G55410.1	2-oxoglutarate dehydrogenase, E1 component	0.08332	1.47469	0.673918	0.580655	0.635115	0.723798	0.676666	0.701701	0.856287	0.0896509	0.0664606	0.0640094	0.145678	0.0831016	0.0230744	0.12595	960.83	16	10	24h	2h	1.52206e+06	1.5384e+06	1.20308e+06	1.33818e+06	1.06791e+06	1.26742e+06	1.49476e+06	1.27202e+06	1.25127e+06	1.62327e+06	1.18239e+06	1.77345e+06	1.31681e+06	1.62906e+06	1.33505e+06	1.44268e+06	1.46176e+06	1.53487e+06	2.10883e+06	1.69499e+06	1.61348e+06	2.10883e+06	0.721754	0.729505	0.570494	0.63456	0.506398
AT5G11900.1	Translation initiation factor SUI1 family protein	0.0833681	4.83434	0.746914	0.352151	0.493652	0.154502	0.587268	0.350716	0.675434	0.156394	0.225082	0.315981	0.0432634	0.385162	0.190829	0.262679	30.83	1	1	0h	6h	11694.7	12427.8	8205.08	1599.36	8027.75	5614.51	11326.6	7762.48	2276.93	2099.59	2907.76	1679.72	7565.44	3425.22	14427.2	8193.17	3028.08	3958.24	5464.41	12673.3	11096.1	14427.2	0.810604	0.861415	0.568724	0.110857	0.556433
AT4G04350.1	EMB2369 - tRNA synthetase class I (I, L, M and V) family protein	0.0834213	1.3268	0.917344	0.73472	0.755046	0.856549	0.787035	0.71945	0.691395	0.0922795	0.107023	0.098417	0.128209	0.0353215	0.0575416	0.0728546	128.39	4	4	0h	24h	380222	400805	328584	341059	292672	254978	350239	280584	282473	329214	303663	403197	312506	306127	333357	267248	289359	313633	310358	252276	273670	403197	0.943018	0.994068	0.814946	0.845889	0.72588
AT2G06904.1	nucleic acid binding;zinc ion binding	0.0837886	5.95809	0.128009	0.211225	0.375508	0.489654	0.548818	0.762689	0.129044	0.0784027	0.0873141	0.132013	0.393739	0.105428	0.359912	0.12285	22.38	1	1	10h	0h	44089.8	30325.2	96434.5	114568	118181	49165.9	99243.6	201287	200647	335392	301618	16514.7	286551	252165	193773	417972	444889	155075	28187.9	120464	23579.3	444889	0.0991028	0.0681635	0.216761	0.257521	0.265642
AT1G72550.1	tRNA synthetase beta subunit family protein	0.0838411	1.28213	0.833912	0.724247	0.81459	0.899156	0.879173	0.814167	0.928578	0.144903	0.0363831	0.0340182	0.0800638	0.0847823	0.0117222	0.0622818	161.88	4	4	24h	2h	287161	382920	403813	323791	293527	315353	365859	337491	345662	362457	425414	370043	351627	361527	419027	350172	354145	344151	429260	386404	380140	429260	0.668969	0.892047	0.940719	0.754301	0.683798
AT5G58220.3	TTL - transthyretin-like protein	0.0838647	1.72999	0.58731	0.567348	0.533733	0.529453	0.519173	0.458346	0.792933	0.0911221	0.0991863	0.0571609	0.0870609	0.115998	0.0464719	0.210893	62.07	1	1	24h	10h	33390.3	44412.8	35463.4	31031.5	34896.7	43488.6	35275.6	37407.7	30250.7	27590.5	36855.3	37662.8	24838.3	36671	38616.7	32403.8	26431.1	29560.3	51453.4	37183.5	64285.5	64285.5	0.519406	0.690868	0.551655	0.482713	0.542839
ATCG01120.1	RPS15 - chloroplast ribosomal protein S15	0.083909	1.94032	0.775089	0.527388	0.467958	0.399465	0.43611	0.624459	0.597255	0.285145	0.0567658	0.080421	0.0896599	0.0774225	0.188384	0.104211	224.52	4	4	0h	6h	812652	707725	369254	377055	442655	466039	445284	314581	380995	381476	349913	242489	424368	302467	336382	408785	683825	429793	569670	486109	400300	812652	1	0.870884	0.454382	0.463981	0.544704
AT4G28470.1	RPN1B, ATRPN1B - 26S proteasome regulatory subunit S2 1B	0.0841417	1.77946	0.614253	0.807496	0.459879	0.522579	0.712976	0.453787	0.75782	0.302296	0.201248	0.0845038	0.122984	0.143425	0.122914	0.0571766	208.19	5	1	2h	10h	29134.8	15484.7	11576.3	25127.4	18252.1	30495.5	14715.2	16185.3	11172.2	15784.6	19760.3	12264	18910	19537.7	26780	16611	15330.4	9573.89	22803.4	21540.2	24986.7	30495.5	0.955381	0.507771	0.379607	0.823972	0.598517
AT4G26555.1	FKBP-like peptidyl-prolyl cis-trans isomerase family protein	0.0846993	4.83789	0.766909	0.499947	0.195205	0.373873	0.16416	0.158521	0.48356	0.316018	0.254203	0.121175	0.4902	0.0719724	0.14349	0.247764	47.96	1	1	0h	10h	30119.9	33709.7	13727.2	10563.4	13382.7	26613	11224.1	4973.55	3543.19	2122.11	4035.31	31652	4059.05	4208.34	8333.95	3544.9	1663.84	10822.4	11159.4	11805	25937.5	33709.7	0.893509	1	0.40722	0.313365	0.397
AT1G80600.1	WIN1 - HOPW1-1-interacting 1	0.0847289	1.28997	0.926406	0.862985	0.718159	0.816752	0.758579	0.781015	0.779422	0.0775649	0.0631494	0.0927397	0.0319755	0.0183127	0.0377985	0.140638	415.54	7	7	0h	4h	1.74612e+06	1.86988e+06	1.5808e+06	1.68217e+06	1.47733e+06	1.68153e+06	1.52559e+06	1.18057e+06	1.32244e+06	1.50254e+06	1.59541e+06	1.48373e+06	1.38144e+06	1.4249e+06	1.44901e+06	1.50603e+06	1.49619e+06	1.37899e+06	1.74497e+06	1.39818e+06	1.22913e+06	1.86988e+06	0.933815	1	0.845402	0.899617	0.790067
AT4G09000.1;AT4G09000.2	GRF1, GF14 CHI - general regulatory factor 1	0.0849582	1.35671	0.601098	0.641071	0.621117	0.740749	0.610838	0.656496	0.815518	0.0481197	0.0408304	0.0782546	0.137238	0.0401347	0.0280581	0.165965	1107.94	16	8	24h	0h	4.84448e+06	5.64876e+06	5.49315e+06	5.77235e+06	5.99219e+06	5.28494e+06	5.4558e+06	4.83915e+06	6.22386e+06	6.06856e+06	5.67841e+06	7.95349e+06	5.01513e+06	5.69629e+06	5.53402e+06	5.56242e+06	6.05886e+06	5.83843e+06	8.86511e+06	6.81027e+06	6.01358e+06	8.86511e+06	0.546466	0.63719	0.619637	0.651132	0.67593
AT1G72880.1	Survival protein SurE-like phosphatase/nucleotidase	0.0852427	3.63495	0.570071	0.528496	0.279935	0.413598	0.187057	0.161393	0.586654	0.181773	0.309982	0.184821	0.119017	0.123151	0.0478755	0.36611	28.26	1	1	24h	10h	64554.3	94786.1	51112.2	22114.3	95064.6	77925.3	58646.5	13512.3	31184.4	36748.2	49945.8	65993.6	33654.4	29734.6	5666.59	13074.4	22839.3	23667.5	123056	37310.6	56207.6	123056	0.524592	0.770266	0.415356	0.179709	0.77253
AT4G25900.1	Galactose mutarotase-like superfamily protein	0.0853197	1.6163	0.650997	0.613574	0.5423	0.697915	0.647209	0.707402	0.87652	0.123539	0.0146198	0.0639867	0.148112	0.0901957	0.147134	0.15619	267.8	5	5	24h	4h	1.10494e+06	1.47669e+06	1.05589e+06	1.16674e+06	1.1485e+06	1.11318e+06	1.09806e+06	874431	1.05767e+06	1.08686e+06	1.20132e+06	1.6115e+06	1.12241e+06	1.09516e+06	1.3988e+06	1.08276e+06	1.25125e+06	1.61868e+06	1.86254e+06	1.72959e+06	1.30553e+06	1.86254e+06	0.593246	0.792834	0.56691	0.626423	0.61663
AT3G06050.1	PRXIIF, ATPRXIIF - peroxiredoxin IIF	0.0854887	1.26897	0.76441	0.643853	0.714746	0.700976	0.672859	0.686442	0.817033	0.0506095	0.0108787	0.0167544	0.0619622	0.0412828	0.00953363	0.160896	483.55	11	11	24h	2h	3.60581e+06	4.02748e+06	3.5914e+06	3.15633e+06	3.09597e+06	3.20213e+06	3.58816e+06	3.42732e+06	3.47993e+06	3.30551e+06	3.21072e+06	3.77697e+06	3.07062e+06	3.46479e+06	3.34494e+06	3.31933e+06	3.34955e+06	3.41091e+06	4.89471e+06	3.68804e+06	3.41466e+06	4.89471e+06	0.736676	0.822824	0.733731	0.644845	0.632513
AT3G18060.1	transducin family protein / WD-40 repeat family protein	0.0855288	1.21124	0.728116	0.689965	0.724169	0.830267	0.686644	0.773119	0.831693	0.0249709	0.0352747	0.0923925	0.0583145	0.018956	0.0295517	0.14577	393.11	6	6	24h	8h	1.17832e+06	1.18893e+06	1.25475e+06	1.17127e+06	1.07694e+06	1.18402e+06	1.37607e+06	1.1339e+06	1.09241e+06	1.27491e+06	1.38792e+06	1.46733e+06	1.16559e+06	1.10407e+06	1.14605e+06	1.24713e+06	1.26076e+06	1.33799e+06	1.65817e+06	1.23643e+06	1.24266e+06	1.65817e+06	0.710618	0.717017	0.756712	0.706364	0.649476
AT4G04330.1	Chaperonin-like RbcX protein	0.0856749	4.96359	0.400986	0.738729	0.622507	0.471381	0.715329	0.518736	0.14883	0.314145	0.298865	0.152873	0.282968	0.321886	0.33182	0.140762	55.4	2	2	2h	24h	11526.2	11973.5	40856.4	22086.2	53498.2	42977.6	31068	42366.6	26474.4	34051	33864.9	7738.18	51238.7	44836.7	18731.1	34615.3	41046.4	7592.54	4843.46	2491.9	16551	53498.2	0.21545	0.223812	0.763698	0.412841	1
AT2G43200.1	S-adenosyl-L-methionine-dependent methyltransferases superfamily protein	0.0863941	1.61559	0.425361	0.584425	0.591269	0.641012	0.50474	0.67989	0.687209	0.0780382	0.0718494	0.078718	0.0551371	0.0671646	0.0617743	0.277884	21.7	1	1	24h	0h	2.22179e+06	2.88868e+06	3.22274e+06	4.3487e+06	3.63817e+06	3.46257e+06	4.05074e+06	4.25353e+06	3.27926e+06	4.42692e+06	4.35902e+06	3.7721e+06	3.74104e+06	3.28318e+06	2.86411e+06	4.136e+06	4.89758e+06	4.28612e+06	6.53032e+06	3.87109e+06	3.06167e+06	6.53032e+06	0.340227	0.442349	0.493505	0.665924	0.55712
AT5G24490.1	30S ribosomal protein, putative	0.0864131	1.61543	0.931709	0.729482	0.617754	0.576757	0.645469	0.602563	0.709887	0.0595109	0.0774847	0.0797674	0.208474	0.111563	0.10987	0.0348149	322.25	6	6	0h	6h	5.76603e+06	5.21354e+06	5.13722e+06	3.76337e+06	4.19845e+06	4.65683e+06	3.03396e+06	3.77668e+06	3.87533e+06	1.96589e+06	3.76383e+06	4.24706e+06	3.35753e+06	3.34331e+06	4.46454e+06	2.82951e+06	3.4978e+06	4.09589e+06	3.86168e+06	4.2184e+06	4.1996e+06	5.76603e+06	1	0.904181	0.890946	0.652679	0.728136
AT3G26900.1	SKL1, ATSKL1 - shikimate kinase like 1	0.0872007	2.06033	0.536658	0.747425	0.724666	0.850628	0.88569	0.513924	0.429879	0.403001	0.0501835	0.265689	0.0914858	0.0273719	0.194359	0.0624853	86.49	1	1	8h	24h	17794.9	28585.8	74963.6	52707.1	56039.2	60254.6	53075.1	35409.5	75370.3	57107.9	70893.1	64335.1	64791.4	66568	68904.8	55291.9	33452.4	27459.3	37292.3	32010.4	27897.5	75370.3	0.2361	0.379272	0.994604	0.699308	0.743519
AT5G64860.1	DPE1 - disproportionating enzyme	0.0874952	1.75307	0.632955	0.568313	0.461859	0.728743	0.452652	0.415696	0.529526	0.170942	0.0858626	0.0766284	0.244859	0.106324	0.0682273	0.0383835	99.54	3	3	6h	10h	101588	151655	178021	134677	145159	107384	88878.5	123415	102395	119020	150393	227117	95453.3	83187.2	129774	99495.5	106727	77012.9	114888	115582	130322	227117	0.447295	0.667741	0.783829	0.592985	0.639138
AT3G17390.1	MTO3, SAMS3, MAT4 - S-adenosylmethionine synthetase family protein	0.0877871	1.38739	0.658897	0.807593	0.900543	0.873543	0.761566	0.914146	0.809343	0.0717207	0.0503191	0.0891587	0.145646	0.099671	0.0537571	0.150761	1612.6	21	12	10h	0h	1.2608e+07	1.54694e+07	1.51522e+07	1.78648e+07	1.86466e+07	1.6474e+07	2.08867e+07	2.07526e+07	1.74444e+07	2.18697e+07	1.98212e+07	1.56214e+07	1.89261e+07	1.64597e+07	1.45797e+07	2.02398e+07	1.87123e+07	2.10241e+07	1.89115e+07	2.02201e+07	1.39686e+07	2.18697e+07	0.576506	0.707344	0.692842	0.816876	0.852624
AT5G49360.1	BXL1, ATBXL1 - beta-xylosidase 1	0.0878951	2.35668	0.772233	0.386767	0.370617	0.39885	0.339317	0.327679	0.427964	0.276034	0.103405	0.0362902	0.159951	0.154803	0.0855021	0.023681	771.25	12	12	0h	10h	4.55293e+06	3.87657e+06	2.11826e+06	1.2236e+06	1.9581e+06	2.10107e+06	1.5581e+06	1.63054e+06	1.87354e+06	1.00706e+06	2.02132e+06	2.41943e+06	1.2013e+06	1.07776e+06	2.3556e+06	1.08913e+06	1.52043e+06	1.86613e+06	2.01057e+06	1.82399e+06	2.0109e+06	4.55293e+06	1	0.851446	0.465252	0.268749	0.430075
AT1G72680.1	ATCAD1, CAD1 - cinnamyl-alcohol dehydrogenase	0.0882222	3.29956	0.167608	0.249627	0.441625	0.424582	0.553032	0.462403	0.414483	0.0587627	0.129846	0.205829	0.223602	0.389462	0.120384	0.0888578	52.99	2	2	8h	0h	31891.2	43304	20855.1	37711.7	75921.8	29419.4	124773	82069.3	46237.7	126929	73987.5	42397.2	191022	71157.7	54744.2	90184.5	110341	64461.7	97611.3	64195.6	75719.5	191022	0.16695	0.226696	0.109177	0.197421	0.397451
AT4G28730.1	Glutaredoxin family protein	0.0890949	1.33565	0.853719	0.836433	0.719434	0.879595	0.880634	0.659331	0.714697	0.0684366	0.0811268	0.163829	0.122119	0.105063	0.0827073	0.0957801	53.83	1	1	8h	10h	159655	182166	185600	190732	167786	158224	187055	126901	130505	154685	183983	204739	165196	172922	205931	116390	148336	142604	169952	135562	136020	205931	0.775284	0.884599	0.901274	0.926193	0.814767
AT5G20290.1;AT5G59240.1	Ribosomal protein S8e family protein	0.0892373	1.6811	0.646692	0.581505	0.691106	0.822561	0.4893	0.510675	0.663902	0.0827586	0.0846161	0.182323	0.168437	0.0822005	0.113773	0.165598	582.95	8	8	6h	8h	3.33446e+06	2.89686e+06	3.74815e+06	2.62555e+06	3.47263e+06	2.87535e+06	3.04494e+06	4.63728e+06	2.98263e+06	4.12957e+06	3.41998e+06	5.14385e+06	2.64936e+06	2.04369e+06	2.85762e+06	2.33901e+06	3.30024e+06	2.24125e+06	3.60252e+06	4.15746e+06	2.48507e+06	5.14385e+06	0.648242	0.56317	0.728665	0.510425	0.675102
AT5G10860.1	Cystathionine beta-synthase (CBS) family protein	0.0897599	1.38199	0.864719	0.651624	0.640409	0.669213	0.665483	0.625708	0.795973	0.195614	0.0727256	0.0459061	0.0913489	0.0729641	0.0470015	0.0885561	372.16	7	7	0h	10h	2.82651e+06	2.96364e+06	1.898e+06	1.9509e+06	1.70646e+06	2.13617e+06	1.7587e+06	1.90457e+06	2.03055e+06	1.76093e+06	1.90421e+06	2.28477e+06	1.74806e+06	1.98914e+06	2.17955e+06	1.70286e+06	1.88337e+06	1.97689e+06	2.60927e+06	2.08587e+06	2.38179e+06	2.96364e+06	0.953729	1	0.64043	0.658278	0.5758
AT3G20050.1	ATTCP-1, TCP-1 - T-complex protein 1 alpha subunit	0.0902011	1.40946	0.557305	0.593877	0.594347	0.706285	0.619467	0.568986	0.785498	0.0674308	0.031918	0.032137	0.162533	0.0321704	0.0476564	0.185825	236.96	3	3	24h	0h	554710	448408	457555	548467	493105	514955	532011	487063	538686	534943	535188	781012	571603	535830	516166	459566	489841	541882	873653	596723	588382	873653	0.634932	0.513256	0.523726	0.627786	0.564417
AT4G34110.1	PAB2, PABP2, ATPAB2 - poly(A) binding protein 2	0.0904343	1.8172	0.764439	0.733349	0.710363	0.430656	0.73901	0.606268	0.782587	0.0816479	0.0494744	0.0745226	0.184379	0.0296478	0.263888	0.202713	300.83	6	4	24h	6h	282822	272376	331526	262939	286989	300732	305794	269277	248926	86411.5	222997	190138	297005	286132	274088	189813	162279	351158	231519	386655	289600	386655	0.731457	0.704442	0.857419	0.680033	0.742235
AT4G34030.1	MCCB - 3-methylcrotonyl-CoA carboxylase	0.0909942	2.8914	0.816167	0.700545	0.542119	0.291075	0.282274	0.410165	0.433497	0.159218	0.0963134	0.130557	0.0231984	0.235586	0.140289	0.267207	56.2	1	1	0h	8h	7259.58	5272.88	5242.64	4328.95	5220.27	5707.76	4393.32	4567.57	2845.77	2162.19	1925.58	2251.49	3834.59	1887.43	425.568	2785.04	2069.23	4078.61	1027.4	3579.66	4833.96	7259.58	1	0.726334	0.722168	0.596308	0.719087
AT3G08740.1	elongation factor P (EF-P) family protein	0.0912018	1.18293	0.970274	0.945961	0.917063	0.908671	0.826966	0.95367	0.820233	0.0292475	0.052393	0.080367	0.0212401	0.0735395	0.040035	0.118823	351.51	6	6	0h	24h	3.38843e+06	3.56222e+06	3.57989e+06	3.61772e+06	3.40969e+06	3.23926e+06	3.4512e+06	2.98415e+06	3.51768e+06	3.33603e+06	3.32719e+06	3.19873e+06	3.27173e+06	2.74228e+06	2.96118e+06	3.48566e+06	3.57387e+06	3.29081e+06	3.37602e+06	3.00706e+06	2.51904e+06	3.61772e+06	0.93662	0.984659	0.989543	1	0.942497
AT5G42650.1	AOS, CYP74A, DDE2 - allene oxide synthase	0.0913854	1.9735	0.512404	0.528956	0.440445	0.588148	0.616979	0.622013	0.869216	0.156426	0.0619477	0.183808	0.143079	0.166464	0.091624	0.12046	190.75	3	3	24h	4h	150315	82371.7	106140	127495	101276	120999	95006.1	57644.4	138593	116378	106895	165639	102097	174953	130927	141103	115205	154997	186217	168135	220416	220416	0.681961	0.37371	0.481542	0.57843	0.459478
AT5G42100.1	ATBG_PPAP, ATBG_PAP, BG_PPAP - beta-1,3-glucanase_putative	0.0914594	2.10408	0.47848	0.450961	0.471748	0.551636	0.478091	0.315335	0.663489	0.0144608	0.00225559	0.0360254	0.250534	0.0109711	0.0576761	0.293597	69.07	2	2	24h	10h	279438	296844	287807	270714	270646	273031	285488	304868	261575	265893	225654	504655	284384	295408	283594	153662	222894	192908	601968	319560	276669	601968	0.464208	0.493122	0.478111	0.449716	0.449602
AT3G02530.1;AT5G16070.1	TCP-1/cpn60 chaperonin family protein	0.0929999	1.30972	0.66524	0.717421	0.787834	0.721333	0.862325	0.797218	0.871276	0.0157264	0.0734798	0.0388232	0.0746366	0.095993	0.136398	0.13134	292.3	5	5	24h	0h	306369	292563	296910	352687	326291	287132	370014	355592	335324	347892	337952	285535	425865	394682	340698	428553	322110	322906	448881	393381	331035	448881	0.682518	0.65176	0.661443	0.785702	0.726898
AT5G65720.1	ATNIFS1, NIFS1, NFS1, ATNFS1 - nitrogen fixation S (NIFS)-like 1	0.0932625	1.75576	0.531945	0.657886	0.489143	0.858819	0.739414	0.645489	0.835708	0.159752	0.135841	0.0701371	0.167627	0.102325	0.287861	0.137608	58.85	2	2	6h	4h	50271.9	38867.4	27017.4	42437.7	41920.7	59299	33229.6	41463.2	32117.5	72787.4	49026.3	65719.8	61719.1	52815.9	46925	28998.5	69990.9	41960.8	72173.7	53208.3	57104.9	72787.4	0.690667	0.533985	0.371183	0.583036	0.575933
AT3G56460.1	GroES-like zinc-binding alcohol dehydrogenase family protein	0.0933829	1.52153	0.66306	0.632345	0.539606	0.687317	0.697248	0.596254	0.821027	0.0864966	0.0381192	0.0529753	0.126881	0.0574653	0.0880716	0.183852	238.8	7	5	24h	4h	420221	545367	505976	486099	435324	481975	441804	364693	391079	400515	570831	554053	472457	557427	517555	395134	412503	515662	614335	468029	739784	739784	0.568031	0.737198	0.683951	0.657082	0.588447
AT2G39730.1;AT2G39730.2	RCA - rubisco activase	0.0947844	1.93188	0.608687	0.820462	0.516009	0.503492	0.431246	0.684071	0.833114	0.278019	0.058012	0.217612	0.213614	0.0483854	0.00874858	0.160301	3266.56	41	41	24h	8h	1.33896e+08	8.03374e+07	2.08481e+08	1.74493e+08	1.96355e+08	1.98936e+08	7.81281e+07	1.04658e+08	1.75565e+08	6.73642e+07	1.66259e+08	1.16036e+08	9.37181e+07	9.30124e+07	1.12756e+08	1.58846e+08	1.56129e+08	1.60089e+08	1.89592e+08	2.31489e+08	1.57489e+08	2.31489e+08	0.57841	0.347046	0.900606	0.753785	0.848224
AT3G25230.2;AT3G25230.1	ROF1, ATFKBP62, FKBP62 - rotamase FKBP 1	0.0952092	1.33723	0.730769	0.727523	0.884084	0.661131	0.834624	0.844037	0.748891	0.0916613	0.018551	0.126881	0.104273	0.0822409	0.062794	0.101566	319.18	8	8	4h	6h	631434	546796	704039	606470	636208	631228	642671	775918	858579	643274	590837	468789	635057	757349	757366	732190	667394	774433	559964	635142	733839	858579	0.735441	0.636861	0.820005	0.706365	0.741001
AT4G32180.1	ATPANK2, PANK2 - pantothenate kinase 2	0.0954522	1.59085	0.574823	0.625589	0.543638	0.500586	0.569586	0.648575	0.796358	0.0417792	0.123728	0.0728651	0.0753939	0.104361	0.038246	0.197614	69.32	2	2	24h	6h	53524.6	47389.7	47229.6	62755	56451.2	42021.1	50692	49927	39487.8	35999.2	44236.6	48775.7	38597.9	54638.9	53557.2	55947.2	52322.4	58881.5	52006.5	67324.6	85906.9	85906.9	0.623054	0.55164	0.549776	0.7305	0.657121
AT2G27020.1	PAG1 - 20S proteasome alpha subunit G1	0.0963795	1.29355	0.731278	0.689692	0.753674	0.803799	0.73304	0.762883	0.892153	0.0671044	0.0499426	0.0132918	0.109728	0.0804233	0.050178	0.100894	246.91	6	6	24h	2h	861538	1.00221e+06	855017	924914	807998	831242	930197	952051	919775	1.01696e+06	850931	1.12049e+06	819656	889409	1.01625e+06	920607	1.01618e+06	899474	1.23927e+06	1.08609e+06	991501	1.23927e+06	0.695196	0.808704	0.689934	0.746335	0.651993
AT2G30200.1;AT2G30200.2	catalytics;transferases;[acyl-carrier-protein] S-malonyltransferases;binding	0.0969941	1.22835	0.972276	0.969397	0.917785	0.830938	0.868605	0.910409	0.79153	0.0122892	0.0469143	0.0533519	0.162018	0.0361474	0.0296065	0.0663119	503.75	7	7	0h	24h	2.09997e+06	2.12691e+06	2.15374e+06	2.18752e+06	2.17178e+06	2.00242e+06	1.87384e+06	2.08828e+06	2.0609e+06	1.96415e+06	2.0754e+06	1.41352e+06	1.89612e+06	1.82307e+06	1.98107e+06	2.03978e+06	2.01689e+06	1.91793e+06	1.63731e+06	1.89853e+06	1.65862e+06	2.18752e+06	0.959978	0.972294	0.984557	1	0.992806
AT5G19770.1	TUA3 - tubulin alpha-3	0.097137	8.04566	0.688669	0.348374	0.275599	0.0855951	0.217299	0.450244	0.260753	0.408704	0.174122	0.223743	0.0748311	0.160944	0.133823	0.0678589	174.91	4	1	0h	6h	7041.61	26194.7	31178.3	7734.33	7720.47	17130.4	10312.1	14548.2	917.86	5236.42	2090.94	678.775	2522.71	5492.62	12309.7	16583.1	9222.61	16307.8	6092.2	10315.8	7981.45	31178.3	0.22585	0.840157	1	0.248067	0.247623
AT1G74070.1	Cyclophilin-like peptidyl-prolyl cis-trans isomerase family protein	0.0974794	2.40814	0.81812	0.44428	0.339731	0.443312	0.503895	0.393338	0.470539	0.22796	0.0850343	0.0480261	0.250038	0.158947	0.0419092	0.193045	23.08	1	1	0h	4h	81499.9	72695.3	45834.8	34474	30310.6	43841.6	31610.3	23782.1	27671.6	20339	28917.2	59133.3	34981.2	32277.1	55943.9	31706	28830.4	35634.5	56488	28407.4	30151.2	81499.9	1	0.891969	0.562391	0.422995	0.37191
AT3G20390.1	endoribonuclease L-PSP family protein	0.0975121	1.1665	0.902051	0.808563	0.852892	0.9053	0.803297	0.776084	0.836803	0.0666483	0.0336191	0.0654399	0.0829691	0.0504234	0.0366234	0.051236	564.21	10	10	6h	10h	7.64719e+06	7.51126e+06	6.65614e+06	6.8285e+06	6.32948e+06	6.39577e+06	6.45731e+06	6.70048e+06	7.46798e+06	7.01729e+06	6.81476e+06	8.06111e+06	6.85918e+06	6.51768e+06	6.04954e+06	5.96894e+06	6.24057e+06	6.55878e+06	6.28831e+06	6.8568e+06	7.09156e+06	8.06111e+06	0.948653	0.93179	0.825711	0.847092	0.785187
AT3G25770.1;AT1G13280.1	AOC2 - allene oxide cyclase 2	0.0975307	1.85708	0.516943	0.44162	0.534951	0.574234	0.749096	0.716499	0.820124	0.126923	0.0702402	0.12198	0.0705305	0.207554	0.140154	0.290596	109.52	3	3	24h	2h	84467.1	121332	140118	83845.8	115016	96652.4	114194	95043.4	148729	126542	144531	113180	135728	220260	145275	127575	189996	161881	108152	217588	223053	223053	0.378687	0.543962	0.628181	0.375901	0.515644
AT1G72910.1;AT1G72930.2	Toll-Interleukin-Resistance (TIR) domain-containing protein	0.098009	4.34091	0.127429	0.249258	0.27709	0.463154	0.218948	0.217858	0.553159	0.0757233	0.014481	0.07675	0.46493	0.0664123	0.0869635	0.315891	150.87	3	3	24h	0h	97568.6	34527.8	143063	179344	189863	169017	261867	179585	156872	141983	138339	719770	119886	211355	141536	150738	222215	97469.7	657533	233296	303614	719770	0.135555	0.0479706	0.198762	0.249169	0.263783
AT5G28840.1	GME - GDP-D-mannose 3',5'-epimerase	0.0983089	1.23174	0.886139	0.959784	0.951088	0.892981	0.863045	0.933008	0.779208	0.0608576	0.060788	0.03817	0.0567296	0.0263674	0.0502924	0.144276	840.02	15	15	2h	24h	5.20884e+06	5.76595e+06	5.95407e+06	5.66661e+06	6.36802e+06	6.30114e+06	5.84266e+06	6.00611e+06	6.32088e+06	5.70438e+06	6.03852e+06	5.31667e+06	5.30201e+06	5.59407e+06	5.59158e+06	5.59139e+06	6.21977e+06	6.01308e+06	4.11835e+06	5.94087e+06	4.82681e+06	6.36802e+06	0.817968	0.905454	0.934996	0.889855	1
AT3G19760.1;AT1G51380.1	EIF4A-III - eukaryotic initiation factor 4A-III	0.098517	1.83802	0.412415	0.554798	0.639099	0.62147	0.678187	0.537703	0.758028	0.0547695	0.0656624	0.0816002	0.156913	0.174593	0.182096	0.211994	100.18	2	2	24h	0h	37442.8	38042	47129.3	50618.3	62461.2	51865.9	54025.8	67373	68610	50154.5	55316.9	79296.2	62779.3	86297.1	52553.6	38642.7	47772.4	73447.8	59953.7	66311.3	99102.4	99102.4	0.377819	0.383865	0.475561	0.510767	0.630269
AT2G06050.1	OPR3, DDE1 - oxophytodienoate-reductase 3	0.0991685	1.73001	0.618507	0.433467	0.433642	0.626791	0.72893	0.739178	0.749903	0.205947	0.0550823	0.0247615	0.175793	0.174079	0.240293	0.231366	230.66	4	3	24h	2h	547711	407488	274723	295126	247539	319299	268556	295462	298294	365799	332005	548593	464233	606851	378418	457853	349183	662845	528860	330305	632042	662845	0.826303	0.614756	0.414461	0.445242	0.373449
AT1G33590.1;AT1G33612.1	Leucine-rich repeat (LRR) family protein	0.0993778	1.50202	0.706546	0.535607	0.583547	0.763097	0.62014	0.649477	0.804493	0.156281	0.02543	0.0683866	0.136319	0.0794652	0.0766092	0.189418	675.07	12	11	24h	2h	3.33912e+06	4.04801e+06	2.57875e+06	2.38027e+06	2.5833e+06	2.59121e+06	3.07423e+06	2.432e+06	2.72475e+06	3.27108e+06	3.16698e+06	4.32548e+06	2.73508e+06	2.66673e+06	3.34532e+06	2.64739e+06	3.17955e+06	3.33398e+06	4.70169e+06	3.72216e+06	2.92358e+06	4.70169e+06	0.710195	0.86097	0.548472	0.506259	0.54944
AT5G59420.1	ORP3C - OSBP(oxysterol binding protein)-related protein 3C	0.100297	1.66814	0.47712	0.702786	0.552013	0.544829	0.604953	0.747346	0.795905	0.126545	0.040092	0.0367649	0.114704	0.0962391	0.0422469	0.288878	67.31	2	2	24h	0h	41994	46428	67827	73404.3	81678.4	75068.2	64723.8	56952.6	59098.8	73324.9	56140.4	48957.3	64900.3	56146.6	77065.2	79816.2	86814.7	78112.5	50799.6	100685	109161	109161	0.384697	0.425316	0.621347	0.67244	0.748236
AT3G44310.1;AT3G44300.1;AT3G44310.2;AT3G44320.1;AT5G22300.1	NIT1, ATNIT1, NITI - nitrilase 1	0.100641	1.28735	0.795229	0.680326	0.724338	0.875818	0.785707	0.774736	0.875333	0.0660411	0.0486703	0.0983889	0.143879	0.0532644	0.0435968	0.0894233	1169.21	14	14	6h	2h	2.83942e+07	3.09916e+07	2.62575e+07	2.32719e+07	2.35634e+07	2.64333e+07	2.97674e+07	2.27617e+07	2.54796e+07	3.2643e+07	2.57806e+07	3.58988e+07	2.60349e+07	2.89435e+07	2.96395e+07	2.66232e+07	2.72279e+07	2.95852e+07	3.22948e+07	2.78675e+07	3.41079e+07	3.58988e+07	0.790951	0.863305	0.731431	0.648265	0.656383
AT4G19810.1	Glycosyl hydrolase family protein with chitinase insertion domain	0.101005	1.81358	0.665078	0.493939	0.627992	0.464168	0.386941	0.63107	0.701748	0.126375	0.00289615	0.0771379	0.0671782	0.142026	0.0957131	0.301417	27.06	1	1	24h	8h	8663.79	10581.9	7239.02	6587.4	6568.75	6513.48	9196.93	8607.25	7203.71	5978.49	7130.35	5375.26	6993.23	5191.59	3223.94	9609.94	8448.53	7071.99	5273.25	9397.76	13274	13274	0.652689	0.797191	0.545353	0.496264	0.494858
AT3G52960.1	Thioredoxin superfamily protein	0.101703	1.13676	0.897926	0.932214	0.883636	0.893968	0.919092	0.898891	0.820065	0.0210235	0.0174986	0.039416	0.0381995	0.038628	0.0879314	0.010228	700.54	11	10	2h	24h	1.69944e+07	1.67975e+07	1.7569e+07	1.80375e+07	1.73989e+07	1.78857e+07	1.62331e+07	1.66248e+07	1.76856e+07	1.63471e+07	1.78003e+07	1.69871e+07	1.66768e+07	1.80133e+07	1.78814e+07	1.60215e+07	1.90665e+07	1.63281e+07	1.57934e+07	1.54177e+07	1.56961e+07	1.90665e+07	0.891324	0.880997	0.921459	0.946033	0.912538
[truncated: 1,582 more rows]
[truncated: 16 more columns]
