# Supplementary material for: Sustained mitogen-activated protein kinase activation reprograms defense metabolism and phosphoprotein profile in Arabidopsis thaliana
Source: Front Plant Sci. 2014 Oct 20;5:554. doi: 10.3389/fpls.2014.00554 (PMC4202796; doi:10.3389/fpls.2014.00554)
Supplement: Supplementary file 3 [file Presentation3.ZIP]

Archive with 11 entries (11 files):
- SUPPTAB_S10 Differentially regulated proteins four hours after DEX treatment and PAPE enrichment.xlsx
- SUPPTAB_S11 Differentially regulated proteins five hours after DEX treatment and PAPE enrichment..xlsx
- SUPPTAB_S12 Differentially regulated proteins seven hours after DEX treatment and PAPE enrichment.xlsx
- SUPPTAB_S13 Differentially regulated proteins eight hours after DEX treatment and PAPE enrichment.xlsx
- SUPPTAB_S14  Consolidated PAPE enriched proteins 4-8h.xlsx
- SUPPTAB_S15 Comparison of PAPE proteins between Col-0, mpk3 and mpk6.xls
- SUPPTAB_S16 List of all detected phosphopeptides.xls
- SUPPTAB_S17 List of phosphopeptides with SP or TP motifs .xlsx
- SUPPTAB_S18 Comparison of our  phosphoproteins list with Hoehenwarter list.xlsx
- SUPPTAB_S19  Metabolite quantification.xlsx
- SUPPTAB_S20 Global Parent Mass List-1.xlsx
