# Supplementary material for: Sustained mitogen-activated protein kinase activation reprograms defense metabolism and phosphoprotein profile in Arabidopsis thaliana
Source: Front Plant Sci. 2014 Oct 20;5:554. doi: 10.3389/fpls.2014.00554 (PMC4202796; doi:10.3389/fpls.2014.00554)
Supplement: Supplementary file 3 [file Presentation3.ZIP › SUPPTAB_S10 Differentially regulated proteins four hours after DEX treatment and PAPE enrichment.xlsx]

## Sheet: upregulated in DD (active MKK5)
Table S10A. Differentially up-regulated proteins four hours after DEX treatment and PAPE enrichment (*proteins in light grey fonts lack SP/TP motifs and are NOT MAPK substrates)										Normalized abundance
	p, p-value/f, fold/conf, confidence/quant, quantitation									DD						KR
Protein code	Description	Anova (p)	Max f change	Conf score	SP-Motif	TP-Motif	Peptide count	Peptides used for quant	Additional accession	replicate 1	replicate 2	replicate 3	replicate 4	replicate 5	replicate 6	replicate 1	replicate 2	replicate 3	replicate 4	replicate 5	replicate 6
AT1G28280.1	VQ motif-containing protein	6.32594e-08	19.4022	124.39	8	4	3	3		891408	824466	505191	408155	414299	368158	27629.2	33476.6	48706.2	26582	19546.4	19899.4
AT5G24110.1	WRKY30, ATWRKY30 - WRKY DNA-binding protein 30	1.18666e-06	98.4706	62.88	3	1	2	2		126234	100095	80674.6	62611.7	40550.2	41523	153.891	158.233	1400.76	1781.97	321.06	771.131
AT1G02930.1	ATGSTF6, GST1, ERD11, ATGSTF3, GSTF6, ATGST1 - glutathione S-transferase 6	1.83302e-06	2.81766	37.07	0	1	1	1		33224.2	42395.9	34137	34129.5	35316.8	32213.7	14545.9	14130.1	13227.8	15184	8775.81	9169.22
AT4G28080.1	Tetratricopeptide repeat (TPR)-like superfamily protein	3.48996e-06	2.65365	335.51	19	11	9	9		1.33427e+06	1.4552e+06	1.28135e+06	1.06731e+06	812986	921258	485196	381511	408465	429755	501722	383138
AT3G55800.1	SBPASE - sedoheptulose-bisphosphatase	1.22355e-05	2.11226	25.44	3	1	1	1		178607	163730	205792	158770	139516	141673	67683.1	71395.5	71745.2	64418.6	93305.8	99238.9
AT1G80840.1	WRKY40, ATWRKY40 - WRKY DNA-binding protein 40	2.54656e-05	29.7836	33.99	4	1	1	1		16200.4	1614.69	16428.5	6830.04	4260.53	6573.05	417.058	572.979	264.934	87.2707	243.575	156.998
AT3G01820.1	P-loop containing nucleoside triphosphate hydrolases superfamily protein	2.56883e-05	2.20017	129.93	2	0	2	2		293347	247661	228743	166498	167223	190085	112234	99214.1	101917	99805.4	77911.7	96853.3
AT2G41900.1	CCCH-type zinc finger protein with ARM repeat domain	4.74333e-05	2.80235	101.53	16	3	3	2		140643	119861	84834	69972.7	76554.2	56992.1	33046.8	31375	26869.2	35326	33765	35473.6
AT4G18130.1	PHYE - phytochrome E	7.10932e-05	5.4372	23.45	4	4	1	1		30654.5	71580.7	38538.3	48931.5	15208.6	28479.8	7377.64	5691.08	11189.6	8376.84	5596.48	4693.64
AT4G32285.1	ENTH/ANTH/VHS superfamily protein	9.31261e-05	2.30849	145.32	3	3	3	3	AT2G25430.1	171860	157680	210572	142131	156087	157425	89776.4	98041.4	71344.2	74708.6	54770.1	42702.8
AT2G38470.1	WRKY33, ATWRKY33 - WRKY DNA-binding protein 33	0.000156111	4.63738	160.79	5	0	3	3		111059	89406	60739.9	46435.1	34941.1	43738.2	7967.8	25051	11049.5	16481.4	15167	7588.96
AT5G51120.1	PABN1, ATPABN1 - polyadenylate-binding protein 1	0.00020723	2.27416	38.24	0	1	1	1	AT5G51120.2	103373	138450	97747	88624.9	58363.9	73132	35559.9	46624	50546.3	41510.4	31378.8	40488.9
AT2G02160.1	CCCH-type zinc finger family protein	0.000219785	2.29187	60.58	2	2	2	2		828711	763423	635281	501774	376834	456910	238078	295910	319681	245992	200976	253960
AT5G57870.1	eIFiso4G1 - MIF4G domain-containing protein / MA3 domain-containing protein	0.000317604	2.61692	165.91	3	1	1	1		270448	203884	120522	111918	198499	199409	60930.2	71058.9	60355.9	75421.8	48559.9	105803
AT1G13960.1	WRKY4 - WRKY DNA-binding protein 4	0.000556144	3.07323	127.67	6	1	2	2	AT2G03340.1	146291	144173	72032.8	79567.1	45162.1	53803.8	29407	32206.5	26954.9	32233	23668.8	31576
AT1G37130.1	NIA2, B29, NIA2-1, CHL3, NR, NR2, ATNR2 - nitrate reductase 2	0.000567517	2.55497	84.88	2	7	3	3		1.46655e+07	1.20208e+07	9.28807e+06	8.55271e+06	5.24088e+06	5.89552e+06	4.85092e+06	3.95736e+06	3.63745e+06	3.2228e+06	3.23209e+06	2.88568e+06
AT3G45780.1	PHOT1, NPH1, JK224, RPT1 - phototropin 1	0.000779175	2.19113	82.25	3	4	2	2		703592	775462	534270	422805	337537	431494	244074	241166	314402	292850	197242	173058
AT3G56410.1	Protein of unknown function (DUF3133)	0.00111895	2.00372	72.71	17	3	1	1		68041.2	72633.8	48175.5	57946.6	76119.6	115121	31342	54118.6	36055	35001.7	33880.8	28214
AT5G18230.1	transcription regulator NOT2/NOT3/NOT5 family protein	0.00114338	2.39837	44.24	9	7	1	1		22589.1	21321.1	20059.9	24590.5	9679.34	17329.8	7416.58	7374.84	12689.9	9994.57	5292.89	5418.14
AT1G79280.1	NUA, AtTPR - nuclear pore anchor	0.00117478	2.25219	329.66	10	3	6	4		1.56476e+06	2.16119e+06	1.30822e+06	1.47692e+06	833136	858656	458987	702763	650054	776144	487331	566911
AT2G32240.1	unknown protein	0.00152816	2.20371	144.62	1	1	2	2		124580	147229	62977.2	82707	58657.1	74553.7	43001.5	38682.3	49229.8	38771.2	29105.8	51108.5
AT4G38710.1	glycine-rich protein	0.00163401	2.92059	83.1	3	0	3	3		311503	202622	199211	91869.7	85144.8	110704	72878.5	69938.2	53785.5	42978.5	53133.3	50043.9
AT1G62300.1	WRKY6, ATWRKY6 - WRKY family transcription factor	0.00181794	23.7211	90.63	3	1	1	1		66994.3	50788	35107.3	16151	8466.25	12682.7	0	0	0	0	1369.61	6648.13
AT4G39680.1	SAP domain-containing protein	0.00191097	2.35306	116.01	3	7	1	1		60227.2	89140.9	57126.9	57091.2	37121.5	35692.1	25107.8	29138.6	28258.2	27151.6	22305.1	11001.7
AT2G34357.1	ARM repeat superfamily protein	0.0021257	2.18747	44.57	4	3	2	2		116484	150084	125138	94544.8	66500.9	67726.6	43898.9	73665.7	34948.7	51924.9	29133.1	50080.3
AT4G01400.1	unknown protein	0.0022876	2.00583	92.73	6	4	1	1		35865	19064.6	20722.5	27019.2	41300.7	39547.4	16631.1	19813.9	13719	16979.4	10215.3	14134.4
AT1G29400.1	AML5, ML5 - MEI2-like protein 5	0.00244208	2.11056	45.74	10	2	2	1		64436.3	78685.5	62574.7	29522.1	36496.9	35765.1	22689.6	21429.4	25676.9	20959.2	28974.9	25957
AT5G52530.1	dentin sialophosphoprotein-related	0.00263643	2.05432	22	12	0	1	1		38334.2	38099.1	21131.6	27963	18273.6	21261.8	16190.5	14287.2	19490.3	11791.3	8716.96	9873.26
AT3G13300.1	VCS - Transducin/WD40 repeat-like superfamily protein	0.00322579	2.5076	57.28	7	7	1	1		216027	181889	151329	127909	84674.3	73424.1	60168.9	50229	65932.5	46261.7	26820.4	83676.7
AT2G22125.1	CSI1 - binding	0.00342275	2.20551	74.24	7	2	1	1		10124.3	5708.17	12420	10119.4	20765.8	13057	3623.07	6303.72	4918.43	6212.79	5465.24	6210.41
AT4G03430.1	STA1, EMB2770 - pre-mRNA splicing factor-related	0.00381363	3.13035	69.38	0	2	1	1		27383.8	50100.7	36519.1	21309.5	10217.4	13117.5	6923.05	8937.57	5611.11	13967.7	7249.1	7992.04
AT5G46210.1	CUL4, ATCUL4 - cullin4	0.0044292	2.15956	28.14	2	1	1	1		3757.37	4154.56	5508.87	7525.65	4643.86	8295.9	2590.85	4097.43	2519.02	3502.19	1348.85	1632.89
AT4G13350.1	NIG - NSP (nuclear shuttle protein)-interacting GTPase	0.00469733	2.07694	31.73	8	2	1	1		143221	187037	79185.6	120468	106736	116349	35991.2	83692.9	98194.5	66802	39708.5	38161.8
AT4G01800.1	AGY1, AtcpSecA, SECA1 - Albino or Glassy Yellow 1	0.00482734	33.3878	30.43	3	4	1	1		584.406	271.594	585.132	2502.97	4057.03	19586	14.5088	0	0	581.261	230.496	0
AT5G62490.1	ATHVA22B, HVA22B - HVA22 homologue B	0.00510656	2.99057	22.2	1	1	1	1		1.38254e+06	1.25043e+06	680846	659865	485795	402584	329656	238012	275251	536387	98037.1	148454
AT2G41430.1	ERD15, LSR1, CID1 - dehydration-induced protein (ERD15)	0.00553605	2.18114	123.58	2	0	2	2	AT2G41430.3	1.94929e+06	2.05234e+06	1.41474e+06	1.0353e+06	730064	687429	621479	630227	594374	545655	654311	561776
AT1G32900.1	UDP-Glycosyltransferase superfamily protein	0.00572416	2.67365	39.05	1	1	1	1		109213	93125.4	35308.7	29958.4	47646.2	99803.4	31495.7	28950.1	29577.4	20349.4	26842.6	18024.1
AT4G38550.1	Arabidopsis phospholipase-like protein (PEARLI 4) family	0.00791709	2.26233	215.53	16	9	4	4		383364	416488	267008	257378	157704	144352	148652	129338	145365	159036	64816.8	71651.6
AT1G21380.1	Target of Myb protein 1	0.00846437	2.53614	37.66	1	3	1	1		143719	181967	88489.5	87522.5	53704.8	41236.5	54887.2	34990.9	25359.4	34669.5	38385.8	46962.2
AT3G11130.1	Clathrin, heavy chain	0.009037	5.49999	49.26	6	5	1	1		16526.5	33220.9	10490.4	7425.21	78005.5	55288.2	10922.8	4584.49	4522.49	4531.02	1553.76	10423.1
AT5G67240.1	SDN3 - small RNA degrading nuclease 3	0.00914553	2.01678	22.75	5	2	1	1		53579.2	27696.1	81537.5	40298.2	50843.9	71652.9	38376.1	33049.1	16443.7	33318.5	20860.4	19401.2
AT4G03120.1	C2H2 and C2HC zinc fingers superfamily protein	0.00936093	2.77937	106.24	2	0	1	1		55669.2	80796.2	82552.5	35089.5	29461	24201.4	27721.3	14554.2	15837.8	27891.3	5717.75	19011.3
AT2G03820.1	nonsense-mediated mRNA decay NMD3 family protein*	0.010189	2.02598	71.4	0	0	1	1		285117	195353	149485	111909	85948.4	97728.4	94335.7	86739.6	79037.4	71898.5	63792.9	61033.3
AT1G20970.1	unknown protein	0.0110293	Infinity	52.6	2	4	1	1		1557.21	1865.72	0	16346.9	0	3245.01	0	0	0	0	0	0
AT5G46630.1	Clathrin adaptor complexes medium subunit family protein	0.0122381	2.07268	40.05	2	0	1	1	AT5G46630.2	10214.5	9331.15	17364.3	18574.7	25312.2	19202.7	13463	5216.19	7761.52	6403.59	3938.17	11464
AT2G35920.1	RNA helicase family protein	0.0125511	3.01257	23.14	3	2	1	1		56040	49140	45561.8	40372.8	10688.8	23558.7	14445.9	23111.3	11929	4745.44	4544.52	16031
AT2G40730.1	Protein kinase family protein with ARM repeat domain	0.0131684	2.29643	79.55	4	1	1	1		23745.1	56975.5	61302.7	45055.2	32721.7	47249.3	20890.6	32981.9	26148.6	14774.5	4898.28	16594.9
AT1G56220.1	Dormancy/auxin associated family protein	0.0134657	2.38402	20.47	5	1	1	1		201333	209306	88094.5	87154.3	49549.8	71167.9	49413.5	58685.5	55792.1	36506.8	52294.5	43699.9
AT4G14160.1	Sec23/Sec24 protein transport family protein	0.015617	3.76593	80.11	2	0	1	1		36549.8	76395	8840.19	11014.9	13873.3	13857.2	5314.31	6621.91	9686.38	7815.01	5350.89	7838.56
ATCG00480.1	ATPB, PB - ATP synthase subunit beta	0.0170503	2.05636	26.98	2	0	1	1		576667	710382	257691	453638	333611	818676	301030	515568	167076	167412	183012	198057
AT3G04260.1	PTAC3 - plastid transcriptionally active 3	0.0181717	2.17169	26.82	3	2	1	1		525448	441309	184721	231999	221543	124446	151130	134309	132461	162063	88515.6	127890
AT1G76580.1	Squamosa promoter-binding protein-like (SBP domain) transcription factor family protein	0.0217735	70.1538	22.81	12	4	1	1		62095.1	80261.4	632.615	222.724	1858.57	1464.47	26.471	980.389	55.5465	5.16277	196.682	824.515
AT5G62790.1	DXR, PDE129 - 1-deoxy-D-xylulose 5-phosphate reductoisomerase	0.0222481	2.32462	29.17	2	0	1	1		17826.2	13913.9	13781.1	21970	13299.4	47540.5	5546.74	10623.2	17244.9	2913.73	10463.9	8412.72
AT3G06650.1	ACLB-1 - ATP-citrate lyase B-1	0.0237641	2.03787	138.5	1	3	1	1	AT5G49460.1	90027.3	77577.4	40458.1	44138	83496.9	78716.2	40956.6	34716.2	39665.4	45940.1	8437.12	33640.8
AT1G29310.1	SecY protein transport family protein	0.0244293	2.18177	60.63	1	1	1	1		4332.42	2790.88	9932.02	7296.58	11409.7	9194.85	6548.78	4239.45	2285.48	3025.29	2343.86	2162.64
AT1G06530.1	Tropomyosin-related	0.0264034	181.937	25.23	1	0	1	1		10487.9	26126.5	2354.96	76.8254	785.455	0	0	106.402	0	112.528	0	0
AT5G40450.1	unknown protein	0.0307052	369.719	88.8	14	8	1	1		129.205	59367	0	56.5627	79.98	181.955	0	0	0	0	161.784	0
AT5G65430.1	GRF8, 14-3-3KAPPA, GF14 KAPPA - general regulatory factor 8	0.0310141	86.4671	53.48	0	1	1	1		2701.4	68924.5	191.786	990.375	540.431	417.842	127.225	393.447	118.15	58.805	0	155.488
AT3G57410.1	VLN3, ATVLN3 - villin 3	0.0324072	2.05012	20.27	7	4	1	1		43984.3	51538.9	24092.8	37292	25680.3	11265	8656.2	17962.2	24005.1	15395.2	15255.4	13283
AT2G38410.1	ENTH/VHS/GAT family protein	0.0349916	4.39392	72.3	8	4	1	1		330981	448163	80344.8	79769	37647.8	46089.9	44914.1	24305.8	33388.3	43724.5	57799.3	28688.7
ATCG00350.1	PSAA - Photosystem I, PsaA/PsaB protein	0.0356493	2.64351	25.11	1	1	1	1		6902.46	15757.7	18546.3	16204.1	41206.4	50372.9	13375.7	9502.88	4847.73	16191.8	5349.7	7092.76
AT2G43160.1	ENTH/VHS family protein	0.0361749	2.2014	35.4	7	8	5	5		38963.8	56310.2	46410.6	67450.2	12748.8	23855.2	13031.5	40514.2	15249.7	17379.6	12895.4	12558.3
AT5G63190.1	MA3 domain-containing protein	0.0397212	2.32793	73.68	4	0	1	1		255467	230948	108039	82230.2	66824.6	50140.6	81448	55735.4	67238.1	47676.1	47962	40866.1
AT2G21390.1	Coatomer, alpha subunit	0.0415079	2.09602	61.97	6	6	1	1		31845.1	48231.1	51737.2	36368.1	116471	113700	31861.1	49550.1	31577.6	40779.9	14406.2	21877.4
AT5G64160.1	unknown protein	0.0465194	2.37346	43.14	0	0	1	1		19932.5	16930.9	9135.66	8109.97	4760.15	3570.52	7882.65	1956.87	4746.72	4672.43	2474.88	4573.92
AT2G37270.1	ATRPS5B, RPS5B - ribosomal protein 5B	0.0470878	2.12454	31.56	1	0	1	1		67511.3	136922	57715.4	69491	31926.7	24461.2	47485.2	35132.9	18366.7	22589.3	27997.6	31069.3
AT5G53480.1	ARM repeat superfamily protein	0.0482528	2.56259	36.87	3	2	1	1		24175.6	15265.8	13427.8	10575.3	23894	26950.3	13030.5	8292.54	8088.83	8696.01	344.425	6146.66
AT1G15750.1	WSIP1, TPL - Transducin family protein / WD-40 repeat family protein	0.0482807	47.3066	36.24	7	3	1	1	AT3G16830.1	28.9257	807.597	0	54.9682	3760.1	61928.4	0	0	0	0	1407.41	0
AT2G02010.1	GAD4 - glutamate decarboxylase 4	0.0495001	Infinity	24.17	0	2	1	1		0	0	0	6587.92	9049.61	13530.8	0	0	0	0	0	0
AT4G16680.1	P-loop containing nucleoside triphosphate hydrolases superfamily protein	0.0495141	3.74882	28.42	1	2	1	1		39260.3	26870.2	16568.2	14177.6	3990.33	2898.38	4518.98	4578.31	4582.37	6810.34	3888.28	3301.1
AT5G47010.1	UPF1, LBA1, ATUPF1 - RNA helicase, putative	0.0513123	2.02433	88.77	8	2	3	3		388417	461004	231082	185688	97310.5	141110	174579	122931	110856	131982	128944	73972.4

## Sheet: downreg in DD (active MKK5)
Table S10B. Differentially down-regulated proteins four hours after DEX treatment and PAPE enrichment										Normalized abundance
										DD						KR
Protein code	Description	Anova (p)	Max f change	Conf score	SP-Motif	Table S10A. Differentially up-regulated proteins four hours after DEX treatment and PAPE enrichment	Peptide count	Peptides used for quant	Additional accession	replicate 1	replicate 2	replicate 3	replicate 4	replicate 5	replicate 6	replicate 1	replicate 2	replicate 3	replicate 4	replicate 5	replicate 6
AT1G52400.1	BGL1, BGLU18, ATBG1 - beta glucosidase 18	3.4668e-07	0.410031	113.96	4	1	3	3	AT1G52400.2	92426.3	96220.8	101136	84741.4	121908	117971	254951	289407	233441	204531	246641	269462
AT3G48890.1	ATMP2, ATMAPR3, MSBP2, MAPR3 - membrane-associated progesterone binding protein 3	7.89553e-05	0.309037	21.95	2	0	1	1		22813.4	46583.1	26839.5	34316.7	32879.7	21318	133162	116944	60830.8	70309.3	132411	84169.6
AT1G52000.1	Mannose-binding lectin superfamily protein	0.000257531	0.412263	44.68	3	1	1	1		13481	17092.2	12062.6	10862.9	9999.51	9634.97	22358.4	21118.8	28732.7	22338.5	46160	36685.9
AT5G20720.1	CPN20, CPN10, CHCPN10, ATCPN21, CPN21 - chaperonin 20	0.000282394	0.426092	65.1	1	1	1	1		70789.1	105901	78604.9	92665.9	79942.4	80277.2	167966	128179	311732	176109	257705	150965
AT1G13930.1	Involved in response to salt stress. Knockout mutants are hypersensitive to salt stress.	0.00133945	0.415362	43.05	0	1	1	1		33238.9	17412	31200	22043.4	25723.1	26188.9	93201.4	41783.8	51459.1	51673.8	98092.9	38898.8
AT1G61520.1	LHCA3 - photosystem I light harvesting complex gene 3	0.00144097	0.419752	27.54	0	1	1	1		6164.03	9002.3	10936.7	7095.35	10658	14827.4	13846.7	26553.4	30237.7	24948.9	30125.8	14093.4
AT5G23140.1	CLPP2, NCLPP7 - nuclear-encoded CLP protease P7	0.00227942	0.47896	44.36	2	2	1	1		19815.9	21423.9	12289	14047.8	29955.6	30870.2	29787.5	39511.3	41468.5	40041.3	54540	62737.4
AT5G65720.1	ATNIFS1, NIFS1, NFS1, ATNFS1 - nitrogen fixation S (NIFS)-like 1	0.00238177	0.440874	21.5	2	1	1	1		13088.8	5234.2	24333	15784.8	13404.1	10198	35908.4	24291.6	34366.3	23458.7	36830.8	31235.5
AT5G26000.1	TGG1, BGLU38 - thioglucoside glucohydrolase 1	0.00283713	0.432422	31.09	1	2	1	1		13101.3	8152.16	9090.89	8408.85	6943.51	21429.7	21360.7	20965.5	16582.3	20768.1	36448	39109.1
AT1G13440.1	GAPC-2, GAPC2 - glyceraldehyde-3-phosphate dehydrogenase C2	0.00298541	0.42282	51.84	0	0	2	2	AT1G13440.2	19319.7	33598.9	37138.8	39496.2	15164.2	20035.8	42125.4	55092.1	47001.1	51410.9	96099.8	97924.8
AT5G58290.1	RPT3 - regulatory particle triple-A ATPase 3	0.00390282	0.471868	41.56	1	0	1	1		33482.9	19626.9	47957.3	23765.4	62239	44685	58612.8	81583	73284.9	72405.3	133079	72181.2
AT4G29060.1	emb2726 - elongation factor Ts family protein	0.00502783	0.442147	51.87	4	6	1	1		58269.2	125533	70268.5	108754	81754.8	86050.8	241494	111633	167120	198335	361642	119895
AT5G60540.1	EMB2407, ATPDX2, PDX2 - pyridoxine biosynthesis 2	0.00508234	0.477365	56.01	0	0	2	1		4839.31	13620.5	9255.45	12429.6	18593.8	13488.1	28164.6	26280.1	17573.9	20701	37627.3	20955.9
AT3G02090.1	MPPBETA - Insulinase (Peptidase family M16) protein	0.00541618	0.17818	35.62	4	1	1	1		142.042	4812.92	3356.28	1551.66	204.856	1344.53	4926.75	7969.42	5691.76	9414.94	18382	17664.2
AT1G20630.1	CAT1 - catalase 1	0.00590304	0.289157	25.48	2	2	1	1		3238.07	5590.29	2664.88	1762.52	590.047	774.869	6705.09	3761.12	7304.81	5826	14680.6	12285.5
AT4G13670.1	PTAC5 - plastid transcriptionally active 5	0.00694298	0.48458	29.99	1	1	1	1		17769.3	33487.3	25569.1	30580.8	27490.9	27413.1	27970.4	37503.8	66044.5	46794.9	91578.6	65058.3
AT5G54770.1	THI1, TZ, THI4 - thiazole biosynthetic enzyme, chloroplast (ARA6) (THI1) (THI4)	0.00759657	0.380407	120.35	2	0	2	2		28442.9	30414	4746.87	6757.32	17995.1	14158.5	26044.7	31656.7	48766.9	43378.2	56347.8	63291.9
AT1G59870.1	PEN3, PDR8, ATPDR8, ABCG36, ATABCG36 - ABC-2 and Plant PDR ABC-type transporter family protein	0.00775764	0.414848	40.92	3	2	1	1		2791.89	2532.01	12524.4	3696.18	2138.07	1720.79	7606.6	6943.23	10152.6	6649.88	14954.5	14928.4
AT2G21330.1	FBA1 - fructose-bisphosphate aldolase 1	0.0118113	0.434218	65.67	2	2	2	2	AT4G38970.1	13480.1	29986.6	9082.18	22228.3	14272.6	18681.2	17607.2	45579.9	59169.6	54737.5	47533.8	23475.5
AT5G50100.1	Putative thiol-disulphide oxidoreductase DCC	0.0118796	0.375616	99.41	1	1	1	1		8320.25	11983.1	27547.7	24599.1	29374.6	2144.97	44471.6	51894.6	54845.9	46917.8	35399.2	43268.4
AT5G15450.1	APG6, CLPB3, CLPB-P - casein lytic proteinase B3	0.0119732	0.389774	70.76	1	0	2	2		11126.3	4480	22853.6	41490.3	19583.8	25781.7	30263.1	40470.8	47046.3	46855.3	90964.6	65908.8
AT5G20010.1	RAN-1, RAN1, ATRAN1 - RAS-related nuclear protein-1	0.0119994	0.46636	32.98	0	1	1	1		158302	161614	210795	202242	181032	172748	296270	168288	310651	378306	815502	361226
AT1G13020.1	EIF4B2 - eukaryotic initiation factor 4B2	0.0138194	0.0823531	53.16	1	1	1	1		0	5837.53	3198.74	0	1485.89	1.48534	40468.1	4300.99	4144.44	39835.2	25913.5	13124.5
AT4G05180.1	PSBQ, PSBQ-2, PSII-Q - photosystem II subunit Q-2	0.0140693	0.177468	28.52	2	0	1	1		2353	0	0	495.142	291.654	0	6342.49	1396.68	1552.37	2312.37	3451.63	2636.6
AT2G33800.1	Ribosomal protein S5 family protein	0.0149646	0.284167	37.59	2	1	1	1		26000.5	22081.2	5782.78	23415.6	22855.7	17740.6	102512	24132.5	28073.3	49695.3	164939	45461
AT5G05730.1	ASA1, TRP5, AMT1, WEI2, JDL1 - anthranilate synthase alpha subunit 1	0.0162971	0.346153	20.11	3	1	1	1		23409.1	10321.5	12931.1	10438.1	43108	40541.5	68010.2	49109.3	25687	31957	122234	109613
AT3G09840.1	CDC48, ATCDC48, CDC48A - cell division cycle 48	0.0179216	0.426149	88.81	3	1	1	1		2025.59	23098.8	8366.55	19814.2	9243.81	8366.77	32085.1	20926.4	15381.1	32481.5	31973.3	33563.6
AT2G39730.1	RCA - rubisco activase	0.0180481	0.194565	136.97	0	0	2	2	AT2G39730.2	78245.6	154723	65333.5	85173.2	192464	175712	333599	119305	182500	404070	1.75768e+06	1.0661e+06
AT1G76180.1	ERD14 - Dehydrin family protein	0.0188038	0.379196	57.15	0	1	1	1		270231	1.04132e+06	290919	664343	484356	499364	2.50718e+06	763447	839526	1.44961e+06	2.4359e+06	576529
AT5G56950.1	NFA03, NFA3, NAP1;3 - nucleosome assembly protein 1;3	0.0192677	0.401828	94.46	0	1	1	1		16316	7113.24	46120.5	25930.9	3498.18	2072.76	49160.1	38107.2	52588.4	44094.5	23666.6	43862.7
AT3G48060.1	BAH domain ;TFIIS helical bundle-like domain	0.020271	0.175588	30.07	15	5	1	1		14.8922	1474.71	4561.21	1290.13	19.3955	0	5527.03	2526.31	12494.8	9216.07	9044.72	3109.32
AT4G18480.1	CHLI1, CH42, CH-42, CHL11, CHLI-1 - P-loop containing nucleoside triphosphate hydrolases superfamily protein	0.0216452	0.476469	24.03	3	1	1	1	AT5G45930.1	4203.52	1259.95	8864.45	11081.4	4579.69	4266.07	9920.09	7159.35	12694.3	17911.7	12211.6	11996.4
AT3G16950.1	LPD1, ptlpd1 - lipoamide dehydrogenase 1	0.0220648	0.393992	30.78	0	2	1	1	AT4G16155.1	8837.77	12144	21137.4	25385.2	13574.6	2373.93	25996.5	21311.7	19431.2	33425.2	52446.9	59202.3
AT3G14415.1	Aldolase-type TIM barrel family protein	0.0233526	0.464191	25.58	0	2	1	1		43973.5	57199.2	62448.8	91764.5	156728	202171	231212	139323	168402	138239	462965	183204
AT3G53900.1	UPP, PYRR - uracil phosphoribosyltransferase	0.0234153	0.451604	47.74	1	1	1	1		5609.89	3219.87	1685.91	6381.61	20332.5	29834.4	29302.7	22865.5	25050.1	33209.1	23921.5	14153.2
AT1G03475.1	LIN2, HEMF1, ATCPO-I - Coproporphyrinogen III oxidase	0.0246713	0.491736	38.85	2	2	1	1		11626.6	8856.05	25990.5	17667.9	14240.7	9707.09	54510.5	21684.3	13218.2	25535	25335.9	38854.5
AT3G47810.1	MAG1, VPS29, ATVPS29 - Calcineurin-like metallo-phosphoesterase superfamily protein	0.0248222	0.453638	62.84	0	0	1	1		2049.47	1346.57	5837.36	13365.9	7023.22	5105.62	17390	9484.67	8929.57	20990.8	8679.74	11080
AT2G26570.1	WEB1 - Plant protein of unknown function (DUF827)	0.0250371	0.43141	74	8	1	1	1		25269.5	22339.7	7985.8	9868.47	7838.99	3025.9	40732.9	18575.6	18234.6	47455.6	35706.6	16222.5
AT3G09260.1	PYK10, PSR3.1, BGLU23, LEB - Glycosyl hydrolase superfamily protein	0.0260594	0.456024	40.43	2	2	1	1		10994.5	7730.91	40282.1	37095.9	52500.2	38738.6	67158.6	85609.4	47914.9	36030.5	101023	73080.5
AT3G52300.1	ATPQ - ATP synthase D chain, mitochondrial	0.026478	0.498142	79.75	0	1	1	1		10533.3	7843.19	38506.3	25780.9	21193	22011.4	44602.8	24950.8	56662.5	32817.5	67001.8	26639.6
AT5G14740.1	CA2, CA18, BETA CA2 - carbonic anhydrase 2	0.0265099	0.287796	85.37	2	0	1	1		15113.5	70644.5	48731.1	55910.5	58161.9	139959	356385	99324.5	76660.1	150342	567550	99723.9
AT1G20620.1	CAT3, SEN2, ATCAT3 - catalase 3	0.0266264	0.38183	20.84	1	3	1	1		14716.6	13969.2	12193	10727.1	24573.9	35278.5	26714.1	44523.5	16765.7	28102.1	76902.2	98898.3
AT5G55070.1	Dihydrolipoamide succinyltransferase	0.0266743	0.239112	32.49	3	1	1	1		5870.86	6943.57	8518.45	12388.9	10271.2	22227.5	17857.1	14712.6	22688.2	13550.4	99920.9	108214
AT3G52960.1	Thioredoxin superfamily protein	0.0269572	0.353713	51.63	1	2	1	1		4532.65	6272.22	11379.6	11763.3	12548.9	777.954	27639.2	12133.1	12392.8	19193.3	44349	17945.2
AT5G51300.1	splicing factor-related	0.0301885	0.442042	35.41	4	4	1	1		0	43.7475	23264.8	31184.6	309.981	0	21666.1	17602.6	34926.2	28098.4	10842.9	10841.2
AT3G55760.1	unknown protein	0.0313417	0.495525	97.96	0	4	1	1		12922.3	38436.9	29559.3	61482.5	68407.1	30568.2	112906	47313.5	57419.4	97030	123541	48902.8
AT1G66200.1	ATGSR2, GSR2, GLN1;2 - glutamine synthase clone F11	0.0318137	0.45651	59.31	0	1	1	1		1426.82	3946.09	17816.2	13319.8	12724	11173	14039.1	28978.3	16168.8	25818.8	19810.2	27505.8
AT3G01280.1	VDAC1, ATVDAC1 - voltage dependent anion channel 1	0.0318936	0.464239	92.67	1	0	1	1		4073.95	16689	62055.2	26340.1	46489.2	32315.2	58171.1	59743.2	48072.7	80954.1	100432	57510
AT5G46700.1	TET1, TRN2 - Tetraspanin family protein	0.0319513	0.245143	20.06	1	0	1	1		9748.89	3459.16	7794.65	5706.26	4195.15	4418.82	30909.5	16388.5	3843.13	6965.69	26170.3	59814
AT2G35490.1	Plastid-lipid associated protein PAP / fibrillin family protein	0.0324777	0.454171	50.51	3	2	1	1		10561.3	44603.2	35649.3	85309.7	208125	144813	138427	154610	130136	234639	295427	211655
AT5G19990.1	RPT6A, ATSUG1 - regulatory particle triple-A ATPase 6A	0.0347221	0.461228	44.94	0	1	1	1	AT5G20000.1	2835.78	3016.54	8621.46	20528.8	19551.4	23179.2	19601.7	32944.7	27380.4	17529.4	48250.8	22828.4
AT3G13930.1	Dihydrolipoamide acetyltransferase, long form protein	0.0366418	0.360788	39.85	3	2	1	1		12513.1	23441.8	11046.1	20830.3	3395.95	4972.46	29221.6	49371	60690.1	37146.8	27494.7	7279.47
AT4G20360.1	ATRAB8D, ATRABE1B, RABE1b - RAB GTPase homolog E1B	0.0371373	0.412764	35.39	3	1	1	1		9598.15	5491.64	19570.2	34909.2	70288.6	20268	47522.5	36799.1	32750.9	37636.8	116837	116389
AT3G45140.1	LOX2, ATLOX2 - lipoxygenase 2	0.0377207	0.437487	80.4	3	2	1	1		20399.9	64257.9	86127.6	203663	152043	177603	359940	152417	200167	254522	494784	147575
AT3G44310.1	NIT1, ATNIT1, NITI - nitrilase 1	0.038682	0.386004	97.75	2	3	1	1		4698.29	2899.88	10312.9	78318	99385	81992.1	86465	81312	54249	166249	222370	108535
AT3G28700.1	Protein of unknown function (DUF185)	0.038794	0.482312	62.53	7	6	1	1		8636.01	4658.46	5981.38	8952.72	19615.3	5403.69	7467.31	30127.5	18509.3	9101.54	22816.6	22378.4
AT3G12490.1	ATCYSB, ATCYS6, CYSB - cystatin B	0.0388941	0.266561	24.33	0	0	1	1		845.876	592.98	11707.8	5430.63	0	0	11999.4	7064.76	11481.6	10856.7	14965.2	13324.8
AT1G11720.1	ATSS3, SS3 - starch synthase 3	0.0398382	0.136038	58.46	1	0	1	1	AT1G11720.2	0	1564.33	0	3009.78	1235.13	2837.64	18351.3	2691.32	7619.22	20602.9	5916.91	8380.68
AT2G40290.1	Eukaryotic translation initiation factor 2 subunit 1	0.0405636	0.479821	32.54	0	2	1	1		0	0	743.208	6152.79	317.073	0	818.827	413.224	2463.99	6937.52	2935.48	1463.79
AT1G35720.1	ANNAT1, OXY5, ATOXY5 - annexin 1	0.0419032	0.493672	51.64	0	0	1	1		1986.69	16048.9	16558.8	53719.6	18047.8	9913.55	49254.7	24811.3	35473.6	30895.3	52415.4	42681.1
AT3G05420.1	ACBP4 - acyl-CoA binding protein 4	0.0425862	0.142105	24.23	4	3	1	1		0	0	0	2844.97	2900.03	0	227.126	626.036	56.3016	717.829	8060.24	30740.3
AT5G54190.1	PORA - protochlorophyllide oxidoreductase A	0.0430174	0.399585	84.5	0	1	1	1		13253.1	42448	46641.9	62511.2	74707.2	104775	209102	72367.1	73494.5	106298	324654	75821.6
ATCG00120.1	ATPA - ATP synthase subunit alpha	0.0437259	0.444502	45.69	2	0	1	1		30831.8	40916	83947.9	71114.3	88339.7	107987	158687	125881	68777.1	65152.2	285021	248416
AT1G67090.1	RBCS1A - ribulose bisphosphate carboxylase small chain 1A	0.0439386	0.340829	62.98	2	0	1	1		36814.7	67225.4	77532.7	110959	113127	124964	70252.8	100602	180068	181037	505088	519811
AT4G16360.1	5'-AMP-activated protein kinase beta-2 subunit protein	0.0444099	0.206411	25.45	6	0	1	1		0	0	7197.51	3237.56	2526.98	802.425	9944.49	7231.69	10521.8	5956.63	13031.6	19998.6
AT4G24820.1	26S proteasome, regulatory subunit Rpn7;Proteasome component (PCI) domain	0.0445782	0.43471	37.99	0	0	1	1		5289.34	14085.6	9534.08	22245.2	19499.7	3932.73	44578.1	13438.3	14907.6	36921.6	47266.6	14465.6
AT4G14960.1	TUA6 - Tubulin/FtsZ family protein	0.0451981	0.482454	23.63	1	0	1	1		96860.5	230744	200132	298133	455673	435758	1.04984e+06	384751	397547	476336	964580	286458
AT3G14210.1	ESM1 - epithiospecifier modifier 1	0.0461735	0.274233	24.92	1	0	1	1		30746.9	46158.3	28187.1	21469.9	49598.4	37008.1	61690.6	52621.7	48338.1	33167	343960	237551
AT5G59750.1	DHBP synthase RibB-like alpha/beta domain;GTP cyclohydrolase II	0.0476822	0.266956	27.17	3	2	1	1		2383.91	34.8387	5022.56	1249.77	3018.11	3049.89	3847.08	2995.62	9516.21	11186.7	16222.5	11518.4
AT1G20260.1	ATPase, V1 complex, subunit B protein	0.0478086	0.386008	47.29	0	3	1	1	AT4G38510.1	61492.4	80674.6	100687	122015	118807	180945	98214.9	152967	224285	128277	624351	493685
AT3G27925.1	DEGP1, Deg1 - DegP protease 1	0.04883	0.0616725	25.65	4	3	1	1		0	0	0	703.673	0	2334.19	0	1677.23	16582.7	23976.3	4530.52	2491.23
AT5G57800.1	FLP1, YRE, CER3, WAX2 - Fatty acid hydroxylase superfamily	0.04928	0.114796	25.43	2	2	1	1		0	0	2551.07	530.019	0	0	8496.55	0	4633.02	4561.12	7346	1803.08
AT5G64300.1	ATGCH, GCH, ATRIBA1, RFD1 - GTP cyclohydrolase II	0.0495886	0.459588	30.69	1	3	1	1		0	0	11170.4	9593.53	15087.9	0	15033	15494.6	4153.12	14703.8	13284.9	15339.3

## Sheet: all detected proteins
sum of all proteins from PAPE enrichment of Col-0 DD and KR after 4h DEX							Normalized abundance
							DD											KR
Protein code	Description	Anova (p)	Max f change	Conf score	Peptide count	Peptides used for quant	replicate 1	replicate 2	replicate 3	replicate 4	replicate 5	replicate 6	replicate 7	replicate 8	replicate 9	replicate 10	replicate 11	replicate 1	replicate 2	replicate 3	replicate 4	replicate 5	replicate 6	replicate 7	replicate 8	replicate 9	replicate 10	replicate 11
AT1G28280.2;AT1G28280.1	VQ motif-containing protein	6.66134e-16	22.3393	128.78	2	2	290597	286967	163665	217391	160212	104576	143580	257956	183968	142955	145956	7147.92	10513.6	7022.31	9752.53	16358.7	7659.88	8915.42	6694.89	8314.99	5567.79	5959.35
AT5G43960.1;AT5G43960.2	Nuclear transport factor 2 (NTF2) family protein with RNA binding (RRM-RBD-RNP motifs) domain	9.52931e-10	1.91872	155.97	4	4	162554	177442	202833	262100	155013	182533	147063	169588	212867	189963	172096	88959.3	81391.5	78565.4	91184.1	98290.9	104091	107026	97174.8	94806.3	103439	115181
AT2G41430.1;AT2G41430.3	ERD15, LSR1, CID1 - dehydration-induced protein (ERD15)	2.87308e-08	2.38497	121.53	3	3	810923	860633	735893	793647	524698	451699	397328	878138	662819	527710	391288	258210	267981	284503	254421	287249	264749	247645	288442	266048	278304	252076
AT2G02160.1	CCCH-type zinc finger family protein	5.09089e-08	2.31864	497.82	11	11	458426	479015	405275	526892	344129	348689	253074	490465	379780	308052	194438	172612	180986	171240	175371	147324	159756	183673	148289	167850	141420	157813
AT1G13960.1	WRKY4 - WRKY DNA-binding protein 4	7.0503e-08	3.91065	81.53	1	1	43525.4	35170.7	31795.1	31849.3	27124.8	14465.9	13310.7	33471.8	21859.1	23459.6	12839.2	7132.95	6404.81	5618.52	6373.28	2643.42	6553.13	7025.49	7881.65	8930.77	6942.32	8361.48
AT5G51120.1;AT5G51120.2;AT5G51120.3	PABN1, ATPABN1 - polyadenylate-binding protein 1	5.40456e-07	3.02263	154.81	3	3	286117	242601	173403	269591	207440	121467	128127	277174	191755	166424	82704.7	55369.8	61872	88467.9	105542	75537.9	67708.8	67067	41405.8	61709.1	43301.2	42263.8
AT3G18580.1	Nucleic acid-binding, OB-fold-like protein	3.80741e-06	1.76693	26.67	1	1	78984.2	86364.5	46082.9	67079.6	63002.8	51917.6	41744.8	62555.2	65294.8	49694.4	46023.5	36924.7	34833.5	43139.2	46218.6	30939	30902.2	25962.2	31344.6	29344.4	35298.1	27911.1
AT4G38550.1	Arabidopsis phospholipase-like protein (PEARLI 4) family	3.83068e-06	1.63974	1100.84	23	23	2.60474e+06	2.77396e+06	2.23149e+06	2.67472e+06	1.98841e+06	1.66817e+06	1.4356e+06	2.89168e+06	2.37437e+06	2.22896e+06	1.73326e+06	1.29089e+06	1.3241e+06	1.47713e+06	1.46445e+06	1.1697e+06	1.26196e+06	1.29437e+06	1.47547e+06	1.67664e+06	1.27076e+06	1.30022e+06
AT2G32240.1	unknown protein	4.5339e-06	1.63726	269.48	7	6	82586.2	86465.6	79198.3	95602.6	73440.7	54603	56842.3	93139.4	68111.2	75228.9	57558.7	49356.9	42592.9	49403.2	44398.6	48960.6	43358.8	32795.2	64088.5	47367.7	42236.3	37973.4
AT5G66130.1	ATRAD17, RAD17 - RADIATION SENSITIVE 17	5.96707e-06	1.76141	23.94	1	1	29489.6	29812.8	38918.2	34549.6	31024.5	20047.4	19839.8	23951.6	24339	24685.9	19527	18005.9	15105.9	17660	12413.1	12824.3	18473.1	15606	12229.7	11550.8	20526	13757.6
AT5G20570.3	ROC1, RBX1, HRT1, ATRBX1 - RING-box 1	1.11145e-05	1.40232	30.47	1	1	75432.6	83379.6	72522.8	105086	66067.9	69663.1	78381.8	82192.1	81546.3	76040	80852.8	71332.7	70053.7	53397.2	52735.7	46941.2	50672.6	47895.2	55936.8	68355	49380.2	54529.5
AT1G08520.1	ALB1, ALB-1V, V157, PDE166, CHLD - ALBINA 1	2.06259e-05	1.4919	704	16	14	2.21561e+06	2.07994e+06	2.05047e+06	2.71046e+06	1.69749e+06	2.07017e+06	1.86214e+06	1.85852e+06	1.55781e+06	1.47779e+06	1.5594e+06	1.40359e+06	1.21497e+06	1.40065e+06	1.44208e+06	1.44115e+06	1.57787e+06	1.29066e+06	984677	1.28905e+06	1.00587e+06	1.11912e+06
AT4G28080.1	Tetratricopeptide repeat (TPR)-like superfamily protein	4.0953e-05	1.58525	1911.35	36	33	8.43656e+06	8.63534e+06	7.53713e+06	8.90007e+06	6.35932e+06	6.54864e+06	4.95574e+06	7.0471e+06	5.80111e+06	5.80874e+06	3.94831e+06	4.73987e+06	4.50795e+06	4.42968e+06	4.51277e+06	4.38104e+06	4.63011e+06	4.40485e+06	4.17159e+06	3.58185e+06	4.20217e+06	3.10472e+06
AT2G41900.1	CCCH-type zinc finger protein with ARM repeat domain	5.80547e-05	1.95879	111.86	4	4	195775	258045	151223	280876	200123	144016	113139	282743	264286	193038	115890	113470	102211	115826	140440	64858.9	80918.1	74821.3	117612	133225	76722.2	102604
AT1G14650.1;AT1G14640.1	SWAP (Suppressor-of-White-APricot)/surp domain-containing protein / ubiquitin family protein	6.16832e-05	1.32013	615.92	14	14	1.49293e+06	1.60864e+06	1.52247e+06	1.95211e+06	1.31495e+06	1.31494e+06	1.21741e+06	1.70766e+06	1.51199e+06	1.36797e+06	1.24702e+06	1.04401e+06	1.2885e+06	1.05279e+06	1.04982e+06	1.13395e+06	1.20971e+06	1.03552e+06	1.283e+06	1.11783e+06	1.20284e+06	897575
AT4G12780.1	Chaperone DnaJ-domain superfamily protein	7.15689e-05	3.35831	404.42	7	1	49355.9	50875.9	40089.5	57509.4	18659.3	17437.9	19473.3	61670	29654.9	54887.3	20278.5	8125.66	3255.88	3019.73	4605.14	7009.4	8053.39	12828.2	21435.9	32560.7	11932.9	12203.8
AT4G03430.1	STA1, EMB2770 - pre-mRNA splicing factor-related	8.37099e-05	1.81961	130.51	3	2	32563.2	32540.7	33526.5	50896.9	36132.5	36688	23471.8	65769.1	54748.9	45704.7	32321.2	16953.8	17897.4	21333.8	30759.3	13774.8	16351.5	22923.6	28806.3	28749.8	20359.2	26298.3
AT4G29130.1;AT1G47840.1	ATHXK1, GIN2, HXK1 - hexokinase 1	0.000109051	1.3318	246.18	6	3	84769.1	95449	90661.2	102909	79540.9	96485.7	81285.7	67371.5	81384.7	74553.4	107936	62762.8	65165.5	55612.2	49462.7	71601.5	81020.3	69424.1	63303.3	70364	60860.8	73015
AT5G06530.3;AT5G06530.1	ABC-2 type transporter family protein	0.00012516	1.34569	33.35	1	1	50781.4	54697.3	51902.4	59214.4	51567.2	44569.9	41434.7	74357	53033.7	43720.2	48480.5	41492.4	33733.6	37798.6	40665.4	52613.2	37643.9	36109.6	38639.6	34342	39674.1	33655.9
AT5G24110.1	WRKY30, ATWRKY30 - WRKY DNA-binding protein 30	0.000129631	71.6212	37.94	1	1	47.4513	190.254	2891.74	5446.83	920.818	350.546	712.738	22036.6	21513.2	13372.3	9400.19	121.207	0	7.41348	132.096	340.019	0.53756	0	24.4772	227.333	0	220.38
AT1G07110.1;AT3G30200.1	F2KP, ATF2KP, FKFBP - fructose-2,6-bisphosphatase	0.000159662	1.23123	1312.97	24	24	2.67979e+06	2.81461e+06	2.25476e+06	3.06476e+06	2.34801e+06	2.8746e+06	2.42139e+06	3.07334e+06	3.15364e+06	2.63124e+06	2.64249e+06	1.96071e+06	2.14644e+06	2.10994e+06	2.27286e+06	1.85202e+06	2.23665e+06	2.24966e+06	2.52525e+06	2.48459e+06	2.39607e+06	2.09811e+06
AT1G79280.2	NUA - nuclear pore anchor	0.000203845	1.80026	1442.3	28	1	92861.6	130268	92666.3	157266	76683.4	149621	64247.8	90877.3	80257.8	73903.4	60809.2	91949.6	55355.2	60268.4	52531.5	48596.8	65904.5	36354	43327.9	45549.8	37209.7	57011.9
AT5G21160.1	LA RNA-binding protein	0.000205275	1.79087	371.7	5	5	286318	298674	359568	492111	258585	283800	183763	245317	241053	235704	132241	163113	152127	165842	191886	164774	175630	186318	152258	131095	102164	99524.1
AT1G16720.1	HCF173 - high chlorophyll fluorescence phenotype 173	0.000283432	1.25162	376.44	9	8	263139	271745	261634	347412	296623	366607	334540	241530	318430	261286	326897	221698	232927	232596	255231	243228	295543	241666	208781	240585	231295	224927
AT1G79090.1	unknown protein	0.000335998	1.5561	137.5	3	2	196037	174638	170385	154898	124702	99969.8	82905.6	163371	107975	98816.1	100365	97578.5	97204.8	87747.1	84427.7	93062.3	79932	79604.3	97529.2	75264.2	69579.1	85349.7
AT4G27870.1	Vacuolar iron transporter (VIT) family protein	0.000402915	1.72595	50.34	1	1	16086.8	14954.3	16668.3	22848.2	14323.3	16378.4	11939.9	16715.3	10423.2	12117	8907.52	12954.2	12052	7336.25	11001.2	11150.1	8222.61	5354.24	8521.3	7220.58	4415.58	5263.85
AT5G60980.2	Nuclear transport factor 2 (NTF2) family protein with RNA binding (RRM-RBD-RNP motifs) domain	0.000434425	1.51458	499.37	10	10	799840	755403	723070	588836	620856	353413	449714	688984	603108	509122	366848	463393	431556	412950	416493	341430	432388	384407	363162	364069	327255	327570
AT3G07100.1	ERMO2, SEC24A - Sec23/Sec24 protein transport family protein	0.000450082	1.42918	225.51	5	4	57122.7	61723.8	49818.9	83014	64114.8	55917.2	46499.2	35678.2	57840.8	50281.7	63491.3	40814.1	40995.1	36519	31218.2	35983.2	27476.2	40725	43939.4	48727.9	44785.8	46481.3
AT3G26935.1	DHHC-type zinc finger family protein	0.000472271	1.81114	45.25	1	1	26348	28836.2	37787.7	37559.8	28831	15119.1	15277.9	22566.8	21864.3	21082.2	14031.6	17124.1	18084.9	17719.9	14860	11273.5	13269	10830.5	17713.7	10151.3	7079.26	10587.7
AT1G70770.1;AT1G23170.2	Protein of unknown function DUF2359, transmembrane	0.000484766	1.38853	304.82	7	6	307361	268245	200023	284575	234849	196184	179117	262054	318473	249039	224952	175888	171832	192894	167224	140796	144567	141764	244354	212391	210094	160616
AT1G24160.1;AT1G70100.1	unknown protein	0.00049402	1.60938	168.12	5	4	83863.9	94159.1	47857.1	56962.3	57334	33791.5	45413	77826	55508	56449.7	38069.2	39324.5	46555.5	43028.6	38268.8	28642.5	34053.4	32761.4	41173.4	32203	33021.6	33130.9
AT2G34640.1	PTAC12, HMR - plastid transcriptionally active 12	0.000506395	1.38205	1013.58	16	16	4.98469e+06	4.95891e+06	3.91532e+06	4.76703e+06	3.61767e+06	3.12754e+06	2.77675e+06	4.94647e+06	4.46273e+06	3.95357e+06	2.67871e+06	2.90699e+06	3.11809e+06	2.84418e+06	2.99742e+06	2.73499e+06	2.89483e+06	2.66847e+06	2.88438e+06	3.20793e+06	3.08468e+06	2.63175e+06
AT5G24690.1	Protein of unknown function (DUF3411)	0.000554549	1.46903	335.34	6	6	1.01304e+06	981142	905096	1.53615e+06	754929	1.00661e+06	652310	938182	822114	723194	563059	639569	700917	595367	687751	566363	611306	524334	632430	671075	510927	596274
AT5G47010.1	UPF1, LBA1, ATUPF1 - RNA helicase, putative	0.000554979	1.9213	242.15	5	4	221931	193494	136721	178469	167680	81204.2	97941.2	309827	202664	153388	92853.9	112936	96816.9	91083	89952.6	47102.6	89203.6	92180.8	97830.7	100521	87248	50820.3
AT3G49400.2	Transducin/WD40 repeat-like superfamily protein	0.000663388	4.24545	24.48	1	1	13417.3	23474.4	30260.9	36297.3	29969.3	4503.62	4290.99	14663	23080.5	21167	2578.83	4342.71	3784.44	1679.6	6993.75	10950.4	3303.04	4614.7	3644.05	5051.95	1793.74	1823.18
AT5G57870.1	eIFiso4G1 - MIF4G domain-containing protein / MA3 domain-containing protein	0.000678792	1.58592	391.33	6	6	106795	105068	79342.2	135636	188051	176220	150782	141519	136886	121017	171412	56338.3	77848.2	73210.5	63591.1	84055.7	92683.9	175879	73511.5	71971.9	80612.1	104147
AT4G39680.1	SAP domain-containing protein	0.000682067	1.62706	306.49	5	5	257682	213246	139015	243974	195469	114356	106215	264650	239397	196845	138655	113203	110202	154248	151164	98373.9	100869	101412	125222	137934	104670	99213.5
AT1G29400.1;AT3G26120.1;AT4G18120.1;AT5G07290.1	AML5, ML5 - MEI2-like protein 5	0.000709178	2.03415	150.6	5	4	213996	192790	97201.5	152366	113765	92379.4	67378.8	155646	112447	69452.8	58094.6	68338	95403.9	82506.3	82922.7	36977.9	38795.3	36586.8	68728.9	59106.9	39758	42507.8
AT2G25830.1	YebC-related	0.000803586	1.6023	81.5	1	1	35638.5	32398	15330.9	35803.8	27764.4	16912.3	24587.9	28210.3	25030.2	22032.8	25937.3	18568.7	24188.1	16841	16633.1	22078.3	14236.1	9228.68	11254.8	16427.6	12118.3	19194.8
AT2G38410.1	ENTH/VHS/GAT family protein	0.00087332	1.47721	462.69	7	7	551454	550311	303941	591140	369465	393674	295031	572700	444597	376576	326491	253864	352024	288226	308641	186312	277360	320815	327984	339621	292868	284990
AT1G71710.1	DNAse I-like superfamily protein	0.00088886	1.52467	99.17	2	2	78277.5	54518.3	53703.5	72465.7	34321.6	54086	40557.5	62313.7	50819	48470.5	41990	45918	33781	39432.4	24292.5	40912.6	32275.1	19605.6	38608.2	45844.5	29606.6	37693
AT4G00370.1	ANTR2, PHT4;4 - Major facilitator superfamily protein	0.000895081	4.63995	20.01	1	1	50597.5	38953.8	26773.1	95019.3	19566.5	7231.85	6835.97	67641.9	39558.4	57824.7	14848.2	14495.8	9601.86	18378.6	13870.3	3682.86	1881.01	1273.45	10987.5	13160.8	738.356	3493.28
AT1G10670.1	ACLA-1 - ATP-citrate lyase A-1	0.000897635	1.33166	435.6	10	4	86512.2	92362.2	123554	139392	119416	141034	140026	98261.6	139328	122887	152023	91348.9	96541.9	107393	95007.4	64944.9	102413	93902.3	94673.2	88666.2	103099	79383.8
AT4G16720.1	Ribosomal protein L23/L15e family protein	0.000898246	1.19444	181.3	3	3	329094	353865	366611	455680	350918	354376	324016	416810	467511	351314	423413	307837	294773	360556	340334	306703	328833	296326	317110	319937	291992	346536
AT5G65410.1	ATHB25, ZFHD2, HB25, ZHD1 - homeobox protein 25	0.0009273	1.60438	506.49	9	9	2.10029e+06	2.15391e+06	1.57558e+06	1.50224e+06	1.56763e+06	860925	900630	1.43524e+06	1.13495e+06	1.23597e+06	770156	943094	984558	878894	889246	954947	970005	852124	835658	738568	756364	694003
AT5G25754.1	RNA polymerase I-associated factor PAF67	0.000978505	1.58808	212.48	6	5	77549	84293.4	111808	164611	109683	185927	158464	76578.5	134770	119078	172708	78266.4	70456.4	94992.4	62800.7	70106.5	67784.8	69647.2	72301.6	101297	110704	80357.3
AT1G73230.1;AT1G17880.1	Nascent polypeptide-associated complex NAC	0.00100314	1.49383	73.45	3	3	145913	105688	70702.4	110855	78806.2	92390.3	67861.3	135192	62485.1	81315	66928.7	65150.8	64898	61919.4	58369.3	58195.6	56304.4	63399.7	76458.5	69938.9	47584.4	59343.7
AT1G14670.1;AT5G37310.1	Endomembrane protein 70 protein family	0.00101169	1.7648	21.52	1	1	27427.2	33733.9	55899.2	67044.3	33588.9	52009.8	39406.2	18475.2	32000.7	33488.8	22106.9	26192.3	23606.9	20733.7	24103.1	23632.4	26817	18074.8	12877.7	24835.2	16971.8	17411.6
AT4G13350.1	NIG - NSP (nuclear shuttle protein)-interacting GTPase	0.00107565	1.65823	149.02	5	5	88780.7	101320	113379	135904	61679.1	100188	41492.3	75517.2	93534.8	90179	57451	79284.4	48977.1	53608	73371.6	43632.8	39520.7	37186	63681.2	53007	45610.6	40705.4
AT5G10470.2;AT5G10470.1	KAC1 - kinesin like protein for actin based chloroplast movement 1	0.00109881	1.28102	790.64	17	15	405488	421881	426437	599625	404588	510132	450587	473222	635579	546566	593962	313326	390208	364799	454001	326397	396589	422071	385873	472306	346734	396221
AT5G28060.1;AT3G04920.1	Ribosomal protein S24e family protein	0.00115151	1.46428	62.27	2	2	69124.6	34956.6	41241.7	54495.4	36796.2	47520.5	45668.9	51395.4	60584.1	47931.5	54162.7	29849.1	22361.9	39844.6	19032.5	32987.2	26368.5	43621.8	33436.9	42506.6	39690.2	41731.3
AT3G61260.1	Remorin family protein	0.00120348	1.35008	433.29	10	8	1.18413e+06	1.11834e+06	1.55395e+06	1.7594e+06	1.0916e+06	1.11245e+06	807422	1.32022e+06	1.29806e+06	1.30704e+06	984278	1.0707e+06	1.02853e+06	793319	854701	910742	842178	713651	1.13283e+06	982317	845212	852559
AT4G31480.1	Coatomer, beta subunit	0.00120408	1.26668	660.35	15	14	370832	370933	477526	610294	491417	573767	582502	390135	508538	416847	505538	392097	391684	380586	375459	359912	335755	451135	371555	405828	368526	350299
AT1G23290.1	RPL27A, RPL27AB - Ribosomal protein L18e/L15 superfamily protein	0.0012536	1.27044	80.33	3	3	197523	190770	195320	252643	178468	280111	155087	179848	211308	192646	207339	174960	186278	154341	142007	155135	142957	172182	200672	159980	142383	133115
AT5G06160.1	ATO - splicing factor-related	0.00131022	1.2885	648.16	12	12	1.07812e+06	1.11623e+06	1.03968e+06	1.15194e+06	863285	705716	765380	1.2708e+06	1.35112e+06	1.01108e+06	1.02939e+06	779301	768973	713532	797757	768509	822746	736330	867499	851176	879731	848531
AT5G52530.1	dentin sialophosphoprotein-related	0.00144697	1.94323	27.9	1	1	25008.9	22916	15133.8	19438.9	14707	10087.7	8218.63	18972.8	11819.3	12683.1	5031.83	5157.39	9550.59	7921.62	7108.29	9744.75	8287.01	10163.1	6416.54	9213.65	5814.82	5026.89
AT5G64160.1	unknown protein	0.00147324	2.59246	110.44	3	3	31320.4	30304.2	20877.4	25175.7	19422.7	23084.2	10943.7	29338.2	34176.6	25164	3434.05	21569.1	14016.5	8915.17	6674.38	11201.1	5138.05	6524.76	6340.2	9940.22	3990.12	3374.22
ATMG00510.1	NAD7 - NADH dehydrogenase subunit 7	0.0014857	1.23888	112.44	2	2	190217	189431	181647	233041	159873	200236	178033	139418	165552	153478	133329	146076	162276	131609	156077	128604	149965	144714	138072	127515	143854	124465
AT1G60200.1	splicing factor PWI domain-containing protein / RNA recognition motif (RRM)-containing protein	0.00152821	1.43565	211.79	5	5	281077	268387	222392	265712	218703	155513	123556	253067	270717	208159	167343	144104	156449	132929	172767	127963	135699	121692	194858	179910	164188	165275
AT1G09430.1	ACLA-3 - ATP-citrate lyase A-3	0.00153537	1.43249	271.99	5	2	185571	175061	130829	128641	196008	190847	223217	228781	193282	195116	256119	88067.2	138878	174570	130652	84106.1	123180	132600	188297	170854	112536	124664
AT3G42170.1	BED zinc finger ;hAT family dimerisation domain	0.00159889	1.29611	739.21	11	11	821935	827353	775734	904798	961950	799186	934500	1.11326e+06	1.39558e+06	1.0642e+06	1.07153e+06	636959	741403	729632	730544	601935	659711	663699	964183	919588	836744	747963
AT5G09860.2;AT5G09860.1	THO1 - nuclear matrix protein-related	0.00163128	1.67478	45.68	1	1	73695.1	71742.6	40682.5	35710.4	53652.4	53220.8	48391.7	103015	87506.9	57104.3	52282.5	16624.5	45988.1	37407.6	33442.4	26222.6	26351.4	34269.2	52719.9	59135.2	35964.1	36108.5
AT1G76970.1	Target of Myb protein 1	0.00164101	2.10994	212.7	2	1	94812.5	92420.9	135207	125582	57014.6	78522.2	34584.6	74842.7	36315.6	58835.9	28191	44639.7	34905.9	37317.3	32566.7	49117.6	42573.6	32284	34151.4	41163.5	19904	18273.3
AT1G61690.1	phosphoinositide binding	0.00164128	1.58455	314.46	8	6	107201	106567	78107	99994.7	77336.4	48228.9	47482.2	143120	100358	109830	64602.9	62012.7	53603.2	39915.5	50038.7	56617.2	56829.2	55706.3	63628.5	56248.1	63508.1	62147.8
AT1G62300.1	WRKY6, ATWRKY6 - WRKY family transcription factor	0.00165126	17.2603	90.63	1	1	12984.8	11833.3	2114.8	8528.63	10181.7	0	1065.72	17338.2	12660.8	5702.56	3005.3	1059.3	0	1021.87	0	0	123.924	0	0	0	462.428	2281.17
AT2G38470.1	WRKY33, ATWRKY33 - WRKY DNA-binding protein 33	0.0016572	1.94128	189.73	4	3	29181.2	23469.1	21077.5	10835.6	27916.6	15038.2	30836	40958.6	19338.8	19456.3	14659.1	10985.2	10409.7	24021.7	15871.1	12998.5	18774.5	13978.8	4728.06	5368.46	7129.92	5940.02
AT2G44710.1	RNA-binding (RRM/RBD/RNP motifs) family protein	0.00167977	1.63222	86.12	2	2	277069	311374	202199	215634	165254	179359	116151	158971	159856	137638	89761.4	145269	114533	124105	127183	102029	119990	84574.9	101523	142014	85480.2	86748.5
AT3G15120.1	P-loop containing nucleoside triphosphate hydrolases superfamily protein	0.00169452	1.65649	21.21	1	1	19701.6	15949	20594.8	12107.4	6783.79	14522.5	8011.81	19358.7	9090.79	13165.5	10620.5	6980.05	8105.35	9321.52	7975.49	12021.6	6543.46	6318.21	9212.11	8714.09	7430.96	7873.26
AT1G50570.1	Calcium-dependent lipid-binding (CaLB domain) family protein	0.00172046	1.23354	433.18	6	6	952003	942793	834655	998971	819853	770262	615836	940847	851266	762362	702915	822909	680736	672630	755837	639723	688479	634864	586143	785527	555190	629497
AT3G26400.1	EIF4B1 - eukaryotic translation initiation factor 4B1	0.00186862	1.57239	554.47	9	7	203145	156485	183164	251880	135735	138871	104889	276610	238053	222955	126344	94878.7	86052.9	129214	139207	94933	73011.2	116874	132769	157395	141185	130684
AT3G28920.1	AtHB34, HB34, ZHD9 - homeobox protein 34	0.00187303	1.40068	318.02	5	5	1.01076e+06	971222	921568	855172	821709	563350	507479	996564	832840	728017	507693	729647	559161	625593	630899	545787	555943	535359	487303	544204	469982	539093
AT5G41750.1	Disease resistance protein (TIR-NBS-LRR class) family	0.00188252	1.77032	21.45	1	1	105269	113739	108301	96968	60553	41026.6	45884.5	116263	112991	81826.8	90376.9	38526	41735.7	45373.1	27711.2	47571.7	40924.5	24835.1	65257.5	82607.2	57184.5	78003.7
AT3G03960.1	TCP-1/cpn60 chaperonin family protein	0.00194467	1.16181	395.29	10	9	439768	428729	465568	412786	366141	428735	451291	452597	389075	421795	487520	370521	362207	386357	396183	333098	365476	394780	329632	413517	290329	441175
AT2G38580.1	Mitochondrial ATP synthase D chain-related protein	0.00195312	1.69048	36.72	1	1	13147	10822.2	12521.1	10532.4	11574.9	5352.74	4248.32	10800.7	7486.04	7628.76	6186.29	4392.49	6978.51	4087.52	5652.4	5430.63	5331.56	4389.71	8607.22	6935.87	3762.1	3764.48
AT4G17770.1	ATTPS5, TPS5 - trehalose phosphatase/synthase 5	0.00197162	1.49522	94.44	2	2	33376.1	29921.2	25657.3	33712.3	24804.7	18602.2	17481.6	28121.5	22103.4	17514	16892.9	23197.3	21613.2	20679.1	17571.1	12367.5	15383.3	10620.6	15248.3	18134.3	13383.9	11164.8
AT2G20960.1	pEARLI4 - Arabidopsis phospholipase-like protein (PEARLI 4) family	0.00206022	1.44123	535.34	12	12	437534	404124	280229	312640	315151	225799	220751	508334	396334	335658	219795	230600	240138	237125	204789	188359	207629	228065	280933	280192	224873	214261
AT3G56860.1;AT2G41060.1	UBA2A - UBP1-associated protein 2A	0.00214023	1.33953	154.88	5	5	123591	124131	141609	160585	96194.6	119543	83624.5	105036	97575.3	96294.6	76196.4	84659.5	69143.8	94304.5	85062.5	98150.4	84192.9	87066.9	89240.5	81016	79648.1	61552.7
AT2G03820.1	nonsense-mediated mRNA decay NMD3 family protein	0.00215068	1.51031	182.03	4	4	924880	960748	588667	993049	727953	758924	615041	727771	616210	499214	407248	613986	474957	616627	637978	335176	504744	511421	390502	461791	303018	327360
AT3G60320.1	Protein of unknown function (DUF630 and DUF632)	0.00215128	4.09764	35.13	1	1	1645.05	449.021	3714.29	7345.39	987.045	206.029	2219.43	1608.1	1480.94	1816.55	1707.59	89.5848	297.026	605.301	53.7561	200.682	263.537	252.493	1860.83	1475.37	529.518	28.6755
AT4G38600.1;AT4G38600.2	KAK, UPL3 - HEAT repeat ;HECT-domain (ubiquitin-transferase)	0.00218699	1.40263	209.69	5	5	333357	358021	330676	380853	285466	254777	186421	414935	311609	299593	219659	232156	223021	270882	267410	173677	171047	174378	227409	295320	167062	204098
AT5G25780.1	EIF3B-2, EIF3B, ATEIF3B-2 - eukaryotic translation initiation factor 3B-2	0.00230408	1.32077	1006.15	24	3	628095	566593	448041	626148	424776	373282	377229	661238	579679	496851	394428	369390	362193	342188	385412	373169	298103	392841	402984	462145	378002	455612
AT3G45780.1	PHOT1, NPH1, JK224, RPT1 - phototropin 1	0.0023278	1.2934	2227.97	43	37	6.26443e+06	6.61263e+06	5.76728e+06	7.07702e+06	5.13121e+06	5.42711e+06	4.09982e+06	6.71617e+06	5.06925e+06	4.52775e+06	3.79265e+06	4.54732e+06	4.3948e+06	4.79419e+06	4.90197e+06	4.19585e+06	4.11169e+06	3.70646e+06	4.33967e+06	4.193e+06	4.16167e+06	3.41791e+06
AT3G22380.1	TIC - time for coffee	0.00233939	1.78276	110.19	2	2	8948.5	9354.42	6820.93	7790.59	6696.97	5925.99	7167.29	15385	13426.5	9147.16	6372.22	3756.55	6385.69	7201.51	3121.27	4715.28	1808.7	1749.63	8238.77	6710.33	5433.84	5308.31
AT5G61780.1	Tudor2, AtTudor2, TSN2 - TUDOR-SN protein 2	0.00245322	2.32994	329.84	9	3	42090.6	44944	30834.8	57725.9	44664.5	269840	101622	60345.5	63728.1	54863.4	51123.2	30221.5	26749	27825.4	38404.3	17157.2	33731.5	19428.2	46242.3	52374.3	33761.6	26809.6
AT3G26520.1	TIP2, SITIP, GAMMA-TIP2, TIP1;2 - tonoplast intrinsic protein 2	0.00248441	1.2913	124.2	2	2	2.27453e+06	2.20028e+06	2.91998e+06	2.63889e+06	2.68762e+06	3.05506e+06	3.24965e+06	1.94906e+06	3.28113e+06	1.96126e+06	2.92151e+06	2.51708e+06	2.22447e+06	2.2785e+06	1.85612e+06	1.89419e+06	2.23812e+06	1.50645e+06	2.19377e+06	1.98166e+06	2.0738e+06	1.80148e+06
AT2G46020.2;AT2G46020.1	CHR2, ATBRM, BRM, CHA2 - transcription regulatory protein SNF2, putative	0.00253256	1.83222	70.15	2	2	59250	47347	39339.4	42222.9	29357.7	24662.1	42288.4	53270.5	21348.3	25427.1	15526.6	28054.5	27373.3	25408.9	20319.1	14376.4	27517	23058.5	15946.7	15511.6	9264.54	11505.1
AT3G13200.1	EMB2769 - Cwf15 / Cwc15 cell cycle control family protein	0.00253948	1.45382	259.09	6	6	299846	280370	314588	339040	213854	201396	148276	242479	209923	213464	134428	126408	138166	172659	176889	214907	169655	191388	149394	149307	150134	147874
AT4G32640.1	Sec23/Sec24 protein transport family protein	0.00283902	2.72615	46.42	2	1	36334	18709.6	6160.52	16197.3	9028.54	24069.2	15721.9	4488.27	7316.98	7539.98	17223.1	10166.6	11705.6	4104.76	658.115	4221.67	3576.01	3778.99	5748.1	5055.67	4890.68	5807.77
AT4G36730.1;AT4G36730.2	GBF1 - G-box binding factor 1	0.00295348	1.45682	308.14	5	5	371529	332903	286183	384332	270255	299502	232247	314233	258167	208083	141654	202109	169557	249497	268416	199548	207152	185517	136992	202268	138062	168172
AT3G08510.1;AT2G40116.1;AT3G08510.3;AT3G55940.1	ATPLC2, PLC2 - phospholipase C 2	0.00301386	1.28136	804.72	15	15	2.14085e+06	2.25283e+06	1.93061e+06	2.28562e+06	2.03563e+06	1.80781e+06	1.39863e+06	2.27154e+06	1.79407e+06	1.93907e+06	1.37603e+06	1.48511e+06	1.63077e+06	1.66897e+06	1.79262e+06	1.36782e+06	1.6453e+06	1.46166e+06	1.58941e+06	1.69358e+06	1.06692e+06	1.16821e+06
AT5G10350.1;AT5G65260.1	RNA-binding (RRM/RBD/RNP motifs) family protein	0.00302241	1.49988	36.53	1	1	10005.6	16071.2	9937.57	10915.2	18683.9	11858.6	13962.9	16396.4	18748.6	20632.8	18458.6	14919.3	11224.1	14305.1	7886.63	10662	6563.84	6506.77	9377.74	9504.95	6832.37	12673.8
AT2G37550.1	ASP1, AGD7 - ARF-GAP domain 7	0.00305555	1.46515	45.35	1	1	17273.2	17936.7	15742.3	15424.7	13151.5	17082.2	14390.6	12029.2	7999.38	12713.2	10614.6	16641.5	10962.9	9393.95	8335.96	11204.1	5981.87	8447.61	11376.3	6066.91	6506.16	10435.3
AT2G01250.1	Ribosomal protein L30/L7 family protein	0.00310858	1.32924	82.48	2	1	113523	113335	136252	146767	118538	111987	88367.4	126705	136332	93384.2	83548.8	102601	50140.9	92110.8	84239	99643.8	75558.7	75670.3	107212	101536	76467.4	89305.4
AT4G32285.1;AT2G25430.1	ENTH/ANTH/VHS superfamily protein	0.00315248	2.4481	175.42	5	4	45483.3	63591.9	7025.33	56031	66247	52626.9	68461.3	58993.9	80490.1	47480.5	59556	30206	29186.9	28283	25983.6	6696.45	23730.2	6515.73	33602.1	28069.6	19725.2	15534.8
AT1G79280.1	NUA, AtTPR - nuclear pore anchor	0.00316507	1.76604	1592.35	32	4	206475	350103	190582	269891	159714	109555	96376.6	315565	163628	188633	100962	108999	88220.8	75566.4	94321.6	132536	178328	123461	81392	125331	111866	98231.4
AT3G13300.1	VCS - Transducin/WD40 repeat-like superfamily protein	0.00331644	1.37537	492.17	11	8	328480	359225	308170	490295	299623	379708	258562	348046	269784	290154	187352	240492	267274	287519	261671	198937	264162	230527	212907	252929	162227	180235
AT1G21380.1	Target of Myb protein 1	0.00332051	1.23746	1128.16	17	16	6.20397e+06	6.13807e+06	4.54047e+06	5.49045e+06	4.81311e+06	4.11198e+06	3.91186e+06	6.42796e+06	4.92368e+06	4.49598e+06	4.05004e+06	3.95111e+06	4.15945e+06	4.05127e+06	4.17368e+06	3.41362e+06	3.78701e+06	3.80753e+06	4.66787e+06	4.50544e+06	4.26361e+06	3.75205e+06
AT4G18800.1;AT1G01200.1;AT1G28550.1;AT2G33870.1;AT3G15060.1	ATHSGBP, ATRAB11B, ATRABA1D, RABA1d - RAB GTPase homolog A1D	0.00368185	1.42921	280.74	8	2	14007.7	13261.1	26360.2	28549.7	25833.2	20943.1	19835.4	16520.9	18199.8	22382.5	19683.3	18854.6	16517.1	12939.8	12219.1	10298.6	13162.2	10558.7	24650	12676.5	10624.7	15331.7
AT3G23900.1	RNA recognition motif (RRM)-containing protein	0.00368508	1.60845	155.35	3	3	118885	105223	80962.6	108216	64696.7	54400.1	50841.2	135359	134297	72152.1	50272.7	39353.9	51783.4	49612.7	62632.4	64882.7	45355.7	46209.1	68218.4	68909.4	47193.1	62212.3
AT1G09620.1	ATP binding;leucine-tRNA ligases;aminoacyl-tRNA ligases;nucleotide binding;ATP binding;aminoacyl-tRNA ligases	0.00370891	1.57566	246.36	5	4	89089.3	104039	72628.8	91001.8	153621	106115	129900	65979.4	88133.1	83367.4	161184	91170.3	99822.4	58650.1	24910.5	47349.3	53028.5	86133.8	67097.5	66893.9	58507	73151.7
AT3G19420.1	ATPEN2, PEN2 - PTEN 2	0.00379092	1.30163	1005.81	16	16	6.75272e+06	6.43665e+06	6.4613e+06	7.36182e+06	5.22025e+06	5.37261e+06	4.48493e+06	6.65551e+06	5.43716e+06	5.49954e+06	4.80079e+06	5.72949e+06	4.98229e+06	5.71895e+06	5.54136e+06	3.60691e+06	3.74186e+06	3.90131e+06	5.15607e+06	4.80333e+06	3.05526e+06	3.30346e+06
AT4G31990.1;AT4G31990.4	ASP5, AAT3, ATAAT1 - aspartate aminotransferase 5	0.00382195	2.02774	96.12	2	2	53078.2	47139	81240.9	103637	36740.8	64303.9	29863.4	24337.7	20464.1	40122.9	21186	30853.5	25996.3	21916.9	31406.7	30905.3	25868	24849.5	17660.9	20192.8	12250.1	15585.2
AT2G26460.1	SMU2 - RED family protein	0.00419857	1.51106	79.85	2	2	328795	394967	196393	435931	229055	265001	163626	305841	226864	188605	179664	194877	194486	183328	225232	115857	173228	217190	142711	178133	124455	179445
AT3G12130.1	KH domain-containing protein / zinc finger (CCCH type) family protein	0.00437075	1.59439	39.41	1	1	11889.7	11737.7	22527.3	18249.2	13539.5	17297.1	9979.51	9347.07	9709.14	11619.8	6713.65	10332.1	10986.3	9159.88	5340.24	9344.06	10284.2	9136.71	8768.72	6072.31	5538.68	4481.2
AT1G79730.1	ELF7 - hydroxyproline-rich glycoprotein family protein	0.0044714	1.52113	37.4	1	1	14631.6	8978.12	12191.1	8607.65	8970.63	7559.68	6108.91	13316.2	7039.02	7829.34	5123.97	6028.18	7369.56	6463.58	7770.45	5606.33	4170.15	5012.01	6824.02	8315.11	3760.33	4655.3
AT5G01400.1	ESP4 - HEAT repeat-containing protein	0.00447196	1.80726	105.84	2	2	31938.5	40579.2	48072.6	49459.9	28110.5	17090.5	12460.2	27997.1	23688.9	28477.3	14699.6	19836.1	18153.1	23617.8	15458.1	17012.7	14103.3	13636.7	18509.8	21024.2	9128.67	8008
AT4G20940.1	Leucine-rich receptor-like protein kinase family protein	0.0045417	1.43805	24.24	1	1	100255	88138.4	124573	170734	85776.7	96802.9	67760.1	84512.1	94774.9	101932	57217.8	78353.2	75117.2	72570.5	82093.7	73321.9	76546.4	43929.4	48675	77405.9	57243.6	60529.9
AT3G44620.1	protein tyrosine phosphatases;protein tyrosine phosphatases	0.00463622	1.24705	110.28	3	3	63332	59795	59159.2	61579.6	41293.9	51146.1	52947.9	41703.3	53528.4	44040.5	54916.7	42355.2	44392	55632.9	56994.7	37916.6	39961.3	37967.7	38075.3	46747	33539.5	34276.5
AT1G52360.1;AT1G52360.2	Coatomer, beta' subunit	0.00467364	1.46113	567	13	3	189067	384220	317904	397709	203948	288652	381639	401095	374776	308835	302818	159330	379563	156082	166915	165664	287039	292770	224832	263244	138141	196503
AT2G45180.1	Bifunctional inhibitor/lipid-transfer protein/seed storage 2S albumin superfamily protein	0.00472664	1.72208	28.91	1	1	14641.9	18698.9	27795.4	19052.5	24549.7	45710.7	33174.8	10450.6	13864.8	13583.2	19127.3	7748.22	14231.6	14514.1	15642.4	15029.4	15550	13423.5	12348.7	12773.6	9195.84	9286.68
AT2G34585.1	unknown protein	0.00489553	1.88262	28.8	1	1	22288.4	23838.9	50804.1	50463.9	50620.6	44102.5	21141.1	31854.5	26281.5	22150.6	11912.6	38914.4	47152.5	7375.39	16017.4	16538.9	12308.6	8737.09	13716.5	9186.88	11379.1	7483.96
AT1G34220.1	Regulator of Vps4 activity in the MVB pathway protein	0.00494986	1.42869	2208.17	33	33	7.32302e+06	7.39377e+06	5.83719e+06	7.07289e+06	5.25959e+06	4.73497e+06	3.17742e+06	7.45056e+06	5.593e+06	5.21681e+06	3.18733e+06	3.92493e+06	4.079e+06	4.2138e+06	4.98135e+06	3.51564e+06	3.86001e+06	3.18995e+06	4.14025e+06	4.88735e+06	3.64559e+06	3.13113e+06
AT1G17130.2;AT1G17130.1	Family of unknown function (DUF572)	0.00534163	1.78571	92.22	3	3	69783.8	56411.8	45231.1	70436.4	60540.4	39663.2	24953.1	85240.6	33553	32321.6	22201	18790.2	42591.8	35509.3	29522.7	26823.3	36722.7	22368	27012.9	10831.5	23107.1	29309.5
AT4G27520.1	ENODL2, AtENODL2 - early nodulin-like protein 2	0.00536227	1.37293	91.8	2	2	44563.4	51390.5	57102.7	65845.3	38641.5	35811.9	46701.2	41150.7	55065.4	57541.1	28362.9	39193.7	31056.2	32474.9	39200.6	32859.9	28156	23903	43306.4	42565.7	43170.9	24449.1
AT1G20960.1	emb1507 - U5 small nuclear ribonucleoprotein helicase, putative	0.00539241	1.23956	299.16	6	5	481363	541503	410735	538928	510126	374087	380731	468110	497927	385593	309651	437528	372377	345525	409125	284930	331148	390894	369075	356686	356434	298286
AT1G11260.1	STP1, ATSTP1 - sugar transporter 1	0.00541486	1.37547	79.26	2	2	29519.8	24777	25949.8	21936.9	23431.6	34239.2	23617.4	26415.9	14369.6	15153.8	31136.6	13122.5	16944.8	19896.4	14578	21453.6	22636.3	18267.4	17097.4	18527.5	19334.9	14836.1
AT3G56150.1;AT3G22860.1	EIF3C, ATEIF3C-1, EIF3C-1, ATTIF3C1, TIF3C1 - eukaryotic translation initiation factor 3C	0.00547746	1.23695	1707.43	26	25	1.20885e+07	1.16529e+07	8.01654e+06	1.13471e+07	9.56801e+06	7.67173e+06	7.44292e+06	1.23802e+07	9.8066e+06	8.58683e+06	8.27952e+06	7.97852e+06	7.97972e+06	8.4126e+06	9.07665e+06	7.30437e+06	7.19689e+06	8.15488e+06	7.77433e+06	8.56238e+06	6.46217e+06	7.47207e+06
AT2G02010.1	GAD4 - glutamate decarboxylase 4	0.00550708	Infinity	200.01	4	1	0	0	328.863	2972.9	4.60076	4990.67	0	0	0	1151.8	2413.39	0	0	0	0	0	0	0	0	0	0	0
AT4G27550.1	ATTPS4, TPS4 - trehalose-6-phosphatase synthase S4	0.00572719	3.80146	25.51	1	1	1783.64	2638.34	3284.84	5675.49	1464.25	3622.29	482.188	3040.22	3091.93	1732.21	356.246	175.776	1137.39	0	0	1108.02	388.7	0	2756.49	945.529	0	635.786
AT2G26730.1	Leucine-rich repeat protein kinase family protein	0.00573796	1.3553	115.4	1	1	39284.7	49653.2	36854.9	37967.8	28580.6	25604.5	21950.8	39215.5	33222.2	25365.3	26239.8	32060	28500.8	24467.8	30639.2	19965.9	19705.5	19611.8	20820	26420.7	20143.6	26195.1
AT4G15545.1	unknown protein	0.00580143	1.28207	1561.85	25	24	2.21644e+07	2.18186e+07	1.6074e+07	1.90647e+07	1.62071e+07	1.42017e+07	1.28864e+07	2.49247e+07	1.74654e+07	1.73345e+07	1.37644e+07	1.53547e+07	1.44509e+07	1.36682e+07	1.46962e+07	1.12996e+07	1.4123e+07	1.553e+07	1.47319e+07	1.58413e+07	1.0008e+07	1.31005e+07
AT1G21600.1	PTAC6 - plastid transcriptionally active 6	0.0058088	1.30934	276.02	6	6	1.08927e+06	1.00847e+06	851091	975760	819532	615724	692344	1.26894e+06	950369	748988	551009	657165	723901	687415	573531	660073	682228	609599	730040	665253	686339	634644
AT3G29580.1	Arabidopsis phospholipase-like protein (PEARLI 4) with TRAF-like domain	0.0059566	1.57133	23	1	1	48935.9	59438.4	113238	111238	49085.6	45726.1	40412.4	59352.7	64288.9	70784.9	38177.7	31498.4	40270.9	45391.5	43028.5	53170	35965.6	44024.8	42714.2	44272.5	45000.5	20576.6
AT3G13990.2;AT3G13990.1	Kinase-related protein of unknown function (DUF1296)	0.00604346	1.25352	210.91	4	4	342066	334474	250048	366189	249721	231827	218975	370115	342074	271444	230916	229750	229406	242577	245126	197549	235626	204058	245283	285588	237629	206474
AT4G02560.1	LD - Homeodomain-like superfamily protein	0.00613265	2.14075	35.64	1	1	27593.5	23427.3	11950.4	22339	14206.2	11098.1	8028.95	16206	17465.4	12880.9	4930.83	9170.34	13560.4	10297.9	15206.6	5160.14	3059.27	2543.48	7147.65	10605.2	1799.51	919.979
AT5G47640.1;AT2G47810.1	NF-YB2 - nuclear factor Y, subunit B2	0.00622202	1.27934	318.93	5	2	227256	219957	270589	222489	177159	188648	135152	207550	260742	192047	148700	188360	141989	163669	191149	142307	123485	184556	165146	158071	155982	144233
AT1G76010.1	Alba DNA/RNA-binding protein	0.00644411	1.32037	168.92	3	3	85385.2	88898.2	69168.8	94104	119498	77418.1	75592.8	111527	137161	109376	69172.5	50982.2	82029	69405.9	63029.5	57757.9	88863.2	69583.8	85630.3	77467	79776.2	61086.5
AT3G53020.1;AT2G36620.1	STV1, RPL24B, RPL24 - Ribosomal protein L24e family protein	0.00651612	1.31901	52.44	1	1	122334	127815	81782.7	89431.6	82776.6	71048.8	91326.5	115827	85567.3	62627.4	73308.2	96400.9	76263.6	75615.3	72752.1	62525.6	64125.5	46217.8	70383.8	61936.4	65844.1	68995.7
AT3G07040.1	RPM1, RPS3 - NB-ARC domain-containing disease resistance protein	0.00657871	1.42682	25.98	1	1	65754.2	61934.6	56567.3	105971	78611.6	114542	77002.3	53628.6	58901.7	50777.8	72046.9	70543.2	58845	65357.3	81281	36895.4	41999.2	44929.2	39284.4	46479.8	33974.5	38110.7
AT4G17330.1	ATG2484-1, G2484-1 - G2484-1 protein	0.00661971	1.27937	666.76	10	10	701786	670878	497275	704329	540717	501453	407121	708120	572021	470828	410875	489690	501575	480183	498148	322662	491913	447691	433426	432509	358954	377975
AT4G05150.1	Octicosapeptide/Phox/Bem1p family protein	0.00670984	1.26163	763.35	17	17	3.07973e+06	2.9332e+06	2.38384e+06	2.64733e+06	2.3084e+06	1.93372e+06	1.65576e+06	3.10109e+06	2.30071e+06	2.24984e+06	1.73984e+06	2.23481e+06	2.01628e+06	1.85045e+06	1.95219e+06	1.65439e+06	1.73247e+06	1.82979e+06	2.07623e+06	2.06817e+06	1.70723e+06	1.75066e+06
AT5G08320.1	unknown protein	0.00672268	1.72649	42.49	1	1	47319.4	41980.3	36124.7	39680.4	19205.8	24993.7	11172.4	27399.8	20099.5	21607.3	14768.8	17926.9	14394.3	26653.8	26201.1	13888.8	12803.9	10737.7	14847.6	15036	12425.7	11367.9
AT2G07360.1	SH3 domain-containing protein	0.00673872	1.53487	280.76	4	4	1.1806e+06	1.25024e+06	638500	1.42163e+06	979581	632711	665939	1.72431e+06	1.42523e+06	1.37153e+06	843458	653684	644441	776744	817808	408859	656281	560582	889106	1.00138e+06	755113	741395
AT3G49720.1	unknown protein	0.00678176	1.22896	247.1	4	3	44958.7	47230.6	63352.8	51138.4	46127.8	32454.9	49749.7	48034.8	55445.5	39297.9	47834.5	38148.2	40494.8	33721.7	44682.9	47292.3	37461.4	33245.8	47727.2	37289.1	32195.3	35440
AT2G24680.2	transcriptional factor B3 family protein	0.00678686	1.52149	20.75	1	1	110576	75996	204862	179015	122959	230210	133704	78671.7	105236	133224	117600	75854.5	105108	64797.6	93598.6	103986	83469.4	91295.5	130314	80469.7	94793.9	56968.1
AT1G15710.1	prephenate dehydrogenase family protein	0.00700528	1.41358	107.61	3	3	40727.3	37541.6	37524.5	54561.4	48670.7	48789.3	64082.7	22453.1	33303	35508.4	39997.2	32769.3	31989.9	43532.8	39502.8	23491.3	27597.3	33626.4	18715.4	28626.2	22630.7	25168.1
AT1G69200.1	FLN2 - fructokinase-like 2	0.00700908	1.32926	568.4	11	11	1.03609e+06	902992	1.22495e+06	826903	859900	768278	589665	990569	1.03094e+06	1.11019e+06	562771	776357	679741	746297	716281	805077	724695	712129	643208	662464	478460	505481
AT1G17210.1	ATILP1, ILP1 - IAP-like protein 1	0.00702589	1.37903	835.15	16	16	1.53568e+06	1.56062e+06	1.26336e+06	1.56694e+06	1.1885e+06	862269	806838	1.24295e+06	1.09384e+06	1.12385e+06	665310	1.01827e+06	955990	1.02975e+06	1.05789e+06	745763	769066	796206	702139	916853	730463	639410
AT2G45820.1	Remorin family protein	0.00716261	1.35124	428.6	7	7	933742	725685	937646	1.29765e+06	768180	810654	647195	551750	709814	736158	529264	821419	656065	523438	669569	553445	645288	611552	557175	477675	429726	454479
AT5G61500.1	ATATG3, ATG3 - autophagy 3 (APG3)	0.00721959	1.57046	70.44	2	2	67787.2	65351.4	44004	51322.9	61335.9	30185	28627.2	89512.9	80446	58929	35197	30611.6	30839.3	28581.4	40669	37069	21899.7	29204.9	49943.1	52158.7	38512.5	30650
AT4G32760.1	ENTH/VHS/GAT family protein	0.007357	1.22606	191.1	2	2	116000	112568	185290	174292	129700	147108	125199	133761	150982	131488	150010	121486	110541	95252.6	120612	109035	118726	138766	83743.8	99737.4	123548	147984
AT4G22690.1;AT4G22710.1	CYP706A1 - cytochrome P450, family 706, subfamily A, polypeptide 1	0.00748907	1.46793	328.54	9	9	142448	103816	116454	174900	143871	204905	256017	97053.4	220370	144020	237125	133668	129837	103338	80314.1	78730.7	101966	116231	136650	136926	104334	132139
AT3G63460.1;AT3G63460.2;AT3G63460.3	transducin family protein / WD-40 repeat family protein	0.00781856	1.27923	630.25	14	14	969528	957489	1.06227e+06	1.33472e+06	1.12367e+06	1.47705e+06	1.32005e+06	880197	1.02622e+06	871923	1.02697e+06	937170	946111	1.16467e+06	1.20581e+06	718377	755733	804818	804434	872869	615633	594166
AT4G22485.1	Bifunctional inhibitor/lipid-transfer protein/seed storage 2S albumin superfamily protein	0.00786142	1.80634	73.49	1	1	39507	47192.6	24982.7	42245.4	12663.7	26177	34870.4	77285.3	35033.6	25315	33229.5	15936.1	11187.7	6172.18	15237.3	22496.7	31003.9	27379.1	18425.3	29224	27821.5	15729.3
AT2G37170.1	PIP2B, PIP2;2 - plasma membrane intrinsic protein 2	0.00789919	1.4474	197.18	5	2	18931.3	25264.1	37954.7	41175.7	24434.8	43467.6	46971.1	18002.1	27996.1	33411.4	23924.4	22553.6	20095.9	16109.9	21921.8	22529.9	27584.3	27792.4	19300	21813.9	16374.4	19887.6
AT5G56380.1	F-box/RNI-like/FBD-like domains-containing protein	0.00791672	2.34274	26.04	1	1	37602.2	29932.7	23344.7	7844.79	22713.4	19553.3	15967.6	14020.4	6844.56	9778.87	4363.87	7864.23	9862.41	11163.7	11979.4	10492.3	5990.57	7120.69	7583.21	5497.41	2193.58	2193.47
AT3G56410.2	Protein of unknown function (DUF3133)	0.00793827	1.73977	198.49	5	5	64436.4	71500.2	68729	89848.9	53357.2	41641	36440	142939	129147	98045.3	82398.4	33083.2	35194.7	36445.7	39484.4	19657.8	29950.6	21801.2	79252.7	76855.7	70530.6	62684.2
ATCG00340.1	PSAB - Photosystem I, PsaA/PsaB protein	0.00801761	1.36508	178.17	6	6	149133	149835	171359	170908	170185	276587	273781	116749	164109	126933	252629	114393	151277	125204	139045	142131	142556	152749	138245	118630	131690	125462
AT4G35800.1	NRPB1, RPB1, RNA_POL_II_LSRNA_POL_II_LS, RNA_POL_II_LS - RNA polymerase II large subunit	0.00811742	1.86525	51.93	2	2	42452.1	51991.4	31678.1	55792.5	11756.3	26519.5	16781.1	26039.7	21048.7	24668.9	12959.6	11112.1	15212.4	14150.7	32232	20125	10251.2	17818.8	15885.8	17913.4	8269.92	9492.05
AT4G35100.1	PIP3, PIP3A, PIP2;7, SIMIP - plasma membrane intrinsic protein 3	0.00828515	1.2867	257.62	4	1	405191	369155	525510	645797	413473	622444	610463	344351	453755	426715	560756	446743	375893	327884	318841	402474	299798	421573	487826	349812	423852	324686
AT3G51580.1;AT3G51580.2	unknown protein	0.00844089	2.51387	45.97	2	1	1504.35	3985.09	7265.71	3409.86	4581.62	1334.53	1210.98	8158.52	9843.68	7895.78	2977.81	0	0	523.383	1781.06	1740.38	0	0	10508	2707.73	3257.97	233.579
AT2G44200.1	CBF1-interacting co-repressor CIR, N-terminal;Pre-mRNA splicing factor	0.00859499	1.49445	67.65	1	1	23120.1	20128.9	26522.9	20228.5	17000.3	12948.7	9859.94	16107.3	13616.2	19327.3	8393.45	16210.7	8276.62	12497.9	16324.2	10380.2	12146	11315.3	10097.2	9451.14	10643.9	7956.18
AT2G40730.1	Protein kinase family protein with ARM repeat domain	0.0086137	1.46761	443.84	6	6	1.04481e+06	1.09212e+06	620600	909988	804345	547249	601139	1.42933e+06	1.35844e+06	883027	684688	604189	620258	703026	618014	308070	512023	656257	675593	778759	623861	697223
AT5G27640.2	TIF3B1, EIF3B, ATEIF3B-1, EIF3B-1, ATTIF3B1 - translation initiation factor 3B1	0.00864291	1.29939	1296.25	28	6	1.87192e+06	1.62108e+06	1.81841e+06	1.69016e+06	1.6045e+06	1.01515e+06	1.16329e+06	2.10754e+06	2.39538e+06	1.71291e+06	1.42168e+06	1.11249e+06	1.18683e+06	1.09821e+06	1.29292e+06	1.27433e+06	1.23983e+06	1.13104e+06	1.42381e+06	1.68104e+06	1.36963e+06	1.36735e+06
AT5G14720.1	Protein kinase superfamily protein	0.00867948	1.33184	333.33	7	7	659686	703504	611654	662011	504697	426872	388724	547084	470674	423896	303901	478955	400417	472872	456896	364603	371860	357599	375666	378354	341898	282686
AT3G51550.1;AT1G30570.1	FER - Malectin/receptor-like protein kinase family protein	0.00878892	1.69784	84.99	3	2	6485.93	10319.9	15109.9	17713.3	7706.94	9968.43	7440.09	10721.4	18124.1	13837.3	12841.2	6952.54	7188.8	1791.86	2551.48	11737.8	4096.77	3819.58	13267.7	11574	8220.54	5524.77
AT1G74690.1	IQD31 - IQ-domain 31	0.00882243	1.61755	143.73	1	1	201380	177195	233675	254988	206173	154467	110524	114350	121918	137794	63316.5	150010	111512	136116	110839	82953.4	153468	88940.9	65341	66859.6	70528.4	61252.8
AT5G13260.1	unknown protein	0.00884501	1.61773	261.85	6	6	304241	272734	249914	339565	201724	271452	182495	174254	142354	135885	83522	183158	139238	165253	197617	143249	127063	119574	110516	109165	80863.7	81989.3
AT3G55250.1	unknown protein	0.00897478	1.22041	227.07	6	6	215090	222114	203437	240145	225369	281788	309968	183559	231460	186996	245698	183069	249569	208165	226540	146475	188006	178665	199809	190396	170949	144234
AT1G13030.1	sphere organelles protein-related	0.00907608	1.75056	31.53	1	1	29434.8	26573.1	25793.6	47545	25446.2	25713.9	7593.72	43957.1	31279.2	28241.3	23682	7030.28	11284.7	13596	13092.2	37100.4	17112.3	19556.6	16797.7	24206.7	7557.92	12756.2
AT1G43690.1	ubiquitin interaction motif-containing protein	0.00912787	1.20925	698.95	15	15	690623	812499	537171	695815	627208	628724	563117	536844	536838	522249	479143	537042	588772	587597	552713	414192	459822	516584	480449	543066	419187	383519
AT1G42550.1	PMI1 - plastid movement impaired1	0.00921853	1.2322	968.06	19	19	2.73481e+06	2.61036e+06	2.02783e+06	2.29756e+06	2.04462e+06	1.76489e+06	1.64525e+06	2.76511e+06	2.35529e+06	1.98797e+06	1.66451e+06	1.80062e+06	1.79998e+06	1.97079e+06	2.05529e+06	1.35403e+06	1.7555e+06	1.65624e+06	1.90746e+06	1.96541e+06	1.68936e+06	1.44009e+06
AT2G45540.1;AT2G45540.2	WD-40 repeat family protein / beige-related	0.00935853	1.31219	417.23	7	7	243628	333285	253424	294003	238213	150747	165323	200385	238479	212120	158061	188439	223707	181755	190575	139219	164359	182140	159268	173318	141314	151716
AT5G09390.1	CD2-binding protein-related	0.00941554	1.25009	528.86	7	7	1.0764e+06	975481	700088	1.12429e+06	809723	753139	664062	969605	887220	755294	642625	747094	632098	776441	883623	523108	671508	782706	593438	698006	559571	618184
AT3G53110.1	LOS4 - P-loop containing nucleoside triphosphate hydrolases superfamily protein	0.00948793	1.32622	348.8	6	6	649781	685695	759342	549928	431886	498710	454608	687292	466902	468589	353756	539569	452856	451377	431166	444882	321595	334208	485672	463637	327125	276948
AT5G44020.1	HAD superfamily, subfamily IIIB acid phosphatase	0.00972532	1.2701	242.03	4	3	96382.1	84407.1	153134	144854	127043	116502	120046	102273	159953	143059	143383	85614.1	79841	126713	132194	77173.9	95390.4	91587.3	97340.8	117971	97271.9	94120.4
AT5G55230.1;AT5G55230.2	ATMAP65-1, MAP65-1 - microtubule-associated proteins 65-1	0.0102533	1.22719	240.41	6	5	207335	204087	153631	180136	174389	128134	138342	157804	162251	142752	131229	178051	123867	155893	170394	116086	136533	116625	107435	115327	116193	114139
AT3G06650.1	ACLB-1 - ATP-citrate lyase B-1	0.0103431	1.33651	656.27	11	2	74197.8	75611.5	109005	148629	90071.1	168473	115723	71064.7	102563	87835.8	110369	87475.5	73248.4	73864.5	85100.3	73301.8	102074	82647.3	65201	76287	69648	74249.6
AT2G15930.1	unknown protein; Has 1 Blast hits to 1 proteins in 1 species: Archae - 0; Bacteria - 0; Metazoa - 0; Fungi - 0; Plants - 1; Viruses - 0; Other Eukaryotes - 0 (source: NCBI BLink),	0.0104098	1.41905	21.38	1	1	220020	248843	85689.2	206667	210669	130828	178779	244344	163885	151432	173819	159720	158426	163128	165765	88815.8	151804	105189	93641.4	119484	112691	101284
AT1G20970.1	unknown protein	0.0107615	1.53618	242.39	5	5	416426	430206	343367	390983	299851	163535	147945	478426	325969	300569	200856	193679	204056	238239	247807	212035	184554	136299	255545	266997	194055	143890
AT5G13560.1	unknown protein	0.0109187	1.20639	290.94	8	7	278527	266259	266205	314223	262302	256357	235992	277904	271948	248440	207820	222346	189832	264522	273727	212989	251397	214500	200431	260582	166947	134977
AT5G08280.1	HEMC - hydroxymethylbilane synthase	0.0112126	1.21156	577.17	13	12	643101	699960	640894	711561	575106	787517	544642	593726	494900	460090	542205	684954	545481	509570	482484	436972	618287	478264	433793	454443	399698	480902
AT3G15220.1	Protein kinase superfamily protein	0.011486	1.37649	37.02	1	1	16363.4	12172.8	14766.1	7813.6	9906.15	13338	9070.49	8503.59	7829.56	8466.66	6234.95	8953.41	8731.42	6579.16	7622.61	9299.59	5761.9	6645.67	7613.1	7114.27	8604.87	6231.36
AT5G66420.2;AT5G66420.1	unknown protein	0.0115156	1.30559	142.37	4	4	32678.7	38289.1	49264.3	45060.7	40888.4	53643.5	35565.4	23982	35039.4	32767	41643	34263.6	22078.4	28491.6	31289.9	42834.9	34233.9	29174.1	34086.7	30100.2	20973.9	20924
AT5G06970.1	Protein of unknown function (DUF810)	0.0115482	1.20391	122.66	2	2	186178	137385	144749	148642	141063	118376	137454	124202	129644	100035	113539	132891	145032	123283	99651.8	106212	123809	110682	94975	97145.7	102457	94239.8
AT5G43860.1	ATCLH2, CLH2 - chlorophyllase 2	0.0116255	2.79606	27.21	1	1	14246.5	6433.48	13480.1	29956.2	4357.28	36268.5	25096.2	5982.91	6278.46	5783.93	3016.1	13413.5	7171.89	4202.14	5982.25	7830.24	4447.83	3909.58	1036.43	2638.2	1073.35	2263.32
AT3G02620.1	Plant stearoyl-acyl-carrier-protein desaturase family protein	0.011689	2.05227	20.55	1	1	233398	452421	282040	372561	207731	193412	98709.6	390125	202034	191900	59099.3	222506	148150	187128	191543	37175.6	43139.2	37578.7	178574	172338	54870.9	34538.5
AT2G31370.5;AT2G31370.1	Basic-leucine zipper (bZIP) transcription factor family protein	0.0117191	1.34729	991.66	15	13	1.25933e+06	1.30265e+06	993627	1.33361e+06	940824	777809	595970	1.25584e+06	927156	917528	589948	947590	731605	792762	828286	678687	651079	671100	760925	778001	642803	603224
AT5G53560.1	ATB5-A, B5 #2, ATCB5-E, CB5-E - cytochrome B5 isoform E	0.0117719	1.51457	61.16	2	1	93501.3	107483	118427	117117	104633	52799.9	48935.4	99843.7	102170	93087.5	58209.3	96287.8	80162.3	55541	54913.8	22906	45695.9	69224.8	94824	49664.7	35299.4	53229.1
AT2G36390.1	SBE2,1, BE3 - starch branching enzyme 2,1	0.0118379	1.16522	2156.59	43	35	2.5738e+06	2.60856e+06	2.81641e+06	3.26281e+06	3.02947e+06	3.92755e+06	3.72735e+06	2.55386e+06	3.28704e+06	2.80426e+06	3.41846e+06	3.0025e+06	2.95281e+06	2.69124e+06	2.48607e+06	2.38151e+06	2.47768e+06	2.85896e+06	2.86295e+06	2.59417e+06	2.58782e+06	2.29165e+06
AT2G21390.1	Coatomer, alpha subunit	0.0119971	1.35333	870.02	15	10	1.9576e+06	2.10467e+06	1.98826e+06	2.43597e+06	1.96501e+06	1.85933e+06	1.54427e+06	3.28363e+06	3.8019e+06	2.81091e+06	2.40285e+06	1.45508e+06	1.52325e+06	1.71258e+06	1.86728e+06	1.35042e+06	1.36433e+06	1.38535e+06	2.63163e+06	2.49482e+06	1.94287e+06	1.59834e+06
AT5G52580.2	RabGAP/TBC domain-containing protein	0.0123138	1.38656	53.15	1	1	12489.9	19101.9	10178.3	24174.5	15128.8	15782.3	14476.9	11739.7	12634	13346.1	17252.2	7078.53	14741.6	14429.1	12610.2	10105.6	12379.3	11743.8	11943.7	5885.83	6027.48	12995.6
AT4G27500.1	PPI1 - proton pump interactor 1	0.0123621	1.51664	184.09	3	2	53158.2	63039.7	80969.5	76870.3	64831.4	54164.9	33406.6	30821.1	37761.9	37596.1	28070.7	43285.1	38863.4	34212.8	21818.7	31628.9	37769	44296	39588.7	32016.9	26630.9	19581.8
AT4G00752.1	UBX domain-containing protein	0.0125169	4.3513	32.86	1	1	25947	14717.2	5435.23	22046.1	15970.3	8430.61	12970.2	31228.8	7620.77	2813.24	4595.74	5039.99	5943.83	5921.09	4358.56	3.06642	4005.16	1549.94	6856.72	0	0	1202.08
AT4G38560.2	Arabidopsis phospholipase-like protein (PEARLI 4) family	0.0125415	1.52217	21.68	1	1	158565	183855	93135	162178	109039	81662.2	66963.1	153336	84626	94139.8	65562.4	139522	92009.2	92868.6	79865.4	48098.5	69037.6	69320.6	69657.2	61331.6	57532.1	43964.3
AT4G38710.1	glycine-rich protein	0.0125489	2.00559	55.22	2	2	47340.9	39842.1	20051.5	7658.22	27582.7	11662.9	18095.9	50829.3	54794.9	21782.1	20864.4	16464.3	14579.3	12850	10005.4	10543.2	9024.69	18326.2	22922.3	13039.8	16161	15889.8
AT1G43700.1	VIP1, SUE3 - VIRE2-interacting protein 1	0.0126189	1.33549	319.63	6	4	640203	671771	448611	653510	443020	575555	318386	588309	476565	418753	282195	403488	427209	413572	395394	338614	376735	432738	379550	332583	322323	308780
AT1G78915.2;AT1G78915.3	Tetratricopeptide repeat (TPR)-like superfamily protein	0.0127937	1.70505	25.82	1	1	152195	153974	140295	116303	101955	110035	44776.4	141379	65649.3	75662.4	36328.2	76818.5	69103	73470.2	55108.6	63224.8	59010.1	62773.6	63986	66212.6	44693.2	33352.1
AT1G17220.1	FUG1 - Translation initiation factor 2, small GTP-binding protein	0.0130238	1.36029	162.75	4	4	52630.2	58195.2	62171.2	69589.6	66197.6	65564.7	64369.7	70989.4	110748	94700.9	103825	42754.1	38691	38460.7	43123.3	37617.1	42370.7	56563.6	71432.2	77697	74576.7	78776.1
AT3G14100.1;AT1G17370.1;AT1G54080.1	RNA-binding (RRM/RBD/RNP motifs) family protein	0.0130844	1.17381	133.8	3	3	143014	146772	119725	191906	127479	163461	119866	131515	129269	127167	105596	116370	117660	107792	132638	117908	114125	125416	117791	114064	122461	96586.9
AT5G47690.1;AT5G47690.2	binding	0.0130858	1.38718	123.43	3	2	131291	86924.7	86326	124594	70656.3	82654.6	56366.1	91554.6	71147.7	72091.9	43498.8	75724	65597	58921	77924.7	53838.6	67266.2	51626.4	55986.6	58253.1	50453.2	45537
AT5G07120.1	SNX2b - sorting nexin 2B	0.0131105	1.24765	328.21	8	7	236770	256970	152343	212730	136032	220651	183440	211686	210872	223414	179909	135818	150612	166544	220880	108442	173851	189694	138556	184847	159409	154554
AT1G67140.1	SWEETIE - HEAT repeat-containing protein	0.0133279	1.51248	329.15	4	4	406510	388922	457508	541064	301311	296777	203257	351733	343232	302143	133790	263402	246727	273116	340728	174497	200197	190846	221971	257118	161513	133552
AT2G26570.1	WEB1 - Plant protein of unknown function (DUF827)	0.0133932	1.24927	1004.65	22	17	1.03104e+06	1.07527e+06	783830	847190	795508	683752	530760	1.06549e+06	812389	749388	566715	660893	695809	703706	658675	602121	661198	621677	680080	693450	594405	585227
AT5G57110.1	ACA8, AT-ACA8 - autoinhibited Ca2+ -ATPase, isoform 8	0.0135759	1.71732	87.67	3	2	23436.5	25465.4	17655.9	21318.6	22427.7	9349.74	8415.34	21187.4	31448.5	34667.1	12264.2	13870.5	11238.5	4399.47	5936.78	5849.21	8631.27	7967.02	26528.5	19949.8	18708.8	9473.64
AT3G13870.1	RHD3 - Root hair defective 3 GTP-binding protein (RHD3)	0.0139228	1.35379	70.72	1	1	51129.4	20266.2	40817.7	35357.7	26110.2	40671.1	37264	33510.4	41036	26921.6	31480.2	20218.1	35573.1	25789.8	30136.1	24379.6	16459	16409.8	32197.4	34833.9	22319.7	25748.8
AT1G17360.1	unknown protein	0.0141194	1.65875	123.1	4	3	10881.1	16866.4	6781.7	16502.8	6963.88	7020.27	4870.04	13382.1	15165.8	17643.7	7531.44	9904.01	4116.56	5521.62	5548.21	3835.29	5920.8	4177.93	8202.12	14716.6	6480.16	6096.22
AT1G13110.1;AT1G13090.1;AT5G25130.1	CYP71B7 - cytochrome P450, family 71 subfamily B, polypeptide 7	0.014367	1.32249	61.22	2	2	54221.8	55262.5	44569.7	63331.1	62904.5	65914.5	52622.2	59482.3	62107.4	57108.3	77078.5	53439.5	61430	25874.4	30027.9	64320	30406.8	21463.3	52644.5	44342.3	58300.9	52728.1
AT3G25150.2	Nuclear transport factor 2 (NTF2) family protein with RNA binding (RRM-RBD-RNP motifs) domain	0.0143783	1.45924	35.63	1	1	71632.5	84372	98804.3	93834.7	74299	30337	51262.2	105066	113080	84524.5	72000.7	50667.6	49919.4	35035.7	56706.4	49721.1	60347.4	56978.2	50957.1	73144.1	52771.9	66266.5
AT2G30930.1	unknown protein	0.014665	1.34933	263.39	3	3	247175	227214	141436	251387	253492	168378	243613	172627	186140	134912	148323	191266	192007	114550	168361	95311.7	202697	190979	135185	99459.9	103478	118395
ATCG00580.1	PSBE - photosystem II reaction center protein E	0.0148179	1.50849	48.64	1	1	14218.7	9685.96	9006.73	7652.21	8027.16	5411.58	7197.31	11141.4	7207.36	3385.7	7166.61	5175.54	6848.48	4372.51	6409.2	7248.38	4728.95	2467.43	7280.14	4697.25	5253.47	5247.64
AT1G09070.1	SRC2, (AT)SRC2 - soybean gene regulated by cold-2	0.0148518	2.13419	24.57	1	1	13723.2	6355.44	15777	15885.1	13273.5	11621.2	2421.01	4592.05	4125.72	5498.6	3876.26	5740.46	5041.13	6493.53	3233.53	7217.33	6475.22	1285.66	1959.27	3818.64	1792.18	2463.34
AT3G19610.1	Plant protein of unknown function (DUF936)	0.0148899	1.98804	23.22	1	1	50705.5	50877.6	21429.7	32127.4	25640.3	15482.9	14552.5	44445.8	26154.2	13535.5	8257.99	20250.7	20763.4	25181.5	22768	12859.4	12679.1	6870.1	6784.38	15155.7	5404.4	3800.23
AT5G38840.1	SMAD/FHA domain-containing protein	0.015287	1.35731	441.95	4	4	433383	392886	246403	220770	299790	171793	171140	369489	297691	275210	224375	208300	221238	249488	229169	176689	208033	201043	218901	224049	175501	173683
AT1G20760.1	Calcium-binding EF hand family protein	0.0152975	1.31171	790.6	15	14	3.32354e+06	2.98466e+06	2.11148e+06	2.79127e+06	2.25821e+06	2.11584e+06	1.43626e+06	2.63061e+06	2.23784e+06	2.00575e+06	1.38391e+06	1.92253e+06	2.03814e+06	2.04085e+06	2.10958e+06	1.52029e+06	1.65255e+06	1.5281e+06	1.75636e+06	1.76248e+06	1.51275e+06	1.42843e+06
AT3G55020.1	Ypt/Rab-GAP domain of gyp1p superfamily protein	0.0153106	1.54563	113.23	2	2	92872.6	49387.9	123098	66275.4	58681.8	57178.5	34704.3	114609	73355.7	65820.4	45263.6	36238.4	49508.8	46528	38915.4	102428	34149.7	21700.8	42704.5	65123.8	38244.5	29911.8
AT3G57290.1	EIF3E, TIF3E1, ATEIF3E-1, INT-6, ATINT6, INT6 - eukaryotic translation initiation factor 3E	0.0154178	1.2171	362.31	6	6	236956	219049	226389	283990	279069	345141	355004	263421	334280	274621	386260	285077	265204	221319	242807	173414	242416	219625	262962	254621	251912	213287
AT1G29370.1	Kinase-related protein of unknown function (DUF1296)	0.0159454	1.35227	1079.83	18	4	279562	305199	247493	354261	205086	219988	122734	312500	237731	298598	174941	203785	184111	200361	183922	199481	161399	197230	199361	227461	127734	154750
AT1G08360.1	Ribosomal protein L1p/L10e family	0.016225	1.53513	58.01	2	1	38035.7	33717.8	29407.5	29810.8	23926	17156	19868.6	26915.2	23341.8	18491	10386	29275.2	32919	17127.5	15967.9	13080.1	9502.94	9126.23	22401.1	11062.8	8610.54	7496.05
AT4G00360.1	CYP86A2, ATT1 - cytochrome P450, family 86, subfamily A, polypeptide 2	0.0162925	1.22017	23.28	1	1	448609	408267	320480	592157	370940	426341	344496	394363	407032	316859	320186	394553	367795	392353	379050	282053	319417	243192	287792	307989	277057	313601
AT1G33680.1;AT4G10070.1	KH domain-containing protein	0.0164492	1.4058	174.6	5	4	476863	437888	234869	379509	325440	186407	193329	476932	373340	333944	230970	229154	220692	275517	231657	264831	272008	223536	232959	248333	167113	230231
AT3G04610.1	FLK - RNA-binding KH domain-containing protein	0.0171305	1.21983	92.36	3	3	211577	232952	149963	270101	195783	163445	157721	209683	207549	176428	145448	168424	184146	178986	177039	134450	149642	152060	185193	123422	151898	133224
AT2G28800.1;AT2G28800.4	ALB3 - 63 kDa inner membrane family protein	0.0171606	1.781	38.58	1	1	30086.2	24100.1	8980.34	16550.3	13887.2	10983.8	8936.65	13982	7516.55	7605.57	4517.3	9458.41	10005.6	23090.2	20390.7	4226.57	3682.13	3158.06	1509.42	3803.67	1539	1756.06
AT2G41740.1;AT4G30160.1;AT5G57320.1	VLN2, ATVLN2 - villin 2	0.0178673	1.29473	657.43	12	10	2.37144e+06	2.48578e+06	1.51453e+06	1.69377e+06	1.84953e+06	1.29386e+06	1.23359e+06	2.1256e+06	1.604e+06	1.44062e+06	1.12059e+06	1.48647e+06	1.51237e+06	1.49201e+06	1.60086e+06	1.08026e+06	1.26003e+06	1.29081e+06	1.31462e+06	1.31174e+06	1.10077e+06	1.01892e+06
AT4G00810.1	60S acidic ribosomal protein family	0.0179187	1.2897	724.88	10	9	1.29504e+07	1.23701e+07	7.7908e+06	1.18003e+07	9.47324e+06	9.14716e+06	6.38947e+06	1.54063e+07	1.40562e+07	1.03836e+07	8.64339e+06	7.61016e+06	7.72493e+06	8.16809e+06	7.96153e+06	6.93192e+06	7.71114e+06	8.3174e+06	9.98858e+06	1.07446e+07	8.15027e+06	8.50407e+06
AT3G57410.1	VLN3, ATVLN3 - villin 3	0.018307	1.2364	244.47	5	4	202801	172226	178253	168947	132103	177274	116041	208566	167555	161700	104576	122519	147552	125491	136330	136230	143806	138886	100435	162349	124345	109848
AT4G30020.1	PA-domain containing subtilase family protein	0.0183655	1.34518	26.32	1	1	1.50152e+06	1.55712e+06	1.10095e+06	1.4016e+06	1.11263e+06	811378	648321	1.6153e+06	1.29255e+06	1.10402e+06	816702	899561	890868	1.0105e+06	1.01497e+06	593988	912572	850140	993486	1.0535e+06	731663	684673
AT1G21630.1;AT1G21630.2	Calcium-binding EF hand family protein	0.0185957	1.21358	335.03	7	7	587831	601138	438897	477242	474961	376730	371930	592833	520895	420067	327650	404728	423862	341588	349249	416166	433068	338044	405373	454978	367216	342480
AT5G58440.1	SNX2a - sorting nexin 2A	0.0187301	1.40317	326.12	6	6	194393	221074	284061	282630	189585	196641	122897	333398	345308	300432	164147	187673	142851	141168	167380	156252	121316	113604	278930	246013	179501	142887
AT3G04840.1;AT4G34670.1	Ribosomal protein S3Ae	0.0192247	1.19994	209.84	4	3	277207	297778	252846	286167	230233	210836	177996	250694	280307	183930	199113	226872	212216	207497	221120	150039	213592	196558	233189	168399	195941	180605
AT1G17070.1	GC-rich sequence DNA-binding factor-like protein with Tuftelin interacting domain	0.0193276	1.44597	38.47	1	1	101979	85418.4	45589.9	78950.9	73685.3	90341.5	35465.3	121380	76861.2	86011.6	51474.9	64295.3	43512.1	49813.2	59850.3	72670.1	30726.9	40304.8	50485.8	60506.5	50215.3	63495.3
AT3G13530.1	MAPKKK7, MAP3KE1 - mitogen-activated protein kinase kinase kinase 7	0.0193705	1.4086	227.96	4	4	221706	266747	210553	275956	172298	198483	115484	187623	160133	168907	88653.5	192592	139998	147395	192147	124025	112546	137269	114688	126731	98220.8	81480.1
AT3G46920.1	Protein kinase superfamily protein with octicosapeptide/Phox/Bem1p domain	0.0195892	3.20778	37.58	1	1	7855.7	1448.94	5127.14	4703.46	272.479	3029.59	681.785	5436.84	2455.42	2103.13	698.122	933.524	224.277	1007.94	188.083	1846.71	1028.35	310.12	968.78	1588.72	663.819	1780.47
AT1G21080.1	DNAJ heat shock N-terminal domain-containing protein	0.0199052	1.66791	46.59	2	2	307463	328409	312866	476411	254447	106542	101687	332009	308968	380056	167081	160109	218512	147901	209016	121900	141055	133963	205338	284489	93402.2	128504
AT1G71270.1	POK, TTD8, ATVPS52 - Vps52 / Sac2 family	0.0199286	1.67873	184.04	3	3	417730	399831	189480	209203	221803	101428	137032	550699	326940	275362	180866	134737	137072	156727	180090	103716	147085	140273	211420	295868	134999	151252
AT1G66070.1	Translation initiation factor eIF3 subunit	0.0199991	1.19364	304.88	7	6	408105	364026	327616	467270	276091	282273	269686	366472	310132	321699	240687	297894	272074	276845	293106	282360	303569	243424	284911	231166	283194	275962
AT3G48110.1	EDD1, EDD - glycine-tRNA ligases	0.0202152	1.30887	353.41	9	9	72147.7	80443.3	101465	101938	93883.8	158423	133174	67567.2	82223.2	80269.6	144643	79690.2	87973.5	80464.5	83284.1	58902.7	71374.2	77353.4	69254.5	90177.1	72551	81751.9
AT4G23650.1	CDPK6, CPK3 - calcium-dependent protein kinase 6	0.0204208	1.41181	83.76	2	2	3100.44	5008.14	5238.84	6698.38	3966.03	5399.54	8522.96	5201.24	8396.96	7621.73	8029.57	6159.6	4739.73	3097.8	3889.02	2986.23	3745.55	3566.24	7555.06	4877.24	4374.26	2596.37
AT4G02510.1	TOC159, TOC86, PPI2, TOC160, ATTOC159 - translocon at the outer envelope membrane of chloroplasts 159	0.0206605	1.30886	4241.23	56	55	7.04709e+07	7.01171e+07	4.90613e+07	6.87733e+07	5.2765e+07	3.77135e+07	3.17028e+07	7.33824e+07	6.04178e+07	5.14527e+07	3.62223e+07	4.26528e+07	4.22921e+07	4.44561e+07	4.81456e+07	3.66051e+07	4.2348e+07	3.93387e+07	4.09181e+07	4.70725e+07	3.8188e+07	3.79841e+07
AT5G41950.1	Tetratricopeptide repeat (TPR)-like superfamily protein	0.0207271	1.21393	746.04	11	11	792335	957214	799574	1.02437e+06	880717	648739	629510	839991	843214	911085	559675	681047	651049	859953	773136	518716	564478	624029	616158	864016	585959	581806
AT3G12080.1	emb2738 - GTP-binding family protein	0.020786	1.25774	174.24	5	5	387460	386972	250382	335534	253221	300797	226088	282284	203379	245711	180535	222323	216625	248545	282765	223059	225172	216887	188464	212365	207963	182697
AT4G25960.1	PGP2 - P-glycoprotein 2	0.0209515	1.83987	21.38	1	1	16417	11883.2	16890.4	35466	8384.32	21742.7	10102.3	23537.9	5685.42	13838.2	6368.77	4418.85	2507.11	8407.02	7631.78	7712.72	20921.3	13388.7	2676.46	12803.7	6858.55	5243.62
AT3G10380.1	SEC8, ATSEC8 - subunit of exocyst complex 8	0.0212364	1.52245	123.46	2	2	6884.19	6327.48	17242.1	16704.5	11666.5	15512.9	13499	7730.82	10555.2	14099.6	21873.5	12696.6	8028.26	4402.3	8256.67	9566.52	5147.17	8858.47	12629	9854.88	5449.72	8443.96
AT2G46520.1	cellular apoptosis susceptibility protein, putative / importin-alpha re-exporter, putative	0.021249	1.21892	315.05	6	6	180674	258162	227402	375753	278723	359810	236797	218782	294111	236679	279567	207450	211725	266986	200731	232315	220920	220132	172015	226641	236209	222148
AT5G16260.1	ELF9 - RNA binding (RRM/RBD/RNP motifs) family protein	0.0215169	1.52326	266.76	5	5	203839	259689	209270	284176	138585	174940	113462	397642	358820	275156	232549	133729	78834.4	119732	66293.3	118166	118806	107866	246244	268057	221549	259185
AT4G34450.1	coatomer gamma-2 subunit, putative / gamma-2 coat protein, putative / gamma-2 COP, putative	0.0219243	1.16737	628.64	14	14	984216	896369	1.01043e+06	1.42567e+06	1.32101e+06	1.41835e+06	1.34181e+06	1.24004e+06	1.40162e+06	1.17188e+06	1.49419e+06	932616	977133	1.06153e+06	1.06078e+06	1.06058e+06	1.16402e+06	1.24827e+06	1.09006e+06	1.11728e+06	1.07712e+06	951212
AT2G36830.1	GAMMA-TIP, TIP1;1, GAMMA-TIP1 - gamma tonoplast intrinsic protein	0.0224637	1.30175	25.15	1	1	443026	424299	616635	723276	521815	785896	554601	336818	415955	435987	423402	385496	456148	356630	411357	508291	383798	506092	427112	378180	311221	240350
AT2G17870.1	ATCSP3, CSP3 - cold shock domain protein 3	0.0227124	1.33225	88.84	3	2	18574.9	23852.8	16986.5	29455.2	15430.7	13646.1	19228	15719.1	19755	18518.6	10665.4	13818	9377.49	19252.8	14903.2	10485.1	8368.16	13438.9	18649.8	12231.5	18077.7	12894.5
AT1G33050.1	unknown protein	0.0227444	1.44363	166.19	2	2	146341	153488	63418.4	95612.9	96424.7	137177	106165	92811.9	55298.4	70490.8	51634.8	84815	92457.9	63798.4	79277.4	50904.6	75117	56833.8	65466.9	60203.2	59412.8	52110.7
AT1G01510.1	AN - NAD(P)-binding Rossmann-fold superfamily protein	0.0230716	1.45824	80.15	2	2	129326	149271	166561	167646	91098.3	77280.5	70734.3	88482.4	76629	99964.7	56439.2	122676	99643.7	73901	72386.3	88038.5	71752.3	46539.6	40647	64184.1	63259.2	61665.7
AT2G26990.1	FUS12, ATCSN2, COP12, CSN2 - proteasome family protein	0.0231214	1.30263	388.05	6	6	323442	326849	288352	340302	375930	337622	297296	511227	621334	457286	461254	259533	234876	285000	322252	194065	236430	302218	484460	428416	309083	276076
AT1G18190.1	GC2 - golgin candidate 2	0.023172	1.56964	113.48	3	2	28638.2	24254.8	24697.8	25919.9	18993.5	7517.89	9121.33	18099.1	12035.5	15208.2	9248.92	14038.4	11627.5	10805.4	11780.8	11885.8	11419.7	10567.2	11429.5	11144	9091.36	9636.41
AT5G17910.1	unknown protein	0.0232341	1.30084	543.41	10	9	937243	917860	597493	618093	700939	518112	486688	1.04237e+06	830463	724188	467780	458412	535527	587644	696740	440474	448861	466405	674299	652810	573538	493114
AT4G23630.1;AT4G11220.1	BTI1, RTNLB1 - VIRB2-interacting protein 1	0.023455	1.35206	264.33	3	2	8.45959e+06	6.60419e+06	8.26312e+06	9.54037e+06	6.54323e+06	3.78911e+06	3.66384e+06	7.04406e+06	6.50244e+06	8.97128e+06	4.92109e+06	5.66822e+06	4.65213e+06	5.46542e+06	5.65509e+06	4.96978e+06	5.41516e+06	5.09831e+06	3.70476e+06	5.62694e+06	4.10649e+06	4.5926e+06
AT2G27720.1;AT2G27720.2	60S acidic ribosomal protein family	0.0237841	1.2982	1300.87	15	10	4.28295e+07	4.19752e+07	2.88016e+07	3.22854e+07	2.7438e+07	2.73747e+07	1.97556e+07	3.94613e+07	2.43215e+07	2.69308e+07	1.96323e+07	1.98066e+07	2.46586e+07	2.39889e+07	2.42584e+07	2.87541e+07	2.62555e+07	2.77581e+07	1.52758e+07	2.3919e+07	2.04144e+07	1.97292e+07
AT4G18070.1	unknown protein	0.0238114	1.46354	68.53	1	1	74201.7	74666.8	86320.5	87672.6	65540.5	74984.6	54542.9	43039.4	29316.6	45603.4	32985.1	46831.5	44893	28318.3	28875.4	61219.5	62850.1	47568.6	31057.1	45584.5	32629.2	27197.8
AT4G01800.1;AT1G21650.1;AT1G21650.3;AT4G01800.2	AGY1, AtcpSecA, SECA1 - Albino or Glassy Yellow 1	0.0241757	1.18471	701.58	13	13	278974	300160	423084	420351	367507	470564	419287	295657	350456	348839	454654	322615	312399	338848	354884	308439	354771	328646	282242	366278	251698	264885
AT1G65010.1	Plant protein of unknown function (DUF827)	0.0245473	1.25728	1580.47	30	28	2.59747e+06	2.48769e+06	1.68623e+06	2.2777e+06	1.82954e+06	1.44569e+06	1.27154e+06	2.84183e+06	2.10504e+06	1.87802e+06	1.46023e+06	1.50531e+06	1.59426e+06	1.63641e+06	1.60075e+06	1.36798e+06	1.69829e+06	1.59316e+06	1.63176e+06	1.59342e+06	1.74316e+06	1.43892e+06
AT4G02030.1;AT4G02030.2	Vps51/Vps67 family (components of vesicular transport) protein	0.0249953	1.59872	135.93	3	3	3244.2	8919.66	7545.76	5650.17	10492	13878.9	9892.31	11164.5	12804.4	16986	14284.2	4821.01	5959.77	8476.94	6844.08	2890.92	4824.02	4478	8553.41	8559.43	7918.34	8520.17
AT3G15980.1;AT3G15980.5	Coatomer, beta' subunit	0.0250934	1.31415	492.26	11	1	442474	415908	292173	431352	389311	214798	226543	368896	281274	272066	212085	232833	247825	244138	249767	291671	269378	275754	182080	338806	185095	181644
AT3G50370.1	unknown protein	0.0251816	1.36273	188.29	4	4	246914	220325	225758	291949	173832	191797	112233	194109	154294	146261	94576	169780	151315	160336	149234	114151	153472	116607	134060	133449	106539	116896
AT2G45960.3;AT1G01620.1	PIP1B, TMP-A, ATHH2, PIP1;2 - plasma membrane intrinsic protein 1B	0.0258882	1.3184	387.36	6	3	241904	258774	462142	481433	288313	498249	413335	245945	460471	365755	504086	272764	268032	259975	231209	339182	301904	264787	365427	277238	389294	231339
AT3G57150.1	NAP57, AtNAP57, CBF5, AtCBF5 - homologue of NAP57	0.0259305	1.49549	137.69	3	3	223235	289473	275110	303657	212206	141957	122783	474693	412733	347599	214175	135618	121111	164989	188229	127058	211531	136527	225720	280114	226564	200353
AT1G01100.1;AT1G01100.3	60S acidic ribosomal protein family	0.0267398	1.16377	568.61	10	6	1.37466e+07	1.39512e+07	1.11143e+07	1.41573e+07	1.3432e+07	1.07471e+07	8.89304e+06	1.65454e+07	1.54403e+07	1.11138e+07	1.16723e+07	1.03641e+07	1.10877e+07	1.08299e+07	1.09711e+07	1.00749e+07	1.11893e+07	1.04627e+07	1.12652e+07	1.07041e+07	1.22958e+07	1.17521e+07
AT3G19240.1	Vacuolar import/degradation, Vid27-related protein	0.0269807	1.43883	105.78	2	2	345277	356009	279142	240499	211893	173548	103815	353413	279975	201947	137836	159902	148467	209675	176801	166550	165965	158493	158503	221015	155760	143830
AT5G46110.3;AT5G46110.1	APE2, TPT - Glucose-6-phosphate/phosphate translocator-related	0.027012	1.23505	103.59	3	3	175130	186313	295184	300551	228374	305452	259146	173497	195362	206138	203515	236623	232387	188181	198531	172203	165899	176747	172041	182607	200489	121717
AT1G76810.1;AT1G76720.1	eukaryotic translation initiation factor 2 (eIF-2) family protein	0.0276077	1.75919	190.03	4	3	57441.5	68223.1	65768.4	58411.6	32804.3	15136.4	16550	88888.7	70642.4	59192.6	45142.6	19766.1	29471.7	27842.7	45702.2	19588.8	16170.5	13881.6	40966.4	60400	23739.5	31145.4
AT3G06720.1	AT-IMP, ATKAP ALPHA, AIMP ALPHA, IMPA-1, IMPA1 - importin alpha isoform 1	0.0278164	1.273	256.94	5	3	35291.7	37825.5	60937.2	36220.5	53094.5	48554	55423.7	58546.1	60189	61170.4	62105.6	31430.2	43014.8	45908.2	41694.9	50230.1	40031.1	38553.6	48853	56299.7	22739.7	28501.5
AT5G42570.1	B-cell receptor-associated 31-like	0.0288268	1.89416	20.24	1	1	2625.84	2714.9	5951.56	8488.4	2169.81	1366.37	1324.8	4954.49	5491.27	3953.02	1775.72	1906.21	1168.17	658.772	800.165	3139.21	1957.33	751.713	2955.61	4081.57	1956.32	2173.36
AT3G54540.1	ATGCN4, GCN4 - general control non-repressible 4	0.0289036	1.38008	152.19	4	3	131846	135710	106448	199071	93541.3	140107	63316.4	103593	75159.5	85128.2	146262	77684.8	69465.1	90704	77886.8	88168.9	55953.2	79584.9	84307	135985	53286.2	114586
AT3G07660.1	Kinase-related protein of unknown function (DUF1296)	0.0293785	1.42528	373.78	5	5	280610	289807	230371	303636	216930	188886	102272	262972	230052	224572	98135	194906	183740	187942	188477	131344	126724	140396	173568	162650	111887	102060
AT2G24320.1	alpha/beta-Hydrolases superfamily protein	0.0300002	1.75426	27.54	1	1	70816.8	80208.3	35071.4	52795.4	31283.1	23177.4	19497.5	50428	21360.6	22525.9	13485.1	19092.9	22665.3	32596.2	21278.7	15671	25174.4	21882.1	21406	20861	23417.7	15742.4
AT5G12860.1	DiT1 - dicarboxylate transporter 1	0.0301467	1.51813	39.26	1	1	18695.4	26189	22759.2	39007.9	25756.3	58692.7	46860.7	19716.5	24987.2	20049.6	45554.3	33028.3	24745	21828.7	6442.28	21997.7	18369.6	21648.7	22609.3	20762.3	18439.5	19535.7
AT5G39590.1	TLD-domain containing nucleolar protein	0.0304314	1.71526	36.76	1	1	29339.7	33574.7	23969.1	8497.78	23376.4	6356.16	17695.6	7863.59	19100.1	17443.8	12013.7	14765.7	15724.4	15559.4	18103.4	7122.13	8969.03	7328.99	10104.9	6964.03	6104.67	5404.92
AT3G60600.1	VAP27-1, VAP, (AT)VAP, VAP27 - vesicle associated protein	0.0306567	1.48197	60.28	2	1	11012.8	8759.39	17080.8	24067.4	14725.3	25297.6	12270	8366.69	15082.7	11318.3	8152.03	16719.9	13837.1	11534.4	9623.28	9231.27	7818.17	5916.32	12281.6	7832.65	5043.36	5517.03
AT5G38150.1	PMI15 - Plant protein of unknown function (DUF827)	0.031527	1.46595	21.22	1	1	8565.83	9507.05	9381.26	5946.01	5701.14	6817.47	4303.17	5595.5	4298.7	3954.94	3011.83	3859.22	3470.17	5358.87	3612.98	6684.7	6647.2	4833.04	3281.06	4165.98	2168.42	1679.2
AT3G49870.1;AT5G67560.1	ATARLA1C, ARLA1C - ADP-ribosylation factor-like A1C	0.0316084	1.30162	128.18	2	2	32896.4	30386.4	40443.4	45223.5	33155.7	65758.9	48479.9	35085.5	33900.2	29681.8	50431.8	19353.6	35193.8	22353.4	19592.9	31879.3	36977.1	23738.7	46713.7	38909.2	37824.5	29687.4
AT5G04980.1	DNAse I-like superfamily protein	0.032123	1.85674	28.88	1	1	3088.36	11598	18760.2	23975.8	5598.96	25020	7106.04	5658.59	9511.35	8420.74	8337.44	6024.02	10002.5	4856.62	2874.05	18229.1	4884.42	4156.28	4183.21	6076.95	3942.52	3210.41
AT3G07020.1;AT3G07020.2	UDP-Glycosyltransferase superfamily protein	0.0323117	1.40887	187.51	4	4	459195	416225	366973	424408	304937	242632	185485	406913	265767	222871	150290	247968	229185	266194	297341	271378	212666	197924	189026	242765	138374	152903
AT3G02530.1;AT5G16070.1	TCP-1/cpn60 chaperonin family protein	0.0323408	1.31083	180.79	5	5	47448.4	55551.2	66002.4	97008.1	59210.8	131835	74013.4	53754.3	71482.4	62974	95761.3	70598.4	53040.7	62604.7	56129	44736	61165.4	40830.2	59855.1	59404.7	55506.6	57904
AT1G19870.1	iqd32 - IQ-domain 32	0.0324913	1.38234	734.61	15	14	810029	744311	693572	801579	522913	400487	293610	953994	746944	695084	410988	421868	423755	435338	570208	464072	383576	349112	524833	597758	516366	430170
AT1G06530.1	Tropomyosin-related	0.0326996	1.1808	328.93	7	6	268318	216087	279112	327119	217578	229982	204569	222110	208080	197555	166589	205924	215851	215356	235819	194476	213309	196256	158973	189774	162826	160062
AT1G72250.1	Di-glucose binding protein with Kinesin motor domain	0.0333346	1.42514	53.7	2	1	44690.5	18767.9	48014.4	53490.6	38171.3	35514.9	23647.5	34527.9	31599.7	30784.3	16880.6	43134.6	30482.6	31267.4	26372.6	19153.5	16893.1	12549.9	24006.3	25206	17887.3	16943.9
AT1G75100.1	JAC1 - J-domain protein required for chloroplast accumulation response 1	0.0343657	1.30801	659.4	12	12	936581	911102	573140	639407	659211	448101	438245	1.0517e+06	660006	579711	446203	670215	554107	533285	590044	459498	495099	474066	453702	571137	393812	419211
AT5G51300.1	splicing factor-related	0.0348936	1.31294	475.88	11	11	1.17099e+06	1.15997e+06	1.10131e+06	1.37267e+06	1.0588e+06	702656	723998	1.74779e+06	1.66326e+06	1.61516e+06	1.12544e+06	960058	832742	745781	727464	857849	772629	694988	1.28196e+06	1.21473e+06	1.10235e+06	1.04756e+06
AT1G20840.1	TMT1 - tonoplast monosaccharide transporter1	0.0352403	1.50326	47.16	1	1	5938.9	8673.33	11008.3	9561.44	6740.45	9498.23	5328.39	4275.46	4474.89	4709.89	2501.92	3581.53	3865.36	3963.05	4897.61	7550.89	4373.89	5403.28	4366.01	4902.67	2666.68	2798.02
AT1G67230.1	LINC1 - little nuclei1	0.0357408	1.35614	182.22	3	3	71274.1	68161.5	43388.6	43097.7	46119.9	44435.9	31250.5	69681.5	49686.5	35785.2	23781.3	42690.2	36220.9	45729.7	48545.5	33331.8	30147.3	28134.9	35592.1	34147.9	28313.4	25501.6
AT3G43300.1;AT3G43300.2	ATMIN7, BEN1 - HOPM interactor 7	0.0360409	1.28566	662.17	11	11	116129	99578.9	177476	177654	160101	216343	182943	90006.2	191301	173698	205259	124921	130432	118694	144586	130292	98692.2	99831.2	135509	156486	136117	117105
AT3G01820.1	P-loop containing nucleoside triphosphate hydrolases superfamily protein	0.0365441	5.7082	31.16	1	1	0	0	7120.25	4381.15	9.96283	2637.59	1878.23	368.551	7832.26	2512.05	1326.59	0	0	0	98.6241	1303.04	0	10.9727	0	0	1099.57	2404.69
AT3G55770.1	GATA type zinc finger transcription factor family protein	0.036881	1.41086	42.73	1	1	14314.5	16186.4	24274.3	16145	17722.3	12458.6	5853.94	19969.2	19890.9	19624.2	13525.2	11778.4	11335	10685	10774.7	16183.2	5219.06	8893.4	15392.1	13018.7	11001.8	13274.9
AT4G00100.1;AT3G60770.1	ATRPS13A, RPS13, PFL2, RPS13A - ribosomal protein S13A	0.0372407	1.22181	107.04	4	4	115359	119475	107166	157654	114677	91537.2	85171.8	96513.3	88693.9	84466	70204.8	119141	95584.8	95274.4	66670.2	86205.4	90570.2	86583.9	63575.3	74083.9	71764	76151.1
AT5G02860.1	Pentatricopeptide repeat (PPR) superfamily protein	0.0375165	1.30641	26.02	1	1	16421.9	16907.5	9384.5	11101.3	10874.1	2885.42	3324.41	12047.2	2426.48	3213.63	1638.33	17664.1	9808.3	17472.9	13012.2	0	843.884	0	5677.42	4584.51	0	0
AT2G34170.1	Protein of unknown function (DUF688)	0.0375793	1.4975	23.02	1	1	12196.6	19003.6	16576.1	19649.5	10686.3	9966.76	5768.98	21145.1	10477.2	10748.6	6925.42	7338.52	12363.4	11978.5	12936.9	11356.7	9551.68	3725.52	7895.47	7114.76	6630.19	4697.16
AT1G09020.1	SNF4, ATSNF4 - homolog of yeast sucrose nonfermenting 4	0.0381631	1.26305	68.47	2	2	71655.7	66154.8	64845.7	120700	81715.1	118370	88850.8	44211	92112.8	83681.9	95293.2	72455.9	68594.7	69142.3	58185	60621.3	58173.9	76821.1	66569.2	69907.6	67473.8	66457.6
AT5G22060.1	ATJ2, J2 - DNAJ homologue 2	0.0381954	1.8046	306.97	7	1	18605.8	18722	20146.8	13508.8	15470	5639.63	3463.16	17536.8	11458.1	9290.85	4391.96	6878.42	10280.7	5519.86	9843.8	6715.74	7389.1	9284.41	5059.5	8538.14	2202.51	4888.65
AT4G29160.1;AT4G29160.2	SNF7,1 - SNF7 family protein	0.0389534	1.27138	128.87	3	2	294287	327838	239602	297810	264752	207770	181705	350532	275829	212765	138204	245733	205407	241292	218006	174640	223125	225372	164354	193329	136259	167812
AT1G64710.1	GroES-like zinc-binding dehydrogenase family protein	0.0390012	1.28396	49.02	1	1	19206.3	18678.3	30419.6	26343.3	17812.2	34662.2	40341.5	17856.8	22094.3	18745.3	31092	24200.3	21819.9	20135.4	20548.1	20864.6	18674.8	18805.6	18591.8	18172.4	15036.8	19084.9
AT3G25070.1	RIN4 - RPM1 interacting protein 4	0.0392331	1.96265	94.36	3	3	33787.9	15832.7	82392	77455	11257.6	35838.7	21289.7	28806.7	71803.7	73294.5	21395.1	18818.7	16842.4	14072.8	25693.3	33256.9	8889.93	14764.9	35554.1	28882	25252	19052
AT4G23040.1	Ubiquitin-like superfamily protein	0.039304	1.27673	683.62	16	15	4.00979e+06	4.07418e+06	2.72314e+06	3.62884e+06	3.01195e+06	1.85272e+06	1.89483e+06	3.89703e+06	3.19723e+06	2.59975e+06	1.99393e+06	2.5623e+06	2.49766e+06	2.39376e+06	2.52637e+06	1.94942e+06	2.39088e+06	2.37191e+06	2.41136e+06	2.33861e+06	2.25032e+06	2.06333e+06
AT4G18630.1	Protein of unknown function (DUF688)	0.0394434	1.29088	28.33	1	1	968779	879938	432154	993742	624703	807642	580932	687798	562398	509713	443346	500011	535556	566696	596405	603992	561222	556030	488095	451687	598859	344586
AT3G52860.1	unknown protein; Has 86 Blast hits to 86 proteins in 36 species: Archae - 0; Bacteria - 2; Metazoa - 41; Fungi - 13; Plants - 26; Viruses - 0; Other Eukaryotes - 4 (source: NCBI BLink),	0.0398889	1.32439	79.45	1	1	49822.9	57290.4	58084.6	43202.1	53145.7	39950.4	20465.6	56748.3	47748.6	53304.8	26753.4	38267.8	34881.7	39031	38580	29433.5	35257.9	33123.4	45848.6	31710.3	27373.3	28946.7
AT5G60840.1	unknown protein; Has 361 Blast hits to 333 proteins in 92 species: Archae - 2; Bacteria - 55; Metazoa - 145; Fungi - 36; Plants - 42; Viruses - 19; Other Eukaryotes - 62 (source: NCBI BLink),	0.0402928	1.31447	65.33	2	2	219558	196228	202137	168829	143091	131345	102512	301171	195045	175187	132699	79457.3	146848	158259	127689	97346.9	117601	177130	202053	159808	121378	109465
AT5G52310.1;AT5G52300.1	COR78, LTI78, RD29A, LTI140 - low-temperature-responsive protein 78 (LTI78) / desiccation-responsive protein 29A (RD29A)	0.0404175	1.28997	6615.94	88	86	2.7043e+08	2.69959e+08	2.00785e+08	2.51116e+08	1.91771e+08	1.41149e+08	1.15843e+08	2.69729e+08	2.05865e+08	1.81842e+08	1.23974e+08	1.73952e+08	1.76174e+08	1.53918e+08	1.5736e+08	1.38298e+08	1.61732e+08	1.53485e+08	1.82009e+08	1.54377e+08	1.45578e+08	1.2599e+08
AT3G03710.1	RIF10, PNP - polyribonucleotide nucleotidyltransferase, putative	0.0404673	1.28472	236.53	8	8	269514	273180	185111	188006	251952	175113	213465	467245	282005	292443	271474	131444	203208	192214	226028	189903	197867	185157	231479	324182	155615	196465
AT1G03760.1	Prefoldin chaperone subunit family protein	0.0413549	1.3106	391.56	9	9	156061	144078	188943	112208	105744	91721.5	71252.4	124010	136536	171148	95543.5	76486.1	94200.5	82890.4	110247	85674.4	64781.9	131209	101767	177323	71593.9	69941.1
AT1G44910.1	ATPRP40A, PRP40A - pre-mRNA-processing protein 40A	0.0415647	1.21895	279.54	5	5	209463	217885	207938	197504	156049	114595	115229	226790	175231	177538	147170	115237	139997	141049	149854	123199	136195	139234	150695	177994	175897	146606
AT4G00730.1	ANL2, AHDP - Homeobox-leucine zipper family protein / lipid-binding START domain-containing protein	0.0415656	1.63765	35.49	1	1	15723.5	18692.9	23384.3	25341.5	12192.5	9524.66	5820.74	9607.82	7480.54	8686.39	5261.16	9722.6	7331.51	12998.8	10522.8	8370.06	8099.81	7640.57	5498.33	6611.68	5012.51	4727.7
AT5G05520.1	Outer membrane OMP85 family protein	0.0416798	1.39086	225.48	5	5	624644	720592	653382	962639	543770	572999	376425	558161	352028	399500	268179	553042	495090	495247	489335	330990	414000	380079	375038	315324	223705	265263
AT4G27970.1	SLAH2 - SLAC1 homologue 2	0.0418292	1.30397	22.11	1	1	28154.6	31045.4	44871	58274.9	46094.7	49191	48935.2	27866.7	50190.8	34525.3	40268.8	47520.3	38138.8	43251.6	31770.3	30568.9	22996	18334.4	42820.7	39659.5	20556.8	16704.6
AT1G79680.1	WAKL10, ATWAKL10 - WALL ASSOCIATED KINASE (WAK)-LIKE 10	0.0418439	1.48938	48.39	2	2	15745.1	27692.8	22250.7	17366.6	20686.8	30830	29784.9	10966.2	14974	12586.5	8002.71	23133.2	16531.3	13184.7	17197.2	13689.6	15885.4	8497.89	12016.3	8273.07	6480.9	6703.93
AT4G17100.1	unknown protein	0.0421363	1.44942	63.89	2	1	586.754	2262.62	1343.45	980.394	1518.47	0	665.258	914.896	6263.24	4416.44	5888.43	0	0	547.166	0	16.5302	782.118	0	3966.8	6803.77	5021.48	0
AT4G23400.1	PIP1D, PIP1;5 - plasma membrane intrinsic protein 1;5	0.0425501	1.16901	135.07	4	3	79150.2	88630.2	63094.3	86007.6	97290.2	106138	88466.8	92975.2	97046.9	83145.3	119153	102445	77152.4	82028.7	93478.7	66453.9	71122.1	55957.8	92655.9	75179.2	75411.9	64478.5
AT3G27530.1	GC6, MAG4 - golgin candidate 6	0.0432297	1.23555	468.64	9	8	1.15144e+06	1.17573e+06	883765	858625	794314	680381	556468	1.22277e+06	969132	800934	604068	643945	647703	791950	825593	680876	725665	671566	741786	829847	673505	616393
AT1G08970.1;AT1G54830.1	HAP5C, NF-YC9 - nuclear factor Y, subunit C9	0.0433929	1.09885	293.1	5	4	298215	302477	279699	355050	267861	295291	279434	267355	284558	231763	256415	290104	251490	266487	263958	229449	294718	266733	238053	215856	264708	256056
AT2G40930.1	UBP5, ATUBP5, PDE323 - ubiquitin-specific protease 5	0.0445623	1.57981	20.68	1	1	64271.8	12420.8	75616.3	51549.2	11418.6	44444.7	16422	33631.7	41444.1	45651.1	47920.9	7212.42	19804.7	3904.38	1510.8	104976	7378.74	3609.21	29088.4	36818.1	34695.2	32548.6
AT3G53420.1;AT2G37180.1	PIP2A, PIP2, PIP2;1 - plasma membrane intrinsic protein 2A	0.0445667	1.58659	312.99	6	2	738600	865630	507085	1.56236e+06	798446	1.7386e+06	1.03849e+06	440271	366640	674256	659260	727010	705916	686960	695727	405996	670779	717740	164559	387868	394458	361102
AT1G78260.1;AT1G22330.1	RNA-binding (RRM/RBD/RNP motifs) family protein	0.0446001	1.41508	26.3	1	1	13336	12210.8	8356.48	15903.3	9687.02	18745.6	11804.9	7213.38	6880.72	8066.14	5660.2	7229.63	6717.07	11962.1	8268.42	6286.21	12112.3	9781.19	4583.27	3381.33	6145.74	6824.61
AT2G14740.1	ATVSR3, VSR3, VSR2;2, BP80-2;2 - vaculolar sorting receptor 3	0.044676	1.20359	247.24	6	1	26498.4	29838.4	28020.4	31638.5	21378.8	24064	20505.4	27273.9	34095.5	24099.6	22109.3	28308.6	24330.3	22332.5	28757.9	12091.7	25087.4	15826.9	24691.5	22818.4	19551.6	16752.4
AT5G60460.1	Preprotein translocase Sec, Sec61-beta subunit protein	0.0448325	1.28537	56.37	1	1	33348.4	31796.3	24245.3	27691.9	28945.4	26158.5	18732.2	18035.2	22733	17270.5	15975.4	24060.6	18269.5	22237.5	19964.2	19715.5	20639.4	24113.6	22148.7	10236	14460.2	10268
AT5G16820.1	HSF3, HSFA1B, ATHSFA1B, ATHSF3 - heat shock factor 3	0.0449633	1.31215	88.59	2	2	73465.9	62145.7	50682.5	74239.9	47281.3	46874.5	33915	59970.6	42012.1	37042.3	29645.5	47917	37254.8	45200.1	54411.9	30211.6	50120.7	43242.6	30635.9	32072	23025.2	30612.7
AT2G07707.1	Plant mitochondrial ATPase, F0 complex, subunit 8 protein	0.045191	1.2431	73.17	2	2	46522.2	38615.4	32308.7	52947.4	48875.9	72214.9	65523.4	32963.6	43366.7	36989	46343.5	42947.6	42122	36976.1	50770.5	33529.9	46538.1	32148.3	30812.2	30730	35112.6	33942.1
AT2G35530.1	bZIP16, AtbZIP16 - basic region/leucine zipper transcription factor 16	0.0452342	1.28609	49.05	2	1	74179.9	74582.8	74022.7	80703.8	52953.4	56721.6	43414.3	54085.8	53575.3	50212.3	29569.3	46862.8	31493.2	42686.1	46286.7	66761.2	39741.2	48648.2	37707.5	43686.7	62351.4	34535.9
AT5G50420.1	O-fucosyltransferase family protein	0.0455259	1.54502	28.6	1	1	4762.73	6134.78	3502.96	2610.14	4315.75	1297.92	2128.36	4040.37	2349.85	3019.97	1425.66	3778.08	3591.39	1521.92	2543.56	1105.31	1719.1	1320.4	2675.52	1759.44	1539.5	1480.12
AT5G62070.1	IQD23 - IQ-domain 23	0.0457717	1.48322	26.01	1	1	15284.2	22818.1	38897.8	17506.5	14199.7	25552.3	37019.8	59293.6	30223.3	21878.2	23322.7	18358.6	12378.6	4204.34	9359.11	57342.8	13810	10678.9	19734.4	20130.2	18958.1	21350.2
AT5G43470.1	RPP8, HRT, RCY1 - Disease resistance protein (CC-NBS-LRR class) family	0.0471194	1.99472	84.04	3	1	2740.76	3975.67	3944.39	13874.1	4075.74	24799.6	11286	3180.62	4903.75	4627.25	7359.83	6480.35	3201.96	2621.43	2425.58	1624.62	3758.14	4863.49	5650.18	2688.12	5127.94	4054.25
AT5G46630.1	Clathrin adaptor complexes medium subunit family protein	0.0474519	1.18107	99.97	3	3	44961.3	46793.4	57960.7	65476.1	42993.6	70060.7	57628.9	39996.1	63767.3	40251.6	50678.5	58733.3	51231.1	42407.2	39204.5	42646.4	53251.4	39761.4	39716.5	38768.9	41015.6	44826.5
AT1G64550.1	ATGCN3, GCN3 - general control non-repressible 3	0.0476686	1.1812	192.37	6	5	135582	114300	139027	179436	167851	131696	131170	96082.7	103750	109588	98091.2	123053	123731	112169	128085	112214	107851	97818.6	109855	93603.2	90075.9	92342.7
AT3G09200.1;AT3G09200.2	Ribosomal protein L10 family protein	0.0476924	1.24999	2004.19	26	11	2.5823e+07	2.75155e+07	1.36188e+07	2.05918e+07	1.71399e+07	1.56716e+07	1.47123e+07	2.14434e+07	1.60205e+07	1.27748e+07	1.35097e+07	1.81461e+07	1.55529e+07	1.73527e+07	1.73265e+07	1.08052e+07	1.48095e+07	1.53394e+07	1.21473e+07	1.40503e+07	1.1065e+07	1.24635e+07
AT5G58900.1	Homeodomain-like transcriptional regulator	0.0478665	1.49776	92.14	3	1	48812.5	56217	77243.5	79745.9	52878.9	41611.8	25560.4	44092.9	40764.3	38332.8	16494.7	53464.5	39428.9	43072.4	49426.3	25345.3	23559.4	20232.2	32247.9	32633.6	14259.9	14686.6
AT4G12800.1	PSAL - photosystem I subunit l	0.0482841	1.32798	57.42	2	2	65534	63808.5	68736.9	99381.1	76117.3	142988	150346	60821.6	73762.4	62724.3	110571	52368.3	57323.9	83487.7	86843.9	57312.7	79677.3	46207	71753	63405	70299.2	65362.9
AT2G32060.1	Ribosomal protein L7Ae/L30e/S12e/Gadd45 family protein	0.0483691	1.19077	199	4	4	452728	440023	296806	393852	315217	368632	391891	347698	354547	243736	270486	389800	268714	312471	357727	223968	369659	321814	234680	270954	234130	270792
AT5G44650.1	CEST, AtCEST - Encodes a chloroplast protein that induces tolerance to multiple environmental stresses and reduces photooxidative damage,	0.0483917	1.60566	78.62	2	2	101964	91332.7	41820.6	75625	48905.9	44797.1	28783.4	68715	36851.9	27087.4	18662.8	67342.4	53794.7	49695.3	59589.1	13021.9	30679.5	17263.1	20239.6	26625.4	12597.1	13204.8
AT2G42600.1	ATPPC2, PPC2 - phosphoenolpyruvate carboxylase 2	0.0488404	1.25376	114.94	4	3	72539.3	91956.2	47579.4	64264.5	54792.1	66517.6	75672.3	71973.4	53191	44996.3	40349.5	58714.2	57742.2	67193.9	63403	43104.4	37196	41993.1	62590.4	44015	34866.5	34607.2
AT3G58900.4	F-box/RNI-like superfamily protein	0.0489632	2.49352	52.36	2	1	5974.3	8913.45	2747.84	9696.67	6078.96	25693.4	18482.2	1618.45	2665.78	2630.87	2512.79	3226.9	7471.7	1671.48	2046.6	3937.5	2994.05	2439.89	2053.51	2283.17	4552.35	2219.26
AT1G64090.1	RTNLB3 - Reticulan like protein B3	0.0491572	1.46262	96.56	1	1	226991	245075	420013	578170	397601	217442	141322	358672	304319	367065	148091	275313	251936	201246	175271	242599	170508	129119	355576	189244	141704	195338
AT3G08030.1	Protein of unknown function, DUF642	0.0505502	1.74065	46.04	2	2	9692.71	2849.09	10287.1	5879.89	2046.29	3073.24	3419.15	18255.5	7937.48	12092	6001.47	3421.25	2312.88	2814.25	1939.21	6320.1	1332.28	1054.67	7462.6	15011	2340.12	2832.7
AT5G18490.1	Plant protein of unknown function (DUF946)	0.0506139	2.17791	33.46	1	1	5891.56	5357.78	3293.73	5383.64	5734.88	6965.7	6268.86	2800.52	1826.91	2772.69	4975.31	2400.96	4329.71	3631.98	4479.92	893.831	53.9724	0	2151.67	2064.74	2118.85	1415.98
AT4G21660.2;AT1G11520.1;AT4G21660.1	proline-rich spliceosome-associated (PSP) family protein	0.0515055	1.14957	678.32	12	11	2.12813e+06	2.16014e+06	1.65737e+06	1.94052e+06	1.5925e+06	1.42003e+06	1.32618e+06	2.34156e+06	1.89967e+06	1.61089e+06	1.45773e+06	1.41999e+06	1.5584e+06	1.56339e+06	1.58319e+06	1.54521e+06	1.73284e+06	1.38035e+06	1.66787e+06	1.56199e+06	1.52935e+06	1.45045e+06
AT5G16010.1	3-oxo-5-alpha-steroid 4-dehydrogenase family protein	0.0515948	1.50911	36.86	1	1	35902.1	23587.5	65919.2	63045.8	31677.8	54823.9	48195	12396.1	25832.5	32576.3	32805	38720.9	25739.2	30488.7	22104.1	30609.7	21461.6	20815.4	30687	22830.2	19285.6	20046.9
AT4G22670.1	AtHip1, HIP1, TPR11 - HSP70-interacting protein 1	0.0517441	1.20175	3333.33	41	39	1.51567e+08	1.48915e+08	9.30752e+07	1.41088e+08	1.10927e+08	9.98144e+07	8.23312e+07	1.50122e+08	1.12825e+08	1.02561e+08	7.94988e+07	1.06955e+08	9.97959e+07	9.81978e+07	1.00096e+08	7.85819e+07	1.05871e+08	1.03556e+08	1.00205e+08	8.73065e+07	9.16259e+07	8.68694e+07
AT3G56430.1;AT2G40800.1	unknown protein	0.0517742	1.29301	110.65	4	4	295437	247959	208601	260278	190805	142363	119716	304960	241251	179392	141053	199138	194754	204353	186203	130448	139693	116792	182919	152602	145700	150798
ATMG00160.1	COX2 - cytochrome oxidase 2	0.0518151	1.89355	60.58	1	1	22742.6	29336.3	27080.3	45549.5	48996.2	71458.1	88490.9	9819.17	39090.1	24804	44773.6	1966.75	43833	10654.3	82.6617	20838.8	2224.69	43740.2	24868.3	34959.9	24691.1	30920.4
AT2G01720.1	Ribophorin I	0.0521847	1.26451	129.66	3	3	57497.7	64000.6	101237	123819	116821	127937	107111	80917.6	116141	127335	143277	96196.8	86370.5	77371.4	69930.9	76010.8	71000.4	82003.3	97710.6	102678	67186.7	95711.3
AT4G08920.1	CRY1, BLU1, HY4, OOP2, ATCRY1 - cryptochrome 1	0.053418	1.1427	649.47	12	12	512941	536051	490984	525455	524564	392298	434197	677425	607084	587144	539168	468287	469750	436834	424830	360168	407346	412883	660180	527789	492539	438981
AT5G55670.1	RNA-binding (RRM/RBD/RNP motifs) family protein	0.053537	1.19661	50.46	2	2	93184.7	81750.9	108169	89607.3	67377.8	85591	67573.3	74203.7	61101.9	57766.8	54430.4	87817.8	63030	69699.9	60050.5	76345.8	52979	68673.8	66283	53261.7	52162.8	52310.5
AT4G15110.1	CYP97B3 - cytochrome P450, family 97, subfamily B, polypeptide 3	0.0538516	1.22853	202.22	5	4	93530.1	134512	82285.1	127594	109761	153506	162448	101378	155957	130548	172539	134901	121963	114308	105355	62882.2	80800.4	107913	114779	100531	114437	101291
AT4G10840.1;AT4G10840.2	Tetratricopeptide repeat (TPR)-like superfamily protein	0.0539008	1.33565	126.37	2	2	53116.9	63430.5	55368.4	62167.7	74666.8	65195	65775.4	92446.9	132374	96534.8	124525	47534.8	53092.7	51045.8	65156.1	33260.3	28652.9	66432.3	85026.9	87451.8	70380.5	75015.8
AT1G01320.1	Tetratricopeptide repeat (TPR)-like superfamily protein	0.0548939	1.24285	1431.92	25	24	5.36643e+06	5.30798e+06	4.03691e+06	4.67872e+06	3.61496e+06	2.90583e+06	2.40718e+06	5.61728e+06	4.19338e+06	3.72287e+06	2.64723e+06	3.26887e+06	3.33765e+06	3.1193e+06	3.23123e+06	3.04867e+06	3.31989e+06	3.10771e+06	3.45775e+06	3.55826e+06	3.273e+06	3.08151e+06
AT5G45510.1	Leucine-rich repeat (LRR) family protein	0.0549297	1.26583	92.96	3	1	46444.8	51858.1	55630.5	72546.1	62494.6	40681.3	28707.1	54949.2	47669.6	56727.1	34073.4	54327.4	51445.7	44684.8	48995.9	37483.7	33113.1	37593.1	42093.6	37231.7	27339.4	21596.1
AT2G17790.1	VPS35A, ZIP3 - VPS35 homolog A	0.0553115	1.32558	188.43	4	4	44263.8	45050.4	61466.6	80837.6	68929.1	134328	85290.2	46763	53622.1	57760.7	97755.3	55242.8	53144.5	55010.4	59074.1	49438.3	56359.6	45843.7	59412.6	55494	44321.8	52111.1
AT5G28740.1	Tetratricopeptide repeat (TPR)-like superfamily protein	0.0554458	1.28776	117.12	3	3	284025	270153	202713	223539	149701	145990	139744	230795	165173	134265	108947	157097	156534	176924	190465	137075	148330	141757	112825	142671	98613.8	133541
AT1G03350.1	BSD domain-containing protein	0.0569847	1.23427	576.09	10	9	1.0909e+06	1.04258e+06	729963	885323	718830	678560	469386	1.08274e+06	699291	693863	615546	467095	693540	691738	721382	670979	634983	579002	660763	796949	447097	690854
AT2G44160.1	MTHFR2 - methylenetetrahydrofolate reductase 2	0.0571548	1.38913	94.09	3	2	524200	533430	463950	511566	421835	213978	231584	398315	293572	344675	182110	291955	252130	249041	375879	317350	334321	268386	185019	391573	124698	174976
AT4G25940.1	ENTH/ANTH/VHS superfamily protein	0.0577363	1.36006	50.18	1	1	112144	110226	58367.4	40659.3	83559.1	62560	49169.8	106503	89846.5	64452	46066.4	45089	72455.2	70091.8	61791	37797	58990.5	58876	61724.7	68267.8	39185.1	31260.9
AT1G52320.2	unknown protein	0.05809	1.36851	205.14	3	3	213106	242975	211860	174141	182530	96769.5	101335	179758	124027	147016	70875.7	141840	124548	155033	135889	106430	115642	104013	113638	120601	86060.4	70971.5
AT2G42320.1	nucleolar protein gar2-related	0.0583862	1.49797	86.24	1	1	35348.9	31995.2	28852.5	43198.6	27679.3	8717.97	14947.1	24589.9	22890.4	17996.8	13493.5	21705.6	27389.8	24081.7	24094.6	8013.01	10147.7	6268.82	15947.6	18611	10657.8	13132.7
AT5G11490.1	adaptin family protein	0.0584688	1.27681	319.92	8	6	89803	98523.7	128063	145672	115120	187881	154835	61520	124487	88404.4	96469.6	121798	88116.3	71573.6	77541.1	118585	81718.9	84076.6	84377.7	101260	86104.2	95785
AT1G29530.1	unknown protein	0.0586961	1.91032	23.33	1	1	24527.9	22763.4	67807.2	51203.9	13747.1	58022.8	7281.22	11109.6	16661.3	24614.4	12476.9	12525.3	10121.6	9083.45	10389.9	35016.3	16754.3	9113.6	19072.4	24741.2	8295.95	7275.7
AT5G16730.1	Plant protein of unknown function (DUF827)	0.0592426	1.44407	82.75	2	2	33564.3	40563.3	61479.4	50600.9	29817.4	37384.9	22331.3	96882.3	46661.6	82425.7	40676.5	31852.6	19393.2	23469.3	23195	44329.3	23629.9	21968.8	50462.8	65071.3	21077.5	51146.4
AT2G41500.1	LIS, EMB2776 - WD-40 repeat family protein / small nuclear ribonucleoprotein Prp4p-related	0.0594442	1.19921	35.24	1	1	30536	33402.6	19584.6	32489.5	24025.4	25743.2	26357.1	35593.6	21833.3	18813.5	20941.1	16767.8	19070.4	16355.1	23415.6	19688.9	27217	27584.6	19824.1	23502.3	23343.1	24490.1
AT4G22520.1	Bifunctional inhibitor/lipid-transfer protein/seed storage 2S albumin superfamily protein	0.0599115	1.32	23.99	1	1	21761.2	21878.7	20015.6	19622.4	16688	12858.6	12732.8	13996.4	11546.6	13718.9	7386.68	15918.9	14709.4	19395.5	16590	9997.99	7884.33	12641.7	9167.1	8635.05	8354.26	7164.87
AT4G20720.1;AT1G05090.1	dentin sialophosphoprotein-related	0.0600231	1.37394	320.84	7	7	279235	301884	207161	181173	233230	93365.5	139790	363480	302811	231513	161123	166308	195258	160717	182748	140178	123459	105895	223890	199437	163231	154657
AT5G35620.1;AT5G35620.2	LSP1, EIF(ISO)4E, LSP, EIF4E2, eIFiso4E - Eukaryotic initiation factor 4E protein	0.0604264	1.28337	43.63	1	1	7359.45	6743.33	6827.18	8866.23	8016.12	8586.89	12343.9	4375.69	6451.92	8305.15	5163.61	6493.66	5625.29	4792.47	5814.64	10314.1	7160.71	8208.18	3810.97	5472.8	4063.31	2947.9
AT2G03150.1	emb1579 - ATP/GTP-binding protein family	0.0605273	1.43662	77.28	3	3	30422	38681.7	55776	61138.9	33360	32077.9	11982	30348.5	34126.6	32068.8	18826.4	25862.7	16901.8	17482.3	21769.3	44305.6	18562.8	21634.6	18456.5	28296.3	27760.6	22647.4
AT2G34970.1	Trimeric LpxA-like enzyme	0.0609662	1.45739	23.28	1	1	28472.1	35104.3	20605.3	23206.4	28376.9	40003.5	27978.4	12827.2	13722.2	11483.6	11667.1	34242.2	20773.8	16873.2	17829	11430.4	19639.3	9178.49	11386.4	8347.06	13099.6	11105.2
AT1G21170.1	SEC5B - Exocyst complex component SEC5	0.0612973	2.26514	120.48	3	2	14977.4	15211.8	100279	48902.8	8850.79	27739.1	6293.51	7855.14	11063.3	14624	12656.3	7773.1	5671.3	8879.35	10183.6	28550.1	5299.78	5563.11	7288.81	16345.2	5636.38	17324.2
AT5G23860.1	TUB8 - tubulin beta 8	0.0617546	1.29637	2617.96	43	1	107869	83272.3	111100	172764	111244	172715	111933	60401.6	73521.8	96062.2	87661.4	91546	94006.8	98298	127343	83146.2	84868.6	81383.5	62271.4	64469.2	56126.7	73364.9
AT5G20280.1;AT5G11110.1	ATSPS1F, SPS1F - sucrose phosphate synthase 1F	0.0620056	1.18582	320.45	7	6	152178	161663	178420	221541	174835	186594	153262	247069	290518	208500	208864	147149	144904	161504	142110	139979	144332	128917	216613	222882	203051	189846
AT2G44310.1	Calcium-binding EF-hand family protein	0.0624014	1.15571	223.03	4	4	502924	460645	412381	494800	427770	456011	495693	402136	330563	350654	414112	446641	456833	444076	449871	348764	319329	398075	308567	383795	216122	335972
AT5G03290.1	IDH-V - isocitrate dehydrogenase V	0.0628074	1.29957	148.17	3	3	141279	171645	149279	218516	134289	185910	149875	155817	99592	93743.3	70696.6	134290	126838	135471	107047	138622	130244	107375	74509.4	94629.7	85368.8	74195.1
AT3G14075.1	Mono-/di-acylglycerol lipase, N-terminal;Lipase, class 3	0.0630609	1.83265	106.78	2	2	32252.7	30449.5	23555.7	38592.5	18712.7	12471.1	16729.2	92943.2	111150	74826.7	41757.4	10315.2	15686.7	14361.6	19901.4	6938.1	18760.6	18076.8	57064.3	58066.3	32408	17670.6
AT5G14780.1	FDH - formate dehydrogenase	0.063892	1.36377	164.48	3	2	22306.7	14472.4	40240.9	44736.9	22418.3	51451.1	41083.5	28831.8	26780	37469.5	26066.4	21686.3	20380.7	16944.3	14661.5	35364.9	40686	24324.5	20138.8	34696	12544.4	19510.1
AT1G34910.1	unknown protein	0.0639901	1.54992	27.79	1	1	46372.3	47682.9	26568.2	24506.3	30733.2	11847.2	8469.54	23199.2	12696.4	10218.4	4010.55	27891.6	32238.8	36453	37258.8	2605.31	418.425	818.555	5656.55	15397.4	175.239	0
AT4G26680.1	Tetratricopeptide repeat (TPR)-like superfamily protein	0.0642205	1.24589	28.51	1	1	21663.3	21263.5	23797.6	34737.8	27524.9	37958.4	31479	16638.3	36483.6	39066.4	24668	21608.5	30888.7	24419.1	23870	21660	17259	22652.9	24219.3	30513.7	19388.6	16576.7
AT5G03415.1	DPB, ATDPB - Transcription factor DP	0.0644144	1.68504	67.39	1	1	3062.99	11489.7	12214.3	13244.9	4274.59	2764.25	4171	10690.1	14211.4	8250.33	5108.43	1199.66	3714.29	1968.87	7710.76	5145.89	3608.64	2852.23	6427.32	9526.67	6973.61	3975.91
AT1G22450.1;AT4G28060.1	COX6B, ATCOX6B2 - cytochrome C oxidase 6B	0.0646017	1.2776	278.17	6	6	1.34264e+06	1.39939e+06	888733	1.31038e+06	906288	658661	530258	1.44729e+06	1.10719e+06	880675	808122	892921	853842	835432	788633	673621	740994	822040	794542	981657	705575	739500
AT4G01810.1	Sec23/Sec24 protein transport family protein	0.0651431	1.56049	221.77	4	3	8723.34	7344.55	7925.67	8678.75	11296.5	13805.3	15825.3	10724.9	28034.6	22307.1	33639.1	3471.09	9488.51	5255.25	4098.44	6214.16	8425.01	6026.82	20361.4	16602.9	15555	12355.4
AT3G04660.1	F-box and associated interaction domains-containing protein	0.0653113	1.25819	21.43	1	1	13908.7	19542	15062.9	21001.3	20211.6	14341.5	15450.6	21823.8	16619.6	28222.5	14518.4	9559.44	19540.3	15596.9	27409.6	11005.5	8454.38	23456	7768.43	20369.2	8661.99	7695.61
AT2G45140.1	PVA12 - plant VAP homolog 12	0.0657408	1.59268	133.66	2	2	38360.9	36522.9	48808	67256.1	36560.9	23513.9	17540.5	22584.1	17465.7	26065.3	9132.45	16876	21070.9	24930.1	27152.7	27468.4	24002.7	24567.5	13984.8	13983.9	11865.5	9966.78
AT5G11710.1	ENTH/VHS family protein	0.0666211	1.53746	177.92	4	2	17411.6	15601.4	13147.3	6005.16	15158.1	4379.91	9912.03	24072.9	17875.5	14390.7	7383.29	12043.4	10273.6	7209.06	2985.62	5441.21	7615.02	14175.8	9194.9	10521.4	8567.44	6503.91
AT2G31610.1	Ribosomal protein S3 family protein	0.0667762	1.45077	428.29	9	1	9844.18	6774.87	2599.19	11156.2	8594.29	13580.3	8320.65	4181.4	7425.97	6005.56	7946.63	8063.71	8788	7522.89	7637.7	3092.29	2742.59	5117.07	5374.08	4854.78	2833.84	3547.86
AT2G21160.1;AT2G21160.2	Translocon-associated protein (TRAP), alpha subunit	0.0672116	1.22198	103.33	2	2	316219	299076	318998	299231	290832	172763	152343	330741	315639	271980	218565	276055	262645	229207	232376	168392	181174	210588	276050	222656	185675	199077
AT1G31230.1	AK-HSDH I, AK-HSDH - aspartate kinase-homoserine dehydrogenase i	0.0673154	1.34824	286.08	7	2	19314.2	19292.9	29618	24971.2	29489.9	42560	35079.6	37166.5	62172.4	42335.3	50855.1	26639.8	21232.4	33401.6	21171.1	19699.2	24871	24372.4	38760.8	38142.5	26326.2	16766.9
AT1G32640.1;AT2G46510.1	ATMYC2, RD22BP1, JAI1, JIN1, MYC2, ZBF1 - Basic helix-loop-helix (bHLH) DNA-binding family protein	0.0679705	2.18165	61.33	2	2	3576.6	1701.49	4663.37	534.321	1380.6	2147.65	2406.26	1707.38	1668.72	2246.68	338.677	2030.87	410.311	244.267	296.621	2282.62	0	309.389	1425.16	1688.68	788.948	777.656
AT5G07380.1	unknown protein; Has 84 Blast hits to 81 proteins in 31 species: Archae - 0; Bacteria - 0; Metazoa - 42; Fungi - 0; Plants - 41; Viruses - 0; Other Eukaryotes - 1 (source: NCBI BLink),	0.0679736	1.50944	26.26	1	1	9888.62	9077.42	3238.08	6413.69	5438.57	5180.14	3356.57	8568.14	3958.98	4185.29	1883.08	3612.49	4309.97	4335.48	5261.57	3081.13	3940.63	2101.96	2950.05	2950.63	4507.69	3485.63
AT1G07020.1	unknown protein; Has 39 Blast hits to 39 proteins in 17 species: Archae - 0; Bacteria - 0; Metazoa - 6; Fungi - 3; Plants - 28; Viruses - 0; Other Eukaryotes - 2 (source: NCBI BLink),	0.0681077	1.34636	35.4	1	1	13615.5	9119.45	10932	9977.87	10086.1	5193.21	6739.96	10355.4	6310.41	6623.48	3836.06	6217.1	7743.49	7501.05	6131.53	6130.79	4400.48	9552.84	7605.39	5240.7	4508.1	3887.38
AT4G21180.1	ATERDJ2B - DnaJ / Sec63 Brl domains-containing protein	0.0682196	1.38841	58.69	2	2	84650.1	109234	49096.8	69158.6	45408.9	38629	37984.6	104516	56138.3	46080	35712.8	61563.5	48271.4	37661.2	26244.6	30698.4	42310.5	40476.8	41421	59971.4	45400.2	53308.8
AT3G16240.1	DELTA-TIP, TIP2;1, DELTA-TIP1, AQP1, ATTIP2;1 - delta tonoplast integral protein	0.0682262	1.2015	368.42	5	5	549766	534474	576375	533000	614566	668017	791305	905874	826569	725062	1.02133e+06	538179	561635	538208	517078	472224	487043	435743	929599	739761	557949	669789
AT1G49040.1	SCD1 - stomatal cytokinesis defective / SCD1 protein (SCD1)	0.068288	1.23554	21.35	1	1	76168.9	74310.6	53279.3	48771.3	75087.2	73713.7	79073.5	96950.9	73140.6	107399	75607.6	48561.3	65997.9	55014.1	58847.5	84907.4	47947.8	113350	29188.3	61464.3	38206.7	71120.2
AT5G58140.1;AT5G58140.4	PHOT2, NPL1 - phototropin 2	0.0688957	1.11753	1000.27	17	10	694061	766929	754560	1.06286e+06	754555	884505	673104	861243	795121	689255	621683	677010	686858	772886	711019	653439	851142	637831	616556	688571	759053	603484
AT1G29150.1	ATS9, RPN6 - non-ATPase subunit 9	0.070088	1.14987	727.19	13	13	790021	733509	805750	908892	1.08834e+06	1.15316e+06	1.22272e+06	675547	887733	899724	1.07668e+06	847431	902474	898865	866538	728329	805072	831770	763691	897953	655468	709607
AT5G49460.1	ACLB-2 - ATP citrate lyase subunit B 2	0.070606	1.21152	633.59	12	4	46226.1	39689.3	63174.3	71591.3	66145.5	71784.3	83970.7	64388.2	75403.2	75301.7	106342	54008.4	52862.1	54447	59079	53853.6	50830.6	49622.8	66581.6	67009.1	59661.6	62669.4
AT1G64790.1;AT1G64790.2	ILA - ILITYHIA	0.0712846	1.16034	414.7	10	9	157924	145018	125588	116556	120771	159012	205232	157460	122167	146906	194398	143739	134157	166516	141422	108039	115885	131137	103248	127961	98743.9	152043
AT1G05520.1	Sec23/Sec24 protein transport family protein	0.0715663	1.2929	243.24	5	3	63360.9	55181.7	86282.8	92121.1	93365.9	89875.1	101151	107302	148744	132947	153071	52575.7	66163.7	77249.4	65313.4	64661.8	59185	49803.7	115168	110882	110582	97320.8
AT1G55450.1;AT3G54150.1	S-adenosyl-L-methionine-dependent methyltransferases superfamily protein	0.0719893	2.03282	96.75	3	3	5574.07	9648.93	16907.5	37238.6	4015.73	54192.3	14220.7	9428.37	24553	22177.3	38434.3	7473.93	6331.76	5289.73	4398.01	14025.1	7658.88	3354.22	15245.8	15363.3	15975.6	21170.6
AT4G12770.1	Chaperone DnaJ-domain superfamily protein	0.0726515	1.33683	376.32	7	1	461711	423192	519137	510265	416333	202815	211529	543044	592402	472383	268749	355666	339723	336393	309956	188533	274843	254672	477691	372431	274668	272518
AT1G63680.1	ATMURE, PDE316, MURE - acid-amino acid ligases;ligases;ATP binding;ATP binding;ligases	0.0728905	1.25759	500.46	9	9	1.19298e+06	1.158e+06	655989	687750	926845	591736	742112	1.58541e+06	1.26506e+06	938955	991455	704269	720145	839196	846578	582776	638730	806009	893981	881846	774831	848839
AT3G05970.1	LACS6, ATLACS6 - long-chain acyl-CoA synthetase 6	0.0729642	1.28129	130.37	2	2	133263	115455	73813.9	103097	65792.8	135656	72833.5	57078.6	63223.6	56236.2	66211	73307	75925.9	60141.8	59654.4	63709.1	75359.4	57535.9	64315.2	74058.7	61706.8	69996.7
AT1G10580.1	Transducin/WD40 repeat-like superfamily protein	0.0731399	1.61347	72.55	1	1	102043	98895.6	70381.6	76456.9	68161.4	34007.8	25429.5	150905	182767	98260.8	49602.6	32707.2	45638.8	38773.8	50656.7	36991.8	36284.2	27082.8	88937.9	96297.5	65231.3	74475.5
AT5G12110.1	Glutathione S-transferase, C-terminal-like;Translation elongation factor EF1B/ribosomal protein S6	0.0732773	1.33024	253.92	4	1	71651.4	69240.2	36787.6	49040.7	31635.7	41237.6	27246.2	94171.9	58703.5	50034.7	39238.3	43165.1	32525.8	36552.3	39784	36564.7	30324	35393.1	46978.4	44296.4	40288.8	41861.4
AT2G43160.1	ENTH/VHS family protein	0.0742414	1.22306	455.59	8	6	343357	331021	234087	333206	332735	191470	252790	436151	499325	364988	338623	230905	285155	223869	270454	206277	266877	269285	358801	290141	343137	245757
AT5G58010.1	LRL3 - LJRHL1-like 3	0.0743797	1.34791	20.62	1	1	15542	12856.6	11583.5	15284.3	25605.9	10153.7	24413.5	18004.4	15709.1	24492.7	19240.9	8136.05	16586.1	10192.9	12342.7	9775.29	13194.7	14169.5	21935.1	17892	2676.55	16199.3
AT1G12850.1	Phosphoglycerate mutase family protein	0.0752123	1.46159	20.71	1	1	39044.2	40169.5	20718.1	27802.3	23264.6	8745.29	19426	33279.7	37546.2	18034	12803	18626.7	14801.6	21457.9	23216.8	15711.6	15022.1	19123.6	17917.3	21921.2	10654.1	13688.7
AT1G29350.1	Kinase-related protein of unknown function (DUF1296)	0.0755039	1.24858	1042.13	19	4	190815	168748	200363	379900	140321	228972	157912	174923	165930	153994	140177	156654	119207	156701	219317	170886	184359	169704	143854	137563	111853	113456
AT1G66680.1	AR401 - S-adenosyl-L-methionine-dependent methyltransferases superfamily protein	0.0758296	1.17185	39.45	1	1	159087	121160	125082	159575	127501	90551.4	90773.8	139348	128202	115981	79541.9	92014.2	107401	105606	112949	93329.6	122021	101480	91783.6	113183	92795.7	108201
AT4G20260.1	ATPCAP1, PCAP1 - plasma-membrane associated cation-binding protein 1	0.0763955	1.47576	24.83	1	1	4011.79	3338.58	14223.2	6165.97	6324.59	3050.88	2851.02	4083.3	5110.16	5235.37	3511.49	4660.02	7182.57	3192.54	3153.48	4882.38	1312.05	873.759	5956.29	4751.17	1386.4	1887.63
AT4G34910.1	P-loop containing nucleoside triphosphate hydrolases superfamily protein	0.076657	1.63789	42.36	2	1	34298.5	32469.8	29366.8	24067.2	19905.4	10380.1	6577.18	30978.9	17566.2	23080	6548.27	21785.1	16521.4	15218.6	17320.2	11855.5	13548.5	11092.4	12704.3	12486.2	6551.04	4539.48
AT3G29400.1	ATEXO70E1, EXO70E1 - exocyst subunit exo70 family protein E1	0.0768542	2.37718	20.86	1	1	503.066	4014.24	1253.18	1598.58	4021.77	1800.06	2700.34	5139.96	1093.79	1841.39	2022.63	781.145	1056.05	661.244	1820.13	924.405	504.197	0	1772.19	939.909	1703.58	769.852
AT5G61720.1	Protein of unknown function (DUF1216)	0.0773254	1.35778	21.31	1	1	80060.1	84238	100643	181008	119922	79880.6	55383	103976	61972.5	95254	44419	106564	87871.8	81736.8	58616.1	62108.4	57873.7	34606.6	97825.8	54531.5	42843.3	56894.8
AT1G58100.1;AT1G58100.2	TCP family transcription factor	0.0786394	1.38714	41.98	1	1	50694.4	46544.2	39193.8	52689.1	39593.8	39561.8	25749.7	53647.9	25459.8	19440.3	14726.7	41969.1	27809.3	32863.1	30328.6	24588.1	23101.1	25945.8	22599.1	25326.4	20866.6	18230.1
AT3G63410.1	APG1, VTE3, IEP37, E37 - S-adenosyl-L-methionine-dependent methyltransferases superfamily protein	0.0802063	1.18232	410.5	8	8	452303	450344	624952	638774	541740	555940	453134	588633	913252	675627	736464	468515	489818	420598	445474	434773	401668	476776	747946	613238	589603	520180
AT1G48850.1;AT1G48850.2	EMB1144 - chorismate synthase, putative / 5-enolpyruvylshikimate-3-phosphate phospholyase, putative	0.0802312	1.10538	128.19	3	3	108643	101948	125483	106850	114000	110953	102136	78002.4	107044	88134.2	98646.6	109981	102199	91250.3	96456.5	92078.9	79861.2	109567	98355.5	86501.4	72345	94385.1
AT2G24550.1	unknown protein	0.0803187	6.40252	26.1	1	1	99.7293	728.168	5797.49	14016.5	35.7339	0	364.776	7506.01	6354.35	4699.47	5450.45	180.538	3.1879	35.0505	0.858258	59.8671	4236.56	9.96493	24.4519	915.491	899.311	671.419
AT4G32605.1	Mitochondrial glycoprotein family protein	0.0812906	1.32702	30.92	1	1	46604.7	35402.9	55521.1	74926.8	42761	82955.9	42371.2	25960	33104.5	38789.8	35463.3	49354.5	49547.3	22416	24797.7	43077.1	44105.7	15490.7	43351.1	32716.5	34375.6	27997
AT4G24680.1	MOS1 - modifier of snc1	0.0813886	1.28213	172.74	2	2	99933.9	99851.5	121859	139235	109863	73699.9	76512.2	208421	180705	157463	106983	69263	70067.4	95118.3	112706	104723	91241.9	98048.7	108550	143919	74952.4	103473
AT5G61790.1	CNX1, ATCNX1 - calnexin 1	0.0817488	1.21899	1207.82	17	12	7.1826e+06	6.11551e+06	5.13596e+06	5.04384e+06	4.27011e+06	3.4113e+06	3.29391e+06	7.35644e+06	5.36385e+06	4.85414e+06	3.61669e+06	4.2089e+06	4.54682e+06	4.28926e+06	3.69807e+06	3.42765e+06	3.45891e+06	4.17508e+06	5.66528e+06	4.04606e+06	4.43484e+06	3.69709e+06
AT3G61430.1	PIP1A, ATPIP1, PIP1, PIP1;1 - plasma membrane intrinsic protein 1A	0.0818353	1.3133	206.81	4	1	29321.4	23515.2	49418.3	69635	43877.2	68214	66347.4	30519.5	54414.1	45310	59359.1	46553.3	30834.9	31617.9	30512.8	36361.9	58051.4	30485.7	32056.7	33310.4	42732.4	38607.8
AT4G31080.2;AT4G31080.1	Protein of unknown function (DUF2296)	0.0822104	1.31764	56.92	1	1	23876.1	22188.6	19924.8	27508.2	14413.4	15602.2	8197.1	20904.3	24591.2	19007.6	11060.1	14480.2	17515	8217.88	11926.9	14074.1	10469	11686.6	19195.9	26245.9	10913.9	12581.9
AT2G01660.1	PDLP6 - plasmodesmata-located protein 6	0.082978	1.29969	22.96	1	1	1.76804e+06	1.8887e+06	1.70185e+06	1.87484e+06	1.32841e+06	934528	743500	2.19621e+06	2.21758e+06	1.79683e+06	1.12165e+06	1.32391e+06	1.14141e+06	991326	1.02467e+06	854626	1.31931e+06	1.01377e+06	1.7838e+06	1.15455e+06	1.52224e+06	1.39066e+06
AT1G49340.1	ATPI4K ALPHA - Phosphatidylinositol 3- and 4-kinase family protein	0.0831097	1.77538	65.25	3	1	45023.9	49419.5	25858.7	43763	32655.5	6775.51	12480.8	84242.6	70591	56099.6	32079.5	22232.3	32821.1	16895.8	24013.3	3777.53	13925.7	13061	58792	32783.7	16372.7	23855.6
AT5G61000.1	RPA70D, ATRPA70D - Replication factor-A protein 1-related	0.0832165	1.26816	21.6	1	1	21748.5	20178.1	33108.8	24381.6	24289.4	34884.9	21355	14889.5	13831.3	15625.1	17761.7	30311.7	20858.6	20155.4	17766.9	20856.3	13646	18418.7	13826.3	13630.6	10645.2	10754.9
AT3G01510.1	LSF1 - like SEX4 1	0.0838789	1.14594	161.46	5	4	62178.2	69522.3	73222.4	79796.6	73487.2	77376.6	76556.5	71196.6	109446	74530.2	101672	70250	95786.7	53695.2	72699.2	54740.3	56574.9	58995.5	91220.8	79505.2	62997.7	61852.8
AT5G24280.1	GMI1 - gamma-irradiation and mitomycin c induced 1	0.083956	1.4356	24.79	1	1	176929	171589	113072	167145	72987.3	96217	55599.8	100740	74917.8	83359.4	42907.2	75978.2	100280	106590	113105	64014.8	62300.2	72349.4	75268	59790.2	40038	35149.8
AT4G12300.1;AT4G12320.1	CYP706A4 - cytochrome P450, family 706, subfamily A, polypeptide 4	0.084291	1.94882	40.2	1	1	2105.55	2016.07	568.122	6160.61	2419.81	9498.74	4654.57	2094.38	3975.14	2909.18	6605.95	2180.61	134.899	1895.61	2185.72	864.396	1917.16	3233.82	2761.59	2373.09	1683.93	2838.02
AT1G72640.1	NAD(P)-binding Rossmann-fold superfamily protein	0.0843368	1.30411	239.49	4	4	47155	54143	59717.3	44563.5	31047.7	43953.9	54588.7	103049	77806.2	82081.4	78008.6	44159.8	36666.8	36508.9	46681.3	42627.3	25684.9	40474.4	65371.4	63507.5	54113.3	62654.1
AT3G46970.1	ATPHS2, PHS2 - alpha-glucan phosphorylase 2	0.0848071	1.17513	341.62	8	7	157051	139058	184792	201486	190709	255755	235336	164241	234679	205864	298476	165939	204427	164407	138311	182352	182602	131225	197784	187727	205656	169096
AT5G13020.1	Emsy N Terminus (ENT)/ plant Tudor-like domains-containing protein	0.0852501	1.53926	102.24	3	3	35411.7	31150.1	29133.6	17229.4	20782.4	15507.2	11989.9	70206.2	43642.4	33130.3	13817.5	6811.12	10085.5	13210.6	14328.1	18596.3	21138.6	13214.9	38679.6	25316.6	26890.3	20920.2
AT4G27320.1	ATPHOS34, PHOS34 - Adenine nucleotide alpha hydrolases-like superfamily protein	0.0857448	1.30859	314.29	6	3	1.07584e+06	985608	740572	630521	581250	627244	483720	831419	432154	430917	338952	585521	692950	526503	525096	497481	509334	559891	417166	407775	415039	333397
AT4G34730.1	ribosome-binding factor A family protein	0.0868571	1.24046	180.92	4	4	252387	231118	272812	388188	243139	244650	183800	457708	429780	382748	267360	184337	224065	253255	239332	177074	237350	204401	268226	301013	321850	292677
AT1G77590.1;AT2G04350.1	LACS9 - long chain acyl-CoA synthetase 9	0.087096	1.41667	93.96	3	3	15484.2	11660.5	16252.1	31620.2	19082.7	44799.6	22898.8	8957.59	22115.3	25276.2	28473	17773.2	19210.8	15061.9	15588.4	12988.3	9690.82	12648.6	21474.9	14957.4	19355.1	15334.5
AT4G19710.1	AK-HSDH II, AK-HSDH - aspartate kinase-homoserine dehydrogenase ii	0.087856	1.28663	283.72	7	2	18866.3	19191.7	11365.4	20265.2	18823.8	36036.7	27797.1	12683	18061.9	18226.7	28252.6	22859.7	15435	14330.7	16237.2	11208.6	19138.7	22985.6	14249.8	17188.9	9607.21	15186.7
AT3G58110.1	unknown protein	0.0880658	1.38584	76.95	1	1	24901.5	28527.9	20256	25047	22971.3	11991.1	17927.8	48941.8	53853.2	28703.3	31765.7	12355.1	17880.2	14592.6	21184.8	10479.3	17356.7	18121	26986.1	31305.4	24635.2	32320.4
AT1G06190.1;AT1G06190.2	Rho termination factor	0.0881754	1.23146	240.69	5	5	776650	807976	788959	925239	541554	745309	549022	606370	468464	458558	381415	618930	521441	563056	633034	652328	498113	547533	468858	453731	453823	313669
AT5G63290.1	Radical SAM superfamily protein	0.0887218	4.48326	21.06	1	1	0	890.931	4080.75	0	1078.34	0	588.554	2985.36	1947.44	3925.44	0	874.881	0	0	0	0	9.76226	0	0	2305.22	266.729	0
AT3G09560.1	ATPAH1, PAH1 - Lipin family protein	0.0891507	1.2093	166.22	4	4	98376.5	100605	111623	143429	92313	87717.8	68593.4	154902	129717	119241	144306	66278	72719.9	86057.8	79622.5	68399.6	76023.5	89728.7	122512	135316	124031	113648
AT1G53210.1	sodium/calcium exchanger family protein / calcium-binding EF hand family protein	0.0903363	1.14947	39.38	1	1	159394	169755	125454	195339	154742	168238	207040	113370	189440	132059	210370	131849	160924	166150	168311	128972	147672	154258	125895	124361	140763	138707
AT1G09270.1	IMPA-4 - importin alpha isoform 4	0.091337	1.39133	335.49	7	5	39606.9	58498.1	139021	122760	159468	140100	87855.6	75766.9	65048.2	101839	151822	76301.4	60223.4	62416.9	68506.5	104228	62376.2	70906	73761.9	84966.4	69519.2	87438.2
AT4G05330.1	AGD13 - ARF-GAP domain 13	0.0914781	1.27611	24.57	1	1	361296	353033	265617	431147	339695	219725	194734	613520	477166	400870	252134	229181	289861	288549	285747	255582	282387	228618	278343	340719	310809	273374
AT3G04260.1	PTAC3 - plastid transcriptionally active 3	0.0922223	1.56214	117.47	2	2	6655.15	39579.4	30229.4	19049.7	8722.99	18725.1	16582.4	27721.2	45045.8	38194.3	27931.4	24985.8	5138.48	5964.26	11920.3	16815.3	3232.9	10306.5	29346.2	31860.8	20108.2	18561.4
AT5G26860.1	LON_ARA_ARA, LON1 - lon protease 1	0.0924514	1.62409	22.3	1	1	5563.83	8393.94	4949.54	3335.57	2226.13	3025.71	6189.66	12454.4	13330.6	7262.33	2314.51	3764.46	4730.77	4306.84	2246.32	5709.81	1858.49	2010.21	8101.07	837.991	3094.82	5853.02
AT4G39350.1	CESA2, ATH-A, ATCESA2 - cellulose synthase A2	0.0927909	1.29382	73.2	2	2	73391.6	58771.4	78154.4	52795.8	87272.7	42823	50341.2	111036	119155	102405	86678	35868.2	76453.4	43498.5	54821.2	35075.6	47910	39714.3	103698	79524.3	77419.3	72899.4
AT3G56340.1;AT2G40510.1	Ribosomal protein S26e family protein	0.0937633	1.18502	140.59	4	4	257443	266096	333864	333901	227856	246697	238189	214081	231056	178232	152058	224620	208788	238762	238102	209774	222310	228898	126127	217052	180673	166021
AT3G06010.1	ATCHR12 - Homeotic gene regulator	0.0938716	1.43198	27.24	1	1	16376.7	18470.4	31404.6	26118.6	19630.8	60722.1	34329.3	9982.88	8890.14	9040.58	21283.8	38242.2	18496.1	33946.1	36316.4	14014.1	19380.5	2129.38	6812.07	6402.91	1357.46	1851.36
AT5G65620.1;AT5G10540.1	Zincin-like metalloproteases family protein	0.0944447	1.29717	67.42	2	2	13640.5	20924.8	18230.6	8310.46	8881.77	7851.43	10615.4	19987	11942.4	16522.9	13857	8240.61	10338.6	10294.5	9547.65	13979.8	6534.93	6140.82	15896.5	14232.1	10316.9	10703.2
AT4G18692.1;AT3G53630.1	unknown protein	0.0950081	2.07417	50.94	1	1	29725.2	35866.5	23333.5	78988.2	27289.3	108036	11842.8	17420.2	13875.8	13555.4	7485.09	23644.9	25609.3	20629.6	20877	14801.6	12774.8	15690	12730.6	11540.5	9738.55	9102.45
AT4G20980.1	Eukaryotic translation initiation factor 3 subunit 7 (eIF-3)	0.0950532	1.79786	26.13	1	1	3866.99	4395.22	4653.87	11403.6	3587.97	26602.5	8867.77	3540.23	3429.14	4495.42	3652.17	6428.54	7073.92	3249.14	4217.04	1260.92	3178.46	5013.91	3957.03	2870.25	3479.32	2931.68
AT5G16880.1;AT5G16880.3	Target of Myb protein 1	0.0957052	1.19082	802.92	15	14	1.23088e+06	1.20124e+06	987548	1.13737e+06	1.16909e+06	829927	806161	1.83152e+06	1.55808e+06	1.29622e+06	1.05021e+06	740475	1.08869e+06	967616	1.0784e+06	823637	885580	792896	1.15231e+06	1.50145e+06	1.03175e+06	936500
AT4G36130.1	Ribosomal protein L2 family	0.0958833	1.27909	112.95	3	1	54369.3	26485.3	39741.2	44400.2	44956.6	33380	27449.9	57243.1	46083	41440	28892.2	18601.2	37116.1	30829.6	7365.37	30052.2	43848.4	47639.9	31065.9	38303.4	37840.4	24802.9
AT2G44120.2;AT2G44120.1	Ribosomal protein L30/L7 family protein	0.0959635	1.61295	110.25	2	1	9655.33	3249.23	14742.2	29826.2	35040.8	23167.4	28477.3	18619.1	33208.9	24550.9	40130.4	12151.1	2124.92	1956.62	2158.51	28477.4	10335.2	12595.5	25172.2	20176.2	26503.7	19957.7
AT3G11100.1	sequence-specific DNA binding transcription factors	0.0960959	1.2544	175.47	3	3	76561.6	101868	93227.8	95156	53596	55336.7	50379.2	71492.5	48509.6	54459.7	38319.8	52987.9	57044.6	60093	64095	53836.9	58627.4	65813.3	49583.9	47276.9	42766.4	36927.7
AT5G61210.1	SNAP33, ATSNAP33, SNP33, ATSNAP33B - soluble N-ethylmaleimide-sensitive factor adaptor protein 33	0.096285	2.41106	129.91	2	2	42358.2	23610.7	12361.3	30005.6	19729.6	1258.7	4578.91	55928.8	36618.9	24181.3	13516.7	6472.86	13267.1	5469.15	6379.67	3543.21	6309.03	8727.4	19559.1	15818.1	15169.6	8842.21
AT1G51510.1	Y14 - RNA-binding (RRM/RBD/RNP motifs) family protein	0.0967724	1.41747	62.14	1	1	51255.2	46138.2	75882.5	82226	46871.3	51838	23357.1	37232.2	29487.6	41036.4	16756.5	18913.5	39202.2	30465.7	39074.8	49628.7	36232.7	27817.1	20423.4	41147.9	25167.4	26136.6
AT3G44590.1	60S acidic ribosomal protein family	0.0976653	1.2388	409.03	6	5	1.89035e+06	1.71149e+06	1.70355e+06	1.60673e+06	1.18064e+06	1.23644e+06	1.1671e+06	1.56724e+06	1.08779e+06	1.13641e+06	652087	1.2995e+06	1.03564e+06	1.375e+06	1.25488e+06	1.16535e+06	1.58345e+06	905066	791514	932145	967935	749464
AT1G13190.1	RNA-binding (RRM/RBD/RNP motifs) family protein	0.0977376	1.48243	67.52	2	2	11538	7560.86	7629.35	5097.61	9428.35	6287.41	3060.71	8426.23	3168.76	2989.89	2676.48	6944.23	4129.47	6032.57	5862.34	3444.41	5978.87	2568.84	2291.36	3346.33	2389.32	2790.91
AT1G53430.1;AT1G07570.1;AT1G14370.1;AT1G53430.2;AT1G53440.1;AT4G28670.1	Leucine-rich repeat transmembrane protein kinase	0.0981845	1.95875	180.89	3	2	126192	125413	38339.1	41651.9	68154.8	10270.9	24008	156108	125729	64011.7	38548.6	28025.9	36970.7	50548.2	50327.3	10912	19416.3	24649	64485	63241	35061.3	34194.5
AT1G32550.1;AT1G32550.2	FdC1 - 2Fe-2S ferredoxin-like superfamily protein	0.0994943	1.32688	97.91	2	2	195322	224075	100027	246828	192779	236065	183570	134111	83466.2	122248	110601	158118	147632	200161	154517	86130.9	166475	141580	48237.5	90076.4	93859.2	91697.9
AT2G28290.1	SYD, CHR3 - P-loop containing nucleoside triphosphate hydrolases superfamily protein	0.0995258	1.17134	885	17	16	499721	467032	433857	594326	465786	337066	318113	495854	385162	400868	277241	483517	421458	363957	391611	316589	360443	368031	399661	334941	302877	248104
AT4G26110.1	NAP1;1, ATNAP1;1 - nucleosome assembly protein1;1	0.0998213	1.09722	535.36	10	6	909891	889483	796010	1.0031e+06	746595	683801	670024	1.00426e+06	982067	875793	756138	687988	695033	847550	753155	791835	796486	734342	779677	844388	778164	783018
AT1G15690.1;AT1G15690.2	AVP1, ATAVP3, AVP-3, AtVHP1;1 - Inorganic H pyrophosphatase family protein	0.0998812	1.19603	1005.75	14	13	1.15429e+06	1.00882e+06	1.39169e+06	1.91318e+06	1.33519e+06	2.38567e+06	1.58839e+06	995903	1.38131e+06	1.22416e+06	1.55141e+06	1.63539e+06	1.28204e+06	1.30434e+06	1.21106e+06	1.03434e+06	1.15716e+06	1.11691e+06	1.40977e+06	1.04323e+06	1.10268e+06	1.02216e+06
AT5G53440.1	unknown protein	0.100778	1.19418	302.52	7	7	358607	362051	206658	354659	238597	202868	200804	360542	338848	286555	194903	242720	238648	216265	290674	220441	218341	244542	222510	234908	247406	223732
AT1G06070.1	Basic-leucine zipper (bZIP) transcription factor family protein	0.101087	1.21659	392.3	5	5	328514	338370	273984	296347	233219	186175	148107	346341	283715	253761	158223	201899	217629	225952	212767	216456	207240	189361	231385	241275	191313	204668
AT2G18960.1;AT1G17260.1;AT2G07560.1;AT4G30190.1;AT4G30190.2;AT5G57350.1	AHA1, PMA, OST2, HA1 - H(+)-ATPase 1	0.101634	1.16281	800.29	15	9	468987	490860	590565	724792	707768	786447	795670	589975	809308	731238	999960	597835	585243	542974	584172	494125	487205	609591	718349	694626	643636	660314
AT3G14180.1	sequence-specific DNA binding transcription factors	0.102061	1.17562	86.78	2	2	65340.5	57030.7	75467.3	53832	49483.6	54308.6	38706.5	39442.8	43404.7	43727.6	34659.9	43275.1	38852.2	57881.6	49464.8	51621.6	38578.2	41317.3	39576.8	40673	38109.5	33084.5
AT1G32080.1	membrane protein, putative	0.102165	1.78446	31.96	1	1	16977.3	7529.38	32278.1	43038.6	13943.6	31414.3	20550.2	3554.24	7426.27	12858.5	12953.4	8078.26	13181.1	2337.94	8456.95	17892.3	9409.86	9073.26	15125.6	11038.5	15719.1	3180.17
AT1G17980.1	PAPS1 - poly(A) polymerase 1	0.102834	1.23543	51.76	2	1	34220	30745.9	50196.1	29295.9	54479.7	32849.5	52503.1	60268.5	58332.8	53827.7	52004.2	33573.6	43962.5	39600.9	44597	28789.6	40457.3	16059.4	53335.4	36584	38586.5	36230.6
AT1G07990.1	SIT4 phosphatase-associated family protein	0.103857	1.31012	1006.87	15	15	2.16089e+06	2.00623e+06	1.38005e+06	1.33124e+06	1.68381e+06	899709	928651	3.10089e+06	2.34065e+06	1.83959e+06	1.32353e+06	1.20435e+06	1.43967e+06	1.37644e+06	1.36421e+06	946227	966572	1.08257e+06	1.87164e+06	1.86131e+06	1.19019e+06	1.19566e+06
AT1G24510.1;AT1G24510.2;AT1G67760.1	TCP-1/cpn60 chaperonin family protein	0.104014	1.17936	143.81	3	3	51597.5	60068.6	48023.5	79314.4	65570.5	92459.7	90165.2	50980.7	56950.7	46786.7	72996.2	53310.3	56944.5	55648.7	62108.7	39839.8	58577.8	49238.9	55398.8	51313.4	66751.1	57056.1
AT5G53110.1	RING/U-box superfamily protein	0.105132	4.23546	28.86	1	1	32137.7	30411.4	35608.3	33636.6	10574.7	43828.2	21549	0	516.748	0	505.638	26120.5	13570.9	710.521	4564.39	889.978	3434.23	0	0	0	0	0
AT3G12020.2	P-loop containing nucleoside triphosphate hydrolases superfamily protein	0.105406	1.24754	101.73	4	3	19704.9	31103.3	18978.7	36117.2	17082.9	39987.7	17909.5	17288.9	20522.6	23946.8	17860.6	24291.5	16782.7	20943.3	22920.6	22205.6	14567.2	13324.3	20300.5	23516.5	14476.1	15484.6
AT2G28390.1	SAND family protein	0.105618	1.42679	77.04	2	2	85007.1	72020.6	58210.3	88427.2	47359.3	90965.1	61847.5	29608.4	39432.9	45187.5	18472.4	75731.4	42681.3	25356.6	33290.8	52542.8	35892.9	50202.9	43568.1	35150.9	34226	17489.1
AT5G54750.1;AT5G54750.2	Transport protein particle (TRAPP) component	0.105772	1.28907	109.41	2	2	57110.9	40361.9	102343	43027.8	87358.4	89042	102337	92923	85821.4	97748.9	115733	66508.1	61379.7	32594	49380.9	127305	39247	34969.6	61833.5	90315.5	52721	92634.6
AT2G35050.1	Protein kinase superfamily protein with octicosapeptide/Phox/Bem1p domain	0.10639	1.2702	335.26	10	9	522940	509832	428723	386394	427432	202535	217767	523994	393173	362717	245214	366198	354945	405919	349987	222196	249332	272496	333742	325688	239059	203326
AT2G23350.1	PAB4, PABP4 - poly(A) binding protein 4	0.106437	1.2679	156	4	4	152060	142381	143925	169968	202316	120702	170040	211452	321233	289065	293150	153579	149298	111042	100626	136133	116070	124170	199605	203066	208101	246313
AT5G08610.1	P-loop containing nucleoside triphosphate hydrolases superfamily protein	0.10667	1.46857	55.43	2	2	32570.2	45096.8	41073.6	14899.2	44718.7	18849.2	15160.9	38053.1	24666.1	22845.2	8450.38	31027	38066.3	16187.3	12547.2	16006.2	9859.42	19310.7	26285.3	14828.9	14013.9	10494.3
AT3G04930.1;AT5G28040.1	DNA-binding storekeeper protein-related transcriptional regulator	0.106833	1.19041	86.17	2	2	107495	103408	72443.4	139312	87254.1	56326.1	69981.1	116178	108306	85164.5	74066	77015.2	67005.1	80665.2	86493.9	73382.7	94154.8	69908.6	89170.8	82036.5	68124.5	68835.9
AT5G65960.1	GTP binding	0.10692	1.40204	108.18	1	1	72906.8	67422.8	64389.5	95947.9	30623.4	48289.3	27912.5	39934	44457.2	50951.8	20285.2	35977.1	53585	52547.3	54643.5	41476.8	28607.2	36426.5	36634.1	30137.7	16453.8	15155.9
AT2G20790.1	clathrin adaptor complexes medium subunit family protein	0.108975	1.30063	265.83	6	6	155171	140338	122103	168343	139629	176680	125511	342704	317540	267230	203429	79592.8	107244	134107	152854	104846	103750	115667	231789	282180	179081	168609
AT2G27710.1;AT2G27710.4	60S acidic ribosomal protein family	0.11021	1.22845	1547.21	15	10	4.8015e+07	4.72388e+07	2.7914e+07	3.76839e+07	3.22429e+07	2.60493e+07	2.33175e+07	4.36458e+07	2.50909e+07	2.76521e+07	1.91559e+07	2.57596e+07	2.86069e+07	2.96365e+07	3.10153e+07	2.59826e+07	2.96791e+07	3.0889e+07	1.86172e+07	2.59465e+07	2.34809e+07	2.18145e+07
AT3G18390.1	EMB1865 - CRS1 / YhbY (CRM) domain-containing protein	0.110752	1.24686	503.65	7	7	557770	653893	523266	705778	442070	441594	344172	418275	367029	340641	229125	439406	337311	437457	427767	413598	401975	375104	251974	334738	353904	255779
AT2G03140.1	alpha/beta-Hydrolases superfamily protein	0.111733	1.44368	25.24	1	1	2267.03	2780.76	5925.03	10487.6	1841.65	10481	3428.86	2673.43	7310.8	5953.88	6735.76	2164.1	848.793	6842.91	375.112	5046.65	1261.27	211.927	6617.45	6809.04	7196.29	4107.69
AT4G35300.1	TMT2 - tonoplast monosaccharide transporter2	0.111964	1.145	113.32	4	4	264035	256133	225572	253326	214983	175927	156723	262920	221561	200678	158225	233249	226447	210463	188786	147807	159918	153528	236578	163509	207254	159866
AT3G48140.1	B12D protein	0.112957	1.39129	119.01	3	3	45859.5	38211.3	80383.8	110955	42987.1	99681	51950.2	30561.1	34755.6	36439.6	34534.2	74631.5	40354.5	54252.5	47498.6	39138.8	31696.2	34070.4	40593.1	23400	26382.3	23777.5
AT5G63980.1	SAL1, ALX8, ATSAL1, HOS2, FRY1, RON1 - Inositol monophosphatase family protein	0.113604	1.90239	20.16	1	1	47879.9	84587.5	11079.8	55046	23575.4	81521.5	92044.6	10407.4	13298.2	12913.9	11516.6	70206.6	49978.8	13962.5	16103.1	4635.59	20356.3	17476.2	9442.15	15984.5	7355.94	7820.4
AT4G27640.1	ARM repeat superfamily protein	0.114075	1.32904	156.41	1	1	17008.1	10547	4965.48	17650	14823.1	13796.4	12678.5	10186.7	8002.28	8903.39	18688.9	16658.3	9682.02	8284.09	11362.2	5242.56	11652.5	4313.15	10322.8	11570.7	3482.4	10698.9
AT4G15802.1	HSBP, AtHSBP - heat shock factor binding protein	0.114441	1.23771	316.92	5	5	805861	805869	514402	765962	633896	466262	418762	555971	486735	397155	307542	531430	561100	621783	504666	392245	450600	525333	344724	387987	314532	341261
AT5G17900.1;AT4G08580.1	microfibrillar-associated protein-related	0.11463	1.57207	196.64	4	3	65678.5	61008.3	45523.8	80154.8	38448.2	14122.8	12900.7	78500.7	68908	56627.8	38757.5	17075.3	24489.2	13437.5	39075.6	35381.8	20374.9	36611.9	43511.4	51609.6	35519.2	39533.9
AT4G22890.1;AT4G22890.4	PGR5-LIKE A - PGR5-LIKE A	0.114706	1.2262	107.05	2	2	12810	15405.2	18839.4	23365.8	15946.8	17043.4	30001.6	20849.5	29322	22897.9	26356.4	13821.5	21689.4	11713.4	21958	13476.5	8353.63	13258.5	23426.2	18025.9	25603.5	18559.8
AT4G18240.1	ATSS4, SSIV, SS4 - starch synthase 4	0.11647	1.11154	1119.04	25	23	702704	653180	767262	1.02684e+06	768345	987779	939585	683727	1.07171e+06	879629	974717	795289	774228	820178	778336	685363	712583	723882	833811	832981	778080	771947
AT3G59290.1	ENTH/VHS family protein	0.11647	2.12248	98.59	2	1	32524.4	34678.4	23073	25600.4	31294.4	5480.05	2170.02	79407.5	111363	64395.4	29260.5	3098.77	2955.84	7817.32	9233.07	11524.2	5800.12	11063	47844.5	32433.8	40398	34781
AT4G33440.1	Pectin lyase-like superfamily protein	0.116628	1.41692	20.97	1	1	19964.9	16362.4	12127.1	13295.9	12138.4	21774.7	18157.3	4137.71	5401.45	15933.5	21347.8	8772.81	11488.2	6469.98	7205.01	4751.84	7847.91	2580.99	8543.5	10782.2	21781.1	23150.3
AT1G45230.1;AT1G45230.2	Protein of unknown function (DUF3223)	0.117627	1.26626	86.27	2	2	212664	77581	82007.8	105079	113772	86517.3	105892	91298.1	76767.7	74161.9	67254.1	107968	29448.1	56639.6	138336	75000.7	131084	89200.5	52191.2	67553.1	57331.7	58417.6
AT4G34530.1	CIB1 - cryptochrome-interacting basic-helix-loop-helix 1	0.117907	2.88189	24.6	1	1	6664.04	3280.39	14625.4	21705.5	13196.9	47612.7	34923.9	950.493	510.972	1068.24	3540.58	18094.3	11951.4	4272.74	5966.94	1907.95	5747.68	324.036	562.198	340.277	430.533	1784.52
AT2G20580.1	RPN1A, ATRPN1A - 26S proteasome regulatory subunit S2 1A	0.118505	1.15249	1582.5	28	23	937805	1.04008e+06	1.08443e+06	1.68831e+06	1.14814e+06	1.77455e+06	1.43594e+06	1.10487e+06	1.23428e+06	1.32343e+06	1.79686e+06	1.20718e+06	1.17647e+06	1.17567e+06	1.15642e+06	981470	1.05948e+06	1.29826e+06	1.26061e+06	1.21778e+06	916499	1.19117e+06
AT5G15610.2;AT5G15610.1	Proteasome component (PCI) domain protein	0.118815	1.22658	79.09	3	1	11806.6	8275.88	18960.5	14231.7	14671.1	22407.6	18472.8	11513.1	12345.2	11588.2	16738	14682.9	16721.8	12513.1	13030.4	15450.5	12829.9	10455	12350.7	9081.5	8357.1	5794.55
AT4G36750.1	Quinone reductase family protein	0.119665	1.24228	109.47	3	3	22965.6	23792.9	49999.8	57674.7	33639.9	29054	23107.4	28090.9	36269.7	48012.3	29302.7	28583.3	28059.4	27958.3	33464.8	30779.2	25709.9	23295.6	30961.6	31081.1	28921.6	18610.9
AT5G18570.1	EMB269, ATOBGC, CPSAR1 - GTP1/OBG family protein	0.120135	1.23827	73.79	2	2	140471	127046	106523	122564	92763	112827	69072.2	112213	68372.2	80823.8	47171.7	80990.8	98529.8	81927.4	78458.8	76302.3	76125.9	69755.9	90775.6	73636.3	88755.7	56805.7
AT1G75990.1	PAM domain (PCI/PINT associated module) protein	0.120883	1.2658	490.2	8	2	15643.1	16248.4	9052.48	15514	17461.4	24649.7	13052.6	9775.06	9605.36	8208.77	11548	10372	12014.3	10489.5	15196.5	8984.36	5434.57	16722.8	11493	11006.7	10037.3	7350.52
AT1G54060.1	ASIL1 - 6B-interacting protein 1-like 1	0.12119	1.46309	201.98	5	5	64651.9	109218	106651	45582.7	44678.8	37994.6	25654.5	137824	119593	82324.2	83549.6	43317.2	34452.6	44152.6	29457.1	59103.7	41398.8	30478.5	85628	75540.4	69764.4	72946.7
AT4G20020.1;AT4G20020.2	unknown protein	0.121337	1.52896	58.11	1	1	8384.29	11627.4	20173.5	43168.2	20716.1	28251	7977.41	7463.81	9728.35	10949.4	8198.07	12090.2	10921.7	9885.42	14696.8	6379.6	10767.9	28265.1	7720.21	5544.66	5169.82	4086.31
AT3G50590.1	Transducin/WD40 repeat-like superfamily protein	0.121885	1.60434	51.34	1	1	35261.8	37375.2	21519.5	17167.1	28980.4	11581.4	6424.15	39903.7	25311.8	22816.4	6070.41	17538.8	18323.1	19228.8	27006.5	10575.1	9001.46	15300.1	12628.9	10338.4	8312.43	9077.12
AT5G45070.1	AtPP2-A8, PP2-A8 - phloem protein 2-A8	0.122125	1.65258	21.08	1	1	208.882	1473.1	2051.87	1688.06	1117.38	2807.35	1106.1	553.748	1767.42	1811.82	1184.06	1151.39	860.401	302.858	433.091	1392.58	499.51	1160.91	1205.43	845.515	910.634	780.239
AT5G19510.1	Translation elongation factor EF1B/ribosomal protein S6 family protein	0.122179	1.11633	323.49	6	4	515314	552875	413726	552487	442588	466691	382219	693466	465577	413797	385033	513287	443362	375183	434594	390385	461795	414940	439720	404938	413076	441869
AT1G01960.1	EDA10 - SEC7-like guanine nucleotide exchange family protein	0.1223	1.61885	92.66	2	2	3623.43	7179.83	12036	26274	24565.5	14831.1	11774.6	8558.32	22186.2	30704.9	30809.8	11083.7	7828.5	7610.2	12478.4	3750.36	7443.61	2642.22	19319.6	15450	18950.5	12381.9
AT2G10940.1	Bifunctional inhibitor/lipid-transfer protein/seed storage 2S albumin superfamily protein	0.122622	1.24	153.91	2	2	1.33283e+06	1.45391e+06	1.35558e+06	1.87734e+06	1.17692e+06	2.4464e+06	1.80306e+06	1.01351e+06	961257	967524	1.02221e+06	1.37386e+06	1.36704e+06	1.37418e+06	1.2606e+06	1.2133e+06	1.32604e+06	1.29998e+06	870424	917433	802547	622475
AT5G19820.1	emb2734 - ARM repeat superfamily protein	0.123352	1.18227	1456.83	33	32	1.10367e+06	1.12009e+06	1.35757e+06	1.57404e+06	1.39254e+06	1.91717e+06	1.84896e+06	1.54584e+06	2.1716e+06	1.8758e+06	2.54247e+06	1.25037e+06	1.34755e+06	1.32216e+06	1.39392e+06	1.1152e+06	1.24543e+06	1.37105e+06	1.72438e+06	1.71568e+06	1.53457e+06	1.585e+06
AT3G62690.1	ATL5 - AtL5	0.12401	1.40523	25.62	1	1	34588.8	27659.7	53998.8	35250.9	25487.4	60951.1	53681.7	12282.9	19760.1	18940.6	35394.2	40479.4	43760.5	23799.9	22313.5	24499.2	15896.4	16522	22159.8	17919.3	22532.1	19109.4
AT4G14301.1	unknown protein	0.124027	1.83298	21.96	1	1	1199.37	1810.04	1702.85	7463.41	1284.84	12897.6	8464.74	10230.8	14782.1	12000.3	25862.3	1505.08	890.064	1115.92	916.927	1566.33	1340.86	783.067	14520	12756.1	7167.11	10738.7
AT4G35240.1	Protein of unknown function (DUF630 and DUF632)	0.124241	2.24845	67.85	1	1	16029.7	8461.56	4961.37	2060.96	7058.65	947.032	1068.11	11278.7	4875.91	1769.64	2128.86	4479.69	5569.59	3621.94	2935.45	1087.92	1316.91	0	3026.98	3762.81	787.362	381.253
AT1G72370.1;AT3G04770.1	P40, AP40, RP40, RPSAA - 40s ribosomal protein SA	0.124763	1.08139	1255.32	21	21	8.5401e+06	8.79468e+06	8.80431e+06	1.11479e+07	8.52801e+06	1.05606e+07	8.79479e+06	7.75874e+06	8.66427e+06	7.4917e+06	7.74715e+06	9.17257e+06	8.58661e+06	8.01214e+06	8.07779e+06	7.90519e+06	9.51387e+06	8.7728e+06	7.69089e+06	6.89722e+06	7.70747e+06	7.20749e+06
AT4G35250.1	NAD(P)-binding Rossmann-fold superfamily protein	0.12512	1.32185	99.63	2	2	20807.8	21769.8	22593	40001.1	25068.1	66477.8	42926.4	28823.5	54587.1	33803.6	54128.2	24463.9	24354.4	22432.4	26098.9	33189.1	25992.8	24496.5	29231.7	35746.3	35226.4	29685.3
AT2G28150.1	Domain of unknown function (DUF966)	0.125408	1.53478	22.19	1	1	2411.41	2533.56	6991.87	9809.06	1498.05	11293.6	6436.11	8493.7	4376.16	4254.31	4316.09	7767.22	1998.26	970.436	1055.85	4980.38	5890.43	1309.77	4424.35	4247.93	3959.16	4062.7
AT5G55660.1	DEK domain-containing chromatin associated protein	0.126118	1.97629	20.57	1	1	644.165	26.8098	9094.64	11077.6	393.016	6627.32	4181.32	3495.02	5210.93	6619.09	3399.9	2294.47	376.928	21.391	6.18377	4072.7	416.476	0	6156.88	3599.64	6767.52	1977.26
AT5G02850.1	hydroxyproline-rich glycoprotein family protein	0.128697	1.23303	90.68	2	2	13812	19660.9	17681.9	19327.6	13449.4	7090.42	10146.7	12986.1	14438.4	12194.3	8771.14	14824.2	9705.92	11230.8	9484.89	14324.9	10450.9	9608.56	7973.83	16709.9	9366.14	7613.42
AT2G19860.1;AT2G19860.2	ATHXK2, HXK2 - hexokinase 2	0.129149	1.15744	300.36	6	3	59906.5	82516.4	73059.4	108316	115133	110808	65369.5	70498.9	93805.7	78403.4	82271.6	106375	55764	90998.2	84076.9	61495.5	62136.6	58563.8	81431.5	66074.4	66911.1	78383.9
AT1G80180.1	unknown protein	0.130066	1.47681	50.84	1	1	1281.25	9974.08	12487.7	10102.1	5784.19	3873.92	2837.77	1237.87	688.931	4067.59	736.156	9246.49	4367.96	71.0469	939.476	3573.61	9333.29	109.655	1775.73	6050.34	427.858	41.2463
AT5G64040.1;AT5G64040.2	PSAN - photosystem I reaction center subunit PSI-N, chloroplast, putative / PSI-N, putative (PSAN)	0.130274	1.1531	148.97	4	3	464213	422798	446073	600544	449247	684343	491692	367497	381155	316341	369226	418152	397033	442916	430766	415135	477036	455499	318928	330329	318117	326265
AT3G17880.1;AT3G17880.2	HIP, ATTDX, ATHIP2, TDX - tetraticopeptide domain-containing thioredoxin	0.130322	1.19356	573.57	11	11	2.43024e+06	2.50423e+06	1.96597e+06	2.06658e+06	1.52264e+06	1.32048e+06	1.19496e+06	2.01323e+06	1.43758e+06	1.33449e+06	1.12924e+06	1.57091e+06	1.62232e+06	1.46895e+06	1.60501e+06	1.48468e+06	1.52811e+06	1.484e+06	1.39629e+06	1.19543e+06	1.27325e+06	1.22248e+06
AT5G45620.1;AT5G45620.2	Proteasome component (PCI) domain protein	0.130381	1.13773	291.56	6	1	54719.4	51176.8	33744.6	46352.8	52791.9	51708.5	41998.5	42502.2	52525	38203.8	54607.5	48534.9	40198.4	49765.3	51975.5	21449.1	39134	39659.8	52011	34669.7	44842	35100.4
AT5G05970.1	NEDD1 - Transducin/WD40 repeat-like superfamily protein	0.130415	1.69132	20.17	1	1	6674.45	2412.44	17309.4	28623.5	6395.86	16830.4	8578.02	29904.2	24698.3	26094.6	14572.7	8544.94	2912.97	6745.77	1733.18	10091.1	6490.73	5819.19	23348.3	18256.6	10990.5	12730.3
AT5G28850.2;AT1G03960.1;AT1G54450.1;AT5G28850.1	Calcium-binding EF-hand family protein	0.130612	1.15999	177.87	5	4	112041	111309	95246	112674	144380	146828	153058	100604	103763	106661	161398	94750.2	129260	168519	169146	91718	73426.8	55428.9	107604	107352	85968.1	78874.3
AT4G04910.1	NSF - AAA-type ATPase family protein	0.131241	1.46137	135.98	3	2	1536.61	1786.16	3868.7	2050.14	1941.78	1231.05	6401.78	1582.78	3282.22	2727.7	5524.91	2351.17	2754.42	1505.22	1229.09	1352.1	1077.64	1512.78	4324.71	2576.12	1210.01	1958.71
AT3G21865.1	PEX22 - peroxin 22	0.132444	1.72615	44.86	1	1	4245.09	963.115	2014.15	1160.63	2337.69	1331.1	10807.3	1108.22	3069.25	2846.11	2075.68	1261.59	2922.08	3050.68	1847.87	22.507	1421.62	648.692	726.954	3893.45	692.647	2026.14
AT3G25520.1;AT3G25520.2	ATL5, PGY3, OLI5, RPL5A - ribosomal protein L5	0.132451	1.14102	1423.48	23	4	9.16234e+06	8.60082e+06	6.51819e+06	8.48218e+06	6.38548e+06	5.49687e+06	4.86795e+06	7.82669e+06	6.17916e+06	5.85833e+06	4.99415e+06	5.7115e+06	5.24002e+06	5.85059e+06	6.35885e+06	6.35999e+06	6.79925e+06	6.14973e+06	5.22861e+06	6.32641e+06	5.74887e+06	5.40659e+06
AT1G26630.1;AT1G13950.1	FBR12, ATELF5A-2, ELF5A-2 - Eukaryotic translation initiation factor 5A-1 (eIF-5A 1) protein	0.132587	1.22665	95.58	3	3	248718	260722	204654	239988	184570	208483	135517	157198	136698	148475	92213.5	200710	154698	170670	175750	155495	157944	147266	132443	137722	116015	95793.5
AT4G14160.1;AT4G14160.2;AT4G14160.3	Sec23/Sec24 protein transport family protein	0.133093	1.16122	434.33	9	7	223016	240837	280023	299199	318984	381143	404314	261406	357795	326359	499521	218976	276460	232118	296128	303160	239722	291703	321213	338033	248390	327922
AT3G52230.1	unknown protein	0.133333	1.17735	147.87	2	2	2.20819e+06	2.48184e+06	2.76085e+06	3.03138e+06	1.88549e+06	1.852e+06	1.4077e+06	1.77717e+06	1.97837e+06	1.65417e+06	1.38945e+06	2.15189e+06	2.24435e+06	1.67744e+06	1.6634e+06	2.05194e+06	2.00881e+06	1.23357e+06	1.4921e+06	1.55387e+06	1.48901e+06	1.48202e+06
AT5G14040.1	PHT3;1 - phosphate transporter 3;1	0.133466	1.16009	456.3	9	9	367917	373286	333613	400483	500958	582136	662832	359437	480519	406073	652845	416799	463494	424827	424736	349762	358916	408343	416500	402000	387554	360614
AT3G13220.1	WBC27, ABCG26 - ABC-2 type transporter family protein	0.133541	1.22375	21.78	1	1	10373.2	8985.99	4241.26	3973.07	4088.49	3975.32	4345.87	3263.05	975.311	824.49	1179.5	5384.42	6034.56	6617.32	6230.9	6419.7	4592.92	2005.64	0	294.637	0	193.499
AT4G18100.1	Ribosomal protein L32e	0.134037	1.51326	61.56	1	1	16143.9	14998.9	24574.1	20790	16603.8	2780.85	7682.3	19235.5	16654.3	20377	9294.53	5436.76	7529.79	7502.74	11546.8	17769.2	6876.63	10935	12835.3	13049.6	10319.8	7967.21
AT1G59870.1;AT1G15210.1;AT1G66950.1;AT3G16340.1;AT3G16340.2	PEN3, PDR8, ATPDR8, ABCG36, ATABCG36 - ABC-2 and Plant PDR ABC-type transporter family protein	0.134759	1.22269	854.07	20	16	239490	260470	376312	493418	426586	640674	548965	290848	480125	385852	557679	355730	312934	303398	375030	328105	365956	330307	358131	350924	392283	371527
AT5G35590.1	PAA1 - proteasome alpha subunit A1	0.134945	1.16386	35.8	1	1	1107.8	2146.81	4064.13	6885.46	4307.12	3593.23	5766.01	3824.66	6862.38	6022.62	6610.52	2751.7	51.1911	5619.02	294.61	375.62	1785.99	942.588	7177.13	5951.94	9839.93	9193.69
AT5G08590.1	ASK2, SNRK2-1, SNRK2,1, SRK2G - SNF1-related protein kinase 2,1	0.135781	1.28525	181.48	3	3	228019	224478	128493	103867	157562	75520.7	116806	232504	208171	138466	106795	131478	132174	125600	146688	66720	103001	97960.2	153650	127757	142817	110949
AT4G34350.1	CLB6, ISPH, HDR - 4-hydroxy-3-methylbut-2-enyl diphosphate reductase	0.136286	1.28589	66.77	2	2	42147	32431.6	54935.6	48771.2	35647.7	72931.9	39931.3	25419.4	21460.3	27343.9	24640.5	42930.4	36277.6	30640.8	33462.6	32511.7	34800.9	18733	31368.6	26784.4	21082.8	22430.7
AT3G46040.1;AT2G39590.1	RPS15AD - ribosomal protein S15A D	0.137186	1.21127	125.4	2	2	156173	190564	268988	274470	186745	440429	321247	176847	244434	272664	221350	284144	193301	159702	178271	214058	291481	177911	200749	183332	172949	217681
AT5G35690.1	unknown protein	0.137478	1.58003	45.86	1	1	13345.7	18246.2	8226.96	10341.4	10870.5	15335.5	6545.18	3860.12	3208.27	3526.92	2742.04	11797.5	7807.29	6862.54	9479.66	3703.85	4323.28	6792.17	3217.54	2960.56	2056.86	1914.58
AT3G61050.1	NTMC2TYPE4, NTMC2T4 - Calcium-dependent lipid-binding (CaLB domain) family protein	0.137539	1.28588	107.54	3	3	57047.2	60581.3	58677.8	28213.9	76133.5	117695	93562.7	47876.5	74960.7	63542.8	93746.6	39788.8	68130.9	59580.6	25775	46282.4	92641.7	69736.4	48714.1	57219.3	51469.7	41059
AT2G01190.1	Octicosapeptide/Phox/Bem1p family protein	0.13757	1.21716	407.79	11	11	1.05452e+06	1.28776e+06	827669	1.09882e+06	733638	690093	545332	981112	743839	710381	437067	788235	721255	781177	802522	568824	658392	667583	671727	667598	614909	542623
AT3G15000.1	cobalt ion binding	0.137606	1.17988	79.7	2	2	94190	117410	140732	160643	119300	165010	94785.3	79517.8	105676	103238	76826.2	140238	99959.2	100099	109200	93044	120184	98960.2	73298.1	83049.6	73780.6	73829
AT2G32700.7;AT2G32700.1	LUH - LEUNIG_homolog	0.137862	2.7727	97.12	2	1	375.096	1274.92	0	10684.9	507.574	12962.5	0	231.172	0	579.393	220.931	0	1077.34	0	0	333.673	5389.96	2877.85	0	0	0	0
AT1G24560.1	unknown protein	0.138751	1.37885	27.53	1	1	15982.6	10068.8	24916.3	3888.52	15060.3	17869.5	12168.6	24321	18446.6	14343.8	10179.3	25337.2	5120.88	9338.16	6157.96	9300.11	13016.6	6222.94	10315.5	13652.4	13150.3	9681.04
AT1G20950.1;AT1G76550.1	Phosphofructokinase family protein	0.139475	1.15243	227.63	6	6	228750	231699	210667	246079	170814	276379	343399	157732	196675	168826	215650	209717	259017	169797	242512	187682	180643	183079	164872	167505	198188	160044
AT5G11040.1	TRS120, AtTRS120 - TRS120	0.139853	1.3696	104.18	1	1	16474.8	14814.9	32208.4	19231	20932	20547.4	21436.6	16685.8	39903.6	46180.6	60013.1	13990.5	18519.7	17789.3	14552.4	10306.1	14096.9	21976.4	33075.7	27776.2	12587	40525.4
AT1G21610.1;AT1G21610.3	wound-responsive family protein	0.140262	1.53927	57	2	2	30909.7	74838.8	59214.2	43977.4	26383.7	24464.4	12834.9	29527.5	15890.8	25606.5	10462	24860.5	26797.9	21747.7	30593.7	34812.7	21234.8	19339	15199.4	17472.9	9381.31	8609.91
AT5G09900.1;AT5G09900.2;AT5G64760.1	EMB2107, RPN5A, MSA - 26S proteasome regulatory subunit, putative (RPN5)	0.140905	1.22252	415.88	9	5	78135.9	91743.3	118985	185453	98602.1	191398	147673	80725.9	85298	94131.6	119315	127408	88198.9	92692.8	103264	97461.4	108978	97525.4	92262.2	86664.7	77992.9	83945
AT2G39930.1	ISA1, ATISA1 - isoamylase 1	0.141358	1.09447	433.32	11	10	493139	395548	426482	570728	487846	551982	560869	425148	579997	436617	539347	530908	544088	481382	480666	427427	443648	381883	497982	386906	356814	464031
AT5G53480.1	ARM repeat superfamily protein	0.141462	1.21561	734.93	12	12	499557	468100	728192	784853	739179	1.07768e+06	1.07583e+06	466029	622126	659272	988801	826486	642778	570861	657493	488597	583823	729706	596032	613677	414437	547366
AT1G08680.1	ZIGA4, AGD14 - ARF GAP-like zinc finger-containing protein ZIGA4	0.141938	1.10234	614.91	13	13	1.65686e+06	1.47782e+06	1.4173e+06	1.56786e+06	1.34024e+06	1.29005e+06	1.09463e+06	1.73752e+06	1.67887e+06	1.56361e+06	1.08307e+06	1.54376e+06	1.19746e+06	1.21488e+06	1.3622e+06	1.1523e+06	1.25342e+06	1.11758e+06	1.49708e+06	1.5105e+06	1.35095e+06	1.23082e+06
AT4G33680.1	AGD2 - Pyridoxal phosphate (PLP)-dependent transferases superfamily protein	0.143978	1.27049	81.51	3	2	42690.5	35010.2	59627.2	60764.8	42417.9	37563.7	29941.4	29305	22234.8	55495.2	20305.6	50840	27345	27957.8	38728.9	42270.6	34705.2	30374.9	23405.5	24789.3	19034.7	23216.5
AT3G28380.1	PGP17 - P-glycoprotein 17	0.144524	1.28838	22.95	1	1	29372.6	25026.6	27354.9	24713.6	24566.1	13670.2	8632.75	16621.8	16026.7	17501.2	11064.5	24634.3	19613.9	14399.4	10465.9	11404.4	10859.5	18927.9	20937.1	10313.1	14136.7	10835.2
AT1G27430.1	GYF domain-containing protein	0.145042	2.02958	55.23	1	1	894.593	9017.49	1649.43	4315.81	2288.1	1007.27	984.918	10140.9	9770.29	6550.57	250.554	1391.49	0	4544.02	1166.53	709.447	0	3101.22	2764.78	3151.9	1321.32	4942.76
AT4G12610.2	RAP74, ATRAP74 - transcription activators;DNA binding;RNA polymerase II transcription factors;catalytics;transcription initiation factors	0.146528	2.13749	100.73	1	1	5913.57	7160.85	10294.5	9666.43	8750.84	1536.39	586.551	21377.5	23191.3	12379.3	3464.06	0	1364.01	2614.25	2816.14	4990.78	2651.65	822.248	6281.12	14319.1	5548.86	7397.33
AT1G30470.3;AT1G30470.1	SIT4 phosphatase-associated family protein	0.1478	1.16794	473.11	11	11	2.54378e+06	2.65201e+06	1.9702e+06	2.61812e+06	1.98327e+06	1.97863e+06	1.40495e+06	3.36709e+06	2.64925e+06	2.19173e+06	1.56057e+06	1.8713e+06	1.90492e+06	2.21017e+06	2.30694e+06	1.49106e+06	1.74043e+06	1.59092e+06	2.22964e+06	2.31443e+06	2.11659e+06	1.55998e+06
AT5G18230.1	transcription regulator NOT2/NOT3/NOT5 family protein	0.148463	1.19282	335.89	7	7	576069	535436	352310	259452	446567	352850	378860	712146	517454	519824	503519	255557	388340	394355	419302	335426	286390	385779	542334	478960	406026	428800
AT3G02260.1	BIG, DOC1, TIR3, UMB1, ASA1, LPR1, CRM1 - auxin transport protein (BIG)	0.148483	1.12814	167.47	5	3	65961.8	72955.6	48052.4	47765.4	56936	53960.4	55407.1	65961.5	70392.9	51338.6	51580.1	29641.7	41871.3	59159.1	68936	32861.7	55390.2	55318.8	47552.9	64731.3	57737.3	54379.4
AT4G11740.1	SAY1 - Ubiquitin-like superfamily protein	0.148661	1.15858	2594.64	44	42	3.03706e+07	3.06829e+07	2.10152e+07	2.82534e+07	2.20405e+07	1.78911e+07	1.52605e+07	3.2405e+07	2.56045e+07	2.24181e+07	1.70945e+07	2.25384e+07	1.92141e+07	1.99277e+07	2.14611e+07	1.85251e+07	2.20789e+07	2.03324e+07	2.09329e+07	2.14849e+07	2.03379e+07	2.02005e+07
AT2G18410.1;AT2G18410.2	unknown protein	0.149386	1.29889	169.95	3	2	200543	154457	176427	201820	135390	92916.3	83136.2	291825	314920	186433	162641	127037	126147	138594	127977	120051	96768	94951.4	188570	207700	153328	159045
AT3G05560.1	Ribosomal L22e protein family	0.149961	1.21463	61.18	2	2	242695	192863	147050	246012	181585	200454	182374	156726	129733	110185	95810.4	126261	152973	192572	220503	97365.7	176727	173122	76219.9	120446	121891	94237.6
AT5G20010.1;AT5G20020.1	RAN-1, RAN1, ATRAN1 - RAS-related nuclear protein-1	0.150168	1.15272	226.83	4	4	391077	403729	548389	579575	272784	550611	402663	446203	356536	382163	372164	446383	299474	276975	267163	493862	320367	299869	418034	408045	463514	388729
AT3G11820.1;AT3G11820.2	SYP121, AT-SYR1, ATSYP121, SYR1, ATSYR1, PEN1 - syntaxin of plants 121	0.150367	1.17777	130.42	3	3	56440.5	66357.6	27928.6	40694.8	40125.6	41852.9	43007.9	31147.6	32578.2	39300.4	40464.8	39981.5	54213.8	38757.7	45739.4	22065.3	32481.5	49208.2	30883.7	25738.6	25972	25441.3
AT4G35260.1;AT2G17130.1	IDH1, IDH-I - isocitrate dehydrogenase 1	0.150656	1.10194	144.57	3	3	326576	336626	265012	432244	357268	450398	374588	322762	375688	315173	375510	384305	255124	392480	388712	269146	335629	293617	324618	346542	318358	259570
AT4G01037.1	WTF1, AtWTF1 - Ubiquitin carboxyl-terminal hydrolase family protein	0.152239	1.17503	69.75	2	2	204154	216861	105414	223622	156660	213329	146657	156521	141846	125157	113254	180455	129933	163910	167585	133145	148442	117010	110644	139757	128920	115026
AT3G53810.1	Concanavalin A-like lectin protein kinase family protein	0.152745	1.10457	73.44	2	1	43331.4	49105	45675.3	68199.1	67102.6	58822.7	55207.8	47599.5	56847.2	46441.3	49320.8	47128.5	47394	47929	52849.5	44008.9	45980	59449.5	48520.8	56967.2	49376.3	32413.6
AT1G61010.1	CPSF73-I - cleavage and polyadenylation specificity factor 73-I	0.153416	1.35041	33.48	1	1	7294.01	10536.1	11747.2	4016.12	15426.3	18269.5	19448.1	9287.69	16028.9	12686.5	18678.1	6559.74	10592.9	10566.7	9635.43	6219.16	6263.85	8448.66	13167.2	14413.9	12288	8048.23
AT3G48000.1	ALDH2B4, ALDH2, ALDH2A - aldehyde dehydrogenase 2B4	0.154146	1.43059	21.39	1	1	1529.83	2367.6	563.897	1848.7	1237.58	1640.75	817.264	1173.46	2259.47	1625.57	244.911	209.65	645.006	479.349	1221.78	62.6904	1579.12	982.892	521.135	2314.92	852.42	1832.24
AT1G30680.1	toprim domain-containing protein	0.154373	1.40835	21.3	1	1	3596.36	4013.37	3602.37	4617.94	621.136	5385.97	3899.37	1067.81	1114.2	2142.57	2627.59	1444.72	1801.88	278.633	813.813	5386.35	5101.19	3570.07	644.635	1012.79	716.961	2439.66
AT5G10940.1	transducin family protein / WD-40 repeat family protein	0.154386	1.08825	227.84	5	4	90617.4	108219	109221	121866	84374	125892	79968.1	92830.2	105051	93931.1	107866	84291.9	95805.1	98776.5	110155	92329.3	77685.6	84220.6	99775.1	87597.6	105404	92981.1
AT5G08190.2	NF-YB12 - nuclear factor Y, subunit B12	0.154393	2.42691	23.71	1	1	2142.17	1133.58	1071.4	7256.13	1378.23	353.142	8475.53	0	614.914	979.487	0	386.82	4653	471.369	1030.07	1070.85	2031.65	0	0	0	0	0
AT1G30360.1	ERD4 - Early-responsive to dehydration stress protein (ERD4)	0.154997	1.23514	110.48	4	4	81466.6	80455.5	117356	149928	102331	236856	170413	84133.6	110779	101484	141884	126227	93105.8	95338	98966.1	114986	112665	107275	111853	91245.9	82441.6	80816.8
AT1G55860.1	UPL1 - ubiquitin-protein ligase 1	0.155249	1.12729	1428.48	24	13	1.58239e+06	1.69831e+06	1.56461e+06	1.624e+06	1.53833e+06	1.10108e+06	987793	1.90642e+06	1.8423e+06	1.57833e+06	1.26424e+06	1.31959e+06	1.38022e+06	1.29998e+06	1.27538e+06	1.14643e+06	1.10123e+06	1.22006e+06	1.75594e+06	1.59915e+06	1.3206e+06	1.38487e+06
AT2G36160.1;AT3G52580.1	Ribosomal protein S11 family protein	0.156482	1.19806	234.57	5	1	80497.6	73135.2	90697.3	149086	67482.3	145783	109804	57462.8	81494.9	83499.1	89094.6	72125.2	70809.5	102156	81535.6	89956.6	86369.6	89522.9	57623	73377.9	63135	71476.1
AT3G27820.1	ATMDAR4, MDAR4 - monodehydroascorbate reductase 4	0.156483	1.35745	20.66	1	1	19916.4	18389.6	7056.85	5552.33	25871.1	19955.6	19900.5	9845.99	24078.9	9373.63	10142.1	8128.36	19949.5	20654.7	3519.32	6927.63	21889.9	9706.85	16236.9	4281.06	9409.31	4592.22
AT4G13940.1;AT4G13940.2;AT4G13940.3;AT4G13940.4	HOG1, EMB1395, SAHH1, MEE58, ATSAHH1 - S-adenosyl-L-homocysteine hydrolase	0.156489	1.18992	1585.03	32	9	1.34423e+06	1.30619e+06	2.21392e+06	2.0462e+06	1.5026e+06	2.32957e+06	2.21338e+06	2.08657e+06	2.29147e+06	2.43899e+06	3.42751e+06	1.54768e+06	1.38434e+06	1.3542e+06	1.59347e+06	1.86438e+06	1.31959e+06	1.57017e+06	2.01584e+06	2.72749e+06	1.80637e+06	2.3141e+06
AT3G12280.1	RBR1, RBR, RB, ATRBR1, RB1 - retinoblastoma-related 1	0.156655	2.12678	29.55	1	1	26056.8	21302.8	7751.93	5329.59	12316.6	29944.2	22363	2950.62	861.012	2305.1	1404.59	18246.4	17691.8	6099.82	6807.48	856.973	4416.89	2552.04	1346.45	1567.09	1856.17	900.148
AT5G10840.1	Endomembrane protein 70 protein family	0.156949	1.30429	81.88	2	2	23118.6	16732.7	38801.4	63291.5	22289.1	45749.7	31515.1	18183.5	43418.7	30248.8	37418.2	39004.4	10766.5	26889.7	41731.1	25610.3	32296.1	17971.5	25079.5	25550.8	14658.7	24709.9
AT1G07890.1	APX1, MEE6, CS1, ATAPX1, ATAPX01 - ascorbate peroxidase 1	0.157454	1.09672	112.36	3	3	88484.3	84554	101561	109792	93067.4	113926	97615.5	82093.4	103178	89778.8	104480	90447.5	98296.5	71170.3	50906.3	109643	84668.4	94207.9	94630.7	89212.6	107041	84078
AT5G19900.1	PRLI-interacting factor, putative	0.1575	1.53454	151.2	3	3	74298.1	78288.7	70539.3	54825.5	56161.8	24351.8	15235.8	151516	149372	103988	56388.4	22328.2	25359.6	37540	44353.1	38377.1	20272	29754.5	101603	110653	64153.9	49720.8
AT1G16920.1	RAB11, ATRABA1B, RABA1b - RAB GTPase homolog A1B	0.1575	1.23962	314.23	7	1	5804.92	6631.52	6324.87	7784.85	8418.51	6342.64	4016.09	11986.9	12458.3	11208	7095.97	5407.63	8041.29	4972.11	6863.78	4834.63	3933.48	8054.67	8170.25	4676.75	6712.78	9380.86
AT5G62390.1	ATBAG7, BAG7 - BCL-2-associated athanogene 7	0.157685	1.15508	332.05	7	7	354470	333319	519214	494088	372352	327922	292987	525331	586775	540233	495743	322531	342406	319913	370612	390705	304359	379249	451059	476767	397755	436931
AT4G31700.1;AT4G31700.2	RPS6, RPS6A - ribosomal protein S6	0.159154	1.24987	392.63	8	3	241007	262817	190629	272837	195618	261097	153392	170934	130521	120380	91223.5	184059	183279	174816	170493	161756	195711	176358	114422	100448	109001	102199
AT2G19740.1;AT4G26230.1	Ribosomal protein L31e family protein	0.159274	1.28533	38.23	1	1	25764.3	32779.5	50824.6	54748.7	20252.3	17235.9	48799	29404.8	37691.1	26193.9	19989.2	28444.3	20949.1	19001.1	22369.8	29434.8	19173.5	22870.1	18130.9	40953.6	28607.4	33014.1
AT3G08530.1	Clathrin, heavy chain	0.159578	1.12058	3777.61	64	12	1.21969e+06	1.28906e+06	1.54122e+06	1.65013e+06	1.57019e+06	1.28132e+06	1.65433e+06	1.78465e+06	2.23622e+06	1.83624e+06	2.02399e+06	1.20661e+06	1.37974e+06	1.28436e+06	1.49339e+06	1.40639e+06	1.31865e+06	1.25992e+06	1.89662e+06	1.8799e+06	1.57294e+06	1.44228e+06
AT2G20330.1	Transducin/WD40 repeat-like superfamily protein	0.160469	1.63788	71.02	2	2	1.10126e+06	1.07513e+06	1.95748e+06	2.22834e+06	918419	908923	474884	459018	227074	514372	356224	685361	623448	660675	722591	1.12761e+06	641065	592760	163860	507462	217805	297814
AT1G14320.1;AT1G14320.2;AT1G66580.1	SAC52, RPL10, RPL10A - Ribosomal protein L16p/L10e family protein	0.161294	1.25981	250.63	5	1	22904.2	12463.3	26845.7	34766.1	32271.8	20494.3	17871.8	9854.64	17988.1	18600.9	17613.3	18647	18002.4	17485.3	16580.8	13819.2	14670.4	15608.4	19874	19612.3	18846.9	10749.9
AT1G13320.1;AT1G13320.2	PP2AA3 - protein phosphatase 2A subunit A3	0.161403	1.28664	312	7	2	15108.3	19362.8	27132.9	45974.2	29788.6	47714.9	44618.5	18513	29393.3	30864	46315.6	31491.5	19612.9	31577	26974.6	13785.3	40552.9	26377.6	20844.6	17644.9	22490	24395.1
AT1G50620.1	RING/FYVE/PHD zinc finger superfamily protein	0.162034	1.48703	61.91	1	1	37423.4	30840.3	36799.2	35069	32921	16968.1	13638.4	86599.7	99810.9	74029.8	45541.2	17376.7	27075.5	13926.1	21255.5	29887.8	18231.6	11310.2	50676.9	52636.8	50357.6	49990
AT1G16270.1	Protein kinase superfamily protein with octicosapeptide/Phox/Bem1p domain	0.163421	1.36596	70.67	3	2	74397.9	77167.9	28937.5	45708.4	46940.4	27777.7	22766	58708.9	39105.8	24879	18901.3	42669	29499.9	30831.9	45252.9	30441.7	45285.3	35509.3	20630.5	27102.4	17739.7	15669.6
AT3G49800.1	BSD domain-containing protein	0.164984	1.12209	197.61	5	5	264217	250797	203279	289881	229508	158316	187759	291595	280110	229369	209191	209587	176754	172237	227374	253111	191025	170158	193053	255696	269178	193595
AT5G17710.1	EMB1241 - Co-chaperone GrpE family protein	0.165158	1.12644	817.75	12	12	1.26794e+06	1.39539e+06	904513	1.33192e+06	982840	923409	804744	1.29227e+06	921794	814722	876076	1.03504e+06	937899	982547	928841	772510	929945	1.07104e+06	1.09334e+06	884717	754139	832981
AT1G53165.1	ATMAP4K ALPHA1 - Protein kinase superfamily protein	0.165351	1.20344	55.88	2	2	45061	47152	44464.6	46786.9	32194.5	23172.5	25736.8	32257.2	28457.2	31151.5	18868.4	30968.6	38682.7	32063.9	32641.1	21006.2	30163.2	24702.8	34064.4	21309.7	21428.8	24827.7
AT2G22990.1;AT2G22990.3;AT2G22990.4;AT2G22990.6	SNG1, SCPL8 - sinapoylglucose 1	0.167568	1.17468	51.05	1	1	63690.9	81887.7	96483.5	99286	78847.8	95015.2	117178	79981.3	122888	100755	172156	60728.9	73308.8	79131.5	94481.7	69278.5	103673	64559.3	100315	106518	113467	77919.8
AT1G24300.1	GYF domain-containing protein	0.168075	1.49575	34	1	1	13097.1	13578.9	17635.5	19724.6	8086.86	7549.49	3971.12	7814.97	4782.65	9133.74	2851.89	7572.95	6948.56	6765.09	4011.8	10403.5	11585.9	7436.6	5418.23	3082.94	4615.77	4514.96
AT5G67240.1	SDN3 - small RNA degrading nuclease 3	0.169164	1.39836	21.21	1	1	15153.7	20088.4	43584.6	24648.9	6452.22	27804.9	12558.1	27702.9	43789.3	26365.9	26412	9933.01	15664.8	18215.8	13531.1	34291.5	7464.34	9447.29	28782.4	22962.7	16046.8	20004.7
AT2G27100.1	SE - C2H2 zinc-finger protein SERRATE (SE)	0.169494	1.17916	143.43	3	3	37931.9	47224.8	38118.6	40696.5	29002.5	28625.1	22754.2	41335.4	29854.6	31962	18536.4	34266.4	35351.8	24458.1	33701	24897.7	24796.3	27423.4	35294.5	28888.9	17321.1	24027.2
AT5G42020.1;AT5G28540.1;AT5G42020.2	BIP, BIP2 - Heat shock protein 70 (Hsp 70) family protein	0.169748	1.14144	1349.28	24	18	3.92701e+06	3.99945e+06	2.83331e+06	3.74297e+06	2.56924e+06	2.49892e+06	2.12498e+06	3.67202e+06	3.28518e+06	2.47952e+06	2.24098e+06	3.05736e+06	3.08136e+06	3.19273e+06	2.76865e+06	2.27064e+06	2.65538e+06	2.33374e+06	2.66413e+06	2.61356e+06	2.27637e+06	2.32424e+06
AT1G23080.1;AT1G23080.2	PIN7, ATPIN7 - Auxin efflux carrier family protein	0.169963	2.25031	23.78	1	1	750.352	540.366	8716.35	4461.01	3943.86	10408	5652.62	483.756	4536.36	5084.45	8521.68	1280.29	1485.7	178.462	1492.27	3155.34	2171.26	4331.58	1790.87	3237.99	2481.72	1990.78
AT2G43400.1	ETFQO - electron-transfer flavoprotein:ubiquinone oxidoreductase	0.170148	1.31717	21.1	1	1	311583	350585	299506	331659	236783	363511	188993	167027	140767	133299	104515	263350	213658	238811	227851	193053	182138	189901	163169	142457	94488.7	86481.2
AT2G40060.1	Clathrin light chain protein	0.170239	1.23917	584.88	10	10	7.674e+06	7.79809e+06	4.47746e+06	7.42567e+06	4.76486e+06	5.68652e+06	3.72148e+06	5.45007e+06	3.27534e+06	4.06952e+06	2.67172e+06	4.94572e+06	4.92484e+06	5.34537e+06	5.31243e+06	3.78123e+06	4.55313e+06	4.04563e+06	3.18221e+06	3.61223e+06	3.36421e+06	2.94357e+06
AT3G06670.1	binding	0.17025	1.4435	25.71	1	1	45401	45145.8	47636.2	49489.8	29990.7	16662.2	7954.09	50314.1	37513	44599.3	20583.2	19184.4	17771	19893.6	38167.5	24061.5	20077.5	22412.1	26376.8	36713.4	30401.5	18782.4
AT2G06040.1	unknown protein	0.170396	1.56648	32.33	1	1	7601.27	5771.29	947.344	6403.76	1519.19	2402.81	2727.9	2188.45	1842.09	1586.44	911.526	4920.94	4488.08	0	2025.06	342.743	3170.45	2858.66	672.149	894.237	1361.38	908.468
AT2G41840.1;AT1G58380.1;AT3G57490.1	Ribosomal protein S5 family protein	0.171152	1.14449	307.93	6	6	344785	352453	204426	315762	326835	326951	330079	281843	219227	212867	202517	347106	320895	266281	207646	241824	291136	227784	192026	188214	236803	204424
AT1G71220.1;AT1G71220.2	EBS1, UGGT, PSL2 - UDP-glucose:glycoprotein glucosyltransferases;transferases, transferring hexosyl groups;transferases, transferring glycosyl groups	0.1716	1.23356	90.51	3	3	70140.5	47343.9	69562.7	68262.2	109676	107948	99262	48761.6	49367.1	43105.9	46601.1	113863	61448.5	90483.8	57472.9	40340.8	53167.6	61449.1	35443.9	36872.4	39546.4	26041.8
AT5G39570.1	unknown protein	0.172107	1.23208	1430.35	17	16	4.47251e+07	4.26543e+07	3.96465e+07	5.32084e+07	3.38835e+07	3.21471e+07	1.88009e+07	3.98882e+07	2.70175e+07	3.05008e+07	1.65112e+07	3.07675e+07	2.96941e+07	2.8404e+07	2.83808e+07	2.79809e+07	2.96201e+07	2.73267e+07	2.74283e+07	2.83795e+07	2.48283e+07	2.47871e+07
AT5G16570.1	GLN1;4 - glutamine synthetase 1;4	0.17275	1.20217	113.38	3	1	73046.5	61594.9	116464	63453.2	104244	138239	142277	72607.6	89368.4	109831	130717	57804.1	100896	87035.2	71464.9	143085	102459	58654.8	74715.5	91542.5	61542	67343.6
AT5G17020.1	XPO1A, ATCRM1, ATXPO1, XPO1, HIT2 - exportin 1A	0.173666	1.17601	588.09	12	9	98663.9	93422.8	82298.5	133213	121149	156157	167122	111569	147208	126212	199365	110490	123700	111638	114811	69364.5	64479.8	121841	144364	128605	118465	113646
AT1G75780.1	TUB1 - tubulin beta-1 chain	0.174714	1.1614	1976.32	37	1	40462.6	41407.6	32866.4	53731.5	34187.1	34182.8	48598.6	53536.3	56266.5	35463.4	37159.6	38175.3	31625.3	45030.4	33623.6	21387.5	12877.7	34646.8	44488.6	50595.1	42060	48333.4
AT3G62780.1	Calcium-dependent lipid-binding (CaLB domain) family protein	0.174936	1.22184	27.12	1	1	463182	452013	301713	252817	213129	224803	211195	361796	193896	183216	261709	194723	288088	369928	305209	119806	223266	170949	275773	209940	155771	239632
AT5G03940.1	FFC, 54CP, CPSRP54, SRP54CP - chloroplast signal recognition particle 54 kDa subunit	0.175191	1.18114	274.2	7	6	134405	93246.1	96189.1	100638	100465	189078	174003	109671	108554	110183	190823	119280	101200	78807.3	65522.7	114150	103264	88346.6	98814.1	130945	110909	180201
AT3G16830.1	TPR2 - TOPLESS-related 2	0.176126	1.2915	454.35	11	2	24199.6	28409.1	76643.8	47752.4	36004.6	77612.4	50155.3	54332.6	89792	80774.9	72130.9	26838	27278	20583.3	18605.1	55955.5	43267.2	27277.6	64225.9	72311.4	63885.6	73623.5
AT1G45201.2;AT1G45201.1	ATTLL1, TLL1 - triacylglycerol lipase-like 1	0.176791	1.11457	568.05	9	9	931880	946238	945840	1.29862e+06	908720	1.39577e+06	1.0153e+06	738371	872972	760604	891966	1.06093e+06	951323	894204	942453	792500	923031	850474	942024	719624	830925	698261
AT3G44110.1;AT3G44110.2	ATJ3, ATJ - DNAJ homologue 3	0.177376	1.16869	957.34	20	13	4.88101e+06	4.81638e+06	3.70505e+06	3.92249e+06	3.25187e+06	2.79398e+06	2.53031e+06	6.66475e+06	3.68252e+06	3.62366e+06	3.15889e+06	3.08892e+06	3.31122e+06	3.18035e+06	3.41647e+06	3.38858e+06	3.38875e+06	3.47012e+06	3.66965e+06	4.22668e+06	2.67177e+06	3.00741e+06
AT1G20200.1	EMB2719, HAP15 - PAM domain (PCI/PINT associated module) protein	0.177698	1.09591	599.51	10	4	256812	169972	218550	265106	235021	310340	241998	199591	263330	213071	287105	239622	257498	239576	205492	238339	213339	202377	190329	212165	220465	208820
AT1G30690.1	Sec14p-like phosphatidylinositol transfer family protein	0.177738	1.15468	223.97	4	4	549293	492353	409672	391127	386771	310357	243103	514684	540371	397511	310360	337938	404161	365784	378214	325376	295137	312141	440545	407648	335978	333748
AT1G10430.1;AT1G59830.1;AT1G69960.1	PP2A-2 - protein phosphatase 2A-2	0.177758	1.18526	243.73	4	4	118182	165062	147119	171370	151753	129295	149703	227713	288481	214224	243545	122686	126340	139543	138257	80166.1	115332	119568	263784	203911	204120	179128
AT4G16130.1	ARA1, ISA1, ATISA1 - arabinose kinase	0.177973	1.20201	338.48	7	7	68675	99606	104737	84459.7	90404.9	109277	116169	139225	194184	157697	159042	61916.7	80092.1	96720.7	76970.2	92489.5	70589.2	91067.9	163223	137977	115981	114024
AT3G01060.1	unknown protein; Has 640 Blast hits to 638 proteins in 201 species: Archae - 0; Bacteria - 293; Metazoa - 0; Fungi - 71; Plants - 72; Viruses - 0; Other Eukaryotes - 204 (source: NCBI BLink),	0.177998	1.41471	35.95	1	1	5949.89	7673.88	15214.1	14943.9	15840.7	8481.38	9826.91	1828.79	8568.7	6719.41	6542.89	9333.84	6675.11	3948.15	2353.26	6052.99	8979.81	1376.16	7959.47	5734.22	13881.9	5515.33
AT2G38040.1	CAC3 - acetyl Co-enzyme a carboxylase carboxyltransferase alpha subunit	0.178171	1.16243	3308.44	48	48	3.91861e+07	3.94781e+07	2.75044e+07	3.77302e+07	2.86359e+07	2.54127e+07	2.11927e+07	3.4122e+07	2.62562e+07	2.29221e+07	1.76004e+07	2.89612e+07	2.6364e+07	3.00307e+07	3.19171e+07	2.26774e+07	2.48843e+07	2.52324e+07	2.09347e+07	2.46109e+07	2.02253e+07	1.94827e+07
AT4G14540.1	NF-YB3 - nuclear factor Y, subunit B3	0.17955	1.14923	296.82	5	2	166361	140198	95789.3	110132	146340	113205	118626	180366	188864	147446	150060	109122	82013.7	139559	123995	59645.5	119649	131441	148553	163791	133293	144097
ATCG00500.1	ACCD - acetyl-CoA carboxylase carboxyl transferase subunit beta	0.181258	1.10533	739.58	17	17	644096	648427	769258	833140	890782	994665	1.00676e+06	719649	1.01348e+06	798277	1.16051e+06	733975	788641	799434	804904	734789	756217	773142	869283	845392	753051	716954
AT2G21270.1	UFD1 - ubiquitin fusion degradation 1	0.18205	1.15027	86.38	2	2	21106.1	22670.7	21291.5	32313.2	28100	26654.4	29072.8	20496.6	14638.1	21131.1	26636.5	13769	26955.6	28784.2	21942.4	23886.1	23852.7	18589.9	21715.2	21271.3	10118.8	18723.3
AT5G48810.1	ATB5-B, B5 #3, ATCB5-D, CB5-D - cytochrome B5 isoform D	0.183333	1.20245	156.81	3	3	189634	209520	177395	172569	205746	75127.5	132101	230086	244290	196060	141485	127046	159388	122598	182082	113760	133176	156048	163995	171001	158126	154439
AT1G37130.1	NIA2, B29, NIA2-1, CHL3, NR, NR2, ATNR2 - nitrate reductase 2	0.183595	1.1611	3277.3	61	58	6.61075e+07	6.38977e+07	5.66842e+07	8.38216e+07	5.01183e+07	4.99444e+07	3.76468e+07	6.18466e+07	5.00982e+07	5.17783e+07	3.19865e+07	5.74413e+07	5.37965e+07	5.39741e+07	5.74048e+07	3.93043e+07	4.60919e+07	4.52166e+07	4.92225e+07	4.49683e+07	3.87951e+07	3.39208e+07
AT3G06730.1	TRX P, TRX z - Thioredoxin z	0.185933	1.12375	121.71	3	3	178722	125686	208214	206146	119586	162431	124941	129283	146702	143550	163082	106594	120415	113014	134908	217224	116542	115782	126712	149699	187182	132140
AT1G79230.1;AT1G79230.2	ST1, ATMST1, MST1, ATRDH1, STR1 - mercaptopyruvate sulfurtransferase 1	0.186748	1.16659	156.82	3	3	25161.6	24735.1	30762.9	27891.9	29029.1	36517.9	32615.3	34317.8	41374.9	39434	52943.5	20947.2	19952.6	27612.6	30353.5	26344.2	25101.6	9400.52	37596.5	43999.3	42034.8	37921.1
AT1G72650.2	TRFL6 - TRF-like 6	0.18677	1.58376	22.95	1	1	15172.5	13873.6	20394.9	634.136	945.904	865.69	1907.32	7217.13	3004.42	6327.03	4257.53	1408.85	58.4103	101.344	4542.79	15600.8	48.1414	1576.43	3690.78	7826.87	8335.46	3913.29
AT3G51250.1	Senescence/dehydration-associated protein-related	0.187156	1.28824	65.99	2	2	17664.3	28638.9	11699.3	18046.4	11761.5	13224.7	17977	12112.2	8197.05	11394.3	6029.87	14334.8	13171.4	19175.5	13109.9	8990.62	9059.1	8687.42	8793.01	11111.3	4401.14	10840.1
AT3G25530.1	GHBDH, ATGHBDH, GLYR1, GR1 - glyoxylate reductase 1	0.188227	1.47988	24.69	1	1	2111.95	3224.83	4757.18	1575.14	3775.26	3223.35	3299.5	7314.93	7313.11	9822.79	9610.55	4361.07	3415.07	2584.31	3904.39	3407.17	2786.75	2013.15	4092.27	5953.37	1565.93	3776.65
ATCG00660.1	RPL20 - ribosomal protein L20	0.18901	1.18542	61.62	1	1	25272.7	27594.3	14993.4	25504.2	24534.2	37631.3	30691.2	20074	16876.4	15956.9	23215.7	27202.6	21828.8	24932.4	24235.4	12876.6	23250	24319.1	14945	21063.4	16590.7	10065.6
AT4G27595.1	Plant protein of unknown function (DUF827)	0.189818	1.35816	20.12	1	1	198923	133448	194713	175212	116102	117220	51060.2	182434	109650	97460	44005.8	102366	77607.1	102714	104311	151662	85097.8	102109	86917.6	100644	63779.3	68492.3
AT5G09850.1	Transcription elongation factor (TFIIS) family protein	0.19016	1.24255	167.22	3	2	73057.5	81546.4	129357	140933	43282.3	103717	83777.1	136502	72723.5	75756.5	57075.7	41458.3	79722.8	63901.2	86542.3	92290.3	77363.3	54212	76411.3	84955.2	80729.6	65379.3
AT2G47250.1;AT3G62310.1	RNA helicase family protein	0.19021	1.60811	59.7	1	1	4517.04	4694.21	6559.99	3417.39	6800.87	13613.9	10906.8	3485.95	3271.78	6240.01	10473.9	5015.62	8257.41	4759.53	4594.14	2326.6	3115.39	0	3390.57	4471.45	6020	4054.75
AT1G51160.1	SNARE-like superfamily protein	0.191873	1.21665	29	1	1	21216.8	22227.9	38743.2	35188	30448.3	46850.8	29402.8	14647.5	26433	23002	23187.4	26638.4	27034.7	29746.1	23065.9	20081.8	25157	10822.3	27114.8	27117.2	29764.5	9363.91
AT5G27850.1;AT3G05590.1	Ribosomal protein L18e/L15 superfamily protein	0.192254	1.13044	131.37	2	2	163441	161894	128908	146480	137305	154320	155720	119239	109242	94675.5	89238.9	122938	117880	126235	214659	117435	118444	90075.2	103264	106808	92508.5	81696.2
AT3G60830.1	ATARP7, ARP7 - actin-related protein 7	0.194322	1.24648	67.3	2	2	9778.09	16784.6	32340.1	27290.3	21865.5	30937.9	17848.7	25202	36465.8	30550.5	33379.9	11737.6	20497.4	16695.4	18076.2	16182.4	14255.4	21230.9	33039.9	26624.7	26080.9	22171.1
AT5G47210.1	Hyaluronan / mRNA binding family	0.195133	1.23633	40.3	1	1	30049.8	24514	27590.2	34210.4	19324.3	19795.3	9866.86	26680.9	18696.4	23135.1	12185.4	16826.3	17667.8	18455.8	18777	16227	21747.4	15743.8	21115.3	23064.9	15253.7	14137
AT3G25690.1;AT3G25690.3	CHUP1 - Hydroxyproline-rich glycoprotein family protein	0.195452	1.10362	934.83	19	19	1.06203e+06	1.12775e+06	961071	1.01926e+06	1.01295e+06	742396	753580	1.3136e+06	1.18147e+06	950871	755785	919481	939634	1.01427e+06	936660	794454	781026	841329	982938	1.00503e+06	852471	791843
AT1G29260.1	PEX7, ATPEX7 - peroxin 7	0.19608	1.3188	161.67	4	4	37618.6	32781.8	65254.3	95346.5	31895.5	93099.7	48116.8	22705.6	43086.6	40405.8	37152.7	34589.7	40988.2	35464.1	38536.1	46530.2	44354.8	43665.4	41933.5	27312.3	35851.6	25898.2
AT2G15860.1;AT2G15860.2	unknown protein	0.196101	1.12405	342.38	5	5	387683	402272	353920	412398	329245	248420	277842	460769	502617	387363	459591	285942	333440	351410	385827	258025	281436	314075	380303	424761	342926	398013
AT3G19820.1	DWF1, DIM, EVE1, DIM1, CBB1 - cell elongation protein / DWARF1 / DIMINUTO (DIM)	0.196259	1.10895	252.77	6	5	164982	159009	180472	196985	228526	264896	246278	181369	256181	201442	283137	187465	212264	183280	211912	171766	158959	208098	195351	199691	211270	191037
AT5G53620.1	unknown protein	0.196595	1.5326	160.7	5	5	28367.2	49251.6	69210.9	132310	46245.9	226663	88187.2	35633.3	44064.4	53967.4	54290.8	53957.4	29365.4	33646.6	47715.2	56623.6	63269.9	49438.3	48647.1	46987.7	54836	55896
AT5G13280.1;AT3G02020.1;AT5G14060.1	AK-LYS1, AK1, AK - aspartate kinase 1	0.19718	1.2034	103.92	3	3	49747.2	37652.9	65155.3	71193.9	50698.2	100921	81332.3	33535.5	44927.5	49268.5	63465.8	50020.7	44852.7	54011.8	44144.6	61361.9	53707.5	54595.7	46272.7	41879.2	41241.3	46301.6
AT3G46010.1	ADF1, atadf, ATADF1 - actin depolymerizing factor 1	0.197463	1.2796	87.8	1	1	17906.9	22074.9	46943.1	50300.4	23002.1	48923.5	26366.5	15108	28939.1	24668.2	20584.8	19053.5	30920.1	22172.4	31176.1	28300.4	20947.4	28728.7	23796.7	19316.9	15585.1	13846.4
AT5G47090.1	unknown protein	0.197928	1.55914	44.01	1	1	5672.25	3421.26	7033.01	12882	8175	4590.84	5459.98	21316.2	25962.9	18538.5	18951	6367.35	7338.1	7204.55	10530.4	1902.59	4037.19	2487.86	9833.33	10759.8	12258.4	11944.5
AT4G16143.1	IMPA-2 - importin alpha isoform 2	0.19817	1.11183	660.89	11	9	563121	574116	582763	731939	744296	725145	708096	691445	907577	844777	997839	627250	638231	674586	707211	501562	448568	599420	741314	769922	817972	733271
AT1G06210.1	ENTH/VHS/GAT family protein	0.199102	1.24135	106.83	3	3	84136.7	60630.8	69100	68233.7	64629.5	37215.5	23901.3	40457.2	40536.8	51795.9	31318.2	72956.6	52131.6	55934.1	53054.9	22866	29693.4	34148.3	54865.5	39917.3	24593	20592.1
AT5G40450.1	unknown protein	0.199401	1.19565	14014.4	206	202	1.37825e+08	1.3506e+08	1.02663e+08	1.23892e+08	9.61389e+07	7.03428e+07	5.7731e+07	1.37696e+08	1.02343e+08	9.06153e+07	5.79695e+07	9.71896e+07	9.36752e+07	9.13155e+07	9.53055e+07	7.30689e+07	8.18602e+07	7.95161e+07	8.75547e+07	9.35759e+07	7.06751e+07	6.65355e+07
AT4G39990.1;AT3G12160.1;AT5G47960.1	ATRABA4B, ATRAB11G, ATGB3, RABA4B - RAB GTPase homolog A4B	0.200026	1.29952	169.63	3	1	4721.52	5458.25	9631.44	12635.7	5683.1	14724.7	11057.7	3584.19	5395.97	7677.86	8506.76	9584.29	3721.93	8553.14	7870.82	5208.77	4909.47	4246.41	5057.14	8489.04	6668.67	4236.55
AT1G55800.1	Domain of unknown function (DUF2431)	0.202838	1.49036	29.87	1	1	61598	65729.6	28443.6	31414.4	30602.2	28807.2	20943.8	22908.1	8299.81	17398.5	9997.12	31572.8	31382.4	29127	27181.6	18518.9	17590.3	18817.3	12764.3	12174.4	8264.21	11441.6
AT3G50500.1;AT5G66880.1	SPK-2-2, SNRK2-2, SNRK2,2, SRK2D - SNF1-related protein kinase 2,2	0.204328	1.11205	82.18	3	3	61441	76610.5	53094.1	83060.4	77097.3	84045.2	97203.5	64007.2	77381.2	58268.7	69094.2	51779.7	75207.4	88342.1	71559.5	40365.6	80941.7	57037.5	65488.4	58657.4	62307.5	68877.2
AT3G06200.1	P-loop containing nucleoside triphosphate hydrolases superfamily protein	0.204755	1.17562	73.93	2	2	38640.7	49949.6	43632.7	67593.1	40120.7	69455.2	58643.5	34854.5	26679.9	44037.7	36238.6	47827.7	40696.9	50181.1	53014.3	31668.7	35212.8	36886.7	27851.8	38847.3	29003.3	42492.5
AT4G30530.1;AT4G30550.1	Class I glutamine amidotransferase-like superfamily protein	0.20549	1.20183	110.11	3	3	95025.3	99787.7	31891.4	97738.7	86326.1	95074.9	105733	96140.5	114537	83221.7	107691	50090.5	64315.8	78362.4	90097.2	71356.8	112673	84148.8	84561.4	82474.3	61100	63839.6
AT1G79830.4	GC5 - golgin candidate 5	0.205608	1.13128	717.75	16	15	1.53772e+06	1.47183e+06	1.11153e+06	1.59473e+06	1.15204e+06	1.04865e+06	881556	1.27339e+06	1.08368e+06	944621	768840	1.11005e+06	1.18906e+06	1.19924e+06	1.17514e+06	957275	1.16098e+06	1.02753e+06	863369	984791	891461	816322
AT3G15730.1;AT1G52570.1	PLDALPHA1, PLD - phospholipase D alpha 1	0.20575	1.05289	1473.88	28	28	2.82247e+06	2.89882e+06	3.11621e+06	3.61813e+06	2.67683e+06	3.31882e+06	2.87801e+06	3.09071e+06	3.60496e+06	3.14744e+06	3.43863e+06	2.80564e+06	2.94079e+06	2.82373e+06	2.70549e+06	2.9341e+06	2.7226e+06	3.12609e+06	3.37057e+06	3.23265e+06	3.24501e+06	2.96585e+06
AT1G25490.1	RCN1, REGA, ATB BETA BETA, EER1 - ARM repeat superfamily protein	0.205954	1.31357	306.16	6	2	34988.2	40103.7	25028.5	62064.7	27227.4	93957	80022.2	37043.6	51027.8	45394.1	86399.5	40988.1	53534	44122.2	34365.2	28973.2	45028.8	34502.4	40429.1	43937.3	33988.8	44156.7
AT3G47070.1	unknown protein	0.206085	1.24678	60.8	2	2	10966.5	13725.9	18306.8	13274.4	9917.77	8772.34	4975.93	17856.3	12920.8	20749.4	11956.7	8510.2	6374.42	7453.02	8669.28	12680.7	8636.56	11180.8	13733.5	11840.3	9397.16	16558.3
AT4G15410.1	PUX5 - serine/threonine protein phosphatase 2A 55 kDa regulatory subunit B prime gamma	0.206296	1.15419	953.48	20	19	2.12971e+06	2.15408e+06	1.65322e+06	1.96058e+06	1.72e+06	1.5321e+06	1.18695e+06	1.70971e+06	1.33061e+06	1.18476e+06	928724	1.71056e+06	1.55421e+06	1.69316e+06	1.59078e+06	1.26465e+06	1.48491e+06	1.34896e+06	1.18327e+06	1.09484e+06	1.13984e+06	1.08869e+06
AT3G06550.1	O-acetyltransferase family protein	0.206644	1.05998	24.89	1	1	10126.2	9674.3	132.421	4399.54	2947.79	2065.93	0	2647.28	216.448	1675.59	156.291	11538.3	4400.23	5584.42	9533.87	0	0	180.748	687.732	190.119	0	0
AT5G04740.1	ACT domain-containing protein	0.20693	1.62735	25.96	1	1	0	0	749.946	6376.63	0	4933.53	1215.18	1277.23	4350.02	2787.73	5127.51	0	0	0	0	302.055	0	0	4424.44	4580.55	3409.89	3762.52
AT4G10340.1	LHCB5 - light harvesting complex of photosystem II 5	0.20815	1.15728	242.68	5	5	167292	148821	90682.6	149381	152066	195341	186699	170118	225607	184749	256107	102834	165675	143024	153713	112115	113541	166745	213298	172221	189834	131996
AT2G39795.1	Mitochondrial glycoprotein family protein	0.208622	1.3795	34.83	1	1	27864.3	34438.3	28161.2	58706.7	20712.9	45754.6	20840.9	17733.6	10923.1	14747.2	12717.7	30713.4	20457	22230	24371.7	17131.7	23857.7	25742.6	11381.8	12571.4	10793	12855.9
AT5G44070.1	CAD1, ARA8, ATPCS1, PCS1 - phytochelatin synthase 1 (PCS1)	0.208788	1.39501	47.94	1	1	3998.9	5119.17	8851.54	11344	6578.67	6751.7	5748.6	2016.53	2014.66	4520.81	2888.61	6442.96	4296.53	4685.46	5561.6	5354.56	3993.35	3660.93	2972.01	2166.9	1625.58	2130.89
AT4G13160.1	Protein of unknown function, DUF593	0.209802	1.12071	25.37	1	1	240174	225028	169518	190233	258958	276746	201855	218837	269131	287128	290011	102819	226923	303948	229533	147669	198207	208188	277644	276454	180244	192974
AT1G78150.3	unknown protein	0.209897	2.4015	26.19	1	1	143193	155968	98435.9	163105	86627.8	244571	147401	8772.46	5968.71	5721.55	7411.6	143790	88820.8	44546.3	43668.4	33695.3	49477.2	18764.8	1511.77	8354.59	5261.87	6487.89
AT5G58620.1	zinc finger (CCCH-type) family protein	0.209988	1.20727	21.22	1	1	351895	298439	107060	274102	207296	181492	155864	245151	216021	176064	153929	161504	194070	194462	236493	119412	170379	206287	161506	188955	168381	159426
AT4G24520.1	ATR1, AR1 - P450 reductase 1	0.210411	1.44654	30.97	1	1	13694.4	4528.65	16376.2	11478.6	6824.32	6460.69	3423.57	13016.4	43572	27379.2	35685.4	2581.69	3786.48	1176.43	7079.98	4433.97	6346.55	3840.87	24632.5	24617.7	25660.3	21964.5
AT1G29310.1;AT2G34250.1	SecY protein transport family protein	0.212161	1.94672	53.72	1	1	1223.32	934.17	78.5741	957.752	2579.55	410.029	1376.52	721.981	2922.24	1491.7	3359.9	961.824	612.699	561.186	844.705	96.8452	641.555	969.609	1753.28	836.509	347.449	621.918
AT4G28470.1	RPN1B, ATRPN1B - 26S proteasome regulatory subunit S2 1B	0.212571	1.17636	365.96	7	3	20853.2	17626.5	20764.4	24673.5	23807.1	26081.9	27850.1	33172.9	36168.8	32961.8	49336.8	21655.3	19749.2	20467.7	18054.2	21582.2	17354.3	29023.4	31573.6	33056	19983.9	33828.5
AT4G32150.1	VAMP711, ATVAMP711 - vesicle-associated membrane protein 711	0.213257	3.62402	74.74	1	1	0	0	4206.3	5230.8	0	7238.3	3788.28	2053.13	1604.5	1985.38	4507.94	1242.79	450.28	0	0	0	0	482.872	3117.57	2513.87	640.323	0
AT1G05150.1;AT2G32450.1	Calcium-binding tetratricopeptide family protein	0.213731	1.39828	54.18	1	1	7748.59	15811.9	1493.94	11223.1	8337.44	11071.8	13284.2	9071.33	5681.77	8574.91	5140.7	7064.81	10419.9	8813.71	10612.6	5751.39	4637.83	4281.16	1412.29	8313.76	6482.97	1894.86
AT1G76850.1	SEC5A - exocyst complex component sec5	0.216028	1.14069	450.39	9	8	516217	451092	302400	409174	306437	403200	251014	357249	277909	299985	238222	417724	279874	350580	364072	281657	299052	320102	279974	279296	233629	236653
AT3G01310.1;AT5G15070.1	Phosphoglycerate mutase-like family protein	0.216299	1.1451	388.74	5	5	392943	346801	224031	235354	256644	242648	195528	358435	352089	214447	233350	289542	239228	262157	311624	151266	196445	343621	270197	242608	173580	185230
AT1G17460.1	TRFL3 - TRF-like 3	0.216336	1.41965	25.28	1	1	3497.55	2990.89	5416.85	3729.35	3754.11	3013.32	4054.71	5529.95	1287.25	2282.33	3762.54	3182.22	3335.08	3996.92	2608.74	1334.57	3581.84	0	2934.4	2103.47	2722.4	1896.43
AT2G30950.1	VAR2, FTSH2 - FtsH extracellular protease family	0.217091	1.45272	454.05	7	3	7721.64	5981.62	9221.2	27680.9	4365.52	29471.5	17137.4	11595.9	19954.1	20559.3	21575	6598.33	7708.37	8863.14	9151.93	10049.7	8287.73	6303.28	7867.02	19655.7	13656.2	22504
AT2G35240.1;AT1G32580.1;AT2G33430.1	plastid developmental protein DAG, putative	0.217233	1.27754	62.59	2	2	10026.7	15821.5	19008.5	22425.2	10681	14350.7	8110.16	9964.32	6061.97	8167.87	6800.03	9137.86	8027.05	8516.09	9136.9	11534.4	13386.2	11634.7	6446.7	8383.5	9092.91	7571.63
AT3G12670.1;AT2G34890.1	emb2742 - CTP synthase family protein	0.217665	1.17183	90.1	3	2	16964.8	23931.4	16594.2	28247.9	26504.1	24724.6	28958.8	33052.7	45353.6	32875.3	30178.4	17244.2	25361.5	13255.6	15708.1	25597.5	24974.6	17447.8	37043.2	28727.8	30636.4	26315.9
AT3G05260.1	NAD(P)-binding Rossmann-fold superfamily protein	0.218724	1.20867	27.96	1	1	61085	46537.1	34526.7	45885.7	37844	21816.2	26093.8	46207.4	27255.5	24526.1	22897.3	31666.7	22257.1	41529.9	35921.1	20395.8	30112.3	49312.4	20417.2	24249.6	27945.4	22730.2
AT5G08580.1	Calcium-binding EF hand family protein	0.219205	1.16836	146.33	4	2	111333	103794	64139	49624.8	93277.8	63282.6	70856.7	130743	108467	87515.2	92481.1	65502.5	88615.2	61511.1	81864.9	55406.3	50957.3	66584.5	124079	90847.7	69622.5	79951.2
AT3G09090.1;AT3G09090.2	DEX1 - defective in exine formation protein (DEX1)	0.21931	1.1716	60.66	2	1	4649.46	6773.88	8441.68	8938.01	6752.56	9277.02	7745.68	6423.37	14379.9	8425.48	9355.52	9641.96	5241.93	2982.07	5759.03	6864.14	5137.15	7499.8	10784.9	5959.42	9991.99	7947.77
AT4G26750.1	hydroxyproline-rich glycoprotein family protein	0.219698	1.01984	25.27	1	1	0	597.926	6246.3	0	0	830.884	0	659.94	903.539	599.312	321.463	0	450.171	389.361	476.833	4338.64	567.017	347.89	913.194	376.831	1961.79	139.988
AT1G52380.1	NUP50 (Nucleoporin 50 kDa) protein	0.221328	1.16647	647.93	13	13	1.97719e+06	1.88436e+06	1.38786e+06	1.92705e+06	1.55427e+06	1.21769e+06	974301	2.70586e+06	2.01153e+06	2.00316e+06	1.29243e+06	1.37457e+06	1.17018e+06	1.21153e+06	1.30369e+06	1.17708e+06	1.48155e+06	1.39254e+06	1.7369e+06	1.90443e+06	1.86305e+06	1.61782e+06
AT3G05900.1	neurofilament protein-related	0.22164	1.31154	105.08	3	3	72880.8	54751.2	80777.2	65661.4	55440.5	39803.3	23852.9	48469.6	30877.1	45634.1	17158.3	41513	40749	48037.2	43629.5	34854.7	30735.5	35457.1	46579.7	43699.9	24164.6	18732.1
AT3G56190.1;AT3G56190.2;AT3G56450.1	ALPHA-SNAP2, ASNAP - alpha-soluble NSF attachment protein 2	0.221812	1.08755	186.9	3	3	209260	189199	136782	190064	192161	191211	185076	131705	203620	176074	204293	169323	133617	195985	209821	126868	151340	190549	151211	164656	194628	159679
AT5G64290.1	DCT, DIT2,1 - dicarboxylate transport 2,1	0.223977	1.23453	149.03	3	3	57774.5	58401.4	91090.9	91770.2	69508.6	150918	104174	43433.3	56384.4	46053.4	68014.4	73732.1	61981.7	66166.3	68581.1	61842.6	73722.7	64251.9	58792.1	51636.9	49629.8	48074.5
AT1G34570.1;AT3G15750.1	Essential protein Yae1, N-terminal	0.224227	1.14176	149.71	3	3	208346	194015	127056	165397	148521	104571	100471	174845	148594	131252	99569.7	124742	119677	133911	141113	126790	148679	148874	114170	134222	116035	95438.7
AT1G06700.1	Protein kinase superfamily protein	0.224769	1.18207	89.28	2	1	19882.8	12913	26438.6	19804	14018.1	13819.5	16239.8	21047.1	31079.3	20883.4	12574.8	14720.4	17249.2	6391.89	13537.7	22685.7	9558.38	16285	20326	15966.7	18314.4	21519
AT2G33420.1	Protein of unknown function (DUF810)	0.224984	1.1379	43.45	2	2	63627.3	77045.2	82710.9	76520.7	87892	51497.7	84278.2	110570	119083	107462	79705.4	76000.5	74052.7	67244.2	63004.2	62368.2	80810.4	51189.3	106078	99776.8	91741.9	54158.1
AT3G03110.1	XPO1B, CRM1B - exportin 1B	0.22634	1.11025	200.95	4	1	71599.3	76578	54157.2	57021.1	65987.3	51114.9	62151.1	57554.8	53061.2	36588.1	48744.9	76324.4	57689.3	56190	50934.7	51472.8	53086.6	51007.2	49117.7	37665.7	44079.7	43978.1
AT2G01210.1;AT1G11300.1;AT1G29730.1;AT1G61360.1;AT1G61480.1;AT4G03230.1	Leucine-rich repeat protein kinase family protein	0.226695	1.28418	41.47	2	1	6.18422e+06	5.45386e+06	3.57876e+06	6.84007e+06	4.14089e+06	4.08835e+06	3.1214e+06	3.53113e+06	2.74911e+06	2.40276e+06	1.42391e+06	3.13035e+06	3.70794e+06	3.96272e+06	3.96023e+06	2.78837e+06	4.06433e+06	3.7781e+06	1.77014e+06	2.40549e+06	2.00919e+06	2.30815e+06
AT5G62810.1	PEX14, ATPEX14, PED2 - peroxin 14	0.227011	1.19341	330.16	4	4	50801.2	75293.2	104001	79725.1	77815.8	44222.9	58707.9	84751.8	132730	109718	65432.1	38361.2	46686.9	37880	65236.4	72494.4	62376.6	58082.8	68966.7	110470	91837.7	87670.2
AT5G23060.1	CaS - calcium sensing receptor	0.227078	1.64059	34.53	1	1	3959.02	606.375	6273.27	11351.5	5758.22	11318.9	5458.82	810.187	2983.72	3360.82	4637.19	8343.16	6150.91	1420.08	1602.32	2093.08	3956.05	388.172	3289.62	3396.72	2822.18	987.493
AT3G11070.1	Outer membrane OMP85 family protein	0.227908	1.27328	108.78	3	3	275544	255678	318296	425321	261718	387563	207514	223784	157152	167876	90018.4	284716	243132	197654	218787	226626	225334	248572	156798	144286	118727	111222
AT3G22960.1	PKP1, PKP-ALPHA - Pyruvate kinase family protein	0.227997	1.15329	466.33	7	7	267770	224126	263857	349441	374607	393728	355628	276137	463818	365226	556995	222886	251397	310165	324659	192767	250825	332272	346650	379246	388061	375185
AT1G68720.1	TADA, ATTADA - tRNA arginine adenosine deaminase	0.229312	1.32977	85.21	2	2	8659.99	5764.7	7010.99	6908.61	10666.3	2997.28	1928.01	9349.91	11045.2	7785.36	7899.89	5133.99	6234.78	3376.11	5467.59	3976.83	6058.92	1728.44	9619.35	8400.69	5758.52	4417.54
AT5G24165.1	unknown protein	0.229714	1.78225	78.29	1	1	3306.4	3893.57	5541.22	5836.22	3549.16	2474.21	781.535	2486.75	645.428	1267.19	198.285	481.691	555.488	2030.32	3880.32	3084.47	2632.55	1021.84	1069.49	604.433	922.643	538.197
AT1G80380.2;AT1G80380.1	P-loop containing nucleoside triphosphate hydrolases superfamily protein	0.231794	1.13788	401.43	7	7	660910	717732	901449	1.26361e+06	919130	1.44028e+06	1.13376e+06	662483	1.05816e+06	831859	1.03689e+06	869296	808841	987341	1.01505e+06	870785	812824	722722	769256	949196	805332	728008
AT3G59770.1	SAC9 - sacI homology domain-containing protein / WW domain-containing protein	0.232712	1.23197	104.18	4	3	17172.2	16719.6	16819.2	33407.2	27903.7	52828.9	28134.5	16284.7	26286.9	18488.3	20684.5	24731.3	18146.6	16976.4	25434.3	22518.3	19444.4	15122.7	19458	23059.5	17551.5	20557.1
AT5G51350.1	Leucine-rich repeat transmembrane protein kinase family protein	0.233484	1.83308	26.47	1	1	1057.6	946.888	9199.6	14176	943.917	17417.8	12623	14588.5	8127.59	9451.1	10380.4	1904.63	2732.23	2108.29	647.916	9058.38	726.133	2130.89	9706.03	8277.24	8972.98	7694.97
AT3G47833.1	unknown protein	0.234184	1.9806	24.43	1	1	2145.63	344.64	2752.32	1014	1383	2884.2	2679.87	0	1523.21	1505.74	873.681	60.9826	56.2328	1437.35	0	1741.35	0	1186.19	885.305	721.51	1863.57	684.438
AT1G47900.1	Plant protein of unknown function (DUF869)	0.234838	2.50938	103.45	1	1	3584.82	1546.69	2966.54	0	8292.51	0	2732.6	3168.08	4391.07	7957.48	3682.19	0	0	0	0	782.843	1275.52	2025.71	2199.75	4567.56	2407.05	2013.09
AT1G16460.2	ATRDH2, ATMST2, MST2, ST2, STR2, RDH2 - rhodanese homologue 2	0.23579	1.1199	200.56	4	4	74185.9	99165.8	84232.2	99796.9	106378	79926	111585	133868	139520	101411	135437	63091.6	92979.6	99729	108379	64567	80615.7	99140.3	109533	128943	80875.8	112870
AT4G11420.1	EIF3A, ATEIF3A-1, EIF3A-1, ATTIF3A1, TIF3A1 - eukaryotic translation initiation factor 3A	0.235959	1.17256	380.8	10	10	181391	165165	262918	189362	206848	281401	287762	284257	364651	348392	422476	186401	184863	202844	205828	201183	189094	194736	300694	327145	285713	275419
AT4G24230.1	ACBP3 - acyl-CoA-binding domain 3	0.237563	1.77604	61.43	1	1	24630.2	752.204	1454.5	2197.28	18659.5	1345.04	6984.77	17786.6	3501.29	5890.78	8319.39	1248.19	3318.64	3791.15	5491.52	265.406	16860.4	10.456	7633.72	4932.39	4821.76	3157.6
AT1G24460.2;AT1G24460.1	unknown protein	0.238346	1.2115	249.5	5	5	289980	335186	232510	246267	264235	147155	160117	499607	411173	332423	267667	225119	187226	219964	222217	187843	206017	204980	327980	308779	284724	255206
AT5G64430.1	Octicosapeptide/Phox/Bem1p family protein	0.238822	1.16718	343.28	7	7	886020	927738	632955	997030	806233	567910	499475	1.31044e+06	1.20708e+06	1.01886e+06	724088	714296	727599	715008	752550	737311	630237	703759	904237	870349	671058	779536
AT3G17390.1	MTO3, SAMS3, MAT4 - S-adenosylmethionine synthetase family protein	0.239052	1.08897	501.8	10	6	1.82453e+06	1.61602e+06	1.29914e+06	1.77995e+06	1.31925e+06	1.8255e+06	1.53281e+06	1.25402e+06	1.35671e+06	1.10055e+06	1.32275e+06	1.39211e+06	1.60502e+06	1.43251e+06	1.5432e+06	1.24024e+06	1.62641e+06	1.42709e+06	1.14398e+06	1.13775e+06	1.20316e+06	1.15368e+06
AT2G16640.1	ATTOC132, TOC132 - multimeric translocon complex in the outer envelope membrane 132	0.239792	1.63472	40.74	2	2	75634.9	59848	26242.9	95266.3	52180.8	146245	134740	22070.1	22896.4	18557.7	25676.3	70434.8	60205.1	45306.7	42518.9	22202.6	44498	43278.8	21013	25395.2	18836.2	21890.4
AT5G14240.1	Thioredoxin superfamily protein	0.239927	1.13211	345.25	7	7	939103	867391	571669	941226	622376	727493	606523	838145	606017	574229	462286	744009	585426	760652	866054	380514	768377	625925	565686	643616	423233	487847
AT3G23810.1	SAHH2, ATSAHH2 - S-adenosyl-l-homocysteine (SAH) hydrolase 2	0.24069	1.17246	1762.6	35	12	638369	639206	759530	696684	865854	949938	1.1629e+06	960786	1.23365e+06	1.05374e+06	1.71531e+06	581194	714432	714099	746562	704317	657998	758537	1.10696e+06	1.12373e+06	935212	1.06257e+06
AT4G26780.1	AR192 - Co-chaperone GrpE family protein	0.241401	1.17471	469.73	11	11	910344	887850	854840	968812	687571	608672	401312	792177	624884	605619	376381	664195	634868	643378	671371	665823	621494	646025	474157	580284	510739	458202
AT3G02560.1	Ribosomal protein S7e family protein	0.243444	1.2359	54.36	2	1	14380.7	23743.5	7746.12	9039.58	7515.68	7407.67	8921.49	8269.42	13857	11589.6	18734.3	7093.77	5341.43	8704.88	4899.84	14486	8165.01	5633.87	11211.9	13190.8	13508.8	13925.4
AT2G19670.1	ATPRMT1A, PRMT1A - protein arginine methyltransferase 1A	0.244144	1.10557	21.93	1	1	150403	154992	116536	138669	207569	129449	148280	153544	175096	152365	226583	109247	123201	178742	110104	150416	113175	189751	141189	140499	137534	192182
AT2G46780.1	RNA-binding (RRM/RBD/RNP motifs) family protein	0.245194	1.31531	37.24	1	1	1901.1	2139.72	1848.73	1527.18	1451.5	719.073	905.528	2546.6	1593.17	1168.52	470.178	1530.24	1391.97	716.29	1539.11	790.603	578.748	1273.67	1050.24	1240.65	1345.54	913.658
ATCG00270.1	PSBD - photosystem II reaction center protein D	0.245833	1.24388	49.71	1	1	2517.57	4768.96	2061.04	2310.67	4882.77	2992.81	5874.59	7271.15	7741.88	6321.74	5046.24	3812.95	5062.53	4081.82	2125.01	1534.3	2701.9	265.365	8324.65	3960.05	4713.38	5053.41
AT3G24880.1	Helicase/SANT-associated, DNA binding protein	0.245994	3.72134	28.39	1	1	10431.9	0	2402.36	21014.2	16458	30446	13759.6	2017.52	1987.91	2452.85	3427.51	83.6935	129.264	507.277	116.793	2660.79	235.029	14258.5	2552.69	2980.4	321.652	4207.74
AT5G63480.1	unknown protein; Has 30201 Blast hits to 17322 proteins in 780 species: Archae - 12; Bacteria - 1396; Metazoa - 17338; Fungi - 3422; Plants - 5037; Viruses - 0; Other Eukaryotes - 2996 (source: NCBI BLink),	0.246188	1.33978	32.24	1	1	14600.5	14394.9	18168.4	31474.7	11805.8	22265.2	12021.2	5409.83	9965.68	9270.64	7170.76	9341.97	10136.6	12123.3	11542.6	13410.3	13160.5	11307	6744.2	11680.8	9303.36	8094.93
AT4G00660.1	RH8, ATRH8 - RNAhelicase-like 8	0.249226	1.24856	27.98	1	1	0	0	0	0	0	1736.36	2680.53	0	222.093	485.692	2908.95	1373.7	595.62	262.195	691.696	1.14238	430.903	0	633.576	0	1060.38	1385.13
AT4G13520.1	SMAP1 - small acidic protein 1	0.251823	1.74998	59.84	1	1	793611	665686	156074	136279	228691	70857.2	133307	909930	351151	237417	183814	95371.6	192712	213350	244052	86086.3	135255	189068	329593	323279	225806	175056
AT1G78570.1;AT1G63000.1;AT3G14790.1	RHM1, ROL1, ATRHM1 - rhamnose biosynthesis 1	0.25233	1.35668	326.97	6	2	15524.4	15096.5	25212.3	37852.6	32662.4	44550.7	45478.2	10576.8	14547.2	18238.6	13456.2	24306.1	20689	19617.7	22931	16378.8	21950.9	20070.7	14805.1	13476.1	13674	13472
AT3G22190.1	IQD5 - IQ-domain 5	0.254954	1.20391	129.33	3	2	27165.8	35783.8	25404.3	37367.8	15710.3	25212	15955.7	16693.8	15714.3	16699.9	13837	17730.2	17815.2	18747.1	21441.8	19445.7	27283.1	25699.4	14383.7	15233.3	14442.1	11734.7
AT5G42270.1;AT3G46940.1	VAR1, FTSH5 - FtsH extracellular protease family	0.25512	1.27346	456.03	9	2	9968.34	11025.2	18324.7	22784	20593.1	27734.6	17136.1	32076.5	47483.7	30100	40247.3	15661.3	18709	11786.7	5967.86	7424.25	16685.8	23885.5	30333.8	36481.2	23993.6	26961.1
AT1G36160.1;AT1G36180.1;AT1G36180.2	ACC1, AT-ACC1, EMB22, GK, PAS3 - acetyl-CoA carboxylase 1	0.255371	1.2111	872.79	20	20	209585	219904	409622	480862	340148	573252	430131	291127	529820	464101	647936	273033	320468	314711	331665	322572	308282	307054	405943	405878	387313	418393
AT3G59020.1	ARM repeat superfamily protein	0.255578	1.15856	273.54	5	4	947575	915656	609895	848226	661758	505889	424881	1.00106e+06	874134	713742	477302	644116	640464	624701	669197	557542	586414	633693	696645	806188	551591	477431
AT1G55480.1	ZKT - protein containing PDZ domain, a K-box domain, and a TPR region	0.256859	1.10766	233.57	4	4	104050	105058	176998	93539.6	101815	141776	100996	130412	110704	97961.4	124650	65002.8	77005.1	98596	76524.5	122792	83151.1	143960	94061.6	132253	162941	106487
AT5G20920.2	EIF2 BETA - eukaryotic translation initiation factor 2 beta subunit	0.256956	1.65155	124.76	2	2	15762.2	4263.1	30918.5	24189.3	6149.6	5153.63	6928.71	40952.9	48975.5	29955.3	17799.5	13461.2	6635.83	6754	7281.07	10133.4	5390.8	3513.44	25418.4	28464.6	17194.3	15651
AT2G16510.1;AT1G75630.2	ATPase, F0/V0 complex, subunit C protein	0.257077	1.23789	176.25	4	4	98034.2	87586.9	107738	151224	77375.6	197826	178861	43205.9	83691.6	72615.5	101043	200158	73200.9	84877.3	108243	82428.7	106228	76678.3	72513.8	56765	45737.5	61917.8
AT4G36020.1	CSDP1 - cold shock domain protein 1	0.257556	1.35004	77.62	2	2	36077.4	11205	9619.48	12384.6	15680.7	4700.85	15889.3	26809.5	12375	9988.79	15261.9	16002.9	6043.64	20130.1	8956.18	8671.99	11294.4	11730.5	13498.1	7420.22	9753.83	12415
AT1G43190.1;AT1G43190.3	PTB3 - polypyrimidine tract-binding protein 3	0.258656	1.14855	161.91	3	3	116905	104809	176427	195980	167791	206438	155688	78998.3	143484	123466	136119	139665	158162	144883	140860	126163	119428	126173	103988	121065	118934	99055.3
AT5G08550.1	ILP1 - GC-rich sequence DNA-binding factor-like protein	0.260878	1.69022	31.86	1	1	1105.69	2071.01	10461.1	4039.18	1762.51	1645.19	0	32092.5	35729.9	29599.1	18120.6	0	0	1216.03	0	8889.09	893.95	829.85	13034	30772.2	12543.1	12655.6
AT3G25800.1;AT3G25800.2	PDF1, PR 65, PP2AA2 - protein phosphatase 2A subunit A2	0.262467	1.08978	354.08	7	2	41967.5	40420.4	50689.5	52990	46708.4	67105.3	57424	37957.8	46711	41785.4	44953.4	54531.3	35575.5	45403.9	58894.6	37887.1	51001.7	47746.3	30499.2	42896.3	43374.9	37346.7
AT5G16590.1	LRR1 - Leucine-rich repeat protein kinase family protein	0.262629	1.20672	106.67	2	2	45282.1	40637.7	29169.1	16645.6	21947.1	12710.7	21076.4	22349	28505.5	26933.9	21417.8	23870	19876.3	25922.5	17423.5	22890.8	17769.6	27025.3	16837.8	24171.2	22595.8	19183.1
AT4G16500.1	Cystatin/monellin superfamily protein	0.26276	1.12276	109.45	2	2	78283.6	93690.7	79969.2	60082	71133.6	54962	82049	67188.2	54834.2	47814	45909.2	79012.7	72391.6	90007.7	90244.5	46030.9	46103	37430.3	70114.1	51185.9	38207.8	34723.5
AT5G46130.1	Protein of unknown function (DUF295)	0.263246	1.79932	24.01	1	1	6835.89	896.903	33903.5	17759.5	1249.66	47645.6	14454.8	5136.72	14734.9	17141.8	20221.4	5209.35	2626.44	3049.26	2928.49	21282	7085.57	0	19083.4	16848.1	14067.5	7846.81
AT5G60600.3	GCPE, ISPG, CSB3, CLB4, HDS - 4-hydroxy-3-methylbut-2-enyl diphosphate synthase	0.26396	1.76392	24.58	1	1	486.567	389.086	3241.66	3257.04	0	4161.35	2112.07	804.44	3060.48	403.204	774.349	652.968	0	597.44	1403.83	1905.61	0	0	1146.04	1697.98	2762.32	429.69
AT2G46900.1	unknown protein	0.264215	1.30934	22.69	1	1	34887.1	46225.3	12783.2	26198.3	35099.6	19289.3	32804.8	80917.5	26757.4	55463.6	42636.8	15195.1	21306.5	25824.6	33635.2	15309.1	28538.1	21520.7	38546.6	44261.4	38352.7	32984
AT3G17020.1	Adenine nucleotide alpha hydrolases-like superfamily protein	0.264278	1.0844	143.89	1	1	254556	261097	312269	353591	230781	307669	246542	224605	283804	194834	251557	298435	243436	261154	256938	195927	295169	261406	188873	219941	233931	238730
AT5G10240.1	ASN3 - asparagine synthetase 3	0.264469	1.14592	426.25	10	1	35220.1	28188.2	44422.4	30590.4	26530.3	22815.9	35677.5	28175.3	42248.4	35767.1	56255.1	27590.5	35239.8	31605.1	37451.1	38408.8	17713.5	11417.8	41070.8	39203.2	29515.3	27537.2
AT5G41870.1	Pectin lyase-like superfamily protein	0.265606	1.41751	23.97	1	1	468.722	327.659	1681.83	2615.59	1621.82	1515.96	2229.45	2070.77	2709.64	3320.6	4056.2	153.917	1183.84	377.625	906.072	1877.77	505.065	2081.4	2397.71	1926.43	2086.32	2460.19
AT1G49760.1	PAB8, PABP8 - poly(A) binding protein 8	0.265789	1.06526	403.77	8	8	570209	521214	505883	772928	596427	611094	560449	585953	700469	587516	586331	511646	527120	478119	506814	589414	622894	627990	439696	509325	698815	682398
AT5G22640.1;AT5G22640.2	emb1211 - MORN (Membrane Occupation and Recognition Nexus) repeat-containing protein	0.267016	1.11784	917.33	20	19	1.82117e+06	1.7913e+06	1.59647e+06	1.96405e+06	1.56162e+06	1.41937e+06	1.1585e+06	2.52228e+06	2.48004e+06	2.18208e+06	1.77229e+06	1.34931e+06	1.57921e+06	1.49366e+06	1.61846e+06	1.30313e+06	1.29062e+06	1.44125e+06	2.42837e+06	2.19345e+06	1.79132e+06	1.64368e+06
AT5G51540.1	Zincin-like metalloproteases family protein	0.267338	1.63774	24.22	1	1	160573	199589	406359	739934	87299.5	559819	135856	83196.8	110566	183344	108312	96135.9	115050	92799	154679	267996	220193	282156	123881	78916.8	137876	124637
AT5G40810.1	Cytochrome C1 family	0.268621	1.43906	457.2	8	3	103709	64789	71497.8	368781	72865.6	162336	93790.3	44624.7	62124	89580.8	114554	74401.6	77411.1	124106	79055.3	94500.4	96692.3	71141.5	53837.2	72696.7	68487.4	55357.8
AT1G19010.1	unknown protein	0.269382	1.09321	25.51	1	1	10913.2	12822.4	6949.68	39.4744	7003.06	0	3706.51	7956.55	6703.21	3471.43	1917.51	8099.64	7798.5	4350.48	6680.07	6369.69	3790.71	6274.4	4645.3	2840.8	2041.82	3349.16
AT1G31730.1	Adaptin family protein	0.270378	1.39633	63.33	1	1	3885.27	3139.2	10237.1	11224.2	11548.1	12676.3	14806	15620.3	14565.6	20314.1	29495.9	8877.16	3983.23	9063.34	4413.33	12279	4787.73	10400	16720	16971.8	5876.93	12270.1
AT4G03560.1	ATTPC1, TPC1, ATCCH1, FOU2 - two-pore channel 1	0.272065	1.19495	101.3	2	2	15695.6	13944.1	12847.6	28927.7	17520.4	35935.2	26916.5	22126.2	22098.2	20968.1	38428.1	15719.8	15165.8	21039.5	15782.9	11201.9	33480	17618.8	21536	12495	23236.8	26462.4
AT1G29900.1	CARB - carbamoyl phosphate synthetase B	0.272113	1.22041	57.23	2	2	14827.7	10031.6	8820.14	10415.6	9755.11	12975.4	16551.4	10808.4	20009.1	8579.02	26799.1	13781.4	526.342	11440.1	8920.74	8434.87	11549.8	8823.58	16017.1	16789.8	12666.1	13609.4
AT5G41100.1;AT5G41100.2	unknown protein	0.272282	1.91565	21.05	1	1	14587.8	14319.7	11099.2	18138.3	6205.52	27398.3	17547.9	9599.27	2319.61	1943.09	172.83	20894.9	15852.9	4472.63	4204.25	4139.19	6023.25	3040.97	1695.17	1944.15	326.095	1787.34
AT2G14720.1	VSR4, VSR2;1, BP80-2;1, MTV4 - vacuolar sorting receptor 4	0.273454	1.16627	305.16	7	1	92294.9	68879.9	99636.6	104051	63898	60402.3	39329.5	62098	71176.6	55426.4	42378	58482.2	68980.7	68284.9	76625	49834.2	54886.1	54628.3	64277	44628.3	50503.5	60151.1
AT5G39740.1	OLI7, RPL5B - ribosomal protein L5 B	0.273877	1.14157	1630.9	25	6	7.02504e+06	6.90746e+06	4.95875e+06	6.41109e+06	4.62006e+06	3.94829e+06	3.73804e+06	5.99867e+06	4.13199e+06	4.27937e+06	3.0007e+06	4.52463e+06	4.33882e+06	4.58349e+06	5.15215e+06	4.50749e+06	4.63501e+06	4.21223e+06	4.4155e+06	3.60441e+06	5.26099e+06	2.9614e+06
AT4G32180.1	ATPANK2, PANK2 - pantothenate kinase 2	0.274386	1.36814	190.34	4	4	16046.9	10163.6	28625	33234.9	26453.1	32959.1	55161	22409.2	46677.5	47647.8	75880	22689.6	13470.2	20029.1	21453.7	26067.8	20857.3	23019.7	38308.2	42534.6	25427.4	35043.4
AT4G38390.1	RHS17 - root hair specific 17	0.274625	1.17551	24.34	1	1	21278.4	12674.1	20677.7	44697.9	34616.7	24269.4	25103.9	25718.4	13854.1	18360.1	28292.6	30732.2	28323.5	40742.4	28991.2	12367	21215.7	16650.5	15685.9	10250	15341.3	8999.48
AT2G27210.1;AT2G27210.2	BSL3 - BRI1 suppressor 1 (BSU1)-like 3	0.27524	1.15582	919.96	14	2	61160	80720.1	36404.5	70128.1	63842.2	37524.1	59988.9	50408.8	91484	63248.9	72772.4	65174.7	67166.7	45570.3	47276.5	19738.8	63712.5	56234.8	53163.4	56218.2	66629.3	54089.7
AT5G14260.1	Rubisco methyltransferase family protein	0.275271	1.21573	141.98	2	2	20435.2	17632.7	26360.3	24938.7	26509.2	45949.3	42382.8	36294.5	43710.9	42196.7	64637.5	21434.2	22952.4	24559.6	27083.2	21747.6	26704.5	18650.9	43426	47644	37155.6	30298.2
AT5G67030.1;AT5G67030.2	ABA1, LOS6, NPQ2, ATABA1, ZEP, IBS3, ATZEP - zeaxanthin epoxidase (ZEP) (ABA1)	0.27655	1.19124	189.3	5	5	24774.9	26180.6	28099.7	39638.9	27695.2	44219.2	48624.3	31788.9	53052.8	41830.4	76980.3	25229.3	27468.6	28160.3	33513.3	25266.4	25640.8	26025.7	53489.1	38817.5	44230.1	43942.7
AT5G53850.2	haloacid dehalogenase-like hydrolase family protein	0.27749	1.37661	26.76	1	1	1431.97	890.017	3553.35	4892.84	6608.97	7992.24	6370.58	1064.03	4009.78	2660	6353.9	443.079	4020.75	0	5765.52	4856.59	2049.47	2548.76	3316.21	4050.81	2635.98	3603.12
AT1G26300.1	BSD domain-containing protein	0.277703	1.3914	99.24	1	1	5291.01	5329.89	5347.73	0	2654.25	0	709.019	9504.78	6618.77	4388.71	1554.32	2056.67	3932.14	1304.82	2486.45	3467.66	1236.38	2820.77	3967.6	2200.74	3673.9	2606.05
AT1G07470.1	Transcription factor IIA, alpha/beta subunit	0.277799	1.13227	366.42	5	5	1.34335e+06	1.48056e+06	888928	1.10382e+06	850937	763432	851929	1.41338e+06	1.1069e+06	825668	698581	1.06326e+06	964934	907002	956874	627015	1.10365e+06	998160	700324	910508	830212	942321
AT1G64500.1	Glutaredoxin family protein	0.279622	1.15715	412.66	9	8	1.73987e+06	1.71763e+06	896700	1.40191e+06	1.36294e+06	922893	802296	1.9707e+06	1.67427e+06	1.44065e+06	1.06592e+06	1.04428e+06	1.18213e+06	1.09451e+06	1.2839e+06	822524	1.1268e+06	1.17125e+06	1.52525e+06	1.29e+06	1.22596e+06	1.19267e+06
AT2G17360.1;AT2G17360.2;AT5G07090.2;AT5G58420.1	Ribosomal protein S4 (RPS4A) family protein	0.280051	1.10484	229.62	6	6	291027	310216	289029	214011	356231	256923	387489	239218	249942	226256	396780	306983	279034	245446	273981	240232	208754	358379	194774	227001	278339	298921
AT4G29440.1	Regulator of Vps4 activity in the MVB pathway protein	0.28032	1.13781	373.35	9	9	484188	573751	394614	557797	385183	403848	299599	443509	345171	313448	227882	329804	358758	437808	341744	294448	395587	541884	316980	350362	288329	236845
AT3G58560.1	DNAse I-like superfamily protein	0.281294	1.30408	66.68	2	2	20362.2	26251	23078.6	16108.3	35346.8	28344.4	24842.1	3821.97	14878.6	12779.9	20360.3	27574.7	14695.4	9173.45	4582.33	8559.16	19894.6	28907.2	18605.6	19062.4	9514.59	12867.1
AT3G61580.1	Fatty acid/sphingolipid desaturase	0.28192	1.11017	26.38	1	1	171432	214103	131616	193897	190897	252243	162761	222424	136378	162859	129347	235123	176469	173085	173341	106716	151549	158104	181392	125182	150500	141202
AT1G55300.1;AT1G55300.2	TAF7 - TBP-associated factor 7	0.282093	1.47186	74.28	2	1	37220.5	67993.2	37027.7	29344.4	20965.5	18416.5	9578.46	96536.7	63948.1	50779.4	23098.3	14229.4	16106.4	19374.3	25217.7	22901.8	28293.8	32905.7	37016	46904.6	39163.7	26957.9
AT5G65270.1	AtRABA4a, RABA4a - RAB GTPase homolog A4A	0.282784	1.11701	115.01	3	1	20419.3	16521.1	29085.1	34323	20925.6	16587.8	18610.9	16471.4	22151.2	25003.6	20853.1	19525.7	19259.2	17681.2	13823.1	22688.6	22271.1	20689.1	18919	22977.5	20346.7	17531
AT5G40490.1	RNA-binding (RRM/RBD/RNP motifs) family protein	0.285086	1.29153	78.58	2	2	69503.8	75981	24176.8	24285.5	27526.7	27681.2	29575.4	67920.8	34095.5	28021.3	23746.4	25938.7	34947.7	43218.5	28662.7	29157.4	28881	27655.7	30621.5	33226	28377.3	24199
AT1G06410.1	ATTPS7, TPS7, ATTPSA - trehalose-phosphatase/synthase 7	0.288196	1.23982	138.34	3	3	25385.7	32708.3	13096.6	25115.8	42754.7	52889.9	29553	44258.4	72811.5	46455.3	49401	39768.6	24126	25802.7	21238.6	31957.8	16747.5	11260.2	55387.5	50181.6	41154.9	32771.7
AT4G16370.1	ATOPT3, OPT3 - oligopeptide transporter	0.289073	1.005	35.74	1	1	3583.04	2379.72	3505.27	13.1504	2560.79	65.2492	1481.88	3667.99	4134.3	2485.09	2817.96	1799.71	2373.52	1447.11	2745.55	2204.16	1612.57	2910.78	2965.06	1955.95	3185.48	3361.83
AT3G57890.1;AT3G57890.2	Tubulin binding cofactor C domain-containing protein	0.289189	1.13411	533.82	10	9	319016	286612	420324	533621	398870	505413	510911	215295	387979	334380	426633	379824	334560	410111	439490	305496	401704	380586	279486	346441	282189	266078
AT2G38280.1	FAC1, ATAMPD - AMP deaminase, putative / myoadenylate deaminase, putative	0.289383	1.13908	327.51	8	7	307724	302592	186403	297770	258674	161920	157095	309439	361208	270921	208910	240623	240933	233794	225567	193659	215244	199627	247882	247122	218301	215269
AT1G69420.1	DHHC-type zinc finger family protein	0.290771	1.21628	35.08	1	1	7726.56	4472.9	52.1317	3718.14	7447.93	1714.8	0	19397.4	19176.8	9287.14	5256.2	2205.58	2870.65	4152.7	5984.13	4762.02	5613.3	5318.62	9287.59	10968.1	3668.7	9504.22
AT2G03730.1	ACR5 - ACT domain repeat 5	0.291232	1.22302	23.9	1	1	1045.25	7067.8	2710.8	1177.82	4560.02	1046.73	3048.3	733.497	3177.66	989.097	2322.76	4608	4339.11	2058.49	0	1060.08	4885.95	332.78	1122.82	1713.04	1566.03	1109.59
AT5G40930.1	TOM20-4 - translocase of outer membrane 20-4	0.291931	1.58836	75.2	1	1	339.479	5175.67	9368	7876.43	2989.94	22293.1	7138.91	9153.06	14222	12834.1	10588.8	3085.53	6962.07	316.471	660.757	6952.65	5059.83	2275.43	9416.86	9740.46	10308.7	9425.52
AT5G43410.1	Integrase-type DNA-binding superfamily protein	0.292206	1.44638	24.85	1	1	177583	203764	133220	203376	121294	130359	59439.6	201793	22257.8	73184.1	11427.7	180791	110535	111439	148269	82270.7	132689	92648.6	15194.7	23873.2	9151.27	17998.1
AT2G43210.1	Ubiquitin-like superfamily protein	0.292377	1.10993	23.15	1	1	2006.13	4855.89	2756.44	2591.68	2345.65	3517.03	2499.79	1832.23	1069.28	1458.08	2977.6	5340.67	4357.22	3963.23	719.975	3151.14	2259.28	1439.7	991.307	1366.62	794.496	761.977
AT1G06220.1;AT5G25230.1	MEE5, CLO, GFA1 - Ribosomal protein S5/Elongation factor G/III/V family protein	0.293057	1.27393	448.96	7	7	1.80725e+06	1.62352e+06	1.13967e+06	1.03879e+06	1.55508e+06	679194	804862	3.26801e+06	2.61054e+06	2.01188e+06	1.50928e+06	876416	1.13989e+06	1.24756e+06	1.30903e+06	880423	769816	1.07554e+06	1.91847e+06	1.82956e+06	1.77912e+06	1.34137e+06
AT5G65910.1	BSD domain-containing protein	0.293625	1.30363	43.52	2	2	97115.1	86290.9	128587	173171	101213	81485.9	57981.7	60843.4	44398.6	56602.8	25164.8	80733.9	72659.2	89224.6	93542.2	71477.9	76438	71838	28590.8	53396.5	29142.4	33195.4
AT1G07390.3	AtRLP1, RLP1 - receptor like protein 1	0.29584	1.16489	31.9	1	1	334069	337673	329521	462244	346789	309058	334507	255167	201142	222151	138096	291613	289868	347598	331321	237324	304478	257664	150753	223322	174578	198973
AT4G15090.1	FAR1 - FRS (FAR1 Related Sequences) transcription factor family	0.296503	1.01268	25.2	1	1	3067.67	5626.51	1911.3	112.902	1643.59	142.477	368.927	3006.66	3173.99	1564.34	1410.18	2861.9	2415.29	2692.36	2665.99	671.21	1618.06	1872.3	1914.78	1388.55	2093.41	1558.81
AT3G28760.1;AT3G28760.2	unknown protein	0.298273	1.1918	122.59	3	2	19648.2	16656.7	31185.2	28417.2	33760.3	36185.8	32715	14281.8	14484	15948.9	18423.9	23593.6	25644.3	28366.1	20973.9	22643.1	23222.2	20879.4	10198.1	17522.4	12022.8	14523.6
AT2G18990.1;AT3G25580.1	TXND9 - thioredoxin domain-containing protein 9 homolog	0.298379	1.21968	33.99	1	1	48217.1	50139.7	19985.3	24827.3	26433.8	18413.7	15129.8	34832.8	27537.4	19280.6	19399.9	16918.3	23449	26120.7	31489.8	22285	29607.9	5082.68	21415.2	26845.3	25623.8	20569.8
AT2G14247.1	Expressed protein	0.298626	1.23989	20.28	1	1	9131.05	2480.04	3197.86	5835.34	11033.3	9503.11	7283.97	6061.33	10013.5	4704.19	9443.05	2795.08	8283.26	4164.26	2572.55	8450.7	2363.27	5432.28	9080.52	5913.17	9077.58	5329.96
AT3G57610.1	ADSS - adenylosuccinate synthase	0.301799	1.19011	97.33	4	4	27457.3	33159.5	36409.3	23388.2	41348.1	34928.6	79692.8	39250.9	55187.6	40413.5	64998.5	37517.2	40053.3	28257	28187.9	33558.5	27294.6	32908.1	56438.7	44201.4	34006.3	37738.3
AT5G05230.1	RING/U-box superfamily protein	0.302209	1.34686	70.81	1	1	17411	13360.8	6716.87	6158.6	10295.9	6202.87	8144.14	51017.2	21722.6	17057.9	14889.6	3267.9	11008.4	11644.7	897.595	6004.66	8599.35	13896.3	25539	20950.2	13508.7	13113.4
AT3G55360.1	CER10, ECR, ATTSC13, TSC13 - 3-oxo-5-alpha-steroid 4-dehydrogenase family protein	0.302814	1.05307	22.54	1	1	6441.41	6145.99	1224.09	40.129	6530.64	8.01673	3217.63	4815.85	4670.87	3443.14	3392.88	2529.9	5950.67	5415.94	6365.06	2017.1	2526.73	3114.84	2007.53	1804.91	3037.57	3148.19
AT3G50670.1;AT3G50670.2	U1-70K, U1SNRNP - U1 small nuclear ribonucleoprotein-70K	0.303215	1.13962	354.79	8	8	648374	695307	571985	686013	532832	379080	334988	542670	536062	460734	293297	440335	501097	437928	481271	486990	541809	497364	522200	415464	367205	293644
AT2G33600.1	NAD(P)-binding Rossmann-fold superfamily protein	0.303658	1.26881	23.85	1	1	8497.45	4772.88	10326.7	17442.9	8976.12	19958.7	20017.5	9122.51	6550.15	7426.75	7891.2	7849.21	5921.95	11639.8	8618.46	7266.47	8334.32	13560.9	12588.9	5959.72	6778.39	6833.32
AT1G47990.1	ATGA2OX4, GA2OX4 - gibberellin 2-oxidase 4	0.304751	1.05667	28.27	1	1	0	1861.76	0	241.22	1466.38	3559.65	5520.41	1299.98	2874.4	2449.03	4185.54	1237.12	188.584	956.8	1088.7	1910.92	1678.23	693.246	796.547	3073.09	6743.5	3833.51
AT1G64330.1	myosin heavy chain-related	0.306212	1.10522	786.45	13	12	1.17697e+06	1.16598e+06	794821	960872	851059	669537	654819	1.04037e+06	824815	754550	588673	755454	809813	851009	886470	777934	801040	749635	774593	843967	692360	637397
AT1G09820.1	Pentatricopeptide repeat (PPR-like) superfamily protein	0.306364	1.25314	20.32	1	1	127503	155397	118853	122346	89744.3	109098	27970.3	103776	80481.4	94926.9	55266.4	85822.7	86597.9	113043	70756.2	85679.2	86767.7	74096.3	52287.9	98834.9	58988.5	53242.4
AT1G13020.1	EIF4B2 - eukaryotic initiation factor 4B2	0.308773	1.22603	624.56	12	10	743586	843983	678835	976269	536965	617921	411999	474388	331316	396569	240177	564627	472393	572317	615860	478395	612939	444187	338595	409013	310302	280774
AT1G76890.2	GT2, AT-GT2 - Duplicated homeodomain-like superfamily protein	0.310461	1.07568	332.53	8	7	187490	190122	155201	149511	139410	160439	124649	229352	158711	155523	129204	148361	140211	164091	143453	139920	139731	141566	152862	173177	162407	148620
AT3G19620.1	Glycosyl hydrolase family protein	0.310477	1.24698	23.11	1	1	23194.8	25451.9	18829	11226.7	16198.4	983.851	3536.71	14223.7	2823.21	9959.88	1432.36	15271.6	15099.2	18677	24396.3	1244.56	747.918	608.421	15915.4	8573.53	1725.09	277.214
AT3G62360.1	Carbohydrate-binding-like fold	0.311025	1.83764	42.86	1	1	21509.6	23460.8	24532.3	18567.7	14212.1	30401.8	15687.5	1332.19	3081.27	3820.22	2285.52	19145.9	14141.1	8546.8	8994.38	9182.88	7306.55	8112.12	4366.76	1617.25	2720.37	2330.82
AT3G54890.1;AT3G54890.2	LHCA1 - photosystem I light harvesting complex gene 1	0.311587	1.17163	195.61	3	3	152142	112217	165113	196186	137263	265171	206096	186870	266505	230659	370714	154517	146858	140808	155122	155017	181997	150398	208114	221150	214013	225635
AT4G28910.1	NINJA - novel interactor of JAZ	0.313083	1.194	125.88	3	3	30364.5	26839.2	67030	48139.1	51925.8	21879.4	20608.4	55434.4	46927.9	52085.5	44747.8	34957.8	18693.6	35584.2	20979	23211.1	29519.5	30867.3	52778	59016.8	38386.5	46277.3
AT2G20860.1	LIP1 - lipoic acid synthase 1	0.31335	1.17267	51.76	1	1	4827.29	4653.7	3109.55	3001.28	6455.95	8934.96	8508.46	6153.12	5399.71	6098.22	7175.45	5711.55	7844.59	6650.82	5447.42	4489.25	2324.82	3747.95	3318.02	4099.95	5536.36	5676.46
AT1G03310.1	ATISA2, ISA2, DBE1, BE2 - debranching enzyme 1	0.313684	1.03544	535.99	11	11	498869	440364	505321	498199	466024	557197	552210	510765	559710	547244	582733	468889	517397	508827	501270	485049	540297	521113	501841	559637	457727	460847
AT1G09850.1	XBCP3 - xylem bark cysteine peptidase 3	0.316204	1.08264	161.6	4	4	97810.6	89025.9	94442.4	99801.8	93364.8	70806.3	58878.9	84061.8	110312	97481.3	73028.8	78871.6	96881.4	70459.7	73951.4	62978.4	66300.2	73720.7	120154	87006.9	88938.9	75781.4
AT3G57300.2;AT3G57300.1	INO80 - INO80 ortholog	0.317026	1.87389	46.95	1	1	191.915	2389.98	14996.1	12354	0	1965.25	2685.23	17739.7	17564.1	23317.9	9878.77	1975.45	3166.04	3870.84	0	4858.68	0	0	8333.72	12575.7	10188.7	10041.2
AT4G19210.1	ATRLI2, RLI2 - RNAse l inhibitor protein 2	0.317878	1.2623	24.94	1	1	305056	308731	185676	136505	255794	306452	243672	82659.3	109556	111087	117187	247544	264147	187010	173129	149474	125409	146422	112989	100602	88864.2	117459
AT3G04940.1;AT5G28030.1	ATCYSD1, CYSD1 - cysteine synthase D1	0.317955	1.92323	23.01	1	1	1042.2	500.978	214.603	3515.69	1091.02	9732.79	109.577	2327.73	1385.31	1098.36	5546.32	491.159	1777.52	550.852	0	3332.2	297.037	503.317	704.275	2298.82	1984.03	1873.23
AT1G74910.1;AT2G04650.1	ADP-glucose pyrophosphorylase family protein	0.319071	1.25082	164.83	3	3	47355.2	26555	41524.5	92882.7	52934.6	118412	73479.3	33689.1	41502.5	49039	67149.5	62643.3	39048.9	49737.3	47401.5	40237.9	54390.2	48604.4	39587.6	44479.8	49782.4	39367
AT3G28390.1	PGP18 - P-glycoprotein 18	0.31953	1.45078	27.59	1	1	26690.9	26133.2	5069.81	10810.7	7215.87	26053.6	25571.2	13293.3	2725.43	6837.94	5210.91	22968.3	14607.7	15137.9	1722.47	12614.1	4672.39	13277.5	3048.69	5210.85	6037.84	7963.54
AT1G79550.1	PGK - phosphoglycerate kinase	0.319697	1.50497	176.01	3	2	65910.1	45719.3	65216.2	57826.4	67656.9	263014	229974	36397.7	70328	50378.7	59031.8	59887.9	71904.4	54289.4	45517.8	64095.6	76303.2	58718.5	61104.6	63958.1	59747.8	56550.1
AT5G24360.2	IRE1-1 - inositol requiring 1-1	0.32068	1.7673	23.89	1	1	32848.8	52147.5	37054.7	96750.8	37492.5	297878	199474	18999.8	38387.3	38580.4	62467.6	94882.7	52518.7	35020.1	22342.8	53846.3	52469.6	27017.2	33988.5	50217.9	52642.2	41141.5
AT1G65540.1	LETM1-like protein	0.321904	1.11482	397.3	6	6	251445	238092	148389	224474	175007	144688	126075	240404	165615	166535	135036	212599	177834	186791	209667	130160	140523	131621	168842	168340	154927	126839
AT3G45030.1;AT3G47370.1	Ribosomal protein S10p/S20e family protein	0.324402	1.0616	99.21	3	2	147852	161916	159129	207345	154477	203733	163830	159917	180144	139613	143915	173008	146727	161857	113258	182448	182442	184673	124888	140526	142992	163344
AT1G17290.1;AT1G72330.1;AT1G72330.2	AlaAT1 - alanine aminotransferas	0.326093	1.02827	109.34	2	2	5063.16	7469.02	3620.23	108.7	2769.84	160.033	3788.69	2765.39	10525.8	5304.73	10112.8	5188.55	6889.39	3981.02	5537.53	1848.78	2390.03	4169.79	6576.73	5100.8	5490.48	3094.18
AT2G04410.1	RPM1-interacting protein 4 (RIN4) family protein	0.326353	1.31451	102.29	1	1	24116.7	24543.8	20381.1	18666.2	31167.1	32530.6	25457.9	82030.6	108526	74118.6	44643.1	7622.69	25384.3	15983.4	30633.4	19088.1	19089.3	41061.1	76539.6	59529.1	44312.3	30615.6
AT3G49990.1	unknown protein; Has 1524 Blast hits to 1298 proteins in 225 species: Archae - 9; Bacteria - 84; Metazoa - 474; Fungi - 184; Plants - 98; Viruses - 17; Other Eukaryotes - 658 (source: NCBI BLink),	0.326394	1.08251	196.19	3	3	201322	190575	144582	191611	142127	141237	104079	191821	163599	148093	142630	162573	151317	146924	147567	146078	147057	129088	170448	156324	126028	143996
AT5G56290.1	PEX5, ATPEX5 - peroxin 5	0.327379	1.12959	78.93	3	2	83180.2	89991.7	79763.1	89178.2	81595.2	89386.1	70810.1	67129.8	43382.5	60588.2	39652.4	60531.6	59960.2	77559.4	61688.3	67287.9	67480.2	91019.8	74054.1	48459.7	52990.9	42460.2
AT1G52920.1	GCR2, GPCR - G protein coupled receptor	0.329041	2.15166	44.86	2	1	27583.4	28769.1	3503.96	17182.1	5854.4	44568.8	23404.6	3288.34	1317.88	848.7	1454.69	22863.2	18669	6116.4	5646.81	1245.01	8516.01	2846.15	1557.74	1691.29	2789.62	1386.19
AT3G18190.1	TCP-1/cpn60 chaperonin family protein	0.329274	1.1113	273.29	7	7	241617	218833	303457	337222	264388	507195	376749	236410	334579	278519	370298	306472	255233	243074	295055	236985	289088	337357	283582	289698	272143	313139
AT5G16620.1	PDE120, TIC40, ATTIC40 - hydroxyproline-rich glycoprotein family protein	0.329411	1.07393	169.3	4	4	73815	64341	83599.5	116911	81928.2	97893.7	75749.7	76549.7	101990	91447.8	102355	95026.9	79918.4	79122.6	80003.2	74206.3	76346.5	68692.1	89112.1	96534	76048.7	85028.2
AT1G80500.1	SNARE-like superfamily protein	0.33027	1.12162	59.55	1	1	35645.5	33908.6	35431.8	57499	37165.8	57617.4	51676.9	25102.5	36410	29019.5	42072.5	53089.3	37053.3	45541	38241.1	28740.9	36889	35213.6	31345	34706.7	30104.7	22747.9
AT1G26170.1	ARM repeat superfamily protein	0.331704	1.23937	23.75	1	1	51339.9	44127.1	36977.8	54479.5	79287.4	30945.9	47370.7	99549.5	117450	118536	120859	44641.3	35738.6	42749.8	40269.3	26925	40951.7	47884.2	111173	99289.4	60298.8	96312.6
AT3G23300.1;AT4G14360.1;AT5G14430.1	S-adenosyl-L-methionine-dependent methyltransferases superfamily protein	0.331984	1.08182	136.41	3	2	41813.9	44668.5	58190.8	58415.1	62042.2	61774.5	59192.4	57041.7	44523.7	33448	46069.6	54579.6	72164	50959.2	45020.3	38689.7	78069	72201.3	29406.8	23340.6	29891	29960.5
AT2G15270.1	unknown protein	0.332474	1.22702	55.23	1	1	6271.86	7206.24	4746.14	6890.92	4479.27	2919.98	1857.57	7466.27	4150.67	4173.4	3169.59	3765.89	2674.39	3447.09	3820.08	3331.13	4896.69	3686.52	4605.87	4316.12	4700.32	4220.47
AT5G58870.1	ftsh9 - FTSH protease 9	0.33393	1.09333	97.01	3	3	24983.8	21500.9	20402.1	26851.5	17516	19231.3	14225	18750.5	17317.2	14796.7	14389.3	28683.6	18420.9	21045.3	17792.1	11417	16520.7	15760.1	17005.4	12716	16406.3	16274.4
AT4G29670.1	ACHT2 - atypical CYS HIS rich thioredoxin 2	0.334385	2.37371	34.29	1	1	0	0	2548.83	2384.77	0	2935.51	0	0	834.657	3402.36	5158.81	0	0	0	0	518.502	0	0	0	2728.65	597.41	3428.83
AT5G06940.1	Leucine-rich repeat receptor-like protein kinase family protein	0.334964	1.1514	21.46	1	1	72411.8	67294.8	45079.3	28197.7	69365.9	32600.4	53007.3	71309.1	38047.9	47055.1	43098.1	17770.5	56448.6	35022	51268.5	47940.9	33895	60211.1	31111.6	58672.4	45999.5	54510.7
AT5G04420.1	Galactose oxidase/kelch repeat superfamily protein	0.335062	1.12608	383.18	7	7	518519	541745	413402	382191	367594	287068	256980	558920	416719	377614	255480	367299	342056	392471	465350	377645	282520	386071	306309	373905	336428	256193
AT1G42480.1;AT1G42480.2;AT1G42480.3	unknown protein	0.33718	1.19123	372.95	8	8	629120	702954	440088	671482	463394	419167	307775	583844	389615	334923	193289	482964	401805	459615	457837	388969	376448	475478	327937	359731	267764	312681
AT3G54760.2	dentin sialophosphoprotein-related	0.337416	1.28118	1534.78	24	3	214108	220267	118715	141334	191164	75804.7	86554.9	436683	312959	241217	185882	134214	163797	105788	114078	86025.4	113995	142038	288009	255339	165929	167217
AT1G31430.1	Pentatricopeptide repeat (PPR-like) superfamily protein	0.337929	1.11334	20.46	1	1	303550	269320	253046	276179	181494	276382	181261	188612	103148	153528	136109	400502	236105	288214	275731	115764	171329	199749	134150	90692.7	46662.1	127273
AT4G01850.1	SAM-2, MAT2, SAM2, AtSAM2 - S-adenosylmethionine synthetase 2	0.338201	1.1639	247.84	4	1	26496.8	45530.1	48265.4	44920.3	38049.3	21323.1	32656.6	75848.4	45998.9	50386.5	32469.2	34769.9	26567.7	27750.1	23882.6	37015.6	36416.1	25655.9	43001.1	50168.1	45696.3	45970.4
AT1G18450.1	ATARP4, ARP4 - actin-related protein 4	0.338226	1.37292	82.4	1	1	48085.8	47502	15167	11618	32164.4	12536.7	15496	72422	52727.7	39257.7	33530.4	8923.13	18151.4	19311.7	25454	10270.8	23876.3	33260.6	31202.5	41739	33045.1	31916.9
AT5G11560.1	catalytics	0.33835	1.13739	190.8	4	4	50129.9	45813.7	50758.9	81036.8	82440.7	83707	91626.4	61017.6	91736	99213.9	109342	89963.4	63844.8	66246	68235.5	44817.3	48698.1	63270.8	86246.3	82168.9	46352.3	84685.8
AT3G29320.1	Glycosyl transferase, family 35	0.338865	1.08243	294.69	7	5	189503	159586	196501	270457	164734	195811	238779	172800	233678	176033	282874	169165	185063	177168	184478	176986	225089	186926	199057	221742	174316	207088
AT2G28540.1	RNA binding (RRM/RBD/RNP motifs) family protein	0.339055	1.19648	26.59	1	1	4.4339e+06	4.55243e+06	3.10711e+06	3.24931e+06	2.802e+06	2.13396e+06	1.69148e+06	3.45532e+06	1.79308e+06	2.38808e+06	1.39668e+06	2.2917e+06	2.47605e+06	2.49701e+06	2.54287e+06	2.78732e+06	2.72541e+06	2.36266e+06	1.87469e+06	1.94974e+06	2.93799e+06	1.46676e+06
AT3G11130.1	Clathrin, heavy chain	0.340235	1.10813	3666.38	63	11	771224	749827	1.16083e+06	1.32051e+06	1.14194e+06	1.41172e+06	1.40771e+06	814171	1.33309e+06	1.11968e+06	1.45876e+06	899208	1.08955e+06	1.11186e+06	1.23854e+06	1.02609e+06	1.05752e+06	1.03792e+06	1.0565e+06	1.10264e+06	891425	939974
AT3G45190.1	SIT4 phosphatase-associated family protein	0.3407	1.11075	911.25	16	15	1.69039e+06	1.7009e+06	1.85487e+06	2.31666e+06	1.43672e+06	1.31862e+06	1.08396e+06	2.30516e+06	2.28799e+06	1.99955e+06	1.37671e+06	1.42292e+06	1.4852e+06	1.65607e+06	1.80021e+06	1.30137e+06	1.45732e+06	1.50273e+06	1.89526e+06	1.85112e+06	1.57394e+06	1.49385e+06
AT1G21640.1	NADK2, ATNADK2 - NAD kinase 2	0.341062	1.16406	37.43	1	1	30628.3	22737.1	32083.9	39748.2	32885.5	55196	39223.9	14719.5	30453.9	22312.2	30668.4	34020	24774.2	38997.9	28606.8	25409.3	29291.9	29909.8	23281.4	26882.2	22469.9	17593.7
AT1G40104.1	unknown protein	0.34134	1.82801	24.57	1	1	135.471	45.2336	768.346	10778.2	190.272	3294.85	81.3151	0	1391.97	1993.09	389.757	696.023	601.807	605.635	381.595	367.278	243.967	301.298	2447.63	1415.85	481.867	2888.32
AT2G22230.1	Thioesterase superfamily protein	0.341727	1.12097	45.27	1	1	2.45285	1.42703	3102.27	4301.68	252.088	5940.48	7352.36	818.121	4328.41	3275.1	5390.24	847.748	0	0	0	3762.88	0	4785.98	6207.87	5062.02	6665.82	3680.71
AT1G04080.1;AT1G04080.2	PRP39 - Tetratricopeptide repeat (TPR)-like superfamily protein	0.342256	1.07324	890.13	16	16	762799	773286	1.00988e+06	1.14084e+06	1.03705e+06	1.08118e+06	996247	775165	1.34616e+06	1.05856e+06	1.11829e+06	832233	996506	972685	1.05892e+06	796051	988874	906765	952017	1.01491e+06	900065	922988
AT1G56220.1	Dormancy/auxin associated family protein	0.344629	2.31355	20.45	1	1	2616.31	1461.77	55207	3668.51	1187.22	1663.13	1018.64	67650.9	31611.9	30484.9	17590.6	1034.71	635.279	685.452	1029.16	24277.4	934.21	2275.16	17136.5	12779.9	16868.6	14911.7
AT3G27670.1	RST1 - ARM repeat superfamily protein	0.34581	1.08784	24.25	1	1	240.766	3391.83	5578.38	40853.8	15286.2	18750.7	3992.74	39540.6	4741.36	9703.03	6384.92	24513.3	18455.8	10267.6	10966.6	11890.2	16559.8	13164.9	3805.75	10135.3	11173.9	5543.42
AT1G67870.1	glycine-rich protein	0.34624	1.29701	51.21	1	1	21409.7	21579.9	29237.8	26967.7	17341.7	20311.9	10861.5	7272.58	8720.98	9553.26	4400.47	14921.3	15833.2	19605.3	20962.9	20092.9	13162.7	7316.4	6719.79	8165.43	5676.28	4518.81
AT1G32150.1	bZIP68, AtbZIP68 - basic region/leucine zipper transcription factor 68	0.346283	1.23186	54.71	2	2	237858	241586	304711	263046	166477	203037	139236	139107	86151.3	118725	72626.5	157913	145034	123765	117338	205598	216575	221469	105506	122395	101723	83968.7
AT5G26360.1	TCP-1/cpn60 chaperonin family protein	0.346312	1.11271	57.1	2	2	71393.3	79681	70121.1	117708	71530.5	117363	94836.7	47431.7	71427.2	73128.9	84025.4	75230.6	78278.1	79024.8	90776.2	69998.3	80318.8	90231.6	58119.4	57845.8	56522.5	71277.1
AT4G20890.1	TUB9 - tubulin beta-9 chain	0.34702	1.14269	3124.2	55	4	942189	974039	902418	2.03128e+06	1.08517e+06	1.71404e+06	1.39197e+06	781397	899667	1.03736e+06	880053	1.21566e+06	1.02841e+06	1.22874e+06	1.23241e+06	751434	1.02756e+06	991439	652942	909591	1.15557e+06	867465
AT5G37740.2	Calcium-dependent lipid-binding (CaLB domain) family protein	0.347309	1.41085	27.2	1	1	28050.2	20596.3	25605.3	19312.7	19931.1	4880.6	4383.7	28253.6	24528.1	18823.7	7018.03	10067	7651.06	10773.2	12960.2	5381.14	14150.9	11311.7	16045.9	13683.5	20460.4	20254.3
AT2G32460.1	MYB101, ATMYB101, ATM1 - myb domain protein 101	0.347917	1.13418	21.56	1	1	25015.3	21091.6	21062.5	10669.9	29810.2	19834	23055.7	16208.4	13134.8	18596.3	26836.7	17389.2	20924.7	21864.9	26377.4	15385.5	20252.3	16441.8	22314	10729.2	9674.94	17305.8
AT4G12980.1	Auxin-responsive family protein	0.348156	1.5245	22.72	1	1	2842.43	1448.5	9060.17	11413.1	2268.51	6143.87	7188.59	770.412	4113.96	4915.62	6224.79	4650.73	3703.06	3752.92	1691.15	972.257	6563.93	3067.25	4044.87	3517.93	2953.58	2071.51
AT1G64740.1	TUA1 - alpha-1 tubulin	0.34931	1.20276	1738.09	26	5	814472	726143	679726	781409	777747	1.43235e+06	1.50121e+06	459700	559028	417873	635230	854936	960305	715931	749772	625346	773177	750477	517151	528545	421331	406950
AT5G14540.1	Protein of unknown function (DUF1421)	0.351577	1.45078	29.74	1	1	11369.9	5242.31	3648.5	0	0	363.926	0	5936.22	5420.25	3225.48	5248.71	1533.87	488.611	5957.42	5356.38	2981.03	7.0189	603.745	2866.66	4074.53	1632.06	2383.8
AT2G42750.1	DNAJ heat shock N-terminal domain-containing protein	0.351595	1.14795	62.07	1	1	6180.09	8635.99	3254.3	9593.34	10209.7	5803.23	6581.62	7925.33	16494.1	14156.3	16674.8	1134.48	5528.15	4486.26	4917.16	9405.38	3533.5	5281.84	14361.4	15365	15584.8	12312.2
AT1G16190.1	RAD23A - Rad23 UV excision repair protein family	0.352251	1.11146	230.16	6	3	811537	723049	559788	509337	723886	507521	556823	1.11238e+06	812830	853804	922778	506293	616728	568014	576607	578277	546785	805057	551710	992972	688120	851544
AT5G47490.1	RGPR-related	0.353634	1.3129	250.09	3	3	160463	129029	70115.7	76320.2	93074.1	40384.7	41153.7	225681	171203	120284	82396.6	52657	81552.8	80399.6	84152.1	55032.3	64573.7	63434	137341	122718	97878.3	81964
AT1G61250.1	SC3 - secretory carrier 3	0.354788	1.24742	74.2	1	1	11515.6	10947.8	22578.6	29910.8	28068.9	20524.6	23900.8	43190.6	74851.9	56992	80155.2	6878.4	11737.6	14130.2	16263.6	15911.5	13485.3	16593.4	62415.7	47423.2	62307.5	55627.9
AT3G15640.1;AT3G15640.2	Rubredoxin-like superfamily protein	0.355461	1.10787	96.27	2	2	383143	393928	305839	404216	309787	248632	175912	399031	333185	306695	244684	307547	303959	278119	270888	275246	316153	261545	266202	329779	255300	299042
AT4G13990.1	Exostosin family protein	0.356259	1.57435	24.89	1	1	10466	30997.2	817.735	21855.7	36092.7	14886.4	43840.6	2137.99	6362.44	3025.9	2600.34	5777.82	23063.9	14676.9	276.397	1475.53	1493.12	41081	3780.39	3212.89	7353.74	7747.31
AT5G55610.2	unknown protein	0.357666	1.30402	29.56	1	1	1892.03	2608.15	4771.88	1377.53	1717.89	7329.34	9575.21	4665.77	8289.87	7168.85	11361.3	1225.31	688.449	3937.64	2295.55	2461.88	3242.49	1724.81	6592.21	7040.41	9179.68	8204.35
AT3G61140.1	FUS6, ATFUS6, CSN1, COP11, EMB78, ATSK31, SK31 - 26S proteasome, regulatory subunit Rpn7;Proteasome component (PCI) domain	0.357783	1.28903	71.14	2	2	18698.6	12167	21536.5	54554.2	30707.7	68686.4	43749.6	19708.9	30221.3	25713.1	43566.8	32797	18152.7	29905.5	25434.7	20325.9	28273.6	13958.6	29562.4	31951.3	32400.1	23741.8
AT5G42765.1	unknown protein	0.357834	1.03787	118.15	2	2	256150	228738	238257	235549	247307	252287	247961	228029	228042	246211	277437	174387	219385	276433	225553	201495	261781	228348	221003	224157	285664	269742
AT1G15230.1	unknown protein	0.357888	1.2902	33.67	1	1	19207.5	19856.1	15197.5	22446.2	12498.8	4124.73	14978.6	14332.2	13695.5	13605.3	4880.22	13219.9	11841.9	10400.5	12447.1	11986.3	14892.1	8183.41	8764.57	9931.55	8998.17	9333.87
AT3G11940.1;AT2G37270.1	ATRPS5A, AML1, RPS5A - ribosomal protein 5A	0.360176	1.14841	803.96	11	11	1.18439e+06	1.20914e+06	562064	591734	1.37263e+06	938344	753993	699269	642767	585062	589710	896570	991602	852845	1.02045e+06	488019	823843	864439	521543	476800	527396	485860
AT5G58330.1;AT5G58330.2	lactate/malate dehydrogenase family protein	0.360322	1.08139	131.88	4	4	155929	170932	226506	260878	235284	321426	233261	195071	246368	196135	247085	207109	184012	227751	192011	209750	216271	246311	227899	192164	183463	214804
AT3G48930.1	EMB1080 - Nucleic acid-binding, OB-fold-like protein	0.36113	1.19816	20.23	1	1	87182.2	85813.7	134632	137931	82083.2	149480	68326	60528.7	39724.6	73579.4	53436.3	84526	74402.9	49722.4	47793.9	119232	109661	67700.3	60009.7	60498.6	65935.8	72358.9
AT2G14045.1	unknown protein; Has 257 Blast hits to 257 proteins in 101 species: Archae - 0; Bacteria - 0; Metazoa - 130; Fungi - 0; Plants - 47; Viruses - 0; Other Eukaryotes - 80 (source: NCBI BLink),	0.361644	1.13414	31.56	1	1	33554.6	34901.6	35946.1	22610.8	22691.2	17358.5	15603.6	31363.7	24547.3	20713.2	17266.8	25371.7	19893.3	22663.2	23228.6	28573.2	26359.1	16935.1	21321.9	24287	18815.1	16399.3
AT5G58040.1	ATFIP1[V], FIPS5, ATFIPS5, FIP1[V] - homolog of yeast FIP1 [V]	0.362201	1.60851	146.72	3	3	7785.41	17465.9	61025.1	78770.2	12464.8	37876.7	22669.3	271508	266122	247614	125553	26741.3	9789.97	6071.07	6116.81	33824.4	24297.2	15107.2	143727	174524	156743	117292
AT2G17840.1	ERD7 - Senescence/dehydration-associated protein-related	0.362886	1.46677	83.21	2	2	28858.4	14812.4	18093.5	10831.2	14297.5	8224.63	2291.18	51243.9	56205.8	42702.7	38001.1	8772.02	12074.7	16194.5	7244.02	8279.19	4308.22	5626.32	36621.6	46509.9	32386.4	16671
AT1G79650.4;AT1G79650.1;AT1G79650.3	RAD23B - Rad23 UV excision repair protein family	0.364978	1.12547	289.08	6	3	600077	579502	649958	761903	579340	699760	371926	442393	379432	353526	303719	611550	731255	760391	404850	474743	369159	427396	377699	340268	293096	293274
AT1G31910.1;AT1G31910.2	GHMP kinase family protein	0.366511	1.36452	119.28	2	1	0	2394.44	6949.77	0	4544.85	10270.6	7578.4	3824.18	12817.6	7477.19	12613.4	4019.78	1691.58	724.836	1580.15	2950.54	3824.74	5060.55	11319	7135.45	5458.17	6414.47
AT5G62790.1;AT5G62790.2	DXR, PDE129 - 1-deoxy-D-xylulose 5-phosphate reductoisomerase	0.367851	1.17085	55.54	2	2	5041.35	10339.3	9194.96	18527.3	9908.51	21737.3	18733.6	9650.04	9260.51	10331.6	13603.4	15244.4	13985	14167.3	17323.5	13663.1	4297.98	4635.81	6140.3	8993.61	9872.7	8110.93
AT3G17170.1	RFC3 - Translation elongation factor EF1B/ribosomal protein S6 family protein	0.367974	1.12056	304.04	6	6	401826	461002	280845	341677	300528	281066	190152	322225	228963	267592	188906	301880	256379	270262	287532	237827	255058	264595	270174	266562	204087	299179
AT2G42740.1	RPL16A - ribosomal protein large subunit 16A	0.368034	1.12816	151.01	4	4	131562	145093	195352	246182	150959	299256	197165	114473	157485	131762	149601	141064	133394	147573	148901	192645	212145	185001	107994	131317	157151	143717
AT3G17850.1;AT5G62310.1	Protein kinase superfamily protein	0.36938	1.10467	132.86	3	3	294387	296971	165218	276165	208386	183738	149022	265518	274948	203819	171931	209652	209550	205520	202622	187702	193586	219958	218904	210057	192963	203644
AT4G09680.1	CTC1, ATCTC1 - conserved telomere maintenance component 1	0.369997	1.30681	20.29	1	1	1523.15	2686.21	6297.34	1130.61	1771.81	3849.79	7701.71	13924.5	38131.2	16989.9	25520	3395.57	3530.73	0.799404	3307.24	943.481	3253.29	3138.87	30295.9	16419.8	16259.2	10919.1
AT3G11250.1	Ribosomal protein L10 family protein	0.37051	1.17445	1547.31	20	5	1.6434e+06	1.69272e+06	699814	914403	1.02554e+06	780820	845545	2.02741e+06	1.45161e+06	987816	845119	841605	963297	941765	1.06254e+06	933226	918600	1.07885e+06	1.0845e+06	1.20949e+06	936338	1.02571e+06
AT1G59710.1	Protein of unknown function (DUF569)	0.372526	1.16186	365.2	5	5	641992	706288	328370	356709	481497	260466	314839	660880	496845	382044	302504	313363	400382	400621	425006	273105	353424	364291	488337	442229	435200	349321
AT1G18700.4;AT1G18700.1;AT1G18700.2	DNAJ heat shock N-terminal domain-containing protein	0.373355	1.15881	84.58	2	2	97799.6	106511	102431	112452	83924.5	58825.2	55784.1	105495	74763.3	93984.7	34641.7	77760.1	72334.2	89105.6	88388.4	62880.6	57576.5	55559.3	104347	74943.2	67261.9	49468.7
AT1G80130.1	Tetratricopeptide repeat (TPR)-like superfamily protein	0.373824	1.26352	55.43	1	1	24248	25390.9	18519.4	16762.8	10682.4	9370.81	7290.3	37162.4	17331.2	17962.4	10113.9	11726.6	11804.9	10746.1	11860.8	11717.6	13844.2	16842.7	19386.6	14345.4	19577.4	12347.3
AT5G02940.1	Protein of unknown function (DUF1012)	0.373935	1.04389	320.68	7	5	294211	266124	343021	331989	335424	306794	320148	323982	382906	339257	354985	228775	343645	328275	351550	292178	289707	295098	391218	337343	321764	267979
AT1G50750.1	Plant mobile domain protein family	0.375782	1.14988	34.79	1	1	158771	238101	94513.2	113350	101916	58150	39008.6	130316	52813.4	77711.7	32131.3	194179	106739	185873	166865	31647.5	30271.8	37597.1	73053.2	82604.6	20087.7	24904.9
AT5G24490.1	30S ribosomal protein, putative	0.375942	1.1711	543.56	8	8	8.2603e+06	1.01144e+07	7.48845e+06	5.64447e+06	8.01964e+06	4.56831e+06	4.33824e+06	1.55117e+07	8.60313e+06	1.02864e+07	7.02752e+06	5.88357e+06	6.58092e+06	7.15459e+06	7.51435e+06	5.77155e+06	5.94754e+06	6.95097e+06	9.83561e+06	9.69445e+06	4.39542e+06	7.0047e+06
ATCG00350.1	PSAA - Photosystem I, PsaA/PsaB protein	0.376159	1.67715	50.91	1	1	605.826	951.651	475.855	0	600.61	0	2129.79	656.754	10473.3	5687.62	15633.7	0	0	0	919.705	405.186	401.365	0	6870.73	7918.67	3961.39	1712.46
AT5G54440.1	CLUB, AtTRS130 - CLUB	0.376462	1.08908	102.4	2	1	1374.99	1235.56	3323.43	59.2116	2495.52	0	2197.3	2125.93	2386.12	2490.54	1449.2	2827.46	1878.19	1783.95	2143.18	1706.02	1314.88	2230.22	1142.52	1378	502.913	665.139
AT3G23920.1	BAM1, BMY7, TR-BAMY - beta-amylase 1	0.376787	1.05593	321.23	8	7	201711	249026	236138	212135	180944	231941	205873	194307	172202	154724	182242	216003	205808	202197	205546	214814	182446	191952	166941	187161	186427	144300
AT2G34680.1	AIR9 - Outer arm dynein light chain 1 protein	0.376934	1.2628	88.4	2	1	939.703	3299.41	9843.37	5748.61	7578.29	7494.55	767.218	4907.33	7906.66	6652.19	4156.81	5458.34	3985.28	6206.26	4486.4	5202.99	3921.94	0	5443.42	4502.25	1455.7	6291.94
AT5G21920.2	YLMG2 - YGGT family protein	0.379236	1.22088	24.74	1	1	83776.5	74334.2	114763	173992	68413.7	176661	77759.3	50346.2	59920.7	67066.6	56406.5	114718	67731.2	78384.2	69112.9	88242	63132.9	82474.6	77013.9	66080.7	63518.6	51488.2
AT1G78610.1	MSL6 - mechanosensitive channel of small conductance-like 6	0.379552	1.08766	31.86	1	1	36770.7	39551.8	58907.7	53744.5	58855.7	53226.7	79989.1	58212.9	53599.4	59908.4	68543.3	25361.4	51450.8	54689.8	69176.6	35949.6	48231	45503.9	77000.3	59825.5	54996.3	49050.6
AT2G01910.1	ATMAP65-6, MAP65-6 - Microtubule associated protein (MAP65/ASE1) family protein	0.380229	1.1464	23.82	1	1	230.423	180.334	0	0	193.259	2739.91	41.1725	635.226	5548.3	26.4841	23.6071	3048.98	61.486	960.421	1172.25	0	52.789	1188.99	113.382	1246.81	404.17	141.107
AT3G29075.1	glycine-rich protein	0.3804	1.7785	63.95	2	1	28358.8	24491.2	52473.3	51874.4	24053.2	27017.7	7800.5	9674.15	2605.96	18124.7	1384.69	16445.2	13026.4	16493.8	19387.6	22963.3	16412.8	15547.7	5826.07	9569.57	2228.77	1462.21
AT2G17410.1	ARID/BRIGHT DNA-binding domain-containing protein	0.381653	1.35377	580.86	9	1	86212.1	77003.7	78022.8	79636	84045.5	45834.2	34092.5	228104	249223	222622	177935	57807.3	53116.9	61214.9	65631.8	50108.3	46448.6	73404.1	147047	177030	153460	121351
AT1G29965.1;AT2G34480.1;AT3G14600.1	Ribosomal protein L18ae/LX family protein	0.381809	1.33863	75.17	3	3	67865.8	86744.1	70025.2	64759	40539.2	119589	81991.5	12992.8	26030.2	22221.4	27394.1	91032.4	76665.9	54779	42414.6	31265.7	51655.1	27192.4	25441.7	21840.6	25242.5	15743.2
AT2G20890.1	PSB29, THF1 - photosystem II reaction center PSB29 protein	0.382026	1.12372	362.94	8	8	1.05254e+06	922067	1.08709e+06	1.24368e+06	710580	1.03036e+06	892495	629209	597216	682491	501699	873683	815187	792021	856123	804882	744709	727031	726696	595089	926736	457920
AT5G05190.1	Protein of unknown function (DUF3133)	0.382298	1.38923	36.98	1	1	12401.9	9204.82	29632.2	15208.8	8260.13	2149.03	6585.32	9248.54	7772.43	12401.9	6874.95	10018.7	7107.17	10873.6	7605.65	9808.92	6701.14	6113.81	7745.27	10049.4	6330.44	3837.27
AT3G16370.1	GDSL-like Lipase/Acylhydrolase superfamily protein	0.382973	1.10217	81.88	2	2	3874.47	7556.5	3166.47	2191.01	1967.57	3734.26	4099.44	5104.26	1852.14	1593.75	7435.47	6199.49	1383.58	2987.57	2168	1906.67	421.036	7710.48	1037.56	2483.73	8084.03	4246.35
AT3G27240.1	Cytochrome C1 family	0.383929	1.4276	320.46	6	1	5338.3	0	7074.19	20620.8	3686.59	3894.03	1156.89	1168.2	30254.9	23003	26300.4	1244.9	0	2228.59	5036.16	24.7896	4064.11	0	24326.5	18794.7	13769	16317.6
AT3G54620.1;AT3G54620.3	ATBZIP25, BZO2H4, BZIP25 - basic leucine zipper 25	0.384575	1.20849	49.75	1	1	9866.58	8989.59	4661.34	53.7566	7863.22	63.4401	2352.65	5558.66	6154.91	3375.15	3234.43	5444.33	4000.19	3711.27	5436.57	2892.29	3307.79	5189.72	3131.79	3739.11	2904.71	3414.97
AT5G51070.1	ERD1, CLPD, SAG15 - Clp ATPase	0.388647	1.10575	616.57	12	10	187199	198063	217338	226204	262005	261037	311093	279423	357512	307984	448173	192174	208620	249066	252757	231054	210724	257890	230745	363741	228954	338026
AT5G47700.1	60S acidic ribosomal protein family	0.389158	1.04936	402.06	8	4	3.53124e+06	3.20557e+06	3.21124e+06	2.94412e+06	2.67852e+06	2.58975e+06	2.32474e+06	3.32732e+06	3.18831e+06	2.46174e+06	2.86304e+06	2.3175e+06	2.58635e+06	2.76369e+06	2.57023e+06	3.12839e+06	3.10883e+06	2.83847e+06	2.5656e+06	2.77332e+06	3.07065e+06	3.082e+06
AT5G42090.1	Lung seven transmembrane receptor family protein	0.390925	1.64657	23.97	1	1	35876.6	36593.7	21972.9	37367.7	51703.4	105579	116011	11417.2	6433.4	8314.44	16640.8	57273.7	47634.3	29399	24467	18637.3	15002.4	36734.1	8524.79	11843.4	7684.24	14825
AT5G47480.1	RGPR-related	0.391204	1.12193	895.24	15	14	1.30778e+06	1.32216e+06	1.05712e+06	1.51321e+06	1.00916e+06	815333	615608	1.40411e+06	1.29819e+06	1.30844e+06	737048	1.06965e+06	1.1066e+06	1.04244e+06	1.11464e+06	793216	869311	901390	1.00019e+06	1.10042e+06	1.04879e+06	995231
AT5G35170.1	adenylate kinase family protein	0.392108	1.07782	660.17	13	13	604273	550537	700364	763362	761715	991822	1.02152e+06	593551	653333	671060	864129	704063	753171	706827	752452	664944	690198	809222	629023	678042	571026	626377
AT3G13460.1;AT3G13460.3	ECT2 - evolutionarily conserved C-terminal region 2	0.392617	1.12496	165.72	4	3	87896.3	74757.6	80928.9	91914.6	75930.2	99516.6	63596.4	52892.9	41533.5	47790.5	47850.7	75389.8	65421.4	65178.3	76397.2	61840.5	75330.6	62487.8	49221.5	47715.8	52339.2	48356.3
AT3G22120.1;AT4G15160.1	CWLP - cell wall-plasma membrane linker protein	0.393865	37.9165	58.34	1	1	344.083	0	1073.73	247.718	43708.1	0	0	1552.65	0	0	0	61.5017	379.346	0	0	641.898	0	0	0	0	154.874	0
AT1G53240.1	mMDH1 - Lactate/malate dehydrogenase family protein	0.395568	1.17374	65.8	2	1	2560.99	6651.26	12406.9	16123.8	5326.03	19282.4	9735.38	11003.1	9867.63	8276.77	9502.9	5919.21	3386.1	3929.79	1026.86	9943.99	14471.5	14687.7	9078.06	9053.12	13580.4	9268.61
AT4G16340.1	SPK1 - guanyl-nucleotide exchange factors;GTPase binding;GTP binding	0.396723	1.28287	57.97	1	1	3126.1	4819.15	7904.72	9631.06	9396.61	6926.66	5492.7	1409.64	6104.92	5802.84	2449.84	7544.49	4529.67	4791.57	5361.89	5584.61	5798.52	1618.66	2076.25	4246.87	3706.76	3899.44
AT2G20900.1	DGK5, ATDGK5 - diacylglycerol kinase 5	0.398932	1.81824	55.59	1	1	673.807	721.036	3404.14	502.124	1395.95	0	0	6458.32	13953.8	17101.2	17997.1	55.5953	0	0	842.236	34.7684	0	1289.17	9716.12	5549.01	10795.9	5930.36
AT5G45750.1	AtRABA1c, RABA1c - RAB GTPase homolog A1C	0.399672	1.07669	313.59	8	1	3113.59	2731.02	4496.23	81.4481	3779.29	144.114	2644.2	5394.21	4533.27	3708.21	2497.1	2612.69	3172.08	3376.59	1935.89	2442.11	2116.3	3260.43	3202.78	2840.26	3722.97	2081.3
AT2G16070.2	PDV2 - plastid division2	0.400258	1.11118	59.53	1	1	161717	202677	105008	103119	132932	85411.8	94047.7	189688	119133	134761	119230	94318.2	136583	149060	140278	113095	36687.2	157817	117132	117602	96932.3	143361
AT4G14200.1	Pentatricopeptide repeat (PPR) superfamily protein	0.400464	1.03897	36.58	1	1	1528.89	5145.63	3405.59	5409.81	1250.46	3031.5	1551.82	9083.93	3443.01	4083.48	2466.38	4601.91	3566.27	0	2088.5	3625.18	1747.99	1795.59	7463.78	5999.43	6191.75	1804.93
ATCG00150.1	ATPI - ATPase, F0 complex, subunit A protein	0.400535	1.11952	29.81	1	1	7346.55	6787.75	3811.16	489.238	7079.15	1233.55	1511.61	21997.3	11224.5	10009.7	21969.8	3519.55	5720.4	3734.4	7049.62	6563.7	9688.7	9997.21	8798.07	8760.06	9773.56	9877.41
AT3G52140.1;AT3G52140.2	tetratricopeptide repeat (TPR)-containing protein	0.401312	1.01301	20.57	1	1	1944.03	298.221	1039.44	22.4123	717.895	27.3637	331.499	2375.44	2797.09	1432.91	1358.63	835.265	1781.98	582.43	1598.17	390.283	1031.34	110.744	2156.95	1440.04	1090.28	1168.93
AT3G13100.1	ATMRP7, MRP7, ABCC7 - multidrug resistance-associated protein 7	0.401471	1.09132	52.13	2	2	303074	295877	160461	148367	247804	170786	200078	253638	236117	225310	228483	228138	255200	223252	239050	144075	141418	241576	237554	184696	183403	184947
AT4G17050.1	UGLYAH - ureidoglycine aminohydrolase	0.402561	1.08771	29.71	1	1	4434.03	6586.9	1932.78	348.425	1180.75	307.658	3030.04	1075.97	3768.19	1618.14	0	3565.39	1790.83	1598.87	381.784	1919.37	3564.39	329.454	1966.58	1105.37	2810.68	3292.03
AT1G44800.1	nodulin MtN21 /EamA-like transporter family protein	0.40294	1.61889	28.15	1	1	112126	114004	56983.5	109017	148164	458973	445903	47197.2	50340.2	30842	52236.5	176011	227971	105810	102450	48922.7	101635	89609.6	38950.4	40365.3	38762.6	33771.9
AT1G15630.1	unknown protein	0.402991	1.2446	26.54	1	1	1.96878e+06	1.94459e+06	1.02348e+06	1.20565e+06	1.30065e+06	529597	581823	2.41663e+06	1.68774e+06	1.50383e+06	881906	941277	1.20146e+06	1.11952e+06	1.25666e+06	924899	894089	884501	1.35909e+06	1.66559e+06	899293	941643
AT2G29690.1	ASA2, ATHANSYNAB - anthranilate synthase 2	0.40364	1.07206	113.21	4	3	87884.4	61270.9	125958	86257.2	69524.2	55223.1	60050.6	74852.8	65440.9	74881.2	79041.1	43106.3	58339.7	67109.5	53266.8	125965	67286.3	41513.5	106156	60786	113050	47316.6
AT5G27560.1	Domain of unknown function (DUF1995)	0.406789	1.12266	43.22	2	2	22515.1	21873.7	10155.8	16742.5	13564.2	20180.4	23576.1	15720.6	10334.5	12305.6	15988.2	16081.9	17336.6	15691.5	13200.6	12997.8	18730.4	18193.2	8435.13	13145.6	13954.4	15200.5
AT3G02830.1	ZFN1 - zinc finger protein 1	0.406797	1.11477	355.84	7	6	231118	201737	136476	194826	134169	132538	130504	313268	264949	202493	189762	123958	196322	125106	154890	119001	117643	147305	270343	224297	219048	214453
AT2G37420.1	ATP binding microtubule motor family protein	0.407894	2.24922	32.98	1	1	32067.3	38162.2	15778.4	18989.4	25451.3	24695.1	21792	451.744	252.575	637.986	610.765	19621.7	24847.2	6527.1	8677.55	13198.2	2216.93	593.008	886.08	211.247	1404.46	1349.97
AT5G09620.1	Octicosapeptide/Phox/Bem1p family protein	0.410485	1.09134	1146.34	17	16	5.90504e+06	6.20213e+06	4.57102e+06	5.06347e+06	4.4284e+06	3.95517e+06	3.56094e+06	7.88113e+06	6.18034e+06	5.82208e+06	4.13882e+06	4.21412e+06	4.50883e+06	4.33509e+06	4.71085e+06	4.77701e+06	4.38354e+06	4.59188e+06	5.60124e+06	5.66843e+06	5.198e+06	4.8896e+06
AT4G02080.1;AT1G02620.1;AT1G09180.1	ASAR1, ATSARA1C, ATSAR2, SAR2 - secretion-associated RAS super family 2	0.410626	1.12121	423.69	8	3	107426	108688	126274	146815	145824	194106	201743	153988	193647	188965	292792	154101	161700	137693	147040	116239	96413.5	150084	193415	202057	116950	183468
AT1G74960.1	FAB1, KAS2, ATKAS2 - fatty acid biosynthesis 1	0.410698	1.11893	239.93	6	6	145813	136093	329047	139712	173644	230681	201817	180093	252373	215459	278550	190557	198027	196499	187030	174716	149819	175284	196476	196148	179629	196408
AT1G27390.1	TOM20-2 - translocase outer membrane 20-2	0.412135	1.26106	74.9	1	1	4015.63	8143.14	10313	7486.47	17059.6	6700.46	6778.54	3737.82	1868.94	7545.55	8435.49	9016.63	10120.4	2905.81	3790.46	5874.56	6901.77	8051.62	4802.78	6204.27	1903.08	5520.63
AT1G30825.1	ARPC2A, DIS2 - Arp2/3 complex, 34 kD subunit p34-Arc	0.412914	1.47153	40.12	1	1	0	0	1028.68	785.978	0	1593.74	911.475	0	979.253	1464.63	4390.82	0	0	0	0	408.795	0	0	1029.54	1932.73	2434.49	1774.69
AT1G23180.1	ARM repeat superfamily protein	0.413285	1.44622	52.84	1	1	1485.17	2240.04	7475.98	1245.69	5210.22	2394.83	1902.71	6664.11	7178.17	16495.9	22621.5	2134.31	3646.95	2378.08	1519.79	2605.92	989.159	518.349	13450.7	7703.54	9880.18	6973.06
AT3G02230.1;AT3G08900.1;AT5G16510.1;AT5G50750.1	RGP1, ATRGP1 - reversibly glycosylated polypeptide 1	0.416043	1.16891	291.77	6	4	121134	122608	195080	139075	185272	218745	212145	283736	260859	308727	485087	131395	150380	127229	123525	150688	142726	197075	259165	350160	205264	328908
AT1G03630.1	POR C, PORC - protochlorophyllide oxidoreductase C	0.416378	1.0473	483.57	10	8	687063	689028	672131	957587	757516	899923	813077	701703	949011	750066	799748	614568	697075	717495	720960	625305	865601	916434	755702	733998	874375	763468
AT5G11580.1	Regulator of chromosome condensation (RCC1) family protein	0.417	1.06142	141.16	3	3	236573	220741	335576	351959	292710	349272	305602	244636	270493	258549	335867	315636	298694	280796	330120	189885	270209	318195	293016	238777	221712	259660
AT1G05350.1	NAD(P)-binding Rossmann-fold superfamily protein	0.418896	1.10147	34.12	1	1	12595.7	9373.27	5269.25	4172.25	3051.08	6073.49	5373.45	8822.34	7855.01	7408.06	6327.62	7434.51	5541.07	4219.09	10496.3	7811.57	1000.79	3462.49	5409.85	13406.6	4518.06	5990.04
AT5G13710.1	SMT1, CPH - sterol methyltransferase 1	0.419346	1.07615	60.32	2	2	9290.35	11416.3	16368.7	9276.61	10605.2	9870.58	10636.1	8609.39	13738.9	8584.15	8762.85	13392.2	9792.28	9634.32	8670.52	11408.9	11033.6	7935.31	13712.5	7138.4	10219.4	5931.07
AT2G33120.2;AT1G04750.1;AT2G33110.1	SAR1, VAMP722, ATVAMP722 - synaptobrevin-related protein 1	0.420077	1.05344	190.24	3	3	89526.8	95705.5	78939.7	88706.4	117051	82637.3	113361	105252	110648	92947.5	102535	50904.4	108539	99062.6	115767	64450	93310.5	97204.5	109264	115299	90341.9	78515.6
AT1G58025.2;AT1G58025.1	DNA-binding bromodomain-containing protein	0.421637	1.27624	27.28	1	1	14915.1	12553.4	0.317067	8936.85	10394.9	404.452	10517.7	8001.98	8781.76	6660.94	1892.33	5946.38	5313.03	6743.08	8970.93	6408.41	6053.73	10120	2721.32	5758.34	2932.38	4113.94
AT3G08740.1	elongation factor P (EF-P) family protein	0.422601	1.12143	311.96	5	5	143236	80316.3	139670	218574	127137	184339	179473	84560.8	146828	124401	155551	117282	119591	130163	148866	95741.4	133968	159256	121830	129149	134382	122331
AT1G27090.1	glycine-rich protein	0.424108	1.09264	78.67	3	3	28680.1	22228.7	15457	24102.7	26525.3	23198.6	25719.1	18440.5	33686.3	31016.1	38142.3	19708.3	26052.2	27115.2	20792.3	12528.9	27316.4	22503.9	27573.9	33727.1	13531.4	31997
AT1G02150.1	Tetratricopeptide repeat (TPR)-like superfamily protein	0.425603	1.11089	141.47	4	3	23125	28463.7	25267.9	36260	22371.7	39337.2	47186.9	25943	44855.7	42777.8	47844.2	26684.9	20717.8	17411.8	31383.4	31114.5	29365.5	42848.1	33900.8	48117.3	31467.1	32146.7
ATCG00540.1	PETA - photosynthetic electron transfer A	0.42585	1.06624	121.09	3	3	23931.7	20860.4	52706.2	46877.6	24413	68024.1	44466	43873	54497.9	39770.7	65203.8	24990.7	42989.9	16054	4038.1	61913.2	28916.3	22432.5	63063.3	57344	75929.7	56845.4
AT3G15610.1;AT1G52730.1	Transducin/WD40 repeat-like superfamily protein	0.426176	1.28069	33.66	1	1	9166.03	14235.7	27105.9	14432.5	17793.7	23672.1	13961.5	3005.55	8375.26	5931.88	4569.72	21682.1	2920.92	12249.8	15572.7	16479.8	10786.2	9588.16	5858.97	6509.01	6106.82	3318.52
AT5G56010.1	HSP81-3, Hsp81,3, AtHsp90-3, AtHsp90,3 - heat shock protein 81-3	0.428887	1.12177	2179.37	36	2	44891.5	55127.3	51498.1	76970.5	39741.6	73140	45644.6	32843.5	29886	34342.5	35258.9	63632.7	48616.7	54820.8	46776.1	34355	44533.6	44402.8	40648.3	30248.5	28399.1	26534
AT3G49601.1	unknown protein	0.429747	1.29654	47.1	1	1	39050.5	56767.9	42129.6	48048.5	38634.7	12089.3	14647.8	86562.3	97647.1	66919.2	59591	26487.4	23978.4	30867.3	40011.7	14933.8	23028.3	40185.7	64805.3	63607.5	66235.1	39389.7
AT2G36145.1	unknown protein	0.430751	1.23136	43.5	1	1	12296.2	8184.69	12652.6	15747.7	8385.99	28451.6	16351	5487.21	7316.32	8696.25	11058	11837.3	10910.5	10914.3	11868	9370.73	10216.2	9877.16	9459.97	8271.86	9488.84	7117.26
AT1G03475.1	LIN2, HEMF1, ATCPO-I - Coproporphyrinogen III oxidase	0.43165	1.60485	30.69	1	1	3712.45	4842.98	7071.99	68765.4	10536.6	7269.15	2480.36	1737.78	6569.98	724.264	657.025	3101.94	9287.62	9388.57	4100.27	7167.61	51.136	3171.82	18304.4	0.93121	6561.65	10128
AT2G17560.1	HMGB4, NFD4, NFD04 - high mobility group B4	0.432235	1.42883	51.77	1	1	10904.1	11134.9	2488.6	2359.35	6020.8	4143.08	2906.64	12201.1	5336.75	5267.48	1182.18	2891.94	5615.52	3650.99	3324.98	2428.93	2826.14	7018.77	5295.25	4478.29	5436.49	1786.05
AT4G33650.2	DRP3A - dynamin-related protein 3A	0.432382	1.10387	288.67	8	5	20753.3	14421.4	39932.5	23129.9	21533.6	28982.7	27354.9	16058.3	24839.3	21665.8	23827.4	17965.4	23982.4	24664.7	31871.9	20777.8	17348.5	17013.1	17673.7	24087.5	20738.6	21675.4
AT3G11330.1	PIRL9 - plant intracellular ras group-related LRR 9	0.433518	1.00057	22.35	1	1	2807.39	2494.18	11974.3	20202	4295.66	12315.1	5758.59	3644.95	3784.08	7269.63	6028.67	8536.54	5412.68	8933.49	7916.14	9685.57	11227.1	6201.61	4827.56	7293.7	5464.29	5029.55
AT1G04530.1	TPR4 - Tetratricopeptide repeat (TPR)-like superfamily protein	0.433689	1.03882	1173.23	22	22	8.08459e+06	7.96211e+06	7.98883e+06	8.63686e+06	6.77305e+06	6.75724e+06	6.5337e+06	8.63922e+06	8.07628e+06	6.40605e+06	6.23734e+06	6.88503e+06	7.07946e+06	7.216e+06	7.57428e+06	6.76511e+06	7.53897e+06	7.63212e+06	6.8529e+06	7.46448e+06	6.93499e+06	7.08376e+06
AT3G09850.1	D111/G-patch domain-containing protein	0.43411	1.4397	21.1	1	1	68718.3	71300.1	38436.9	27749	79776.7	44951.6	50908.3	12830.1	8583.77	9003.67	9599.28	52547	63235.8	31389.1	24915.2	34283.2	21698.4	25711.7	9910.93	10785.5	9665.15	8874.96
AT5G56000.1	Hsp81,4, AtHsp90,4 - HEAT SHOCK PROTEIN 81,4	0.434224	1.19155	1490.82	26	1	8368.29	9022.62	7766.22	9840.68	9201.97	3345.63	10174.7	13496.5	8712.8	8364.9	2927.5	5946.8	9277.86	8528.28	8548.05	7315.27	3815.86	3739.85	7568.41	6367.6	9111.28	6338.04
AT2G13360.1	AGT, AGT1, SGAT - alanine:glyoxylate aminotransferase	0.434324	1.12679	1012.38	16	16	1.83223e+06	1.89473e+06	2.19801e+06	2.26616e+06	2.41054e+06	3.6648e+06	3.67209e+06	2.63837e+06	3.36331e+06	2.90369e+06	5.04624e+06	2.26568e+06	2.46337e+06	2.47928e+06	2.30356e+06	2.14905e+06	1.95874e+06	2.52413e+06	3.42496e+06	3.07111e+06	2.79734e+06	2.86443e+06
AT2G27460.1	sec23/sec24 transport family protein	0.436005	1.30175	71.82	2	2	2964.93	3124.26	10833.2	13019.6	5802.78	13422.7	13451.3	4231.58	20097.3	16301.3	27448.4	5441.68	5324.73	3723.19	2517.4	10294.7	8158.63	2431.36	18662.2	16826.7	14252	12768.6
AT5G40160.1	EMB139, EMB506 - Ankyrin repeat family protein	0.436284	1.24486	39.87	1	1	15669.4	13533.9	14308.2	8511.63	7088.1	2938.66	3607.21	2223.9	1623.69	5189.88	497.041	5619.53	6347.72	8988.69	7726.52	10757.9	5764.57	7963.19	1581.26	4228.41	0	1423.82
AT2G37620.1	ACT1, AAc1 - actin 1	0.436668	1.08405	1239.4	24	2	563992	545227	612606	855227	640016	1.11164e+06	744032	538818	874496	622694	762872	684572	690370	597819	646293	580535	646950	656343	726914	679199	716374	635930
AT1G23310.1;AT1G23310.2	GGT1, AOAT1, GGAT1 - glutamate:glyoxylate aminotransferase	0.43736	1.10964	670.21	13	7	238962	261969	218486	329419	251741	437754	300692	194568	171185	173149	227414	299095	251227	236315	213385	225116	253644	228392	175101	220590	233571	191718
AT4G19930.1	F-box and associated interaction domains-containing protein	0.43879	1.19069	25.03	1	1	7245.07	22309.1	14983	35666.6	13820.6	14664.4	11931.6	12608	8166.6	18687.3	7354.13	6882.59	5791.78	8920.44	10409.4	16411	23239.5	16635.6	8935.61	19662.4	7535.9	16197.7
AT3G02200.1;AT3G02200.2	Proteasome component (PCI) domain protein	0.440284	1.08281	160.87	4	2	56700.2	65396.5	45531.3	63386.6	74950.1	89487.1	96585.5	47413.9	64037.6	53483.8	78820.4	68272.3	71980	67491	66365.2	34948.1	65919.3	101012	63531	52681.9	48872.1	38447.7
AT3G58660.1	Ribosomal protein L1p/L10e family	0.440577	1.88083	20.19	1	1	624919	673173	309683	649178	449666	1.08492e+06	797161	35729	24167	16984.1	23019.6	687950	461291	261750	225267	211003	315835	256552	19566.8	22529.5	19806.2	11292
AT2G14120.1	DRP3B - dynamin related protein	0.440837	1.12335	319.86	8	4	23436.8	24890.3	18137.5	29528.3	29287.4	39406	38849	23233.7	20985.8	42864.5	50285.8	23877.7	37227.4	30116.9	23410.1	23611.2	21939.7	13719.1	29447.9	34709.1	25322.6	40090.7
AT3G07630.1	ADT2 - arogenate dehydratase 2	0.442947	1.12115	395.2	6	3	49656.8	53045.7	82957.6	83409	52749.8	92457.2	83120.2	42042.1	123400	64787.8	107546	43827.9	50833	46704.8	65612.3	85269.6	38231.5	46567.6	99764.1	78758.2	93522.7	95835.5
AT1G19450.1	Major facilitator superfamily protein	0.443307	1.16311	53.88	1	1	4106.5	5129.18	2041.07	4909.89	3271.04	7426.1	4550.18	1373.32	6395.85	4428.49	9887.23	2658.77	4575.78	5156.96	3879.35	5374.28	3693.93	81.1389	5629.99	4474.98	4730.56	5758.03
AT1G15280.1	CASC3/Barentsz eIF4AIII binding	0.443655	1.17648	154.61	3	3	88300.2	88674.4	99738.1	58816.6	62719.1	29045.2	56270.5	120324	94554.2	65082.1	44661.5	53982.9	69915.9	52794.8	59311	84026.7	72015.4	57890.7	63364.1	49910.5	60628	63110.3
AT5G42070.1	unknown protein	0.444059	1.0914	79.36	1	1	142975	126154	112319	210227	119342	179909	162596	81955.2	120305	123698	133540	142897	126961	161234	154937	130440	130653	137432	98211.8	116491	85914.8	101143
AT4G22150.1	PUX3 - plant UBX domain-containing protein 3	0.447228	1.10709	212.73	5	4	246807	217164	204113	224756	171049	166898	121829	226077	160229	144056	98002.1	170400	160293	193748	182295	156145	184511	180098	114859	151480	143317	152207
AT3G54760.1	dentin sialophosphoprotein-related	0.447287	1.09055	1525.15	25	4	421418	416225	490190	523443	409769	241463	260496	467191	394850	432016	304338	351251	332091	362174	398915	357653	337743	307405	434737	423821	392517	300946
AT5G53530.1	VPS26A - vacuolar protein sorting 26A	0.44729	1.11126	194.64	5	2	69553.4	80941.7	119215	148450	94847	167014	127769	71862.2	84499.6	79234.7	105864	131458	94577.7	108370	76417.5	117037	117264	85154.6	70260.6	78881.1	71654	83119.4
AT1G22780.1	PFL, RPS18A, PFL1 - Ribosomal protein S13/S18 family	0.447657	1.04892	313.35	6	6	398067	375534	357303	370382	374197	338349	305912	474323	483845	342131	421531	425761	367185	377991	368172	254637	306830	433263	378277	332361	460101	339191
AT4G10320.1	tRNA synthetase class I (I, L, M and V) family protein	0.448745	1.14497	47.54	2	2	10002.2	14595.5	7216.5	5034.18	9597.35	8009.79	14758	7482.7	8815.68	4195.94	10380.2	8312.04	8271.46	9413.86	12910.5	7850.59	5623.77	4687.96	10765.9	4492.52	8484.34	6602.53
AT3G48500.1;AT3G48500.2	PDE312, PTAC10 - Nucleic acid-binding, OB-fold-like protein	0.449775	1.24863	621.46	10	9	1.15438e+06	1.06872e+06	1.05639e+06	1.53651e+06	1.15477e+06	939408	847898	3.75427e+06	3.49143e+06	2.37292e+06	1.96021e+06	796004	1.00834e+06	1.32051e+06	1.42569e+06	936966	1.00383e+06	948532	2.24475e+06	1.96592e+06	2.04122e+06	1.79469e+06
AT4G08400.1	Proline-rich extensin-like family protein	0.451491	1.25966	27.07	1	1	0	0	3587.09	2149.09	915.605	652.02	0	46848	35621	23608.1	2558.45	0	251.324	0	0	0	1306.04	0	31045.6	34993.1	14169	10275
AT1G54630.1	ACP3 - acyl carrier protein 3	0.451547	1.12745	170.83	1	1	60662.7	48904.7	22980.2	62005.2	52547.4	62510.6	55672.6	78708	79332.8	75743.5	93564.1	58825.7	37959.2	52696.1	61757	16344.9	57641	65876.7	76250.5	70156.8	48546.5	68279.3
AT5G19050.1	alpha/beta-Hydrolases superfamily protein	0.451774	1.10361	98.62	2	2	21020.4	17761	36089	20813.3	26181.1	24973.9	22497.3	42752	51091.4	37951.5	30448.6	16763.5	16101.3	12814.3	30414	19602	22205.2	26003.8	48380.9	35913.9	42118.9	30132.5
AT3G62560.1	Ras-related small GTP-binding family protein	0.452465	1.2232	378.65	6	1	13852.5	13302.3	16845.6	15571.7	17405.9	14154.5	17559.2	32078	43299.2	40721.2	72461.2	18051.5	18816.8	9542.86	10348.9	14091.5	9693.36	11584.6	38357.1	43871.5	30756.2	37896.7
AT4G34150.1	Calcium-dependent lipid-binding (CaLB domain) family protein	0.452777	1.03635	73.78	2	2	19038	21165	12638.5	14021.7	23817.9	20257.5	24751.1	18806.3	17059.2	15422.1	38208.5	12964.4	22279.3	28426.5	14349.1	27294.7	20591.5	328.952	20886.1	24666.1	20034.5	25465.8
AT4G21150.1;AT4G21150.2	HAP6 - ribophorin II (RPN2) family protein	0.452839	1.13121	434.3	10	10	250574	248950	349229	558650	420288	556663	486611	203583	397690	322119	427060	393951	387895	391671	405562	289811	361812	392856	243927	303171	287080	274041
AT5G08360.1	Protein of unknown function (DUF789)	0.4537	1.55104	24.2	1	1	1.56617e+06	1.51026e+06	848783	1.02964e+06	1.16646e+06	1.27758e+06	1.42062e+06	146568	138036	116334	90110.2	1.29164e+06	1.19271e+06	618589	558706	457134	746661	697686	130629	99912.9	126835	82278.5
AT4G18640.1	MRH1 - Leucine-rich repeat protein kinase family protein	0.454196	1.55908	24.9	1	1	0	853.816	5225	550.371	281.577	0	731.331	7831.99	3203.79	3809.86	3057.49	1.168	161.12	1214.73	7.49595	1930.33	0	0	4519.61	3984.5	1717.94	2847.92
AT3G11230.1;AT3G11230.2	Yippee family putative zinc-binding protein	0.455778	1.1236	55.23	2	2	62042.9	51009.2	33609	57535	35775.9	43896.4	28403	47663.4	30268.5	26902.3	23544.8	46592.3	34306.4	37935.7	54508.4	24426.2	33555.9	31658.6	31523.4	35912.2	30996.5	30762.8
AT2G38540.1	LP1, LTP1, ATLTP1 - lipid transfer protein 1	0.455944	1.05351	43.53	1	1	4629.62	5685.22	4554.56	4314.39	3862.29	4514.19	3724.19	4126.41	3984.04	5793.03	5874.77	3638.33	4133.37	3971.9	4203.5	3820.18	3448.68	4227.33	6380.64	3490.88	4751.03	6403.4
AT4G10480.1;AT4G10480.2	Nascent polypeptide-associated complex (NAC), alpha subunit family protein	0.456074	1.05553	699.89	11	11	2.89496e+06	3.1074e+06	2.19007e+06	2.79366e+06	2.14543e+06	2.222e+06	2.07382e+06	3.09184e+06	2.48712e+06	1.97003e+06	2.08595e+06	2.30507e+06	2.06131e+06	2.23382e+06	2.42255e+06	2.41756e+06	2.67659e+06	2.51451e+06	2.15104e+06	2.29962e+06	2.28622e+06	2.27035e+06
AT3G26060.1;AT3G26060.2	ATPRX Q - Thioredoxin superfamily protein	0.456149	1.15407	74.54	1	1	44154.5	37112.3	77071.2	61974.9	35109.5	44291.3	35216.3	24094.2	25555.5	34470.3	23853.2	38545.3	34615	37245.6	31753.1	51840.4	41301.4	35737	29774.3	34290.2	26956.8	21715.9
AT3G51420.1	SSL4, ATSSL4 - strictosidine synthase-like 4	0.456509	1.23013	60.06	1	1	3737.25	4713.25	9389.4	11066.5	12441	11931.3	14201.4	6147.42	11962.2	16933.1	23611.3	5930.24	8489.78	16353.4	3786.42	6793.22	11089.1	13483.1	8150.99	9075.26	6602.32	12782.9
AT3G28840.1	Protein of unknown function (DUF1216)	0.458472	1.10425	29.93	1	1	100923	97293.9	63189.1	40312.1	99387	70229.7	81028.9	77401.3	48445.1	60327.9	83804.9	53430	73773.1	74360.3	97042	55864.3	77432.3	83381.4	67567.8	65256.7	34848.2	61752.1
AT5G52650.1;AT4G25740.2	RNA binding Plectin/S10 domain-containing protein	0.459398	1.10651	249.03	4	4	890032	831116	950722	1.32617e+06	949566	1.80897e+06	1.45512e+06	730088	1.13189e+06	862200	1.39881e+06	1.13888e+06	928450	936853	897669	1.20733e+06	1.21679e+06	1.15778e+06	909068	915514	935875	903219
AT5G56030.1;AT5G56030.2	HSP81-2, ERD8, HSP90,2, AtHsp90,2 - heat shock protein 81-2	0.461283	1.08167	2341.03	39	5	329708	339784	215092	274115	339003	206489	160768	264697	212731	213530	134430	225432	330309	332581	302130	129264	304539	304615	165647	140731	97663.7	154295
AT3G11780.2;AT3G11780.1	MD-2-related lipid recognition domain-containing protein / ML domain-containing protein	0.461738	1.13151	69.33	1	1	16774.4	31369.5	27147.9	27606.4	22258.8	20694.3	17995.6	14229.2	13993	12780.6	10338.8	25021.2	17493	21174.3	23554.7	15340.4	18540.3	16998.4	16479.4	15146.5	8671.82	11758.5
AT5G42790.1	PAF1, ATPSM30, ARS5 - proteasome alpha subunit F1	0.461765	1.10753	187.16	3	2	465064	458393	436503	469966	522603	287115	286774	688470	734021	534459	406090	347923	375981	483073	491476	307829	461470	293690	506474	548596	505787	453599
ATCG00430.1	PSBG - photosystem II reaction center protein G	0.462376	1.33831	76.8	1	1	1306.13	3108.62	2877.08	3046.79	7194.23	13778.3	2331.3	10467.8	26671.1	4593.61	11653	3764.22	290.511	3923.42	5940.7	11848.2	1671.75	12724.9	3679.93	2242.21	14408.9	4533.42
AT4G01370.1;AT1G01560.1;AT1G01560.2;AT2G32800.1;AT2G46070.1	ATMPK4, MPK4 - MAP kinase 4	0.462395	1.05983	282.54	8	6	138893	93332.9	174722	168424	133581	164347	167450	123055	150561	151228	168265	124006	145313	136028	149217	152518	150596	109649	141392	157294	133413	142200
AT1G20330.1	SMT2, CVP1, FRL1 - sterol methyltransferase 2	0.462422	1.05284	26.42	1	1	6485.88	1995.74	9158.74	5674.53	11345.1	0	472.68	2950.71	3348.06	1657.11	8280.81	6532.32	2015.6	7702.31	10797.4	4108.71	4586.45	1837.72	2011.49	1528.01	7183.63	487.525
AT1G71300.1	Vps52 / Sac2 family	0.464375	3.95617	24.58	1	1	0	374.338	365.374	533.918	933.605	7380.77	4351.18	0	0	0	0	1198.71	1212.94	0	1.58926	933.074	168.891	8.21205	0	0	0	0
AT2G40620.1	Basic-leucine zipper (bZIP) transcription factor family protein	0.464819	1.15542	110.34	2	2	65685.1	78399.9	88332.6	114799	88824.9	83044.6	39730.8	62637.1	53361.2	67044.7	26436.1	100973	76763.4	66942.5	54573.8	61285.4	59381.8	51246.1	67117.8	42564.6	39272.4	44828.5
AT4G20850.1	TPP2 - tripeptidyl peptidase ii	0.465282	1.03424	295.16	7	6	109819	112779	129521	145192	124556	139808	149629	111130	117302	115263	117409	106076	132132	128374	135922	120319	131261	119788	112766	110391	114959	114978
AT4G30010.1	unknown protein	0.466392	1.31823	51.27	2	2	51438.8	46165.8	90706.7	274647	55319.4	193703	88975	58025.1	81133.2	78347.9	71957.1	71359.1	55475.4	58953.6	63541.9	90464.7	100537	56432.6	75079.7	80986.6	94264.5	80086.7
AT1G33730.1	CYP76C5 - cytochrome P450, family 76, subfamily C, polypeptide 5	0.467127	2.37038	24.79	1	1	24850.4	24512.3	42366.9	42939	30238	131368	96447.1	1791.56	2794.58	2119.7	1199.31	52145	36783.8	13922.1	11452.5	13154	17312.9	13389.8	2705.15	2032.69	4696.87	1418.72
AT4G11850.1	PLDGAMMA1, MEE54 - phospholipase D gamma 1	0.46764	1.0773	20.73	1	1	4650.72	5488.76	5810.86	7995.28	5617.06	7042.2	7847.79	2280.92	5036.13	3535.11	3987.78	10919.7	6037.26	5575.77	6704.18	3313.86	3605.31	3685.31	7501.31	1577.59	2717.59	3400.35
AT5G36230.1	ARM repeat superfamily protein	0.468217	1.10341	65.17	2	1	80.8356	200.726	165.622	0	0	0	0	1350.78	5085.22	3481.78	8264.59	650.557	0	13.3735	198.649	151.231	1447.21	0	3754.77	2669.45	3689.21	4309.23
AT3G55560.1	AGF2, AHL15 - AT-hook protein of GA feedback 2	0.470633	1.35269	54.35	1	1	2967.34	2866.48	1508.38	2775.53	4883.33	801.269	255.329	2955.43	2861.62	2548.22	1272.87	2893.81	2061.6	2168.19	2994.55	321.145	950.82	1367.59	2550.51	1334.22	1061.14	1292.49
AT3G47390.2;AT3G47390.1	PHS1 - cytidine/deoxycytidylate deaminase family protein	0.471052	1.06702	224.34	5	5	153558	159451	194083	266390	228657	237028	261065	195321	262954	224480	277610	233035	165565	219622	218301	173122	238574	212417	244188	221914	216964	162346
AT1G20440.1	COR47, RD17, AtCOR47 - cold-regulated 47	0.472489	1.13546	962.24	16	13	1.19559e+07	1.26338e+07	1.11883e+07	1.31536e+07	1.00773e+07	6.09589e+06	4.7083e+06	1.33538e+07	9.53059e+06	9.58852e+06	6.3916e+06	8.9642e+06	8.40361e+06	9.16031e+06	1.02096e+07	8.42943e+06	9.35017e+06	8.17858e+06	8.31742e+06	9.23763e+06	7.6891e+06	7.77221e+06
AT2G31660.1	SAD2, URM9 - ARM repeat superfamily protein	0.473524	1.06891	235.34	4	3	85304.2	80522.6	52486.1	54677.8	89799.8	53413.6	78291.3	88054.3	83900	94336.3	84015.7	60730.8	75783.6	85415.4	87247.8	38667.9	39122.6	68803.9	91145	88386.7	84405.3	70632.6
AT3G61180.1	RING/U-box superfamily protein	0.477921	2.39662	26.71	1	1	10135.9	4340.51	17937	237.137	1828.31	0	0	4415.74	8874.32	2203.32	1834.34	736.01	1946.26	0	4477.75	10356.2	68.9279	69.8855	2435.54	307.127	0	1218.83
AT5G41310.1	P-loop nucleoside triphosphate hydrolases superfamily protein with CH (Calponin Homology) domain	0.478271	1.25089	50.61	2	1	0	836.822	0	0	284.728	117.21	0	1968.16	212.536	772.381	207.769	0	0	0	0	96.9897	0	0	1002.09	1269.75	507.632	640.709
AT5G57290.1;AT5G57290.2	60S acidic ribosomal protein family	0.481074	1.06902	242	4	3	5.10743e+06	4.97971e+06	3.40151e+06	4.01634e+06	3.43933e+06	3.09846e+06	2.87261e+06	4.27693e+06	3.7674e+06	3.0805e+06	2.75273e+06	3.47097e+06	3.31651e+06	3.67185e+06	3.9515e+06	3.37272e+06	3.95138e+06	3.54143e+06	3.06933e+06	2.90666e+06	4.11052e+06	2.79636e+06
AT1G65650.1	UCH2 - Peptidase C12, ubiquitin carboxyl-terminal hydrolase 1	0.482158	1.38798	56.04	1	1	329.826	0	1202.52	1792.16	2650.05	849.645	5017.86	1669.36	4095.07	4066.59	5137.29	441.619	3229.66	0	329.241	2000.53	1136.69	0	3455.92	3278.76	2264.74	3178.99
AT4G38130.1	HD1, ATHD1, HDA1, RPD3A, HDA19, ATHDA19 - histone deacetylase 1	0.482401	1.54016	49.2	1	1	0	751.006	6281.43	0	0	1275.66	0	0	567.565	81.148	0	710.757	1037.13	188.147	1256.53	2049.02	170.078	403.858	0	0	0	0
AT1G48520.1;AT1G48520.2	GATB - GLU-ADT subunit B	0.483026	1.1491	167.25	3	3	27861.2	14225.4	21117.8	18669.6	21683.9	27624.5	30618.1	46944.9	78626.2	53956.4	82897.8	9001.62	11072.5	15531.4	29163.1	19326.6	14519.9	35187.4	55914.6	73330.4	54463.2	51670.8
AT4G20770.1	Pentatricopeptide repeat (PPR) superfamily protein	0.483379	1.44408	29.72	1	1	6016.54	4562.93	6826.62	2866.8	3144.16	19200	27275.4	4590.35	2823.14	4226.26	5532.7	9805.3	10466.9	5878.19	3515.68	2503.42	3484.39	7548.15	2650.94	6522.88	2145.2	5770
AT5G42650.1	AOS, CYP74A, DDE2 - allene oxide synthase	0.483406	1.06071	499.21	11	11	417880	362436	411405	449634	422329	627124	559991	347754	463201	406178	586160	423069	448192	395034	410657	410713	422965	443491	476093	437281	434796	462534
AT3G09740.1	SYP71, ATSYP71 - syntaxin of plants 71	0.483983	1.09289	31.45	1	1	7532.22	6730.08	5749.21	9663.87	6874.99	5845	8566.12	5487.33	6791.12	3298.1	5392.17	8264.65	7502.44	7163.41	6241.32	3961.55	6556.3	5983.52	4006.78	5421.78	5279.1	5435.75
AT3G05625.1	Tetratricopeptide repeat (TPR)-like superfamily protein	0.485221	1.06054	280.85	7	6	235536	207625	169308	249117	238071	259613	279480	235797	302701	233231	354102	221266	212749	227254	235393	201250	235329	206874	280882	266721	292320	226728
AT3G48590.1	HAP5A, ATHAP5A, NF-YC1 - nuclear factor Y, subunit C1	0.485841	1.17516	176.23	3	2	174881	117409	87684.3	178515	155563	226066	210328	67623	78782.4	58760.9	74879.6	178229	161026	142368	125784	84227.1	147299	133676	51492.1	56406.8	73772.8	62994.2
AT1G57720.1	Translation elongation factor EF1B, gamma chain	0.487355	1.06811	361.27	6	3	342748	341116	392059	540097	413120	574644	521752	348919	516175	417918	586453	397718	274063	376911	369697	482252	447326	451058	468331	525216	474994	408913
AT1G21590.1	Protein kinase protein with adenine nucleotide alpha hydrolases-like domain	0.487381	1.55336	48.44	2	1	274058	302671	155019	333224	308945	791225	715272	65530.8	79919.3	54691.9	68171.9	412782	293782	228777	219870	181964	209425	219075	55914.4	56332.9	77087.4	72031.1
AT3G11590.1	unknown protein	0.488822	1.22092	45.41	2	2	4181.91	2677.86	6537.35	5545.16	3037.15	5288	3607.85	22104	13439.1	3297.64	3590.01	4977.96	284.435	2813.79	7980.11	12837.7	3564.65	2852.91	7210.28	8441.87	5494.24	3583.67
AT3G01290.1;AT5G62740.1	SPFH/Band 7/PHB domain-containing membrane-associated protein family	0.492456	1.14156	132.34	4	3	17829.8	19074.9	38373.7	24920.8	33541	49419.3	39738.2	14277.5	23530.5	24214.1	29894.6	20484.3	26576.6	20470	24585.2	30157.8	35624.9	30232	21875.8	14315.9	28962.6	22491.7
AT1G10940.2;AT1G10940.1	Protein kinase superfamily protein	0.494509	1.11125	47.92	1	1	91912.6	107072	79380.2	37961.6	72289	54470.6	69464.4	136201	114404	100885	90581.6	36063.9	51993.8	92821	91246.3	45848.2	79928.4	79130.2	125306	104413	75425.1	76880
AT3G20680.1	Domain of unknown function (DUF1995)	0.49488	1.13372	98.42	3	3	32849.7	22653.4	45339.1	59200.3	42982.9	65431.1	61935.2	24907.6	43064.8	32634.9	48678.3	34308.3	37591	47650.8	47906.1	36636.2	34378.6	45654.6	37522.7	30311.1	36907.9	34231.6
AT4G19006.1	Proteasome component (PCI) domain protein	0.495311	1.36675	307.82	7	1	5146.86	6665.15	4047.49	4585.19	5794.6	13159.2	14481.7	668.469	1449.83	2227.12	4506.25	8026.47	8631.88	6763.15	6015.64	1291.68	3184.57	5047.26	2596.27	1316.28	1706.79	1318.66
AT4G17530.1;AT5G47200.1	RAB1C, ATRAB1C, ATRABD2C - RAB GTPase homolog 1C	0.495394	1.0497	421.75	7	5	508637	480210	521631	500977	548100	767078	716155	513995	590020	510916	644463	333035	577849	564330	501555	508116	596403	607661	631087	542582	607921	533265
AT3G15840.1;AT3G15840.3	PIFI - post-illumination chlorophyll fluorescence increase	0.495913	1.09672	80.76	3	3	498446	400954	438036	622275	351730	732816	473282	390417	336808	269808	391147	458754	461483	441567	530665	378500	470005	419508	300197	325432	361966	324993
AT5G64580.1	AAA-type ATPase family protein	0.498085	1.14796	28.79	1	1	2722.33	2723.72	2809.94	2170.62	8003.18	0	7096.38	7703.55	20022.5	17513.8	22716.9	2090.31	2619.77	2671.32	1823.08	3889.44	4630.05	5938.81	17585.2	13336.7	7355.1	19493.9
AT2G19270.1	unknown protein	0.498362	1.48791	24.04	1	1	1704.45	10296.4	642.783	309.231	53.959	279.954	88.6802	8441.07	2973.84	1035.25	1211.24	664.494	3417.3	3170.59	1773.56	901.624	1310.71	100.627	1454.84	1768.94	1828.47	1779.89
AT4G27430.1;AT1G61100.1	CIP7 - COP1-interacting protein 7	0.49958	1.12967	222.3	5	4	100439	89005.1	81595	90096.7	73633.8	50898.6	39462.8	109386	63539.8	57189.3	31697	72630.2	80357.3	86010.6	104767	36628.4	54063.1	58749.2	66385.5	55370.1	41100.1	40555.4
AT3G48050.1	BAH domain ;TFIIS helical bundle-like domain	0.500565	1.28819	30.91	1	1	3723.03	4377.62	1143.11	0	3271.94	587.128	998.285	3605.56	5154.03	2846.37	1401.54	2161	2004.74	1116.23	1750.8	1087.31	979.865	2913.38	2750.18	1237.59	2837.41	2205.52
AT4G32551.2	LUG - LisH dimerisation motif;WD40/YVTN repeat-like-containing domain	0.500846	1.24681	69.31	1	1	30748.2	22628.1	41975.4	68491.1	33597.6	94985.4	45122	17909.3	21852.5	22334.4	17103.9	61495.1	47411.6	35911.4	27701.5	26659.6	29407.1	23289.8	18957.1	20841.5	19080.9	23494.4
AT1G79990.1	structural molecules	0.502107	1.39974	268.8	7	2	221019	270287	80766.2	125110	224979	30356.7	52067.5	398215	334212	291913	156557	98059.2	167691	172521	210856	44974.2	95333.5	102213	228863	237957	94067.9	108811
AT4G10060.1;AT1G33700.1	Beta-glucosidase, GBA2 type family protein	0.50526	1.24188	117.48	4	3	22702	14794.9	61004.7	31397.8	19913	18009.9	12610.4	9733.37	22202.8	47683.3	53704.2	22701.7	14558.8	17662.7	10002.3	41100.5	8578.22	14488.7	30973.6	34555.3	31184.9	26840.3
AT4G19360.1	SCD6 protein-related	0.505778	1.42626	25.51	1	1	5694.75	5801.33	3908.87	12.9594	2686.54	12.7007	1696.07	5655.27	3208.12	5301.82	1894.96	3369.65	2661.15	2796.44	4276.1	1245.28	2789.21	1728.83	1355.69	1660.29	2086.44	1182.99
AT4G08430.1	Ulp1 protease family protein	0.50808	1.31109	50.02	2	1	10106.7	8422.58	6677.31	4641.92	6827.6	7183.09	15648.3	65382.6	40553.4	48593.4	41563.4	2082.56	6233.44	10891.5	8042.66	9280.78	12368.4	1922.86	34654	39565.4	35552.7	34358.4
AT5G25070.1	unknown protein	0.508471	1.03102	536.58	10	7	354439	295709	406084	398772	366313	338349	292913	393276	340247	390670	343479	354478	300514	326264	352746	311264	358465	343175	344665	370532	367059	373134
AT1G13330.1	AHP2 - Arabidopsis Hop2 homolog	0.510947	1.09833	22.7	1	1	4662.2	8192.14	5792.29	7852.45	7577.36	3410.52	2952.92	10874.3	8234.49	6967.34	4797.9	10448.7	7671.59	7544.51	6892.92	2661.02	2386.56	3626.5	9218.14	5443.51	5254.39	3781.75
AT3G24830.1;AT4G13170.1;AT5G48760.1	Ribosomal protein L13 family protein	0.511239	1.55386	27.75	1	1	516.958	2865.06	9190.23	8990.88	280.755	22586.8	12642	9078.7	11590.2	8724.75	7520.27	7422.57	8821.76	503.632	210.309	6914.18	8263.73	1302.98	8866.32	6785.25	6330.18	5064.81
AT5G66030.1;AT5G66030.2	ATGRIP, GRIP - Golgi-localized GRIP domain-containing protein	0.512149	1.0773	153.26	4	4	68892.2	72226.9	80175.3	63361	73505.3	44859	58107.9	119138	84354.3	72611.6	59853.9	66102.8	62061	65686.2	52561.2	77147.8	46313.3	57428.5	82213.8	81205.1	62003.4	87168.4
AT5G66720.1	Protein phosphatase 2C family protein	0.51286	1.40458	29.08	1	1	0	0	4207.74	12354.2	372.448	10183.1	10083.4	5509.62	8793.59	8047.26	11281.8	1026.07	0	0	0	6855.11	3154.42	353.855	5780.73	5285.62	16808.9	11165.2
AT1G55140.2	Ribonuclease III family protein	0.514808	1.15087	25.94	1	1	14091.2	21551.5	13323.8	4393.9	14949.8	19284.9	18872.3	28285.9	25419.2	22754.4	17455.6	12306.4	13645.2	7645.04	12890.9	8558.05	13350.2	23005.9	18524.6	31650.1	14159.9	18377.9
AT2G34310.1	unknown protein	0.515009	1.15012	334.54	6	5	261816	289301	159156	222411	197794	110045	114665	342982	327830	210073	169140	217548	195780	192412	177897	152761	171160	165676	216008	198632	199372	204029
AT4G15790.1	unknown protein	0.515189	1.72117	61.04	1	1	1797.91	1588.38	7985.83	275.917	0	0	1475.5	4976.36	3696.45	6530.3	1761.86	1680.59	0	0	211.145	1116.95	1692.52	0	4915.6	4035.12	1102.39	2727.08
AT3G09440.1	Heat shock protein 70 (Hsp 70) family protein	0.515557	1.04139	1888.45	31	9	363986	345810	408274	567994	419586	443531	452895	346038	417718	358527	395774	377668	346601	420451	439114	431979	422641	403708	364025	387083	395469	351745
AT4G38890.1	FMN-linked oxidoreductases superfamily protein	0.515636	4.96767	24.55	1	1	5823.32	5669.66	364.661	4639.84	4881.81	32572.6	680.809	0	0	0	0	311.906	4508.38	1116.66	2101.26	203.622	5.42773	2750.39	0	0	0	0
AT3G33187.1	Defensin-like (DEFL) family protein	0.516757	1.07873	25.74	1	1	1529.37	5742.91	3361.45	1916.34	552.129	2198.3	2738.46	2111.13	1946.7	2769.42	3889.09	2977.29	1569.72	1340.69	926.161	5011.88	557.74	361.293	4295.37	3244.06	3406.48	2966
AT2G34620.1	Mitochondrial transcription termination factor family protein	0.518285	1.01534	28.74	1	1	2666.33	1987.32	4058.23	815.673	5057.63	10011.3	12115.2	2865.35	2467.4	2876.17	6954.54	2378.04	6434.04	4158.17	4248.45	7298.87	5151.66	6251.21	4781.62	2696.25	2312.67	5380.21
AT3G20050.1	ATTCP-1, TCP-1 - T-complex protein 1 alpha subunit	0.518768	1.07493	253.07	5	5	277135	282108	277883	339826	365818	322836	355412	388297	509852	413769	588920	261178	340151	320045	347451	231720	288173	381396	436764	473126	342208	412336
AT4G10750.1	Phosphoenolpyruvate carboxylase family protein	0.518852	1.06441	146.18	2	2	84384.2	150498	167870	142455	76328.1	111418	127250	173073	157849	137666	153147	105038	106026	57362.6	56284.9	144883	115252	153747	161544	169424	150248	172454
AT1G31800.1	CYP97A3, LUT5 - cytochrome P450, family 97, subfamily A, polypeptide 3	0.521516	1.15131	151.98	4	4	47342.4	45977.8	27869.8	24272.4	44103.3	86492.2	74515.4	62723.5	82689.2	69861.4	103609	28648.4	47074.6	45500.1	59645.3	32064.4	39176	31602.7	92614.2	62319.5	79706.9	63120.8
AT5G49100.1	unknown protein	0.523265	1.289	20.81	1	1	19665.1	15688.2	15588.5	18822.6	14096.7	9270.4	5018.59	1636.81	10884.6	8260.34	13094.3	6906.59	13161.1	13773.9	8562.62	5834.56	6432.99	9402.36	9859.67	3921.4	17094.5	7475.93
AT3G14390.1	Pyridoxal-dependent decarboxylase family protein	0.523309	1.2488	63.99	2	2	7297.23	11088.1	7125.07	13780.3	5803.63	16697.1	14107.2	2677.17	3445.78	5363.33	3799.08	11729.7	7428.1	9369.54	9083.35	5600.72	8722.24	6689.9	4702.59	3290.53	3542.81	2857.72
AT3G19960.2	ATM1 - myosin 1	0.523605	1.08861	92.64	2	1	18255.7	6093.12	1811.45	0	5032.78	0	1293.28	8698.44	2317.34	1446.39	513.988	4579.21	4211.48	0	2960.51	4219.97	6101.79	4571.35	4753.49	308.422	7340.54	2715.4
AT5G63910.1	FCLY - farnesylcysteine lyase	0.524435	1.12647	63.25	1	1	20936.2	20827.1	12269.8	19159.5	19100.8	11183	19386.6	38185.8	41517.9	33812.8	47004.1	21077.1	18786.5	16370.5	16842.9	6596.83	12231.6	19690	45564.9	41578.3	23288.2	29541.8
AT4G34920.1;AT4G34930.1	PLC-like phosphodiesterases superfamily protein	0.525203	1.04375	583.49	12	11	1.25423e+06	1.25395e+06	1.94469e+06	1.9492e+06	1.58521e+06	1.85757e+06	1.50054e+06	1.44058e+06	1.77393e+06	1.54607e+06	1.71392e+06	1.73539e+06	1.68947e+06	1.60525e+06	1.58315e+06	1.56416e+06	1.58076e+06	1.40241e+06	1.58004e+06	1.57724e+06	1.33016e+06	1.42491e+06
AT3G60750.1;AT2G45290.1;AT3G60750.2	Transketolase	0.528996	1.05782	1666.69	28	28	5.14039e+06	5.20078e+06	6.09713e+06	6.81126e+06	5.71149e+06	9.16325e+06	7.99883e+06	6.49732e+06	6.67019e+06	6.62613e+06	9.03718e+06	5.73013e+06	5.99553e+06	6.42404e+06	6.55892e+06	6.05142e+06	6.21636e+06	6.67872e+06	6.75609e+06	7.19382e+06	6.77918e+06	6.47286e+06
AT2G09990.1	Ribosomal protein S5 domain 2-like superfamily protein	0.531132	1.11607	160.73	5	1	14686.1	13332.5	6693.07	13494.5	15940.7	21392.2	18931.8	9066.84	9323.04	9501.45	14118.9	15287	14565.2	9730.57	11739.2	8714.25	13980.6	14685	14721.2	9560.54	8407.15	9856.7
AT3G07810.2	RNA-binding (RRM/RBD/RNP motifs) family protein	0.531794	1.67104	88.49	2	2	49898.3	50674.7	12942.9	17269.2	20999	47989.4	60656.5	3297.7	3520.59	6268.63	4481.47	36523.9	29687.9	14542.1	18186.1	10886.3	18020.1	18586.4	4435.03	4878.93	4467.26	6148.41
AT3G11830.1;AT3G11830.2	TCP-1/cpn60 chaperonin family protein	0.532021	1.07713	141.71	3	3	51168	42815.5	59134.9	87459.7	57553.9	70690.7	88255	57321	87415.6	66383.2	92206	72107.3	37481.5	55449.9	79687.4	64280.2	74283.8	53949.6	58242.3	74638.3	66653.6	69180.4
AT2G36360.4	Galactose oxidase/kelch repeat superfamily protein	0.532531	1.86138	22.13	1	1	130558	127459	54680.3	97026.4	81942	189661	118550	7133.11	3525.56	7217.89	5970.9	128700	73074.8	42936.3	32966.8	32850.7	53809.6	36200.7	10400.2	2333.19	22278	6985.26
AT1G31070.2	GlcNAc1pUT1 - N-acetylglucosamine-1-phosphate uridylyltransferase 1	0.532591	1.46801	62.04	2	1	0	595.86	1744.65	0	3102.24	0	3208.43	0	1140.6	1666.19	1897.61	1199.81	0	0	884.785	1635.53	786.686	532.135	1596.77	1079.29	1013.36	369.36
AT1G04480.1;AT3G04400.2	Ribosomal protein L14p/L23e family protein	0.532716	1.09501	30.6	1	1	17624.8	23227.6	22466.9	30730	20957.4	33047.5	27384.3	11070.7	12724	12994.5	16106.2	16819.4	20453	19909.3	19358	29179.1	17640.2	5042.09	19867.6	14049.3	31818.9	14384.7
AT3G47470.1	LHCA4, CAB4 - light-harvesting chlorophyll-protein complex I subunit A4	0.534138	1.09111	235.58	4	4	329891	320211	384538	433158	450491	490693	546906	620534	715738	591862	871577	362183	366715	314297	347404	428693	370433	468672	710324	595876	641763	668617
AT1G07440.1	NAD(P)-binding Rossmann-fold superfamily protein	0.535206	1.06791	22.31	1	1	157155	157437	101911	140857	104561	139441	111622	111619	96620.5	88646.9	78266.2	138439	116194	114279	117498	121221	131043	124993	79190.9	80624.5	83887.8	98845
AT3G01180.1	AtSS2, SS2 - starch synthase 2	0.535309	1.16292	291.32	9	8	159206	164166	331869	421654	223472	520063	533582	217671	350714	333987	414386	259051	262204	221872	291912	314808	229735	197163	365482	327330	333503	353439
AT3G51880.2;AT3G51880.1	HMGB1, NFD1 - high mobility group B1	0.535694	1.18715	40.68	1	1	68360.8	75969.4	31553	19857.9	54098.8	31550.9	35227.5	78426.4	39290.5	37977.3	25113.7	35990.4	41983.9	44420.4	45164.5	21680.3	38122.4	45533.7	39569.1	35335.8	36109.3	35100
AT2G42810.1	PAPP5, PP5 - protein phosphatase 5,2	0.536182	1.67434	22.72	1	1	42320.2	40503.9	26069.4	47017	28100	68308.7	37733.3	5203.94	1254.46	1622.35	2086.86	45839.7	38566	23166.7	18419.8	9272.67	15464.8	18294.8	1112.11	2827.38	2124.34	4217.88
AT4G27090.1;AT2G20450.1	Ribosomal protein L14	0.536342	1.04991	101.72	3	3	94017.1	99630.9	114943	121479	91079.7	117836	112273	74167.4	74241.7	81489.7	79861	69618.6	91834.8	116323	92976.8	112859	121280	108633	63810.4	73640.1	81258.1	78346.1
AT2G17410.2	ARID/BRIGHT DNA-binding domain-containing protein	0.536391	2.32665	523	9	1	0	267.517	26221.2	1509.44	0	593.482	142.557	34999.1	20866.4	28861.8	16825.3	0	987.482	113.32	67.2237	3129.34	0	15.9359	27567.8	16203.8	2506.46	5406.29
AT2G30740.1	Protein kinase superfamily protein	0.536774	1.26801	84.33	2	1	4497.68	4084.61	3307.37	11.3089	3344.39	153.181	1839.7	5243.4	3994.37	2746.08	2593.4	2599.39	3118.31	1761.65	3272.76	1313	1576.72	1978.92	3375.39	1740.87	2400.98	1952.97
AT5G54000.1	2-oxoglutarate (2OG) and Fe(II)-dependent oxygenase superfamily protein	0.53691	1.24334	51.08	2	1	116896	121084	115060	119641	90022.8	25011.9	34940.8	52850.9	25699.2	59809.5	40074.1	58599.2	45299.2	63018.5	73928.7	91718.4	67200.4	72442.1	20234.6	83021.4	48565.5	20278.7
AT1G60070.1;AT1G60070.2	Adaptor protein complex AP-1, gamma subunit	0.537987	1.05037	64.69	2	2	67254.7	65647.5	74364.5	56821.3	64412.2	80092.6	118790	72175.3	80311.4	74845.3	91857.7	33675.6	76102.7	54525.5	65337.1	55085.9	94704.4	97947	76558	90347.4	84787.6	76903.3
AT2G38570.1	unknown protein	0.538229	1.64106	27.28	1	1	232.859	1123.39	506.546	328.172	5427.52	208.46	567.902	673.99	493.783	300.955	879.474	842.444	1352.6	921.23	123.283	216.354	229.627	216.104	511.187	556.794	1123.66	453.117
AT1G48490.1	Protein kinase superfamily protein	0.539654	1.06408	26.11	1	1	10332.3	13086.4	24658.9	17044.3	14823.2	14290.6	17177.4	15666.4	16848.1	11862.8	21771.6	6397.68	17462.7	19104.2	22473.5	16195.2	16042.7	14054.4	17043.6	9774.91	14667.8	13652.9
AT1G10510.1	emb2004 - RNI-like superfamily protein	0.54059	1.07165	235.26	5	5	55374.5	61810.3	59496.5	110084	69060.4	75669	87164.1	53036.7	98724.2	77423.5	81726.9	70884.2	67815	63430.2	80683.3	54127.7	79661	66103.9	76888.7	75480.5	66819.5	72210
AT1G52510.1;AT1G52510.2	alpha/beta-Hydrolases superfamily protein	0.541977	1.06788	462.13	8	8	355758	382456	360400	331253	324945	538522	562801	383665	500583	372663	632020	263158	376586	329939	334778	348462	414708	431496	507608	492156	480306	464250
AT2G22795.1	unknown protein	0.542188	1.3996	65.07	2	1	5961.82	6715.29	4732.85	4235.22	5108.85	1194.09	457.257	7945.93	3219.09	6818.58	1430.12	4823.13	5844.59	1960.01	2858.23	3489.91	1436.43	1946.18	4661.46	920.136	2644.27	3581.96
AT5G54270.1	LHCB3, LHCB3*1 - light-harvesting chlorophyll B-binding protein 3	0.542842	1.04022	36.5	1	1	4467.27	4836.14	15897.9	12399.5	10599	2335.23	11233.1	23101.8	25631	19510.4	26377.3	8862.42	11318.9	10087.1	11867.5	14763	9936.18	11845.6	21322.3	19253.2	14511.7	16574.5
AT3G54170.1	ATFIP37, FIP37 - FKBP12 interacting protein 37	0.543887	1.05858	326.8	8	7	428615	465333	401430	486355	261379	382164	311041	378372	368762	302881	279516	317095	339427	333771	371061	387568	372102	380736	401497	333865	338204	265540
AT5G07340.1	Calreticulin family protein	0.544692	1.18238	575.03	11	6	269901	325583	164811	131055	221195	120080	157588	511298	383920	299373	277282	169582	215853	186271	180867	167245	180411	222574	307438	312030	248750	229589
AT4G33250.1	EIF3K, TIF3K1, ATTIF3K1 - eukaryotic translation initiation factor 3K	0.545692	1.11786	99.8	4	4	43092.9	42718.5	85121	92334.6	65228.8	96636.9	60639.7	33048.8	52477.1	50768.2	51859.2	74032.3	57490.5	61200.7	47718.7	47009.5	57624.2	62572.5	59397.8	41197.2	47018	47612.3
AT5G23680.1;AT3G48800.1	Sterile alpha motif (SAM) domain-containing protein	0.546485	1.25338	93.57	2	2	30721.9	33833.4	16761.4	15807	23690	6227.37	14368.6	76561	50787.8	34897.9	25263.6	11835.5	19890.5	21399.2	27167.9	10905.4	11545.9	11435.4	49314.8	28231.9	36184.1	34515.7
AT1G35460.1	basic helix-loop-helix (bHLH) DNA-binding superfamily protein	0.54771	1.14071	100.32	1	1	4830.19	5425.96	6298.53	1799.19	4380.01	0	1906.35	13623.2	11713.5	12315.5	8730.34	3133.84	3739.19	2674.5	1839.26	5036.43	1529.63	1717.02	12915.7	9883.57	9802.62	9990.02
AT2G47960.1	unknown protein	0.548064	1.10974	104.1	3	3	38640.5	26887.9	46134.4	43964.7	55783.6	38982.4	16081.5	35894.9	24654.3	32754.6	20328	31176.3	25069.1	45747.2	37074.9	30960.8	47549.3	35756.5	15229.2	21635.1	26412.7	25908.4
AT4G02120.1	CTP synthase family protein	0.54987	1.28103	50.35	2	1	3161.06	2382.2	2930.01	4964.53	2843.38	748.627	754.744	12248.8	12684.5	7122.96	6738.77	1564.9	3599.56	682.979	4790.74	1474.23	1071.72	1158.3	11427.7	5730.41	6435.47	6231.37
AT2G47110.1;AT1G31340.1	UBQ6 - ubiquitin 6	0.551579	1.06843	147.38	3	2	288941	288957	367783	454571	280764	436386	265118	281266	258871	233558	227683	376797	252468	285353	281822	284923	337611	272547	263867	210628	283720	317422
AT4G34412.1	unknown protein	0.552815	1.24673	23.58	1	1	220735	225856	71629.7	99354.4	138540	79318	78446.3	225475	107067	89663.4	34725.4	103302	98602.1	141596	151857	73495.3	79391.1	107736	92194.2	128329	60099.4	62920.4
AT2G28900.1	OEP16, ATOEP16-L, ATOEP16-1, OEP16-1 - outer plastid envelope protein 16-1	0.553001	1.0519	419.34	8	6	967259	869014	1.15287e+06	1.16675e+06	1.03285e+06	1.15784e+06	986426	679392	807818	737909	774518	1.07017e+06	1.01085e+06	880961	952278	946046	932867	1.0929e+06	846242	681879	729680	678971
AT2G25220.2	Protein kinase superfamily protein	0.554361	1.37413	28.34	1	1	11744.8	10015.4	11611.4	11204.4	16106.1	4529.16	11654	47386.3	65031.7	40540.1	21434.8	9584.48	20808.8	11243.6	14098.5	13372.3	9751.31	3161.02	34730.6	27868.6	21927.5	16302.6
AT3G08580.1;AT4G28390.1;AT5G13490.1	AAC1 - ADP/ATP carrier 1	0.554597	1.06178	1404.33	24	24	3.32722e+06	3.09509e+06	3.13232e+06	3.98059e+06	3.27447e+06	5.14098e+06	5.08964e+06	2.67957e+06	3.48405e+06	2.91559e+06	4.00812e+06	3.88562e+06	3.75976e+06	3.60564e+06	3.77279e+06	3.22668e+06	3.53925e+06	3.60201e+06	3.14161e+06	2.94688e+06	3.38e+06	2.93253e+06
AT1G79570.1	Protein kinase superfamily protein with octicosapeptide/Phox/Bem1p domain	0.556683	1.19113	73.73	3	2	9168.52	10441.7	5820.18	8039.61	10655.2	44.6718	6572.55	68691.6	44852	27060.3	19036.8	7640.31	9268.14	14503.6	13170.5	2477.88	13691.9	5455.82	30048.3	31546.8	28738.3	20082.8
AT1G33240.1	AT-GTL1, AT-GTL2, GTL1 - GT-2-like 1	0.557086	1.0747	304.28	6	5	206391	223214	124425	141745	141096	105980	126472	222421	162126	141862	133190	95638.9	140114	173270	142431	130175	147953	158999	163224	156777	161355	138804
AT3G13290.1	VCR - varicose-related	0.557145	1.13222	334.3	7	4	69259.5	64629.7	98547.8	86897	51353.9	108943	83136.7	31250.5	36649.6	40185.4	42476.7	57667.6	79426.9	61601.7	64248.2	83048.5	72572.6	70491.8	37704.6	44095.6	29287.5	29881.8
AT5G24520.1	TTG1, TTG, URM23, ATTTG1 - Transducin/WD40 repeat-like superfamily protein	0.557442	1.00804	206.64	3	2	20042.9	12974.7	25377.8	14550.4	21406.8	7517.85	20396.9	71816.2	159605	96632.8	87784.7	14263.7	23955.8	16656.3	31300.7	34413.8	33043.9	28208	91972.4	105040	78055.2	76902.6
AT5G49020.1;AT5G49020.2	ATPRMT4A, PRMT4A - protein arginine methyltransferase 4A	0.558267	1.0605	566.62	10	8	392750	361886	314649	325102	335928	361351	389256	199380	257337	225659	289791	375969	366267	283344	364298	285133	280599	265202	257168	230256	263489	284357
AT3G10860.1;AT5G05370.1	Cytochrome b-c1 complex, subunit 8 protein	0.558405	1.10055	53.49	1	1	71949.9	25931.6	80428.8	87779.3	34610.6	112037	71402.8	62026.4	84870.1	66039.7	98184.3	84655.1	34345.9	59174.5	28757.8	99130.3	61041.5	29066.3	77360.5	77623.5	58871	112576
AT2G20420.1	ATP citrate lyase (ACL) family protein	0.558711	1.97526	21.43	1	1	5149.9	11129.3	9227.6	2748.79	3133.21	4552.93	10333.9	0	853.436	654.814	1744.51	13738.5	5582.03	625.77	960.499	1723.59	639.737	408.633	225.598	240.819	585.999	343.268
AT5G22330.1	ATTIP49A, RIN1 - P-loop containing nucleoside triphosphate hydrolases superfamily protein	0.55887	1.10099	49.99	2	1	40115.4	33858.1	28216.7	13788.1	34866.5	34823	47082.7	42368.4	47900.7	32714.5	35551	24904.7	31061	25883.2	34340.2	27256.9	32793.3	42518.5	41224.7	38514.9	32836.1	24059
AT1G78580.1	ATTPS1, TPS1 - trehalose-6-phosphate synthase	0.559029	1.0342	21.2	1	1	99660.7	99121.7	80565.8	66659.6	70240.1	57210	79644.7	89076.8	124614	93073.8	102825	29616.3	110593	135554	44314.3	67551.2	66313.5	85047.6	112148	102582	90915.8	86218.9
AT3G17750.1	Protein kinase superfamily protein	0.55917	1.02627	195.45	4	4	1.08591e+06	941833	1.16737e+06	1.22357e+06	1.1328e+06	982425	992040	1.05898e+06	1.26446e+06	1.04163e+06	1.03511e+06	839546	792114	1.04419e+06	1.17766e+06	1.06549e+06	1.28934e+06	1.09566e+06	854924	1.21012e+06	1.05078e+06	1.20108e+06
AT2G37230.1	Tetratricopeptide repeat (TPR)-like superfamily protein	0.559442	1.0541	34.07	1	1	112208	116896	86548.5	146524	119361	148189	157508	105039	112666	84631.1	106229	120796	140383	99104.6	122962	96392.4	137645	132279	99773.9	78061.5	95807.8	106089
AT1G29220.1	transcriptional regulator family protein	0.559544	1.06683	48.22	1	1	22004	12221.1	30550.3	27761.2	21383.5	19869.3	16079.9	26690.9	23424.5	27085.6	19824.6	24247.3	13973.9	19671.6	16672.8	19755	18118.2	12307.8	30609	26963.8	24479.1	24629.6
AT2G21230.1;AT2G21230.3	Basic-leucine zipper (bZIP) transcription factor family protein	0.559578	1.06399	178.18	5	5	54039.2	50832.3	79258.4	68375.1	53450.1	54817.2	39595.5	54303.5	55346.8	52302.6	32094.9	64188.9	58350.9	59099.5	59080.3	60167.8	44154.1	46210.8	43907.6	53822.3	36156.2	33529.5
AT2G35880.1	TPX2 (targeting protein for Xklp2) protein family	0.560059	1.19061	81.44	2	2	101635	85778.2	64388.6	50483.9	51307	39517.2	23718.3	54926.6	32883.7	36882.6	23000.1	49213.9	48506.2	67540.8	43692.1	46737.5	33724.7	43708.6	38963.2	35639	33599.7	32817.7
AT5G15200.1;AT5G15200.2;AT5G39850.1	Ribosomal protein S4	0.560265	1.17032	392.59	7	7	409516	602716	798047	1.47511e+06	567280	1.4686e+06	1.02457e+06	397910	1.15282e+06	987576	1.17486e+06	608101	465609	610289	496888	891485	893103	698169	904022	970802	985907	1.07071e+06
AT2G28360.1	SIT4 phosphatase-associated family protein	0.560533	1.23819	166.37	4	4	100747	99474.2	72934.4	73297.1	81032.9	45679.7	39971.9	309140	248431	169230	113856	39313.5	75450.4	56302.9	79644.6	57190	59409.5	81722.8	176446	203673	128002	136213
AT1G52330.1	Late embryogenesis abundant (LEA) hydroxyproline-rich glycoprotein family	0.560533	1.14565	22.26	1	1	44911.2	41852.5	69879	60510	57492.8	97337.3	89232	153710	105347	92650.3	158773	84597	47624.9	46398.3	40599.5	66509.7	74844	69690.7	120168	103937	86461	107334
AT4G34430.1;AT4G34430.4	CHB3, ATSWI3D - DNA-binding family protein	0.560965	1.62031	29.58	1	1	1322.58	1200.25	516.044	827.238	901.624	1439.57	791.995	4873.67	13181.5	7526.64	7764.88	1357.26	601.09	862.229	756.114	570.674	891.507	1253.41	4919.91	4295.66	4997.48	4394.86
AT5G42430.1	F-box and associated interaction domains-containing protein	0.561932	1.02615	41.91	1	1	1612.21	2730.63	1356.07	390.045	8158.18	1497.99	6800.31	11113.4	13806.6	21515.2	25334.9	4596.59	4532.59	1736.73	3225.25	1677.73	9039.87	3782.71	17588	18724.5	10038.4	16969.2
AT4G05420.1;AT4G05420.2	DDB1A - damaged DNA binding protein 1A	0.562022	1.04917	131.09	4	3	32105.1	20928.2	23769.1	20945.6	33652.4	25839.8	39286.6	28719	24294.9	26110.5	25316.6	13314.6	26630.4	31213.2	34016.4	23787.8	27817.3	33602.7	24016	23276.2	20975.6	28212.2
AT5G54430.1	ATPHOS32, PHOS32 - Adenine nucleotide alpha hydrolases-like superfamily protein	0.564516	1.06777	214.19	4	1	22914.4	27276.9	32279.1	35095.1	33357.5	20869.9	16468.1	17191.3	17566.6	21917.2	15267.3	38125.6	30310.2	25856.7	21093.6	19588.2	26064.7	25495.7	17466.2	15194.9	12780.1	11714.1
AT1G27750.1	nucleic acid binding	0.564947	1.8926	26.41	1	1	8663.44	4362.53	1330.42	881.643	1748.04	5999.34	4474.14	133.547	189.921	176.901	126.405	6199.6	2886.65	671.983	771.633	1145.16	1556.06	256.794	311.563	165.633	148.527	726.449
AT5G24300.1	SSI1, SSI, ATSS1 - Glycogen/starch synthases, ADP-glucose type	0.566223	1.07838	1229	21	21	1.16744e+06	1.26452e+06	2.08279e+06	2.15387e+06	1.78574e+06	2.24786e+06	2.25905e+06	1.49565e+06	2.46245e+06	2.18194e+06	2.52968e+06	1.59649e+06	1.69565e+06	2.06894e+06	2.0513e+06	1.6452e+06	1.74639e+06	1.7958e+06	1.86425e+06	2.2084e+06	1.69907e+06	1.68737e+06
AT4G22700.1	LBD32 - LOB domain-containing protein 32	0.567336	1.03202	45.55	2	2	29249.2	34557.3	32574.9	49370	37360.3	37994.9	31152	27496	40096.7	32491.6	34595.4	43545.1	38243.9	42205.1	36572.9	22048	27696.1	24517.8	52999.3	25634.8	22947.9	38521.5
AT1G11610.2	CYP71A18 - cytochrome P450, family 71, subfamily A, polypeptide 18	0.56775	1.05515	20.41	1	1	326.378	6976.89	750.835	720.764	502.939	1199.66	3830.28	5307.12	3003.56	5687.18	8114.39	3997.86	2828.02	4151.48	2175.61	681.496	2637.51	548.752	5772.87	4793.85	2524.63	4404.43
AT2G34420.1;AT1G29930.1;AT2G34430.1	LHB1B2, LHCB1,5 - photosystem II light harvesting complex gene B1B2	0.568808	1.13055	225.77	5	2	183181	218981	459020	469281	343152	369278	436952	425154	607219	566541	617384	349020	347347	321767	339610	372796	276553	345467	400832	547156	428943	424367
AT5G23880.1	EMB1265, CPSF100, ESP5, ATCPSF100 - cleavage and polyadenylation specificity factor 100	0.568893	1.06008	53.31	1	1	20138.5	16378	22355.2	18344.9	24284.7	23100.6	23625.1	21078	24095.6	20958.7	39250.7	25868.7	17758.2	16122.1	29841	20186.3	22375.8	20024.3	27297.6	19190.5	18445.3	22126.4
AT5G02790.1	GSTL3 - Glutathione S-transferase family protein	0.570179	1.09827	35.15	1	1	22048.7	28938.2	14013.6	21859.5	20269.2	34438.3	32175.8	13078.2	15394.7	14011.5	25224.5	19198.4	23671.2	21460.1	23388.4	17101.7	29534.1	7139.22	20612.8	18645.9	17622.4	21474
AT2G38440.1	ITB1, SCAR2, DIS3, WAVE4, ATSCAR2 - SCAR homolog 2	0.573022	1.04067	95.98	3	3	53483.4	54838.3	54092.9	69496.8	39626.3	48949.2	59165.6	56922.4	58662.4	57414	73386.2	52179.2	54658.9	54011.3	48872.8	58034	74537.7	44707.1	45043.5	58094.2	57066.8	54367.6
AT5G45900.1	APG7, ATAPG7, ATG7, ATATG7 - ThiF family protein	0.573283	1.20561	103.96	2	1	40439.6	37787.1	17325.7	19641	31573.4	44545.1	31334.2	44918.4	7898.55	21775.1	16839	27965.3	33077.4	26192.4	26148.1	16125.9	18572.6	26834	22670.4	28737.9	16819.7	17369.2
AT2G20990.2;AT2G20990.3;AT2G21010.1	SYTA - synaptotagmin A	0.574199	1.08571	214.19	6	6	55527.9	51219	59570.8	79558.8	91126.5	112222	96495.5	72425.2	108581	105723	108026	64025.4	62808.2	80508.1	76623	66344	72685.3	80687.8	91365.6	104750	82849.1	83581.9
AT2G47840.1	Uncharacterised conserved protein ycf60	0.57736	1.06921	25.06	1	1	24487.7	16883.5	14592.4	26741.6	24197.2	29848.6	26683.4	28495.6	31018	31534.1	46758.1	23308.9	26686.6	24466.5	17132.2	26146.7	7118.84	29956.4	33976.3	33591.6	28439.7	30917.8
AT5G55530.1	Calcium-dependent lipid-binding (CaLB domain) family protein	0.577709	1.05633	33.82	1	1	6889.16	8650.26	12185.4	10434.9	14340.4	11046	13686.5	7960.33	8709.69	8410.47	18807.1	13298.4	8740.79	8077.44	11022.5	13603.3	11755.9	19484.6	5479.26	6729.86	5146.53	11322.6
AT1G69830.1	ATAMY3, AMY3 - alpha-amylase-like 3	0.578931	1.06964	1145.7	27	26	989008	922601	1.48228e+06	1.87018e+06	1.19664e+06	1.97956e+06	1.45313e+06	1.39997e+06	1.78566e+06	1.53727e+06	1.70758e+06	1.28934e+06	1.15287e+06	1.23532e+06	1.36041e+06	1.47288e+06	1.46192e+06	1.14822e+06	1.51706e+06	1.53601e+06	1.72215e+06	1.36484e+06
AT5G08650.1	Small GTP-binding protein	0.579644	1.18977	45.59	1	1	13858.6	10612.4	3015.61	10291.2	13641.3	10353.7	12933.5	15167.8	10540.2	18696.3	28691.9	11468.8	11607.4	12182.7	13647.1	7370.59	4051.39	16666.7	12523.1	14557.1	10661.9	9491.41
AT1G18540.1	Ribosomal protein L6 family protein	0.580292	1.08416	46.99	1	1	18878.7	13809.9	17664.2	12766.7	18371.3	23519.1	25667.7	31108.4	29229.3	23839.9	31781.9	11902.9	20868.2	17617.9	23139.5	19062.7	14681.4	23095.1	28968.4	29695.3	19977.1	18482.8
AT3G56090.1	ATFER3, FER3 - ferritin 3	0.580643	1.15077	186.93	4	2	662.312	7466.46	10518.2	22773.7	7652.88	39679.8	21170.5	3753.38	3944.79	12200.8	16245.4	4936.58	10806.6	8464.3	6319.6	12912.2	12887.4	20720.8	17972.1	10639.6	12300.5	8971.14
AT5G58030.1	Transport protein particle (TRAPP) component	0.581919	1.06284	52.38	2	2	52831.7	34327.3	35449.8	61769.7	41868.7	63886.1	53208	52320.4	52649.5	51341.3	72452.6	43716.6	44871.5	44311.4	44475.2	40723.2	45057.4	58336.1	51939.4	47838.1	60102.7	56908.8
AT1G29470.1	S-adenosyl-L-methionine-dependent methyltransferases superfamily protein	0.582067	1.23221	46.01	1	1	1535.9	919.103	5556.34	2905.3	5569.67	7675.04	3467.65	2968.13	5058.08	6440.46	5657.72	5807	4680.86	2609.95	2018.61	2194.29	2437.09	2432.42	5717.13	4158.45	2225.61	4472.84
AT5G19770.1	TUA3 - tubulin alpha-3	0.582761	1.04026	2406.01	35	7	3.12867e+06	2.9041e+06	2.46903e+06	3.09567e+06	2.7968e+06	3.62163e+06	3.89612e+06	3.55971e+06	3.21654e+06	2.81816e+06	4.27103e+06	2.79334e+06	3.43087e+06	3.20048e+06	2.84956e+06	2.71016e+06	3.08089e+06	3.52397e+06	3.32605e+06	3.3743e+06	2.86211e+06	3.24111e+06
AT1G47200.1;AT5G43070.1	WPP2 - WPP domain protein 2	0.584244	1.19955	195.99	4	4	301515	330445	113951	141213	175817	68553.8	101961	278662	202714	142456	118087	136737	166094	193366	180281	126184	113491	146238	156020	188362	122110	117875
AT5G17990.1	TRP1, pat1 - tryptophan biosynthesis 1	0.584699	1.10903	37.36	1	1	624.005	9365.91	14733.9	20135.9	12931.4	34573	24570.2	5334.05	9343.55	11660	12961.7	10534.9	10933.4	15319.4	13246.8	18303.4	12701.3	17828	11240.5	12567.6	11159.3	7039.36
AT5G13720.1	Uncharacterised protein family (UPF0114)	0.584809	1.69374	38.76	1	1	0	0	1557.24	2071.75	0	1649.58	2541.75	0	2035.14	2214.8	5190.17	0	0	0	0	2322.7	634.533	0	1710.61	1497.49	3147.96	877.421
AT4G23850.1;AT1G64400.1	LACS4 - AMP-dependent synthetase and ligase family protein	0.586048	1.1087	556.1	9	9	96274.5	115453	124098	175567	167649	149677	193299	149393	300774	203161	300168	138032	138902	146307	123790	129473	111915	134752	241420	212414	210388	194444
AT1G73660.1	protein tyrosine kinase family protein	0.586422	1.34419	28	1	1	333.97	0	3235.94	69.436	258.863	268.153	154.783	6529	3762.36	2940.16	1777.94	612.814	105.996	117.446	161.585	1082.42	958.58	201.213	3390.99	3462	2695.59	1592.17
AT2G48120.1	PAC - pale cress protein (PAC)	0.58822	1.55176	23.78	1	1	29082.6	30923.3	26710.7	42786.3	26925.1	131915	122417	11063.8	15766.7	8160.02	12455	62686.9	44312.8	19420.4	22162	29164.5	32385.4	30649	11949.7	13688.2	12905.9	15956.8
AT1G68585.1	unknown protein; Has 23 Blast hits to 23 proteins in 6 species: Archae - 0; Bacteria - 0; Metazoa - 0; Fungi - 0; Plants - 23; Viruses - 0; Other Eukaryotes - 0 (source: NCBI BLink),	0.58978	1.2343	28.85	1	1	497.647	3046.86	196.401	1737.4	1774.01	3071.63	1207.91	162.922	0	0	166.432	1110.15	3960.21	2072.25	1370.6	469.36	271.747	279.526	0	0	75.8293	0
AT1G66080.1	unknown protein	0.589884	1.0931	71.78	1	1	16630.4	23477	25400.6	49528.9	24191.2	28502	30580.1	18693.6	37333.3	27273.3	36487.6	27279.2	24349.7	28760.6	22923	16670.9	32345.8	20780.2	28728	27582.5	34075.4	27510.4
AT1G06680.1;AT1G06680.2	PSBP-1, OEE2, PSII-P, OE23 - photosystem II subunit P-1	0.590314	1.02987	334.3	5	3	788192	829868	705126	1.10879e+06	821907	803463	809191	765200	756082	691756	786938	831670	799224	833465	833199	721515	882431	834946	588627	738617	707034	838610
AT2G01918.1	PQL3 - PsbQ-like 3	0.591577	1.86205	28.53	1	1	6482.27	3513.06	5950.38	5.20678	1609.77	61.1878	495.841	4177.96	1934.3	4301.41	69.9796	2484.32	1268.96	0	1286.19	1960.2	2766.61	324.986	14.638	2619.41	2224.27	410.57
AT4G35860.1;AT4G17170.1	ATRABB1B, ATGB2, ATRAB2C, GB2 - GTP-binding 2	0.591618	1.28311	129.41	2	2	3091.36	9802.62	20410.6	5956.21	17513.8	12286.5	14267.1	31106.8	74477.4	37853.5	48424.7	8335.43	5187.49	7832.95	8127.2	17164.9	5663.35	9359.9	50415.7	31167.2	36304.1	34913.9
AT1G31440.1	SH3 domain-containing protein	0.592347	1.03546	172.71	3	3	14203.9	19308.1	36631.5	7059.3	9830.33	2786.7	11071.8	25227.9	35090.7	27038.3	18855.4	14144.9	19732.5	10465.5	17635.4	25894.4	10425.5	14707.3	22810.1	26057	20959.8	17179.9
AT5G58590.1	RANBP1 - RAN binding protein 1	0.592399	1.60996	46.32	1	1	36663.9	26694.1	48281.4	42055.5	30025.1	0	6566.33	77589.3	48337.9	74735.7	24013.9	16857.1	20915.5	16669	18877	23391.8	16886.5	16067.3	29350.9	40597.6	21393	36741.6
AT3G05420.1	ACBP4 - acyl-CoA binding protein 4	0.592975	1.25382	1395.37	29	3	294606	293733	215319	330324	164392	121246	118999	116797	72692.2	83127.6	53853.6	182282	162326	178082	147886	160080	152839	165176	99769.9	94099	74905.3	70082.8
AT5G63120.2	P-loop containing nucleoside triphosphate hydrolases superfamily protein	0.593202	1.33571	21.33	1	1	4218.57	2724.59	82568.9	6951.52	29.2221	4498.6	1104.98	204890	126593	119662	51747.4	3130.24	448.95	1419.55	0	76371.3	2284.34	3667.16	92817.3	89734.3	100643	82416.7
AT1G50600.1;AT2G04890.1	SCL5 - scarecrow-like 5	0.595008	1.05082	103.02	3	2	17327	19096.5	16419.3	25814.4	31995.1	32455.9	28831.2	14985.2	17163.9	20485.6	20537	31383.7	27287.7	25420.2	28047	8317.89	25429.9	18609	21091.2	14544.5	20933.3	12192.9
AT5G03040.1	iqd2 - IQ-domain 2	0.595829	1.14045	165.3	4	3	50613.7	61261.7	40912.3	33356.2	41523.4	36528	28896.1	101012	131117	68762.9	66279.2	34767.3	36899.2	29462.3	41585.5	27813.5	43256.8	50327.8	83351.8	75744.9	77245.6	78493
AT2G31270.1	ATCDT1A, CDT1A, CDT1 - homolog of yeast CDT1 A	0.596023	3.10368	27.59	1	1	27281	23401.5	10480.1	15731.7	9303.81	37833	25283.2	0.399789	0.373074	242.373	299.201	18437	12428.1	1751.24	3586.56	2805.3	3624.38	5282.89	11.6037	0	17.5118	338.87
AT2G40840.1	DPE2 - disproportionating enzyme 2	0.59645	1.11999	344.16	8	8	66303.3	73119.9	104799	85737.3	106123	89245.8	152361	123069	168851	155737	218823	103093	98532.3	92861.6	93831.8	89636.9	87073.7	93198.7	152970	153596	103670	131694
AT5G37475.1	Translation initiation factor eIF3 subunit	0.596725	1.17454	159.83	3	3	104628	89064.8	96709.7	90642.4	87866	48054.9	83535.6	278011	336974	245047	178283	65428.1	85409.8	73651.6	82318.7	80910	76781.8	60049.8	264302	223859	207768	174810
AT1G80070.1;AT4G38780.1	SUS2, EMB33, EMB177, EMB14 - Pre-mRNA-processing-splicing factor	0.597215	1.10765	71.75	2	2	12205.2	10900.1	7609.23	10229.9	5933.17	12941.2	9225.24	9167.75	12735.6	12497.1	26351.2	13873.2	14745.3	10196.7	9855.77	5982.9	6010.07	12830.6	15411.3	7600.16	8122.04	12553
AT3G21200.1	PGR7 - proton gradient regulation 7	0.597677	1.06692	131.23	4	3	155042	153056	110123	177038	182729	163453	167548	171749	254478	215386	284696	169001	151191	166311	165248	118591	128667	153824	204985	205881	215394	228547
AT3G59040.1	Tetratricopeptide repeat (TPR)-like superfamily protein	0.599166	1.38604	46.47	1	1	11669	8825.04	4663.59	3321.14	1562.83	2125.65	1552.8	10980.6	1736.17	7784.17	2487.12	1511.42	3005.82	4922.32	6240.16	3796.46	1909.36	1724.99	3916.19	5407.32	2623.37	5856.4
AT1G50480.1;AT2G12280.1	THFS - 10-formyltetrahydrofolate synthetase	0.601053	1.05336	170.57	3	3	29801.8	30718.8	42069.8	30363.7	29567.2	35790.2	30223.4	22517.2	38326.8	34553.5	51432.7	23775.6	33588.1	36827.2	27074.2	28548.9	25243.2	28017.7	41010	39243.6	38262.3	34759.8
AT3G11510.1	Ribosomal protein S11 family protein	0.601392	1.14248	232.41	5	1	144341	110593	30427.7	243006	122447	155897	131432	71096.8	88587	82976.7	38218.1	125172	123822	132580	150753	29431	129519	128818	69623.6	102268	55415.6	19592.2
AT2G34900.2	IMB1 - Transcription factor GTE6	0.601493	1.49341	30.67	1	1	271367	224882	155048	225824	208358	334466	299190	16704.8	20332.2	12949.6	15034.4	316566	235387	146294	107285	96209.6	108222	114875	18408.9	15319.2	20068.2	16055.3
AT3G20935.1	CYP705A28 - cytochrome P450, family 705, subfamily A, polypeptide 28	0.60265	2.79249	23.16	1	1	43908.5	28651.8	25459.2	29518.7	14424.5	282.07	3941.98	13352.7	0	754.051	0	8702.96	6507.13	11226.4	16359.9	1988.1	2565.67	4208.71	2627.11	2660.4	151.203	404.061
AT1G01260.1	basic helix-loop-helix (bHLH) DNA-binding superfamily protein	0.605507	1.36568	23.41	1	1	104578	140326	139791	189994	214154	331244	335843	25261.7	25793.2	41599.3	39696.9	186020	176438	113349	91568.4	163291	80574.1	217245	37511.1	31822.2	22401.3	42778.9
AT3G08943.1;AT3G08947.1	ARM repeat superfamily protein	0.606044	1.1158	619.67	14	13	189575	197547	264467	338755	340441	452844	453376	281031	419749	409853	634681	361448	313773	314420	309196	211605	258284	273293	419272	387102	346998	373652
AT3G19170.1;AT3G19170.2	ATPREP1, ATZNMP, PREP1 - presequence protease 1	0.606084	1.21395	103.79	2	2	8575.21	10918.8	29568.3	19552.5	15858.5	12073.6	24746	14540.2	58000.3	38004.8	48523.6	15494.3	10679	12959.9	15957.6	10880.5	13099	15119.2	33131.1	38931	30091.4	34607
AT3G49810.1	ARM repeat superfamily protein	0.606586	1.15729	22.52	1	1	6633.27	2162.88	1264.46	3806.07	1925.53	3201.83	1546.79	5477.27	8900.36	8594.49	4815.39	1422.65	2847.46	4253.32	2185.06	2679.83	1280.1	1674.33	8928.85	2904.53	5929.7	7654.23
AT5G64460.1	Phosphoglycerate mutase family protein	0.606729	1.04249	42.92	1	1	2218.98	1309.43	1813.51	1468.89	1999.94	1661.15	2495.18	1595.6	7592.97	5675.26	14943.3	3847.45	2253.88	2559.21	1785.01	1951.51	1216.9	3385.46	7127.37	4099.52	4995.53	7808.76
AT5G59610.1	Chaperone DnaJ-domain superfamily protein	0.606848	1.07638	161.78	4	4	282200	338104	143327	167766	203329	184838	139117	294837	179652	234306	202814	194177	276019	205106	216020	133773	115703	225753	204513	200391	189684	240965
AT3G10420.2;AT3G10420.1	SPD1 - P-loop containing nucleoside triphosphate hydrolases superfamily protein	0.609032	1.11426	247.69	6	6	159500	181952	126965	90696.9	174997	111695	140653	278419	351006	242113	239468	81930.2	140903	157977	169396	136905	132373	143194	241094	300522	197862	180224
AT1G62020.1	Coatomer, alpha subunit	0.609058	1.25489	447.69	10	5	213147	238139	449926	382836	264616	181368	217155	1.07301e+06	1.18162e+06	941782	820804	143385	235935	271238	267945	444104	240588	251343	696331	836270	677758	688052
AT5G60790.1	ATGCN1, GCN1 - ABC transporter family protein	0.609351	1.19946	180.5	3	3	11712.9	11432.4	14207.8	28036.3	26688.8	20599.2	33553.7	31928.6	78967.5	52111.7	83303.6	15067.1	23340.6	14382.2	13101.8	16929.4	12888.4	20879.4	66210.7	39178.7	55175.2	50112.7
AT4G11860.1	Protein of unknown function (DUF544)	0.609409	1.03251	138.71	2	2	32441.3	32880.3	25187.8	25874.7	29769.2	25956.3	28279.7	39304.8	42941.7	41901.8	35421.3	31028.5	22155	19549.4	20739.8	25445.1	33402.6	33021.1	38545.6	53191.7	34248.5	37298.8
AT2G47220.1	DUF5, ATDUF5 - DOMAIN OF UNKNOWN FUNCTION 724 5	0.609811	1.32541	28.01	1	1	26666.5	18816.9	15197.1	6568.73	13137.3	3573.97	4574.05	11653.5	2172.53	3074.94	4282.38	9396.41	12493.4	11694.5	9428.64	9306.39	6528.44	521.261	5521.01	6545.11	4288.25	7056.98
AT1G28200.1	FIP1 - FH interacting protein 1	0.610324	1.16419	122.84	3	3	42410.9	40893	136157	137049	85716.6	131339	78137.5	46552.6	76247.3	76434.2	69653.3	80769.8	74454.4	68247	61910.6	63323.6	70649.7	87334	86713.5	72944.5	63699.3	60711.6
AT2G13810.1	ALD1 - AGD2-like defense response protein 1	0.613296	1.33254	36.02	1	1	2179.67	2806.72	16134	20811.6	2613.14	3003.66	5657.95	29754.5	16793.9	24062.1	27277.6	4200.41	4117.1	3778.13	2625.11	18227.2	2865.58	2678.27	17028.6	24845	14633	18390.6
AT4G21860.1	MSRB2 - methionine sulfoxide reductase B 2	0.6136	1.1012	58.28	1	1	8782.88	14313.5	8796.66	1635.93	1383.78	2272.22	1041.98	27597	25345.7	8499.91	18908.5	1391.98	4499.49	8639.21	14540.4	306.371	243.896	3087.09	18125.9	25531	15084.4	16231.2
AT1G66410.1	CAM4, ACAM-4 - calmodulin 4	0.61422	1.28554	575.55	8	1	22814.4	25750.5	2483.68	10063.8	19979.8	22390.9	22578	4271.02	2946.53	4408.69	7426.78	27266.1	18688.4	4344.23	11939.4	7258.25	10793.7	15955.6	3731.51	2432.13	5233.16	5239.87
AT1G15130.1	Endosomal targeting BRO1-like domain-containing protein	0.614409	1.43923	64.75	2	2	41791.9	35996.9	43372.5	42122.3	77935.3	96977.6	133797	13038.6	10900.1	7297.91	7521.7	57743.3	64629.6	38964.7	44040.5	18313.8	24250	62612.7	10453.5	13346	7514.86	13010.1
AT5G46020.1	unknown protein	0.6145	1.06109	94.13	2	2	299939	243599	175229	282987	198334	228013	187229	156078	169533	158879	139486	201336	203286	225012	260462	206562	198775	222413	114603	166217	143700	168009
AT5G65770.2;AT5G65770.1	LINC4 - little nuclei4	0.615461	1.19594	184.37	4	4	598811	597513	930302	914250	689544	183591	186273	170881	62210.2	190291	44578.7	622712	564632	285543	263671	616680	657280	598832	67983.1	59918.3	46185.1	36366.4
AT4G25700.1	BETA-OHASE 1, B1, chy1, BCH1 - beta-hydroxylase 1	0.616306	1.71195	21.33	1	1	21649.5	25685.9	16081.4	15573.3	26318.3	19008.5	11581.8	391.461	0	192.377	644.021	20099.9	24901	11910.1	15817.6	2371.53	3280.85	0	247.989	251.951	627.79	591.021
ATCG01110.1	NDHH - NAD(P)H dehydrogenase subunit H	0.617417	1.06596	752.66	16	15	616264	543369	666809	821155	835724	1.05434e+06	973719	741892	1.0576e+06	927500	1.24121e+06	665579	820347	729441	656310	753887	722659	830025	949233	943521	997396	824606
AT1G79940.1	ATERDJ2A - DnaJ / Sec63 Brl domains-containing protein	0.618377	1.0735	29.4	1	1	18337.1	42873.9	35343.1	52439.3	24384.6	56255.5	63425.2	33914.4	65300.8	46927.8	54959.4	25943.5	34349.2	18729.2	33692.4	59419.3	23580.4	65442.9	35941.1	67289.8	34505.3	61435.3
AT1G14150.1	PQL1, PQL2 - PsbQ-like 2	0.619453	1.03283	28.98	1	1	69154.1	60451	91353.5	96575.9	80952.2	74412.3	84777.9	73626.7	90526.6	80375.7	98912.1	84808.3	76603	72906	77676.2	71498.4	100721	95876.4	68413.9	74089.8	64389.6	85492.7
AT5G11200.2;AT5G11170.1;AT5G11170.2;AT5G11200.3	DEAD/DEAH box RNA helicase family protein	0.620539	1.05927	64.35	2	2	5825.42	5674.28	1722.1	11204.6	9397.54	20695.8	18751.5	3924.77	7455.44	6859.58	15522.4	12824.7	8027.56	8639.99	8301.52	5323.13	13330.7	7301.06	7614.95	9260.2	12551.1	7869.54
AT1G66240.1;AT1G66240.2	ATX1, ATATX1 - homolog of anti-oxidant 1	0.62178	1.06728	62.08	1	1	26065.1	27462	20512.9	35062.4	20922.4	51741.9	33674	38669.5	33112.2	24508.5	34010.4	29891.5	22652.5	20557.9	23368.2	36731.8	36686.2	33683.5	22581.9	24100.4	37245.1	36448.1
AT5G46430.1	Ribosomal protein L32e	0.622074	1.16225	61.85	1	1	4849.44	438.673	6969.84	1615.63	3833.34	1628.24	1236.47	818.564	5486.52	4345.52	0	2153.86	0	1823.61	0	4102.39	6009.58	4562.41	2023.42	3822.71	1215.29	1150.27
AT4G01400.1	unknown protein	0.625357	1.16179	106.94	1	1	367.982	3077.65	1919.11	3438.24	603.034	3162.05	2442.88	6385.68	8578.39	8704.91	13487.3	1472.18	4795.58	4023.5	2334.86	2427.42	3044.2	3257.28	6257.09	6108.45	3529	7653.06
AT4G39460.1	SAMC1, SAMT1 - S-adenosylmethionine carrier 1	0.626218	1.04303	103.93	3	3	36958.5	38874.6	44609.7	41480.1	43915.8	43501	43050.1	55395.1	66141.5	61088.3	69256.2	58312.3	41781.7	43356.9	42473.4	19769.9	44748.3	51122.2	66187.9	53358.7	53480.3	47226.8
AT4G29810.2;AT4G29810.1	ATMKK2, MKK2, MK1 - MAP kinase kinase 2	0.627632	1.06442	25.67	1	1	0	961.846	3348.57	3811.2	1116.29	8414.91	4991.53	521.049	1923.76	1231.57	4261.52	1811.5	18.4926	1953.64	1256.4	2870.34	6011.86	3971.31	1523.78	2363.9	2785.07	4165.09
AT4G37820.1	unknown protein	0.627772	2.4448	70.3	1	1	1944.51	2266.43	0	0	1578.53	0	480.228	2435.2	3108.41	2301.67	259.781	609.455	1980.15	0	0	0	93.7567	544.351	1351.33	764.517	363.209	172.962
AT2G20280.1	Zinc finger C-x8-C-x5-C-x3-H type family protein	0.629032	1.09474	63.48	2	2	51423.6	46455.8	39978	30888	33300.3	22253.6	37434.6	86699.9	67669.1	64711.4	57270.1	21589.2	40951.3	39743.3	26784.1	47002.3	27367.7	48518.7	69527.4	65140.7	50273.9	54620.7
AT5G48580.1	FKBP15-2 - FK506- and rapamycin-binding protein 15 kD-2	0.629125	1.16886	86.29	2	2	57929.3	63136.4	20252.8	33396.8	43345.3	47270.5	23167.7	53472.8	40328.1	23749.1	12656.4	32698	39737.9	47231.9	38080.8	21132.9	24937.4	45809.2	33464.6	24611.4	25221.9	25290.7
AT1G62840.1	Protein of unknown function (DUF1442)	0.629428	1.08428	27.39	1	1	141784	123471	95376.2	127445	103188	208591	194838	146249	110574	77191.9	86532.1	177196	133767	109969	101562	91980.9	119085	134383	131712	98745.8	124953	81884.8
AT3G53130.1	LUT1, CYP97C1 - Cytochrome P450 superfamily protein	0.630048	1.26597	98.59	2	2	6342.9	17743.5	40227.2	42275.2	20807.9	76029.1	29314.6	44531.3	88205	63112	85492.7	35409	14286.8	22344.5	17882.1	53370	21639	17329.1	55747	67183.9	50195.8	50690.4
AT1G79340.1	AtMC4, MC4 - metacaspase 4	0.630424	1.11356	383.48	6	4	863835	800161	341901	358018	588204	335678	436375	761254	583148	445147	348597	527249	549651	546155	517605	366785	388037	550525	515229	531681	392047	379535
AT3G58610.1	ketol-acid reductoisomerase	0.630478	1.08495	692.38	11	11	243571	245885	270426	329824	282187	430038	548063	273869	410101	322150	524962	279821	318296	328149	311695	303344	272484	336591	391592	338778	357778	338678
AT2G40290.1;AT2G40290.2	Eukaryotic translation initiation factor 2 subunit 1	0.631571	1.04937	218.85	4	4	792116	817163	488173	427415	558906	603306	553298	708004	521622	475645	532568	455975	568206	601039	692404	548062	450678	692729	478541	608914	567471	509403
AT3G60370.1	FKBP-like peptidyl-prolyl cis-trans isomerase family protein	0.632673	1.06168	32.25	1	1	22276.7	18973	34661.3	19894.2	19146.1	32020.4	27546.2	28211.5	20601.7	15009	17792.8	19108.1	22272.7	18233.5	29591.7	31565.8	24995.6	16909.7	15859.5	23521.2	18585.1	20610.2
AT1G15730.1	Cobalamin biosynthesis CobW-like protein	0.633563	1.02922	268.94	4	2	143372	115805	149240	174036	167172	161259	165805	155128	115457	153669	166385	128187	142022	144951	155922	142535	193190	154090	148156	157720	113896	139313
AT2G47450.1	CAO, CPSRP43 - chloroplast signal recognition particle component (CAO)	0.633872	1.02855	197.17	3	3	204022	192263	160604	148020	157012	146696	149752	242320	176078	155945	141835	65176.6	144632	140268	165900	206240	194509	199731	164978	189154	182760	169161
AT4G00830.1;AT4G00830.3	RNA-binding (RRM/RBD/RNP motifs) family protein	0.633912	1.0927	151.14	4	4	355102	326528	137658	287667	294408	217528	193393	266311	164059	152801	153258	279225	219930	249552	255292	155109	264262	216356	143834	210440	162994	175489
AT1G63610.1	unknown protein	0.635732	1.55861	24.94	1	1	106.122	65.6883	191.198	3725.26	114.582	12219.2	162.729	304.867	88.6668	494.092	1127.34	1772.63	3056.32	5881.19	28.5668	128.059	20.852	35.6529	170.76	333.453	207.637	298.385
AT3G29310.1	calmodulin-binding protein-related	0.635847	1.19201	37.03	1	1	37874.1	34727.4	13299.7	24513	27455.2	14944.3	9679.74	12783.1	12358.5	9294.64	5021.31	21288.1	21897.1	14757.7	27653.7	13052	15521.5	20339.6	12763.1	10799.3	6298.58	5050.4
AT2G35670.1	FIS2, FIE2 - VEFS-Box of polycomb protein	0.637567	1.65191	23.55	1	1	5273.36	2638.55	9245.86	27258.9	799.992	27767.7	7157.57	2854.64	3672.14	6435.24	5830.84	1902.07	7365.35	1967.16	3698.02	8527.69	3694.57	7688.19	5371.42	5416.26	8478.63	5781.93
AT5G56350.1	Pyruvate kinase family protein	0.637587	1.40446	29.39	1	1	0	276.67	3441.03	5744.53	3774.26	5466.72	4129.81	2032.9	1550.87	3356.44	2725.34	1450.83	5950.26	109.464	0	2543.52	438.036	987.86	4692.21	664.263	3066.32	3236.75
AT1G06400.1	ARA2, ATRABA1A, ATRAB11E, ARA-2 - Ras-related small GTP-binding family protein	0.638975	1.08833	367	7	3	65394.2	59659	118166	159116	75703.6	126759	103537	96287.2	138052	127791	145384	92538.6	84778	79149.9	84588.1	99738.6	79991.6	98375.7	120531	119957	139132	118392
AT3G18890.1	NAD(P)-binding Rossmann-fold superfamily protein	0.640784	1.03389	380.02	6	6	276143	244582	389834	334921	261949	381226	244969	298613	357764	314902	334755	380167	322510	249480	186890	344172	325782	250442	322741	307959	330149	306616
AT5G64860.1	DPE1 - disproportionating enzyme	0.641038	1.11761	47.98	2	2	15998.7	8115.19	15599.2	29495.3	22877	30552.9	30262.4	10861.4	20014.8	15822.5	25151.9	24276.8	16747.4	25461.6	26494.6	8582.01	19221.4	18183.5	13912.1	18548.1	15527.3	14145.1
AT3G04870.1	ZDS, PDE181, SPC1 - zeta-carotene desaturase	0.641403	1.07179	158.39	4	4	103206	89348.3	65605.3	66857.4	89576.4	123117	139753	138711	122209	99146.6	198296	78566.5	89533.2	139887	94158.7	69056.5	73935.5	100414	107906	155594	76650.5	167347
AT3G52990.1;AT2G36580.1	Pyruvate kinase family protein	0.645344	1.03507	179.12	3	3	112512	100578	98094.3	95380	103697	129228	136206	91064.6	81598.6	98030.9	138452	115514	105315	99968.9	146091	79264.7	93242.2	106916	113234	96008.6	83286.5	105858
AT3G63130.1	RANGAP1, ATRANGAP1 - RAN GTPase activating protein 1	0.647089	1.13933	146.35	3	3	64751.5	185663	117503	77382	52358.1	52829.9	48387.5	201183	217718	158462	173850	49995.3	56832.2	71833.4	68344	142924	54731.8	52939.2	159258	184012	177470	166641
AT4G00550.1	DGD2 - digalactosyl diacylglycerol deficient 2	0.647963	1.0268	20.13	1	1	5337.09	3548.82	3032.76	1139.07	4278.74	12337.8	14654	3281.86	2059.32	2992.11	2212.98	7507.33	9499.19	6325.43	5971.19	3291.7	6261.55	3066.33	2787.95	2680.16	1664.74	4386.88
AT2G24820.1	TIC55-II - translocon at the inner envelope membrane of chloroplasts 55-II	0.648311	1.03843	415.23	9	9	337402	359910	387574	498086	380634	468049	415439	265516	365625	325627	306640	457860	443297	377579	379400	321347	337052	371890	352015	332889	290974	294074
AT3G08940.2;AT3G08940.1	LHCB4,2 - light harvesting complex photosystem II	0.649452	1.06352	57.81	2	2	24208.7	30279.2	24644.3	38210.9	20457.1	30714.4	32444.5	39537.3	52953.5	37115.6	55826.2	25019.1	28046.1	18108.1	30437.8	17632.1	38121.5	36594.3	48355.2	41323.1	41066.1	38610.3
AT2G06850.1;AT5G13870.1	EXGT-A1, EXT, XTH4 - xyloglucan endotransglucosylase/hydrolase 4	0.653186	1.0928	153.82	4	4	110823	94566.8	164537	180327	154264	221805	213544	107643	192783	128193	248023	148702	144068	125438	150026	144021	179145	141759	157376	154392	158273	159047
AT1G20450.1	LTI29, LTI45, ERD10 - Dehydrin family protein	0.65398	1.07876	830.84	15	14	1.01193e+07	8.20971e+06	8.02519e+06	1.05693e+07	7.15023e+06	5.7312e+06	4.35194e+06	1.03111e+07	8.34127e+06	7.24576e+06	5.07038e+06	7.86291e+06	6.61841e+06	7.72993e+06	6.6358e+06	7.40323e+06	7.77994e+06	7.17547e+06	6.46748e+06	7.44314e+06	7.36408e+06	6.42969e+06
AT4G03120.1	C2H2 and C2HC zinc fingers superfamily protein	0.654704	1.30717	32.31	1	1	27237.1	11428.6	12944.7	6120.27	14951.8	3965.44	3253.14	27120.7	18376.4	14540.3	6874.88	8635.62	10825.1	13233.4	13521.2	9371.97	11363.7	3380.89	10280.5	9519.9	8735.53	13446.1
AT5G45790.2	Ubiquitin carboxyl-terminal hydrolase family protein	0.655107	1.35846	20.53	1	1	2613.15	1862.34	3998.95	2310.55	3950.65	11752.9	13560.9	0	1117.62	1330.8	250.092	10902.3	3870.35	1201.86	2488.36	3728.12	4404.32	1228.8	246.728	332.616	1412.9	1651.65
ATCG00420.1	NDHJ - NADH dehydrogenase subunit J	0.656164	1.08696	113.2	2	2	101089	95018.9	135821	135093	115243	75134.3	123153	133440	217022	144706	232984	115258	116181	126335	118227	89325.3	102855	93778.8	177322	137702	168307	142720
AT3G50440.1	ATMES10, MES10 - methyl esterase 10	0.656777	1.85538	52.87	1	1	2174.37	5464.69	1420.09	11831.4	2739.99	13823.2	1694.77	9.11476	5624.42	7102.25	8393.47	505.626	4040.66	3165.84	6260.54	510.291	425.623	493.706	3250.51	6479.51	3413.28	3942.45
AT3G54470.1	uridine 5'-monophosphate synthase / UMP synthase (PYRE-F) (UMPS)	0.657465	1.02414	164.99	2	1	11891	8059.96	17709	7639.75	26806.7	31752.7	37988.8	31117.5	18160.4	22539.4	40980.1	12716.9	17825	29052.1	19160.5	18677.2	22815.2	26616.6	24001.8	31738.7	20844.5	25195.6
AT5G65460.1	KCA2, KAC2 - kinesin like protein for actin based chloroplast movement 2	0.657928	1.28265	199.36	5	1	670.862	0	5050.26	1519.17	0	3021.43	0	0	5098.39	3466.56	5706.14	603.693	0	0	0	5464.52	0	0	1367.1	4366.94	3510.92	3813.41
AT1G33040.1	NACA5 - nascent polypeptide-associated complex subunit alpha-like protein 5	0.658831	1.11652	269.47	5	5	211619	208330	116077	113326	133027	87311.2	93654	245449	193991	125563	95768.4	138530	111283	116360	128458	165678	122107	125617	128931	144362	139951	133345
AT2G21620.1;AT2G21620.2	RD2 - Adenine nucleotide alpha hydrolases-like superfamily protein	0.659031	1.05664	75.95	2	2	69059.8	59096.1	61422.3	39867.7	56089.1	50016.5	49808.8	88807.2	94728.6	89450	80139.2	36147.9	48491.4	63871.2	55152.6	49516.2	64618.3	62775.7	87892.5	97955.8	65943.1	66533.4
AT4G03140.1	NAD(P)-binding Rossmann-fold superfamily protein	0.660101	1.25012	28.36	1	1	3639.21	2949.23	20289.7	410.71	1037.84	411.91	1252.17	468.031	275.656	668.159	522.231	3525.82	326.228	74.1491	2045.58	12789.2	163.068	4021.54	1452.28	401.73	269.003	468.937
AT5G20630.1	GLP3, GLP3A, GLP3B, ATGER3, GER3 - germin 3	0.66132	1.04479	208.95	3	3	968450	998776	1.29663e+06	1.46456e+06	1.24635e+06	1.36822e+06	1.26273e+06	1.79486e+06	1.92231e+06	1.8634e+06	1.67601e+06	846668	1.07016e+06	1.06316e+06	1.18572e+06	1.40662e+06	1.48219e+06	1.33824e+06	1.84831e+06	1.75538e+06	1.81159e+06	1.37425e+06
AT3G57330.1	ACA11 - autoinhibited Ca2+-ATPase 11	0.661546	1.09585	53.46	1	1	2935.53	2347.14	2649	1168.17	1594.38	2234.04	5385.62	4203.86	4566.75	4661.47	4924.8	3679.57	3140.57	2790.28	1011.24	1453.48	1555.23	4592.71	4876.29	2414.11	4492.46	3457.45
AT3G27230.1	S-adenosyl-L-methionine-dependent methyltransferases superfamily protein	0.662684	1.02929	24.48	1	1	30108.8	26641.7	55331.5	42868.5	41589	66879.5	47934.7	38584.3	42519.2	33052.1	45615.7	26312.1	42101.5	24119	29781.1	72049.6	46751.7	53265.1	27135	28696.7	57381.8	50126.2
AT3G48890.1	ATMP2, ATMAPR3, MSBP2, MAPR3 - membrane-associated progesterone binding protein 3	0.663049	1.06549	69.57	1	1	441589	404266	432582	420858	304328	347797	211000	317890	289714	284729	188841	322818	363015	223142	343012	391555	235138	242083	341490	302285	379262	275830
AT1G01910.1;AT1G01910.3	P-loop containing nucleoside triphosphate hydrolases superfamily protein	0.664074	1.05868	113.59	3	3	46882.3	50445	58046.2	46532.4	62567.3	71746.8	71021.6	72017.6	94200.1	75376.7	108047	47874.4	51816.9	56495	65807.5	61233.9	53432.4	53835.3	97933.4	80163.6	64119.5	82220.7
AT1G55160.1;AT1G55160.2;AT1G55160.3	unknown protein	0.664685	1.11725	58.64	2	2	37164.9	45429	29171.3	74845.3	54423.4	93477.6	60638.1	27076.1	38139.6	36213.2	29363.9	68792.7	46953.1	45069	36853.9	29498.2	48905	55538.9	28782.5	38103.3	36393.6	35858.3
AT5G10610.1	CYP81K1 - cytochrome P450, family 81, subfamily K, polypeptide 1	0.667628	1.12197	24.2	1	1	46644.1	46116.6	44131.5	119729	50015.2	108165	75850.3	33536.1	44240.2	32274.8	42353.5	93186.4	31782.1	59033.7	51545.4	52453	77665.1	52675.9	34076.1	40929.8	36578.5	43223.2
AT2G18020.1;AT3G51190.1	EMB2296 - Ribosomal protein L2 family	0.667949	1.08943	226.47	3	1	172265	149468	143434	107898	103904	67982.9	85621.4	112400	83738.9	91940.3	61282.9	94688.4	111969	96371.7	84900.6	116356	102047	100383	108690	73738.5	108950	84985
AT1G04350.1	2-oxoglutarate (2OG) and Fe(II)-dependent oxygenase superfamily protein	0.668973	1.176	23.85	1	1	16722.4	18054.6	20562.6	19633	33274.2	72230	74507.5	26822.5	40388.5	39550.9	49532.4	42278	37019	31848.8	11640.9	24481.2	20564.3	31241.4	32647.1	34234.2	40858.7	42912.4
AT5G24020.1	MIND, ARC11, ATMIND1 - septum site-determining protein (MIND)	0.669299	1.00081	324.68	6	6	92881.7	83955.7	138546	189962	151891	249139	248670	159228	257190	192034	321785	150211	160859	162389	183403	185584	160022	157719	239971	210743	246610	226092
AT3G53180.1	glutamate-ammonia ligases;catalytics;glutamate-ammonia ligases	0.669844	1.07552	124.04	2	2	9162.14	6491.35	13289.2	5738.48	6748.45	14520.1	12915.8	13866.1	17940.6	15946.5	24419	7368.12	8844.56	9885.29	10447	11617.7	6415	4683.11	12482.9	19507.8	25032.6	14849.8
AT1G77600.2	ARM repeat superfamily protein	0.670093	1.03955	20.32	1	1	0	62.4435	33659.9	413.881	285.225	899.937	0	45.497	0	0	0	36.3077	84.9348	0	171.265	33716.6	0	1.8339	2.9518	0	3.9807	3.41342
AT4G16165.1	Carbohydrate-binding X8 domain superfamily protein	0.670213	1.02695	27.39	1	1	57313.2	54324	72663.9	70801.7	77213.3	57049.6	64566.2	54370.5	50007.7	47007	50157.8	59515.1	61761.8	78135.6	83342.4	63731.1	46739.1	53927.6	47727.6	53958.6	42973.4	46459.6
AT1G65980.1;AT1G65980.2	TPX1 - thioredoxin-dependent peroxidase 1	0.671225	1.02876	97.49	2	1	19657.5	18958.2	9852.79	23207.2	8418.33	12749.8	27902.4	26988.2	19445	22274.6	29079.2	7027.25	11955.6	13029.2	11235	6941.96	29413	23480.7	23867.9	30565.6	32422.7	22484.7
AT5G02960.1;AT3G09680.1	Ribosomal protein S12/S23 family protein	0.671507	1.01066	77.61	1	1	64788.6	61165.3	43662.4	56112.1	63447.3	66453.7	74304.6	64186.7	57299	56895.5	63905.6	32575.1	44371.2	70407.1	64059.8	86969.9	72746.4	33185.4	63053.2	67216	66644.6	63904.3
AT3G06820.2;AT3G06820.1	BRCC36B, AtBRCC36B - Mov34/MPN/PAD-1 family protein	0.672116	1.08165	75.73	1	1	810.195	2137.09	1166.76	3226.05	0	2795.64	1149.58	2149.45	3804.01	3058.79	1498.24	86.4411	1242.09	719.029	4282.7	2391.85	685.554	1110.96	2585.84	2538.48	2065.89	2441.63
AT3G61870.1	unknown protein	0.672225	1.15997	21.99	1	1	5911.14	3094.07	6089.35	12233.5	4771.77	18861.6	9055.06	21636.9	26616.5	23292.2	40797.2	12646.3	1449.56	6021.48	6360.12	18127	12480.7	2669.07	21908.2	20812.3	20461.8	25653.5
AT1G54270.1;AT1G54270.2	EIF4A-2 - eif4a-2	0.675113	1.0029	888.62	19	1	13463.7	11059.9	10992.9	13676.8	12316.7	20113.8	26565.2	5397.99	16017.4	12654.5	20274.2	13672.6	15407.8	11844.9	17944.4	14374.8	17874.6	11681.4	11883.1	14855.2	18392.1	14132.3
AT5G52190.1	Sugar isomerase (SIS) family protein	0.675369	1.03592	51.69	2	2	9639.4	8217.55	11174.2	7395.49	5842.45	24079.4	16924.8	2834.63	13759	12864.3	21354.7	9582.06	15538.3	16714.1	7981.28	10592.9	9752.49	8281.24	13399.2	15752.8	10952.4	10890.3
AT1G20696.2;AT1G20696.1	HMGB3, NFD3, NFD03 - high mobility group B3	0.678	1.11037	201.03	3	2	164104	187297	69255.6	75213.9	101110	54925.8	87641.5	171648	103429	82169.9	85393.1	43708.7	91316.4	119281	112139	86482.6	102240	100086	91435.9	90107.4	134684	93198.2
AT2G25670.1	unknown protein	0.678516	1.08937	224.87	3	2	112898	104687	56214.2	92790.5	87447.8	32152.6	57511.6	172959	145759	127186	98971	92955.1	94332	99097	116920	29443	35889.3	67439.1	132918	144296	84150	101835
AT3G54500.3;AT3G54500.2	unknown protein	0.679179	1.1838	55.56	1	1	7113.92	9349.17	7232.44	6248.03	4893.88	1500.52	4665.55	16870.1	15967.3	10094.5	14166.8	5625.58	2751.67	4584.22	4562.89	6589.85	14856.5	5737.7	6502.82	14918.2	9774.15	6966.68
AT4G25800.1	Calmodulin-binding protein	0.679832	1.78561	22.04	1	1	4541.65	3739.1	43.4811	0	3908.18	0	0	0	0	4464.07	4163.09	0	0	2949.49	3609.33	1114.16	0	0	0	3575.28	433.796	0
AT1G09410.1	pentatricopeptide (PPR) repeat-containing protein	0.679931	1.70392	23.17	1	1	8727.8	10849.2	902.582	8492.24	12261.4	29593.5	26066.6	764.633	110.773	388.794	184.55	18795.8	15214.7	5462.34	6833.25	938.018	1719.79	6988.38	551.318	53.2274	840.019	318.393
AT5G45230.1	Disease resistance protein (TIR-NBS-LRR class) family	0.68033	4.20728	23.25	1	1	9524.93	13086.8	14975	20966.3	8788.02	192771	158021	378.99	0	176.636	0	43970.6	28223.4	4012.5	3318.13	7139.52	10498.4	1557.39	132.486	663.149	0	0
AT5G36700.1;AT5G36700.3	ATPGLP1, PGLP1 - 2-phosphoglycolate phosphatase 1	0.681476	1.03051	59.49	2	2	17145.3	20963.7	30494.6	32607.4	23153.6	23938.7	21921.7	23190.1	33836.3	25578	25931	25222	19839.1	24527.3	35454	16676.7	20455.1	20628.8	23095.2	35928.3	20003.6	28676.1
AT4G02450.2;AT4G02450.1	HSP20-like chaperones superfamily protein	0.681727	1.04811	339.55	7	6	1.19286e+06	1.17248e+06	940546	1.14748e+06	812132	1.05403e+06	873407	1.28956e+06	870775	685565	710531	979745	974246	1.05192e+06	1.0043e+06	923586	854826	958138	920771	864940	857304	866119
AT5G19370.1	rhodanese-like domain-containing protein / PPIC-type PPIASE domain-containing protein	0.681763	1.03834	232.28	4	4	84139.8	64863	83618.4	125174	79727.5	129083	110983	99359.9	126402	99232.7	132461	76888.4	79789.4	76559.7	64220.6	104161	99088.5	84357.5	108661	115540	148958	134906
AT1G80870.1	Protein kinase superfamily protein	0.682251	1.97231	35.09	1	1	0	296.825	7720.54	320.806	0	230.658	39.1094	0	0	0	2.98068	0	0	0	304.769	3519.35	0	0	266.509	0	0	275.27
AT1G50370.1;AT3G19980.1	Calcineurin-like metallo-phosphoesterase superfamily protein	0.683055	1.07513	325.66	7	7	49541.8	56237.1	105842	124996	112061	121811	119362	110491	140220	120744	135760	91724.8	113316	66586.1	76397.6	133517	80745.9	96300.6	144961	122685	96085.7	91100.2
AT1G52160.1	TRZ3 - tRNAse Z3	0.683313	1.13499	49.03	2	1	2215.39	2888.6	2134.11	5483.34	6022.71	7637.35	7094.36	2810.43	1791.24	1622.22	1782.8	7876.96	3294.29	4179.37	2669.33	1369.98	5026.8	3748.59	2450.08	1964.52	1135.09	2833.89
AT3G24495.1	MSH7, MSH6-2, ATMSH7 - MUTS homolog 7	0.683532	1.05746	32.75	1	1	10497.1	5925.89	6919.74	16497.7	25948.2	21939.8	19934.4	11920.1	12713.2	11771.1	14452.5	18515.2	9833.72	23205.7	13755.2	5228.85	21148.8	17447.6	10162.4	13940.8	3693.19	12974.8
AT5G65490.1	unknown protein	0.683835	1.53351	78.24	1	1	5021.05	6431.74	6313.26	59.6783	5010.14	128.475	1458.87	6235.05	8135.4	2724.43	820.232	3450.13	2733.64	2568.91	2437.38	3815.47	1986.55	3059.6	2522.32	2495.37	1381.37	1157.97
AT1G58300.1	HO4 - heme oxygenase 4	0.684542	1.37233	21.3	1	1	3084.9	3186.72	1286.88	1163.97	8430.75	9676.91	25293.2	4524.14	1545.54	2313.57	2460.69	7607.39	11378.1	3101.38	2048.57	2216.55	5121.07	8247.93	934.673	1747.49	1053.63	2426.69
AT4G14510.1	ATCFM3B, CFM3B - CRM family member 3B	0.684792	1.10962	42.2	1	1	56970.8	63709.2	30127.3	7217.51	45265.2	7078.89	23625.4	65422.5	22927.9	38586.3	15252.1	42629.5	34481.9	35948.5	40251.9	19266.7	35257.6	32145.7	31332.6	21719.8	22719.1	23267.3
AT5G57720.1	AP2/B3-like transcriptional factor family protein	0.684802	1.0031	26.8	1	1	3877.6	6086.52	8986.09	8282.41	6596.8	6006.98	8097.38	10780.1	13483.3	15730.1	21427.1	6900.44	7492.18	7999.9	9389.48	9861.05	6839.38	10669.4	15789.9	9987.35	8960.76	15126.1
AT4G39080.1	VHA-A3 - vacuolar proton ATPase A3	0.684953	1.11057	415.68	7	6	84480.1	84802.1	163199	162420	117946	186786	174009	130395	305414	221451	308391	112262	118208	132077	138935	169042	90754.1	114864	254682	214297	183752	217342
AT3G07300.1;AT3G07300.3	NagB/RpiA/CoA transferase-like superfamily protein	0.685145	1.04758	57.72	1	1	15558.1	16352.4	19698.9	13787.2	19778.4	19536.6	13191.7	17888.5	9035.16	10714.1	14033.4	8071.73	15326.9	15071.1	17503.2	11981.1	12989.9	18601.5	14922.7	20258	13792.9	13352.9
AT1G53750.1	RPT1A - regulatory particle triple-A 1A	0.686486	1.02536	625.11	12	11	758217	762691	932687	1.12037e+06	906712	1.10381e+06	948005	769331	932992	829977	886189	880132	908955	912503	967501	858043	898540	949518	881972	879429	800778	767466
AT2G44490.1	PEN2, BGLU26 - Glycosyl hydrolase superfamily protein	0.687516	1.62282	115.03	2	2	3556.67	4673.37	769.041	3788.81	2675.52	4318.72	9876.41	31822.1	41427.8	29797.3	49986.4	4583.55	3607.22	4390.96	992.88	5411.89	4501.83	3423.81	19633.8	31703.4	18315.9	16011.5
AT1G76180.1	ERD14 - Dehydrin family protein	0.688944	1.09811	1298.6	20	18	3.31038e+07	3.33219e+07	2.8948e+07	4.29428e+07	2.4392e+07	2.28138e+07	1.37501e+07	2.63902e+07	2.04222e+07	2.18538e+07	1.34099e+07	2.48121e+07	2.27296e+07	2.44163e+07	2.64581e+07	2.67154e+07	2.62754e+07	2.58758e+07	1.85986e+07	2.31469e+07	1.93464e+07	1.78371e+07
AT2G18110.1	Translation elongation factor EF1B/ribosomal protein S6 family protein	0.689458	1.06739	315.87	5	2	99947.3	91324.1	186593	154272	144252	94756.5	112375	232464	249624	194067	173395	107322	92211.9	97208.6	112473	139305	114417	126929	194206	205823	240709	193044
AT5G15870.1	glycosyl hydrolase family 81 protein	0.690497	1.24112	32.69	1	1	5620.2	4812.78	6565.49	1822.86	5667.15	2900.01	5266.27	14033.6	15395.9	16880.3	16671.9	6342.61	3357.37	3673.42	3052.38	8610.97	4659.27	6297.8	13828.4	13649.4	5455.43	8129.33
AT5G14680.1;AT3G01520.1	Adenine nucleotide alpha hydrolases-like superfamily protein	0.690599	1.23916	23.82	1	1	0	0	1136.97	1380.55	0	0	0	0	606.959	1906.53	1944.13	0	0	0	0	0	0	0	1184.04	1531.61	897.893	2015.37
AT5G19485.1	transferases;nucleotidyltransferases	0.691464	1.06112	40.77	1	1	3262.1	2257.68	1840.65	4272.42	3737.18	3939.19	4723.31	4099.56	3435.59	5213.28	5898.44	2225.89	4956.32	3673	6123.18	3105.65	4793.63	3851.87	2750.84	3209.82	2293.67	3237.05
AT4G22320.1;AT4G22320.2	unknown protein	0.691894	1.32766	237.73	4	4	159093	127650	100062	52375.4	120618	20233.2	46529.2	175845	88595	97915.5	14324.4	86635.8	76779.2	40857.8	80034.4	82441	83756.8	77422.8	48920.5	106818	32806.4	39174.3
AT3G28710.1;AT3G28715.1;AT3G28715.2	ATPase, V0/A0 complex, subunit C/D	0.693671	1.07252	311.47	7	6	229327	225801	179610	149438	273887	371255	336888	210245	269217	236593	372175	218111	258709	269111	274965	226523	220506	271949	258453	235359	212495	215242
AT4G14030.1	SBP1 - selenium-binding protein 1	0.694437	1.16439	111.61	2	2	17269.9	22582.4	21906.1	14276.9	35003.8	41197.5	42151.1	37334.6	63747.5	46797.6	71917.7	22513.7	36479.1	23476.8	35858.4	25011.7	23728.1	22812.4	45262.6	45913.3	36362.8	38291.9
AT3G49590.3	Autophagy-related protein 13	0.696231	1.46928	31.39	1	1	7217.84	3832.13	0	1964.84	0	0	2598.63	4326.72	0	0	431.851	0	3552.81	3704.43	1551.93	3054.31	0	2001.82	0	0	0	0
AT4G25050.1	ACP4 - acyl carrier protein 4	0.696575	1.01913	106.62	2	2	384570	294956	275579	333395	351721	292860	329922	381360	366005	309577	405259	325917	308640	324547	318033	262344	362000	423178	354413	337289	221666	417251
AT1G08190.1	ATVPS41, ZIP2, VPS41, ATVAM2, VAM2 - vacuolar protein sorting 41	0.696761	1.08015	198.59	5	4	511380	544729	411763	751059	528737	707699	623648	293053	294122	280614	284086	650414	581455	502545	506351	468436	462606	513385	231649	328129	249743	348036
AT1G56340.1	CRT1, CRT1a, AtCRT1a - calreticulin 1a	0.698989	1.06444	2029.79	30	20	2.70836e+07	2.63433e+07	2.31052e+07	2.80757e+07	2.36398e+07	1.65412e+07	1.47673e+07	3.54593e+07	3.39752e+07	2.59978e+07	1.99366e+07	2.15149e+07	2.101e+07	2.21053e+07	2.26883e+07	2.13533e+07	2.30314e+07	2.35922e+07	2.55302e+07	2.70033e+07	2.62348e+07	2.42169e+07
AT3G16480.1	MPPalpha - mitochondrial processing peptidase alpha subunit	0.699031	1.08544	221.54	3	1	26415.2	30292.6	40350.5	55749.8	30054.5	60811.7	40589.4	19272.5	29792.7	28371.9	40282	38745.6	32616.6	38387	37733.8	26230.4	39489.2	39998.5	23231.9	32971.8	34480.2	26455.1
AT3G63220.2	Galactose oxidase/kelch repeat superfamily protein	0.699159	1.20514	21.97	1	1	3181.72	11624	17050.6	17641.7	2763.95	14746	1597.57	9374.86	20123.1	15624.5	18195.5	3206.35	6207.65	4725.97	4349.91	15203	13920.4	4115.8	9911.25	6020.2	24966.5	16840
AT1G58060.1	RNA helicase family protein	0.699314	10.1666	31.22	1	1	0	0	0	8862.02	0	5632.04	0	0	0	870.279	575.359	0	0	0	0	523.716	0	0	414.438	258.95	370.743	0
AT3G42050.1	vacuolar ATP synthase subunit H family protein	0.699357	1.04996	452.63	9	7	409667	452327	372167	528862	477894	700892	638510	366911	465918	339992	557386	538427	523069	506224	486799	427506	485437	469323	441986	396556	438037	344494
AT2G17390.1	AKR2B - ankyrin repeat-containing 2B	0.699425	1.05866	297.02	7	5	168710	179037	176696	96802.6	157639	135952	129039	321001	304819	245932	238500	133741	168331	99856.7	137727	143936	117980	147154	302103	258245	297215	228479
AT5G28750.1	Bacterial sec-independent translocation protein mttA/Hcf106	0.699985	1.3396	20.2	1	1	1356.39	3873.65	9722.91	10653	860.525	5047.42	1457.83	9454.51	14753.4	15187.6	7985.09	2303.05	4561.56	8896.58	2062.82	6671.23	1822.86	1200.48	9116.49	10310.3	6479.64	6557.38
AT4G26500.1	EMB1374, CPSUFE, ATSUFE, SUFE1 - chloroplast sulfur E	0.700362	1.0778	96.69	2	1	8804.56	13799.2	15697.3	26653.5	8750.07	15530.7	12648.4	10979.3	10826.2	13034.7	12211.9	11442.7	11210.7	9792.02	10449.8	12313.4	10264	13697.4	17010	16173.4	13777.3	12054.7
ATCG00770.1	RPS8 - ribosomal protein S8	0.700747	1.0658	103.72	3	3	205012	267172	331457	397933	227803	470681	398821	355919	238270	246370	255143	272867	250672	268545	263008	309498	305272	283609	335267	262408	362167	271692
AT4G29010.1;AT3G06860.1	AIM1 - Enoyl-CoA hydratase/isomerase family	0.70499	1.38062	78.94	2	2	399.766	266.275	2229.62	3413.19	455.694	4701.08	4147.35	4162.37	3118.65	11941.2	23930	1249.19	1051.89	135.741	492.58	6898.44	1089.38	1090.2	6295.73	9911.95	5277.73	9071.59
AT2G43790.1	ATMPK6, MPK6, MAPK6, ATMAPK6 - MAP kinase 6	0.705211	1.04914	396.98	8	7	472529	455007	558619	566917	647115	766513	826114	523870	791385	679472	921451	538986	619150	586050	656981	456116	556487	749336	759444	684432	647722	616658
AT5G41670.1	6-phosphogluconate dehydrogenase family protein	0.705844	1.18759	100.64	3	1	3413.43	1796.17	109.944	0.487439	2560.89	81.0237	216.578	1435.27	858.073	1554.11	821.284	1092.33	1012.84	1077.58	1146.29	5.80056	331.602	2839.23	656.096	1392.32	218.314	1045.5
AT5G66680.1	DGL1 - dolichyl-diphosphooligosaccharide-protein glycosyltransferase 48kDa subunit family protein	0.706008	1.02798	419.69	8	8	284349	299444	317823	376630	321044	438768	401274	273126	392966	353366	393543	288808	374376	306595	316705	268467	361826	372950	361018	345544	366524	384674
AT4G37440.2;AT4G37440.1	unknown protein	0.706274	1.11544	69.42	2	2	18634.3	22560.2	13351.2	14692.7	11155.7	12198.2	5739.52	11493.6	9962.01	11695.8	6110.31	10144.3	13518.8	10279.4	10294.3	12679.6	8907.38	10614.7	8020.12	13770.6	10970.2	14154.6
AT5G04890.1	RTM2 - HSP20-like chaperones superfamily protein	0.70876	1.14146	21.18	1	1	854595	842470	511690	521221	615925	282529	319562	1.15189e+06	463107	627468	346456	478389	607220	557815	591146	471031	572228	494799	539989	554515	491693	368000
AT5G35530.1	Ribosomal protein S3 family protein	0.709188	1.02931	358.43	8	1	55868.9	54802.9	59131.2	72697.7	50653.7	60387.6	60881.7	42764	65154	43019.1	71770.8	68608.3	63606.2	45645.2	53417.6	47683.4	64072.3	65221.3	50470.8	40278.2	54883.1	65102.6
AT1G74880.1	NDH-O - NAD(P)H:plastoquinone dehydrogenase complex subunit O	0.709786	1.00942	122.61	3	3	172656	184953	165371	274137	198054	259784	228445	181548	228685	179038	215677	238217	191506	154181	109748	228513	323384	124873	199743	195099	278677	223063
AT2G20190.1	ATCLASP, CLASP - CLIP-associated protein	0.710089	1.00455	105.76	2	1	30990.4	28979.3	34660.2	56511.1	34299.3	80176.6	40343.3	20014.6	22325.2	26584.2	30083.6	52563.9	41284.3	49916	37148.5	31068.1	29753.9	39117.1	35353.6	29223.1	32009.3	25696.6
AT4G03080.1	BSL1 - BRI1 suppressor 1 (BSU1)-like 1	0.710653	1.02934	1004.58	18	14	640153	622233	587704	785887	816094	829822	847677	792242	913146	953934	1.12344e+06	748787	771562	675975	913251	462740	585980	831445	1.03743e+06	863833	882586	884691
AT3G62770.1	AtATG18a - Transducin/WD40 repeat-like superfamily protein	0.711673	1.0345	30.92	1	1	22727.1	29549.5	31905.9	34084.6	30398.4	31983.8	40895.2	20278.2	32464.2	22015.6	30991.5	39529.8	26680.3	22303.7	32687.7	24251.5	38345.6	30004.7	24120.3	22592.6	29384	26479.8
AT1G51100.1	unknown protein	0.711772	1.05983	467.04	10	10	318912	342524	497682	683622	381768	703952	387394	394721	540364	476195	532139	434331	364195	490997	401427	435593	445005	374693	495580	456976	526697	536889
AT1G15750.1	WSIP1, TPL - Transducin family protein / WD-40 repeat family protein	0.712971	1.139	1001.24	19	2	88194.1	89730.6	224831	228109	113403	258202	145004	64553.9	112263	104108	118094	128499	121952	117499	105563	180855	126180	135216	117565	112922	129952	81560
ATCG00800.1	structural constituent of ribosome	0.713248	1.03274	853.51	14	13	1.72893e+06	1.73082e+06	2.05386e+06	2.46804e+06	2.02881e+06	2.75223e+06	2.17962e+06	1.60587e+06	1.98208e+06	1.87809e+06	2.58436e+06	2.07565e+06	2.11397e+06	2.11697e+06	2.1407e+06	1.59902e+06	1.98805e+06	2.32163e+06	2.15423e+06	1.88782e+06	1.83116e+06	2.03455e+06
AT1G28340.1	AtRLP4, RLP4 - receptor like protein 4	0.714202	1.19536	73.26	1	1	234.035	356.714	201.738	197.203	87.2491	735.604	453.876	2204.13	6829.41	4820.49	5193.65	690.046	228.004	507.727	1109.14	421.746	542.34	137.217	4687.21	2974.73	2643.86	3888.65
AT5G45150.1	RTL3 - RNAse THREE-like protein 3	0.71453	1.03892	57.86	2	1	6588.79	9999.34	8141.92	6094.43	6396.05	8692.93	6842.16	7781.13	5658.5	7426.6	11976.5	6591.59	5917.65	9530.14	9024.38	6348.96	8833.01	6199.8	9497.66	5876.89	5941.78	8629.82
AT4G10390.1	Protein kinase superfamily protein	0.714808	1.04047	22.98	1	1	37082.4	37732.7	28869.8	18445.6	40599.2	30342.1	28943.2	53385.9	29571.6	45640	50935.7	30336.3	50415.5	39977.1	43624.7	22295.9	20703.6	35336.3	35656.3	47804.3	17217.9	42562.1
AT3G46740.1	TOC75-III, MAR1 - translocon at the outer envelope membrane of chloroplasts 75-III	0.716079	1.02828	169.77	4	4	228552	245419	232038	334883	244291	319408	265207	201840	317834	275383	219315	273856	256242	232101	259180	269859	301889	233052	211641	329290	207363	230369
AT5G50360.1	unknown protein	0.716229	1.20415	21.04	1	1	6023.59	5205.62	2507.13	6539.69	502.959	6996.54	2373.16	2723.11	552.497	1051.99	347.526	6092.89	5858.48	3529.33	4230.86	3382.72	1624.99	2264.94	447.332	474.5	456.293	557.528
AT1G04920.1	ATSPS3F, SPS3F - sucrose phosphate synthase 3F	0.717166	1.06198	52.64	2	1	12435	13923.9	16608.7	21586.8	18616.1	21074	28920.6	31470.9	26694.9	24769.8	44446.3	22868.2	15553.2	18835.8	14122.3	13042.5	17304.5	20372.2	42930.1	27597.1	21825.9	30889.9
AT2G36640.1	ATECP63, ECP63 - embryonic cell protein 63	0.717546	1.02543	22.19	1	1	104427	97558.3	112340	120459	108323	92827.7	96140	86442.1	93447.5	68039.5	89203.2	101669	92626.7	108592	111554	86596.4	109626	94390.7	74870.8	84880.2	87231.3	90649.4
AT3G61690.1	nucleotidyltransferases	0.718943	1.06077	21.96	1	1	8176.4	7065.64	2856.57	1528.91	2520.01	2034.4	2080.65	7888.77	3731.21	3399.25	2768.1	3775.77	6038.66	3463.97	4130.39	2738.04	2632.46	3389.13	3996.49	2668.04	4635.43	4057.87
AT3G23600.1	alpha/beta-Hydrolases superfamily protein	0.719383	1.17719	77.55	2	1	8372.7	7140.89	1078.11	5770.24	16084.2	12574.4	9425.7	25202	29872.3	19622.1	42670.5	3540.94	5882.74	4546.16	3433.34	9178.45	16916.4	5021.39	39659.7	17242.5	22488.8	23138.7
AT4G24800.1	MA3 domain-containing protein	0.722961	1.12553	115.96	3	2	17566.7	18525.2	27546.6	6225.02	19737.2	14142.7	14156	25767.5	37303.5	28608.1	26746.2	13266.4	17570	20118.3	16232.5	26671.8	9769.81	17472.4	22169.6	21812.8	26071	18813.2
AT3G53610.1;AT3G09900.1	ATRAB8, AtRab8B, AtRABE1a, RAB8 - RAB GTPase homolog 8	0.725354	1.09798	216.36	5	1	462.785	1105.87	4132.02	5119.31	5522.25	4756.97	2389.68	4994.03	2628.57	2266.9	2112.17	6389.64	2780.19	2703.13	2669.63	3112.29	5027.29	2469.18	3289.12	211.111	2355.21	1316.79
AT4G31750.1	WIN2 - HOPW1-1-interacting 2	0.725541	1.17986	25.39	1	1	0	0	13078.4	646.904	1009.88	462.41	0	442.333	0	469.318	2.63301	1520.6	0	535.038	0	8107	1956.12	0	612.193	0	358.512	566.237
AT1G69800.1;AT1G69800.2	Cystathionine beta-synthase (CBS) protein	0.726589	1.05738	369.08	8	8	142950	109833	159645	220327	169742	232610	259813	165730	221259	190776	256944	169517	189700	170306	195478	135101	208418	174506	190341	215310	182545	182839
AT5G49610.1	F-box family protein	0.727077	1.31092	24.12	1	1	13738.7	11279.5	13689.7	8124.33	8083.92	2735.11	3415.45	1281.98	582.087	3417.42	151.373	5698.55	11576.5	7074	7747.44	7575.11	3610.78	4725.02	804.264	823.297	179.238	913.162
AT1G73460.1	Protein kinase superfamily protein	0.727089	1.1811	212.13	4	1	9021.96	9601.68	8674.41	12345.1	6416.42	3084.93	1955.84	6681.9	7424.31	6208.12	3384.21	8128.49	5639.11	6494.25	6549.04	3893.9	5221.63	5232.12	5487.36	4360.94	5417.35	6905.55
AT3G46060.1;AT3G09910.1;AT3G11730.1	ARA3, ARA-3, ATRABE1C, ATRAB8A, RAB8A - RAB GTPase homolog 8A	0.727133	1.03455	401.15	6	1	21852.1	17667.9	11238.6	4062.51	23794.2	16412.2	35371.4	25626.8	37500.9	26001.1	38833.1	9323.06	26618	23661.8	24804.8	25610.8	18746.2	20384.2	28079.3	28084	23670.5	20749.9
AT1G72150.1	PATL1 - PATELLIN 1	0.727551	1.02572	684.9	15	14	1.12947e+06	1.06947e+06	1.01833e+06	1.40746e+06	931487	1.32336e+06	1.18808e+06	925281	922933	981142	1.20877e+06	1.05425e+06	993627	1.07016e+06	1.05282e+06	1.0894e+06	1.21707e+06	1.14086e+06	1.01399e+06	1.07051e+06	1.08547e+06	1.01411e+06
AT1G09330.1	unknown protein	0.72797	1.71156	29.39	1	1	1489.81	674.308	0	5690.29	2730.69	7431.61	1248.31	302.415	3358.76	1750.87	1896.8	622.75	1062.89	0	646.247	479.89	669.795	980.614	2528.1	3633.95	2026.57	2875.28
AT4G35470.1	PIRL4 - plant intracellular ras group-related LRR 4	0.729585	1.01841	41.49	1	1	15300.5	7205.61	9203.26	12180.4	12310.9	11110	15759	8004.32	7375.92	11238.8	15694.5	19732.4	10534.6	8166.36	16310.6	5861.54	9363.05	16569.3	10718.4	8743.91	5893.41	11223
AT1G50120.1	unknown protein	0.731426	1.48193	40.57	1	1	2160.24	2249.5	5813.23	15182.1	405.411	30982.8	13844.2	13228.6	19711	13305.1	15584.1	6179.97	4615.55	9052.19	4810.27	9410.6	7962.1	342.004	10977.1	13119.6	11592	11326.2
AT3G60240.2	EIF4G, CUM2 - eukaryotic translation initiation factor 4G	0.731705	1.10032	75.06	2	1	949.488	1803.06	673.553	787.405	1022.17	11424.1	4915.18	0	615.14	624.353	188.309	3148.05	3785.82	4558.45	5284.04	387.482	1689.03	877.976	658.184	516.522	0	0
AT4G33630.1	EX1 - Protein of unknown function (DUF3506)	0.73358	1.04934	111.11	3	3	251273	274271	167874	211674	176077	145273	148328	233918	255526	163190	163606	184721	182449	193216	208789	156604	179870	191791	183192	206952	202888	197512
AT1G54410.1	dehydrin family protein	0.734029	1.10024	352.47	5	5	2.33447e+06	2.07375e+06	1.5089e+06	2.13266e+06	1.84225e+06	1.497e+06	1.08311e+06	965542	765448	758139	371422	1.41223e+06	1.46452e+06	1.81875e+06	1.50108e+06	1.19219e+06	1.83394e+06	2.16996e+06	750351	773205	497772	521709
AT1G01800.1	NAD(P)-binding Rossmann-fold superfamily protein	0.734636	1.07935	62.68	1	1	37700.2	34188	61941.3	50826.6	42515.1	71513.8	54467.2	21448.1	31589.2	27149.6	41093.7	39785.2	44765.3	41215	42802.4	56562.7	54327.6	26551.7	39789.2	31916.3	33427.1	28411
AT3G17330.2	ECT6 - evolutionarily conserved C-terminal region 6	0.734753	1.08111	21.03	1	1	63962.1	156217	43548.6	45565.8	53226.3	9031.67	35430.5	57593.1	32263.4	47825.3	40444.2	72411.7	55475.2	59771.1	55799.2	34784.7	57132.2	56979.3	28389	41574.9	39202.7	39688.5
AT1G08800.1	Protein of unknown function, DUF593	0.737306	1.12939	54.47	2	2	1992.03	2436.63	4133.5	12536.5	6665.29	12156.4	8783.86	7467.93	16562.1	9258.12	12549.9	2325.64	5294.72	4560.93	9026.27	14740.5	3038.03	3872.57	8658.89	12334	8492.53	11366.8
AT4G22010.1;AT1G41830.1	sks4 - SKU5 similar 4	0.738196	1.06554	80.78	2	2	72388	54689.7	44851.1	70083.7	60418.4	95756.4	89473.6	34799.6	51425.5	50406.7	68190.8	67834.2	73613.9	61129.6	53539.7	46647.8	55633	49642.8	60940.6	52584	73980.4	54346.1
AT1G42960.1	expressed protein localized to the inner membrane of the chloroplast,	0.738241	1.15258	78.49	1	1	61249.7	63842.3	51143.2	25687.3	46016.5	32609.1	19616.1	12165.4	4245.73	3033.16	3162.68	44127.7	48199.3	29379.4	42960.6	27029.3	27711.6	44376.1	7326.31	1205.62	5225.57	2501.33
AT4G30600.1	signal recognition particle receptor alpha subunit family protein	0.738748	1.32632	36.21	1	1	2710.75	0	2.72493	0	15.8169	3.9884	7.02386	4094.27	6514.68	1861.97	2844.43	5.44118	0	4.12028	13.9531	7.23795	267.506	1996.81	3388.14	3213.04	2428.14	2288.94
AT5G61020.1	ECT3 - evolutionarily conserved C-terminal region 3	0.740066	1.15086	75.07	2	1	2920.64	3405.73	1802.02	485.146	1720.21	70.0817	694.632	1663.23	2423.96	1113.39	1229.31	926.839	1558.74	1652.48	2674.94	563.404	1369.46	952.031	1534.79	834.498	1738.32	1425.18
AT4G29220.1	PFK1 - phosphofructokinase 1	0.740802	1.05468	116.9	4	3	70793.3	84753.2	87656.9	95617.1	62710.1	77019.8	48173.1	68625.7	72291.8	45521.3	44175.9	74494.5	73638.3	59901.7	61071.8	76124.8	77826.3	63148.9	57001.6	58096	51236.2	65535.2
AT4G04320.1	malonyl-CoA decarboxylase family protein	0.740907	1.70284	35.54	1	1	610.027	0	142.422	1401.23	0	5500.15	1627.38	369.082	822.377	1620.52	3905.46	0	267.624	47.3477	573.672	719.663	454.604	0	2604.82	1582.85	2592.1	552.581
AT3G05680.2;AT3G05680.1	EMB2016 - embryo defective 2016	0.741139	1.03755	82.49	2	2	11167.4	15556.8	16902.2	5818.78	14701.6	7651.04	5979.37	23841.3	17879.9	13327.8	4928.59	10924.8	16938.3	11240.6	14873.5	10907.4	9087.23	9855.41	17177	11847.8	9785.05	10132.8
AT3G12390.1	Nascent polypeptide-associated complex (NAC), alpha subunit family protein	0.741772	1.07118	643.86	8	4	1.46026e+06	1.49576e+06	1.2003e+06	1.46705e+06	903560	942412	714575	1.33798e+06	921821	846207	597698	975209	1.03143e+06	927447	820897	1.01726e+06	1.18731e+06	1.03144e+06	1.01851e+06	839361	1.32538e+06	923413
AT1G18080.1	ATARCA, RACK1A_AT, RACK1A - Transducin/WD40 repeat-like superfamily protein	0.742891	1.01608	475.63	11	7	636527	589189	536712	734066	671067	556680	724650	701030	746006	683648	640858	682358	690428	673485	727734	516421	710645	628717	552567	708651	622011	593148
AT2G13630.1	F-box associated ubiquitination effector family protein	0.745024	1.5282	34.04	1	1	212.751	96.5746	440.314	0	2404.34	544.201	0	249.564	158.944	233.089	380.255	314.781	335.682	488.011	527.708	55.3603	63.5385	0	429.713	172.129	371.925	329.78
AT4G27690.1;AT4G27690.2	VPS26B - vacuolar protein sorting 26B	0.745189	1.19958	180.01	4	1	947.724	12413.4	7939.27	12771.1	293.47	30112.9	9193.24	1532.3	4327.27	6526.48	17244.9	18655.6	8209.41	6645.79	1355.08	9011.85	6970.17	957.326	8436.17	8295.49	7345.33	10232.9
AT3G16950.1	LPD1, ptlpd1 - lipoamide dehydrogenase 1	0.745886	1.00194	430.3	7	1	6952.55	9094.31	15307.2	6914.6	9015.11	14319.2	7188.42	4862.93	5794.78	6177	3973.85	8921.84	7194.85	9406.75	8277.61	11668.7	8954.66	9594.53	5688.85	9023.52	5643.29	5051.61
AT1G02780.1	emb2386 - Ribosomal protein L19e family protein	0.746793	1.36601	149.02	2	2	20832	1072.97	18823	19300.5	13297	15580	12447.3	86692.9	86389.6	73189.1	57948.7	8571.55	3232.58	10995.2	12325.6	17607	16687.5	14892.8	57074.3	68603.8	41702.2	45210.5
AT1G13220.2	LINC2 - nuclear matrix constituent protein-related	0.747274	1.12554	53.46	2	1	0	0	11110.6	5562.63	0	2957.59	0	3118.04	31405.7	31495.3	8570.44	0	0	0	0	12213.1	4048.84	0	15481.4	23793	15177.6	12997.4
AT5G59290.2;AT2G28760.1;AT5G59290.1	UXS3, ATUXS3 - UDP-glucuronic acid decarboxylase 3	0.748142	1.05176	156.88	3	3	75437.4	64312.8	82743.3	129038	91376	150698	100829	54956.8	61176	59176.9	65520.9	108740	112535	108964	103653	62006.1	85188.2	90073.8	61591.1	44505.7	54475.7	57504.2
AT5G13430.1;AT5G13440.1	Ubiquinol-cytochrome C reductase iron-sulfur subunit	0.748332	1.06775	179.89	3	3	239819	257553	200677	387829	243436	527320	273802	185506	208393	215440	238133	345467	282728	264868	266568	194456	253864	238388	266793	187568	310444	177812
AT4G05010.1	F-box family protein	0.749601	1.10462	28.08	1	1	19283.3	18188.4	46532.1	15149.9	23324.1	14564.8	19082.6	10278	15153.9	17920.1	12513.3	13943.5	27212.2	19976	21073.2	14894.7	20172.5	15833.2	18078.3	13370.4	13851.3	13507.9
AT5G38520.1	alpha/beta-Hydrolases superfamily protein	0.750957	1.05055	33.03	1	1	22070.1	19717.1	19121.2	30347.5	18415.7	17250.2	39065.4	34381	41369.6	49167.1	70336.8	14933	19796.9	19567.3	16523.7	31115.9	26423.1	19203.1	63929.8	49108.4	28687	54570.3
AT4G00800.1	transducin family protein / WD-40 repeat family protein	0.75225	1.1294	39.24	1	1	50174.7	39420.8	12130.4	33557.4	28784.3	11991.5	13130	34156.6	24936.7	24416.4	23643.1	28269.6	19452.8	37253.7	28496.6	15715.8	31193	22226.7	18492.3	18732.4	20862.8	21693.3
AT2G42210.2;AT2G42210.1	ATOEP16-3, OEP16-3 - Mitochondrial import inner membrane translocase subunit Tim17/Tim22/Tim23 family protein	0.752933	1.01242	134.28	4	3	54528	48731.4	67742.9	120415	81120.2	83369.9	92364.3	37855.5	71615.9	66829.2	92662.6	79674.4	81049	69287.5	80609.4	73505.2	65695.7	68951.5	73624.8	69888.1	74559.4	70363.7
AT3G47810.1	MAG1, VPS29, ATVPS29 - Calcineurin-like metallo-phosphoesterase superfamily protein	0.75331	1.04366	159.14	3	3	193957	171239	239813	165174	256507	175603	223897	297274	395144	306136	356740	134853	256961	219573	231404	190553	178287	192382	379036	339262	287695	255127
AT5G61070.1	HDA18, ATHDA18 - histone deacetylase of the RPD3/HDA1 superfamily 18	0.754881	1.13928	23.39	1	1	299633	267499	308730	277337	270317	91392	101520	416871	412365	342477	197613	204381	221877	218660	218551	136623	233138	248156	270817	316359	273206	278963
AT5G22510.1	INV-E, At-A/N-InvE - alkaline/neutral invertase	0.756409	1.09798	771.64	14	12	326558	341446	556630	596608	640384	818883	943648	633358	1.13668e+06	876258	1.28761e+06	422229	603139	439020	556673	579018	529531	672332	1.05897e+06	860317	872168	836675
AT1G04810.1	26S proteasome regulatory complex, non-ATPase subcomplex, Rpn2/Psmd1 subunit	0.75652	1.54872	430.23	9	1	0	14575.9	20742	48922.6	16730.4	43420.1	16564.6	12490.9	51222.3	68203.7	68646	14433.6	16462.2	2923.81	9402.68	7847.55	14333.9	5515.59	46456	39987.5	47529.8	28537.8
AT3G62370.1	heme binding	0.757283	1.06073	38.32	1	1	8691.75	16708	4873.41	5762.74	13075.3	9526.93	16175.6	12102.8	7674.28	13613.6	11576.6	4861.06	15750.1	14108.8	12147.6	8174.22	11697.2	5170.96	9104.35	9642.89	8741.15	13524.9
AT5G35630.1	GS2, GLN2, ATGSL1 - glutamine synthetase 2	0.758745	1.05466	2086.18	32	25	4.81927e+06	4.42898e+06	6.25904e+06	7.11803e+06	7.28943e+06	6.99377e+06	7.31615e+06	7.42327e+06	1.14664e+07	8.63371e+06	1.0231e+07	5.05701e+06	6.1188e+06	6.52126e+06	6.38986e+06	6.29385e+06	6.4113e+06	7.92285e+06	8.39209e+06	8.04715e+06	9.01364e+06	7.56236e+06
AT1G79920.1	Heat shock protein 70 (Hsp 70) family protein	0.759471	1.00105	113.94	2	2	19818.4	15000.4	46224.1	22792.9	29633.4	11886	24979.6	36869.3	56114.5	41646.3	43048	18496.7	20452.8	24519.4	29211.9	42188.3	24885.8	35181.2	35915.9	33278.3	55086.5	28431.5
AT5G19320.1	RANGAP2 - RAN GTPase activating protein 2	0.760571	1.05232	106.09	3	2	108416	125792	47237.4	81187.1	108303	76160.8	79673.5	174533	98358.3	92495	91358.3	97134.2	93155.6	110034	107177	66729.7	40839.8	103569	99494	125156	74080.3	112279
AT5G52960.1	unknown protein	0.760586	1.0837	54.88	2	1	19133	16297	18081.6	13406.9	13994	3906.18	12495.6	11772.6	8734.71	9324.48	11487.8	10603.2	13803.8	16388.1	16627	11751.8	8596.69	15687.1	9425.01	10163.9	8586	6293.46
AT1G60780.1;AT1G10730.1	HAP13 - Clathrin adaptor complexes medium subunit family protein	0.761628	1.04704	282.29	5	5	248628	265637	342016	421504	346206	427694	446149	329919	561022	354955	486130	316237	298527	324902	343770	408342	385575	357262	373875	463943	395390	371997
AT3G28860.1	ATMDR1, ATMDR11, PGP19, MDR11, MDR1, ATPGP19, ABCB19, ATABCB19 - ATP binding cassette subfamily B19	0.76223	1.32311	20.01	1	1	58.2702	450.267	229.763	252.459	537.859	161.511	225.438	2288.53	4919.73	4594.34	9637.23	834.099	179.322	385.697	7.32397	375.699	210.567	184.571	5649.3	3884.35	2157.27	3783.67
AT3G27070.1	TOM20-1 - translocase outer membrane 20-1	0.762436	1.06804	24.86	1	1	56900.8	72966.5	45961.9	51740.8	53815.1	30867.1	29648.5	50495.6	21642	33805.6	21816.5	65100.7	51799.1	49849.3	49163	31588.2	48728.3	31042.1	21929.8	22946.3	33566.2	34026.1
AT1G64850.1	Calcium-binding EF hand family protein	0.763244	1.0231	47.05	1	1	1779.38	1850.59	1402.9	2454.89	1385.78	2234.73	1430.88	5066.24	12089.6	10064.5	11137.7	4722.14	1215.81	1463.71	680.412	1883.02	803.142	1368.3	12913.9	8473.87	7637.74	8585.76
AT3G63160.1	unknown protein	0.764623	1.04915	180.67	3	3	2.16459e+06	2.29025e+06	2.49995e+06	3.34242e+06	1.99648e+06	2.83769e+06	1.63669e+06	1.5488e+06	1.71302e+06	1.67935e+06	1.17619e+06	2.45e+06	2.55823e+06	2.20803e+06	2.08114e+06	2.1578e+06	2.08841e+06	2.40666e+06	1.92735e+06	1.332e+06	1.43694e+06	1.16672e+06
AT5G12470.1	Protein of unknown function (DUF3411)	0.765047	1.02952	202.07	5	5	52792.4	36858.7	70673.7	63741.7	28942.8	87827.2	72353.1	20176.8	54262.1	48355.9	85893.3	65808.5	38891.1	56117.2	62945.2	57373.5	55608.2	68497.1	52446.4	47532.1	51634.3	47194.9
AT5G65430.1	GRF8, 14-3-3KAPPA, GF14 KAPPA - general regulatory factor 8	0.765739	1.05996	971.24	16	5	271767	314540	391073	680403	401622	675860	579715	265422	317223	338579	324923	593009	410590	445025	466798	372243	523402	388776	198349	307606	291103	306226
AT1G78900.1	VHA-A - vacuolar ATP synthase subunit A	0.765852	1.02618	3903.83	60	57	2.23054e+07	2.09325e+07	2.36856e+07	2.91715e+07	2.56385e+07	3.33907e+07	3.17278e+07	2.1772e+07	2.64307e+07	2.35743e+07	2.99042e+07	2.55173e+07	2.48739e+07	2.70784e+07	2.80549e+07	2.46659e+07	2.62996e+07	2.61114e+07	2.39517e+07	2.56793e+07	2.50219e+07	2.39172e+07
AT5G60640.1;AT5G60640.2;AT5G60640.3	ATPDIL1-4, PDI2, ATPDI2, PDIL1-4 - PDI-like 1-4	0.766211	1.04266	907.42	18	18	7.09509e+06	6.78383e+06	5.4324e+06	7.00587e+06	5.43363e+06	4.2029e+06	3.83412e+06	6.62726e+06	5.07929e+06	5.02724e+06	3.83929e+06	4.97515e+06	5.46422e+06	6.14937e+06	6.33554e+06	4.73051e+06	5.878e+06	5.06808e+06	4.62057e+06	4.7461e+06	5.09406e+06	4.82984e+06
AT1G43560.1	Aty2, ty2 - thioredoxin Y2	0.766723	1.03843	35	1	1	95364.2	106460	70975.8	46873.9	87845.6	124753	133561	97103.3	97013.9	77599.7	129924	72379.3	109428	103433	102274	39603.7	69029	85566.3	122714	114900	106215	102428
AT3G52840.1	BGAL2 - beta-galactosidase 2	0.766723	1.21177	94.1	2	1	3461.61	5279.61	9921.46	6452.71	10445.2	15501.8	26152.5	10209.3	30596.3	20538.9	69848.9	4196.38	8936.18	13568.6	5545.95	7824.92	3590.87	12298	26651.8	26508.2	32453.5	30412.7
AT2G05580.1	Glycine-rich protein family	0.767495	1.104	33.54	1	1	11913.3	8013.42	2896.54	3567.08	9438.53	4658.08	4048.05	24523.5	10911	8278.93	7173.36	1153.77	9696.19	10011	13750.5	6409.9	4148.19	4114.25	13170.7	9381.31	6462.27	8135.09
ATCG00330.1	RPS14 - chloroplast ribosomal protein S14	0.771345	1.10236	45.37	1	1	203048	167194	35797.3	166076	152272	114354	109312	78392.4	67817.1	64949.7	82851.4	146531	120668	138952	152029	69551.2	137047	114119	52018.7	59374.3	77564.9	58876.6
AT3G29430.1	Terpenoid synthases superfamily protein	0.772347	1.28413	29.95	1	1	29399	10245.3	9885.69	1647.2	6453.77	2331.89	12460.5	8062.02	11622.4	5972.77	13517.3	8073.82	4906.56	5980.14	2765.66	11073.5	7129	11885.9	5424.71	6274.07	13281.9	10110.5
AT3G07680.1	emp24/gp25L/p24 family/GOLD family protein	0.772422	1.00728	33.53	1	1	29109.7	14934.3	16473.8	17795.3	25434.8	13639.1	18455.7	6267.27	13152.7	13572.4	9564.94	35634.5	22646.8	21737.8	16052.8	7943.98	13156.6	22254.2	11652.3	11931.6	7687.16	6412.08
AT1G55970.1	HAC04, HAG04, HAC4, HAG4, HAC6 - histone acetyltransferase of the CBP family 4	0.774749	1.20583	26.26	1	1	25666	26656	15367.8	34424.8	23595.7	60735.8	42465.6	8359.83	5535.79	3562.41	3539.78	49560.9	29410.9	29911.8	20694.8	17773.5	22416.9	16115.1	3468.71	3757.03	8867.64	5273.62
AT2G27530.1	PGY1 - Ribosomal protein L1p/L10e family	0.775165	1.14474	59.59	2	1	0	1421.65	8652.19	8769.91	546.258	8657.74	2277.48	4369.84	8330.34	9125.77	10411.8	1660.15	0	1214.84	819.061	12068.8	1279.96	458.332	7426.47	6971.91	11286.6	11466.4
AT3G54900.1	CXIP1, ATGRXCP - CAX interacting protein 1	0.776601	1.07155	76.91	1	1	165181	183436	137557	117055	217279	203486	213142	264734	387539	256939	408988	142099	207398	174245	132497	150951	176740	252519	310129	257251	297322	283566
AT3G48860.2;AT3G48860.1	unknown protein	0.77706	1.10703	136.36	3	3	25081.7	34305	35302.7	33685.2	27084.6	13651.1	9086.51	30477.7	19277.1	20982.5	10996	24985.3	15363.3	22289.8	27165.2	30910.7	25271.2	26227.5	19393.1	14056.8	16004	13133.4
AT2G41100.1	TCH3, ATCAL4 - Calcium-binding EF hand family protein	0.778166	1.10831	92.13	2	2	7384.58	6011.42	1672.85	2089.74	2964.95	1009.21	4757.82	11645.6	11686.8	6518.19	6042.41	3909.69	3547.61	4964.73	3623.28	3716.45	5810.54	2118.02	6893.25	7011.46	7545.84	6605.02
AT4G35230.1	BSK1 - BR-signaling kinase 1	0.778715	1.05773	26.86	1	1	11103.9	14345.1	6399.26	8189.62	15214.2	15386.5	21267.5	9228.13	7397.56	5900.88	11607	17517.5	14848.4	15691.6	13751	5227.48	9397.9	11306.9	9187.8	6122.32	8360.11	7749.98
AT3G12480.1	NF-YC11 - nuclear factor Y, subunit C11	0.779639	1.73891	29.51	1	1	5189.55	0	450.755	1086.93	0	1139.76	858.004	4058.45	2234.91	1853.76	718.949	784.015	452.422	459.372	2617.77	1298.48	0	0	1297.3	333.716	1984.7	888.397
AT1G09640.1;AT1G09640.2	Translation elongation factor EF1B, gamma chain	0.781076	1.06476	329.18	7	4	78767.5	73943	115102	152668	98323.6	169138	148293	104174	183378	142031	223374	100073	104040	99815	91991.8	135626	117952	92819.9	170799	161476	174990	149030
AT1G11770.1	FAD-binding Berberine family protein	0.781265	1.37874	20.84	1	1	20300.8	14626.1	6638.8	7319.64	7993.69	11544.1	7416.6	5543.01	1396.22	445.929	0	17660	8632.52	8676.18	9246.76	5581.9	5832.6	0	1480.31	1009.67	1435.18	807.923
AT1G56560.1;AT3G05820.1	Plant neutral invertase family protein	0.783398	1.11239	304.1	5	4	20370.1	16659.6	32747.2	21110.3	23148.8	33688.5	37300.3	27030.9	72692.2	52370.9	74526.5	28918.9	30803.1	20654.1	30169.9	19656.2	16567.6	33667.3	59613.1	46680.3	47339.3	35986
AT5G13970.1	unknown protein	0.785272	1.1492	279.27	4	4	142834	125444	109354	150372	144997	76135.5	71357.1	409455	369526	288171	187528	110303	136947	127625	156762	87856.5	92927.2	116250	284642	254841	238918	198679
AT2G19710.1	Regulator of Vps4 activity in the MVB pathway protein	0.786634	1.03699	89.89	2	2	9581.62	11775.7	7665.29	1554.84	5024.52	1542.81	1975.77	4409.78	3288.79	1977.82	2135.52	5867.15	6343.5	4304.18	5348.25	9833.41	2177.08	5742.83	2828.54	1544.34	2949.77	2176.75
AT5G46800.1	BOU - Mitochondrial substrate carrier family protein	0.786763	1.08606	411.81	10	10	306679	260969	469533	580535	405061	791812	569538	258571	368020	305006	389527	382688	386037	359164	378298	434722	551984	395537	309054	348402	393186	393344
AT2G20760.1	Clathrin light chain protein	0.787375	1.04802	248.47	5	3	220903	229838	170573	216450	170546	127912	110755	199366	157669	170175	94878.3	219065	144748	171284	187205	143802	167170	173343	163407	157165	161783	94460.4
AT1G56330.1	SAR1, ATSAR1, ATSARA1B, ATSAR1B, SAR1B - secretion-associated RAS 1B	0.787379	1.03819	378.09	7	2	54219.9	56305.1	50337.8	49935	67665.4	103322	88103.2	57634.8	54634.6	47601	93506.6	76955.7	71384.9	84843.4	64951.7	35691.4	51175.2	74620.4	78509	59653.3	43960.9	54915.4
ATCG00830.1	RPL2,1 - ribosomal protein L2	0.787629	1.02362	257.08	4	3	151793	184029	177571	143445	159662	127605	108575	144214	148579	115302	116946	149574	130612	170490	135991	156191	124255	169037	135535	133481	127921	108226
AT3G60820.1	PBF1 - N-terminal nucleophile aminohydrolases (Ntn hydrolases) superfamily protein	0.787686	1.11387	112.99	2	2	13623.9	16240.8	22512.7	46039	17983	55546.4	48550.5	17756.6	26241	25928.2	37788.7	11638.7	26394.3	19287.7	24826.8	24629.8	21649.1	42553.6	33556.4	25467.2	34956.8	29698
AT5G08540.1	unknown protein	0.787821	1.00509	395.56	5	4	1.6699e+06	1.77035e+06	1.24951e+06	1.32274e+06	1.2132e+06	834305	954689	1.61353e+06	1.31798e+06	1.09985e+06	868743	1.15278e+06	1.23133e+06	1.2763e+06	1.33072e+06	1.18496e+06	1.29854e+06	1.08944e+06	1.39441e+06	1.30006e+06	1.35701e+06	1.22874e+06
AT4G26630.1	DEK domain-containing chromatin associated protein	0.788033	1.14619	79.6	2	1	19145.6	17098.5	10199.8	1385.58	9209.79	2109.53	6322.72	15679.2	10858	5753.74	4933.41	6682.63	7837.04	10237.6	11953.4	11559.2	6193.33	10765.7	5144.16	6387.62	8128.12	4708.58
AT4G11600.1	ATGPX6, PHGPX, LSC803, GPX6 - glutathione peroxidase 6	0.789277	1.19299	72.65	2	1	20189.5	8669.35	4005.8	8816.51	9005.28	4769.12	14769.7	34705	36860	29934.9	31433.1	11596.2	10439	3837.46	13178.7	12373.4	11108.1	7044.57	21558.1	30139.9	35011.9	14006.4
AT4G04640.1	ATPC1 - ATPase, F1 complex, gamma subunit protein	0.791127	1.00537	1821.78	24	23	5.30132e+06	5.40061e+06	6.655e+06	8.74868e+06	6.49588e+06	1.00048e+07	8.52216e+06	4.94345e+06	7.54038e+06	6.38346e+06	9.48403e+06	7.22076e+06	6.62984e+06	7.49506e+06	7.25037e+06	7.22729e+06	7.08444e+06	8.01134e+06	6.85598e+06	7.04759e+06	6.71976e+06	7.5125e+06
AT3G50560.1	NAD(P)-binding Rossmann-fold superfamily protein	0.792314	1.02948	151.55	3	3	39126.1	37043.4	53537.3	72875.1	48629.7	61449.1	47285.9	27254.9	34017	34453.8	28093.1	72176.1	61013.6	44119.5	39584	42580.2	37475.6	46334.7	49390	26712.6	28292.7	22234.9
AT2G16940.1;AT2G16940.2	Splicing factor, CC1-like	0.792379	1.127	52.81	1	1	24409.4	26466.9	7987.01	4763.59	15802.4	17422.9	16354.3	25504.9	24229.2	14208.1	14225	11287.3	16780.1	16127.3	19034.2	6696.94	16166.4	15389.5	16473.4	20306.8	16122.2	15423.5
AT1G69030.1	BSD domain-containing protein	0.795212	1.02611	29.39	1	1	49007.2	34128.1	24533.8	41203.6	25265.9	25290.7	37175.9	46849.8	29367.7	23634.7	23380.1	32820.2	41574.7	39554.1	17075	36737.8	46367.5	34085.9	17610.3	24866.8	32671.3	27317.2
AT5G54160.1	ATOMT1, OMT1 - O-methyltransferase 1	0.796086	1.21976	20.58	1	1	6722.7	9130.57	22995.3	20037	15680.3	40915.8	12718.4	2361.01	12712.9	12603.8	14079.9	5355.85	11418	4592.45	14689.1	13327.8	15663.3	11824.7	14083	18384.1	13101.3	16897.4
AT5G16050.1	GRF5, GF14 UPSILON - general regulatory factor 5	0.798512	1.0526	711.23	13	2	120647	143668	148139	285864	212604	276901	247071	155379	153797	195563	236883	212635	188855	229217	201553	127015	211070	217528	139785	164253	197258	178580
AT5G57610.1	Protein kinase superfamily protein with octicosapeptide/Phox/Bem1p domain	0.799174	1.42739	26.67	1	1	2535.53	2714.1	2771.93	1661.84	3135.62	383.739	959.425	0	4114.83	4466.69	1238.22	2285.71	1524.78	552.704	405.215	1427.87	1393.09	0	2633.02	3063.3	1765.49	1750.02
AT2G25070.1	Protein phosphatase 2C family protein	0.799889	1.03789	43.84	1	1	7565.95	10763.6	12879.9	10040.4	10664.1	4115.66	7429.61	9726.18	8323.28	12029.2	4963.58	14572.1	10511.6	8346.19	9235.29	7125.1	7822.66	5194	12653	8669.22	5661.61	5114.97
AT2G36850.1	ATGSL08, GSL8, GSL08, ATGSL8, CHOR - glucan synthase-like 8	0.800193	1.22629	26.31	1	1	66513.4	69367.8	33274.3	13893.5	30789.6	12090.3	15344.3	68349.2	33850.6	36092.3	19696.4	20482.1	37183.8	42644.9	22361.1	26777.5	34850.8	23233.1	30844.4	34513	31753.5	20941.7
AT5G19760.1	Mitochondrial substrate carrier family protein	0.800325	1.02381	477.34	8	8	768605	671081	743915	925797	829142	1.06804e+06	939839	632150	663994	648014	753048	695812	891202	861825	847856	753742	773230	876630	670531	676632	764453	630722
AT1G07140.1	SIRANBP - Pleckstrin homology (PH) domain superfamily protein	0.802063	1.10383	53.55	2	2	121404	103477	113315	124353	81574.4	49704.1	37703.4	125142	121422	91724.6	42709.7	95203.1	102894	81693.5	98503.7	81731.8	98948.8	62133.3	93816.9	79821	76905.3	45634.2
AT5G22780.1;AT5G22770.1	Adaptor protein complex AP-2, alpha subunit	0.802266	1.09989	651.16	13	13	204155	198336	487166	427380	376470	509031	476401	260454	625009	455467	647788	350090	347881	322711	352487	375795	354013	336852	468407	432944	465082	437497
AT1G03130.1	PSAD-2 - photosystem I subunit D-2	0.803636	1.05716	242.64	7	1	20669	13839.7	7201.03	12092.2	19535.9	20331.4	27520.1	16719.8	12851.5	16819	30382.9	15150.6	21480.6	16511	20398.7	10559.9	11463.7	14586.1	28738.8	22951.8	9319.76	16098.3
AT1G14060.1	GCK domain-containing protein	0.803866	1.08259	33.57	1	1	60252.3	79538.2	18690.1	71704	43575.2	61333	53234.8	61665.2	46870.9	35462.1	34710.6	58810.1	58156.6	57452.5	50849.5	39600.7	61367.6	51146	41475.9	31879.5	36544.9	36493.9
AT5G21170.1	AKINBETA1 - 5'-AMP-activated protein kinase beta-2 subunit protein	0.804007	1.06182	131.89	3	3	113783	104873	140124	156540	110542	73581.7	86538.2	260378	255544	228559	180839	78315.5	95656.2	96414.8	96932.9	136044	115552	132326	211527	205136	223272	220491
AT1G06690.1	NAD(P)-linked oxidoreductase superfamily protein	0.80417	1.34437	55.73	2	2	669.458	450.004	1416.82	1808.76	2230.56	284.586	2454.45	8556.42	35356.5	10282.3	28316.1	2863.25	1259.37	1208.62	1471.22	2748.91	287.701	4941.33	11054.1	7811.97	12044.2	22613.4
AT5G41790.1	CIP1 - COP1-interactive protein 1	0.804298	1.04062	3559.31	62	58	1.01328e+07	9.68831e+06	7.10588e+06	8.42483e+06	7.40871e+06	6.09499e+06	5.22562e+06	9.3402e+06	8.01647e+06	6.27213e+06	5.32252e+06	7.35145e+06	7.07754e+06	8.02032e+06	8.61656e+06	6.50545e+06	7.01389e+06	7.34014e+06	7.02054e+06	7.59319e+06	6.53497e+06	6.71717e+06
AT5G18400.1;AT5G18400.2	Cytokine-induced anti-apoptosis inhibitor 1, Fe-S biogenesis	0.805505	1.05297	210.82	5	4	47243.4	64297.9	91079	79759.6	112679	90270.8	99542.3	116561	112149	129202	140693	66817.4	95558.3	85995.6	103018	89943.7	79478.7	104861	94909.1	126594	65008.3	116791
AT1G18210.1	Calcium-binding EF-hand family protein	0.806059	1.13873	192.75	3	3	107471	96215.1	62061.9	87717.5	85583.9	39561.9	34372.3	157154	84216.9	70917.5	32880	69835.2	90809.4	58577	85671.1	52699.2	57436.3	59343.8	73435.8	84727.6	61572.3	59496
AT5G50900.1	ARM repeat superfamily protein	0.806653	1.0821	22.82	1	1	114801	115872	66252	44854.2	71244.3	48590.5	57701.5	122234	57901	79856.8	46637.7	52457.3	63682.9	65399.8	92132.5	68389.3	89247	68213.8	59447.6	81213.7	48834.1	74262.7
AT1G76880.1	Duplicated homeodomain-like superfamily protein	0.80847	1.03858	358.49	8	6	210981	233557	176821	195432	166863	136617	130700	181524	146471	117003	106355	201557	159089	159936	160077	185624	176747	168149	140615	115787	123292	144506
AT4G38220.1;AT4G38220.2	Peptidase M20/M25/M40 family protein	0.809831	1.4322	63.1	2	2	444.174	318.698	10201	20250.5	216.291	18562.4	5189.19	2660.36	9039.95	11436.7	9483.58	3746.03	166.198	783.607	444.397	6971.85	4855.59	3592.4	8512.96	11041.1	8288.07	12904.3
AT1G72180.1	Leucine-rich receptor-like protein kinase family protein	0.810991	2.1828	21.05	1	1	0	0	13626.6	11928.4	0	24369.4	8298.11	0	9701.97	13651.1	16261.1	0	0	2539.11	0	4633.17	0	5083.65	8962.28	7606.53	6825.89	9171.09
AT2G27020.1	PAG1 - 20S proteasome alpha subunit G1	0.812308	1.03464	154.78	4	4	77322.1	98528.9	82806.8	143148	153141	122201	99665.6	55593.1	75124.7	62448.3	61888.4	200934	86825.9	88407.8	77829.1	76869.7	106726	73525.8	77246.1	65035.4	76121.7	67801.8
AT5G58170.1	SVL5 - SHV3-like 5	0.812555	1.00542	21.82	1	1	1078.21	3095.75	3026.54	1122.24	1436.84	2367.96	2699.71	17820.5	14820.4	18543.2	18117.2	1613.8	3280.68	1370.57	2045.77	5014.17	493.735	867.347	14479.4	18811.1	10287.4	25410.9
AT5G46210.1	CUL4, ATCUL4 - cullin4	0.813276	2.09026	20.53	1	1	0	0	1231.59	0	80.3141	1580.04	2354.62	1956.25	1820.28	1980.84	1642.8	319.188	1305.59	0	516.225	781.256	199.085	8.34458	889.813	1262.63	211.565	556.631
AT5G17070.1	unknown protein	0.813562	1.05282	102.59	3	3	14685.9	14609.1	30000.5	25459.3	27713.1	25018.6	27962.3	40323.9	46612.7	41393.5	45828.6	26810.9	22303.8	21029.9	16916.6	18509.8	20394.7	35560.4	46362.2	39028.5	36727.1	38925.1
AT1G10840.1;AT1G10840.2	TIF3H1 - translation initiation factor 3 subunit H1	0.814031	1.02679	606.56	12	12	519440	551997	435658	706989	647116	756328	700759	599577	727245	558093	760665	615675	652041	590414	630376	564903	624435	581785	614023	633600	657168	617757
AT3G04340.1	emb2458 - FtsH extracellular protease family	0.814042	1.78665	40.52	1	1	5.37534	1077.01	2491.66	2942.8	0	0	1532.68	428.466	2888.52	2970.28	3248.45	1249.19	2361.62	0	0	1071.18	994.618	11.9173	1436.48	1228.09	203.197	1286.25
AT1G47820.1;AT1G47813.1	unknown protein	0.816542	1.00047	136.84	4	4	246925	274208	109942	207768	202350	180628	181629	320748	207099	206236	179548	223179	195895	227693	276234	179854	220734	163592	188218	241140	211181	188273
AT1G12800.1	Nucleic acid-binding, OB-fold-like protein	0.817324	1.00545	652.17	14	13	215341	223532	338954	388008	345401	467099	409928	340165	486881	405405	486460	309566	337308	386088	333284	346176	420411	321088	394257	430534	394662	411552
AT1G30520.1	AAE14 - acyl-activating enzyme 14	0.819069	1.10481	23.07	1	1	2556.49	4418.95	240.843	3184.56	5209.03	666.829	1596.47	5697.98	8519.86	7538.97	11725.2	443.95	2549.5	4546.66	8100.41	343.592	1042.45	3109.15	7692.79	10910.8	3949.76	3794.3
AT2G41560.1	ACA4 - autoinhibited Ca(2+)-ATPase, isoform 4	0.819879	1.0453	47.35	1	1	8434.45	7417.46	5061.36	6500.77	8369.84	9627.64	11847.8	7100.91	3754.16	4266.27	10994.6	11098.1	9890.43	9707.01	8447.56	3659.81	6322.62	7439.39	6093.15	4400.77	5916.95	6786
AT1G62390.1	Phox2 - Octicosapeptide/Phox/Bem1p (PB1) domain-containing protein / tetratricopeptide repeat (TPR)-containing protein	0.820576	1.18835	63.21	1	1	9165.49	20178.8	11701.1	10216.1	4338.6	1060.44	2231.19	11357.1	5658.64	9694.16	6217.55	2803.4	8672.02	1583.79	8077.91	12600.4	4675.51	4914.36	4948.38	10498.5	8239.75	10252
AT3G09630.1	Ribosomal protein L4/L1 family	0.824045	1.22847	234.44	6	1	3847.58	1853.72	12360.2	14171	2066.32	8250.08	4024.93	651.783	1523	2807.11	2178.09	3454.33	3682.6	766.391	3968.35	10100.1	6099.78	8088.7	1873.79	2106.69	1084.04	2515.82
AT2G41250.1	Haloacid dehalogenase-like hydrolase (HAD) superfamily protein	0.824196	1.31881	35.09	1	1	5821.09	8849.64	15352.4	146.453	8922.02	507.483	12620.1	6083.25	42936.7	26620.6	26091.7	4090.62	5417.92	9360.97	3792.51	3527.42	2354.73	4888.34	29883.9	15955.6	14316.2	23146.3
AT1G43170.1;AT1G43170.4;AT1G61580.1	ARP1, emb2207, RPL3A, RP1 - ribosomal protein 1	0.824537	1.02097	304.74	10	8	132576	134821	160667	188267	147197	225329	174747	129579	157068	132876	144557	151543	149977	143915	131908	157919	181005	196340	145630	121188	168131	144644
AT2G22170.1	Lipase/lipooxygenase, PLAT/LH2 family protein	0.824684	1.05827	39.96	1	1	20685.8	28860.1	14620.6	41157.9	22571.5	31696	23005	20787.9	17166	16995.1	10391.4	36689.6	29662.4	23388.1	19349	16605.7	23689.5	19573.8	18271.3	12921.1	16619.7	17514.1
AT5G45010.1	ATDSS1(V), DSS1(V) - DSS1 homolog on chromosome V	0.825044	1.02396	269.02	4	4	1.84339e+06	1.76838e+06	950371	939433	2.22399e+06	627116	1.44142e+06	6.77459e+06	5.34465e+06	4.45612e+06	3.53636e+06	926685	2.2273e+06	3.06594e+06	3.00363e+06	918951	1.21828e+06	1.71164e+06	5.25086e+06	5.85581e+06	2.24274e+06	2.78408e+06
AT5G42470.1	unknown protein	0.827447	1.03804	69.59	2	2	35800.4	25694.7	24586.7	33305	39829.9	38491.9	47970	24123.3	33608.1	32749.9	50568.7	41002.2	38026.4	37427.1	31048.7	27582.4	32449.2	38151.7	36318.3	30690.1	24895.4	34964.2
ATCG00780.1	RPL14 - ribosomal protein L14	0.827677	1.00069	167.33	3	3	178776	203484	139921	274809	210164	332335	226018	163888	131861	137791	167440	214392	202959	217800	239388	175477	192979	274182	168840	150523	183528	144928
AT1G60940.1	SNRK2-10, SNRK2,10, SRK2B - SNF1-related protein kinase 2,10	0.827684	1.00665	48.63	1	1	140461	182692	66825.5	82407.5	143952	99324.6	131451	183617	157204	125442	106668	97296.5	110841	130117	157425	101958	152604	152948	148644	117944	120649	120234
AT1G74020.1	SS2 - strictosidine synthase 2	0.82824	1.12932	111.61	2	2	9319.91	11797.4	3291.67	26381.9	8419.68	34068.6	11574.2	10167.5	8301.2	5704.47	9303.43	13779.5	16926.4	10593.6	2571.38	10867.3	23817.1	5350.98	9236.63	10289.9	8826.98	10229.8
AT3G14310.1	ATPME3, PME3 - pectin methylesterase 3	0.829179	1.20915	24.05	1	1	80458.2	85974.4	3796.22	102103	34529.9	55600.7	41902.2	1454.55	1104.04	1781.03	990.174	53020.7	47637.9	72333.3	57835.3	2224.87	46666.2	54027.6	1379.07	2304.4	435.539	964.074
AT1G54170.1	CID3 - CTC-interacting domain 3	0.829444	1.11129	29	1	1	93896.7	113422	90613.1	177270	111975	90621.4	43453.7	12031.4	11125.1	79570.3	5923.69	149627	107213	103808	96634.2	67941.4	95810.6	77005.7	10388	17666.9	12634	8063.31
AT1G58290.1	HEMA1 - Glutamyl-tRNA reductase family protein	0.829491	1.01288	43	1	1	8966.25	10554.5	13174.6	13302.5	6007.09	18696.9	7400.59	4703.4	7418.98	7965.1	10513.7	7200.28	9053.49	16606.7	10671.3	10838.2	10009.6	7913.57	7155.1	8510.86	10501.8	8860.46
AT5G56360.1	PSL4 - calmodulin-binding protein	0.830333	1.04878	765.42	12	12	1.50424e+06	1.38456e+06	1.33142e+06	1.26585e+06	1.19838e+06	810672	831602	1.53774e+06	1.25631e+06	1.20035e+06	656795	1.18141e+06	1.14557e+06	1.23084e+06	1.30279e+06	1.08708e+06	1.06885e+06	1.17897e+06	1.0945e+06	1.14352e+06	1.01442e+06	926353
AT1G53500.1	MUM4, RHM2, ATRHM2, ATMUM4 - NAD-dependent epimerase/dehydratase family protein	0.830632	1.00716	302.45	5	1	50698.7	42538.1	30653.1	44291.7	33979.6	45826.3	45493.4	42356.6	32221.7	28193.2	29965.6	45434.4	48480.2	39467.9	53358.4	35712.7	51459.3	34300.7	25463.5	23096.4	37868	28547.1
AT3G51160.1;AT5G66280.1	MUR1, MUR_1, GMD2 - NAD(P)-binding Rossmann-fold superfamily protein	0.831987	1.00715	225.1	4	4	67538.4	64315	92757.9	160603	143407	160034	206086	84488	114419	114505	177388	129322	108592	81125.8	77268.6	125060	172331	173618	123252	111279	147610	126244
[truncated: 1,323 more rows]
