# Supplementary material for: Sustained mitogen-activated protein kinase activation reprograms defense metabolism and phosphoprotein profile in Arabidopsis thaliana
Source: Front Plant Sci. 2014 Oct 20;5:554. doi: 10.3389/fpls.2014.00554 (PMC4202796; doi:10.3389/fpls.2014.00554)
Supplement: Supplementary file 3 [file Presentation3.ZIP › SUPPTAB_S11 Differentially regulated proteins five hours after DEX treatment and PAPE enrichment..xlsx]

## Sheet: upregulated in DD (active MKK5)
Table S11A. Differentially up-regulated proteins five hours after DEX treatment and PAPE enrichment (*proteins in light grey fonts lack SP/TP motifs and are NOT MAPK substrates)										Normalized abundance
	p, p-value/f, fold/conf, confidence/quant, quantitation									DD						KR
Protein code	Description	Anova (p)	Max f change	Conf score	SP-Motif	TP-Motif	Peptide count	Peptides used for quant	Additional accession	replicate 1	replicate 2	replicate 3	replicate 4	replicate 5	replicate 6	replicate 1	replicate 2	replicate 3	replicate 4	replicate 5	replicate 6
AT4G02510.1	TOC159, TOC86, PPI2, TOC160, ATTOC159 - translocon at the outer envelope membrane of chloroplasts 159	1.5389e-08	2.03822	154.52	3	5	5	5		463614	391806	473194	425898	389858	433964	206438	229248	190127	205116	208296	225769
AT2G02010.1	GAD4 - glutamate decarboxylase 4	4.21942e-08	7.71858	28.7	0	2	1	1		7368.31	7025.78	6370.66	6162.37	8045.79	6500.77	954.831	784.504	1550.31	803.694	678.428	601.462
AT1G28280.1	VQ motif-containing protein	7.24185e-07	2.88363	122.17	8	4	2	2		99821.7	88179.1	93390.9	90970.9	82472.7	89654.2	23876.5	23966.4	32635.3	28318.8	40426.8	39597.2
AT4G38550.1	Arabidopsis phospholipase-like protein (PEARLI 4) family	5.55119e-06	2.47663	358.87	16	9	5	4		181973	129901	197521	153111	150248	135189	58111.1	70891.6	67237	43758.7	67993.9	74762.8
AT1G07000.1	ATEXO70B2, EXO70B2 - exocyst subunit exo70 family protein B2	7.25277e-06	2.27674	82.96	4	1	1	1		4883	4683.24	4302.65	3454.57	3645.73	4394.11	2180.2	2203.88	1625.71	2158.47	1450.06	1521.87
AT5G24110.1	WRKY30, ATWRKY30 - WRKY DNA-binding protein 30	7.81553e-06	20.8125	93.87	3	1	2	2		22740.4	9569.22	25517.9	8767.4	9706.64	7698.21	883.333	789.28	1338.21	579.569	207.766	237.865
AT1G24160.1	unknown protein	2.44401e-05	2.08021	43.12	5	3	1	1		3136.79	3469.68	4539.08	4820.21	2967.95	3890.19	1860.85	2020.69	1596.89	1549.51	1719.78	2224.2
AT4G32285.1	ENTH/ANTH/VHS superfamily protein	3.03713e-05	2.68891	255.76	3	3	3	2	AT2G25430.1	38081.2	37421.7	35583.9	52225.6	33139.8	49705.9	20772	20550.4	11183.3	13023.5	10733	15283.4
AT3G04180.1	RmlC-like cupins superfamily protein	3.18467e-05	3.30318	25.57	1	0	1	1		7092.75	7565.87	7248.37	5597.86	6056.71	5755.66	2651.09	3096.85	1482.3	1473.74	2156.02	1042.85
AT4G14400.1	ACD6 - ankyrin repeat family protein	3.62908e-05	9.23387	50.14	1	4	1	1		4721.91	6631.14	3747.51	2916.38	4972.78	5146.72	454.764	560.449	92.7911	758.481	709.969	470.637
AT5G52650.1	RNA binding Plectin/S10 domain-containing protein	6.35366e-05	2.11888	106.66	0	0	2	2	AT4G25740.1	48988.6	40768.3	50106.3	37223.9	34531.8	35749.1	18873.9	21914.5	22923.9	12073	20866.5	20092.9
AT2G31865.1	PARG2 - poly(ADP-ribose) glycohydrolase 2	8.16607e-05	4.45498	24.9	0	1	1	1		401.697	627.087	290.221	528.622	692.943	433.987	127.577	170.289	164.306	69.4818	48.148	87.8905
AT3G10950.1	Zinc-binding ribosomal protein family protein	0.000133972	2.79452	74.91	0	0	1	1		1920.51	2887.93	2346.44	4310.56	2275.34	3823.34	920.984	901.971	1627.93	1194.07	794.071	846.169
AT1G72390.1	unknown protein	0.000316207	4.32673	50.03	19	5	1	1		8258.93	7061.28	6236.94	2343.71	3683.96	2193.42	1188.27	1244.7	881.193	1217.82	1522.8	827.613
AT5G19770.1	TUA3 - tubulin alpha-3	0.000603085	2.72299	171.47	1	0	3	1		26695.5	26466	21353.2	16603.7	16317.7	16232.6	4693.47	6956.69	3455.1	8395.18	9228.52	12687.5
AT2G20450.1	Ribosomal protein L14	0.000608583	2.5744	46.89	0	0	1	1		1378.84	1143.84	1796.64	1680.21	1366.65	1881.1	545.366	302.223	664.565	327.801	842.053	910.003
AT2G24820.1	TIC55-II - translocon at the inner envelope membrane of chloroplasts 55-II	0.000789083	2.16483	73.76	2	4	2	2		21864.8	29345.8	23116.6	26492.5	21188.1	24250.5	15669.3	14375.7	5697.1	7079.85	12750.5	11988.8
AT5G06970.1	Protein of unknown function (DUF810)	0.00169487	2.24834	65.98	6	0	1	1		7366	6008.43	8139.17	5377.25	4717.91	6222.18	3135.04	3333.02	1712.69	1244.83	3730.62	3669.98
AT5G55210.1	unknown protein	0.0017502	3.51861	70.62	3	1	1	1		1727.31	1170.59	3217.32	2549.75	984.048	4074.31	734.206	650.851	510.931	959.667	310.355	734.205
ATCG00170.1	RPOC2 - DNA-directed RNA polymerase family protein	0.00177821	2.16853	49.31	4	4	1	1		1541.26	1104.24	1429.78	1012.5	1401.25	1021.42	1036.13	456.887	510.469	775.238	383.155	301.509
AT4G28080.1	Tetratricopeptide repeat (TPR)-like superfamily protein	0.00185458	2.85209	93.89	19	11	1	1		45420.3	35448.1	50234.6	24612.2	20848.5	25447	16483.3	15623.7	3974.99	9942.69	13712.6	11091.7
AT5G51070.1	ERD1, CLPD, SAG15 - Clp ATPase	0.00245008	2.92475	23.09	3	2	1	1		2038.2	1137.57	2840.89	1890.57	1093.7	1922.8	1429.09	536.953	573.142	204.547	471.124	520.071
AT4G19550.2	zinc ion binding;transcription regulators	0.00278271	2.29877	33.3	1	0	1	1		8303.23	8615.7	10324.7	16922.8	6904.56	15148.8	6951.08	5712.85	2959.63	2737.79	5108.92	5336.38
AT2G32240.1	unknown protein	0.00296796	2.24891	47.26	1	1	2	2		8685.49	4990.06	9850.66	6754.97	5813.92	7687.98	4951.54	2862.46	1431.39	2019.46	3359.41	4844.29
AT5G28910.2	unknown protein	0.00325172	2.44265	26.06	0	0	1	1		2251.92	978.151	2563.85	1451.48	1171.34	1949	1010.68	829.645	423.169	346.345	843.779	790.023
AT1G08370.1	DCP1, ATDCP1 - decapping 1	0.0032994	3.11511	35.08	2	3	1	1		10541.4	3122.97	14992.2	6484.68	5413.08	8455.84	2226.17	3229.07	1169.89	2234.46	4080.41	2793.04
AT2G43160.1	ENTH/VHS family protein	0.00337703	2.04514	68.56	7	8	1	1	AT3G59290.1	5385.51	2181.52	4794.34	3998.52	2473.04	4617.93	1885.4	2634.3	2257.88	1599.76	1608.67	1480.61
AT1G02560.1	CLPP5, NCLPP5, NCLPP1 - nuclear encoded CLP protease 5	0.00347253	2.20772	249.14	5	2	3	3		95568	50800.7	87958.5	79274.7	47126.7	76558.5	34396.8	35663.2	19605.3	15811.6	47860.9	44733.6
AT3G57290.1	EIF3E, TIF3E1, ATEIF3E-1, INT-6, ATINT6, INT6 - eukaryotic translation initiation factor 3E	0.00377097	2.30327	94.1	1	1	1	1		36160.2	14432.4	26966.4	27098.8	19404	18232.8	9453.13	17090.7	5716.43	5279.21	12735.2	11504.6
AT4G24800.1	MA3 domain-containing protein	0.00380637	3.22334	49.59	0	0	1	1		2702.68	1933.87	2454.5	4132.37	1874.98	3090.81	730.208	1255.66	946.213	140.782	774.631	1175
AT4G20360.1	ATRAB8D, ATRABE1B, RABE1b - RAB GTPase homolog E1B	0.00423956	2.64185	130.94	3	1	1	1		45933.3	42748.2	40679.1	17457	27987.2	23095.7	11708.6	15890.2	5742.98	5332.91	15571	20664.1
AT2G45710.1	Zinc-binding ribosomal protein family protein	0.00458989	2.88768	50.55	1	1	1	1		11830.5	10586.3	12889.2	4241.98	8347.74	4071.46	3081.54	4131.88	1234.17	4563.93	1991.48	2993.14
AT3G52230.1	unknown protein	0.00463664	6.08639	20.69	1	0	1	1		14929.3	5891.83	12724.3	28697	4065.13	19682.9	1563.33	4242.35	343.537	408.747	3566.33	4004.03
AT1G68990.1	MGP3 - male gametophyte defective 3	0.00465427	2.72643	20.71	1	2	1	1		10355	4611.2	12228.2	16230.6	4551.82	14692.1	3183.13	2982.72	4192.99	3229.18	5573.49	3824.22
AT3G15060.1	AtRABA1g, RABA1g - RAB GTPase homolog A1G	0.00474908	3.07909	25.74	0	0	1	1		803.057	368.011	905.284	176.459	418.333	283.697	138.33	134.481	220.304	205.833	108.822	151.878
AT3G56610.1	unknown protein	0.00500694	3.89421	28.83	1	0	1	1		1665.73	429.496	1347.4	670.645	521.611	654.887	356.479	319.982	55.8262	64.3415	250.134	311.604
AT1G52360.1	Coatomer, beta' subunit	0.00502056	5.22003	69.21	1	0	1	1		1496.05	2264.05	1138.2	6703.56	787.094	5894.81	678.198	820.253	308.404	527.686	452.201	715.874
AT4G39460.1	SAMC1, SAMT1 - S-adenosylmethionine carrier 1	0.0053631	2.12076	103.17	0	1	1	1		21139	43999.9	17315.3	28524.9	24541	19536.9	17494	17411	6351.94	12776.2	7838.4	11242.3
AT5G43960.1	Nuclear transport factor 2 (NTF2) family protein with RNA binding (RRM-RBD-RNP motifs) domain	0.00553331	2.38003	64.31	2	3	1	1		31313.1	45228.6	33946.1	19641.6	27308	14736	8348.22	7187.05	8057.31	8162.44	19416.9	21169
AT3G44340.1	CEF - clone eighty-four	0.00667577	2.42359	46.88	10	4	1	1		7846.73	6077.04	8637.3	8477.5	6377.61	10436.7	5856.61	6215.57	2991.71	2420.74	1013.94	1246.09
AT3G57390.2	AGL18 - AGAMOUS-like 18	0.00767436	2.45	25.15	1	0	1	1		3366.26	1551.04	2628.88	1343.51	1797.78	678.787	803.511	765.784	884.806	615.157	884.771	685.252
AT5G64270.1	splicing factor, putative	0.00787403	2.32027	85.4	5	26	1	1		4371.89	10144.8	4272.85	12236.2	5969.1	8935.81	5735.73	3629.25	3039.38	1632.29	3445.12	2313.61
AT3G25520.1	ATL5, PGY3, OLI5, RPL5A - ribosomal protein L5	0.00801778	2.11185	114.45	0	1	1	1		6308.89	5782.56	5715.09	6201.55	2455.71	5215.61	2090.41	1968.22	1145.14	2105.85	3201.25	4489.89
AT4G22690.1	CYP706A1 - cytochrome P450, family 706, subfamily A, polypeptide 1	0.00838957	2.19857	84.04	4	1	1	1	AT4G22710.1	7932.18	15479.6	7426.44	12348.4	8546.05	7205.39	4191.57	3109.42	1648.8	3122.5	7015.45	7719.69
AT2G28780.1	unknown protein	0.00845715	3.31898	22.19	3	3	1	1		50694.5	24072.3	54325.3	89641.5	17834.1	89800.3	23991.7	24027	6644.21	9325.39	16677.6	17667.7
AT1G04820.1	TUA4, TOR2 - tubulin alpha-4 chain	0.00877954	2.31265	188.28	1	0	3	1		38059.7	25829.6	35074.8	26345.5	22719.4	35131.8	12026.7	16506.6	4639.27	4111.29	15096.4	26819.1
AT4G31480.1	Coatomer, beta subunit	0.00889047	2.11058	149.54	5	2	2	2	AT4G31490.1	50452.2	68565.7	58641.1	86621.3	64163.5	74471.1	8931.24	43620.6	22368.5	28555.7	42900.7	44525.2
AT3G05910.1	Pectinacetylesterase family protein	0.00894215	2.19315	37.01	1	2	1	1		3206.31	2513.88	3315.63	3797.3	1944.25	3932.81	1859.56	2092.98	1450.48	1978.99	653.406	495.788
AT2G37620.1	ACT1, AAc1 - actin 1	0.00914618	2.07469	32.03	0	0	1	1		21092.5	21570.2	19993.9	40977.9	16867.2	36301.5	13882.1	15724.3	7248.41	6173.91	15753.8	16796.7
AT5G03650.1	SBE2.2 - starch branching enzyme 2.2	0.0092	2.73811	92.59	1	4	2	1	AT2G36390.1	55244	20756.6	45728	60323.9	22477.4	51012.6	20996.5	19740.2	5284.36	5880.36	20232.3	21194.4
AT5G10630.1	Translation elongation factor EF1A/initiation factor IF2gamma family protein	0.00930421	2.25967	134.21	4	1	2	1		12448.1	4877.24	15055.2	6797.84	8483.77	6783.78	6649.91	6689.65	2913.69	2109.18	2804.95	2927.34
AT1G29310.1	SecY protein transport family protein	0.00972334	2.55497	61.67	1	1	1	1		3515.76	8529.96	4157.72	8962.23	7025.58	9761.8	5102.68	5190.42	930.064	1625.68	1389.66	2181.67
AT2G22780.1	PMDH1 - peroxisomal NAD-malate dehydrogenase 1	0.010072	2.72839	76.31	1	0	1	1		41614.5	27291.6	38170.7	90337.7	20916.2	75171.7	21316.1	20569.8	8362.47	9808.11	23394.5	24122.7
AT4G35000.1	APX3 - ascorbate peroxidase 3	0.0101743	2.04861	32.95	0	0	1	1		4449.63	2529.71	5117.85	2845.41	2638.53	2829.04	3334.68	2586.32	904.092	1047.08	1003.95	1086.84
AT3G55130.1	ATWBC19, WBC19 - white-brown complex homolog 19	0.0103574	2.08952	24.59	2	2	1	1		66441	24002.5	49759	66136	28182.1	51364	34121.8	31162.4	20368.9	19486.5	13438	18240.9
AT3G59020.1	ARM repeat superfamily protein	0.0105418	2.86754	62.02	7	2	1	1		2351.57	3365.87	6973.24	10936.9	2752.77	9145.82	2552.66	2300.99	1241.25	2139.16	2166.53	1988.47
AT1G79280.1	NUA, AtTPR - nuclear pore anchor	0.0107883	3.27573	187.7	10	3	3	2	AT1G79280.2	26618.1	8384.84	29410.5	47607.1	9691.61	44459.1	8994.95	11271.8	5612.65	6452.29	9382.73	9013.59
AT5G24450.1	Transcription factor IIIC, subunit 5	0.0113504	2.04589	20.73	2	0	1	1		7449.56	6434.71	6533.86	5454.88	4094.09	3861.11	3346.25	3433.66	1255.91	1080.93	4131.67	3286.32
AT5G52140.1	RING/U-box superfamily protein	0.0121533	2.19021	21.55	1	0	1	1		4421.41	2021.91	4921.22	5858.12	2933.34	6373.36	3885.39	2290.78	1186.32	1125.3	1422.91	2201.99
AT1G16460.1	ATRDH2, ATMST2, MST2, ST2, STR2, RDH2 - rhodanese homologue 2	0.0129011	4.88443	47.22	2	0	1	1		2941.79	645.974	3037.31	2020.59	487.204	2050.63	291.324	628.778	47.385	43.5343	599.505	679.096
AT3G12580.1	HSP70, ATHSP70 - heat shock protein 70	0.0132152	2.17157	183.34	1	3	2	1	AT5G02490.1;AT1G56410.1;AT3G09440.1	17575.3	18112.6	14022.3	9461.93	7173.64	8707.01	6108.53	4149.62	2226.05	3730.56	8215.2	10131.6
AT1G54490.1	AIN1, EIN5, XRN4, ATXRN4 - exoribonuclease 4	0.0133277	2.2931	24.78	4	2	1	1		2437.13	1623.08	2893.2	3138.56	1922.47	3142.98	2438.76	2050.63	575.527	846.321	309.058	389.713
AT3G25470.1	bacterial hemolysin-related	0.0135071	2.43508	30	1	0	1	1		21747.6	5515.37	21757.5	15412.5	10352.7	8970.21	2849.76	5425.41	8879.92	3585.55	7599.07	6055.76
AT1G64740.1	TUA1 - alpha-1 tubulin	0.0143076	2.00111	157.6	1	0	3	1		7683.39	7304.7	9383.63	3836.63	6944.51	3085.7	4056.77	3724.54	1773.02	2355.97	3592.93	3605.49
AT1G52510.1	alpha/beta-Hydrolases superfamily protein	0.0144612	3.13119	49.5	6	1	1	1		11431.4	2955.07	8663.8	3489.91	3395.92	1570.46	1248.3	2411.62	1973.25	1372.49	1171.34	1885.19
AT4G12320.1	CYP706A6 - cytochrome P450, family 706, subfamily A, polypeptide 6	0.0146524	2.30793	31.72	4	2	1	1		4432.12	3047.79	1856.3	5467.18	4139.63	2554.84	3520.89	2832.86	694.991	802.086	625.945	838.014
AT5G54750.1	Transport protein particle (TRAPP) component	0.015457	2.09942	98.94	0	0	1	1		50045.9	40693.7	52449.6	118852	35804.1	99602.6	20940	50220.5	27247.7	31958.4	30981.1	27965.8
AT2G45070.1	SEC61 BETA - Preprotein translocase Sec, Sec61-beta subunit protein	0.0158918	2.39715	61.71	1	0	1	1		5787.79	2671.85	5094.46	12907.4	3831.07	7756.82	2730.72	2612.54	1453.34	1550.21	3958.15	3567.83
AT5G66550.1	Maf-like protein	0.0162724	2.35994	20.96	1	0	1	1		77720.6	62266.2	64053.2	69788.5	28591.1	45127.4	38239.6	27590.6	6397.1	8843.87	37410.7	28787.3
AT4G08850.1	Leucine-rich repeat receptor-like protein kinase family protein	0.0166425	3.3216	62.81	3	1	1	1		1858.49	2041.54	2000.1	8322.99	2015.31	7870.43	1699.35	1373.17	431.526	749.961	1285.03	1719.16
AT2G20580.1	RPN1A, ATRPN1A - 26S proteasome regulatory subunit S2 1A	0.0172111	3.36482	25.2	4	2	1	1		4466.03	845.381	2170.06	1147.42	1537.66	1942.14	268.397	303.701	46.7883	80.1326	1172.77	1726.82
AT4G29130.1	ATHXK1, GIN2, HXK1 - hexokinase 1	0.0175335	2.03914	60.04	1	2	1	1		5448.86	8419.37	4980.46	4747.27	4329.23	4277.24	2831.29	4022.95	921.115	940.922	4353.31	2722.54
AT1G80070.1	SUS2, EMB33, EMB177, EMB14 - Pre-mRNA-processing-splicing factor	0.0175678	2.03918	101.19	9	6	2	1		1958.26	1445.68	1932.9	3060.13	1247.5	3979.31	1375.97	1779.33	1351.49	699.187	800.528	674.501
AT3G45140.1	LOX2, ATLOX2 - lipoxygenase 2	0.017705	3.0585	118.22	3	2	1	1		29139.9	13590.6	23054.5	36807.3	13391.1	26473.4	15047.1	19989.6	7888.01	2177.56	648.047	827.044
AT4G11380.1	Adaptin family protein	0.0180099	2.56299	104.56	2	3	1	1		44358.2	31330.2	43563.6	82951.8	28958.8	68102.5	3710.26	33865.9	7737.81	10508.9	30821.6	30119.8
AT1G07110.1	F2KP, ATF2KP, FKFBP - fructose-2,6-bisphosphatase	0.0181137	6.77728	115.94	5	4	1	1		2713.86	1364.52	296.725	7374.6	1048.7	5362.61	84.1816	667.018	701.432	506.476	436.523	284.062
AT1G08360.1	Ribosomal protein L1p/L10e family	0.0182162	2.07413	57.12	0	0	1	1		4280.92	2947.24	5720.9	9080.57	2840.56	7721.06	3057.74	3075.27	1800.62	1552.74	3421.22	2805.64
AT4G20400.1	JMJ14, PKDM7B - JUMONJI 14	0.019107	2.12107	26.14	5	3	1	1		3778.15	4601.87	4057.09	6625.65	3813.44	10498.1	3155.14	4627.94	1181.44	1120.04	2614.08	3036.04
AT5G51120.1	PABN1, ATPABN1 - polyadenylate-binding protein 1	0.0192318	2.18955	117.99	0	1	2	1		90030.3	61167.4	60935	146912	51368.5	93468.6	37581.8	38981.1	32522.5	9892.06	41688.3	69464.4
AT5G02500.1	HSC70-1, HSP70-1, AT-HSC70-1, HSC70 - heat shock cognate protein 70-1	0.0194093	2.31669	138.4	0	2	2	1		8278.25	9877.78	7815.93	21977.6	8865.13	20035.9	1752.78	4552.31	3191.7	4359	9279.57	10037.3
AT1G01320.1	Tetratricopeptide repeat (TPR)-like superfamily protein	0.0205446	3.26689	48.07	14	7	1	1		13531.5	4098.38	8997.4	3560.46	3288.35	1616.47	1536.6	1422.07	1148.28	548.142	1638.67	4448.13
AT4G22240.1	Plastid-lipid associated protein PAP / fibrillin family protein	0.020834	2.51467	52.49	4	2	1	1		5444.97	2533.24	2685.61	3038.56	2236.67	1478.84	234.923	319.992	1261.42	1983.4	743.653	2383.11
AT2G34640.1	PTAC12, HMR - plastid transcriptionally active 12	0.020905	3.66807	89.29	0	2	1	1		31125.2	7583.95	11449.1	23100.3	3709.59	20783.6	2808.02	3154.45	3322.94	655.672	6156.72	10551.5
AT3G12050.2	Aha1 domain-containing protein	0.0213882	2.55799	86.23	0	0	1	1		17163.3	6949.97	11031.7	30874.4	9127.27	32991.2	6651.77	8906	4148.96	9586.62	4851.85	8129.36
AT3G46830.1	ATRAB11A, ATRABA2C, ATRAB-A2C, RAB-A2C, RABA2c - RAB GTPase homolog A2C	0.0218473	4.04521	83.7	0	0	2	1		1882.62	741.178	1644.48	5570.3	800.383	6358.42	507.147	951.299	388.237	426.95	757.516	1170.71
AT2G43680.1	IQD14 - IQ-domain 14	0.0219323	2.24449	21.19	25	11	1	1		11692.5	3797.75	8549.88	5744.23	4154.05	4023.29	3162.12	5741.63	1136.28	1099.41	3049.22	2724.59
AT1G11475.1	NRPB10, NRPD10, NRPE10 - RNA polymerases N / 8 kDa subunit	0.0223114	3.14746	23.88	0	0	1	1		35248.4	12774.9	41241.5	8071.96	16562.4	7933.13	1549.15	7224.47	7892.52	5839	7053.96	9149.02
AT3G51890.1	Clathrin light chain protein	0.0223319	2.46025	83.65	3	0	1	1		15064.7	5353.35	19664.8	22562	6444.76	20460.4	6353.42	5254.14	3754.07	3457.78	7480.09	10099.3
AT3G13300.1	VCS - Transducin/WD40 repeat-like superfamily protein	0.0224354	2.24613	88.62	7	7	1	1		3092.16	1072.97	2775.51	4953.98	1922.09	3825.87	1391.42	2325.4	1286.11	558.587	1078.09	1215.05
AT1G01160.1	GIF2 - GRF1-interacting factor 2	0.0226899	2.28429	38.16	4	2	1	1		1359.58	801.142	1273.3	1645.35	785.412	926.915	727.189	1009.84	138.948	96.4188	484.718	516.109
AT5G47690.1	binding	0.0231172	3.17632	77.68	4	5	1	1		490.301	605.917	451.745	2373.16	524.478	1513.98	410.506	403.061	104.19	77.5664	665.139	215.791
AT5G16270.1	ATRAD21.3, SYN4 - sister chromatid cohesion 1 protein 4	0.0241755	10.0822	66.27	1	6	1	1		260.017	249.253	207.383	3307.42	180.867	994.317	288.883	80.9433	0	32.9708	0	112.889
AT4G12590.1	Protein of unknown function DUF106, transmembrane	0.0243472	7.14025	60.2	0	2	2	2		738.323	766.177	935.415	9612.81	671.666	8423.25	1314.56	1350.74	158.256	54.0869	70.0196	14.0898
AT3G12780.1	PGK1 - phosphoglycerate kinase 1	0.0252493	2.52749	23.73	0	1	1	1		21191.5	10472.3	18947.6	33495.1	7838.78	35866.9	15729.6	13971	3941.19	8871.32	4229.04	3826.68
AT2G41430.1	ERD15, LSR1, CID1 - dehydration-induced protein (ERD15)	0.0257007	2.64358	96.99	2	0	1	1		68159.7	53064.5	74366.5	125136	58885.7	129007	44060.8	47196.4	43863.1	47624.4	5036	4617.04
AT1G04080.1	PRP39 - Tetratricopeptide repeat (TPR)-like superfamily protein	0.0257934	2.07685	120.7	3	2	1	1		8159.42	5692.24	7312.1	16379.1	4051.13	13966.5	6044.35	6012.08	3058.48	3151.04	3736.61	4749.69
AT1G78900.1	VHA-A - vacuolar ATP synthase subunit A	0.026738	2.30196	148.63	1	3	2	2		124657	98965.1	138842	299086	71140.5	319827	94763.2	95134.3	46309.8	53649.8	87258	80111.6
AT1G55020.1	LOX1, ATLOX1 - lipoxygenase 1	0.028662	6.81046	24.88	0	4	1	1		36.2394	120.763	21.9494	256.174	75.1098	421.112	10.3629	47.8063	0	51.2255	0	27.3577
AT2G47840.1	Uncharacterised conserved protein ycf60	0.0296842	2.13225	56.15	0	3	1	1		11542.7	21053.2	7818.43	25207.9	16183.7	19104	15096.5	9496.23	2196.98	3291.37	10608	6636.42
AT5G22950.1	VPS24.1 - SNF7 family protein	0.0301356	2.05465	130.08	0	0	1	1		15425.6	12344.6	13586.4	30896.6	7847.8	30712.7	11547	9641.72	10302.1	9814.53	7400.84	5226.93
AT3G11250.1	Ribosomal protein L10 family protein	0.0303427	2.43684	43.99	1	1	1	1	AT3G09200.2;AT2G40010.1	70982.1	32710.4	72778.6	29783.3	25600.5	32274.3	29079.2	31799.6	19814.8	19839.5	4030.5	3826.69
AT1G48120.1	hydrolases;protein serine/threonine phosphatases	0.0305137	3.20605	38.2	4	5	1	1		2947.25	1013.48	3382.15	6210.61	1040.21	6278.88	2268.88	1892.36	330.373	367.686	827.848	823.227
AT1G13090.1	CYP71B28 - cytochrome P450, family 71, subfamily B, polypeptide 28	0.0306733	3.9371	25.47	0	0	1	1		36.7368	312.635	97.2957	226.586	176.757	378.552	104.285	0	63.2087	0	143.024	1.52984
AT2G14740.1	ATVSR3, VSR3, VSR2;2, BP80-2;2 - vaculolar sorting receptor 3	0.0309859	2.45147	21.02	2	1	1	1		8581.43	7101.04	7971.25	1982.65	9101.74	4666.37	850.19	4015	802.528	2907.1	3161.57	4337.4
AT5G17990.1	TRP1, pat1 - tryptophan biosynthesis 1	0.0309943	2.45676	74.88	4	1	1	1		2672.8	4094.47	1934.37	9282.11	2954.78	7407.1	2742.35	2195.16	665.122	1130.36	2138.34	2666.45
AT5G14040.1	PHT3;1 - phosphate transporter 3;1	0.0319745	2.11931	87.81	7	1	1	1		107705	107055	126243	179303	116313	164918	8232.7	100605	52006.6	64080.6	73344	79936.1
AT3G27670.1	RST1 - ARM repeat superfamily protein	0.0324072	2.31077	20.3	5	4	1	1		17069.9	6975.44	21309.6	14456.5	9164.65	11666.8	9341.86	8345.42	1534.49	1056.73	6865.8	7754.42
AT5G06160.1	ATO - splicing factor-related	0.0326156	21.9216	87.85	0	2	1	1		2438.28	590.468	506.864	12952.7	78.5059	26859.4	485.01	0	502.493	993.477	0	0
AT4G25080.1	CHLM - magnesium-protoporphyrin IX methyltransferase	0.0331055	3.05376	46.12	0	1	1	1		1417.19	994.069	1376.43	4807.16	1051.71	4730.09	1901.08	1988.53	357.304	298.173	105.716	57.0545
AT5G01590.1	unknown protein	0.0333885	2.3204	34.17	3	3	1	1		1019.46	602.107	1575.32	1907.1	656.39	1365.35	869.402	1185.12	364.77	432.274	126.949	92.3884
AT5G43470.1	RPP8, HRT, RCY1 - Disease resistance protein (CC-NBS-LRR class) family	0.0341297	2.08485	59.44	1	0	1	1		2983.51	2102.44	2761.44	4001.64	2854.04	3234.96	1632.44	1858.3	374.44	228.428	2191.67	2318.71
AT1G33680.1	KH domain-containing protein	0.0343217	10.5696	70.47	1	6	1	1		2896.47	332.076	2665.32	6879.34	724.544	9950.41	0	817.843	0	283.8	805.135	311.686
AT2G07050.1	CAS1 - cycloartenol synthase 1	0.0349983	2.20783	51.2	3	1	1	1		5586.21	5869.47	6146.83	10393.4	4881.35	9604.99	4393.35	4797.97	502.253	746.859	4242.54	4558.7
AT2G03120.1	ATSPP, SPP - signal peptide peptidase	0.0357568	9.30954	44.9	0	2	1	1		38.7791	386.226	66.7773	998.006	207.84	2148.24	91.2731	7.90472	23.4081	3.07999	216.485	70.9593
AT1G60000.1	RNA-binding (RRM/RBD/RNP motifs) family protein	0.0358682	2.00735	27	0	1	1	1		18346	7941.42	20600.2	22292.4	9756.1	24440	14615.8	14475.4	7816.09	7181.33	3739.59	3670.49
AT5G17020.1	XPO1A, ATCRM1, ATXPO1, XPO1, HIT2 - exportin 1A	0.0358692	4.057	98.62	1	1	1	1		14598.3	12122.9	15392.8	79936.2	9479.14	69320.2	12058.3	11503	1953.73	2073.92	11842	10076.1
AT1G63680.1	ATMURE, PDE316, MURE - acid-amino acid ligases;ligases;ATP binding;ATP binding;ligases	0.0377138	2.08914	72.96	2	3	1	1		15174.1	5847.75	13342.7	20778	9469.5	19708.1	2661.65	5944.76	7581.38	2159.36	9705.8	12308.3
AT1G65010.1	Plant protein of unknown function (DUF827)	0.0378581	5.23213	37	5	3	1	1		6865.98	2385.37	7147.57	31240.1	2050.08	30201.2	1810.14	6384.12	946.137	1226.86	2092.82	2809.08
AT4G03130.1	BRCT domain-containing DNA repair protein	0.0381792	2.64158	24.98	9	3	1	1		5204.28	1021.87	2376.88	1592.48	1197.41	788.84	646.4	1333.51	1070.91	239.972	711.209	609.533
AT1G14650.1	SWAP (Suppressor-of-White-APricot)/surp domain-containing protein / ubiquitin family protein	0.0384529	2.01407	53.77	1	0	1	1		20580.6	16682.3	21606.4	41249.7	16531	41838.9	3371.18	22219.6	16393.7	17135.9	9492.37	10078.1
AT3G50500.1	SPK-2-2, SNRK2-2, SNRK2.2, SRK2D - SNF1-related protein kinase 2.2	0.0386523	2.0576	27.28	3	2	1	1		7608.17	4765.3	7062	5830.48	3605.74	4734.25	5133.8	4975.16	2621.33	2488.84	420.664	692.778
AT5G64160.1	unknown protein	0.039126	2.17434	59.19	0	0	1	1		6114.81	7156.06	5524.49	8342.01	1710.41	5496.35	817.282	1643.81	2217.69	3054.12	4185.7	3876.57
AT3G10300.2	Calcium-binding EF-hand family protein	0.0403808	4.64095	50.47	5	0	1	1		1763.25	267.555	2171.89	4778.89	645.27	4578.25	952.18	835.999	86.8655	194.984	354.477	636.317
AT4G19010.1	AMP-dependent synthetase and ligase family protein	0.0416571	5.56782	21.57	1	0	1	1		167.592	56.5498	209.145	178.528	9.62485	210.455	25.425	42.2009	48.9372	0	30.4348	2.41324
AT5G41790.1	CIP1 - COP1-interactive protein 1	0.0417742	2.1375	65.99	0	0	1	1		59403	18818.8	72580.9	49328.8	18420.9	46888.9	37462.9	33401.8	14151.7	13938.5	10789.5	14438.7
AT3G14710.1	RNI-like superfamily protein	0.043241	2.29708	26.44	6	1	1	1		358.377	386.57	456.194	1459.95	276.493	382.568	155.783	107.988	94.6952	169.638	446.892	470.384
AT5G10630.2	Translation elongation factor EF1A/initiation factor IF2gamma family protein	0.0441907	2.33512	63.66	4	1	1	1		5003.75	3162.88	5234.71	12982.3	4111.39	16811	3654.73	2068.03	3942.78	2419.95	4514.36	3658.66
AT4G12780.1	Chaperone DnaJ-domain superfamily protein	0.0445903	2.22302	121.93	7	2	1	1		11574.8	7410.62	12559.8	22599.5	3500.04	16430.3	3519.13	4825.96	4219.06	4681.3	8639.05	7437.36
AT4G31320.1	SAUR-like auxin-responsive protein family	0.0449029	2.48627	24.56	1	1	1	1		54266.3	10698.2	16659.2	49505.6	14416.4	27977.1	10895.9	14618.6	21620.4	4952.59	3671.24	14033.6
AT1G75370.1	Sec14p-like phosphatidylinositol transfer family protein	0.0451349	2.26118	22.3	3	2	1	1		793.656	464.494	1131.18	1080.67	448.993	1198.05	921.972	696.588	340.62	182.417	92.9045	28.4947
AT5G60230.1	SEN2, ATSEN2 - splicing endonuclease 2	0.0452958	2.61397	21.71	1	0	1	1		36855.2	16645.7	45699.9	36425.3	19708.6	29105.5	21686	17694.7	1013.89	526.437	15083.3	14554.9
AT3G42170.1	BED zinc finger ;hAT family dimerisation domain	0.0455248	2.23287	46.02	5	3	1	1		19700.9	5932.79	17792.7	18447.1	8683.19	13901.7	8095.56	15047.7	7911.56	4654.95	1081	1034.32
AT5G50920.1	CLPC, ATHSP93-V, HSP93-V, DCA1, CLPC1 - CLPC homologue 1	0.0459383	2.42518	85.49	1	3	1	1		41915.1	25675.6	48667.2	119801	22110	109592	33161.9	38262.8	19969.9	21607.5	18826.4	19814.4
AT4G00165.1	Bifunctional inhibitor/lipid-transfer protein/seed storage 2S albumin superfamily protein	0.0472213	2.12316	87.23	0	2	1	1		3383.94	3416.61	3464.44	8294.41	2602.46	7728.91	2879.61	2297.66	1362.06	469.179	2600.11	3998.8
AT3G01780.1	TPLATE - ARM repeat superfamily protein	0.0490657	2.41677	35.09	5	2	1	1		724.723	1156.02	1134.81	2872.28	850.676	2904.83	1476.18	1480.18	531.396	316.596	115.691	70.1367
AT1G20960.1	emb1507 - U5 small nuclear ribonucleoprotein helicase, putative	0.0497922	6.58273	30.25	4	5	1	1		1216.82	452.988	2098.65	204.44	64.2012	171.671	63.8338	293.069	218.732	63.7291	0	0

## Sheet: downreg in DD (active MKK5)
Table S11B. Differentially down-regulated proteins five hours after DEX treatment and PAPE enrichment										Normalized abundance
										DD						KR
Protein code	Description	Anova (p)	Max f change	Conf score	SP-Motif	TP-Motif	Peptide count	Peptides used for quant	Additional accession	replicate 1	replicate 2	replicate 3	replicate 4	replicate 5	replicate 6	replicate 1	replicate 2	replicate 3	replicate 4	replicate 5	replicate 6
AT5G19100.1	Eukaryotic aspartyl protease family protein	2.19603e-05	0.126333	50.4	1	1	2	1		49.9004	51.6186	49.9892	45.0685	105.209	83.8946	311.537	249.452	681.918	1085.34	380.901	343.748
AT3G44310.1	NIT1, ATNIT1, NITI - nitrilase 1	0.000193031	0.378254	67	2	3	1	1		3183.41	1471.21	1918.76	2114.13	2902.32	2704.23	6022.45	5382.39	4361.33	4897.41	9789.01	7336.99
AT3G05340.1	Tetratricopeptide repeat (TPR)-like superfamily protein	0.000656421	0.418451	21.28	2	1	1	1		472.251	706.202	725.618	503.496	1420.82	819.54	1925.11	1574.22	2421.93	1255.79	2208.33	1722.08
AT5G38470.1	RAD23D - Rad23 UV excision repair protein family	0.000677083	0.296715	26.13	1	2	1	1		915.435	1697.58	1692.55	2229.59	2132.77	2452.32	3705.24	4051.43	3443.46	8839.81	7939.62	9498.28
AT1G30470.1	SIT4 phosphatase-associated family protein	0.00114823	0.461238	198.95	9	1	2	2		48082.5	101762	40916.2	53981	89292.9	54246.4	103174	97801.2	166924	175618	153445	144860
AT3G08530.1	Clathrin, heavy chain	0.00120844	0.338524	110.63	8	5	3	3	AT3G11130.1	2685.49	7451.01	2158.5	3065.55	7437.9	1651.14	9239.74	10681.3	12483.4	9267.72	15931.2	14620.7
AT5G28500.1	unknown protein	0.00178063	0.470313	170.71	2	1	3	3		33635.8	59216.3	27664.5	21559.8	46616	21584.9	61258.4	51646.3	91416.8	86316.4	83572.1	72890.8
AT3G26410.1	TRM11, AtTRM11 - methyltransferases;nucleic acid binding	0.00192584	0.409401	26.29	0	1	1	1		20733.9	31028.3	14625	11794.5	30518.5	11026.8	31916.1	31789	49523.5	62315.9	58396.8	58503
AT5G53480.1	ARM repeat superfamily protein	0.00224062	0.19182	70.12	3	2	1	1		276.002	542.831	149.528	377.046	974.755	335.375	981.86	633.44	4459.14	2630.81	3163.87	1974.77
AT4G35450.5	AKR2 - ankyrin repeat-containing protein 2	0.00241836	0	36.48	1	2	1	1	AT4G35450.4;AT4G35450.1	0	0	0	0	0	0	98.9632	35.82	1536.65	1513.01	0	26.1032
ATCG00490.1	RBCL - ribulose-bisphosphate carboxylases	0.00270479	0.296448	268.99	2	2	3	3		16638.8	37295.8	13925	12111.1	31386.3	11162.6	38166.8	28027.4	126459	80274.3	80902.5	59462.2
AT3G18140.1	Transducin/WD40 repeat-like superfamily protein	0.00389828	0.391467	24.64	2	1	1	1		13458.5	34266	13219.7	7617.94	17734.9	10618.2	24581.1	22302.7	48946.2	58090	51532.7	42116.7
AT3G04770.2	RPSAb - 40s ribosomal protein SA B	0.00456321	0.454292	54.58	1	1	1	1		776.341	2906.83	927.187	1148.75	1919.49	1262.3	2337.38	2076.12	3044.33	3727.92	4066.73	4428.47
AT3G14850.2	TBL41 - TRICHOME BIREFRINGENCE-LIKE 41	0.00461958	0.427534	21.56	1	0	1	1		29429.8	89267.6	32443.1	20416.4	68501.1	22998	74174.7	68536.9	100909	130657	126176	114833
AT3G14415.1	Aldolase-type TIM barrel family protein	0.004744	0.390857	143.89	0	2	2	2	AT3G14420.1	4931.92	13920.7	5070.13	6402.43	16423	5236.6	14973.1	11887.6	21960.8	19462.6	35920.4	28797.6
AT1G12900.1	GAPA-2 - glyceraldehyde 3-phosphate dehydrogenase A subunit 2	0.00480982	0.291931	42.96	1	1	1	1	AT1G12900.2;AT3G26650.1	425.866	300.31	258.133	431.245	3407.33	2546.6	6724.42	4523.83	4235.03	3508.55	3917.46	2334.65
AT2G35550.1	BPC7, BBR, ATBPC7 - basic pentacysteine 7	0.00557201	0.441412	22.43	1	1	1	1		613.177	528.128	274.236	537.748	887.227	563.569	788.565	751.256	1330.43	1096.64	2173.97	1570.95
AT5G24300.1	SSI1, SSI, ATSS1 - Glycogen/starch synthases, ADP-glucose type	0.00559916	0.369913	33.49	1	2	1	1		2337.52	5262.22	2584.32	2019.7	4681.2	3505.47	4606.8	3992.52	8323.35	11874.8	12779.3	13545.5
AT3G15730.1	PLDALPHA1, PLD - phospholipase D alpha 1	0.00589412	0.457408	24.28	2	3	1	1		1407.18	3045.5	1611.28	1995.08	4140.92	1221.89	3767.04	2532.49	5310.64	6059.25	5653.7	6020.12
AT2G40510.1	Ribosomal protein S26e family protein	0.006155	0.390488	43.7	0	2	1	1		292.258	336.445	374.684	551.038	319.352	614.066	734.973	726.454	1945.64	1725.43	648.103	590.508
AT1G37130.1	NIA2, B29, NIA2-1, CHL3, NR, NR2, ATNR2 - nitrate reductase 2	0.0064699	0.348124	654.1	2	7	9	8		452168	928996	440106	180531	889960	159130	924742	858945	2.2236e+06	2.18148e+06	1.32999e+06	1.24506e+06
AT1G09130.1	ATP-dependent caseinolytic (Clp) protease/crotonase family protein	0.00654145	0.399466	69.7	4	1	1	1		1453.16	3563.7	1548.97	1823.56	5944.33	1099.37	3503.82	4375.97	6703.72	5785.76	8895.81	9369.23
AT5G09390.1	CD2-binding protein-related	0.0070918	0.431326	40.79	0	0	1	1		1489.75	3453.58	1218.85	1323.7	3114.88	1243.49	5128.14	3052.28	7226.7	6212.75	3040.96	2799.24
AT1G60940.1	SNRK2-10, SNRK2.10, SRK2B - SNF1-related protein kinase 2.10	0.00718426	0.441511	46.91	1	3	1	1		28473.3	73838.6	25781.2	17887	64142.3	15511.8	71004.1	55205.4	103655	118828	82955.2	79401.9
AT2G18410.1	unknown protein	0.0073083	0.489828	96.54	3	1	1	1		2171.01	3889.27	1963.32	2114.91	1395.21	1520.5	2665.09	3140.52	3731.72	4933.69	4515.27	7664.33
AT4G38970.1	FBA2 - fructose-bisphosphate aldolase 2	0.00791081	0.377172	148.31	2	2	3	3	AT2G21330.1;AT4G38970.2	9657.58	10315.7	10365.1	2878.84	12980.8	3377.86	14033.6	11221.9	25372.1	18505.8	33582.1	28725.6
AT1G51980.1	Insulinase (Peptidase family M16) protein	0.00873226	0.230166	60.66	2	2	1	1	AT3G16480.1	286.128	509.596	278.291	42.5049	1071.19	20.3248	1081.41	758.364	2155.31	1498.47	2441.64	1658.03
AT5G19860.1	Protein of unknown function, DUF538	0.00873777	0.479518	64.37	0	0	1	1		3956.3	8322.24	4379.46	2414.4	8803.51	3264.84	7608.76	7268.87	9523.88	10559.4	15944.1	14036.8
AT4G00450.1	CRP, CCT - RNA polymerase II transcription mediators	0.00915901	0.476341	38.12	12	5	3	3		1428.58	2611.84	1262.1	790.879	1566.76	566.832	2208.32	1689.42	4101.85	3327.76	2905.57	3038.3
AT1G18500.1	MAML-4, IPMS1 - methylthioalkylmalate synthase-like 4	0.00933822	0.442172	35.76	3	3	1	1	AT1G74040.1	2905.18	8012.23	3012.05	4005.85	8455.44	3635.2	11083.7	7626.37	20866.9	13581.3	7262.64	7484.78
AT5G20300.1	Avirulence induced gene (AIG1) family protein	0.00944089	0.461001	28.34	0	1	1	1		10776.4	17164	10676.5	9870.54	20988.1	10311.5	15464.2	15269.7	26902.2	30035.5	45756	39645.9
AT2G17150.1	Plant regulator RWP-RK family protein	0.00950696	0.460793	27.76	6	3	1	1		20133.4	35483.9	16742.7	7419.23	34176.4	9135.22	39609	30251	42007.6	63752.1	40737.8	50770.8
AT4G31720.1	TAFII15, TAF10, STG1 - TBP-associated factor II 15	0.0096923	0.454883	47.57	1	1	2	2		100877	214761	96348.9	33917.2	187428	51463.3	211232	191489	268767	337625	250311	246007
AT5G17850.1	Sodium/calcium exchanger family protein	0.0101757	0.374522	24.64	2	1	1	1		30228.4	51231.4	27734.6	15172.8	43159.8	13886.6	45676.2	32456.4	138416	70114.2	103085	94639.3
AT2G17240.1	unknown protein	0.0103813	0.430854	109.9	2	1	2	2		15121.7	22074.8	15413.6	6230.5	20728.8	5228.02	25205.2	25243.5	52943.9	45513.4	25870	22036.3
AT2G38040.1	CAC3 - acetyl Co-enzyme a carboxylase carboxyltransferase alpha subunit	0.0106386	0.26388	111.16	1	5	2	2		46297.1	65188.1	37165.1	13883.5	61576.5	8731.41	64698	62377.6	289911	264420	98740.3	102232
AT1G01100.1	60S acidic ribosomal protein family	0.0110437	0.417628	173.73	0	0	2	2		140368	217039	134503	97035.9	227513	79630.3	182910	160767	407957	592977	408220	392837
ATCG01110.1	NDHH - NAD(P)H dehydrogenase subunit H	0.0111603	0.293127	90.82	1	1	1	1		521.985	2700.66	408.676	441.971	1127.74	485.87	997.076	1280.12	3489.09	2790.2	5547.47	5296.85
AT3G08947.1	ARM repeat superfamily protein	0.012271	0.321115	97.14	7	0	1	1		2981.17	10744.3	3450.11	2996.98	8153.43	1613.41	7382.04	5370.11	25237.4	26349.6	15342.9	13553.8
AT3G56150.1	EIF3C, ATEIF3C-1, EIF3C-1, ATTIF3C1, TIF3C1 - eukaryotic translation initiation factor 3C	0.012292	0.199495	151.22	0	2	2	2		1290.21	876.057	1513.41	278.867	3274.83	467.436	2322.78	1989.25	20596.8	6171.04	4892.07	2629.6
AT3G18240.1	Ribosomal protein S24/S35, mitochondrial	0.0125368	0	24.89	5	0	1	1	AT4G21460.1	0	0	0	0	0	0	0	0	965.658	1958.74	174.712	127.72
AT1G01510.1	AN - NAD(P)-binding Rossmann-fold superfamily protein	0.0127166	0.188132	54.37	6	1	1	1		1315.41	472.353	1015.14	451.545	1217.36	680.694	3406.01	2815.43	15680.9	3146.32	1289.17	1049.77
AT5G66190.1	ATLFNR1, FNR1 - ferredoxin-NADP(+)-oxidoreductase 1	0.0128877	0.435276	97.06	1	0	2	2		5089.83	17005.3	5562.09	2994.94	14172.4	2829.74	11543.7	11446.6	17344.2	23893.8	24277.3	20975.2
AT1G33240.1	AT-GTL1, AT-GTL2, GTL1 - GT-2-like 1	0.0130763	0.314058	37.51	5	4	1	1		339.217	1880.79	379.769	439.713	1311.29	436.793	973.919	1270.89	3712.7	5276.57	2614.83	1395.32
AT5G51760.1	AHG1 - Protein phosphatase 2C family protein	0.0131094	0.124086	24.71	1	1	1	1		20745.7	31015.1	17804.5	2800.14	23360.3	2066.78	73412	44229.3	316519	297707	30554.7	25677.1
AT2G33770.1	UBC24, ATUBC24, PHO2 - phosphate 2	0.0132974	0.325777	23.86	0	2	1	1		5692.89	5502.96	3854.08	3713.03	6839.55	2177.25	5247.26	4508.47	19427.3	13847.9	20387.8	21853.5
AT5G56030.1	HSP81-2, ERD8, HSP90.2, AtHsp90.2 - heat shock protein 81-2	0.0138114	0.490393	87.3	2	0	2	1	AT5G56000.1	3302.15	12204.6	3296.98	5245.42	16349.1	6513.8	14501.8	11059.9	18973.7	22401	16359.9	12365.7
AT3G44620.1	protein tyrosine phosphatases;protein tyrosine phosphatases	0.0141081	0.0611529	40.11	1	1	1	1		110.672	8.69139	0	272.323	0	0	265.339	408.192	2322.9	3311.5	45.6045	51.4819
AT2G47810.1	NF-YB5 - nuclear factor Y, subunit B5	0.0141768	0.346663	67.74	1	0	1	1		2785.07	3347.37	1891.42	853.951	3753.28	822.006	3610.46	2593.19	13436.1	8420.25	5439.17	5308.2
AT1G77760.1	NIA1, GNR1, NR1 - nitrate reductase 1	0.0142293	0.20648	84.05	3	7	2	1		1117.83	323.433	1077.86	188.752	1013.09	358.074	466.974	1253.33	4516.6	6268.81	3766.65	3482.72
AT5G47700.1	60S acidic ribosomal protein family	0.0142405	0.416903	145.78	0	0	2	1		61848.4	105965	69514.2	46395.4	117798	35871.9	97159.6	73120.7	196774	317136	194544	170413
AT2G39730.1	RCA - rubisco activase	0.0145016	0.40877	511.34	0	0	11	7	AT2G39730.2	35326.5	66739.7	31665.8	27782.7	58252.4	27986.2	45329.7	42280.6	106156	104386	156914	151029
AT5G35360.1	CAC2 - acetyl Co-enzyme a carboxylase biotin carboxylase subunit	0.0146223	0.233849	115.24	2	0	2	2	AT5G35360.3	1471.16	2987.43	1039.89	2184.93	1969.58	860.29	2530.98	1293.6	12965.1	12092.6	6745.73	9329.47
AT2G40840.1	DPE2 - disproportionating enzyme 2	0.0149387	0.445847	74.8	0	1	1	1		4484.16	11615	2941.5	3740.08	8342.04	2963.31	7531.95	6254.86	13912.6	12540	20627.3	15585.8
AT4G22670.1	AtHip1, HIP1, TPR11 - HSP70-interacting protein 1	0.0154961	0.394125	609.58	0	1	6	6		403724	689114	350872	226478	556418	154340	476485	427313	1.34188e+06	1.6276e+06	1.13836e+06	1.02944e+06
AT3G54890.1	LHCA1 - photosystem I light harvesting complex gene 1	0.0157072	0	38.54	0	0	1	1		0	0	0	0	0	0	207.316	47.2878	4133.03	1227.43	0	0
AT1G49240.1	ACT8 - actin 8	0.0157325	0.488418	33.16	1	0	1	1		238.179	235.288	335.711	157.456	454.623	242.903	462.008	355.013	1198.85	566.78	428.863	395.734
AT3G51310.1	VPS35C - VPS35 homolog C	0.0159057	0.153431	67.55	1	1	1	1		0	547.85	8.15794	0	857.747	105.003	566.113	382.998	1738.83	1303.02	3135.3	2772.39
AT5G28850.2	Calcium-binding EF-hand family protein	0.0159429	0.401484	38.56	2	1	1	1	AT5G28850.1	846.466	3623.42	1687.88	1175.61	3332.89	648.383	2924.33	2104.6	4240.15	4423.3	7885.06	6604.65
AT3G63460.1	transducin family protein / WD-40 repeat family protein	0.0166657	0.493676	52.41	4	6	1	1		35863.5	35736.7	51415.3	16577.7	74877.6	18213	122386	105470	66748.7	64596.6	61328.4	50799
AT1G06190.1	Rho termination factor	0.0167664	0.430002	44.41	4	0	1	1		2004.63	1296.05	2695.68	2314.24	2117.78	2027.66	5542.43	3483.78	8192.81	7293.36	2157.32	2297.72
AT5G40670.1	PQ-loop repeat family protein / transmembrane family protein	0.0169263	0.41129	21.43	2	0	1	1		24286.5	45480	30867	5799.46	45195.5	7882.05	61568.9	69201.2	88436.3	85524.1	43115.9	39983.7
AT2G19120.1	P-loop containing nucleoside triphosphate hydrolases superfamily protein	0.0171008	0.447629	32.57	1	5	1	1		7674.97	15713.1	6856.89	1611.34	16925.7	3389.76	24953.8	13810.5	18550	19629.9	20061.3	19546.1
AT1G10940.1	ASK1, SNRK2-4, SNRK2.4, SRK2A - Protein kinase superfamily protein	0.0176627	0.489719	53.57	1	3	1	1	AT1G10940.2	11692.3	31502.1	15080.4	12367.3	28543.4	6876.15	27338.3	23844.8	49624.6	57668.1	32024.9	26075.9
AT3G45190.1	SIT4 phosphatase-associated family protein	0.0177349	0.341149	56.1	12	0	1	1		713.711	8891.68	1477.25	5983.35	8085.43	2828.96	9224.57	5497.54	21150.1	21445.8	13016.7	11683.3
AT1G64330.1	myosin heavy chain-related	0.0177581	0.478398	29.21	0	0	1	1		8443.44	12053	7911.83	2592.09	10904.1	2715.87	14254.6	9890.67	15629.9	25058	14418.4	14018.8
AT3G58090.1	Disease resistance-responsive (dirigent-like protein) family protein	0.0180425	0.422507	20.1	0	0	1	1		3102.81	3280.77	3224.09	1404.02	2904.83	1987.45	2781.56	2954.93	8947.28	4490.57	10010.3	8457.24
AT4G27870.1	Vacuolar iron transporter (VIT) family protein	0.0183158	0.478266	51.5	2	3	1	1		5384.79	7768.14	5515.48	1559.78	7389.18	1194.4	8895.62	8884.54	11647.1	12192.1	9203.26	9419.45
AT4G35300.1	TMT2 - tonoplast monosaccharide transporter2	0.0184877	0.398859	54	4	1	1	1		5412.81	12259.3	5555.7	4846.2	9783.41	3517.23	6580.79	7254.49	21318.2	21795.6	22927.9	23855.5
AT5G42270.1	VAR1, FTSH5 - FtsH extracellular protease family	0.0188072	0.464089	24.69	2	2	1	1		281.583	469.74	205.145	296.203	658.878	247.063	747.478	751.438	339.8	488.774	1411.51	912.285
AT3G08580.1	AAC1 - ADP/ATP carrier 1	0.0191143	0.472017	187.92	1	1	1	1		7853.56	31403.9	7436.24	11624.9	23145.3	6325.32	20020.8	15609.5	39477.3	34431.1	41896.4	34552.4
AT3G06550.1	O-acetyltransferase family protein	0.0191715	0.322806	25.7	5	1	1	1		860.906	2669.87	854.957	94.9641	2262.9	202.726	3005.44	2233.87	4516.24	6977.49	2454.45	2331.08
AT1G01960.1	EDA10 - SEC7-like guanine nucleotide exchange family protein	0.0192481	0.0266438	28.62	9	1	1	1		0	40.7442	0.0662452	74.035	57.9741	0.630067	43.2454	179.785	3140.37	3033.57	85.7283	27.251
ATCG00120.1	ATPA - ATP synthase subunit alpha	0.0204138	0.291009	147.17	2	0	2	2		3258.86	5437.99	1278.32	994.977	2718.95	1438.6	2691.61	2669.63	5270.15	12344.3	15204.2	13803.8
AT4G33200.1	XI-I, ATXI-I, XI-15 - myosin, putative	0.0207419	0.40715	24.37	7	2	1	1		3396.49	4700.93	2130.16	3024.69	4829.68	2522.61	3403.59	3386.08	12770.3	14155.7	9129.69	7761.43
AT3G02090.1	MPPBETA - Insulinase (Peptidase family M16) protein	0.0208365	0.207518	47.1	4	1	1	1		267.5	490.184	342.71	140.92	768.716	48.8737	779.219	334.387	655.827	1071.5	3352.05	3728.58
AT4G34730.1	ribosome-binding factor A family protein	0.0214465	0.254625	77.22	0	1	1	1		7260.19	24328.6	2894.21	841.135	19508.3	1405.57	27752.9	23910.1	74230.5	70746	12466.2	11760.4
AT3G11930.1	Adenine nucleotide alpha hydrolases-like superfamily protein	0.021468	0.200845	24.31	1	0	1	1		0	192.373	0	0	394.594	254.809	226.307	245.257	803.571	1025.69	743.775	1146.57
AT1G04530.1	TPR4 - Tetratricopeptide repeat (TPR)-like superfamily protein	0.0217724	0.212137	48.55	3	0	1	1		837.898	1656.19	956.717	998.127	1823.65	486.057	2719.15	2519.7	9641.76	14215.4	1472.5	1291.3
AT1G56340.2	CRT1, CRT1a, AtCRT1a - calreticulin 1a	0.0224133	0.237453	38.27	0	1	1	1	AT1G56340.1	2044.38	7455.42	2361.13	707.158	8322.3	809.121	3752.8	2929.22	18977.3	26278	21016.8	18430.2
AT1G11990.1	O-fucosyltransferase family protein	0.0229072	0.438192	21.49	3	2	1	1		12834.1	48423.9	12328.3	7025.88	39734.7	6148.89	23223.3	27916.3	53998.5	67283.2	57800.3	58455.1
AT3G22960.1	PKP1, PKP-ALPHA - Pyruvate kinase family protein	0.023134	0.449469	86.02	3	3	1	1		1508.68	2101.73	1519.22	2007.39	2522.58	1412.25	1673.39	1738.02	6205.24	5136.5	5445.15	4434.88
AT1G20620.1	CAT3, SEN2, ATCAT3 - catalase 3	0.0241324	0.389587	48.61	1	3	1	1		19010.1	30386	16608	17241.9	30329.1	10487.7	20657.5	19477.1	52930.3	51998.9	85284.6	88098.4
AT1G64500.1	Glutaredoxin family protein	0.0241757	0.289409	168.75	0	1	1	1		18485.3	71168.4	17265.6	2348.08	67047.4	3131.12	55327.2	57605.5	204844	193745	57462.8	51058.1
AT4G38510.1	ATPase, V1 complex, subunit B protein	0.0246629	0.399686	222.1	0	3	2	2	AT1G20260.1	22811.3	48889.3	19802.3	16981.8	45131.5	15600.5	32010	29199.9	55991.7	58361	125826	121986
AT1G62750.1	ATSCO1, ATSCO1/CPEF-G, SCO1 - Translation elongation factor EFG/EF2 protein	0.0249672	0.403856	45.99	1	2	1	1		955.967	402.013	750.722	604.756	2231.35	1660.89	4460.8	2988.03	3815.61	944.818	2730.4	1416.93
AT5G12110.1	Glutathione S-transferase, C-terminal-like;Translation elongation factor EF1B/ribosomal protein S6	0.0255167	0.448237	71.25	0	0	1	1		10000.2	14923.3	15646.3	2184.58	12759.5	1944.1	24175.3	21596.9	26844.2	25046.4	13488.2	17035.4
AT3G11460.1	Pentatricopeptide repeat (PPR) superfamily protein	0.0258056	0.0708818	22.17	1	1	1	1		398.217	312.685	149.322	109.039	77.7409	42.7013	485.837	370.095	6425.5	7512.99	200.629	378.499
AT4G35410.2	Clathrin adaptor complex small chain family protein	0.0263118	0.472296	37.31	1	0	1	1	AT2G17380.1	6587.24	8618.52	6103.54	3319.77	8105.36	3046.19	7720.51	7914.26	19503.1	23441	8297.96	8882.12
AT1G06030.1	pfkB-like carbohydrate kinase family protein	0.0264633	0.414777	21.3	1	0	1	1		6864.92	18755.8	5703.37	803.076	14276.6	1428.81	15294.3	13520.2	22060.7	26774.8	21686	15985.2
AT2G21390.1	Coatomer, alpha subunit	0.0265527	0.290273	135.87	6	6	2	2	AT1G62020.1	10094.3	20934.3	7004.89	12998.1	12561.3	10980.6	9483.49	11257.1	63249.9	62705.5	56475.7	53736.4
AT4G09650.1	ATPD - ATP synthase delta-subunit gene	0.0265908	0.447029	56.94	0	0	1	1		92959.4	137414	87253.6	16502.2	100623	11746.4	147985	119393	201663	179548	191901	158325
AT3G48110.1	EDD1, EDD - glycine-tRNA ligases	0.0271591	0.186127	21.8	5	2	1	1		0	0	0	0	310.281	0	38.4473	0	322.255	125.443	889.445	291.448
AT3G60750.1	Transketolase	0.0271974	0.421179	62.24	3	6	2	2	AT2G45290.1	6076.58	6580.53	5326.88	2121.32	6593.6	2160.35	7739.35	4702.73	8725.1	8103.67	22939.4	16309.8
AT1G20020.1	ATLFNR2, FNR2 - ferredoxin-NADP(+)-oxidoreductase 2	0.0282993	0.423372	40.38	0	2	1	1	AT1G20020.3	572.229	2233.55	572.048	1051.05	1675.39	254.347	1216.63	1136.75	2600.96	3853.16	3384.5	2826.94
AT5G10460.1	Haloacid dehalogenase-like hydrolase (HAD) superfamily protein	0.0285475	0.16452	43.17	1	0	2	1		2552.96	2132.23	2870.59	902.478	2044.96	1042.7	3452.74	3305.35	28917.3	28831.3	2918.9	2753.86
AT5G06700.1	TBR - Plant protein of unknown function (DUF828)	0.0292084	0.27282	21.73	8	5	1	1		568.516	2017.96	1538.08	311.194	2491.49	171.835	1511.08	860.482	4592.9	4924.29	8038.62	6093.74
AT1G56240.1	AtPP2-B13, PP2-B13 - phloem protein 2-B13	0.0302442	0.43636	20.17	2	0	1	1		27880.3	23066.2	30652.5	3819.93	26497.4	4076.72	33354	36470.6	50425	78177.3	33392.5	34000.2
AT2G38230.1	ATPDX1.1, PDX1.1 - pyridoxine biosynthesis 1.1	0.0316978	0.465443	31.78	1	1	1	1		2181.86	1860.01	907.493	929.449	2883.99	339.283	1578.6	2151.45	3627.57	2998.71	4554.69	4644.72
AT5G62910.1	RING/U-box superfamily protein	0.0320746	0.449565	26.12	1	0	1	1		339.104	607.356	352.309	356.047	1586.25	1222.59	2437.2	1549.28	2766.2	1611.29	837.362	727.513
AT1G34220.1	Regulator of Vps4 activity in the MVB pathway protein	0.032206	0.126085	77.61	6	5	1	1		136.163	222.49	1013.44	215.638	810.926	316.151	409.554	1162.27	10793.7	7560.31	625.165	980.524
AT4G04640.1	ATPC1 - ATPase, F1 complex, gamma subunit protein	0.0324714	0.00983134	22.11	4	1	1	1		32.7009	0	89.6478	0	128.638	56.509	218.495	209.315	18251.9	12480.1	34.8746	82.5131
AT1G14850.1	NUP155 - nucleoporin 155	0.0327139	0.450396	49.6	14	2	2	2		353.666	174.592	207.215	45.5073	734.038	159.268	494.289	308.917	1090.82	801.376	569.078	452.885
AT5G58870.1	ftsh9 - FTSH protease 9	0.03279	0.282033	26.32	4	1	1	1		1353.52	2186.23	2074.4	53.3602	4059.06	21.1739	2994.03	4252.18	5739.96	8966.19	4579.82	8030.21
AT3G44590.1	60S acidic ribosomal protein family	0.0328399	0.122897	25.87	0	0	1	1		732.95	595.676	162.263	78.6559	499.136	90.8883	759.13	206.386	6601.83	7399.87	597.482	2007.43
AT5G54380.1	THE1 - protein kinase family protein	0.0328677	0.421643	20.35	4	1	1	1		8588.39	15014	8713.95	3191.7	12386.8	2038.73	11416	8108.65	36448.9	23338.5	17298.2	21816
AT4G24190.1	SHD, HSP90.7, AtHsp90.7, AtHsp90-7 - Chaperone protein htpG family protein	0.0329657	0.472739	31.68	3	1	1	1		261.625	1044.58	93.7304	267.591	1209.11	347.445	1446.97	941.41	1958.63	940.139	770.996	761.863
AT5G49020.1	ATPRMT4A, PRMT4A - protein arginine methyltransferase 4A	0.0331162	0.380159	92.94	3	1	2	1	AT5G49020.2	395.873	1381.95	177.738	334.823	480.689	40.5846	696.295	429.894	1371.83	1339.71	1833.72	1724.57
AT2G44710.1	RNA-binding (RRM/RBD/RNP motifs) family protein	0.0333237	0.496282	31.18	3	2	1	1		2814.24	1838.15	2492.74	4533.78	1338.01	3873.47	5626.58	3488.71	7440.63	10805.9	3312.22	3359.82
AT1G52380.1	NUP50 (Nucleoporin 50 kDa) protein	0.0343586	0.089801	65.13	1	2	1	1		681.115	799.836	764.648	297.541	879.176	398.693	3346.52	4011.37	16821.2	17372.4	609.517	388.669
AT2G02740.1	ATWHY3, PTAC11, WHY3 - ssDNA-binding transcriptional regulator	0.0343966	0.0381555	34.34	3	0	1	1	AT1G14410.1	117.046	24.9969	48.7995	116.333	156.419	0	51.9727	204.211	5530.25	5513.29	650.235	200.187
AT3G44110.1	ATJ3, ATJ - DNAJ homologue 3	0.0355621	0.393249	108.77	2	0	2	2		34386.5	71689.1	28614.8	8803.74	64467.4	6551.12	39281.6	37861.1	118158	152349	104267	93572
AT5G53170.1	FTSH11 - FTSH protease 11	0.03712	0.477832	26.01	2	2	1	1		2049.41	14560.5	2520.71	3438.8	10122.9	2516.12	4947.88	7271.84	17850.8	13078.6	15202	15332.5
AT2G15980.1	Tetratricopeptide repeat (TPR)-like superfamily protein	0.0373517	0.445659	26.19	3	1	1	1		2508.31	237.658	1863.63	2146.7	1759.88	1104.17	1460.54	3855.63	5110.09	4373.09	3435.23	3352.26
AT3G01870.1	Plant protein of unknown function (DUF946)	0.0373786	0.472498	25.89	2	0	1	1		921.109	974.746	1131.24	431.471	1106.25	445.448	861.978	782.389	2037.96	3200.73	2266.7	1453.99
AT1G59760.1	RNA helicase, ATP-dependent, SK12/DOB1 protein	0.0375724	0.379416	23.56	2	2	1	1		26685.6	39452.7	29110	823.563	31237.2	2684.82	63657.8	55086.8	42262.2	77244.8	50341.9	54021.9
AT4G11740.1	SAY1 - Ubiquitin-like superfamily protein	0.0381122	0.377149	80.5	4	1	2	2		24653.2	24200.9	23122.2	7954.36	27218.8	5124.33	18733.1	16081.3	82774.7	69479.4	55059.3	55563
AT5G17920.1	ATCIMS, ATMETS, ATMS1 - Cobalamin-independent synthase family protein	0.0381908	0.169667	96.46	2	0	2	1		181.212	402.966	137.779	136.525	890.707	74.2331	222.448	224.273	1409.39	1148.8	1654.5	6087.63
AT3G48600.1	SWIB complex BAF60b domain-containing protein	0.0385713	0.468076	21.6	1	0	1	1		927.783	1563.88	1049.13	142.527	1839.57	667.283	3245.07	2128.03	1963.63	1604.07	2989.02	1294.89
AT5G37990.1	S-adenosyl-L-methionine-dependent methyltransferases superfamily protein	0.0387136	0.0301421	22.06	2	0	1	1		396.025	111.033	503.716	5.30124	331.825	0	2817.41	2048.35	24120.7	15488.1	134.725	108.943
ATCG00480.1	ATPB, PB - ATP synthase subunit beta	0.0389655	0.351583	98.16	2	0	1	1		103803	159431	87766	47904.6	155402	34927.8	92539.1	94789.4	221082	223512	549739	494285
AT2G13360.1	AGT, AGT1, SGAT - alanine:glyoxylate aminotransferase	0.041426	0.396099	47.27	3	2	1	1		6584.03	12508.5	6959.77	1113.38	14323.5	1223.04	7804.44	7525.36	19257.7	19822.2	26709	26713.2
AT3G01500.2	CA1 - carbonic anhydrase 1	0.0415887	0.044601	29.45	2	0	1	1		575.2	493.577	471.663	211.877	884.082	207.541	1788.61	5514.45	35638.2	20153.9	307.999	360.858
AT5G48960.1	HAD-superfamily hydrolase, subfamily IG, 5'-nucleotidase	0.0416887	0.437056	21.44	2	2	1	1		2285.42	799.294	1844.3	4159.27	1317.8	2218.38	2856.27	5370.3	8708.31	7567.5	2184.02	2198.86
AT3G50770.1	CML41 - calmodulin-like 41	0.0423655	0.397868	48.64	2	1	1	1		1826.07	3561.84	2010.95	190.03	3815.17	274.292	3392.8	2991.31	7976.06	8464.7	3252.95	3274.55
AT4G23040.1	Ubiquitin-like superfamily protein	0.0425549	0.312124	22.91	3	2	1	1		1456.99	2028.26	1887.2	335.603	2758.71	337.639	1395.33	1124.48	8078.71	7337.39	5790.63	4481.48
AT5G59730.2	ATEXO70H7, EXO70H7 - exocyst subunit exo70 family protein H7	0.0435466	0.328597	31.45	4	4	1	1		6635.83	3354.19	4742.33	500.771	5831.89	531.525	7418.72	5430.31	20936.1	20289.6	3195.19	8453.41
AT1G70320.1	UPL2 - ubiquitin-protein ligase 2	0.0438725	0.444569	93.62	16	4	2	1		20426.2	29443.1	15897.3	1594.59	28969	1867.79	31325	26715.5	46698.2	53648	32363.4	30133.5
AT3G20350.1	unknown protein	0.0442896	0.205872	23.04	5	1	1	1		286.404	1575.93	209.191	0	1161.76	0	897.781	606.28	4791.57	5141.77	2027.76	2240.13
AT1G15820.1	LHCB6, CP24 - light harvesting complex photosystem II subunit 6	0.0478944	0.155659	32.5	0	2	1	1		84.6085	190.288	108.228	327.849	137.901	124.128	191.678	208.986	3057.37	2281.78	263.766	247.291
AT3G53340.1	NF-YB10 - nuclear factor Y, subunit B10	0.0479039	0.348179	27.95	1	0	1	1		138.554	193.44	119.186	155.349	142.18	63.9991	116.71	127.422	200.595	815.353	517.146	556.939
AT2G42590.2	GRF9, GF14 MU - general regulatory factor 9	0.048527	0.345183	36.09	0	0	2	2	AT2G42590.1	530.867	1543.6	165.952	204.428	1037.23	190.185	549.563	402.177	3422.15	1711.33	2513.81	2039.55
AT1G76180.1	ERD14 - Dehydrin family protein	0.0488017	0.215251	71.6	0	1	1	1		1283.92	0	403.386	0	1115.09	0	547.482	3096.93	7575.78	1187.06	400.844	211.099
AT3G25860.1	LTA2, PLE2 - 2-oxoacid dehydrogenases acyltransferase family protein	0.0490498	0.472978	21.54	3	3	1	1		1746.48	2907.5	1593.88	1251.24	1787.4	1433.38	2110.67	2347.88	1567.22	3067.11	6984.81	6586.94

## Sheet: all detected proteins
sum of all proteins from PAPE enrichment of Col-0 DD and KR after 5h DEX							Normalized abundance
							DD						KR
Proteincode	Description	Anova (p)	Max f change	Conf score	Peptide count	Peptides used for quant	replicate 1	replicate 2	replicate 3	replicate 4	replicate 5	replicate 6	replicate 1	replicate 2	replicate 3	replicate 4	replicate 5	replicate 6
AT1G21130.2;AT1G21110.1	O-methyltransferase family protein	1.62205e-09	13.5993	70.02	1	1	4274.93	6169.07	4647.03	5561.78	5847.72	5657.34	568.571	327.864	417.106	354.865	252.495	443.77
AT1G07000.1	ATEXO70B2, EXO70B2 - exocyst subunit exo70 family protein B2	8.43501e-07	2.25465	75.03	1	1	5457.15	5069.62	6068.56	4892.92	5383.03	5037.77	2609.06	2659.78	2380.94	2532.12	2293.87	1676.78
AT4G32285.1;AT2G25430.1	ENTH/ANTH/VHS superfamily protein	1.23913e-06	2.80386	290.35	4	3	25977.1	23911.2	32941.3	24282.3	31899	34078	12227.8	13331	8460.84	9415.77	8739.03	9557.84
AT5G52650.1;AT4G25740.2	RNA binding Plectin/S10 domain-containing protein	1.35178e-06	1.56252	272.66	3	3	230116	243270	225966	208796	270838	252518	145894	155687	144381	166368	157252	146568
AT1G28280.1	VQ motif-containing protein	1.55691e-06	2.72312	69.97	1	1	59010.5	60621.2	53248.7	52831.2	58057.3	61018.5	14657.1	18332.8	18904.1	20443.2	25626	28651.6
AT4G35450.1;AT4G35450.4	AKR2, AFT, AKR2A - ankyrin repeat-containing protein 2	6.19607e-06	1.40927	266.1	5	5	194653	188354	227274	184209	199841	180366	129741	144339	141366	130976	141203	145927
AT5G46290.1;AT5G46290.2	KASI, KAS1 - 3-ketoacyl-acyl carrier protein synthase I	1.7952e-05	1.37585	746.69	13	13	447644	452486	536377	506636	470856	469151	354415	354160	325801	317759	393183	350224
AT4G14400.2;AT4G14400.1	ACD6 - ankyrin repeat family protein	2.13363e-05	10.4731	50.14	1	1	4395.09	3314.17	6239.52	6288.43	2578.77	4607.57	352.892	366.637	95.1274	669.363	735.005	399.45
AT1G80070.1;AT4G38780.1	SUS2, EMB33, EMB177, EMB14 - Pre-mRNA-processing-splicing factor	3.29529e-05	2.10566	151.46	4	3	8815.37	8616.79	7952.83	7434.95	11107.9	11804	5176.15	5097.35	4392.57	3166.55	4193.51	4441.57
AT3G04180.1	RmlC-like cupins superfamily protein	3.39994e-05	3.48336	25.57	1	1	6632.25	6741.41	7342.04	5840.55	5037.11	5445.84	2376.86	2748.49	1279.78	1220.21	2079.97	927.877
AT1G19350.3;AT1G19350.1	BES1, BZR2 - Brassinosteroid signalling positive regulator (BZR1) family protein	6.45352e-05	1.8872	40.64	1	1	13326	14818.4	12808.9	12526.1	9126.22	8963.53	23794.9	21051.5	24640	25433	21830.5	18315
AT1G06400.1	ARA2, ATRABA1A, ATRAB11E, ARA-2 - Ras-related small GTP-binding family protein	7.29366e-05	1.36894	213.65	3	2	10931.6	11285.4	13073	11661.2	12729.1	13744	9903.96	8282.84	8461.7	9274.11	8272.84	9440.25
AT3G25150.2;AT3G25150.1	Nuclear transport factor 2 (NTF2) family protein with RNA binding (RRM-RBD-RNP motifs) domain	7.84215e-05	1.55501	54.84	2	1	34725.1	39196.2	26723.3	30536.2	29785.7	28773.5	17304.6	19999.7	21287.7	19496.5	21391.4	22538.5
AT5G24110.1	WRKY30, ATWRKY30 - WRKY DNA-binding protein 30	7.93442e-05	24.4704	50.93	1	1	18652.7	21598.3	8743.9	7818.62	7717.99	6712.22	380.655	658.335	1172.92	556.609	103.326	39.5834
AT4G35300.2	TMT2 - tonoplast monosaccharide transporter2	8.91477e-05	1.28073	115.94	3	3	109502	104181	112830	108018	104081	100826	126507	125518	148886	153841	133713	130484
AT3G28380.1	PGP17 - P-glycoprotein 17	0.000117941	1.57937	26.73	1	1	16086.5	14530.4	17833.1	15773.7	20869.7	12442.1	26111	26846.7	23963	24723.1	28341	24059.9
AT5G19770.1	TUA3 - tubulin alpha-3	0.00012637	1.53273	1972.08	25	5	1.3768e+06	1.3545e+06	1.62592e+06	1.30614e+06	1.34108e+06	1.32275e+06	1.01626e+06	1.05221e+06	696746	811605	976476	879630
AT5G04110.1	GYRB3 - DNA GYRASE B3	0.000145325	1.95946	28.67	1	1	16128.1	13420.2	16282.2	13910.1	15058.5	12602.4	9983.5	9132.66	7428.44	7521.21	5174.62	5364.37
ATCG00170.1	RPOC2 - DNA-directed RNA polymerase family protein	0.000149061	2.57512	49.31	1	1	1397.94	1516.01	1052.94	1354.67	871.48	1122.75	666.993	559.37	440.583	575.807	311.893	286.307
AT5G61210.1	SNAP33, ATSNAP33, SNP33, ATSNAP33B - soluble N-ethylmaleimide-sensitive factor adaptor protein 33	0.000172476	1.87876	25.91	1	1	15826.5	14906.6	11158.9	10261.6	15333.4	15911.3	6837.75	9598.8	5949.63	7928.56	7931.77	6143.6
AT5G10470.1;AT5G65460.1	KCA1, KAC1 - kinesin like protein for actin based chloroplast movement 1	0.000176942	1.42003	530.29	9	9	183389	171257	154686	149158	183883	174923	113396	114867	102055	111116	136254	138700
AT5G60980.2;AT5G60980.1	Nuclear transport factor 2 (NTF2) family protein with RNA binding (RRM-RBD-RNP motifs) domain	0.000187979	1.50813	79.17	2	2	60928.2	58722.3	47952.1	45199.7	62454.3	64249.8	41541	40431.9	34032.3	39432.8	35430.1	34250.1
AT3G10950.1	Zinc-binding ribosomal protein family protein	0.000191849	2.77357	43.12	1	1	1831.93	2227.38	2751.79	2176.8	4126.56	3733.91	879.037	869.015	1608	1176.57	746.63	795.364
AT4G22690.1	CYP706A1 - cytochrome P450, family 706, subfamily A, polypeptide 1	0.000201469	1.58716	273.5	6	6	37662.7	40202.7	58874.1	46399.8	53209.3	44772.5	34478.3	30979.1	27130.1	25935.6	29661.5	28938
AT5G11040.1	TRS120, AtTRS120 - TRS120	0.000201631	1.42379	303.86	5	5	33354.1	32853.8	36010.9	34804.2	38506.8	39913.5	23718.4	31412.8	21512.8	23123	24709.3	26840.9
AT3G03710.1	RIF10, PNP - polyribonucleotide nucleotidyltransferase, putative	0.000205747	1.53989	161.02	3	3	75845.6	76145.8	85540.4	87356.4	81366.8	92434.8	101413	106428	133353	156332	132618	137783
AT5G54690.1	GAUT12, LGT6, IRX8 - galacturonosyltransferase 12	0.000267062	1.39313	43.24	2	1	14786.1	15249.6	19384.7	16676.4	14939.8	14743.6	20801.7	21561.4	19337.8	21816.9	24789.7	25126.3
AT5G38470.1	RAD23D - Rad23 UV excision repair protein family	0.000317384	5.06383	54.9	2	2	756.89	1457.74	1343.8	1860.82	1487.66	2069.38	3058.48	3397.32	8748.66	14374.6	6890.66	8984.71
AT1G07110.1	F2KP, ATF2KP, FKFBP - fructose-2,6-bisphosphatase	0.000344738	1.20004	714.13	9	8	401309	411522	432782	372222	358039	384327	307344	324022	315793	348346	329953	341307
AT4G38550.1	Arabidopsis phospholipase-like protein (PEARLI 4) family	0.000345062	1.6742	1495.67	19	19	887942	858812	634799	638080	962861	850436	484200	507884	565971	538712	383260	406681
AT3G42170.1	BED zinc finger ;hAT family dimerisation domain	0.000358239	1.35216	688.3	11	11	239512	234157	261615	205345	238515	223351	166689	176659	140202	170173	190586	192915
AT1G72390.1	unknown protein	0.000443406	4.2535	23.56	1	1	6587.88	5546.95	5559.59	3143.27	2277.58	1676.61	1390.9	699.298	781.68	1008.14	1353.57	594.993
AT1G64710.1	GroES-like zinc-binding dehydrogenase family protein	0.000469896	1.59962	114.47	2	2	11675	11211.9	14578	9771.19	14667.6	11416.4	7721.29	9187.31	8466.92	7699.12	6936.54	5824.57
AT2G33800.1	Ribosomal protein S5 family protein	0.000498639	1.58219	47.76	1	1	12411.9	10348.7	8326.13	7778.81	10791.1	9992.83	6114.22	7345.45	5144.88	5610.39	6331.35	7154.18
AT2G47110.1;AT2G36170.1;AT3G09790.1	UBQ6 - ubiquitin 6	0.000515046	1.43742	116.54	1	1	46046.4	48403.3	48000.8	44551	47485.2	44497.6	29435.9	35143.3	25863.5	26955.8	36319.8	40368.4
ATCG00190.1	RPOB - RNA polymerase subunit beta	0.000536328	1.69122	66.05	1	1	11574	9418.71	13539.6	12782.3	16969.1	17011.2	7789.5	7198.82	8170.99	9532.55	7360.27	8016.76
AT3G44340.1	CEF - clone eighty-four	0.000568241	1.87891	164.82	4	2	8681.86	10020.1	9770.75	10485.6	9155.39	10400.3	6858.04	6912.97	5515.81	5061.5	3240.01	3554.16
AT1G64740.1	TUA1 - alpha-1 tubulin	0.000592483	1.5772	1452.13	18	3	115705	112428	169894	115035	110067	97262.9	76042.2	74025.2	62548.2	73794.8	86235.6	84106.9
AT2G39930.1	ISA1, ATISA1 - isoamylase 1	0.000685595	1.17509	510.73	11	11	347200	333317	362846	330817	335382	345352	300072	284663	264866	270154	310198	318773
AT3G57290.1	EIF3E, TIF3E1, ATEIF3E-1, INT-6, ATINT6, INT6 - eukaryotic translation initiation factor 3E	0.00080277	1.32291	644.97	11	11	252173	246009	308267	275080	330710	293956	228375	231254	184188	205520	222655	217736
AT5G11770.1	NADH-ubiquinone oxidoreductase 20 kDa subunit, mitochondrial	0.00108603	1.64829	35.53	1	1	3320.96	3332.63	3741.11	3997.67	4237.49	4067.74	2892.76	2579.43	2622.84	1480.23	2426.1	1769
AT5G51120.1;AT5G51120.2;AT5G51120.3	PABN1, ATPABN1 - polyadenylate-binding protein 1	0.00113354	2.34076	150.51	4	4	154521	137330	111886	96225.2	242041	179651	69529.3	70675	57114.3	36461.1	65133.7	94827.9
AT1G66080.1	unknown protein	0.00115177	1.61009	66.4	1	1	3893.07	5570.95	3162.94	3005.43	3607.16	4137.22	2620.12	2676	2161.54	2142.18	2736.59	2182.5
AT2G32240.1	unknown protein	0.00118806	2.28288	22.31	1	1	6953.59	8172.62	4052.66	5009.75	5604.23	6308.35	3215.28	2290.84	1379.76	1837.94	2832.81	4257.27
AT5G19220.1	ADG2, APL1 - ADP glucose pyrophosphorylase large subunit 1	0.00132706	1.32473	322.85	6	5	44080.1	44972.6	46767	42743.6	39408.8	40889.4	54823	50255.7	55787.5	48362.8	64891.5	68801.8
AT4G34490.1	ATCAP1, CAP 1, CAP1 - cyclase associated protein 1	0.00139123	1.93595	76.02	2	2	8907.07	8531.9	9464.36	5946	12295.6	12377.1	6196.91	6610.09	3519.33	4128.22	5062.03	4195.93
AT2G10940.1	Bifunctional inhibitor/lipid-transfer protein/seed storage 2S albumin superfamily protein	0.0014366	1.54105	163.53	3	3	439375	444725	701762	517436	438035	483592	284434	295024	308376	283786	400326	390953
AT1G33680.1	KH domain-containing protein	0.00160092	1.67798	224.69	4	3	16788.5	16130.8	15360.9	10422.3	19823.1	22107.1	10638.7	10466.1	8033.07	10727.1	10720	9387.41
AT3G05910.1	Pectinacetylesterase family protein	0.00213925	1.65708	178.97	2	2	20638	15150.9	14388.6	10154.4	19362	14331.3	11238.6	10315.5	10268.9	7726.11	8526.95	8665.47
AT1G69120.1	AP1, AGL7 - K-box region and MADS-box transcription factor family protein	0.00214268	1.42081	26.79	1	1	15280	14934.8	20698.5	21436.1	12941.7	16073.9	24094.6	26792.1	20976.3	25989.9	22361.3	23806.4
AT1G64330.1	myosin heavy chain-related	0.00214864	1.30892	340.95	5	5	95678.6	87961.5	87063.4	84574.8	80486	75292.8	101738	94303.3	117688	139401	108785	107020
AT2G20790.1;AT2G20790.2	clathrin adaptor complexes medium subunit family protein	0.00216434	1.3079	189.92	4	4	131478	129694	160833	132529	119505	142515	182163	166092	176110	221667	155830	166108
AT3G17390.1	MTO3, SAMS3, MAT4 - S-adenosylmethionine synthetase family protein	0.00228207	1.51942	361.64	4	3	270001	238388	198865	215629	215005	184980	134854	132873	114094	115050	186002	187770
AT3G16630.1	ATKINESIN-13A, KINESIN-13A - P-loop containing nucleoside triphosphate hydrolases superfamily protein	0.00228376	2.11875	22.38	1	1	1828.98	1676.72	1667.85	2378.62	2562.54	1661.83	846.341	643.629	874.487	1868.43	464.51	860.857
AT5G12250.1	TUB6 - beta-6 tubulin	0.00234783	1.50146	1380.5	21	2	320812	319653	302353	254802	270918	248822	225226	243363	142190	142010	185812	205190
AT4G28470.1	RPN1B, ATRPN1B - 26S proteasome regulatory subunit S2 1B	0.0023626	1.30002	329.47	7	4	15827.7	16863.7	19722.9	16947.5	21258.5	18173.4	14818.1	16489.1	11991.7	12821.6	13111.8	14453.5
AT5G24370.1	Plant invertase/pectin methylesterase inhibitor superfamily protein	0.00256546	3.18193	22.03	1	1	2271.18	1427.21	2425.99	3047.26	1059.08	667.888	632.073	425.711	416.45	714.24	844.702	391.982
AT4G13520.1	SMAP1 - small acidic protein 1	0.00270014	1.52447	73.62	1	1	146811	152165	141643	119523	119726	121186	212523	206927	210127	281254	156375	153979
AT3G19895.1	RING/U-box superfamily protein	0.00284629	3.43451	21.43	1	1	12820.1	16149.4	4958.78	4458.24	8893.64	8666.92	4731.3	5370.4	1223.6	1336.82	1925.43	1702.15
AT4G32760.1	ENTH/VHS/GAT family protein	0.00286364	1.40271	154.16	2	2	19003.9	22692.1	18202.5	18164.2	19169.1	19026.9	18343.8	15530.1	9984.05	12742.1	13166.6	13114.7
AT2G26340.1;AT2G26340.2	unknown protein	0.00293589	1.25108	50.5	1	1	8424.02	9585.63	10371.7	9912.15	9836.16	8756.66	6706.16	7878.7	6588.97	8948.85	8097.63	7249.55
AT1G13360.1	unknown protein	0.00294175	1.67496	164.33	3	3	28274.5	28470.9	38503.9	28710.1	29426.9	30215.9	47242.7	48341.4	68769.7	69322.2	38315.2	35534.6
AT4G11420.1	EIF3A, ATEIF3A-1, EIF3A-1, ATTIF3A1, TIF3A1 - eukaryotic translation initiation factor 3A	0.00296257	1.4857	403.28	5	5	164529	155814	217467	161180	152508	152899	103012	106980	80784.7	101949	145985	137334
AT2G17680.1	Arabidopsis protein of unknown function (DUF241)	0.0030296	1.75351	21.33	1	1	11405	12571.1	6371.26	8825.92	7394.89	7131.3	6322.93	5819.25	4261.89	3725.85	4583.84	5910.25
AT5G60380.1	Protein of Unknown Function (DUF239)	0.00303378	1.57382	22.13	1	1	2786.98	2810.59	3281.64	2459.66	2410.56	3004.65	2248.25	1561.48	1860.27	1594.73	1087.7	2293.04
AT1G03630.1	POR C, PORC - protochlorophyllide oxidoreductase C	0.00317347	1.25532	192.47	4	4	96343.8	103214	124920	117511	93776.5	87172.9	80709.7	82316.5	81791.4	83218.3	84509.3	83692.5
AT1G37130.1	NIA2, B29, NIA2-1, CHL3, NR, NR2, ATNR2 - nitrate reductase 2	0.00336892	1.57502	1832.2	29	27	2.26848e+06	2.277e+06	2.89602e+06	2.79653e+06	2.32319e+06	2.11281e+06	2.97467e+06	2.85246e+06	5.03733e+06	5.05277e+06	3.62043e+06	3.57427e+06
AT5G35630.1	GS2, GLN2, ATGSL1 - glutamine synthetase 2	0.00340991	1.59036	616.69	11	9	398724	365110	609919	540014	308642	265666	677869	622331	637554	720811	672451	625913
AT2G47400.1	CP12-1, CP12 - CP12 domain-containing protein 1	0.00350356	1.77061	120.79	2	1	15170.9	15754.3	28213.4	18720.2	14156.9	14575.1	25713.9	20646.5	33815.1	44477.4	33873.5	30203.7
AT3G09840.1;AT3G53230.1;AT5G03340.1	CDC48, ATCDC48, CDC48A - cell division cycle 48	0.00369888	1.49441	262.79	5	5	36957.9	35076.2	40449.5	27354.9	23598.4	23513.8	19503.9	19732.6	19832.8	21217.5	23535.9	21277.6
AT2G22780.1	PMDH1 - peroxisomal NAD-malate dehydrogenase 1	0.0037196	1.88117	150.51	2	2	116553	112340	85667	74483	143459	141566	71425.9	66348.1	33448.4	44131.5	71846.2	71123.6
AT5G64270.1	splicing factor, putative	0.00381866	2.7014	27.07	1	1	1338.99	1721.88	3892.89	2534.72	4190.66	3466.13	1841.69	1081.67	549.656	615.119	1299.4	959.283
AT4G17740.2	Peptidase S41 family protein	0.0039596	2.31276	20.29	1	1	5415.78	2663.66	2230.82	2325.16	1731.9	1409.58	2823.49	6192.27	6409.45	6412.85	7569.75	7080.42
AT3G08710.1	ATH9, TRX H9, TH9 - thioredoxin H-type 9	0.00397129	1.81963	52.2	1	1	3187.48	2949.32	3772.08	4855	4004.91	3359.5	2649.57	2685.58	1239.2	1139.93	2096.24	2350.32
AT2G13900.1	Cysteine/Histidine-rich C1 domain family protein	0.00421766	2.91168	25.32	1	1	2406.2	1697.3	1611.73	1899.08	3477.23	4020.12	905.046	587.028	243.461	534.092	1053.62	1866.76
AT5G42930.1	alpha/beta-Hydrolases superfamily protein	0.00440843	1.71079	24.56	1	1	90980.4	88813.1	82823.2	72278.6	110284	104994	55999	57662.4	29576.3	37612.6	68303	72437
AT3G06400.1;AT3G06400.3;AT5G18620.1	CHR11	0.00459362	1.48678	94.07	2	2	107816	111631	85640.9	67412.6	69482.1	72992.4	59440.7	64219.4	45899	64972.1	53355.5	58483.9
AT1G03080.1	kinase interacting (KIP1-like) family protein	0.00478126	1.88673	28.6	1	1	3614.18	2805.8	3251.98	3957.53	6368.56	4966.39	2751.25	2343.14	3041.35	1643.28	1331.74	2120.86
AT1G10760.1	SEX1, SOP1, SOP, GWD1, GWD - Pyruvate phosphate dikinase, PEP/pyruvate binding domain	0.00534655	1.31678	193.01	3	3	32014.2	31557.8	39026.3	34029.3	43771.6	41810.1	30046.4	29758.2	21884.8	27134.6	30076.9	29850.6
AT5G19850.1	alpha/beta-Hydrolases superfamily protein	0.00536596	1.5243	35	1	1	6164.29	6764.48	8419.14	7650.83	8557.53	8414.05	6024.88	7361.37	3382.5	4866.53	4157.73	4365.25
AT1G26340.1	B5 #6, ATCB5-A, CB5-A - cytochrome B5 isoform A	0.00538413	1.32205	117.52	2	2	41667.1	47369	50482.5	48566.6	53460.3	49774.9	38373	40430.4	28128.3	29455.1	41777.8	42190.4
AT2G33150.1	PKT3, PED1, KAT2 - peroxisomal 3-ketoacyl-CoA thiolase 3	0.00541273	2.56464	20.83	1	1	5216.91	7316.23	2908.79	3894.73	4562.72	6737.63	3831.38	3635.13	845.482	1438.55	1308.12	887.261
AT1G06410.1	ATTPS7, TPS7, ATTPSA - trehalose-phosphatase/synthase 7	0.00547134	1.35602	245.59	6	5	32804.5	34939.5	31300.4	29405.4	41773.4	48573.6	26840.2	29080.7	25039.3	28884.9	24979.1	26527.7
AT5G43960.1	Nuclear transport factor 2 (NTF2) family protein with RNA binding (RRM-RBD-RNP motifs) domain	0.00559568	2.39774	138.69	3	1	29843.9	32285.8	44381.5	26119.3	18721.4	14087.9	7974.23	6793.94	7696.59	7813.72	18506.7	20213
AT5G61040.1	unknown protein	0.00560008	1.37792	69.53	1	1	7076.23	7747.35	7343.71	5006	4810.92	5803.91	9016.45	8897.75	6959.67	8658.8	9186.58	9349.6
AT5G57870.2	eIFiso4G1 - MIF4G domain-containing protein / MA3 domain-containing protein	0.00583822	1.55732	334.45	5	5	41835.8	44651	44022.4	38047.6	71159.5	64231.9	37760.6	37414.8	34779.8	31450.6	28123.1	25644.6
AT2G14720.1;AT2G14740.1;AT3G52850.1	VSR4, VSR2;1, BP80-2;1, MTV4 - vacuolar sorting receptor 4	0.00603831	1.26889	323.37	7	7	70265.2	74121.7	57165	58332.9	70855.7	59142.2	56623.9	59052.4	51408.5	51647.2	43085.9	45444
AT1G61250.1	SC3 - secretory carrier 3	0.00622029	2.43627	82.36	1	1	17315.4	13552.3	14199.9	10530.7	27683.2	24302.7	9950.54	12777.8	4291.91	2686.1	6645.78	7807.19
AT2G24020.2;AT2G24020.1;AT4G30620.1	Uncharacterised BCR, YbaB family COG0718	0.00622238	1.26257	429.63	8	7	38539.8	37953.2	48819.5	46045	56249.1	41839.5	35464.1	34471.1	37078.4	38029.2	35298.1	33070.6
AT5G03650.1	SBE2.2 - starch branching enzyme 2.2	0.00622618	1.32157	1606.37	29	23	985167	1.01764e+06	1.13197e+06	1.09396e+06	1.45769e+06	1.44013e+06	931380	960585	783979	825702	955991	934850
AT4G04020.1	FIB - fibrillin	0.0063422	1.24119	467.08	6	6	183984	182732	181924	136738	171015	182362	127069	146164	119570	156462	142976	144665
AT5G08770.1	unknown protein; Has 30201 Blast hits to 17322 proteins in 780 species: Archae - 12; Bacteria - 1396; Metazoa - 17338; Fungi - 3422; Plants - 5037; Viruses - 0; Other Eukaryotes - 2996 (source: NCBI BLink).	0.00640075	1.37317	25.74	1	1	16735.4	17208.8	25363.2	18701.7	26164	23309	16329.5	16953.6	14237.3	16579	14715	14023.3
AT5G41950.1	Tetratricopeptide repeat (TPR)-like superfamily protein	0.00672602	1.22593	424.18	6	6	917309	869569	1.02259e+06	731693	737996	702454	1.01374e+06	1.02951e+06	1.00145e+06	1.06849e+06	1.0181e+06	975849
AT5G20190.1	Tetratricopeptide repeat (TPR)-like superfamily protein	0.00676873	1.72811	53.96	1	1	10109.9	11857.6	11773.5	6610.17	5635.37	6657.43	4076.05	5023.12	4393.42	6024.7	4645.84	6300.28
AT3G53340.1	NF-YB10 - nuclear factor Y, subunit B10	0.00681749	2.13392	27.95	1	1	214.035	267.08	379.522	249.569	473.747	149.393	316.302	517.902	507.39	901.686	663.207	792.339
AT5G51070.1	ERD1, CLPD, SAG15 - Clp ATPase	0.00708075	1.33621	325.77	7	6	83479.7	87690.5	124007	106242	82713.6	78468.9	64909.8	68606.3	61502.3	69226.5	77395.5	79402.7
AT1G31330.1	PSAF - photosystem I subunit F	0.00716321	1.50829	124.61	2	2	34273.4	34500.3	35403.2	32476.2	23728	20072.6	18168.4	20944.1	15845.8	17426.5	23684.9	23571.5
AT2G34590.1;AT1G30120.1	Transketolase family protein	0.00720423	1.56988	291.48	4	4	111817	107126	152191	113231	86130	70908.8	129666	132601	200367	218127	161247	164919
AT4G04320.1;AT4G04320.2	malonyl-CoA decarboxylase family protein	0.00720942	1.30391	115.62	3	3	19881.5	19233.7	28940.3	22326.1	21603.6	24475.1	17872.5	16035	17493.1	21009.7	17463.9	14780.8
AT5G24490.1	30S ribosomal protein, putative	0.00730938	1.26412	499.3	4	4	3.20054e+06	3.42686e+06	4.28185e+06	3.65202e+06	3.38764e+06	3.77361e+06	3.74663e+06	4.03978e+06	4.97181e+06	5.26583e+06	4.99388e+06	4.44184e+06
AT3G19290.1	ABF4, AREB2 - ABRE binding factor 4	0.00739833	1.87229	49.86	1	1	7479.79	8971	6303.63	4965.42	5970.66	4674.85	6246.86	4487.18	2761.35	1905.12	2437.19	2653.41
AT5G18230.1	transcription regulator NOT2/NOT3/NOT5 family protein	0.00748603	1.20392	119.32	2	2	95710.9	98695.5	104702	87338.3	84793.4	72646.2	116216	110045	107549	114662	102757	103569
AT4G34480.1	O-Glycosyl hydrolases family 17 protein	0.00755926	1.69064	26.35	1	1	3548.03	3708.01	6371.42	4639.67	5760.34	4931.25	2409.43	3214.86	4106.31	2244.26	3460.5	1693.5
AT3G61440.1;AT3G61440.2	ATCYSC1, ARATH;BSAS3;1, CYSC1 - cysteine synthase C1	0.00807185	1.60086	70.13	2	2	2326.27	2753.21	2841.97	2901.64	1314.31	2194.67	3516.84	3876.36	3185.68	2898.62	4660.43	4805.7
AT4G15802.1	HSBP, AtHSBP - heat shock factor binding protein	0.00824079	1.84979	40.98	1	1	10154	11628.5	5465.96	7506.98	13761.7	11061.1	7603.58	5613.97	6848.77	3399.07	4244.01	4498.72
AT4G36250.1	ALDH3F1 - aldehyde dehydrogenase 3F1	0.0082633	1.44372	123.35	3	3	10457.6	11723.6	11452.9	12281.5	15293.3	15705.3	9608.54	10285.9	6016.22	7244.75	10778.8	9340.62
AT3G03960.1	TCP-1/cpn60 chaperonin family protein	0.00834686	1.13672	172.71	4	4	26356.2	24069.4	27759.3	29381.1	27830.9	28324.2	27915.5	30627	31708.5	33831.2	29955.4	32067
AT4G31490.1;AT4G31480.1	Coatomer, beta subunit	0.00840984	1.24116	1359.54	19	19	490458	500357	687844	599757	587828	570813	486251	488361	379398	448760	484517	481938
AT3G11250.1	Ribosomal protein L10 family protein	0.008568	1.27664	596.65	8	4	302555	293254	224284	229935	204185	283285	190083	212927	182842	207201	199409	211870
AT4G17560.1	Ribosomal protein L19 family protein	0.00920337	1.51599	109.74	1	1	32286.6	22854.3	28036.9	26679.9	21290.5	19750.6	29512.9	32156.3	40410.4	57884.6	36808.3	31989.1
AT3G01780.1	TPLATE - ARM repeat superfamily protein	0.00927155	1.90595	110.37	3	3	28315	32808.4	45962.2	38166.2	49741.5	46664	36926	31729.3	10487.8	11480.9	17908.2	18259.1
AT3G13300.1	VCS - Transducin/WD40 repeat-like superfamily protein	0.00951022	1.14228	512.33	7	5	202386	205577	228863	209133	215146	209397	208429	208861	172865	174574	173279	174248
AT1G79280.3;AT1G79280.2	NUA - nuclear pore anchor	0.00987751	2.41953	436.34	11	2	128218	134402	66261.4	62172.5	112215	97467.6	55024.6	70223.5	52131.4	42526.2	15373.6	13007.6
AT5G39210.1	CRR7 - chlororespiratory reduction 7	0.0100457	1.28805	108.98	1	1	14505.4	12442.2	20279.6	16559.6	13818.8	16539.6	16726.2	18966.9	21554.7	22495.3	20534.9	20986.1
AT3G53130.1	LUT1, CYP97C1 - Cytochrome P450 superfamily protein	0.0100983	1.40442	84.23	2	2	9598.65	10325.4	13115.3	11316.1	15365.6	13235.5	11869.3	9841.37	6899.07	7682.63	7732.43	7923.21
AT5G18110.1	NCBP - novel cap-binding protein	0.0101878	1.51434	30.45	1	1	9435.26	8044.63	10795.4	11295.7	15920.7	14557.6	8757.78	8215.04	5503.93	8096.73	8411.16	7272.76
AT2G37620.1	ACT1, AAc1 - actin 1	0.0102242	2.05023	456.96	6	1	19932.7	19007.5	19228	16386.6	39028.5	35756.4	13265.8	15221.2	7133.83	6080.02	15052.7	16087
AT4G20940.1	Leucine-rich receptor-like protein kinase family protein	0.0103114	1.97233	29.5	1	1	2782.47	3578.66	4092.97	4804.79	2167.28	3111.82	3857.89	5654.19	11263	9116.44	6092.36	4523.83
AT5G64860.1	DPE1 - disproportionating enzyme	0.0103261	2.87595	22.18	1	1	667.213	804.282	3758.14	2046.06	640.116	357.411	2147.55	2250.76	5527.64	7070.69	4143.95	2652.74
AT3G08030.1	Protein of unknown function, DUF642	0.0103366	1.23417	21.8	1	1	11706.7	10321	12651.2	13047.5	9858.91	9995.05	9197.36	9817.92	9716.32	9961.4	7618.09	8446.84
AT3G63410.1	APG1, VTE3, IEP37, E37 - S-adenosyl-L-methionine-dependent methyltransferases superfamily protein	0.010699	1.51906	327.32	5	5	57328.3	43940.7	73646.7	61970.5	85867.2	76496	53389.9	53426.8	49513.6	38208	33707.5	34580.7
AT1G63680.1	ATMURE, PDE316, MURE - acid-amino acid ligases;ligases;ATP binding;ATP binding;ligases	0.0107758	1.21818	542.84	7	7	311586	289505	355794	303135	281285	301579	232897	217634	288744	304582	235518	233444
AT1G09795.1	ATATP-PRT2, HISN1B, ATP-PRT2 - ATP phosphoribosyl transferase 2	0.0110311	1.44141	130.68	3	3	20398	22338.1	23878.7	23261.3	16112.2	16078.2	12377.7	12448.5	11753.9	10952.7	18442.1	18710.3
AT5G59730.1	ATEXO70H7, EXO70H7 - exocyst subunit exo70 family protein H7	0.0110359	1.42236	134.35	2	2	16234.2	20409.9	27881.7	22169.6	18514.9	19272.7	13572.3	13824.3	10266.6	13807.6	17468	18579.9
AT4G00450.1	CRP, CCT - RNA polymerase II transcription mediators	0.0110643	2.08691	38.12	1	1	1326.44	1170.24	2459.89	1512.11	683.389	557.377	1879.66	1586.23	3870.3	3274.61	2697.59	2780.57
AT4G28730.1	Glutaredoxin family protein	0.0111991	1.45599	31.74	1	1	4215.18	5241.7	5593.1	3507.3	5774.85	4970.64	3151.96	4648.56	2596.47	3098.07	2588.83	4041.75
AT3G27240.1	Cytochrome C1 family	0.0112106	1.80496	112.57	2	2	116832	100340	88583.1	96584.6	207122	183167	94352.5	101332	56961.8	52309	65646.2	68536.5
AT1G67700.1	unknown protein	0.0115132	1.49774	84.99	2	2	14548.7	15176.3	20352.6	17130.2	12134.6	10335.8	9363.63	8156.27	8950.99	8305.1	13778.4	11321.3
AT3G45190.1	SIT4 phosphatase-associated family protein	0.0116252	1.20807	347.26	5	5	232958	208633	248891	211395	238297	225226	231032	232228	287835	304222	291444	302737
AT3G49990.1	unknown protein; Has 1524 Blast hits to 1298 proteins in 225 species: Archae - 9; Bacteria - 84; Metazoa - 474; Fungi - 184; Plants - 98; Viruses - 17; Other Eukaryotes - 658 (source: NCBI BLink).	0.0116417	1.41195	96.38	2	2	16278.2	15280.1	18483.5	12899.3	13548.7	14174.9	19176.6	20171.4	22466.5	31569.3	16886.1	17744.3
AT2G36390.1	SBE2.1, BE3 - starch branching enzyme 2.1	0.0119881	1.17064	1454.84	24	16	851755	836061	1.00889e+06	897683	1.09188e+06	1.07379e+06	818800	842277	774414	842694	819882	822368
AT1G64790.1;AT1G64790.2	ILA - ILITYHIA	0.0125631	1.51755	1108.09	20	20	149446	138024	187285	162788	289902	235777	155993	136990	125540	120866	121046	106076
AT3G04840.1;AT4G34670.1	Ribosomal protein S3Ae	0.0127408	1.52541	170.54	3	3	70799.3	72956.5	61506.9	52813.6	67682.4	73033.1	54532.4	57810.9	46910.1	48953.8	27479.7	25744.8
AT5G58670.1	ATPLC1, ATPLC, PLC1 - phospholipase C1	0.0127665	1.74313	50.32	1	1	1551.34	2292.16	2774.75	2945.84	1422.46	1169.45	4441.07	2529.1	2401.89	3348.66	4584.05	3884.7
AT1G02500.1;AT4G01850.1	SAM1, SAM-1, MAT1, AtSAM1 - S-adenosylmethionine synthetase 1	0.012997	1.40626	213.99	4	3	111941	83662.1	79432.5	89660.9	92326.6	73559.3	55998.9	59769.1	49052.9	49014	66644.1	96821.8
AT5G45420.1	Duplicated homeodomain-like superfamily protein	0.0130213	1.47901	20.04	1	1	8741.28	8883.36	6834.94	7198.41	9220.94	6095.96	7141.89	6515.93	5953.13	4721.46	3396.22	4032.35
AT1G15770.1	unknown protein	0.013385	1.83908	21.59	1	1	6895.7	5873.99	3521.17	2564.07	2930.06	3082.73	2741.69	2848.9	2045.09	1743.38	1809.39	2333.38
AT2G45710.1;AT3G61111.1;AT5G47930.1	Zinc-binding ribosomal protein family protein	0.0134814	1.20717	147.35	3	3	35893.3	39897.4	42446.8	30827.5	39557.9	36776.2	30052.2	31035.8	30865.1	37839.8	28122.4	28802.2
AT2G40840.1	DPE2 - disproportionating enzyme 2	0.0135539	1.36538	123.28	3	3	17515.8	16400.6	25054.8	20223	22314.1	29156.5	24796.3	27559.3	29366.3	38042.4	31510.6	27132.9
AT1G21630.2	Calcium-binding EF hand family protein	0.0136351	1.19687	327.73	9	7	113550	114640	109309	101951	107861	97644.3	125896	119110	144929	154079	115509	112408
AT4G20890.1	TUB9 - tubulin beta-9 chain	0.0139493	1.70034	2273.07	35	1	4485.59	4951.54	3030.34	3726.89	5380.97	4893.46	2612.75	3556.22	1479.2	1353.88	3268.94	3295.73
AT5G24450.1	Transcription factor IIIC, subunit 5	0.0140019	2.03908	20.73	1	1	6385.82	5674.15	5627.83	3559.41	4411.5	3361.83	3056.12	2773.39	1035.5	850.214	3376.96	3140.03
AT1G59870.1;AT1G15210.1	PEN3, PDR8, ATPDR8, ABCG36, ATABCG36 - ABC-2 and Plant PDR ABC-type transporter family protein	0.0142912	1.4544	558.16	11	10	103819	117142	144709	131201	160688	142956	112284	118159	67185.2	58222.6	102445	92114.3
AT1G64750.1;AT1G64750.3	ATDSS1(I), DSS1(I) - deletion of SUV3 suppressor 1(I)	0.0145654	1.44669	255.81	3	3	136914	112936	142611	103318	200871	187363	187550	170774	199825	198010	272148	250583
AT1G11720.2;AT1G11720.1	SS3 - starch synthase 3	0.0146272	1.15791	401.5	10	9	110599	114708	124000	123359	111293	114494	96755.6	97272.3	82167.7	106191	114630	106185
AT5G66190.1	ATLFNR1, FNR1 - ferredoxin-NADP(+)-oxidoreductase 1	0.0146396	1.23258	366.28	5	4	33889.5	30083.2	39041.9	33469.3	32112.3	27063.7	36040.3	34669	36606.1	45136.9	44916.7	43798.2
AT1G22450.1	COX6B, ATCOX6B2 - cytochrome C oxidase 6B	0.0149098	1.21011	239.88	4	4	372796	378289	388168	350367	380168	360429	451788	442257	485219	557117	393387	369046
AT5G61410.1	RPE, EMB2728 - D-ribulose-5-phosphate-3-epimerase	0.0149255	1.26809	191.7	3	2	120500	117696	113199	117102	93509.4	96484	90528	93672.3	69964.6	67773.4	100158	97181.5
AT2G21620.1;AT2G21620.2	RD2 - Adenine nucleotide alpha hydrolases-like superfamily protein	0.0149902	1.45831	106.25	2	2	17789	17245.2	12636.4	9950.81	19959	18951.1	11366.2	10672.3	8878	11596.8	11414.9	12266
AT2G34460.1	NAD(P)-binding Rossmann-fold superfamily protein	0.0154267	1.69605	74.65	1	1	4247.57	4387.09	8022.61	7152.22	4607.07	4649.02	7554.81	5954.13	13754.9	12713.3	7143.81	8960.01
AT3G58090.1	Disease resistance-responsive (dirigent-like protein) family protein	0.0157147	2.55468	20.1	1	1	2469.86	2621.85	2899.36	2438.59	1097.71	1697.39	2578.05	2329.69	8107.41	3917.31	9094.25	7758.32
AT1G27450.1;AT1G80050.1	APT1, ATAPT1 - adenine phosphoribosyl transferase 1	0.0157719	1.42606	83.3	2	1	1339.56	1669.97	2417.44	2526.28	1939.18	1845.39	2310.24	2428.15	2223.43	3560.2	3113.95	3102.93
AT3G10360.1	APUM4, PUM4 - pumilio 4	0.0158616	1.3678	23.97	1	1	8509.35	7505.98	10986.1	11980.1	10867	11532.4	9796.71	8276.61	5854.97	6344.57	7670.17	6932.63
AT1G75100.1	JAC1 - J-domain protein required for chloroplast accumulation response 1	0.0160089	1.08712	321.94	5	5	162822	159062	170162	148155	152518	160621	169121	164246	165525	187739	178675	171093
AT2G43160.1	ENTH/VHS family protein	0.016047	1.28136	440.17	8	7	159401	158260	119879	117503	172699	151681	127720	128969	117316	118513	94692.1	99108.2
AT2G25450.1	2-oxoglutarate (2OG) and Fe(II)-dependent oxygenase superfamily protein	0.0160613	1.63993	99.4	2	2	1310.23	1594.27	3812.62	3585.51	3186.71	2687.36	3972.38	3996.79	3749.58	4112.67	5131.38	5565.9
AT3G06650.1	ACLB-1 - ATP-citrate lyase B-1	0.0163158	1.38617	390.03	7	3	32578.4	35099.7	37723	33979.4	25937.5	26334.6	18363	21554.3	17827.9	19567.3	29104.3	31843.5
AT5G22770.1	alpha-ADR - alpha-adaptin	0.0163515	1.58121	724.38	15	1	5774.48	4852.65	3430.9	4027.71	4868.6	6957.5	3984.98	4196.17	2126.19	2075.52	3651.48	2882.72
AT1G80400.1	RING/U-box superfamily protein	0.0164958	3.01958	42.23	1	1	219.597	429.52	1161.92	1249.6	126.546	149.87	986.358	696.125	2895.34	2938.67	1141.91	1418.08
AT3G16240.1	DELTA-TIP, TIP2;1, DELTA-TIP1, AQP1, ATTIP2;1 - delta tonoplast integral protein	0.0174167	1.4348	274.54	4	4	527973	507365	663526	694708	720997	665173	603344	552316	308549	289575	462783	417766
AT4G08850.1	Leucine-rich repeat receptor-like protein kinase family protein	0.0175201	3.36827	62.81	1	1	1789.48	1825.61	1720.19	1940.05	7587.63	7378.87	1499.87	1256.94	328.02	827.668	1177.67	1513.18
AT1G70730.1;AT1G70730.3	PGM2 - Phosphoglucomutase/phosphomannomutase family protein	0.0176038	1.49581	106.46	3	2	12543.7	14736.9	9799.09	11787.8	16702.7	15403.1	8462.71	13040.5	5087.81	8355.3	9837.25	9350.01
AT2G30860.1;AT2G30860.2	ATGSTF9, GLUTTR, ATGSTF7, GSTF9 - glutathione S-transferase PHI 9	0.0177433	1.32694	95.42	2	2	9322.89	9865.58	8803.27	7428.11	8113.29	9120.6	13816.3	11919.1	11805.7	14260.7	9852.54	8214.12
AT5G46020.1	unknown protein	0.0178782	8.13029	32.02	1	1	833.079	798.669	333.279	664.206	1273.67	1100.79	3648.92	2890.07	14698.2	17533.1	1016.49	894.724
AT4G39460.1	SAMC1, SAMT1 - S-adenosylmethionine carrier 1	0.0181317	1.51093	249.08	3	3	60431	53485.1	90178.7	80559.9	80370.4	64017.4	74639.6	57109.1	42248.3	43925.1	30134.2	35902.7
AT3G57020.1	Calcium-dependent phosphotriesterase superfamily protein	0.0183015	1.31454	98.44	1	1	13498.1	16846.5	25168.9	20108	19316.4	18819.3	14918.5	15299.5	12707.8	12927.9	15976.8	14707.3
AT1G31730.1	Adaptin family protein	0.018446	1.34483	590.3	9	9	113331	113094	166499	142017	149399	153691	115836	120746	73624.3	84103	116135	112705
AT4G11850.1	PLDGAMMA1, MEE54 - phospholipase D gamma 1	0.0186804	1.79445	25.15	1	1	1102.46	1032.77	1679.16	1267.07	1747.26	1263.7	1015.86	1186.98	317.303	360.959	872.055	756.539
AT3G03110.1	XPO1B, CRM1B - exportin 1B	0.0189081	1.64253	366.68	6	1	4704.4	5429.32	8630.17	5503.18	8379.45	8101.9	5089.66	5435.39	2647.51	2341.93	5231.67	4062.17
AT2G17240.1	unknown protein	0.0189417	2.21791	48.74	1	1	11450.9	12180.5	17135.4	16008.5	3875.68	4032.15	17057.6	16850.6	40133.6	33713.8	19212.5	16493.5
AT2G20960.1	pEARLI4 - Arabidopsis phospholipase-like protein (PEARLI 4) family	0.0190129	1.52274	148.17	3	3	31995.9	31472	16434.6	18579.6	23309	24647.9	17079.6	23222.7	16373.9	12359.5	11805	15327.7
AT5G17990.1	TRP1, pat1 - tryptophan biosynthesis 1	0.0193349	1.56902	122.5	2	2	7082.56	5702.39	10303.3	8846.17	13613	12456.4	7319.96	6725.39	5346.22	5070.46	5726.59	6779.68
AT1G73060.1	LPA3 - Low PSII Accumulation 3	0.0195557	1.30057	889.26	11	11	1.54121e+06	1.2369e+06	1.0939e+06	1.13107e+06	1.5859e+06	1.40859e+06	1.0982e+06	1.07446e+06	867518	775009	1.18064e+06	1.15343e+06
AT4G20360.1	ATRAB8D, ATRABE1B, RABE1b - RAB GTPase homolog E1B	0.0198761	1.13668	2378.07	27	27	9.49928e+06	9.38331e+06	9.37814e+06	8.15173e+06	9.12081e+06	8.54521e+06	7.65407e+06	7.0058e+06	9.32595e+06	8.10489e+06	8.05718e+06	7.42789e+06
AT1G29470.1	S-adenosyl-L-methionine-dependent methyltransferases superfamily protein	0.0202868	2.95272	117.49	3	2	5273.75	5847.58	7482.28	5932.26	26411.9	22178	3267.26	6431.32	2759.14	3016.97	4756.6	4534.24
AT4G34730.1	ribosome-binding factor A family protein	0.0205024	3.94717	51.8	1	1	6947.84	2433.45	24779.7	19068.7	850.255	1162.02	27451.7	23366.5	73661.9	69356.4	12611.4	11601.5
AT2G04350.1	LACS8 - AMP-dependent synthetase and ligase family protein	0.0205263	1.81119	29.52	1	1	2743.25	3259.84	2835.6	2746.85	2925.16	3449.13	2377.8	2025.1	638.33	597.807	2260.38	2016.61
AT2G40980.1	Protein kinase superfamily protein	0.0205324	1.40999	38.39	1	1	5885.22	7293.01	8737.45	9384.33	7625.08	6685.96	4056.63	4119.96	4351.87	6230.44	8119.97	5469.71
AT3G61260.1	Remorin family protein	0.0206869	1.68845	186.45	4	4	19589.3	23353.2	12838.3	13730.3	25057.3	22057.6	10100.6	13596.8	17421	13930.5	5655.31	8368.61
AT2G01720.1	Ribophorin I	0.0206985	1.40159	181.32	4	4	53036.7	50132.1	80366.9	70121.1	66672	69412.1	60763.6	62025.2	34783.8	34756.9	42227.9	43513.3
AT3G07100.1	ERMO2, SEC24A - Sec23/Sec24 protein transport family protein	0.0208667	1.42861	73.25	2	2	49484.2	45626.1	60963.1	65284.1	77373.5	89038.3	54457.7	55461.5	41516	43311.1	38784	37901.6
AT2G42100.1	Actin-like ATPase superfamily protein	0.0209022	2.20803	446.01	6	1	8154.64	7101.04	15802.1	17225.4	1844.79	3995.81	12285.6	13906.4	24167.3	26735.7	21841.2	20571.1
AT3G57180.1	BPG2 - P-loop containing nucleoside triphosphate hydrolases superfamily protein	0.0209158	1.58904	102.91	2	2	4781.39	4926.59	5245.56	6135.06	7919.85	6513.07	3460.19	1611.38	5287.84	4260.21	4160.93	3573.53
AT4G35970.1	APX5 - ascorbate peroxidase 5	0.0212074	1.88132	77.47	2	1	1523.39	2092.44	1695.48	2029.85	2483.65	2403.11	1588.65	2128.44	343.525	511.522	1189.57	737.939
AT3G59970.1;AT3G59970.3	MTHFR1 - methylenetetrahydrofolate reductase 1	0.0214723	1.55577	34.91	1	1	1976.53	1564.97	1486.62	1820.36	2052.04	1307.74	2334.71	1693.95	1998.09	2403.92	3820.37	3630.63
AT3G59020.2;AT3G59020.1	ARM repeat superfamily protein	0.0217428	1.3058	1480.7	24	20	520917	488630	481904	378707	477174	459975	466373	466836	312632	271061	335376	297596
AT1G55130.1;AT3G13772.1	TMN6, AtTMN6 - Endomembrane protein 70 protein family	0.0217905	1.72471	91.99	2	1	6152.42	5234.6	9396.59	5118.96	8929.73	8684.92	6632.42	6817.9	2752.97	2135.78	3491.89	3400.65
AT3G48310.1	CYP71A22 - cytochrome P450, family 71, subfamily A, polypeptide 22	0.0218949	1.72716	48.28	1	1	3097.71	2592.68	4333.33	5368.1	4886.74	4964.39	3483.01	2987.93	1078.49	1901.69	3152.2	2011.96
AT1G08360.1	Ribosomal protein L1p/L10e family	0.0220162	1.89695	44.61	1	1	4388.19	5156	3211.24	3089.04	9009.14	7905.62	3147.7	3350.52	2109.96	1795.63	3656.66	3208.96
AT4G16190.1	Papain family cysteine protease	0.022824	1.32041	33.38	1	1	3637.51	4740.99	5840.92	5742.43	7215.83	6172.68	6956.87	6300.83	7233.56	9130.33	7142.61	7272.06
AT1G56050.1	GTP-binding protein-related	0.0230065	1.21865	62.25	1	1	11421.9	11547.2	13249.4	11770.8	11547.2	10862.4	8689.93	9666.21	7369.05	9933.24	12741.5	9367.95
AT1G16460.1	ATRDH2, ATMST2, MST2, ST2, STR2, RDH2 - rhodanese homologue 2	0.0232369	1.14062	95.29	3	3	30627.9	29729.8	36170.1	29049.3	27272.5	27786	25536.9	26259.3	24104.8	26631.9	28843.1	26990.6
AT3G43300.1	ATMIN7, BEN1 - HOPM interactor 7	0.0235688	1.284	1078.85	17	16	200799	194817	256899	208197	225438	218041	209701	227352	134151	135187	157954	151381
AT1G30850.1	RSH4 - root hair specific 4	0.0239365	4.98014	23.18	1	1	406.12	434.246	719.252	660.829	1372.03	1109.71	3274.13	3595.55	9704.56	5414.74	848.745	579.853
AT2G35550.2	BPC7, BBR, ATBPC7 - basic pentacysteine 7	0.0239384	2.16794	22.43	1	1	588.717	290.347	512.955	865.707	549.096	597.539	833.455	434.093	1420.3	1096.98	2087.26	1508.38
AT5G37600.1	ATGSR1, GLN1;1, GSR 1, ATGLN1;1 - glutamine synthase clone R1	0.0239426	1.33495	26.04	1	1	4023.06	4185.26	3796.81	3096.08	4996.05	3661.95	2516.58	2885.71	3947.46	2222.51	3670.25	2555.34
AT3G27820.1	ATMDAR4, MDAR4 - monodehydroascorbate reductase 4	0.0241876	1.8744	56.89	2	2	12131	12451.8	14122.3	9186.36	10821.7	8475.44	6361.77	7590.29	1779.74	2537.53	9035.41	8540.67
AT2G38270.1	CXIP2, ATGRX2 - CAX-interacting protein 2	0.0242319	1.25564	46.94	1	1	8926.49	8677.94	8601.79	10024.1	6623.39	8704.67	6651.39	5922.35	5388.91	7140.25	8550.61	7407.93
AT5G18660.1	PCB2 - NAD(P)-binding Rossmann-fold superfamily protein	0.024399	1.8611	155.38	2	2	15203.7	13234.7	10412.2	9189.01	30863.3	24733.9	9986.48	9158.21	9517.44	9652.5	9377.1	7993.99
AT5G67385.1	Phototropic-responsive NPH3 family protein	0.0247654	1.3273	361.04	6	5	29799.2	27922.3	26563.6	23397.6	40192	39445	26393.5	27933.2	21786.7	21743.7	22443.4	20827.8
AT5G57550.1	XTR3, XTH25 - xyloglucan endotransglucosylase/hydrolase 25	0.0247979	1.90962	26.26	1	1	544.542	463.195	471.889	566.774	745.077	1050.23	249.498	241.699	266	107.755	489.654	657.163
AT1G11475.1	NRPB10, NRPD10, NRPE10 - RNA polymerases N / 8 kDa subunit	0.0248112	2.94628	23.87	1	1	33248.3	36470.2	12151.1	15544.2	6741.67	6421.55	6844.61	6741.18	6018.76	2968.66	6407.67	8550.22
AT4G23600.1	CORI3, JR2 - Tyrosine transaminase family protein	0.0248679	1.41227	29.49	1	1	4745.06	5778.68	6129.31	6245.41	2935.59	2894.3	6839.62	6900.61	6001.15	7359.13	6903.6	6567.98
AT5G64160.1	unknown protein	0.0250421	2.42079	55.93	1	1	5433.85	4464.27	6183.67	1492.22	7943.87	6241.02	726.428	1737.81	1591.9	1961.99	3659.32	3441.79
AT4G02350.1	SEC15B - exocyst complex component sec15B	0.0250492	1.57781	83.73	3	3	6932.4	7488.59	11166.7	9083.61	14468.3	14672.4	8351.65	9051.62	4945.42	7087.93	5236.1	5770.77
AT1G76810.1	eukaryotic translation initiation factor 2 (eIF-2) family protein	0.0255031	1.52664	131.9	3	3	41094.8	40587.2	34040.4	30963	20107.9	15884.5	37890.6	41052.9	64818.3	48829.7	41318.9	44972.7
AT1G11430.1	plastid developmental protein DAG, putative	0.0258933	1.52314	88.73	2	1	26273.2	25278.7	23536	13638.7	19606.5	19609.7	18256.4	16225.7	7689.3	10378.8	15299.3	16150
AT5G19860.1	Protein of unknown function, DUF538	0.0260425	1.36313	141.57	2	2	63567.2	61603.7	99737.1	81224.5	51613.9	57023.4	72166.2	78038.3	92871.8	109553	102914	109842
AT1G65680.1	ATEXPB2, EXPB2, ATHEXP BETA 1.4 - expansin B2	0.0262626	1.99242	27.06	1	1	1646.17	2712.88	1650.51	2017.37	1497.08	1482.11	1664.69	1790.39	5591.49	5202.66	3894.39	3785.2
AT5G06700.1	TBR - Plant protein of unknown function (DUF828)	0.0264019	4.2015	21.73	1	1	542.366	799.237	1952.81	2201.69	93.608	234.272	1169.87	738.63	4332.4	4848.46	7548.91	5831.2
AT1G20020.3;AT1G20020.1;AT1G20020.2	ATLFNR2 - ferredoxin-NADP(+)-oxidoreductase 2	0.0265375	2.53039	160.15	3	2	1500.35	1787.33	7315.1	6634.22	506.389	302.992	4193.56	4082.91	8184.23	12108	9107.53	7988.09
AT5G14320.1	Ribosomal protein S13/S18 family	0.0271417	1.36605	54.95	2	2	9783.77	10179	8991.09	6574.12	5831.95	7520.27	10112.9	8189.7	9682.82	13235.6	13546.8	12005.1
AT4G36690.1	ATU2AF65A - U2 snRNP auxilliary factor, large subunit, splicing factor	0.0272026	1.29031	81.36	1	1	138208	168847	117266	121228	83225.7	92194.9	142581	157059	161200	169469	150955	149008
AT2G45180.1	Bifunctional inhibitor/lipid-transfer protein/seed storage 2S albumin superfamily protein	0.0273203	2.19794	88.35	2	2	4874.05	4150.68	3805.05	4039.69	15580.7	10336.3	3646.88	2975.38	3263.39	2919.97	3411.8	3249.16
AT1G22410.1	Class-II DAHP synthetase family protein	0.027344	1.39911	35.35	1	1	16268.1	14928	14326.2	12162.4	21898.7	17622.9	14148.8	15000.4	13498.7	9455.76	8162.71	9210.65
AT1G01160.1	GIF2 - GRF1-interacting factor 2	0.0275662	2.23834	37.12	1	1	1295.14	1210.34	607.176	858.616	1574.3	903.412	694.399	976.187	125.753	94.9399	499.127	490.734
AT5G67630.1	P-loop containing nucleoside triphosphate hydrolases superfamily protein	0.0279421	1.35131	93.77	2	2	7667.29	5800.48	8892.67	8670.48	13688.4	11837.2	13428.9	11687.8	12163.1	14564.4	13164.8	11416.2
AT1G51160.1	SNARE-like superfamily protein	0.0286889	1.31569	59.94	1	1	8663.33	8716.76	8316.02	8503.89	8460.5	7879.86	7540.2	8056.84	3723.4	5962.92	7624.92	5505.26
AT1G56240.1	AtPP2-B13, PP2-B13 - phloem protein 2-B13	0.0288113	2.32792	20.17	1	1	26377	29129.1	22053.4	25286.3	3616.33	3975.95	31855.9	35166.5	49626.9	75998.8	31928.4	32514.6
AT5G19940.1	Plastid-lipid associated protein PAP / fibrillin family protein	0.0289704	1.64636	78.62	1	1	3900.71	4728.34	4224.49	3914.47	1803.86	2487.35	2220.89	2062.59	2653.78	2779.8	1404.51	1669.82
AT5G52310.1	COR78, LTI78, RD29A, LTI140 - low-temperature-responsive protein 78 (LTI78) / desiccation-responsive protein 29A (RD29A)	0.0296126	1.2615	3465.98	45	45	2.2545e+07	1.98105e+07	1.55472e+07	1.5359e+07	2.11494e+07	1.85936e+07	1.64923e+07	1.683e+07	1.68234e+07	1.51231e+07	1.17669e+07	1.25438e+07
AT5G46860.1	VAM3, ATVAM3, SYP22, ATSYP22, SGR3 - Syntaxin/t-SNARE family protein	0.0296995	1.4799	45.6	1	1	17232	18959.1	14891.3	16709.4	15986.4	15570.2	13822.4	15810	6707.21	5418.6	12187.4	13186.3
AT5G19760.1	Mitochondrial substrate carrier family protein	0.0297773	1.3773	388.32	5	5	123329	111144	130642	118035	194716	182778	116129	140658	96623.9	90324.6	87995.5	93143.5
AT5G14270.1	ATBET9, BET9 - bromodomain and extraterminal domain protein 9	0.0298922	1.56722	26.46	1	1	3533.27	3504.74	6843.85	5726.79	2220.29	3328.09	8689.95	5874.38	8223.2	6733.24	4593.83	5312.12
AT5G01590.1	unknown protein	0.0300311	2.47992	54.66	2	2	1574.62	2481.27	1599.29	1476.67	4550.73	2829.66	1795.86	2379.99	587.1	789.795	180.372	118.777
AT3G58110.1	unknown protein	0.0302192	1.98147	90.17	2	2	8891.28	8284.23	3731	3568.79	3597.5	4946.36	2709.96	2477.94	5060.92	3554.5	967.257	1893.39
AT1G61520.1	LHCA3 - photosystem I light harvesting complex gene 3	0.0303203	1.23466	223.55	3	3	288327	262424	328502	312318	259576	290667	251375	245306	166773	202262	267840	277209
AT1G33240.1	AT-GTL1, AT-GTL2, GTL1 - GT-2-like 1	0.0303765	2.77122	37.28	1	1	447.378	640.35	1793.5	1405.45	723.58	364.704	767.59	1235.1	3682.48	5104.28	2652.66	1453.13
AT5G03460.1	unknown protein	0.0305728	1.58646	84.55	1	1	7465.98	8056.42	7821.25	8859.11	14023	12130.2	9093.15	10222.5	4927.22	3977.87	4684.68	3878.33
AT1G55200.1	Protein kinase protein with adenine nucleotide alpha hydrolases-like domain	0.0306918	2.20715	22.32	1	1	4539.69	4111.06	1795.57	2562.52	5520.58	3399.68	3263.97	3953.27	1054.1	958.678	329.224	376.247
AT3G55020.1	Ypt/Rab-GAP domain of gyp1p superfamily protein	0.0308376	1.60398	153.76	3	3	103465	86092.1	276759	179971	179908	170014	187192	178351	293040	320710	307452	311156
AT4G20020.2;AT4G20020.1	unknown protein	0.0308854	1.84551	40.12	1	1	3287.44	4694.15	2645.95	2681.64	5612.87	5274.81	2562.83	1576.38	707.693	1975.76	3037.84	3250.7
AT3G08943.1	ARM repeat superfamily protein	0.0310479	1.54024	1107.37	17	4	49176.2	49575.9	56743.2	41717	81095.8	71228.3	53711.7	53369.9	20163.7	29201.9	32827.2	37661.9
AT1G18080.1	ATARCA, RACK1A_AT, RACK1A - Transducin/WD40 repeat-like superfamily protein	0.0311983	1.16682	224.67	5	5	54747.7	55928.2	45818.6	44237.7	45498.7	42124.5	37446.1	41231.3	40834.9	36809.8	45936.7	44871.2
AT1G48120.1	hydrolases;protein serine/threonine phosphatases	0.0312146	3.13654	21.29	1	1	2863.41	3271.42	1023.65	1040.55	5950.46	6208.64	2283.8	1874.72	296.567	397.377	819.122	819.041
AT3G11750.1	FOLB1 - Dihydroneopterin aldolase	0.0313766	1.66311	80.54	1	1	1073.84	1074.43	3024.85	2213.5	832.704	700.523	2249.78	1731.74	2315.54	2984.6	3308.4	2244.62
AT3G25690.1;AT3G25690.3	CHUP1 - Hydroxyproline-rich glycoprotein family protein	0.0314442	1.43974	313.52	7	7	87078	94985.6	65405.3	62411.5	124820	112968	73645.8	73980.4	63080	70735.6	49709	49243.4
AT1G75370.2	Sec14p-like phosphatidylinositol transfer family protein	0.031596	2.43332	22.3	1	1	744.308	1040.36	571.169	401.381	952.374	1056.07	796.046	603.203	307.329	125.944	101.403	24.57
AT2G23350.1	PAB4, PABP4 - poly(A) binding protein 4	0.0319201	1.83309	66.28	2	2	4152.67	3360.58	3367.81	2162.52	1389.18	1323.55	1380.21	1310.59	1670.74	1188.42	1785.23	1260.31
AT2G22125.1	CSI1 - binding	0.0319368	1.29645	828.47	14	13	73471.8	74646	94367.2	80004.4	114558	104973	83884.2	84567.6	58598.8	56643.1	67931.1	66456.2
AT1G79550.1	PGK - phosphoglycerate kinase	0.0321953	1.50714	66.69	2	1	1807.31	2556.93	3336.94	2454.7	1281.37	1354.62	3068.98	2454.69	2457.85	3274.96	4327.27	3695.42
AT3G44620.1	protein tyrosine phosphatases;protein tyrosine phosphatases	0.0322954	17.6234	40.11	1	1	104.13	0	12.275	0	260.784	0	458.395	394.588	2437.75	3312.92	37.1517	6.57907
AT1G02150.1	Tetratricopeptide repeat (TPR)-like superfamily protein	0.0323008	1.4282	103.35	3	2	7274.27	8368.89	7765.11	5611.78	11187.2	10407.2	7452.29	6792.91	3922.98	5849.48	6625.64	4795.95
AT5G06280.1	unknown protein	0.0326947	1.6977	25.66	1	1	10272.2	11387.5	18167.2	18229.8	4971.21	5457.91	16382	14968.5	23184.7	28378.8	17652.8	15701.7
AT5G48810.1	ATB5-B, B5 #3, ATCB5-D, CB5-D - cytochrome B5 isoform D	0.0327214	1.3641	85.56	2	2	67026.1	62072.3	103106	105885	62069.9	63626.8	57201.9	57091.8	60544.7	66620.5	51234.4	47301.2
AT2G41350.1	unknown protein	0.0329849	1.6081	21.84	1	1	9253.19	9559.83	4109.65	4859.5	7475.6	9093.85	4832.16	5894.95	4862.34	5418.12	3530.92	3041.67
AT3G12800.1	SDRB, DECR - short-chain dehydrogenase-reductase B	0.0331616	1.7303	63.84	1	1	3943.16	4507.35	2256.13	3654.97	2982.8	2702.49	1789.52	2734.23	2235.66	3092.18	678.049	1056.13
AT4G00165.1	Bifunctional inhibitor/lipid-transfer protein/seed storage 2S albumin superfamily protein	0.0339407	1.59069	112.89	2	2	5427.75	5782.35	11460.8	11028.8	8484.56	8206.64	5343.29	4862.12	4656.01	2747.99	6260.4	7808.78
AT1G33120.1	Ribosomal protein L6 family	0.0339906	1.45791	103.82	2	2	8020.89	8478.53	6615.61	8015.18	4481.09	4630.19	5647.43	4075.47	4928.45	3056.91	5289.48	4604.35
AT4G02110.1	transcription coactivators	0.0347701	1.62839	53.47	2	1	10168.9	13961.3	10718.4	11557	23476.3	19041.5	10186.9	11434	4437.24	9614.73	10002.4	8932.82
AT4G21210.1	ATRP1, RP1 - PPDK regulatory protein	0.0349146	1.10065	268.18	3	3	96557	90378.2	98384.3	79499.7	93500.3	95873.1	78940.4	90789.3	79216.8	87090.6	84460.5	83014.6
AT2G33530.1	scpl46 - serine carboxypeptidase-like 46	0.0356032	1.57141	20.12	1	1	3090.56	3447.94	3003.28	3905.1	5617.02	5427.16	4121.84	3347.89	2360.64	2644.92	1732.08	1378.06
AT5G46800.1	BOU - Mitochondrial substrate carrier family protein	0.0356991	1.46534	265.21	3	3	53554	45467.8	65131.2	61924.8	73138.5	66281.7	47560.1	51276.6	23377.8	23654.3	46489.1	57070.2
AT3G05970.1	LACS6, ATLACS6 - long-chain acyl-CoA synthetase 6	0.0358123	1.23985	140.11	3	3	19629.7	21355.3	24145.8	22181.1	17565	16161.4	17438.9	16880.5	12539.7	14233.4	19371.8	17159
AT4G09720.1;AT4G09720.3	ATRABG3A, RABG3A - RAB GTPase homolog G3A	0.0359374	1.24164	70.75	2	2	19896.3	26371.5	28952.1	31511.6	34501.3	30448.7	23458.3	24529.6	21380.7	20690	24860.7	23350.2
AT1G76010.1	Alba DNA/RNA-binding protein	0.0359547	1.5173	177.04	2	2	12083.6	8436.48	14937.2	8297.27	16574.3	18768.5	9636.19	9200.41	6327.28	9761.29	8043.94	9161.21
ATCG00500.1	ACCD - acetyl-CoA carboxylase carboxyl transferase subunit beta	0.035986	1.25687	348.98	8	8	169594	173396	196898	190238	238235	233161	185998	186217	160376	173685	120681	129003
AT4G12320.1;AT4G12310.1	CYP706A6 - cytochrome P450, family 706, subfamily A, polypeptide 6	0.0360028	2.03355	135.07	2	2	7909.93	5218.7	7906.35	8645.49	17346.5	11618.3	9560.57	10256.8	2718.51	3291.25	1768.26	1243.53
AT1G32050.1	SCAMP family protein	0.0362617	1.31686	33.22	1	1	10536.3	11961.1	14365.4	15079.5	14793.8	8850.8	11815.9	10325.2	7490.35	8170.09	9906.22	9691.73
AT5G15920.1	SMC5 - structural maintenance of chromosomes 5	0.0364437	1.63793	25.52	1	1	7775.42	6457.5	9091.28	6548.04	4333.74	5183.92	4558.91	4349.69	1508.22	3086.74	6011.51	4533.46
ATCG00490.1;ATMG00280.1	RBCL - ribulose-bisphosphate carboxylases	0.0368689	1.14522	1911.14	30	29	6.26685e+06	6.03632e+06	7.3093e+06	6.01135e+06	7.73576e+06	6.86549e+06	7.39987e+06	7.18616e+06	8.17808e+06	8.88463e+06	7.43821e+06	6.97968e+06
AT5G03940.1	FFC, 54CP, CPSRP54, SRP54CP - chloroplast signal recognition particle 54 kDa subunit	0.0370152	1.31104	125.9	2	2	11950.1	9998.25	13298.4	10783.6	9629.5	12621.8	7280.49	8316.72	6718.83	6364.3	11623.5	11778.3
AT1G71220.1;AT1G71220.2	EBS1, UGGT, PSL2 - UDP-glucose:glycoprotein glucosyltransferases;transferases, transferring hexosyl groups;transferases, transferring glycosyl groups	0.0371379	1.273	53.53	1	1	1210.32	894.17	1159.06	1409.89	1658.7	1371.68	851.72	1063.12	970.302	980.937	1078.26	1107.38
AT3G54050.1	HCEF1 - high cyclic electron flow 1	0.0373209	1.32123	152.18	3	2	17970.6	14028.6	15454	11428.6	15062.8	10718.3	7469.52	10743.9	11317.9	11945.2	9126.01	13476.4
AT2G42600.1	ATPPC2, PPC2 - phosphoenolpyruvate carboxylase 2	0.0376595	1.14685	128.43	4	4	33735.6	34854.6	37623.3	30154.7	39578.3	39363.3	40359.9	42027.5	39296.1	48027	41152.5	36064.9
ATCG00120.1	ATPA - ATP synthase subunit alpha	0.0378897	1.33165	3002.89	41	38	1.04356e+07	1.09825e+07	1.39131e+07	1.23255e+07	9.27864e+06	8.64681e+06	1.06707e+07	1.07762e+07	1.57579e+07	1.78491e+07	1.60008e+07	1.62775e+07
AT4G29790.1	unknown protein	0.0380046	1.55285	20.69	1	1	1093.89	1007.4	2493.22	2172.3	1119.76	665.529	2199.72	1663.44	2289.46	1912.57	3073.81	2141.11
AT4G14160.1;AT2G21630.1;AT4G14160.3	Sec23/Sec24 protein transport family protein	0.0380576	1.19738	513.58	8	7	160992	163853	214875	175705	216050	204869	167187	168954	127455	143914	175012	166500
AT1G67900.1	Phototropic-responsive NPH3 family protein	0.0382792	1.59225	25.37	1	1	1395.34	1643.46	1721.12	1390.55	1268.39	1053.29	726.984	1626.73	320.851	630.571	1245.91	769.823
AT3G47630.1	unknown protein	0.0383976	1.52938	20.76	1	1	19894.1	27740.7	18682.8	34176.9	16820.1	27913.8	22722	19334	8757.44	11013.2	17487	15645.5
AT2G07050.1	CAS1 - cycloartenol synthase 1	0.0389736	2.24197	63.79	2	1	5274.67	5850.78	5566.77	4746.85	9212.87	9589.18	4070.41	4380.32	516.177	394.867	4151.33	4435.92
AT2G41430.1;AT2G41430.3	ERD15, LSR1, CID1 - dehydration-induced protein (ERD15)	0.0391346	2.35445	140.92	2	2	65835.5	73845.1	51155.6	58360.1	132199	137985	45177.2	48581.5	55686.5	58927.4	6383.27	5839.74
AT1G55090.1	carbon-nitrogen hydrolase family protein	0.0391645	1.30693	49.47	1	1	9371.36	7820.79	17722.9	12176	9831.27	11449	13911.1	14153.3	14595.8	13025	18502	15169.8
AT3G19980.1;AT1G50370.1	ATFYPP3, EMB2736, STPP, FYPP3 - flower-specific, phytochrome-associated protein phosphatase 3	0.0392101	1.7965	112.83	3	2	5305.5	6276.53	8942.39	9837.56	6725.73	3330.94	12316.9	4611.82	11917.7	14297.6	15693.8	13774.4
AT5G59710.1	VIP2, AtVIP2 - VIRE2 interacting protein 2	0.0392927	1.37802	59.03	1	1	1794.5	2681.3	3025.76	2222.1	2357.92	1602.34	2370.21	1298.09	1853.24	1324.21	1593.05	1491.35
AT2G40730.1	Protein kinase family protein with ARM repeat domain	0.0394711	1.2701	260.91	3	3	314366	338700	218858	222082	242453	237222	215718	210658	230131	243607	167120	171790
AT3G17800.1;AT3G17800.2	Protein of unknown function (DUF760)	0.0394764	1.95128	70.14	1	1	692.074	1080.55	1378.25	937.417	699.094	317.463	943.279	1134.68	907.569	2250.4	2214.88	2510.18
AT4G34450.1	coatomer gamma-2 subunit, putative / gamma-2 coat protein, putative / gamma-2 COP, putative	0.0397316	1.13543	1346.68	24	24	765305	759483	944419	838244	936524	958650	787012	801721	664533	746724	792980	789090
AT4G09000.1;AT4G09000.2	GRF1, GF14 CHI - general regulatory factor 1	0.0397553	1.65759	703.06	9	4	32988.4	26771.1	72496	63356.1	24354.8	28411	41994.2	44833.3	70656.5	96303.4	82422.8	75498.1
AT1G29900.1	CARB - carbamoyl phosphate synthetase B	0.0402628	1.45835	104.88	2	2	3275.88	2235.52	4606.83	3805.02	4146.43	4311.57	4517.21	4420.61	3724.87	5482.99	6569.66	7924.34
AT3G09440.1	Heat shock protein 70 (Hsp 70) family protein	0.0404292	1.2123	606.32	7	4	18460.1	18402.3	25591.2	20988.6	17083.7	18786.6	16405.8	18076.8	12464	17723.7	17284.9	16463.3
AT2G46170.1	Reticulon family protein	0.0405431	1.71235	59.41	2	1	4316.88	3697.29	6349.26	5150.78	7110.72	7855.15	4384.79	3905.43	1162.15	1887.14	4483.47	4313.13
AT1G14810.1	semialdehyde dehydrogenase family protein	0.0408528	1.30598	142.07	4	3	41164.6	33889	32341	26863.4	42545.3	35063.9	30149.7	28556.4	30884.9	33329.7	19367.7	19939.8
AT5G13850.1	NACA3 - nascent polypeptide-associated complex subunit alpha-like protein 3	0.0413471	10.4279	416.47	5	3	2522.11	3187.9	1830.9	2107.67	8994.77	14834.8	29652.3	28171.5	134947	149484	3625.81	3226.02
AT1G06510.1	unknown protein	0.0415196	1.53311	47.26	1	1	853.149	1251.92	1731.46	1365.65	1036.53	1157.31	1205.63	1382.87	1815.14	1524.22	2837.32	2573.76
AT1G26170.1	ARM repeat superfamily protein	0.0417622	1.4131	120	3	3	39940.7	33972.8	41714	28020.2	24061.6	23783	31194.7	22847.6	15694.9	15966.8	25496.2	24311.9
AT3G42050.1	vacuolar ATP synthase subunit H family protein	0.0419321	1.22142	598.19	7	7	288893	289699	400114	347116	423371	412525	328839	333049	261772	268039	292653	285486
AT1G57610.1	Protein of unknown function (DUF607)	0.0423854	1.65125	35.86	1	1	702.268	754.376	788.401	772.038	1950.89	1349.58	572.334	869.016	660.542	699.204	546.411	478.428
AT3G02200.2;AT3G02200.1	Proteasome component (PCI) domain protein	0.0424162	1.53751	250.11	4	4	31866.7	33372.6	40392.6	35852.4	62562.1	63304.7	33211.3	34253.7	17283.8	19121.9	34317	35698.6
AT1G59990.1	DEA(D/H)-box RNA helicase family protein	0.0431331	1.85633	27.05	1	1	205.256	160.232	348.207	153.967	117.585	220.466	301.932	124.61	87.7081	29.1532	41.0665	65.0455
AT1G51690.3	B ALPHA - protein phosphatase 2A 55 kDa regulatory subunit B alpha isoform	0.0431909	1.32187	191.39	3	3	26848.4	27324.8	49400.5	29632.8	35278.1	30731.9	33449.8	36381.6	48069.7	55513.2	39798	50126.3
AT2G27680.1	NAD(P)-linked oxidoreductase superfamily protein	0.0436974	1.3976	80.02	1	1	7745.31	5985.13	7769.7	7149.13	8746.98	9525.5	7296.41	7314.46	3072.52	3781.67	6508.47	5599.44
AT4G11380.1	Adaptin family protein	0.0437958	1.4169	1058.32	17	2	22668.7	22010.6	18351.3	20086.3	32384.4	33855.3	22787.1	24495.4	17603.2	13353.3	13079.7	14091.7
AT5G42270.1	VAR1, FTSH5 - FtsH extracellular protease family	0.0439279	1.61083	310.83	4	1	5220.98	5600.97	10958.7	9020.33	4724.07	2201.42	7544.88	7904.79	11128.5	8814.11	12198.2	13180.4
AT5G53000.1	TAP46 - 2A phosphatase associated protein of 46 kD	0.0441112	1.35492	64.64	1	1	17870	16404	12170.3	11844.6	10819.5	10674.2	9729.56	9704.93	7081.85	7451.62	12393.4	12522.5
AT5G60230.2	SEN2, ATSEN2 - splicing endonuclease 2	0.0441749	2.62827	21.71	1	1	35140.8	43361.7	15897.5	18912.9	34729.7	28332.6	20575	16852.1	962.988	515.662	14340.1	13861.1
AT4G34620.1	SSR16 - small subunit ribosomal protein 16	0.0445287	1.29093	43.54	1	1	7184.75	7314.24	4848.8	5240.42	4448.11	5210.53	5383.32	5304.62	4113.71	3692.26	4236.43	3798.57
AT5G53400.1	BOB1 - HSP20-like chaperones superfamily protein	0.0450267	1.86938	21.45	1	1	3028.37	4067.82	2780.66	3554.25	7395.21	6327.03	3088.93	2986.6	938.629	935.65	3228.49	3347.03
AT1G62750.1	ATSCO1, ATSCO1/CPEF-G, SCO1 - Translation elongation factor EFG/EF2 protein	0.0451896	1.29567	492.28	9	8	206016	203181	298905	242294	164973	188615	270965	203142	320074	248660	339852	306834
AT1G24650.1	Leucine-rich repeat protein kinase family protein	0.0454234	1.87896	31.2	1	1	6214.78	5303.28	3408.29	3585.18	9633.3	7865.71	4998.52	3994.88	1108.95	1483.94	3606.64	3972.2
AT5G65910.1	BSD domain-containing protein	0.0455724	1.19819	70.84	2	2	56129.6	54833.8	46388	46316.3	47686.8	43608.2	54448.4	52930.3	73414.1	68999.1	51098.9	52531
AT4G39520.1	GTP-binding protein-related	0.0456656	2.12436	24.55	1	1	795.263	550.909	2509.67	1211.63	1395.11	583.885	528.792	627.102	283.081	986.621	586.569	304.825
AT4G32150.1	VAMP711, ATVAMP711 - vesicle-associated membrane protein 711	0.0460723	1.66388	30.3	1	1	3014.42	3833.55	4041.15	5856.44	6995.82	4972.53	3788.71	2757.47	973.175	2409.77	3497.49	3830.56
AT4G00400.1;AT1G01610.1	GPAT8, AtGPAT8 - glycerol-3-phosphate acyltransferase 8	0.0461245	1.68217	84.65	2	2	1178.82	2266.88	2729.39	2691.68	2915.71	3348.94	1845.29	2176.78	734.794	1471.42	1950.41	816.448
AT3G59870.1	unknown protein	0.0463602	1.38601	76.5	2	2	4953.56	5796.69	4989.61	6360.74	3184.37	3771.83	7070.08	6117.59	4508.75	5799.11	8830.12	7947.26
AT2G02010.1	GAD4 - glutamate decarboxylase 4	0.0470704	1.64894	118	2	1	7439.31	7238.35	7620.25	8548.65	7491.44	7037.81	1165.59	1576	11436.2	11791.1	851.903	697.356
AT2G26460.1	SMU2 - RED family protein	0.047377	2.10875	20.62	1	1	6053.17	5539.36	6410.77	7358.2	4355.52	2115.52	7568.86	7596.24	5704.97	6277.75	20276.9	19702
AT3G10300.2	Calcium-binding EF-hand family protein	0.04772	3.61576	85.69	1	1	2414.25	2535.93	714.733	787.063	7360.87	6304.25	1268.41	1340.83	615.009	775.794	462.96	1100.72
AT3G53110.1	LOS4 - P-loop containing nucleoside triphosphate hydrolases superfamily protein	0.048047	1.35537	525.67	9	7	308395	282559	316373	309886	332647	335409	415088	409621	551966	575842	272708	330008
AT4G05150.1	Octicosapeptide/Phox/Bem1p family protein	0.0487188	1.20729	227.24	4	4	147808	147313	136872	111242	90628.2	104966	149936	155286	149807	168386	134082	134485
AT3G13220.1	WBC27, ABCG26 - ABC-2 type transporter family protein	0.0489372	2.12535	20.69	1	1	49.4102	31.5734	0	115.844	0	508.605	186.138	175.498	413.889	233.779	253.769	236.216
AT4G30310.2	FGGY family of carbohydrate kinase	0.0491548	1.67052	40.34	1	1	1071.99	697.877	398.335	463.034	1394.28	619.713	1095.71	1054.89	2017.7	1788.38	1040.32	762.921
AT5G11560.1	catalytics	0.0494442	1.41917	187.5	4	4	27929.9	32715.9	36462.2	28690	53511.6	55509.8	31930.7	34840.2	22995.3	21233.4	28214.8	26247.5
AT2G28900.1	OEP16, ATOEP16-L, ATOEP16-1, OEP16-1 - outer plastid envelope protein 16-1	0.0495612	1.31191	344.35	5	5	58813.9	69504.4	69737.6	77309.8	69604.9	74179.4	80071.8	72728	35404.3	39054.8	47657.1	44579.3
AT2G15860.1;AT2G15860.2	unknown protein	0.0495765	1.5612	101.94	1	1	4072	3008.36	11307.8	7345.24	2741.04	3002.1	6148.53	5633.23	9369.05	10317.2	9242.66	8430.67
AT1G56330.1;AT1G09180.1	SAR1, ATSAR1, ATSARA1B, ATSAR1B, SAR1B - secretion-associated RAS 1B	0.050246	1.20618	290.58	5	3	41266	43151.6	48546.6	37563.8	43194.4	35590.4	44922.2	40448.7	30351.6	33060.3	28147.6	29765.2
AT1G30520.1	AAE14 - acyl-activating enzyme 14	0.050324	1.35362	127.39	3	3	4263.9	3777.31	4487.75	4290.49	5620.97	4531.66	4944.75	5014.73	4600.14	5206.69	8279.45	8464.15
AT4G35860.1	ATRABB1B, ATGB2, ATRAB2C, GB2 - GTP-binding 2	0.0504728	1.25141	177.07	2	1	28285.5	24120.2	43762.8	39466.7	36236.1	35479.9	29138.2	28878.7	27419.1	25243.9	26927	28087.5
AT5G43470.1	RPP8, HRT, RCY1 - Disease resistance protein (CC-NBS-LRR class) family	0.0508299	2.2171	183.28	3	1	2668.95	2316.95	1913.22	2838.54	3593.51	3507.91	1353.86	1812.32	435.647	74.0471	1931.39	1987.83
AT2G03120.1	ATSPP, SPP - signal peptide peptidase	0.051404	7.74108	44.9	1	1	41.7277	91.6793	364.808	202.513	1018.68	2219.14	107.687	15.1082	42.2325	36.76	224.036	82.9611
AT5G16810.1	Protein kinase superfamily protein	0.0516708	7.79082	30.83	1	1	207.637	138.144	137.505	164.095	707.783	211.339	846.288	544.915	5269.39	5109.81	276.441	157.501
AT3G50500.1	SPK-2-2, SNRK2-2, SNRK2.2, SRK2D - SNF1-related protein kinase 2.2	0.0517312	2.03992	67.82	2	1	7629.81	6406.74	4428.66	2908.88	5694.68	4990.19	5192.98	4639.65	2690.06	2396.58	338.64	457.913
AT3G48070.1	RING/U-box superfamily protein	0.0517718	15.1703	34.45	1	1	172.907	198.198	439.196	505.97	1089.92	974.672	796.73	1194.05	23523.8	24390.2	621.6	762.152
AT1G74080.1	ATMYB122, MYB122 - myb domain protein 122	0.0518687	1.88265	25.51	1	1	1199.39	1060.58	1970.86	2600.18	489.576	1219.77	1349.81	1321.74	3246.95	2986.4	3747.63	3425.95
AT1G30470.2	SIT4 phosphatase-associated family protein	0.0519773	1.54385	426.69	8	2	37444.3	32500.7	33549.3	32446.1	9002.64	20842.4	38059.3	34899	51502.4	42044.2	35309	54134.5
AT3G58140.1	phenylalanyl-tRNA synthetase class IIc family protein	0.0519791	1.38204	64.74	1	1	12401.9	13283.3	19680	18447.4	24744.4	21577.8	14414	15435.6	8667.03	12797.4	14390.8	13985
AT4G16130.1	ARA1, ISA1, ATISA1 - arabinose kinase	0.0520859	1.25844	314.81	6	4	24736.8	24810.6	31731	26819.8	40912.5	37342.1	23699.7	27643	21023.4	27473.3	24138.3	24104.5
AT3G43920.3	DCL3, ATDCL3 - dicer-like 3	0.0521326	2.17638	24.58	1	1	265.448	65.2152	95.655	200.319	99.2264	258.365	361.685	102.256	341.406	663.207	416.869	256.637
AT3G54760.2	dentin sialophosphoprotein-related	0.0523067	42.119	595.91	6	1	1217.97	0	170.094	560.429	22777.1	20182.1	0	0	0	854.341	0	211.869
AT1G13320.1	PP2AA3 - protein phosphatase 2A subunit A3	0.0523325	1.2311	529.95	11	6	72767.9	77453.5	109921	94481.9	99361.9	104533	85013.4	90364.7	58218.1	68536.4	72931.1	78612.7
AT1G66410.1;AT1G66410.2;AT3G43810.1	CAM4, ACAM-4 - calmodulin 4	0.0523823	2.07208	278.91	5	1	65041.6	63685.6	114338	78027.1	11014.3	11284.5	80113.9	62676.3	182990	171366	102760	111629
AT2G20020.1	CAF1, ATCAF1 - RNA-binding CRS1 / YhbY (CRM) domain-containing protein	0.0524527	1.48975	22.07	1	1	86831.9	93106.6	100398	88688	35428	30837.5	102988	102278	122839	130262	94096	96009
AT3G47470.1	LHCA4, CAB4 - light-harvesting chlorophyll-protein complex I subunit A4	0.0524889	1.28991	315.65	6	6	227512	211951	356268	266382	311309	306235	221130	229371	156890	179424	262829	252512
AT3G50770.1	CML41 - calmodulin-like 41	0.0530077	2.28893	45.33	1	1	2485.08	3046.11	3898.39	4338.73	465.286	584.629	4369.09	3358.07	9803.84	9959.18	3237.99	3189.68
AT1G74050.1;AT1G18540.1	Ribosomal protein L6 family protein	0.053263	1.45905	47.45	1	1	6040.24	6891.53	7581.2	6172.72	5400.79	4895.9	3001.83	2419.73	2352.93	3116.78	7625.67	6830.01
AT5G55280.1	FTSZ1-1, ATFTSZ1-1, CPFTSZ - homolog of bacterial cytokinesis Z-ring protein FTSZ 1-1	0.0536804	20.2345	39.69	1	1	211.889	359.549	1878.04	315.115	0	58.353	12.4278	0	20.4919	0	106.592	0
AT1G69200.1	FLN2 - fructokinase-like 2	0.05399	1.28812	183.6	4	4	81978.8	82324	82588.5	70341.3	95713.3	73389.4	53876.9	52007.3	93627.9	84347.9	46281	47413.1
AT4G18260.1	Cytochrome b561/ferric reductase transmembrane protein family	0.0542708	1.49755	31.2	1	1	2429.35	1910.84	3027.4	3028.09	1284.65	2999.72	2184.96	2082.56	1296.86	1516.55	1624.95	1096.83
AT4G08920.1	CRY1, BLU1, HY4, OOP2, ATCRY1 - cryptochrome 1	0.0545469	1.15356	353.83	6	6	270090	297437	261913	239571	262878	253719	302924	321658	307664	374590	258197	264059
AT5G55220.1	trigger factor type chaperone family protein	0.0548402	1.30029	119.97	3	3	20577.8	19311.1	21673.3	18888.1	14115.4	15558.5	13299.5	13059.1	9956.34	10753	19260	18363.9
AT5G07340.1	Calreticulin family protein	0.0551387	1.23942	79.09	2	1	46245.7	48912	42888.2	39823.4	64032.6	61388.5	45673.7	46884.2	39134.1	42846.9	36504.5	33660.3
AT1G04430.1;AT4G14360.1;AT5G14430.1	S-adenosyl-L-methionine-dependent methyltransferases superfamily protein	0.0551562	1.89306	85.01	2	1	1424.99	1691.8	1886.74	1361.83	2284.85	2999.38	2365.01	1361.84	1198.28	850.306	203.959	174.45
AT1G73230.1	Nascent polypeptide-associated complex NAC	0.0553581	1.33156	41.39	1	1	4016.3	2974.95	5791.33	4535.73	2760.6	3924.06	4813.38	4269.16	5140.42	7625.79	5360.53	4752.14
AT5G28500.1;AT5G28500.2	unknown protein	0.0557211	1.16221	775.22	13	12	275834	268027	235849	211192	193390	188713	263388	250952	289120	290342	262978	238935
AT3G48600.2	SWIB complex BAF60b domain-containing protein	0.0557916	1.97446	21.6	1	1	885.502	997.288	1513.52	2259.93	136.486	652.071	3102.21	2075.88	1932.32	1621.58	2847.53	1145.45
AT5G54750.1;AT5G54750.2	Transport protein particle (TRAPP) component	0.0558735	1.49176	312.31	5	5	56961.3	58941	61456.4	49178.8	116571	104082	58802.2	64589.4	42830.1	52588.2	42710.6	38253
AT3G50110.1	ATPEN3, PEN3 - PTEN 3	0.0562055	1.46882	26.08	1	1	8288.1	7826.32	8552.13	7414.67	13056	13580.5	8094.98	9461.88	8306.67	6147.81	3849.05	4115.78
AT1G66940.1	protein kinase-related	0.0562775	115.567	21.35	1	1	0	53.5218	26.5517	8.13238	28.3855	16.9098	425.74	603.978	8595.66	5785.17	2.76605	14.9842
AT5G27650.1	Tudor/PWWP/MBT superfamily protein	0.0563169	1.39024	48.72	1	1	5085.73	5533.21	7599.67	5149.7	5125.9	6555.87	6247.77	8206.12	6444.72	9118.15	5826.48	12884.9
AT5G42650.1	AOS, CYP74A, DDE2 - allene oxide synthase	0.0565092	1.15286	431.68	9	9	176460	180529	218963	204645	175573	196360	161695	164819	129150	165422	190648	187974
ATCG00470.1	ATPE - ATP synthase epsilon chain	0.0566369	1.28147	530.4	7	6	537516	517244	572617	444298	645199	662688	407417	432327	283387	375929	559563	578623
AT3G60860.1	SEC7-like guanine nucleotide exchange family protein	0.056777	1.28044	233.25	6	5	21938.5	20490.1	20681.2	17337.4	29288.1	29650	20515	20882.4	13297.6	18103.2	16775.3	19284.1
AT2G21410.1	VHA-A2 - vacuolar proton ATPase A2	0.0571784	1.26915	102	2	1	2158.51	2340.36	1495.35	2199.56	1855.27	1985.04	2688.51	2775.56	2016.33	1844.09	3091.86	2856.76
AT3G01510.1	LSF1 - like SEX4 1	0.0577572	1.31331	157.47	3	2	40976.1	47533.8	39064.7	39709.7	67131.9	63895	38381.1	44895.3	27627.8	36019.8	40514.5	39706.5
AT4G04640.1	ATPC1 - ATPase, F1 complex, gamma subunit protein	0.0579091	1.18343	905.38	14	14	474508	467081	507926	440739	478110	437393	442468	438676	650640	583549	614975	590121
AT2G25310.1	Protein of unknown function (DUF2012)	0.058274	1.4795	38.72	1	1	5193.49	4786	4879.63	5505.79	8842.42	7664.54	5009.54	5350.22	2175.64	2392.68	5308.76	4684.99
AT2G47730.1	ATGSTF8, ATGSTF5, GST6, GSTF8 - glutathione S-transferase phi 8	0.0584728	1.38869	264.16	6	5	127195	107329	97332.9	76073.2	161385	134593	100859	91133.8	55060.1	62790.2	98451.6	98591.3
AT1G48320.1	Thioesterase superfamily protein	0.0585165	1.30068	24.22	1	1	1498.66	1743.35	1936.4	1557.54	1772.65	2190.43	2151.93	2277.39	2380.43	1446.28	2826.62	2833.3
AT2G36580.1	Pyruvate kinase family protein	0.0594529	1.55894	171.92	4	1	2371.52	3067.57	3212.69	3254.45	1521.71	1685.74	2666.95	2326.05	3145.78	4741.51	5232.76	5448.26
AT2G27030.1	CAM5, ACAM-2 - calmodulin 5	0.0597079	2.28685	219.37	4	1	126623	123329	275181	202043	6774.37	7372.94	173528	166050	361769	464357	283566	246023
AT3G11930.1	Adenine nucleotide alpha hydrolases-like superfamily protein	0.0604295	1.51558	293.51	4	4	23415.2	21654.3	30647.4	28975.4	27907.4	23638.1	19853.1	25798.3	52831.9	48476.1	45711.5	44119.9
AT3G50590.1	Transducin/WD40 repeat-like superfamily protein	0.0605653	1.69892	80.78	2	2	8496.84	11358.3	12175.9	11991	5273.99	9496.12	7036.81	5602.49	1649.34	2601.15	9023.65	8692.26
AT5G02500.1;AT1G16030.1	HSC70-1, HSP70-1, AT-HSC70-1, HSC70 - heat shock cognate protein 70-1	0.0608348	1.25752	736.15	12	5	39431	42940.5	41553.4	44898.8	62703.5	61277.8	30266	34432.9	36969.7	42704.9	44982	43488.5
AT4G12780.1;AT4G12780.2	Chaperone DnaJ-domain superfamily protein	0.0610843	1.34567	467.5	7	4	44014	47784	31063.6	25966	51532	49912.8	33181.7	35846.5	25248.2	26499.2	31050.6	34156.6
AT1G50790.1	Plant mobile domain protein family	0.0611566	1.23749	29.1	1	1	67917.4	65857.1	84066.4	69932.4	97258.4	97876.8	108862	98695.7	74155.3	87890.8	117592	110397
AT5G19990.1;AT5G20000.1	RPT6A, ATSUG1 - regulatory particle triple-A ATPase 6A	0.0611612	1.23377	254.25	5	4	49630.9	56230.7	59171.1	42565.6	40880	41241.3	34586.8	36567.3	33507.6	32969.3	52636.4	44556.2
AT3G44330.1	unknown protein	0.0611678	1.64577	93.34	2	2	3560.75	1927.22	5712.72	5180.28	3022.97	4003.11	2461.65	2376.09	1108.56	1476.09	3846.94	2953.23
AT1G29530.1	unknown protein	0.0614785	1.43252	24.53	1	1	5463.36	6606.74	5652.68	6067.47	9281.6	9433.77	7006.26	7364.74	4127.57	5025.59	3356.61	2791.17
AT5G44410.1	FAD-binding Berberine family protein	0.0615066	1.38329	27	1	1	49649.6	46158.8	29764.3	28237.3	28467.6	28367.9	25103.6	26146.9	16513.7	20238.5	31383.7	32892.4
AT2G03510.1	SPFH/Band 7/PHB domain-containing membrane-associated protein family	0.0618079	1.60833	60.92	1	1	3720.3	4556.79	7711.08	6673.99	5364.66	7678.37	4660.66	4833.47	1300.16	1978.42	5102.87	4324.56
AT1G06190.2;AT1G06190.1	Rho termination factor	0.0619698	6.73786	157.53	3	3	3295.42	3525.51	1826.52	2698.94	4410.52	4140.6	6368.07	4889.86	62954.1	52801.8	3600.26	3452.45
AT5G55070.1	Dihydrolipoamide succinyltransferase	0.0620898	1.49188	29.8	1	1	14191.9	14104.7	14688.6	14995	7069.82	8205.71	7466.11	8853.91	5718.38	5189.02	9847.06	12028.5
AT5G47490.1	RGPR-related	0.0627256	1.32256	284.93	3	3	49982.1	53035.9	63624.3	42886.6	28917.7	23719.3	58984.7	52982.7	61199.7	65167.5	56153.3	52241.7
AT1G05010.1	EFE, ACO4, EAT1 - ethylene-forming enzyme	0.0627953	1.53319	34.54	1	1	271.807	173.852	418.033	697.728	226.556	277.388	388.903	769.656	595.776	490.544	591.953	329.765
AT4G16250.1	PHYD - phytochrome D	0.0629066	1.8125	46.13	1	1	693.635	1329.28	1379.43	1175.31	1773.11	1279.66	1205.84	207.462	485.081	117.547	914.709	1279.24
AT4G16370.1	ATOPT3, OPT3 - oligopeptide transporter	0.0635528	1.56882	20.47	1	1	3525.53	4473.25	6446.95	6388.8	6546.33	6745.07	6323.11	6062.84	1519.94	1616.35	3693.9	2536.43
AT4G17570.2	GATA26 - GATA transcription factor 26	0.0638914	1.67288	20.53	1	1	109.3	0	777.758	749.101	0	0	162.905	166.23	822.871	795.013	575.314	214.771
AT1G77760.1	NIA1, GNR1, NR1 - nitrate reductase 1	0.0649148	5.81049	270.48	4	2	2616.42	2693.11	1596.68	1000.86	5850.73	5023.7	6038.92	7100.97	47545.3	43254.6	2892.89	2296.92
AT1G30460.1	CPSF30, ATCPSF30 - cleavage and polyadenylation specificity factor 30	0.0652995	13.2529	52.17	1	1	1548.5	1398.63	156.046	154.183	12497.6	11305.7	491.873	735.039	618.342	109.772	70.8528	15.9928
AT5G48620.1	Disease resistance protein (CC-NBS-LRR class) family	0.0654802	1.61742	165.16	3	1	3547.8	3309.01	3446.97	4350.9	2159.52	2603.89	1271.18	2325.88	628.803	726.423	3232.84	3820.49
AT5G56560.1	FBD, F-box and Leucine Rich Repeat domains containing protein	0.0656569	2.30701	50.6	2	2	1719.63	625.923	530.558	687.714	858.716	825.323	738.712	552.04	3081.77	2362.94	2686.22	2685.18
AT3G63170.1	Chalcone-flavanone isomerase family protein	0.065738	1.56423	48.48	1	1	4058.63	3611.82	3232.71	2978.72	7482.71	5959.13	3194.8	2866.41	1646.63	1793.33	3767.93	4198.75
AT5G66810.1	unknown protein	0.0658473	1.43383	91.77	2	2	12040.3	12673.8	16100.7	12452.8	16340	15734.2	12216.2	12931.9	3989.56	5781.01	12580.7	12020.8
AT3G09260.1	PYK10, PSR3.1, BGLU23, LEB - Glycosyl hydrolase superfamily protein	0.0661879	1.61185	40.1	1	1	5613	5449.76	7149.44	4849.87	2271.53	2955.53	6616.4	4708.98	5707.03	5676.47	11309.4	11579.4
AT5G22800.1	EMB86, EMB1030, EMB263 - Alanyl-tRNA synthetase, class IIc	0.0663664	1.52519	82.92	2	2	1473.92	1469.59	4765.06	3483.54	1018.41	1050.31	2725.35	2544.89	3871.72	4924.09	3225.78	2933.46
AT5G20490.2;AT5G20490.1	XIK, ATXIK, XI-17 - Myosin family protein with Dil domain	0.0663865	1.47467	33.82	1	1	2180.83	1792.46	3809.62	3013.49	2397.2	2673.06	1956.66	2262.88	1337.19	764.073	2341.19	2097.51
AT5G37630.1	EMB2656 - ARM repeat superfamily protein	0.0668095	2.99218	29.22	1	1	324.595	1141.78	190.302	288.401	870.39	1065.83	545.917	226.96	6.74156	209.91	81.8817	225.736
AT5G46400.1	AT PRP39-2, PRP39-2 - Tetratricopeptide repeat (TPR)-like superfamily protein	0.0672191	2.49225	22.96	1	1	387.685	321.76	901.442	1358.71	38.835	20.4548	480.142	446.161	1738.23	830.89	2128.37	1924.95
AT4G19006.1	Proteasome component (PCI) domain protein	0.067319	1.58573	454.49	8	3	15370.9	16361.5	19495.4	20215.7	37436.8	38020	20355	21569.2	10136	10522.6	16798.3	13258
AT3G51260.1;AT3G51260.2	PAD1 - 20S proteasome alpha subunit PAD1	0.0673851	1.24432	162.51	3	3	10061	10579.7	15530.2	9148.34	9911.71	12375	11772.6	11018.1	16163	15454.1	16979	12736.6
AT2G47840.1	Uncharacterised conserved protein ycf60	0.0675758	1.53606	76.8	2	2	21801.3	17699.1	45475.8	34516.8	38165.6	34619.8	29133.1	24434.1	11199.1	14372.2	24620.8	21417.5
AT5G39570.1	unknown protein	0.0688537	1.98506	454.9	8	7	47263.4	36574.1	57635.6	34805.3	42415.1	33107	50563.2	50889.9	184173	123481	45585.7	45145.7
AT1G80180.1	unknown protein	0.0690285	1.72196	61.18	1	1	5191.34	3512.63	2703.27	3058.05	5332.74	5638.09	3788.62	5122.05	2745.15	1830.34	568.1	717.383
AT3G53560.1	Tetratricopeptide repeat (TPR)-like superfamily protein	0.069168	1.52343	30.7	1	1	639.26	891.643	1185.63	1110.86	286.568	692.076	1285.66	1408.91	1175.34	770.345	1676.55	1004.88
AT1G29350.1	Kinase-related protein of unknown function (DUF1296)	0.0691935	2.05166	169.89	4	1	16222.2	21190.5	8912.13	10619.4	5909.29	4188.64	7726.3	9262.86	5586.34	5224.05	2006.39	2871.1
AT4G03000.1	RING/U-box superfamily protein	0.0694959	1.36241	24.32	1	1	11591	14507.5	14619.3	11509.3	19710.4	20934.5	13653.9	13983.4	6860.76	9507.02	11054.9	13107.5
AT3G12380.1	ATARP5, ARP5 - actin-related protein 5	0.0701481	1.73636	44.24	1	1	1454.37	1295.61	3429.19	2264.11	910.463	889.566	1670.98	1575.16	4388.52	4831.41	2641.97	2678
AT2G41690.1	AT-HSFB3, HSFB3 - heat shock transcription factor B3	0.0705148	2.90751	26.15	1	1	635.193	976.148	257.768	478.117	0.631768	0	1128.17	1051.42	1821.29	1636.71	674.064	514.765
AT1G09730.1	Cysteine proteinases superfamily protein	0.0706058	2.14282	47.67	1	1	1743.69	1478.9	1122.6	1495.79	5091.04	4648.51	1794.56	1748.06	719.44	514.136	1376.27	1118.57
AT4G39080.1	VHA-A3 - vacuolar proton ATPase A3	0.0707514	1.37041	284.07	5	3	24074.1	20833.5	43893.4	26032.9	25953.2	25644.1	23777.2	27442.5	12251.1	18808.5	16443.6	22723.1
AT5G09810.1;AT2G42170.1;AT3G46520.1	ACT7 - actin 7	0.0710159	1.21695	1261.18	16	8	1.8395e+06	1.87624e+06	2.50455e+06	2.26577e+06	1.76151e+06	1.84232e+06	1.50493e+06	1.45882e+06	1.2917e+06	1.47723e+06	2.1124e+06	2.08952e+06
AT4G14030.1	SBP1 - selenium-binding protein 1	0.0710863	1.58193	232.12	3	3	20512.9	18301.5	19322.9	14757.7	12976.9	13323	12350	11070.8	5147.24	2619.29	14795.1	16722.5
AT3G13720.1	PRA1.F3, PRA8 - PRA1 (Prenylated rab acceptor) family protein	0.0711207	1.43528	56.07	1	1	17403.6	19294.5	24174.3	27676.3	33478.2	34583.5	25080.1	25972.2	9839.88	13872.8	18497.9	15852.2
AT4G04950.1	thioredoxin family protein	0.0713994	1.27541	119.56	2	2	9313.24	10451.2	13626.3	11154.9	11900.4	10536	9131.51	8714.36	5224.66	6730.48	11230.7	11486.4
AT3G14075.1	Mono-/di-acylglycerol lipase, N-terminal;Lipase, class 3	0.0714195	1.45181	32.32	1	1	47108.6	37138.6	22973.4	25940.1	49411.9	41877.2	27923.9	33587.2	25238	13577.4	24311.7	29961.4
AT1G20960.1	emb1507 - U5 small nuclear ribonucleoprotein helicase, putative	0.071566	1.21045	429.64	7	7	144084	143661	183207	142342	120067	136675	113338	113403	139234	159629	97445.9	95722.1
AT3G62770.1;AT3G62770.3	AtATG18a - Transducin/WD40 repeat-like superfamily protein	0.0724149	1.31694	82.91	2	2	7200.22	7198.65	8197.05	7319.83	11260.2	11172.3	5672.4	7006.71	4373.56	5428.77	8171.83	9096.76
AT1G12270.1	Hop1 - stress-inducible protein, putative	0.0729587	1.53685	22.64	1	1	78938.6	80802.9	117644	98880.8	21844.7	26134.1	105044	116742	140075	99677	98213	92252
AT5G35100.1	Cyclophilin-like peptidyl-prolyl cis-trans isomerase family protein	0.0734482	1.34312	53.82	1	1	5133.6	6662.69	2788.09	4303.46	3932.28	4489.33	7906.67	4870.9	7004.1	4295.79	7016.46	5585.91
AT1G64580.1	Pentatricopeptide repeat (PPR) superfamily protein	0.0735656	2.27447	28.15	1	1	2613.44	3947.52	4673.7	2743.63	13357.8	11602	3882.28	2562.65	1648.94	1364.07	4659.39	3002.31
AT5G48380.1	BIR1 - BAK1-interacting receptor-like kinase 1	0.0736163	1.54138	106.28	2	2	1992.59	2435.18	3534.04	2753.2	3053.65	1377.68	2155.36	1193.75	672.67	1722.03	2105.01	1977.68
ATCG00770.1	RPS8 - ribosomal protein S8	0.0738909	1.26449	180.66	2	2	35517.1	33955.6	35954.9	39966.4	34262.1	44803.7	30267.5	29190.9	17911.6	22139.4	41175	36826
AT1G67090.1;AT1G67090.2	RBCS1A - ribulose bisphosphate carboxylase small chain 1A	0.0740375	1.34356	585.32	8	4	887641	810922	640303	525696	514208	515708	512714	523775	324033	338293	590313	609494
AT1G07920.1;AT1G07930.2;AT5G60390.2	GTP binding Elongation factor Tu family protein	0.0742815	1.30375	526.96	10	10	481591	518722	525629	490597	295614	298790	286084	305597	362604	388487	326677	333186
AT1G64620.1	Dof-type zinc finger DNA-binding family protein	0.0748067	1.21033	23.99	1	1	3510.92	3590.98	3763.36	4343.61	4758.36	4016.33	5445.5	6367.02	4811.29	4531.65	4080.42	3792.12
AT2G01250.1	Ribosomal protein L30/L7 family protein	0.0748873	1.3754	101.2	2	2	13748.4	14973.6	17311.3	16785.6	22158.4	28219.3	11571.3	11172.9	15626.8	22806.3	10943	10180.8
AT2G02160.1	CCCH-type zinc finger family protein	0.0752785	1.57653	209.86	4	4	69421.7	66665.2	35766.4	39988.1	86345.1	89434.5	53896.8	54236.2	45851.7	46697.4	23698.5	21488.8
ATCG00280.1	PSBC - photosystem II reaction center protein C	0.0752863	1.67695	103.63	2	2	13165	14828.2	42165.4	27757.6	27944	26016.7	16475.9	21710	7222.2	7912.13	15743.9	21503.3
AT4G23850.1;AT1G64400.1	LACS4 - AMP-dependent synthetase and ligase family protein	0.0754372	1.27935	222.41	5	4	37951.5	39451.3	64207	49429.3	58546.5	63856.9	49775.4	50744.7	35889.7	37478.1	36892.8	34221.5
AT5G46750.1	AGD9 - ARF-GAP domain 9	0.0755219	1.3275	61.86	1	1	3627.06	2512.8	4605.05	2857.71	3917.88	4997.82	3247.97	3231.77	1910.09	2889.17	2673.45	3010.45
AT2G24820.1	TIC55-II - translocon at the inner envelope membrane of chloroplasts 55-II	0.0756578	1.47896	135.7	3	2	11431.9	12805.3	15303.1	11832.6	5841.4	7712.8	8279.76	7137.23	8036.94	10226.2	5876.68	4343.52
AT4G22320.1	unknown protein	0.0759011	1.8834	46.11	1	1	14282.8	9826.65	3082.84	6618.89	10852.8	7978.7	2371.21	4459.3	3874.42	1236.97	6671.18	9337.83
AT3G48940.1	Remorin family protein	0.0760932	1.23472	26.23	1	1	37894.1	39591.8	40481.8	39528.6	61963.7	59498.6	40653.7	40848.4	34456	38099.9	36821.4	35048.4
AT4G14210.1	PDS3, PDS, PDE226 - phytoene desaturase 3	0.0762706	1.35148	97.37	3	3	9231.67	12234.2	12690.8	8693.45	14361.6	12306.6	12333.5	13213.4	7504.1	6600.23	6838.85	4948.5
AT5G48120.1	ARM repeat superfamily protein	0.0764372	1.54183	70.7	2	2	3763.33	3764.9	4189.29	3246.3	6807.28	7136.04	4574.11	5173.29	2133.2	1348.21	2539.37	2980.47
AT5G26742.1;AT5G26742.3	emb1138 - DEAD box RNA helicase (RH3)	0.0768847	1.60791	76.16	1	1	2410.14	2796.6	4969.97	3146.89	1584.71	1747.03	3179.56	2386.65	3111.64	5363.36	6335.28	6403.81
AT1G09620.1	ATP binding;leucine-tRNA ligases;aminoacyl-tRNA ligases;nucleotide binding;ATP binding;aminoacyl-tRNA ligases	0.0769599	1.31077	557.83	7	7	51192.4	46027.6	62189	48492.2	76388	62300.1	47047.5	45362.9	25804.5	34284.9	50620.6	61295.2
AT4G29520.1	unknown protein	0.0770772	1.22312	476.28	7	7	95509.1	97255.8	109387	107424	84265.4	94482.1	112355	117951	135391	163776	95909.8	94206.6
AT4G19160.2	unknown protein; Has 35333 Blast hits to 34131 proteins in 2444 species: Archae - 798; Bacteria - 22429; Metazoa - 974; Fungi - 991; Plants - 531; Viruses - 0; Other Eukaryotes - 9610 (source: NCBI BLink).	0.0774331	1.50985	20.43	1	1	7535.32	8773.81	17900.4	11352.8	8056.08	6343.89	5884.13	6141.8	3711.77	8013.43	7064.43	8898.55
AT5G23880.1	EMB1265, CPSF100, ESP5, ATCPSF100 - cleavage and polyadenylation specificity factor 100	0.0776367	1.23225	211.59	3	3	32737	36769.9	27539.1	27915.9	42833.8	37129.5	28054.1	26626.9	30628.5	37028.2	21882	22081.4
AT1G66070.1	Translation initiation factor eIF3 subunit	0.0777293	1.30992	112.6	3	3	22971.7	21242.9	21603	21224.7	20249.8	22401.9	25024.2	22824.4	39342.7	39238	23026.4	20432.9
AT3G58730.1	vacuolar ATP synthase subunit D (VATD) / V-ATPase D subunit / vacuolar proton pump D subunit (VATPD)	0.0783026	1.22226	140.48	4	4	52328.1	55184.9	45928.5	42004.8	45139.5	41541	51204.5	51561.3	32463.1	34730.4	28832.1	32031.9
AT3G57150.1	NAP57, AtNAP57, CBF5, AtCBF5 - homologue of NAP57	0.0783805	1.27169	77.3	1	1	127053	124580	101512	92141.9	88208.8	88599.5	110024	105601	146811	194142	118399	116135
AT5G35360.1;AT5G35360.2;AT5G35360.3	CAC2 - acetyl Co-enzyme a carboxylase biotin carboxylase subunit	0.0787294	1.31197	709.48	11	11	352908	339818	465599	430257	319915	343469	337622	346566	489290	532025	638214	610793
AT3G08510.3	phospholipase C 2	0.078966	3.30141	256.05	4	1	199.569	244.092	302.033	426.956	2450.97	2195.87	2125.73	2242.87	6197.78	7504.43	692.178	449.544
AT4G25940.1	ENTH/ANTH/VHS superfamily protein	0.0792541	1.27554	74.97	2	2	16532.8	16458.4	18250.9	16943.1	23381.3	25490.9	16062.9	15251	17014	20058.4	9537.79	13847
AT3G15880.1	WSIP2, TPR4 - WUS-interacting protein 2	0.0793195	1.81715	186.66	5	1	17781.1	19332.5	37291.1	32833.3	7138.09	4776.08	19109.8	18838.8	55788.3	50439.5	36005.5	36335.6
AT1G80380.2;AT1G80380.1	P-loop containing nucleoside triphosphate hydrolases superfamily protein	0.0802949	1.22128	205.26	5	5	32550.6	36289.1	41489.7	40886.8	38819.6	35401.8	48272.1	44269.5	52861.6	58745.6	38383.7	32790.5
AT1G08370.1	DCP1, ATDCP1 - decapping 1	0.0805123	1.78966	34.28	1	1	10227.7	14119.2	3140.33	5209.04	6412.46	8437.64	4315.97	3251.67	1776.75	3349.2	3908.09	9965.54
AT3G50950.1	ZAR1 - HOPZ-ACTIVATED RESISTANCE 1	0.0805926	1.40542	62	1	1	1735.63	1395.31	2774.18	2502.3	1685.35	1783.36	1205.11	1166.14	942.864	842.961	2033.64	2259.56
AT3G09200.1;AT2G40010.1;AT3G09200.2	Ribosomal protein L10 family protein	0.0805943	1.25799	803.07	13	9	5.74239e+06	5.05013e+06	3.69344e+06	3.71343e+06	5.7666e+06	5.81934e+06	4.50939e+06	4.4581e+06	3.88582e+06	4.41735e+06	2.88697e+06	3.51922e+06
AT5G44520.1	NagB/RpiA/CoA transferase-like superfamily protein	0.0808703	1.26316	65.01	1	1	6430.33	7431.5	11895.9	9926.25	7968.26	5861.65	9280.74	8797.54	10072.7	12789.4	12699.3	8904.01
AT4G31120.1;AT4G31120.2	SKB1, ATPRMT5 - SHK1 binding protein 1	0.0814155	1.27642	119.21	3	3	14897.2	14160.3	26440.9	21457.2	13777.8	14675.4	19291	17125.7	22160.2	21355	28985.1	25629.4
AT1G33040.1	NACA5 - nascent polypeptide-associated complex subunit alpha-like protein 5	0.0815155	1.52288	76.87	2	2	4280.38	5477.64	1785.8	1966.69	3669.38	1265.86	6591.41	6540.39	4035.12	3949.07	3713.42	3261.28
AT1G55670.1	PSAG - photosystem I subunit G	0.0815183	1.86941	36.27	1	1	9936.21	10593.5	9288.45	10987.1	28532.7	31277	15769.8	13526.1	7201.14	7384.88	5060.77	4878.95
AT2G27210.1	BSL3 - BRI1 suppressor 1 (BSU1)-like 3	0.0815297	1.37994	265.64	4	1	1662.11	1142.15	3939.46	2529.79	2178.05	2078.33	2711	2458.42	3155.9	2426.18	3854.33	4064.65
AT4G09650.1	ATPD - ATP synthase delta-subunit gene	0.082365	1.26637	860.58	11	10	809003	746816	916261	744077	494741	503821	745281	668872	879632	942113	1.05173e+06	1.04978e+06
AT3G50370.1	unknown protein	0.0828103	1.21605	53.24	2	2	101993	108783	100381	117744	91301.8	88289.5	120568	110138	146785	163011	102264	97193.4
AT1G16720.1	HCF173 - high chlorophyll fluorescence phenotype 173	0.0830522	1.26799	214.71	4	4	77172.5	79752.7	114533	104861	107773	113563	108254	110976	158664	171323	108858	99744.3
AT1G49380.1	cytochrome c biogenesis protein family	0.0833692	1.79018	28.97	1	1	1845.96	1439.6	4171.97	2229.81	909.075	1042.02	2120.42	1675.78	4643.18	2046.83	4285.1	6063.54
AT1G60220.1	OTS1, ULP1D - UB-like protease 1D	0.0840847	1.32042	20.08	1	1	2943.92	3168.28	3674.35	2251.65	4234.6	4072.12	2370.77	3059.48	2271.47	1527.24	3124.45	3054.52
AT1G14670.1;AT2G01970.1	Endomembrane protein 70 protein family	0.0841678	1.24517	67.72	2	2	6385.66	6517.06	9571.83	8417.21	9876.63	10528.4	8002.27	7239.95	5066.91	6572.16	7491.22	6824.26
AT1G48600.1;AT3G18000.1	PMEAMT, AtPMEAMT - S-adenosyl-L-methionine-dependent methyltransferases superfamily protein	0.0846265	1.34895	181.13	4	2	16115.1	17703.1	32473.5	20634.6	27415	26395.1	17553.7	18010.8	12941.8	11836.6	22123.1	21864.4
AT1G14650.1;AT1G14640.1	SWAP (Suppressor-of-White-APricot)/surp domain-containing protein / ubiquitin family protein	0.0848098	1.7649	264.04	5	5	269097	264315	178118	177136	614077	561828	253201	264391	159672	146015	170500	176013
AT5G25430.1	HCO3- transporter family	0.0850497	1.47384	22.98	1	1	10557.9	12377.8	6957.85	12244.6	9784	15081.6	12444.2	9861.06	2746.56	5462.5	8552.68	6394.82
AT2G01600.1	ENTH/ANTH/VHS superfamily protein	0.0858295	2.1031	57.73	1	1	1517.91	1498.36	2844.3	1417.84	7349.15	4090.74	2166.12	2284.99	780.697	1305.1	1123.7	1239.72
AT1G73600.1	S-adenosyl-L-methionine-dependent methyltransferases superfamily protein	0.0858786	1.24146	103.95	2	1	4384.66	5026.08	9220.07	5629.21	6235.21	5925.56	7046.18	7005.61	6962.06	6116.65	9581.25	8503.08
AT3G01280.1	VDAC1, ATVDAC1 - voltage dependent anion channel 1	0.0861723	1.40064	59.64	1	1	12981.1	11951.3	7083.27	8759.21	5509.65	6322.28	6029.29	6721.52	5086.14	5650.41	8126.37	5945.44
AT5G16730.1	Plant protein of unknown function (DUF827)	0.0866869	1.21181	20.39	1	1	9570.91	9901.7	6809.85	6698.77	6327.9	7955.02	11293.7	11754.2	8059.55	9192.4	8005.11	8969.99
AT2G39730.1;AT2G39730.2	RCA - rubisco activase	0.0866884	1.16535	5240.36	63	61	5.1689e+07	4.88016e+07	4.81245e+07	4.10393e+07	3.78228e+07	3.43666e+07	3.63593e+07	3.56118e+07	3.20396e+07	3.8448e+07	4.15303e+07	4.07017e+07
AT2G22310.1;AT4G39910.1	ATUBP4, UBP4 - ubiquitin-specific protease 4	0.0871474	1.94468	23.61	1	1	529.29	274.849	537.196	208.904	244.224	142.871	190.018	485.132	290.121	30.9522	0	0
AT5G43960.2	Nuclear transport factor 2 (NTF2) family protein with RNA binding (RRM-RBD-RNP motifs) domain	0.0871847	2.31214	113.79	3	1	296.215	134.716	603.825	488.786	1124.44	935.392	490.809	534.923	53.2829	65.6091	189.507	215.681
AT2G46910.1	Plastid-lipid associated protein PAP / fibrillin family protein	0.0872908	1.33648	154.59	3	3	13610.4	12623.5	14614.8	16804.5	12391.3	15004.1	9493.45	9846.96	5873.53	5602.96	16861	15958.5
AT2G20280.1	Zinc finger C-x8-C-x5-C-x3-H type family protein	0.0873795	3.47658	32.58	1	1	2030.43	1598.49	13103	1218.06	355.193	0	3401.96	6745.91	15065.4	29584.7	3943.75	4897.68
AT4G25050.1	ACP4 - acyl carrier protein 4	0.0876301	1.39534	89.77	2	2	147146	136056	73934.9	116161	84395.5	83093	62018.8	46147.3	124083	90536.1	58546.7	77901.1
AT1G68010.1	HPR, ATHPR1 - hydroxypyruvate reductase	0.0877678	1.26045	512.84	6	5	51123.8	52268.4	49155	45753.6	85055.2	71584.3	52366	52602.4	42875	39836.3	50699.5	43217.8
AT5G19820.1	emb2734 - ARM repeat superfamily protein	0.0881917	1.13857	2793.42	40	37	1.49923e+06	1.38726e+06	1.77525e+06	1.47371e+06	1.71409e+06	1.54951e+06	1.62566e+06	1.57681e+06	1.11865e+06	1.19375e+06	1.38636e+06	1.35388e+06
AT2G40890.1	CYP98A3 - cytochrome P450, family 98, subfamily A, polypeptide 3	0.0886468	1.25571	24.33	1	1	57429.6	52380.2	67674.2	59189.8	37579.6	47109.2	56716.8	50766.6	59641.4	68170.5	84028.1	84214.1
AT1G29310.1	SecY protein transport family protein	0.0887761	1.62636	48.42	1	1	1838.34	1307.89	2458.23	2604	4576.4	3026.61	3085.22	3002.36	927.422	724.204	959.648	1023.16
AT5G22580.1	Stress responsive A/B Barrel Domain	0.0888574	1.24577	99.48	2	2	13463.3	15546.1	18639.4	15610.8	18845.8	21445.9	15470.5	16747.8	9283.15	17880	12165.2	11575.8
AT5G16620.1	PDE120, TIC40, ATTIC40 - hydroxyproline-rich glycoprotein family protein	0.0890066	1.60591	119.82	2	2	10943.4	10297	18796.4	21620.1	6831.08	7558.87	8677.83	5360.6	6788.47	7534.07	9972.82	9020.54
AT5G09850.1	Transcription elongation factor (TFIIS) family protein	0.0893687	1.18751	324.13	4	3	52710.1	47484.9	59617	48040.6	56071.8	55444.6	66233.7	70600.2	66670.2	77082.6	49744.8	48921.7
AT3G11070.1	Outer membrane OMP85 family protein	0.0894136	2.05609	283.75	6	6	40842.8	48597.7	86610.7	71468.6	17857.6	19518.7	55741.1	58320.8	189691	179820	53852.7	48347.1
AT3G62030.2;AT3G62030.1;AT3G62030.3	ROC4 - rotamase CYP 4	0.0900048	1.30752	150.07	3	3	29375.2	33780.6	33181.5	36101.2	31344.8	31454.1	32764.7	34479.5	63314	56207.3	34423	34087.4
AT2G34640.1	PTAC12, HMR - plastid transcriptionally active 12	0.0906046	1.44934	377.15	7	7	315061	303172	207901	193288	476932	424852	253429	256593	248468	258427	144609	164042
AT4G00630.1	KEA2, ATKEA2 - K+ efflux antiporter 2	0.0908069	1.66814	86.79	2	1	1488.29	1744.53	1644.24	1643.46	355.766	592.403	2075.43	1911.85	2497.94	3356.78	1588.87	1027.94
AT1G03310.1	ATISA2, ISA2, DBE1, BE2 - debranching enzyme 1	0.0908484	1.23827	527.39	9	9	257209	246973	362850	296000	247008	253261	215942	210331	156357	172901	305715	282005
AT1G06690.1	NAD(P)-linked oxidoreductase superfamily protein	0.0913372	1.24803	59.84	1	1	3336.7	2836.01	4339.45	3341.94	2728.52	3516.53	2389.21	3064.05	1608.83	2806.36	3037.76	3198.43
AT1G21720.1;AT1G77440.1	PBC1 - proteasome beta subunit C1	0.0915249	1.24639	156.38	4	4	14332.4	14242.1	20016.3	16178.1	13604.6	14363.6	18847.1	18526.2	12618.9	18285	24884.8	22424.7
AT1G65010.1	Plant protein of unknown function (DUF827)	0.091529	1.17604	378.34	10	9	74965.8	71672.8	73529.3	64737.1	71448.3	81968.5	57134.4	58257.9	93584.8	61946.3	53110.5	48675.2
AT4G14540.1	NF-YB3 - nuclear factor Y, subunit B3	0.0916999	1.26083	188.83	2	2	125566	126139	126549	116061	82882.7	92474.1	159730	136126	158928	177464	115565	96526.7
AT1G32990.1	PRPL11 - plastid ribosomal protein l11	0.0926344	2.0797	61.47	2	2	2607.95	2995.35	4404.24	4502.93	566.342	114.3	2589.07	2767.22	8687.42	6910.43	4191.51	6447.38
AT1G04690.1	KAB1, KV-BETA1 - potassium channel beta subunit 1	0.0926573	4.83807	62.99	2	1	1052.06	724.191	222.421	171.372	3010.71	2799.87	115.124	464.293	1.76647	170.807	417.633	479.924
AT3G54010.1	PAS1, DEI1 - FKBP-type peptidyl-prolyl cis-trans isomerase family protein	0.0927885	1.743	53.97	1	1	5705.75	2992.8	5415.11	5891.26	10783.3	12418.4	7745.76	6780.47	3308.35	2834.5	1739.57	2380.1
AT5G05000.1	TOC34, ATTOC34, OEP34 - translocon at the outer envelope membrane of chloroplasts 34	0.0929688	1.34437	81.41	2	2	4644.15	5528.51	4243.48	3895.55	7574.64	6613.23	5259.85	5612.77	3696.99	3649.26	3552.43	2403.21
AT3G25580.1;AT2G18990.1	Thioredoxin superfamily protein	0.0930387	1.1702	88.81	2	2	27616.6	21247	20727.7	20268.5	22117.1	26336.3	28129.3	25090.3	27136	34896.7	22216.1	24385.9
AT4G22890.1	PGR5-LIKE A - PGR5-LIKE A	0.0931851	1.21379	72.18	1	1	25389.6	23279.2	29511.7	26456.4	23814	21824.1	21480.9	24469.3	13963.5	14790.6	23546.7	25555.3
AT1G20950.1	Phosphofructokinase family protein	0.0936589	1.22038	337.21	8	3	13559.5	14409	16934.3	14327.4	22564.1	19432.9	11551.9	13141.7	12971.5	12567.5	18034.3	14680.3
AT5G57820.1	zinc ion binding	0.093853	1.22195	34.31	1	1	4587.91	4824.28	8770.61	8181.08	6685.1	6021.43	7182.17	7232.2	6890.58	8167.92	8856.27	9412.94
AT1G58520.2	RXW8 - lipases;hydrolases, acting on ester bonds	0.0939318	1.23745	27.15	1	1	13709.9	14311.4	9930.82	12079.2	12929.1	18030.4	14059.2	12546.1	11438.9	8392.92	8721.31	10291.3
AT1G62080.1	unknown protein	0.0942586	1.9204	23.01	1	1	28328.8	23994.2	47594.3	49692.6	2146.33	1912.36	25825.7	29976.9	83709.9	70005	42629.3	42958
AT4G24200.1	Transcription elongation factor (TFIIS) family protein	0.0943364	1.18389	96.48	1	1	5919.32	5834.51	7033.2	5520.48	6093.36	7082.22	4856.3	4753.07	5128.54	3694.32	6733.44	6495.16
AT5G39410.1	Saccharopine dehydrogenase	0.0944113	1.47838	92.87	1	1	8186.83	9546.08	14336.3	10741.3	16861.5	16067.2	12089.4	12693.2	8969.9	9606.5	4032.51	3839.62
AT2G25670.1	unknown protein	0.0945892	2.1917	221.74	3	3	11585.1	12401.1	10949.2	7163.78	25460.8	19589	30475	31177.5	54867	53795.2	9958.55	10731.6
AT5G35790.1	G6PD1 - glucose-6-phosphate dehydrogenase 1	0.0947968	1.32299	88.52	2	2	28692.6	23264	24476.7	27626	50915.6	31465.6	26346.1	21052	19682.2	17885.9	29861.2	26095.6
AT5G56360.1	PSL4 - calmodulin-binding protein	0.0948798	1.36537	98.15	1	1	10742.9	10795	13046.6	11461.3	19315.3	17564.8	23771.8	17466.2	25724.7	20870.4	12309.3	13082
AT3G01260.1	Galactose mutarotase-like superfamily protein	0.0953781	1.21601	44.26	2	1	49485.5	48950	69136.9	58559.4	57425.3	45099.2	58846.5	57968.1	56296.9	57897.1	80753.6	87886.6
AT1G66200.1	ATGSR2, GSR2, GLN1;2 - glutamine synthase clone F11	0.0954016	1.27737	106.6	2	2	18597.4	15434.1	16045.4	16370.9	18700.2	15958.2	24636.2	19947.2	25939.9	28157.7	16483.4	13986.1
AT5G44020.1	HAD superfamily, subfamily IIIB acid phosphatase	0.0954179	1.5998	35.04	1	1	808.681	722.682	2928.71	1492.07	2593.57	1834.42	3079.45	2261.14	2010.17	1425.5	4411.2	3418.66
AT1G64500.1	Glutaredoxin family protein	0.0963468	1.98532	520.58	8	8	91446.2	87181.9	130348	125567	264418	238524	303807	294377	542573	485326	121719	113410
AT1G79920.1;AT1G79930.1	Heat shock protein 70 (Hsp 70) family protein	0.0964594	1.26075	74.92	2	1	5446.6	5415.32	5278.28	4413.32	3634.24	5063.1	4555.31	3535.72	2305.66	3057.26	5379.14	4368.12
AT4G02930.1	GTP binding Elongation factor Tu family protein	0.0966262	1.19685	389.53	6	6	66127.5	65988.8	78183.7	65197.4	72925.9	57805.5	59754	70001.7	73849.9	90535	102152	89902.4
AT5G59150.1	ATRABA2D, ATRAB-A2D, RABA2D - RAB GTPase homolog A2D	0.0966457	1.21867	311.94	7	3	16508.5	18591.2	28870.8	27237.5	23221.6	22242.8	21073.3	19921.3	17177.6	15226.7	18664.9	20084.7
AT1G75990.1	PAM domain (PCI/PINT associated module) protein	0.0970581	1.33428	324.64	5	2	6915.23	7184.53	7723.52	7649.57	8010.15	8153.31	6788.3	7840.8	6927.43	7194.08	2595.13	2857.29
AT3G14120.2	unknown protein	0.0974387	1.63758	23.83	1	1	1431.49	1043.02	1833.82	1291.97	1450.82	1254.39	857.239	675.834	62.8806	116.887	1872.82	1486.17
AT1G71270.1	POK, TTD8, ATVPS52 - Vps52 / Sac2 family	0.0974731	1.27741	381.22	5	5	74896.5	77353.2	117601	95577.5	48684.2	43232.1	103438	97233.5	106687	105413	79163.4	92281.1
AT5G12370.1	SEC10 - exocyst complex component sec10	0.0975251	1.88286	29.99	1	1	1001.71	1781.83	1036.02	1866.07	4127.66	4578.79	3093.21	3057.15	612.72	486.964	282.933	110.776
AT2G38020.2	VCL1, MAN, EMB258 - vacuoleless1 (VCL1)	0.0980199	1.51153	38.05	1	1	3519.11	2686.14	3668.94	4544.65	7579.78	5382.69	5920.92	4118.93	2311.68	2143.81	2258.65	1361
AT2G31660.1	SAD2, URM9 - ARM repeat superfamily protein	0.0994734	1.11244	914.44	16	12	387934	396942	489348	371538	329466	346273	434311	426873	387252	472725	439883	421482
AT1G60950.1	FED A, ATFD2 - 2Fe-2S ferredoxin-like superfamily protein	0.099585	1.36225	131.39	2	2	97426.6	100506	170764	133855	55737.2	65893.1	113848	95717.4	145953	183944	149122	161704
AT3G48690.1	ATCXE12, CXE12 - alpha/beta-Hydrolases superfamily protein	0.0996825	1.7853	31.32	1	1	26.3494	75.182	245.861	369.443	25.1781	53.7051	84.0376	191.114	394.921	401.323	130.582	218.616
AT3G44110.1;AT3G44110.2;AT5G22060.1	ATJ3, ATJ - DNAJ homologue 3	0.0997195	1.31912	348.33	8	8	835825	800254	1.0953e+06	860639	501562	475313	775719	879902	1.12994e+06	1.45702e+06	881020	903328
AT5G42310.1	Pentatricopeptide repeat (PPR-like) superfamily protein	0.0997317	1.16857	48.46	2	2	4141.56	3428.18	4718.43	4618.31	3161.96	5213.33	4324.48	4449.34	4972.95	5143.87	5875.24	4777.73
AT2G35880.1	TPX2 (targeting protein for Xklp2) protein family	0.0998529	2.22016	64.19	1	1	2896.14	2812.05	2699.77	1222.28	4724.86	3301.38	5899.6	5966.38	14442.6	8294.47	2886.23	1710.97
AT3G29185.1;AT3G29185.2	Domain of unknown function (DUF3598)	0.100546	1.96811	24.41	1	1	368.783	270.318	1251.79	1327.02	84.048	392.076	378.82	531.777	1796.89	1336.18	1599.03	1627.54
AT5G41790.1	CIP1 - COP1-interactive protein 1	0.1011	1.81401	642.78	13	12	382198	465430	392947	352890	206783	179393	463375	499564	1.0467e+06	1.01211e+06	278011	291321
AT1G21640.1;AT1G21640.2	NADK2, ATNADK2 - NAD kinase 2	0.10181	1.38816	96.45	2	2	5184.38	4965.54	6268.25	6472.5	4426	4557.48	6880.27	5812.94	4293.8	6150.59	11041.2	10067.8
AT4G16390.1	SVR7 - pentatricopeptide (PPR) repeat-containing protein	0.101914	1.38865	307.21	5	5	25997.7	27225.9	38679	29136.7	54395.4	54704.6	30808.8	33954.7	28290.6	31726.1	20159	20789.1
AT5G08590.1	ASK2, SNRK2-1, SNRK2.1, SRK2G - SNF1-related protein kinase 2.1	0.101927	1.73592	337.77	3	3	73484.7	73241	102655	93165.3	10628.9	8823.68	80266	77401.3	154387	163465	73179.3	79701.5
AT3G62560.1	Ras-related small GTP-binding family protein	0.102338	1.25854	145.33	3	1	1300.64	1479.17	1486.79	1434.99	941.65	1375.74	1648.51	1199.15	761.774	918.143	1113.14	730.924
AT3G61140.1	FUS6, ATFUS6, CSN1, COP11, EMB78, ATSK31, SK31 - 26S proteasome, regulatory subunit Rpn7;Proteasome component (PCI) domain	0.102469	1.43258	93.41	2	2	22386.4	22035	38105.9	28980	34716.3	35015	28584.8	27380.1	23363.9	28835.4	8174.09	10174.1
AT5G64040.1	PSAN - photosystem I reaction center subunit PSI-N, chloroplast, putative / PSI-N, putative (PSAN)	0.102894	1.31752	76.55	3	3	26268.4	30362.6	22762.5	22098	41327	34910.9	32077	25086.8	22790.5	24255.2	13623.8	17063.8
AT3G61870.2;AT3G61870.1	unknown protein	0.10311	1.86674	57.77	1	1	5649.58	5435.5	7030.73	7599.48	19450.3	14314.2	11605	11022.7	4219.66	4223.76	365.172	426.577
AT4G22240.1	Plastid-lipid associated protein PAP / fibrillin family protein	0.103298	1.40836	68.13	1	1	8797.77	11021.8	6500.47	6862.92	6527.57	6758.07	1874.78	4219.6	5460.91	5157.73	6885.56	9396.17
AT5G14040.1	PHT3;1 - phosphate transporter 3;1	0.103845	1.46184	365.71	6	6	99021.7	103438	157147	150869	219857	239154	162848	158108	68438.8	71531	104160	98112.3
AT4G10590.1;AT4G10570.1	UBP10 - ubiquitin-specific protease 10	0.104263	1.8441	49.48	1	1	1871.13	2143.64	2366.51	1391.68	4183.75	4446.18	2322.03	1871.42	182.435	1018.64	1536.97	1963.32
AT4G02520.1	ATGSTF2, ATPM24.1, ATPM24, GST2, GSTF2 - glutathione S-transferase PHI 2	0.104529	1.20432	170.78	3	3	63622	51034.7	75614.2	63702.3	58985.6	52944.4	46324.3	43461.6	40655	40722.9	60241.4	72419.9
AT2G17380.1;AT4G35410.2	AP19 - associated protein 19	0.104739	1.1999	90.04	2	2	26424	25713	36821.7	28749.2	29949.6	22045.2	34811.1	31125.4	39677.5	42370.4	27035.9	28606
AT5G53480.1	ARM repeat superfamily protein	0.10474	1.22941	1341.78	18	18	601752	587998	696699	631530	839277	773868	724124	710817	390270	384854	600758	549414
AT5G65840.1	Thioredoxin superfamily protein	0.104842	1.17908	37.83	1	1	17312	13813.3	24088.9	17610.1	23365.6	19865.5	22892.3	19010.3	26421.2	24431.3	23859	20224.4
AT1G80460.1	NHO1, GLI1 - Actin-like ATPase superfamily protein	0.10506	2.68837	32.1	1	1	73.2928	169.118	868.402	834.944	91.7055	174.486	299.327	395.982	79.1207	48.3555	0	0
AT2G36530.1	LOS2, ENO2 - Enolase	0.105655	1.22664	179.85	3	3	22794.5	28400.5	37707.3	32977.7	21490.4	23751.3	31421.5	24202.7	34279.3	39350.7	40503.2	35241.2
AT3G16060.1	ATP binding microtubule motor family protein	0.106152	1.3802	78.95	2	2	11999.4	17735.3	23039.9	16603.5	10497.8	13262.7	17347.7	17577.8	26028	35131.5	16014.4	16450.9
AT5G35980.1	YAK1 - yeast YAK1-related gene 1	0.10618	2.17383	34.66	1	1	1498.33	1128.08	931.98	642.552	559.953	548.289	573.551	491.854	641.332	735.578	0	0
AT2G19860.1	ATHXK2, HXK2 - hexokinase 2	0.106194	1.25695	192.06	3	2	32328.1	35544.9	55833.6	51091.9	37973.8	42242.1	27024	37484.9	22640.1	34711.9	42486.7	38536.2
AT3G23330.1	Tetratricopeptide repeat (TPR)-like superfamily protein	0.106445	2.12725	22.83	1	1	3170.9	4325.75	1132.88	1804.22	1749.13	1754.93	1740.72	1629.77	38.5275	7.96644	1548.93	1586.11
AT3G06710.1	unknown protein	0.106454	2.08625	22.49	1	1	8585.06	7604.32	13223.4	13475.5	1661.26	1004.33	11152.8	11229.4	27661.2	30980.1	6841.45	7171.65
AT4G37820.1	unknown protein	0.10656	1.22268	93.55	1	1	4873.74	5600.37	7647.96	5496.46	7990.32	7753.93	5497.08	6258.91	5999.36	5302.16	4070.31	5065.97
AT3G51420.1;AT3G51430.1	SSL4, ATSSL4 - strictosidine synthase-like 4	0.106669	1.92056	125.79	3	3	10102.4	12556.6	14172.8	14527	39798.3	40893.2	14971.8	11914.7	5005.72	4562.92	15969.2	16331.7
AT5G05390.1	LAC12 - laccase 12	0.106692	1.46551	20.23	1	1	19332.8	16753.4	45376.1	23268.8	7220.26	6714.06	20917.5	18518.9	32386.7	31910.4	36216.1	33955.8
AT1G35580.1	CINV1 - cytosolic invertase 1	0.107281	1.42304	35.4	1	1	1270.9	1289.44	1173.76	1278.62	2663.81	1849.03	1196.3	1059.13	754.106	579.046	1459.39	1645.83
AT3G52200.2;AT3G52200.1	LTA3 - Dihydrolipoamide acetyltransferase, long form protein	0.107353	1.3463	320.3	4	4	55688.7	53187.4	80640.2	59594.7	27170.8	26800.9	53962.1	51490.6	85589.1	79824.2	74078.4	63096.8
AT2G31010.1;AT3G58640.1	Protein kinase superfamily protein	0.107434	1.53748	27.04	1	1	1078.05	1157.08	1784.06	1809.15	1049.16	1541.17	821.375	1180.75	747.212	179.279	1263.79	1283.24
AT3G52140.3;AT3G52140.1;AT3G52140.2	tetratricopeptide repeat (TPR)-containing protein	0.108224	1.36941	147.7	3	3	17077.8	15837.8	19176.6	17846.4	37600.9	29772.9	16245.2	19883.6	16926.9	17799	14992.6	14423.7
AT3G55440.1	ATCTIMC, TPI, CYTOTPI - triosephosphate isomerase	0.108737	1.461	64.51	1	1	3780.5	4043.56	9802.04	10536.6	2514.17	2781.63	5345.45	5042.03	8689.56	8944.1	10693.4	10168.3
AT3G19480.1	D-3-phosphoglycerate dehydrogenase	0.108764	1.27652	426.69	6	5	56393	55405.4	67200.9	54788.3	41118.6	41189.4	56223	55223.9	48986.1	64590	92357.8	86121.7
AT5G36230.1	ARM repeat superfamily protein	0.109178	1.19624	59.07	2	2	8053.01	7366.43	11862.6	7884.04	8021.87	6686.47	8082.61	6053.7	6761.15	5815.56	7389.33	7590.34
AT1G70820.1	phosphoglucomutase, putative / glucose phosphomutase, putative	0.109279	1.27545	149.82	2	2	21128.4	24319.9	36574.1	27942.2	26443.7	23952.8	29488.9	35659.2	44138.9	44739	25589.6	24916.6
ATCG00780.1	RPL14 - ribosomal protein L14	0.109363	1.18154	20.4	1	1	6086.73	6646.51	8423.76	7136.83	5465.93	5590.97	5537.66	5073.25	4461.74	4909.7	6515.57	6806.78
AT5G06450.1	Polynucleotidyl transferase, ribonuclease H-like superfamily protein	0.10947	1.21364	38.65	1	1	2712.18	3563.87	5000.76	4265.61	4431.01	4770.56	4335.12	4367.89	4218.2	6121.4	5947.62	5040.11
AT3G02540.1	RAD23-3, RAD23C - Rad23 UV excision repair protein family	0.109515	2.00404	99.62	1	1	16404	12245.6	5095.62	4406.71	4716.86	3906.75	4608.15	6501.77	638.378	848.249	5165.99	5578.12
AT2G15620.1	NIR1, NIR, ATHNIR - nitrite reductase 1	0.110797	1.21465	38.56	1	1	4953.43	4891.05	4444.72	4501.82	2629.55	2750.53	3992.45	4915	4710	5492.76	5266.19	4983
AT3G18860.1;AT3G18860.2	transducin family protein / WD-40 repeat family protein	0.110973	1.27156	62.35	2	2	3127.47	3779.34	3627.25	2275.92	4478.65	3941	3273.24	3350.24	2018.95	2041.34	2625.55	3386.35
AT1G43560.1	Aty2, ty2 - thioredoxin Y2	0.111271	1.20305	57.75	1	1	20130.4	19308.3	25017.4	17994.5	18792.2	19686.6	17301.3	17859.1	10949.7	12674.4	20868	20866.3
AT2G21280.1	GC1, ATSULA, SULA - NAD(P)-binding Rossmann-fold superfamily protein	0.111844	2.01322	43.42	1	1	1448.93	840.033	1224.2	988.656	1099.02	1206.94	421.666	1091.14	8.46431	543.696	794.464	522.115
AT1G32550.1	FdC1 - 2Fe-2S ferredoxin-like superfamily protein	0.11256	4.03753	49.98	1	1	967.349	478.931	879.939	861.924	527.124	91.5842	2183.61	2120.84	4994.03	5432.72	334.152	304.901
AT1G54630.1	ACP3 - acyl carrier protein 3	0.112568	1.20836	56.63	1	1	8368.92	9866.12	11869.6	11143.3	7500.53	7482.85	9654.37	8794.15	7217.89	7045.56	7726.26	6097
AT1G65540.1	LETM1-like protein	0.112642	1.17785	289.01	5	5	56051.2	63980.2	59413.3	49857.7	38581	42473.4	45286	46797.1	37856.6	44372.1	44337.5	44844.6
AT4G29130.1	ATHXK1, GIN2, HXK1 - hexokinase 1	0.113949	1.23169	332.93	6	5	97891.6	91402.5	149191	126687	95535.7	85144.2	77252	78494.3	67159	88327.5	104331	108798
AT4G29220.1;AT4G26270.1	PFK1 - phosphofructokinase 1	0.114831	1.2624	194.07	5	4	7648.56	8438.86	8670.02	8684.06	12717.7	12997.6	10675.9	9260.15	15922.1	16503.5	10488.4	11829.4
AT2G07776.2	unknown protein	0.115362	1.37728	25.63	1	1	205.779	151.968	505.272	352.516	506.923	593.945	671.491	628.376	557.285	386.437	452.663	494.09
AT3G12050.1	Aha1 domain-containing protein	0.115519	1.32197	69.43	1	1	3444.33	3590.61	6869.97	5771.71	4962.07	5645.28	3147.39	3045.01	2464.4	4341.89	4837.71	5071.73
AT2G42320.1	nucleolar protein gar2-related	0.115705	1.09271	244.68	4	4	35448.6	31921.6	35584.9	32777.5	28367.3	34283.9	36867.2	33067.5	32491.7	37081.9	35418.1	41850.1
AT3G51460.1	RHD4 - Phosphoinositide phosphatase family protein	0.115823	1.34194	55.98	1	1	4470.86	4322.74	8756.14	6037.39	5215.26	6049.47	4721.23	5371.78	2194.74	3323.15	6014.73	4345.67
AT2G43790.1	ATMPK6, MPK6, MAPK6, ATMAPK6 - MAP kinase 6	0.116046	1.17361	349.7	5	5	179966	188403	246388	188607	149485	152227	148853	141868	139265	150720	183765	177135
AT3G13160.1	Tetratricopeptide repeat (TPR)-like superfamily protein	0.116569	1.45928	93.53	1	1	5693.14	7402.15	9347.56	11902.2	14966.6	14978.9	10541.1	8379.74	6409.91	5053.27	9165.14	4507.02
AT3G05625.1	Tetratricopeptide repeat (TPR)-like superfamily protein	0.116653	1.30721	108.18	2	1	22906.1	24310.1	35757.8	32239.5	19476.8	23310.8	24912.3	28977	25434.3	33958.1	47693.2	45566.1
AT4G01370.1;AT1G01560.1;AT1G01560.2	ATMPK4, MPK4 - MAP kinase 4	0.116836	1.08085	328.16	7	7	105470	106695	126716	117723	109743	107191	102468	94641.7	94148.1	118319	106909	106669
AT2G36780.1	UDP-Glycosyltransferase superfamily protein	0.116871	1.48181	26.76	1	1	272.008	1307.57	2892.86	3326.52	174.727	94.5386	2422.72	788.767	2089.51	2109.78	2360.11	2184.68
AT1G11260.1	STP1, ATSTP1 - sugar transporter 1	0.117091	1.41209	53.47	1	1	10866.6	11965.5	16269.3	11536.2	19631.9	23587.7	15762.6	13591.2	5174.33	7885.2	12429.1	11624.4
AT2G44490.1	PEN2, BGLU26 - Glycosyl hydrolase superfamily protein	0.11773	1.78355	116.51	2	2	12464.2	13700.7	8551.03	8445.71	32659.3	29633.2	7218.58	9731.85	7327.92	6633.87	15607.3	12606.4
AT5G04440.1	Protein of unknown function (DUF1997)	0.117993	1.31371	39.91	1	1	5112.45	5306.73	5331.9	5484.81	7708.84	8008.72	5711.51	6976.12	4156.18	2141.12	4791.96	4352.29
AT3G08580.1;AT4G28390.1;AT5G13490.1	AAC1 - ADP/ATP carrier 1	0.118111	1.23599	568.36	9	9	412852	407604	573472	482035	594232	656418	485297	480599	284513	324410	490652	464162
AT5G23510.1	unknown protein	0.118301	1.37415	71.11	1	1	6113.48	3898.09	4104.45	5714.23	8550.43	6161.62	4209.89	3402.84	2650.97	2369.68	5492.83	7011.03
AT1G53210.1	sodium/calcium exchanger family protein / calcium-binding EF hand family protein	0.119242	1.28321	90.13	2	2	47097.4	52917.2	87836	100648	53135.8	54418.6	102231	95083.9	62330	61200.4	91061.3	96313.9
AT5G62600.1	ARM repeat superfamily protein	0.119491	1.33812	97.99	2	2	13857.9	12964.5	19190.9	18547.5	20709.2	20668.4	26718.7	20131.8	7084.51	7251.46	9215.04	8768.43
AT3G54170.1	ATFIP37, FIP37 - FKBP12 interacting protein 37	0.119551	1.26527	123.2	2	2	15833.2	16484.5	17162.1	13827.4	16456.4	15146.7	18206.3	17565.2	20390.7	32702.5	14706.6	16515.6
AT5G66680.1	DGL1 - dolichyl-diphosphooligosaccharide-protein glycosyltransferase 48kDa subunit family protein	0.119801	1.27319	132.04	2	2	23890	23044.9	45451.5	39661.9	14561.7	15618	33749.8	30660.6	39003.4	36840.7	32856.4	33436
AT3G02720.1	Class I glutamine amidotransferase-like superfamily protein	0.119828	1.42169	33.25	1	1	3315.63	3951.8	5993.82	2299.24	4830.44	4399.58	2194.88	1779.16	1453.88	2097.4	5901.87	4010.19
AT5G50950.2;AT5G50950.1	FUM2 - FUMARASE 2	0.120123	1.18016	145.24	2	2	40660.9	37595.6	42686.3	43236.4	30057.6	32233.1	28976.5	27850.1	25328.5	29240.7	40406.1	40095.9
AT5G13270.1	RARE1 - Pentatricopeptide repeat (PPR) superfamily protein	0.120439	2.90429	31.41	1	1	161.186	149.149	37.5555	29.3595	414.688	358.02	138.747	54.5759	0.204326	108.926	93.0388	0.46058
AT1G68890.1	magnesium ion binding;thiamin pyrophosphate binding;hydro-lyases;catalytics;2-succinyl-5-enolpyruvyl-6-hydroxy-3-cyclohexene-1-carboxylic-acid synthases	0.120628	1.38907	105.23	1	1	2507.28	3417.32	2417.14	3949.69	5126.04	4971.2	1828.4	3175.82	1487.77	3654.85	2763.52	3207.34
AT3G08840.2;AT3G08840.1;AT3G08840.3	D-alanine--D-alanine ligase family	0.12086	1.16793	513.49	10	10	110030	100604	157791	119491	117864	105757	102717	107761	79730.9	87144.1	117156	114722
AT5G52840.1	NADH-ubiquinone oxidoreductase-related	0.120877	1.67508	89.63	2	2	16020.3	12155.4	20397.2	12706.8	13852.5	8473.93	16813.1	13870.9	49167.5	30821.7	17107.3	12266.1
AT1G02080.1	transcription regulators	0.120982	1.34678	135.51	4	4	15526.4	14037.8	16237.6	16217.2	25122.1	27581.7	17962	17270.5	7648.25	10281.1	16783	15238.3
AT1G32220.1	NAD(P)-binding Rossmann-fold superfamily protein	0.123273	1.72114	85.12	2	2	4250.32	4918.3	2857.29	3074.25	10232.8	10541.3	3825.17	3662.04	2323.25	2739.56	3988.03	4305.27
AT3G10420.2;AT3G10420.1	SPD1 - P-loop containing nucleoside triphosphate hydrolases superfamily protein	0.124373	1.14156	254.15	5	5	92676.2	89863.9	98067.9	70348.4	73230	77372.6	67476.5	72430.6	60302.9	91150.4	73024.8	74978.6
AT5G14910.1	Heavy metal transport/detoxification superfamily protein	0.124381	1.25831	216.57	2	2	94810.3	91972.5	116087	105501	62179	64442.6	82601.6	83971	117819	144897	125389	118509
AT2G45820.1	Remorin family protein	0.124702	2.02081	116.04	2	2	26558.5	27526.2	10929	11304.3	51034.6	42183.2	23105.9	23569.2	19632.5	16109.7	1065.56	412.003
AT3G11230.2	Yippee family putative zinc-binding protein	0.125515	1.31459	21.92	1	1	5457.11	6336.92	3721.4	3802.29	4001.36	3867.07	4367.08	4815.43	4210.12	3322.55	1939.55	2025.62
AT5G17690.1	TFL2, LHP1 - like heterochromatin protein (LHP1)	0.1257	1.2148	87.2	1	1	8182.68	7084.29	7017.65	6109.33	7769.37	5698.03	3826.13	3820.01	6852.89	6546.33	6543.31	6870.67
AT1G53440.1	Leucine-rich repeat transmembrane protein kinase	0.125854	3.91178	21.17	1	1	367.035	470.184	66.0483	389.996	397.613	1222.89	1264.9	1164.82	4236.99	4242.26	293.031	196.019
AT1G55040.1	zinc finger (Ran-binding) family protein	0.126255	3.45501	29.3	1	1	15190	11805.5	13202	13818.5	7056.9	4035.4	33003.9	38140.7	71208.1	71692.4	4951.16	5953.57
AT5G01750.2;AT5G01750.1	Protein of unknown function (DUF567)	0.126321	6.3874	41.67	1	1	143.948	83.5669	128.901	101.843	190.91	123.677	103.258	163.553	2079.1	2302.77	176.778	111.019
AT5G54440.1	CLUB, AtTRS130 - CLUB	0.126477	1.13124	242.03	5	5	15637.4	17131.6	19163.7	21153.2	20717.6	24248.4	18881.8	18069.7	17514.6	16521.5	17398.3	15970.1
AT5G04140.1;AT5G04140.2	GLU1, GLS1, GLUS, FD-GOGAT - glutamate synthase 1	0.126491	1.21918	388.55	6	6	30247.6	34252.5	30686.7	29998.2	17737	19244.6	26888.7	29322.5	29226.9	34348.8	37924.5	39999.1
AT2G07707.1	Plant mitochondrial ATPase, F0 complex, subunit 8 protein	0.126587	1.60454	94.26	2	2	7739.09	7901.43	10360.8	7175.64	22797.4	19131.5	11371.9	12025	5610.02	5725.98	5999.57	6075.89
AT3G07460.2;AT3G07460.1;AT3G07470.1	Protein of unknown function, DUF538	0.12681	2.89456	54.02	2	2	53.097	375.326	145.292	242.456	741.091	568.877	174.635	219.82	1887.2	2265.81	768.687	838.094
AT1G30630.1;AT2G34840.1	Coatomer epsilon subunit	0.126815	1.19431	340.97	5	5	55679.4	54268.9	107059	77129.7	65263.8	59845.1	72128.2	66677.8	91014	92934.8	89510.7	88442.8
ATCG01110.1	NDHH - NAD(P)H dehydrogenase subunit H	0.126879	1.15617	851.15	11	11	328813	330786	510980	423926	459655	432869	360783	373971	306860	344228	390033	375213
AT1G73430.1	sec34-like family protein	0.126928	1.36687	157.72	5	4	8242.96	8324.75	12411.2	10767.1	17116.7	14789.4	12231.1	10554.3	5973.39	4457.93	9348.6	9855.32
AT1G24460.1	unknown protein	0.127053	3.71451	73.28	1	1	15541.8	15757.4	3843.61	4818.18	68764.5	62050.5	14728.7	13616	4024.48	4938.71	4251.14	4416.43
AT3G08010.1	ATAB2 - RNA binding	0.127266	1.32729	28.6	1	1	4508.14	4287.07	8754.26	6637.39	7595.38	9116.24	6083.39	4631.4	3838.3	4647.62	6053.87	5558.96
AT2G01950.1	VH1, BRL2 - BRI1-like 2	0.127313	3.86799	23.35	1	1	290.855	204.681	0	983.101	75.6718	0	88.5655	418.647	4677.88	462.092	162.264	202.593
AT4G01883.1	Polyketide cyclase / dehydrase and lipid transport protein	0.127394	1.32276	28.41	1	1	3851.9	4698.04	5285.56	4220.31	2461.49	3562.73	3513.39	3487.46	2217.08	1641.83	4336.03	3008.59
AT2G30800.1	HVT1, ATVT-1 - helicase in vascular tissue and tapetum	0.128557	1.5235	29.5	1	1	3924.7	5112.08	3014.46	3042.19	6311.81	4683.15	4631.75	4316.56	3276.14	3583.82	547.046	768.687
AT1G12900.1;AT1G12900.2	GAPA-2 - glyceraldehyde 3-phosphate dehydrogenase A subunit 2	0.128797	1.1744	1273.16	13	3	272630	264890	262302	238030	201695	184892	208423	204692	160502	160511	239225	239553
AT5G19450.1	CDPK19, CPK8 - calcium-dependent protein kinase 19	0.128875	1.3539	52.05	1	1	2641.03	2640.72	3217.04	3045.93	3782.73	4337.47	3049.28	4811.88	2061.88	2564.73	1036.02	1000.85
AT1G27400.1	Ribosomal protein L22p/L17e family protein	0.129058	1.22689	53.14	1	1	6490.19	7498.47	10834.8	6864.19	5863.94	6316.73	5092.07	5891.82	7260.8	7188.54	5927.02	4395.36
AT1G65260.1	PTAC4, VIPP1 - plastid transcriptionally active 4	0.129437	1.3426	59.02	2	2	11057.8	10000.7	11943.6	6548.19	8018.19	11569.2	3821.51	6355.21	7823.18	12453.4	3707.96	9886.04
AT3G09740.1	SYP71, ATSYP71 - syntaxin of plants 71	0.129783	1.36893	45.54	1	1	2976.77	4250.07	4811.92	4387.48	5563.3	6027.89	5060.5	7073.25	3080.15	1740.03	2166.69	1345.99
AT1G08970.1;AT1G54830.1	HAP5C, NF-YC9 - nuclear factor Y, subunit C9	0.129871	1.3192	127.14	2	2	54035	61359.6	62534.6	42508.9	112260	67692.2	51163.8	52121.1	51663.1	61096.5	49569.7	37894.9
AT5G24879.1	unknown protein; Has 30201 Blast hits to 17322 proteins in 780 species: Archae - 12; Bacteria - 1396; Metazoa - 17338; Fungi - 3422; Plants - 5037; Viruses - 0; Other Eukaryotes - 2996 (source: NCBI BLink).	0.129929	2.61264	20.81	1	1	805.239	718.606	516.554	477.607	3935.11	3365.99	966.965	1426.92	504.384	376.493	268.523	215.013
AT4G21150.1;AT4G21150.2	HAP6 - ribophorin II (RPN2) family protein	0.130458	1.2257	481.07	8	8	67124.8	67805.3	100629	78683.3	92294.9	95125.6	83340.5	81151.5	43161.3	50943.3	73253.4	77437.4
AT2G29550.1	TUB7 - tubulin beta-7 chain	0.13068	1.25905	1810.35	26	1	4090.65	3265.23	8223.78	6827.95	5885.3	3906.61	6105.72	6118.07	5394.39	6369.89	8730.26	7822.53
AT5G16110.1	unknown protein	0.130822	1.2212	24.28	1	1	10298.9	9394.32	6789.53	7612.01	12843.7	10510.3	7120.9	6848.24	9401.99	9500.29	6677.61	7493.63
AT5G05170.1	CESA3, IXR1, ATCESA3, ATH-B, CEV1 - Cellulose synthase family protein	0.130878	1.49	60.05	1	1	10468.6	9784.22	11537.9	11799.9	23235.9	25503.3	12804.3	14562.3	5596.82	8860.1	11298.8	8844.13
AT1G09970.1	LRR XI-23, RLK7 - Leucine-rich receptor-like protein kinase family protein	0.130898	1.71026	32.93	1	1	987.079	833.03	1575.19	1623.72	2249.24	4091.93	1013.91	1484.23	809.731	1065.84	1142.4	1126.27
AT5G61500.1	ATATG3, ATG3 - autophagy 3 (APG3)	0.131308	1.69371	28.16	1	1	1380.48	2610.22	1950.15	3318.28	1816.69	776.553	2567.69	2071.82	6812.17	4668.9	1679.54	2274.33
AT3G12720.1	ATY53, ATMYB67, MYB67 - myb domain protein 67	0.131466	1.49252	21.49	1	1	2340.68	4088.77	2823.91	4671.63	4033.1	4062.65	5575.03	5764.82	3813.34	2376.56	7507.02	7829.52
AT1G43700.1	VIP1, SUE3 - VIRE2-interacting protein 1	0.131619	1.21143	225.98	4	3	91063.3	95285.8	63756	59423.3	93315.3	89454.6	77746.2	87393.2	56962.4	70310	57270	56696.4
AT3G09560.1	ATPAH1, PAH1 - Lipin family protein	0.13166	1.53387	175.48	4	4	20148.3	20344.2	15993.9	17847.9	21381.6	19714.9	26285.2	24283.1	50398	43826.4	14975.2	17287.6
AT1G75780.1	TUB1 - tubulin beta-1 chain	0.132147	1.41215	1578.79	26	1	8922.13	6366.82	4239.62	5705.98	11014.8	5236.74	5492.53	5492.12	5415.57	2352.32	4206.3	6419.11
AT4G19490.1	ATVPS54, VPS54 - VPS54	0.132466	1.43116	211.88	4	4	8319.8	8651.58	12480.7	10039.7	18812.9	20528	12050.3	13614.8	5815.01	7896.71	8091.1	7615.24
AT5G42790.1	PAF1, ATPSM30, ARS5 - proteasome alpha subunit F1	0.133437	1.20377	100.73	1	1	187075	182141	161302	149153	260234	179635	210069	226699	284309	268617	168826	189151
AT3G53610.1;AT5G59840.1	ATRAB8, AtRab8B, AtRABE1a, RAB8 - RAB GTPase homolog 8	0.133537	1.22555	62.86	1	1	10283.6	9545.68	17404.5	14042.1	10042.5	9832.27	9763.1	9710.54	7702.97	9510.08	10373.7	10995.7
AT2G46820.1	PTAC8, TMP14, PSAP, PSI-P - photosystem I P subunit	0.133963	1.66535	119.78	1	1	88247.9	82041.1	106387	81983.1	174291	155335	100265	104571	96589.3	109537	1074.43	1258.98
AT1G09310.1	Protein of unknown function, DUF538	0.134357	1.41966	63.62	1	1	2789.61	3568.41	8094.43	5580.41	1083.89	851.22	4600.8	3644.97	3974.18	6019.91	6569.07	6378.15
AT1G20200.1	EMB2719, HAP15 - PAM domain (PCI/PINT associated module) protein	0.134465	1.14171	583.87	8	5	61098.2	60056.6	59515.1	64405.4	60445.4	70105.2	65298.3	61503.3	68213.8	48732.7	40614.1	44640.9
AT5G28850.2;AT1G54450.1;AT5G28850.1;AT5G28900.1	Calcium-binding EF-hand family protein	0.134807	1.1958	323.03	5	4	130780	116659	113595	121280	171831	157418	128101	135046	85285.9	81797.3	121749	126699
AT1G11530.1	ATCXXS1, CXXS1 - C-terminal cysteine residue is changed to a serine 1	0.134923	1.40144	44.05	1	1	1407.32	810.953	603.425	889.426	886.853	480.32	1152.94	1037.41	1662.47	576.554	1367.96	1319.58
AT4G17170.1	AT-RAB2, ATRABB1C, ATRAB2A, RAB2A, RABB1C, ATRAB-B1B, RAB-B1B - RAB GTPase homolog B1C	0.134968	1.33195	118.91	4	3	4107.31	2939.43	2491.53	2835.99	4270.66	5076.84	5753.51	5265.65	5483.34	6148.26	3450.8	2830.74
AT4G26110.1	NAP1;1, ATNAP1;1 - nucleosome assembly protein1;1	0.135236	1.205	65.21	2	1	12557.6	11260	8142.45	7763.03	10530.2	11047.2	8870.98	9923.36	6112.67	6905.92	8449.46	10609.4
AT4G08320.2;AT4G08320.1	TPR8 - Tetratricopeptide repeat (TPR)-like superfamily protein	0.135889	1.38761	34.09	1	1	25165	24317.1	40121.4	24041.8	18678.4	17806.3	14464.8	12635	7830.55	8747.38	33062	31453.3
AT2G44820.1	unknown protein; Has 70 Blast hits to 70 proteins in 25 species: Archae - 0; Bacteria - 0; Metazoa - 9; Fungi - 4; Plants - 47; Viruses - 0; Other Eukaryotes - 10 (source: NCBI BLink).	0.136686	1.38481	20.29	1	1	23490	29617.9	13049.9	18087	21586.9	23830.3	23693.8	26273.5	7486.74	6532.6	15374.7	14270.5
AT5G40820.1	ATRAD3, ATR, ATATR - Ataxia telangiectasia-mutated and RAD3-related	0.13675	1.20648	20.76	1	1	6139.22	6200.92	6078.55	6617.72	7967.81	7060.57	6024.96	7018	5368.41	3103.86	7249.53	4443.32
AT2G36160.1	Ribosomal protein S11 family protein	0.136951	1.4824	144.8	2	2	17968.9	18219.9	12093.9	14487.5	20020.4	19581.5	15591	21500.4	15251.6	13569.5	1606.63	1539.29
AT5G58140.1	PHOT2, NPL1 - phototropin 2	0.137214	1.39857	404.44	5	2	114434	110882	68935.7	63776.9	155239	158331	85447.7	87366	53587.8	70904.9	84216.9	98682
AT4G33230.1	Plant invertase/pectin methylesterase inhibitor superfamily	0.137239	1.29366	21.39	1	1	25239.9	23368.1	13540.3	13330.7	21864.8	17099.3	16057.2	19821.5	10795.8	9988.32	15549.2	16252.4
AT1G01960.1	EDA10 - SEC7-like guanine nucleotide exchange family protein	0.137331	1.10581	396.35	9	8	26679.3	28181.3	38633.5	31153.9	38668.2	37643	38117.8	35826	37046.4	38027.6	37046	36158.8
AT3G12260.1	LYR family of Fe/S cluster biogenesis protein	0.137334	1.21491	86.12	2	2	4991.42	4404.58	5773.93	4057.57	5845.85	5031.33	3303.11	4037.35	4148.62	4494.58	2492.02	6303.64
AT5G41770.1	crooked neck protein, putative / cell cycle protein, putative	0.137536	1.29418	69.52	1	1	22038.8	16653.2	17396.4	13271.2	32417.1	23595.4	17620	16808.7	16034.6	16284.2	12589.9	17536.5
AT1G09010.1	glycoside hydrolase family 2 protein	0.137611	1.17203	322.81	6	5	38836.3	38984	37154.2	35449.5	35479.7	30807.2	26981.4	24241.8	23419.6	26074.7	42761.8	41422.2
AT3G17020.1	Adenine nucleotide alpha hydrolases-like superfamily protein	0.138406	1.45203	75.22	1	1	31254.7	29709.3	29622.9	29595.3	37681.5	32579.1	32222	34851.1	30164.7	27444.7	3251.56	3222.59
AT5G66570.1;AT3G50820.1	PSBO-1, OEE1, OEE33, OE33, PSBO1, MSP-1 - PS II oxygen-evolving complex 1	0.138421	3.53041	82.7	2	2	1023.2	227.3	517.83	725.761	9934.92	5714.02	4963.26	4281.87	26987.3	25689.7	1233.45	896.674
AT1G01470.1	LEA14, LSR3 - Late embryogenesis abundant protein	0.138678	1.41816	82.75	2	2	2574.8	1710.79	6204.03	5815.53	340.098	314.313	2835	2762.52	4168.84	4939.45	5043.96	4301.69
AT5G22780.1	Adaptor protein complex AP-2, alpha subunit	0.138842	1.41042	741.36	15	1	10967.6	9919.45	8098.21	7198.84	9581.09	13267.2	8897.1	9538.9	1782.4	3036.34	8774.04	9825.67
AT3G14840.2	Leucine-rich repeat transmembrane protein kinase	0.13895	2.32282	38.34	1	1	162.028	237.175	196.053	591.887	191.435	118.235	165.956	699.987	172.432	269.026	1305.52	863.902
AT5G35170.1;AT5G35170.2	adenylate kinase family protein	0.139523	1.10088	487.34	10	9	176249	181390	185463	159856	207468	179753	158971	151133	144661	150922	193912	190683
AT3G02230.1;AT3G08900.1	RGP1, ATRGP1 - reversibly glycosylated polypeptide 1	0.139551	1.23804	259.26	6	3	43730.2	44070.6	37011.7	28863	58911.5	51150.3	33617.4	38514.3	26939.6	30405.6	41824.2	41726.3
AT1G27970.1;AT1G27970.2	NTF2B - nuclear transport factor 2B	0.139853	1.08724	424.77	5	5	243271	233154	249161	234001	210700	217295	200523	209227	176453	209347	240030	240666
AT1G65440.3;AT1G65440.1;AT1G65440.2	GTB1 - global transcription factor group B1	0.140187	1.27419	73.92	1	1	2943.46	2741.74	4659	3596.84	2814.6	1842.22	3264.22	3684.44	2851.21	3764.35	5671.52	4461.54
AT3G04550.1	unknown protein	0.140446	1.19068	158.98	3	3	66803.2	62825.7	70433.6	54462.7	46618.7	36343.1	55471.9	56365.7	81506.3	67709.7	69730.9	71055.5
AT3G18430.1	Calcium-binding EF-hand family protein	0.141101	1.4201	86.96	2	2	6846.35	9095.28	8461.45	8099.93	14095.5	16784.3	10630.5	11343.8	8071.24	6674.12	4502.19	3410.6
AT3G26030.1	ATB' DELTA - serine/threonine protein phosphatase 2A 55 kDa regulatory subunit B prime delta	0.141222	1.29278	27.68	1	1	2746.83	3449.75	3850.39	4357.67	4944.56	5328.34	4341.89	4455.08	1966.15	2030.43	3594.67	2700.55
AT1G17050.1;AT1G78510.1	SPS2 - solanesyl diphosphate synthase 2	0.141364	1.16195	119.9	3	3	16654.4	17208.7	18898.4	19405.9	15068.8	11753.6	15346	16770.5	13277.7	11873.6	13979.6	13945.2
AT4G32940.1	GAMMA-VPE, GAMMAVPE - gamma vacuolar processing enzyme	0.14152	1.46777	78.66	2	1	5098.03	5226.37	3965.83	2370.49	3073.32	1692.11	2308.93	3693.63	2246.28	2537.85	1716.92	2094.13
AT3G51880.1	HMGB1, NFD1 - high mobility group B1	0.14216	1.32467	46.53	1	1	2907.76	2573.94	830.784	513.522	275.246	291.094	1352.66	1404.66	1255.38	1492.08	2219.35	2068.28
AT1G65820.1	microsomal glutathione s-transferase, putative	0.143021	1.95425	27.42	1	1	5682.86	4596.44	5639.98	6286.06	19908.6	21402.5	7967.79	7559.13	2360.82	3411.9	6169.19	5032.86
AT1G01910.1;AT1G01910.3;AT1G01910.5	P-loop containing nucleoside triphosphate hydrolases superfamily protein	0.143444	1.17626	194.62	3	3	44557.4	52846	73213.7	60891.8	69644.3	68023.1	57306.2	62521.9	41310.4	50659.9	46863.3	55193.2
AT4G04720.1;AT3G20410.1	CPK21 - calcium-dependent protein kinase 21	0.143487	1.31575	53.31	1	1	7477.71	9865.33	11700.5	10976.9	18662.4	15381.9	10492.4	12349	7299.6	10143.9	8007.4	7998.44
AT1G76400.1	Ribophorin I	0.143576	1.56838	38.8	1	1	372.599	320.435	601.322	697.426	1356.86	1527.27	1236.77	1163.81	242.184	466.121	0	0
AT5G08740.1	NDC1 - NAD(P)H dehydrogenase C1	0.143811	1.13732	123.76	3	3	19823.5	19362.3	25055.4	22159.6	24510.7	21248.1	19801.3	15775.5	17604	16003.5	21660.3	25357.8
AT5G47030.1	ATPase, F1 complex, delta/epsilon subunit	0.144198	1.45752	37.27	1	1	12108.4	9919.74	16786.8	14829.9	2693.01	2602.73	9426.95	9850.13	18720.5	19125.9	14254.4	14529.2
AT5G11980.1	conserved oligomeric Golgi complex component-related / COG complex component-related	0.144385	1.76375	48.06	1	1	2301.9	1948.43	1716.45	1305.61	4920.42	5412.18	2746.91	2961.35	370.918	339.237	1888.72	1674.45
AT5G56500.1	TCP-1/cpn60 chaperonin family protein	0.144463	1.22961	209.9	4	1	712.88	648.619	1561.67	1154.54	824.441	734.082	889.05	1052.84	1020.73	1334.88	1357.82	1275.03
AT4G15410.1	PUX5 - serine/threonine protein phosphatase 2A 55 kDa regulatory subunit B prime gamma	0.144584	1.22526	82.97	2	2	24835	23226.5	19056	15996.9	17448.8	20634.7	24423	24755.7	33072.3	29365	17212.7	19670.6
AT5G16370.1	AAE5 - acyl activating enzyme 5	0.144645	2.26883	54.28	2	2	255.112	394.113	331.303	965.094	2506.86	2593.3	1431.15	1564.2	5455.33	5975.82	880.569	678.628
AT3G53900.2	UPP, PYRR - uracil phosphoribosyltransferase	0.144792	1.37256	103.22	2	2	2826.75	3205.72	2990.81	3634.69	1624.47	1841.28	3682.49	2601.41	1366.92	1692.99	938.834	1464.54
AT2G01350.2;AT2G01350.1;AT2G01350.4	QPT - quinolinate phoshoribosyltransferase	0.144829	1.13616	128.29	3	3	21288.4	21019.7	32102.1	25808.3	30548.2	27897.9	33077.7	31071.5	32901.3	30103.5	28496.5	24617.6
AT3G51310.1	VPS35C - VPS35 homolog C	0.144986	1.24511	519.12	9	8	29232.2	36457.9	59552.6	36534.7	55473.6	57786.9	51015.1	54090.6	53353.1	84800.2	48978.2	50214.4
AT1G70600.1	Ribosomal protein L18e/L15 superfamily protein	0.145803	1.41414	120.25	2	1	14023.6	13721.4	24162.1	25331.8	1991.54	2242.35	19617.4	18901.2	22572.2	22621.6	15624.4	15876.9
AT2G15300.1	Leucine-rich repeat protein kinase family protein	0.145834	1.721	25.76	1	1	3992.65	3052.2	7675.81	8445.73	13165	12019.1	11948.4	10183.3	27633.1	19639.9	8133.88	5672.49
AT4G32640.1	Sec23/Sec24 protein transport family protein	0.146155	1.20037	155.69	4	2	22749.3	23274.7	24722.4	26466.4	27343.9	24866.4	15851.9	16327	13790.6	16307.5	30922.4	31281.4
AT5G62860.1	F-box associated ubiquitination effector family protein	0.14706	1.66166	21.83	1	1	15717.5	13069.8	57651.7	39432.8	479.803	1647.19	10029	20373.6	65761.6	43124.1	40055.7	33347.1
AT4G35100.1;AT5G60660.1	PIP3, PIP3A, PIP2;7, SIMIP - plasma membrane intrinsic protein 3	0.147085	2.46087	160.36	3	2	57580.5	49889.4	48679.5	45752.6	309935	263805	91944.2	99627.2	24468.7	26501.7	35218.3	37430.1
AT5G41600.1	BTI3, RTNLB4 - VIRB2-interacting protein 3	0.147469	1.87696	32.59	1	1	468.738	684.485	1650.85	2143.81	1226.59	2859.24	1377.39	1402.03	240.645	172.996	701.951	917.942
AT1G42970.1	GAPB - glyceraldehyde-3-phosphate dehydrogenase B subunit	0.147924	1.13219	1285.45	15	15	1.50569e+06	1.46797e+06	1.68099e+06	1.56369e+06	1.22164e+06	1.24456e+06	1.49113e+06	1.46399e+06	1.38984e+06	1.63384e+06	1.95363e+06	1.90015e+06
AT1G26560.1	BGLU40 - beta glucosidase 40	0.147932	1.15016	198.78	3	3	32733.1	28319.6	26996.4	30071.4	24858.9	28236.6	30066.5	34693.5	21523	19413.7	21115.1	22050.4
AT3G26570.1	PHT2;1, ORF02 - phosphate transporter 2;1	0.148412	2.20929	67.92	1	1	2297.6	1768.51	3099.8	2420.41	12265.4	9314.44	3897.59	3772.59	873.033	1209.26	2219.23	2135.17
AT1G60430.1	ARPC3 - actin-related protein C3	0.148951	1.25416	50.99	1	1	2230.88	2065.36	3703.2	2787.62	3798.3	3631.25	2669.26	2603.09	1778.25	1982.45	2752.52	2739.35
AT1G55280.1	Lipase/lipooxygenase, PLAT/LH2 family protein	0.149123	1.42392	26.97	1	1	975.379	1476.5	882.132	1945.41	2927.74	3169.99	3780.73	2747.27	763.285	570.837	87.5174	40.3711
AT5G51220.1	ubiquinol-cytochrome C chaperone family protein	0.149251	2.16995	28.73	1	1	1185.11	512.518	1247.16	609.925	1732.59	1456.72	627.449	700.18	0	86.9161	661.166	1032.2
AT4G35890.1	winged-helix DNA-binding transcription factor family protein	0.149381	167010	96.74	2	1	0	0	0	0	0.012097	0	0	0	286.544	1733.77	0	0
AT3G54350.1	emb1967 - Forkhead-associated (FHA) domain-containing protein	0.14967	1.27802	40.25	1	1	42223.8	34908.6	24473.1	25839.1	49944.8	49073.7	28981.8	34299.6	28097.6	25586.5	32751.4	27481.4
AT1G04400.1	CRY2, FHA, AT-PHH1, PHH1, ATCRY2 - cryptochrome 2	0.150245	1.42798	42.76	1	1	1038.34	963.692	2441.99	1397.27	1593.6	1154.43	1143.52	1363	692.392	353.294	1123.56	1339.24
AT2G18960.1;AT1G17260.1;AT2G07560.1;AT2G24520.1;AT3G47950.1;AT5G57350.1	AHA1, PMA, OST2, HA1 - H(+)-ATPase 1	0.150776	1.14692	873.95	13	2	69772.4	78289.3	85427.8	83469.5	73621.5	64503.3	73046.8	75937.1	45631.1	55406.6	73101.7	73663.5
AT2G45470.1	FLA8, AGP8 - FASCICLIN-like arabinogalactan protein 8	0.151824	1.2393	74.34	1	1	3889.46	4093.73	3664.26	4484.22	2778.72	2369.3	2865.32	2229.74	2216.12	3262.29	3983.76	2613.49
AT4G17140.1	pleckstrin homology (PH) domain-containing protein	0.152437	3.19595	43.03	1	1	481.097	354.251	516.062	249.009	3697.06	2146.97	620.425	557.067	313.161	159.544	354.115	325.032
AT1G74960.1	FAB1, KAS2, ATKAS2 - fatty acid biosynthesis 1	0.152503	1.17347	259.94	5	5	88679.4	96201.9	133111	109448	135099	133418	120394	118938	79069.6	89725.7	93875.2	91072
AT1G72150.1	PATL1 - PATELLIN 1	0.152722	1.19542	593.13	10	9	57526.6	62411.7	95388.5	77793.7	47409.3	42213.8	65297.8	63550.2	76191.3	81802.5	89103.9	81592.6
AT1G15820.1	LHCB6, CP24 - light harvesting complex photosystem II subunit 6	0.152822	1.49412	112.37	3	3	4874.51	4247.92	9544.88	7716.07	22990.9	21578.7	17144.6	15352.4	25655.9	27272.6	12227.1	8359.98
AT2G17440.1	PIRL5 - plant intracellular ras group-related LRR 5	0.152875	1.44107	21.32	1	1	5850.95	6530.39	10169	9346.98	1655.53	546.54	8863.96	6208.69	6756.32	8684.58	9859.55	8766.56
AT4G19170.1	NCED4, CCD4 - nine-cis-epoxycarotenoid dioxygenase 4	0.153001	1.0798	254.28	5	5	54857	52963.8	62129.8	60272.1	63003.4	63484.3	63763.3	67171.8	53423.2	65962.7	65765	69091.5
AT1G12230.1	Aldolase superfamily protein	0.153407	1.25964	87.6	1	1	5148.28	6225.05	8617.9	5729.01	9246.92	7507.49	9015.13	7973.94	10349.6	12874.3	6097.23	7192.41
AT4G27600.1	NARA5 - pfkB-like carbohydrate kinase family protein	0.153456	2.71902	169.18	2	2	767.644	1700.16	393.715	1058.45	4462.48	3910.6	5605.57	7020.2	10041.1	9018.21	774.593	965.42
AT1G79940.1	ATERDJ2A - DnaJ / Sec63 Brl domains-containing protein	0.153537	1.53374	31.57	1	1	2171.33	2718.86	7629.66	5829.04	4085.13	5373.52	4159.28	4900.45	1561.51	1531.38	3010.33	2967.55
AT3G63130.1	RANGAP1, ATRANGAP1 - RAN GTPase activating protein 1	0.15372	1.36477	60.59	1	1	15585.7	16965.6	14406.1	11244.1	6741.6	7695.28	7920.18	10252.2	10744.4	9295.36	8034	6977.82
AT4G21800.1	QQT2 - P-loop containing nucleoside triphosphate hydrolases superfamily protein	0.154174	1.51876	104.44	2	2	12841.6	12577.6	8596.82	10419.3	26208.8	23941.2	13454.8	13112.9	12651.3	12692.6	4757.32	5608.72
AT4G21180.1	ATERDJ2B - DnaJ / Sec63 Brl domains-containing protein	0.154252	1.39956	25.71	1	1	1806.19	2524.57	3398.65	3067.96	4039.18	5027.29	3160.9	4164.99	1429.05	1669.15	1147.26	2621.59
AT1G74600.1	pentatricopeptide (PPR) repeat-containing protein	0.154951	1.24988	32.24	1	1	22610.8	24476.2	43889.9	35783.3	35035.4	35632.4	27837.3	36193.5	17222.2	25163.5	27396.3	24144.6
AT4G39350.1	CESA2, ATH-A, ATCESA2 - cellulose synthase A2	0.154961	1.19092	28.46	1	1	27853.9	29367.6	40505.2	29979.6	32160.4	38425.5	47191.8	39447.5	36738.5	51095.2	32540.6	29137.5
AT4G35230.1	BSK1 - BR-signaling kinase 1	0.155366	1.18536	99.57	4	2	6971.01	6336.28	8250.34	8901.77	9064.63	9231.62	9314.28	6688.09	4796.77	5156.2	7646.17	7530.02
AT5G13970.1	unknown protein	0.155574	1.96527	78.96	2	2	21848.7	20072.7	8549.41	9579.43	53717.4	39946.2	20169	17622	10656.8	10068.4	8794.35	10904.5
AT4G24820.1	26S proteasome, regulatory subunit Rpn7;Proteasome component (PCI) domain	0.156319	1.22436	308.62	6	6	169469	159109	190078	174996	287341	256667	186285	182192	177187	201795	131254	132148
AT1G27310.1	NTF2A - nuclear transport factor 2A	0.156472	1.25271	48.55	1	1	39081.8	40958.1	41725.5	46585.3	33109.8	31996.4	32920.8	29257	21171.3	14202	41197.3	47613.8
AT5G09860.2	THO1 - nuclear matrix protein-related	0.156521	1.19341	76.19	1	1	28390.1	30003.3	28317.3	21303.7	21337	22050.7	28341.8	26401.9	27032.1	45226.4	25881.8	27800.5
AT3G53990.2;AT3G53990.1	Adenine nucleotide alpha hydrolases-like superfamily protein	0.157009	1.22319	42.8	2	1	41781.4	43522.9	50134.1	44040.6	26163.9	28093.5	36539.1	33026.6	28663.9	28519.5	33139.3	31199.2
AT5G58030.1	Transport protein particle (TRAPP) component	0.15705	1.2122	63.91	1	1	36078.2	31767.4	46517.9	39615.7	31436.9	33665.5	31474.2	30349.5	18192.7	20992.9	43061.6	36659.2
AT2G05170.1	ATVPS11, VPS11 - vacuolar protein sorting 11	0.15708	1.28194	69.31	2	2	4698.45	4146.31	5716.15	5733.31	8489.11	6895.95	5286.38	4988.21	2464.28	3903.04	4843.53	6346.72
AT1G78300.1	GRF2, 14-3-3OMEGA, GF14 OMEGA - general regulatory factor 2	0.157371	1.30277	600.42	7	2	20015.3	14981	37433.7	27301.6	17596.7	19125	25088.1	24499.3	50538.2	28321.8	25471.2	23849.4
AT3G60240.2	EIF4G, CUM2 - eukaryotic translation initiation factor 4G	0.158145	1.25046	85.11	2	2	2836.79	2455.36	3080.1	3002.29	3174.26	2135.05	1433.03	1130.45	4076.4	3013.48	1900.24	1788.61
AT1G70500.1	Pectin lyase-like superfamily protein	0.15839	1.37319	28.16	1	1	2477.11	3204.06	6864.8	8405.83	86.553	334.385	3424.4	4598.06	4782.17	4452.81	6103.1	5988.27
AT4G03080.1	BSL1 - BRI1 suppressor 1 (BSU1)-like 1	0.158582	1.22039	530.98	7	5	183418	169191	273226	225776	290397	228863	257450	227120	371423	356820	238060	222129
AT5G15490.1;AT3G29360.1	UDP-glucose 6-dehydrogenase family protein	0.158874	1.36442	38.06	1	1	1051.43	890.161	548.03	551.134	924.049	1094.36	1029.64	1019.53	251.02	412.786	379.391	615.539
AT1G08520.1	ALB1, ALB-1V, V157, PDE166, CHLD - ALBINA 1	0.159098	1.42432	88.49	2	2	34514.2	33545.2	22356.2	20130.9	13461.1	12270.3	16066.6	15944.4	14440.3	13468.4	18843.7	16916.3
AT5G55750.1	hydroxyproline-rich glycoprotein family protein	0.160724	1.24434	30.83	1	1	3358.97	2777.29	4412.33	3840.87	2384.74	2414.4	2810.99	3016.11	3732.56	4269.64	5155.25	4892.54
AT3G11630.1	Thioredoxin superfamily protein	0.160963	1.20583	421.57	6	2	19694.3	21753.8	27397.8	24756.3	15599.8	17573.3	23729.5	24085.6	19164.7	21315	32429	32145.4
AT1G74880.1	NDH-O - NAD(P)H:plastoquinone dehydrogenase complex subunit O	0.162812	1.37835	68.04	1	1	10925.2	11757.1	24531.9	23133.6	1202.62	522.502	12853.1	13022.6	19420.5	18940.6	17909.7	17195.3
AT4G02080.1	ASAR1, ATSARA1C, ATSAR2, SAR2 - secretion-associated RAS super family 2	0.163056	1.31996	237.42	4	2	17397.1	18232.5	16969.3	11148.7	13127.1	9296.76	13168.9	10515.5	5246.88	6394.5	14019.7	15938.1
AT3G22960.1	PKP1, PKP-ALPHA - Pyruvate kinase family protein	0.163061	1.32566	287.37	4	3	36712.9	34057.2	58404	42006.4	14097.8	16109.8	33471.6	36117.1	35766.8	46534.6	58415.3	56666.5
AT1G21750.2	ATPDIL1-1, PDIL1-1 - PDI-like 1-1	0.163491	1.43021	27.2	1	1	2824.85	5483.02	4816.4	4204.19	1640.44	3706.4	3838.96	1658.08	2233.2	2753.3	2479.83	2891.11
AT4G21100.1	DDB1B - damaged DNA binding protein 1B	0.163856	1.53163	66.59	2	2	2681.4	2529.49	3284.59	3195.8	6184.31	6844.15	2874.39	3072.76	1027.45	548.454	4817.1	3799.33
AT1G59830.1;AT1G59830.2	PP2A-1 - protein phosphatase 2A-2	0.163957	1.32249	263.25	5	1	2576.03	2847.55	4910.45	3711.65	2747.77	2679.27	3461.07	4241.02	2902.82	3060.79	7017.19	5069.53
AT1G14570.1	UBX domain-containing protein	0.164068	1.66689	29.11	1	1	19234.8	19161	10553	10059.5	40750.4	33507.9	20384	22909.4	14892.5	12225.5	4901.73	4635.98
AT2G29630.1	PY, THIC - thiaminC	0.16413	1.07065	468.65	10	9	137191	129438	137383	123004	154456	147189	135845	137997	160154	141436	149926	161845
AT5G01600.1	ATFER1, FER1 - ferretin 1	0.164323	1.25318	54.23	1	1	48651.3	43962.2	77702.2	54974.6	30895.4	36640.3	47894.5	44623.4	59332.7	86739.1	61954.5	66418.9
AT1G03475.1	LIN2, HEMF1, ATCPO-I - Coproporphyrinogen III oxidase	0.164621	1.38797	47.66	1	1	5158.33	6555.23	3951.41	2299.34	4979.63	5803.84	5132.55	5541.44	1811.86	2618.65	3517.84	2089.82
AT4G25880.3;AT4G25880.1	APUM6, PUM6 - pumilio 6	0.165373	1.32226	45.05	1	1	6975.81	6575.02	4485.78	3565.82	5761.51	3440.99	5602.24	5823.15	2764.19	3653.89	2141.12	3312.65
AT3G46100.1	ATHRS1, HRS1 - Histidyl-tRNA synthetase 1	0.166436	1.28774	90.97	2	2	22663.1	20077.5	44352.3	21396	35982.9	24387.7	20503.6	19114.7	18411.3	20429.3	28816.4	23853.1
AT1G33810.1	unknown protein	0.167545	1.98797	36.42	1	1	2938.58	2749.32	3228.92	2976.81	7457.05	6367.32	5501.58	5927.3	15851.2	17363	2612.1	3871.6
AT5G04420.1	Galactose oxidase/kelch repeat superfamily protein	0.168069	1.26086	149.99	3	3	66346.9	72765.8	83237.7	81017.7	33308.2	36953.7	71503.1	72092.3	97752	101580	66020.7	62145.1
AT1G79050.1	recA DNA recombination family protein	0.168631	1.53217	54.04	1	1	4070.68	5199.69	4137.28	2561.5	2212.14	1512.18	3637.04	2692.31	668.962	629.281	2934.02	2291.75
AT1G21580.1	Zinc finger C-x8-C-x5-C-x3-H type family protein	0.16887	1.62074	23.49	1	1	2336.9	2033.34	1221.37	1050.75	4737.74	3182.57	2727.34	2514.6	1035.38	1312.18	678.97	716.71
AT1G32080.1	membrane protein, putative	0.168902	1.72716	109.44	3	3	3771.34	4930.36	8892.76	10099.6	20268.3	13123	7921.65	9524.85	2033.99	2356.22	7462.83	6068.03
AT4G20260.6;AT4G20260.1;AT4G20260.5	PCAP1 - plasma-membrane associated cation-binding protein 1	0.169171	2.04071	63.89	2	2	5637.86	4811.29	4224.72	4126.65	20309.4	21445.4	8290.95	9383.01	2728.04	3812.7	2803.82	2655.14
AT1G10840.1;AT1G10840.2	TIF3H1 - translation initiation factor 3 subunit H1	0.169355	1.22402	104.63	3	3	7974.08	9220.01	13498.3	11418	7246.76	7245.29	9840.93	8682.08	15107.8	14617.3	11376.7	9657.79
AT3G51890.1	Clathrin light chain protein	0.169564	2.04192	145.93	2	1	4165.21	4684.64	2636.18	2390.71	9760.73	9081.93	10432.1	11166.1	21038.4	17818	3030.35	3325.62
ATMG00510.1	NAD7 - NADH dehydrogenase subunit 7	0.170628	1.1846	140.33	2	2	14701.9	17222.5	11895.1	13849.5	18179.9	15809.9	14423.6	13204.5	15471	15918.7	7918	10439.7
AT5G27540.1	MIRO1, emb2473 - MIRO-related GTP-ase 1	0.17094	1.25792	285.06	5	5	34391.6	32895.7	46603.2	43917.5	62281.5	61422.5	49616.6	45572.9	33888.2	40004.2	28174.1	26535.4
AT4G12700.1;AT2G04280.1	unknown protein	0.171285	1.68697	71.3	3	1	634.732	508.644	439.825	647.645	1003.21	1450.49	967.128	1064.83	252.88	429.963	0	62.0966
AT5G22830.1	ATMGT10, GMN10, MGT10, MRS2-11 - magnesium (Mg) transporter 10	0.171387	1.526	44.22	1	1	5434.57	6697.59	5738.34	8166.28	4623.66	3832.97	4192.88	8632.82	12405.9	15794.8	5669.74	5940.8
AT2G30950.1;AT1G06430.1	VAR2, FTSH2 - FtsH extracellular protease family	0.171896	1.23121	237.36	4	4	7281.91	7443.18	4714.55	5842.87	5522.83	5076.84	6997.36	6324.28	3009.6	2955.85	4739.65	5117.06
AT1G06530.1	Tropomyosin-related	0.171921	1.24807	101.86	2	2	13614.7	15301.3	18531.1	13988.3	7404.73	9444.72	15412.3	13852.6	22023.5	20019.4	13994.4	12403.1
AT1G22780.1	PFL, RPS18A, PFL1 - Ribosomal protein S13/S18 family	0.172096	1.15019	107.57	2	2	31222	29518	24795.8	20479.2	29090.2	29304.9	26677.1	26227.7	25351.8	27022.7	19727.6	17935.1
AT1G76850.1	SEC5A - exocyst complex component sec5	0.172177	1.38745	163.83	2	2	20165	23032	31563.7	26309.5	55633.2	42782.9	34746.6	36312.1	19651.2	17136.5	21306.6	14626.4
AT1G09750.1	Eukaryotic aspartyl protease family protein	0.172736	2.14767	21.66	1	1	1341.28	1953.27	462.875	587.26	3405.42	3458.72	900.363	950.567	389.544	126.147	1485.08	1367.36
AT1G31660.1	unknown protein	0.17275	1.28034	57.01	1	1	4818.11	5442.83	3780.04	3460.9	4642.65	4292.37	6115.72	7885.18	6687.29	5706.81	3289	4164.2
AT2G17787.1	unknown protein	0.173021	1.53579	23.51	1	1	7867.56	8029.24	4227.86	3329.35	2467.63	2505.5	3862.51	3699.8	12457.1	11076.6	6420.73	6141.46
AT2G30930.1	unknown protein	0.17341	1.373	176.49	3	3	23383.6	22148.4	18022.9	18190.8	43929.4	37840	24116.4	23924.4	23888.3	21061.7	12032.3	14070.5
AT3G46400.1	Leucine-rich repeat protein kinase family protein	0.173697	1.48582	20.79	1	1	54837.4	42254.8	39974.8	19705.3	84579.2	52756.1	33433.3	27682.3	25229.8	18110.1	53246.7	40240.3
AT5G03540.1	ATEXO70A1, EXO70A1 - exocyst subunit exo70 family protein A1	0.173943	5.95951	52.62	1	1	126.46	0	39.3575	31.4571	542.893	396.273	59.4372	62.6013	0	0	68.6551	0
AT4G29810.2;AT4G29810.1	ATMKK2, MKK2, MK1 - MAP kinase kinase 2	0.174358	1.20309	67.06	2	2	16536.7	15898.4	18223.3	16249	24727.7	25291.9	16208.2	17322.7	10507.3	15047.9	18562	19540.7
AT5G44090.1	Calcium-binding EF-hand family protein	0.174568	1.28699	264.14	4	2	8688.98	11840.2	15217.9	8946.66	9254.58	10511.4	10123.7	9674.06	4074.37	3956.42	12666.4	9590.8
AT4G27640.1	ARM repeat superfamily protein	0.174587	1.19442	320.08	5	5	34166.9	27563.8	38415.3	28223.2	31984.5	26129.7	39667.9	31788.2	23794.6	25512.3	18973.9	16392.4
AT1G79280.1	NUA, AtTPR - nuclear pore anchor	0.174626	1.54319	445.22	11	2	20041.6	20305.2	13773.5	8653.54	6926.5	6261.8	7145.97	5144.75	9400.16	9606.01	8193.33	9733.93
AT2G47710.1	Adenine nucleotide alpha hydrolases-like superfamily protein	0.174643	1.38887	112.32	2	2	24176.9	26022.5	17147	18640	23403.7	21480.8	21541.8	21320.2	23936.8	23256.7	2872.9	1299.94
AT5G46110.3;AT5G46110.1	APE2, TPT - Glucose-6-phosphate/phosphate translocator-related	0.175127	1.78286	36.44	1	1	284.135	331.417	466.742	609.874	1464.26	1757.76	1079.95	977.745	235.7	169.084	151.671	142.21
AT3G63160.1	unknown protein	0.175345	4.94865	30.67	1	1	288.018	135.946	804.161	598.266	18.5458	12.2049	548.5	341.58	4796.33	3305.45	125.372	73.1168
AT5G27030.1	TPR3 - TOPLESS-related 3	0.175419	1.44106	210.71	4	1	702.38	838.18	8742.86	5349.61	1857.47	1562.56	3187.91	1879.29	3250.16	4399.23	7411.24	7328.84
AT1G62780.1	unknown protein	0.175878	1.34499	193.6	3	3	82032.6	86580.9	149914	129728	35020.2	30244.8	76532.1	80085.2	123658	151500	129590	129316
AT4G28080.1;AT1G15290.1	Tetratricopeptide repeat (TPR)-like superfamily protein	0.17591	1.22555	557.85	13	12	252622	258975	191994	174877	261407	251795	197581	200192	260424	250962	115683	110700
AT4G35260.1;AT1G32480.1;AT2G17130.1	IDH1, IDH-I - isocitrate dehydrogenase 1	0.176253	1.31332	264.42	5	5	11174.5	7926.92	12763.6	12100.5	16537.2	18168.6	6808.18	4932.56	8503.27	6935.88	14255.9	18466.9
AT1G35220.1	unknown protein	0.17801	1.23898	23.35	1	1	3369.72	2822.96	7232.92	8606.77	2112.04	3389.81	5585.5	5901.4	5091.59	7304.33	5273.63	4957.86
AT3G60910.1	S-adenosyl-L-methionine-dependent methyltransferases superfamily protein	0.179385	1.44485	29.95	1	1	6606.76	5278.26	6610.75	8172.56	5293.31	2404.75	4001.02	1335.31	2368.99	4324.11	6441.94	5314.1
AT5G59610.1	Chaperone DnaJ-domain superfamily protein	0.179458	1.30443	173.25	4	3	40011.8	44166.8	90889	67599.5	26026.1	30811.5	48543.8	48501.8	87491.8	91410.6	61865.2	52868.9
AT3G54360.1	zinc ion binding	0.179525	1.4402	40.3	1	1	403.008	564.823	491.015	360.231	210.986	204.561	258.407	174.353	221.386	94.4536	475.833	327.17
AT2G43710.2	SSI2, FAB2 - Plant stearoyl-acyl-carrier-protein desaturase family protein	0.17988	1.27497	120.44	2	1	2445.77	2600.58	4833.31	2955.3	3707.09	2946.59	3112.47	2599.44	1215.85	2109.97	3390.68	2857.12
AT3G02620.1	Plant stearoyl-acyl-carrier-protein desaturase family protein	0.180463	5.29753	24.3	1	1	0	146.255	128.656	158.27	216.841	246.288	131.693	101.056	2080.99	2113.69	151.712	169.077
AT2G43130.1;AT1G05810.1	ARA4, ATRAB11F, ATRABA5C, ARA-4, RABA5C - P-loop containing nucleoside triphosphate hydrolases superfamily protein	0.180576	1.49571	98.93	2	1	3019.31	4106.12	4245.28	1265.74	4102.24	3124.45	2719.4	2834.04	2312.26	2425.79	632.174	2356.45
AT3G19850.1	Phototropic-responsive NPH3 family protein	0.180581	1.33362	28.68	1	1	4079.95	3637.54	8534.53	6524.65	172.402	125.361	4451.71	3540.37	6918.97	7054.26	4711.57	4095.54
AT3G09090.1	DEX1 - defective in exine formation protein (DEX1)	0.18121	1.38669	31.73	1	1	10800.9	13112.3	15981.2	9116.59	6264.6	6019.78	5733.91	7999.34	4417.02	4464.8	11939	9648.58
AT1G45230.1	Protein of unknown function (DUF3223)	0.181283	1.92756	48.01	1	1	3634.76	4072.26	2300.13	2010.67	9939.6	11713.4	3961.11	3805.24	1977.07	1935.46	3069.79	2719.4
AT1G79350.1	EMB1135 - RING/FYVE/PHD zinc finger superfamily protein	0.181866	1.09311	86.15	2	2	11408.1	14481.3	12362.1	10283.6	12519.5	11971.5	14319.3	12829.9	13973.5	15093.2	11952.3	11657.4
AT1G15500.1	ATNTT2 - TLC ATP/ADP transporter	0.181871	1.61898	50.12	1	1	558.087	643.531	1382.04	950.729	2569.44	1878.14	1972.57	1378.66	208.393	44.1298	615.886	710.615
AT5G18640.1	alpha/beta-Hydrolases superfamily protein	0.182635	1.14968	62.43	1	1	2323.41	1945.18	3187.25	2632.21	3360.14	3439.91	2734.99	3371.36	2799.65	3240.78	3835.94	3433.13
AT4G27430.1	CIP7 - COP1-interacting protein 7	0.182908	1.72836	33.48	1	1	4318.39	4420.03	4496.94	3954.58	7237.57	6854.66	11092.2	10631.6	13912.6	11885.8	3236.91	3307.72
AT1G26830.1	CUL3A, ATCUL3A, ATCUL3, CUL3 - cullin 3	0.18297	1.44437	35.88	1	1	1261.3	1608.67	2509.33	1238.46	2501.46	2145.89	1671.44	1800.34	196.129	731.514	1831.92	1568.01
AT3G56940.2;AT3G56940.1	CRD1 - dicarboxylate diiron protein, putative (Crd1)	0.183438	1.1895	157.35	2	2	10584.1	9771.48	19635.4	15384.9	17424.9	14010.3	14545.1	15067.6	14139.1	21396.6	17984.5	20128.4
AT4G04910.1	NSF - AAA-type ATPase family protein	0.183505	1.39754	93.06	2	2	4723.09	5427.63	5106.75	5076.69	10977.6	11362.7	7616.1	7267.26	4049.73	4392.63	3693.6	3516
AT3G47670.1	Plant invertase/pectin methylesterase inhibitor superfamily protein	0.183538	1.51185	25.88	1	1	1843.77	912.086	2716.93	1911.37	2035.07	1270.83	1912.43	2748.98	4587.26	3903.3	1771.18	1238.66
AT3G27570.1	Sucrase/ferredoxin-like family protein	0.183683	1.15442	93.84	1	1	11028.7	9431.3	15253	11602.1	9702.02	9871.49	10082.3	10982.1	7132.66	9531.81	9372.75	10839.5
AT3G47110.1	Leucine-rich repeat protein kinase family protein	0.183928	1.41205	20.67	1	1	229413	250355	218435	219506	100210	91400.1	137031	142709	104544	118937	142819	139568
AT4G34340.1	TAF8 - TBP-associated factor 8	0.184442	1.3786	27.24	1	1	12202.2	11037.4	7210.69	6324.9	15431.7	18143.8	8669.72	10089.4	8390.85	10514.3	6070.73	7295.7
AT1G60070.1	Adaptor protein complex AP-1, gamma subunit	0.184523	1.17484	418.45	8	6	54213	55385.5	74140.5	69723.7	80682.2	79419	63141.2	63937.3	42542.7	42804	70579.4	69012.1
AT3G47070.1	unknown protein	0.184712	2.6576	22.83	1	1	500.354	863.769	1338.08	1540.63	613.477	321.561	319.754	875.212	1275.26	1391.31	4599.19	5300.01
AT1G53320.1	AtTLP7, TLP7 - tubby like protein 7	0.184779	1.79609	46.07	2	1	9978.71	11385	14165.4	12977.4	949.581	2291.83	13103.9	12520.5	26583.5	28758.3	5923.54	6054.18
AT5G38640.1	NagB/RpiA/CoA transferase-like superfamily protein	0.185121	1.30987	36.57	1	1	2667.9	1610.8	2625.75	1381.33	2887.3	2786.01	2000.99	3550.72	1819.38	1059.46	1100.13	1126.2
AT3G03340.1	UNE6 - LUC7 related protein	0.185408	1.19209	32.83	1	1	6850.1	6960.76	11011.1	11199	7762.37	8084.45	11975.2	10654.7	8429.54	7245.75	12575.5	10950.5
AT5G25260.1	SPFH/Band 7/PHB domain-containing membrane-associated protein family	0.185567	1.93468	32.78	1	1	1298.74	1612.58	549.62	434.084	252.835	380.906	765.16	619.47	0	30.2139	506.25	419.733
AT1G23900.1	GAMMA-ADAPTIN 1, Gamma-ADR - gamma-adaptin 1	0.186278	1.19064	375.26	8	6	39762.2	44978	61656.2	55233.1	63376.9	56535.2	54232.7	52737.6	27688.8	36723.2	52894.6	45782
AT3G44590.1	60S acidic ribosomal protein family	0.186692	1.64581	208.33	5	4	9010.68	7167.38	15087	13445.9	830.346	462.368	9271.62	8458	23436.3	22655.1	5357.83	6534.62
AT1G09640.1	Translation elongation factor EF1B, gamma chain	0.18681	1.12984	226.02	4	2	45815.1	52705.1	51538.4	53634	45472.5	39701.5	54769.9	50467.4	42606.2	39950.9	33845.1	34031.1
AT5G12940.1	Leucine-rich repeat (LRR) family protein	0.187969	6.47125	28.9	1	1	1632.61	1298.96	648.503	1196.89	11764.7	10680.4	25368.4	24854.7	63256.7	61323.3	547.87	809.896
AT5G41520.1;AT5G41520.2	RNA binding Plectin/S10 domain-containing protein	0.188282	1.28334	54.38	2	2	40765.6	45416.7	41865.8	36972.7	21351.2	23778.2	22693.2	21890.9	19886.1	25683.5	35396.5	38201.8
AT3G26520.1	TIP2, SITIP, GAMMA-TIP2, TIP1;2 - tonoplast intrinsic protein 2	0.188462	1.38799	325.74	3	3	632525	608096	833378	881460	1.67816e+06	1.22163e+06	1.1513e+06	1.14481e+06	597792	572310	347907	404379
AT5G45030.1	Trypsin family protein	0.188516	1.35351	21.73	1	1	1617.6	1817.28	691.813	836.234	1266.85	1166.31	1288.29	1755.73	576.61	716.327	614.929	512.466
AT1G03350.1	BSD domain-containing protein	0.188537	1.19779	340.81	4	4	164744	136760	107895	111674	196349	137189	125501	130046	150146	111633	83506.2	112658
AT3G57050.2;AT3G57050.1	CBL - cystathionine beta-lyase	0.189003	1.40838	24.06	1	1	1010.73	833.244	1347.02	1199.85	382.549	991.694	858.576	836.826	1935.78	2130.61	1259.78	1097.84
AT3G50560.1	NAD(P)-binding Rossmann-fold superfamily protein	0.189722	2.13421	31.59	1	1	1070.39	1095.21	571.699	626.225	615.361	357.563	1474.87	2499.99	2387.99	2122.97	389.049	380.031
AT1G29660.1	GDSL-like Lipase/Acylhydrolase superfamily protein	0.189929	1.28396	102.81	2	2	15191.9	14528.3	32902.2	24903.8	9248.78	8893.57	15283.4	16343.7	25046.3	29696.9	25741.7	23562.2
AT4G31500.1	CYP83B1, SUR2, RNT1, RED1, ATR4 - cytochrome P450, family 83, subfamily B, polypeptide 1	0.190865	1.43389	45.79	1	1	3540.83	3242.65	3353.89	4185.54	7627.93	7694.33	4434.01	5311.74	1604.56	1150.5	4569.73	3604.14
AT5G65730.1	XTH6 - xyloglucan endotransglucosylase/hydrolase 6	0.190969	1.22895	37.93	1	1	4690	6714.85	5566.29	4511.13	7325.26	8434.02	6651.53	6310.99	3634.15	3834.65	5648.09	4224.17
AT1G13020.1	EIF4B2 - eukaryotic initiation factor 4B2	0.191013	68.0314	20.09	1	1	20.6353	12.5554	14.6243	21.243	19.6213	7.69153	20.4372	9.12906	3374.93	3119.41	26.858	5.49375
AT3G02880.1;AT5G16590.1	Leucine-rich repeat protein kinase family protein	0.19105	1.2572	96.26	2	2	28451.5	38897.6	27079.2	21715.8	34995.1	35178	34916.1	33843.8	26667.8	26026.1	11307.7	15438.8
AT3G59690.1	IQD13 - IQ-domain 13	0.191131	1.15611	40.41	1	1	98623.3	99514.7	116211	111351	162816	178839	143814	139401	149610	189622	129946	134755
AT2G27820.1	PD1, ADT3 - prephenate dehydratase 1	0.191253	1.13406	93.6	1	1	71204.2	68305.9	107332	71229.2	64703.1	70524.8	71281.3	74288.4	91548.7	104002	90798.7	82149.1
AT1G43670.1	Inositol monophosphatase family protein	0.191996	1.32319	27.48	1	1	487.961	997.711	1711.46	500.247	350.215	339.895	630.844	738.469	815.999	1009.1	1693.3	917.789
AT1G24510.2;AT1G24510.1	TCP-1/cpn60 chaperonin family protein	0.1921	1.20937	42.33	1	1	5936.48	4578.41	4358.99	5663.72	3751.82	1964.27	5437.78	5134.03	6005.37	6110.12	4503.56	4559.44
AT1G42550.1	PMI1 - plastid movement impaired1	0.192212	1.11665	687.15	9	8	560404	582290	474718	400887	383020	371138	502813	518892	525282	602181	473537	473157
AT5G14260.1	Rubisco methyltransferase family protein	0.192309	1.16837	294.01	6	5	59806.6	62651.5	75552.4	66612.5	86198	92507.9	63410.8	62892.1	40750.5	66671.7	77266.8	68450.9
AT4G14070.1;AT3G23790.1	AAE15 - acyl-activating enzyme 15	0.192588	1.14182	258.06	6	6	56887.2	65732.9	91146.8	91524.8	67498	69108.2	64954.8	70116.3	54196.5	67922.6	63773.4	66048.9
AT3G56000.1	ATCSLA14, CSLA14 - cellulose synthase like A14	0.192867	2.01464	22.71	1	1	1209.43	1869.13	1049.14	966.034	100.329	533.113	874.252	1183.37	398.739	344.521	0	41.8972
AT2G30200.2;AT2G30200.1	catalytics;transferases;[acyl-carrier-protein] S-malonyltransferases;binding	0.19318	1.20637	55.66	1	1	3316.86	3074.11	3362.25	3771.44	4455.31	5862.43	3537.14	4695.22	2699.2	2795.83	2854.71	3181.63
AT5G23120.1	HCF136 - photosystem II stability/assembly factor, chloroplast (HCF136)	0.193825	1.24446	51.07	1	1	1815.51	1757.4	1086.58	1006.63	1172.49	1068.22	648.032	989.02	1505.72	921.332	1271.25	1018.25
AT3G55605.1	Mitochondrial glycoprotein family protein	0.19404	2.44033	44.34	1	1	1237.18	1145.25	561.327	566.656	6218.16	6160.75	2493.4	2470.28	549.306	610.809	172.454	214.902
AT2G26430.1	RCY1, ATRCY1 - arginine-rich cyclin 1	0.19462	1.1614	26.13	1	1	100780	96807.9	143301	147900	87902.5	106303	125736	106345	107666	144514	161176	147790
AT2G25720.1	unknown protein; Has 38 Blast hits to 38 proteins in 18 species: Archae - 0; Bacteria - 0; Metazoa - 0; Fungi - 0; Plants - 38; Viruses - 0; Other Eukaryotes - 0 (source: NCBI BLink).	0.194746	1.28251	26.72	1	1	28833.5	29023	19915.1	24875.8	43350.7	38981.1	36179.2	42398.5	17430.8	18851.9	13653.6	15718.3
AT4G33250.1	EIF3K, TIF3K1, ATTIF3K1 - eukaryotic translation initiation factor 3K	0.195174	1.12596	82.99	3	3	16631.4	16281.6	15789.5	20879.2	13111.2	13371.4	15495.6	13692.9	13407.1	12337.1	15860.7	14524.4
AT5G06660.1	Protein of unknown function DUF106, transmembrane	0.195318	2.4663	24.88	1	1	224.036	269.08	908.821	742.003	2190.43	2574.49	974.514	878.335	233.542	592.64	0	122.273
AT1G20340.1	DRT112, PETE2 - Cupredoxin superfamily protein	0.195872	1.31798	33.95	1	1	44888.5	47309.2	54684.8	51925.7	51358.9	45943.3	64780.4	61300.3	86426.9	97903.9	43012.9	36843.4
AT5G45520.1	Leucine-rich repeat (LRR) family protein	0.19654	1.30033	28.7	1	1	158129	146618	139430	168611	68832.2	99887.7	91329.1	100272	68677.7	73055.2	128557	139119
AT5G27970.2;AT5G27970.1	ARM repeat superfamily protein	0.196575	1.65461	112.81	3	2	2852.78	2763.3	2454.17	1672.33	7809.95	6655.19	4097.42	4064.72	907.168	497.846	2365.16	2698.2
AT3G25800.1;AT3G25800.2	PDF1, PR 65, PP2AA2 - protein phosphatase 2A subunit A2	0.197311	1.15756	448.06	10	5	52338.7	56719.4	79713.6	73754.5	84427.1	83041.4	61953.1	65003.6	53005.3	52857.5	68660	69985.8
AT5G45010.1	ATDSS1(V), DSS1(V) - DSS1 homolog on chromosome V	0.198025	1.45954	214.66	2	2	132991	95193.3	133828	109344	162440	150163	145555	121786	118782	123592	340591	293916
AT1G70580.1;AT1G23310.1	AOAT2, GGT2 - alanine-2-oxoglutarate aminotransferase 2	0.198246	1.04391	521.2	7	7	218174	218358	240081	210420	218425	228982	221273	217668	206124	233331	201146	198767
AT3G49510.1	F-box family protein	0.199336	5.96499	20.21	1	1	5688.83	2562.83	17.1778	120.06	10397.4	7743.2	0	1025.53	0	508.344	1437.79	1475.86
AT4G31160.1	DCAF1 - DDB1-CUL4 associated factor 1	0.199512	1.124	59.11	1	1	82927	86218.9	66244.5	69505	67358.5	72086.9	64083.9	71520	72522.7	84219.8	52728.8	50245.7
AT3G46780.1	PTAC16 - plastid transcriptionally active 16	0.199778	1.89804	122.25	3	3	6238.91	7068.09	6180.23	5741.49	2815.49	2379.47	5507.92	6212.22	21340.6	16720.7	4089.23	3874.76
AT1G68590.2	Ribosomal protein PSRP-3/Ycf65	0.200358	1.35169	21.92	1	1	2426.77	2830.34	10349.3	8608.54	1010.47	1800.4	3860.77	3414.7	5365.7	5258.46	8802.97	9828.04
AT2G18460.1	LCV3 - like COV 3	0.200463	1.27181	23.72	1	1	24170.2	25236.8	32045.4	19914.6	10158	10451.5	27391.2	19819.3	19166.9	37894	26056.3	24803.9
AT1G20610.1	CYCB2;3 - Cyclin B2;3	0.200524	1.43585	20	1	1	1097.39	1482.75	1081.76	1317.73	3125.48	2649.05	1854.8	1482.77	1014.44	1434.98	958.754	744.003
AT3G10350.1	P-loop containing nucleoside triphosphate hydrolases superfamily protein	0.201253	1.13963	98.63	2	1	27427.5	32309.9	35229.2	41502.3	30039.8	36140.1	28000.3	36759.7	21030.3	26813.8	31736.8	33479
AT5G09390.1	CD2-binding protein-related	0.202288	1.48518	398.15	6	6	20808.2	14933.9	12672.8	9369.73	43595.8	40342.6	26260.8	30039	52045.2	63820.9	18719.8	19599.3
AT2G18110.1	Translation elongation factor EF1B/ribosomal protein S6 family protein	0.202584	1.70126	115.59	3	2	7253.56	9865.75	7393.89	7652.14	5282.78	5535.68	21777.9	16742	10172.1	15065.4	4768.27	4601
AT4G03280.2;AT4G03280.1	PETC, PGR1 - photosynthetic electron transfer C	0.203976	1.23591	44.25	1	1	17070.8	18146.5	9883.84	11040.6	14879.5	13280.3	14130.1	16308.4	14315.9	8774.56	7692.82	6988.3
AT1G19670.1	ATCLH1, CORI1, ATHCOR1, CLH1 - chlorophyllase 1	0.204042	1.19342	460.81	6	5	520311	510385	975721	818768	412211	493076	601595	583887	734569	941792	823132	767043
AT2G21160.1	Translocon-associated protein (TRAP), alpha subunit	0.204449	1.37996	33.74	1	1	5988.63	5053.34	15296.9	11051.7	11080.3	12215.3	5524.07	6011.9	6881.57	7312.9	8603.86	9642.59
AT1G60810.1	ACLA-2 - ATP-citrate lyase A-2	0.204873	1.26491	81.19	2	1	6655.3	6872.95	6189.33	6607.75	5668.63	5071.78	8578.38	7860.84	8126.94	12078.3	4871.33	5368.85
AT3G61050.1	NTMC2TYPE4, NTMC2T4 - Calcium-dependent lipid-binding (CaLB domain) family protein	0.20496	1.23459	136.48	4	4	28280	29058.2	56545	42385.5	35151.1	34180.8	32844	35563.7	20470.9	20798.5	39362.5	33694
AT5G42470.1	unknown protein	0.205266	1.26538	112.74	3	3	88277.5	86006.6	120501	94509.6	26944.3	23474	104903	94522.5	80735.2	111389	90356.6	74496.7
AT4G27120.1	unknown protein	0.205516	1.24002	76.88	2	2	7269.29	5871.31	9920.83	4398.9	2941.21	3603.34	5203.86	5825.07	5904.06	7908.61	8808.11	8517.14
AT1G08550.1	NPQ1, AVDE1 - non-photochemical quenching 1	0.20563	1.11774	139.79	1	1	17570.1	25067.5	22133.9	28156.3	22896.6	18046.3	22448.7	20567.5	26868.4	26260.2	26422.1	27065.7
AT5G47660.1	Homeodomain-like superfamily protein	0.205881	1.12609	20.33	1	1	50361	45880	52571.7	49145.1	49461	58261.4	58966.7	50575.8	49884.2	45853.4	70964.4	67978.3
AT4G29440.1	Regulator of Vps4 activity in the MVB pathway protein	0.206001	1.27134	87.82	2	2	43259.3	45639.6	27487.8	29703.3	27697.6	26446	41835	40031.9	55857.4	60181.1	27643.6	29015.8
AT4G27450.1	Aluminium induced protein with YGL and LRDR motifs	0.206527	1.09623	73.13	1	1	14626.8	13973.4	16102.1	15203.7	15033.9	17784.2	16613.1	17219.8	11636.2	13383.4	13494	12238
AT1G79830.4	GC5 - golgin candidate 5	0.206768	1.67272	342.65	6	1	6923.46	5107.35	980.349	1932.81	4401.88	2862.09	1461.11	20.4237	2790.9	4763.55	396.777	3843.79
AT1G19835.1	Plant protein of unknown function (DUF869)	0.207191	1.17259	73.62	1	1	1974.03	2151.25	2822.18	2691.15	3422.04	2718.67	1494.47	2141.25	2477.39	2498.94	2734.69	2110.07
AT2G24765.1	ARF3, ARL1, ATARL1 - ADP-ribosylation factor 3	0.207195	1.22383	86.03	2	2	26681.2	30164.2	39552.8	35341	50237.8	53550.8	35416.4	35725.3	24049.3	26036.2	39161.9	32062.3
AT5G07350.1	Tudor1, AtTudor1, TSN1 - TUDOR-SN protein 1	0.20723	1.17441	119.15	2	1	24452.2	23986.9	17952	18177.7	14798.6	17490.7	15948.7	16987.2	10569.3	17769.2	18831.6	19398.1
AT3G17170.1	RFC3 - Translation elongation factor EF1B/ribosomal protein S6 family protein	0.207339	32.8575	35.37	1	1	9.94028	175.541	136.192	37.4699	48.2601	13.9225	102.234	94.1068	6239.25	7375.12	17.4108	15.6171
AT4G00810.1	60S acidic ribosomal protein family	0.207526	1.27112	599.65	7	6	2.15442e+06	2.43271e+06	1.21778e+06	1.1239e+06	2.31397e+06	2.14958e+06	1.66092e+06	1.70991e+06	1.26822e+06	1.32232e+06	1.4709e+06	1.53023e+06
AT5G48880.1	PKT1, KAT5 - peroxisomal 3-keto-acyl-CoA thiolase 2	0.207576	1.1485	496.11	6	6	135914	147324	161372	149560	106582	126865	102374	102856	94930.7	102353	154670	163426
AT1G29150.1	ATS9, RPN6 - non-ATPase subunit 9	0.208115	1.11442	703.5	10	10	266188	271513	403055	304599	318799	326249	249444	255844	278984	264529	319799	327709
AT1G20330.1	SMT2, CVP1, FRL1 - sterol methyltransferase 2	0.209019	1.25513	176.76	4	4	16810.4	14754.9	18339.6	16777.1	31224.4	25565	18404.6	25563.6	13510.6	15378.8	15127.7	10388.3
AT5G47640.1;AT2G47810.1	NF-YB2 - nuclear factor Y, subunit B2	0.209032	1.10357	234.21	2	2	38013.6	36068.9	30415	27054.6	24578.7	24210.9	36697.1	31691.8	35368.9	32568.3	31943.3	30750.2
AT4G09680.1	CTC1, ATCTC1 - conserved telomere maintenance component 1	0.20927	1.41642	24.74	1	1	660.718	750.248	440.611	258.412	191.954	282.081	140.176	366.234	47.7083	36.9017	680.54	552.769
AT2G27020.1	PAG1 - 20S proteasome alpha subunit G1	0.209295	2.13578	34.88	1	1	1335.74	1734.65	1998.63	1678.51	359.023	1161.26	1927.25	2051.16	5872.18	5994.13	710.612	1102.86
AT5G18410.1;AT5G18410.2	PIR, KLK, PIR121, SRA1, PIRP, ATSRA1 - transcription activators	0.209982	1.51819	68.83	2	2	1769.41	2102.12	2832.29	2516.16	5010.91	6633.8	2616.51	3095.92	322.055	521.864	3900.1	3286.74
AT4G21445.1	unknown protein	0.211389	1.26032	144.03	2	2	39877.8	40221	52274.9	38881.8	72424.5	64414.2	46694.4	50993.5	49756.2	50029.2	23423.4	23561.1
AT1G67280.1;AT1G11840.1	Glyoxalase/Bleomycin resistance protein/Dioxygenase superfamily protein	0.211456	1.18924	76.1	2	2	14493.7	13917.3	33659.7	22715.1	10972.3	10964.6	19756.8	17536.8	19276.1	25306.4	24203.6	20839.2
AT4G22150.1	PUX3 - plant UBX domain-containing protein 3	0.211544	1.37816	91.5	2	2	15206.3	8590.52	7705.72	10906.8	11585.5	7779.26	11022.2	11596.1	26345.3	17835.1	9088.92	9247.09
AT1G30360.1	ERD4 - Early-responsive to dehydration stress protein (ERD4)	0.211789	1.41175	281.28	6	5	39083.1	36607.1	47685.2	49148.1	97995.5	99559.8	61945.7	68118.9	39665.7	35824.2	30481.5	26106
AT1G61790.1	Oligosaccharyltransferase complex/magnesium transporter family protein	0.21246	1.3179	132.29	3	3	12921.4	11838.2	23484.2	26871.4	22214.3	25974.4	23126.2	24423.6	8685.58	12928.4	11984	12413
AT2G33120.1;AT1G04750.1;AT1G04760.1;AT2G33110.1	SAR1, VAMP722, ATVAMP722 - synaptobrevin-related protein 1	0.212679	1.22079	213.22	4	4	60851.2	55600.9	84226.5	79369.5	109827	113629	72579.5	76989.1	58464.1	67606.1	68644.4	68157.2
AT4G17650.1	Polyketide cyclase / dehydrase and lipid transport protein	0.212699	1.25359	28.95	1	1	4702.87	7103.69	8000.78	8830.11	12083.2	8433.95	6509.72	7635.19	4643.44	5053.64	7982.88	7386.14
AT5G06120.1;AT5G06120.2	ARM repeat superfamily protein	0.21274	1.6305	123.4	4	3	4290.39	4853.95	4561.52	4464.15	12629.1	16398.1	7012.56	8460.84	2012.48	3392.97	4341.39	3726.22
AT4G39820.1	Tetratricopeptide repeat (TPR)-like superfamily protein	0.213137	1.33778	52.98	2	2	1941.59	2715.39	3366.44	2561.19	3266.79	4773.09	3390.95	3708.72	2756.49	2892.04	573.443	600.358
AT1G78270.1	AtUGT85A4, UGT85A4 - UDP-glucosyl transferase 85A4	0.213609	1.70097	25.81	1	1	3734.23	2588.72	1467.79	2001.53	373.104	2870.18	1400.17	1110.64	107.24	219.688	1782.41	3043.47
AT4G18350.1	NCED2, ATNCED2 - nine-cis-epoxycarotenoid dioxygenase 2	0.215737	1.33635	21.57	1	1	1897.75	2344.65	3503.31	3295.24	4012.6	4481.52	2772.27	3974.64	2793.39	3540.39	772.266	765.281
AT1G26910.1;AT1G14320.1	RPL10B - Ribosomal protein L16p/L10e family protein	0.215882	1.27044	90.88	2	2	22724.4	22677.3	20022.9	20814.7	39248.3	40508.6	24249.8	25928	25208	23935.7	16014.8	15324.4
AT4G34090.3;AT4G34090.1	unknown protein	0.216078	1.15189	45.06	1	1	2447.96	2378.48	1212.32	846.103	4431.99	5557.8	4317.7	3949.05	3046.3	3336.45	0	0
AT4G08350.1	GTA02, GTA2 - global transcription factor group A2	0.216309	1.16071	173.01	3	3	60412.9	59463.6	41708.2	36686.7	60445.1	54376.9	63222.6	57729.9	67686	77385.4	48999.8	48386.9
AT4G33740.1	unknown protein	0.216613	9.91933	26.44	1	1	345.083	453.918	120.563	72.3378	8260.91	7476.8	137.872	407.508	556.272	458.842	76.6295	49.4439
AT3G22380.1	TIC - time for coffee	0.216646	2.12006	39.86	1	1	552.764	649.914	779.038	970.166	922.629	1103.7	1611.51	1675.39	2712.48	3648.53	449.107	457.104
AT4G39680.1	SAP domain-containing protein	0.216692	1.09907	173.56	2	2	19351.4	20703.7	14794.7	15851.4	19796.5	17683.4	17393.8	17338.3	18059.1	16629.6	15500	13508.6
AT1G61870.1	PPR336 - pentatricopeptide repeat 336	0.216928	3.50352	20.71	1	1	19.8322	617.078	188.839	305.267	1150.36	1382.89	116.546	9.85506	275.456	418.072	146.842	79.1142
AT1G05500.1	SYTE, ATSYTE, NTMC2TYPE2.1, NTMC2T2.1, SYT5 - Calcium-dependent lipid-binding (CaLB domain) family protein	0.21722	1.80628	40.9	1	1	1004.42	405.074	1030.17	570.267	3993.27	3874.85	2362.52	2418.77	354.028	679.46	78.4698	129.095
AT1G08480.1	unknown protein	0.217534	1.24067	36.26	1	1	13582.8	10990.4	31990.7	23359.4	22013.5	18923.7	18454.3	17282.2	29185.2	32291.5	28410.9	24324.3
AT1G71500.1	Rieske (2Fe-2S) domain-containing protein	0.217801	1.54597	74.91	1	1	4426.02	4216.41	4706.68	6445.89	15259.6	12096.8	4974.61	6203.18	5058.5	6356.56	3659.02	4247.69
AT3G14100.1;AT1G17370.1	RNA-binding (RRM/RBD/RNP motifs) family protein	0.218611	1.39052	70.13	2	2	16119.2	19230.7	10968.5	9516.98	7488.36	5794.12	8879.66	8870.69	8885.99	8458.62	7153.42	7457.95
AT5G62670.1	AHA11, HA11 - H(+)-ATPase 11	0.219695	1.25256	273.06	3	1	22046.7	24434.7	34144.1	27740.3	43650.1	46103.5	29035.9	32435.5	16213.3	24538.1	28442.2	27506.8
AT5G59680.1	Leucine-rich repeat protein kinase family protein	0.220172	1.19825	29.93	1	1	1708.9	1769.26	1868.81	1205.94	1918.64	1476.86	1367.64	1427.71	1121.02	679.08	1460.49	2246.49
AT2G28360.1	SIT4 phosphatase-associated family protein	0.220228	1.13956	233.24	5	5	87833.8	81680.6	116966	93506.9	83100.2	76340	93138.5	92388.9	110466	140146	85075.1	93493.6
AT3G03790.1	ankyrin repeat family protein / regulator of chromosome condensation (RCC1) family protein	0.220624	1.52009	31.25	1	1	1884.9	790.361	671.716	2074.15	935.499	892.382	1159.67	807.528	1505.03	1337.92	2550.02	3658.97
AT5G13450.1;AT5G13450.2	ATP5 - delta subunit of Mt ATP synthase	0.220741	1.13824	223.81	5	5	35859	34424.1	26268.9	27631.5	34353.5	31441.8	27341	33465.6	22360.9	18682.3	30510.5	34545.7
AT1G51660.1	ATMKK4, MKK4, ATMEK4 - mitogen-activated protein kinase kinase 4	0.220742	1.14485	26.13	1	1	25463.8	23982.1	23628.8	28878.2	13828.7	24312.1	25720.5	21787.6	29026.4	25030	27109.9	31712.2
AT5G26570.1	PWD, OK1, ATGWD3 - catalytics;carbohydrate kinases;phosphoglucan, water dikinases	0.220974	1.49282	22.1	1	1	365.087	1250.29	2395.11	2461.15	3379.01	3868.44	4448.65	3400.39	1906.9	1518.79	5574.91	3630.49
AT5G62840.1	Phosphoglycerate mutase family protein	0.22113	1.13693	94.34	2	2	14425.1	14785	13053.8	12511.8	9322.97	9895.18	10409.5	10647.4	9765.75	9772.3	13060.4	11426.9
AT5G06270.1	unknown protein	0.22199	1.73291	25.4	1	1	4967.71	5694.97	1155.05	1678.12	2273.2	6576.42	3008.99	4333.33	1471.47	563.684	1684.07	1833.23
ATCG00720.1	PETB - photosynthetic electron transfer B	0.222716	1.36615	53.67	1	1	7013.9	5724.38	15679	11878	12741	14409.7	10965.4	10472.1	3798.81	5329.81	9426.54	9376.73
AT2G29560.1	ENOC - cytosolic enolase	0.22272	1.47064	32.86	1	1	103520	85495.5	36501.1	50909.4	140995	120150	82030.1	84665.4	55193.5	44659.7	43044.3	55943.4
AT2G25970.1	KH domain-containing protein	0.224227	1.35431	87.59	2	2	26362.5	26338.6	23394.4	24666.5	15443.1	14240.7	29746.2	27501	39025.4	46157	15934.3	18300.7
AT4G38600.2;AT4G38600.1	KAK, UPL3 - HEAT repeat ;HECT-domain (ubiquitin-transferase)	0.224634	2.04912	134.83	3	2	8649.21	10543	7780.71	7553.12	7758.12	9683.78	12935.8	16784.5	31854.3	34731.4	5558.62	4623.98
AT3G25420.1	scpl21 - serine carboxypeptidase-like 21	0.224901	1.31108	25.74	1	1	3459.64	4321.15	4246.86	3849.62	6413.89	4521.06	4302.9	4287.74	9114.26	8439.9	5291.31	3716.74
AT4G19500.1;AT4G19500.2	nucleoside-triphosphatases;transmembrane receptors;nucleotide binding;ATP binding	0.225439	1.67969	86.58	2	2	3366.92	3010.88	4391.87	3221.93	11845.1	11589.5	2863.69	3221.3	2698.56	3314.46	5101.89	5081.73
AT1G52360.2	Coatomer, beta' subunit	0.225533	1.61201	663.31	12	5	286902	243335	178952	153803	685529	563819	231147	251745	178588	169553	227479	251866
AT5G42490.1	ATP binding microtubule motor family protein	0.225533	1.26491	23.22	1	1	2770.55	2547.02	4143.45	3991.16	1432.81	2330.09	3338.07	2732.14	3007.3	2668.43	5454.91	4574.73
AT3G17040.1	HCF107 - high chlorophyll fluorescent 107	0.225578	1.23947	21.39	1	1	5349.21	6096.25	7960.4	7112.27	9422	5546.55	6348.43	5646.36	6832.13	9300.95	2711.27	2632.07
AT2G31840.1	Thioredoxin superfamily protein	0.22643	1.38017	39.7	1	1	6312.6	5992.66	2482.33	2529.93	5760.02	6191.73	3748.43	4494.85	3598.62	2839.3	2862.44	3663.31
AT1G52230.1;AT3G16140.1	PSAH2, PSAH-2, PSI-H - photosystem I subunit H2	0.226535	1.6917	45.46	1	1	15760.1	16857.7	9047.75	8216.5	47288.6	40134.3	24662.3	24623.6	12227.7	15584.9	1732.18	2333.05
AT3G46060.1	ARA3, ARA-3, ATRABE1C, ATRAB8A, RAB8A - RAB GTPase homolog 8A	0.227162	1.13933	95.24	1	1	8704.84	7742.63	11800.8	11306.1	8675.81	8430.62	9074.21	8667.73	5854.54	7681.01	8936.67	9517.5
AT5G20350.1	TIP1 - Ankyrin repeat family protein with DHHC zinc finger domain	0.22871	1.25993	34.16	1	1	2936.18	2521.49	4387.11	3850.03	4338.38	3633.33	3881.71	3093.03	898.485	2412.55	3709.57	3201.32
AT3G60370.1	FKBP-like peptidyl-prolyl cis-trans isomerase family protein	0.229147	1.15913	74.21	1	1	10551.6	9837.6	9865.38	9023.85	9516.22	11942	6449.71	8317.61	7677.1	4924.85	11154.8	13874.6
AT4G30530.1;AT4G30550.1	Class I glutamine amidotransferase-like superfamily protein	0.229175	1.17438	150.88	3	3	67966	60956.9	91602.5	82775.7	110976	102940	71962.7	77590.6	53877.9	71027	83675.6	82281.1
AT3G10050.1	OMR1 - L-O-methylthreonine resistant 1	0.229546	1.30185	57.13	1	1	1784.17	1960.69	1376.77	787.6	1692.7	1063.2	1711.98	2310.81	1231.2	769.208	402.471	230.341
AT3G53120.1	VPS37-1 - Modifier of rudimentary (Mod(r)) protein	0.229995	1.5616	21.46	1	1	4624.35	4100.61	1440.82	1475.96	1339.31	1603.42	1741.9	1990.79	1598.34	2213.88	805.732	988.775
AT4G17530.1;AT5G47200.1	RAB1C, ATRAB1C, ATRABD2C - RAB GTPase homolog 1C	0.230686	1.14288	260.58	3	3	152105	140963	242369	207172	199330	181153	162949	151563	133678	173472	189071	171951
AT4G12590.1	Protein of unknown function DUF106, transmembrane	0.23117	1.3174	211.61	3	3	12295.4	10972.8	21518.3	14436.4	26743.5	26754.8	16602.6	16859.2	11249.3	12041.5	14033.5	14777.1
AT5G20890.1	TCP-1/cpn60 chaperonin family protein	0.231576	1.13217	276.65	4	4	22040.1	20312.2	34877.1	21855.2	21149.2	19576.8	20123.2	24591.8	26125.4	30966.4	29155.3	27326.5
AT1G18910.1	zinc ion binding;zinc ion binding	0.231682	4.74445	24.43	1	1	1782.66	1319.81	282.488	360.336	10951.4	9764.11	1588.15	1211.32	328.775	216.627	1059.67	751.144
AT1G75220.1	Major facilitator superfamily protein	0.231941	1.53364	60.81	1	1	1902.4	1547.09	4039.96	3826.54	6622.55	6633.5	4498.15	4833.18	2314.5	3334.68	288.051	753.468
AT2G36090.1	F-box family protein	0.232001	1.26887	23.3	1	1	3001.31	4071.7	2321.65	3146.02	3441.91	4219.97	4200.01	3537.21	2846.8	4204.29	459.793	673.533
AT4G15110.1	CYP97B3 - cytochrome P450, family 97, subfamily B, polypeptide 3	0.232251	1.23754	452.65	7	7	76594.7	71806.5	114383	84519.4	158493	118950	103842	101648	85671.4	81092.6	67570.7	65005.9
AT3G19595.1	Haloacid dehalogenase-like hydrolase (HAD) superfamily protein	0.232366	2.18454	21.94	1	1	0	0	54.8268	0	1336.89	1344.98	2526.41	2278.41	976.173	181.207	2.98381	13.2463
AT3G52380.1	CP33, PDE322 - chloroplast RNA-binding protein 33	0.233364	1.28597	75.89	2	2	110984	120371	57046.4	62844.2	126373	121682	104827	104524	58273.6	61603.5	66173.7	70627.7
AT3G18820.1	ATRABG3F, ATRAB7B, RAB71, RABG3F, RAB7B - RAB GTPase homolog G3F	0.233459	1.40016	175.07	2	1	32918.8	30940.8	38998	29907.5	78692.1	71131.1	47290.9	48370.1	47706.9	46167.7	4930.75	7359.75
AT2G33540.1	CPL3, ATCPL3 - C-terminal domain phosphatase-like 3	0.233673	1.16467	71.07	2	2	43553	41793.2	49599.6	44930.1	65709.8	56550	61532.7	57209.2	73623.1	70794.4	44653.9	44074.9
AT5G49910.1	CPHSC70-2EAT SHOCK PROTEIN 70-2, HSC70-7, cpHsc70-2 - chloroplast heat shock protein 70-2	0.233706	1.13713	289.78	4	1	73221.3	56226.4	51455.3	58272.9	55544.9	47706.1	47026.4	46382.4	68248.6	60925.9	36371.1	42177.5
AT1G20696.1	HMGB3, NFD3, NFD03 - high mobility group B3	0.233926	1.10576	50.29	1	1	6094.18	5691.46	1265.12	1527.93	367.621	329.499	2024.17	3300.92	2315.82	2508.87	3228.59	3513.09
AT2G22450.1	riboflavin biosynthesis protein, putative	0.234833	1.42831	70.98	2	1	2141.92	960.396	2944.65	3299.64	2.47889	211.941	1005.15	1366.06	4567.41	1544.51	2278.26	2894.71
AT3G22942.1	AGG2 - G-protein gamma subunit 2	0.235116	1.79533	21.5	1	1	4130.68	3111.92	532.532	1524.59	39.9154	427.035	3060.59	5715.95	396.369	873.459	3954.32	3533.7
AT1G11890.1	SEC22, ATSEC22 - Synaptobrevin family protein	0.235448	1.52603	44.94	1	1	579.007	675.728	1867.63	1390.2	1916.12	1364.5	1099.61	1257.49	68.0231	562.5	1202.19	917.007
AT4G24230.1	ACBP3 - acyl-CoA-binding domain 3	0.235626	1.12815	73.27	1	1	9660.09	9651.98	11802	11576.2	8172.68	7560.64	10178.6	9470.22	9031.59	7511.28	8287.94	7307.31
AT1G35160.1	GRF4, 14-3-3PHI, GF14 PHI - GF14 protein phi chain	0.235693	1.25442	532.84	6	1	2316.26	2707.73	4129	2675.56	1771.79	1763.98	3720.82	2508.72	2364.95	2144.28	4360.21	4174.32
AT5G23540.1;AT5G23540.2	Mov34/MPN/PAD-1 family protein	0.236063	1.24919	133.45	2	2	135254	129514	167729	128215	75838.4	78163.2	83754.1	76107	70558.5	103429	118360	119934
AT5G16890.1	Exostosin family protein	0.236825	1.37949	20.25	1	1	1582.05	918.516	2112.82	2053.14	406.691	544.291	1042.3	864.87	1978.68	2698.3	2260.58	1663.58
AT2G35780.1	scpl26 - serine carboxypeptidase-like 26	0.237562	1.28501	56.72	2	2	24182.1	27216.6	34166.4	30909.6	21182.2	19208	21258.5	20807.7	29710.7	36696.2	46113.7	46986.6
AT3G09820.1	ADK1, ATADK1 - adenosine kinase 1	0.237783	1.55943	24.47	1	1	385.93	343.934	551.005	271.029	273.172	333.669	423.601	173.204	199.294	262.244	0	325.967
AT5G65780.2;AT5G65770.2	ATBCAT-5 - branched-chain amino acid aminotransferase 5 / branched-chain amino acid transaminase 5 (BCAT5)	0.237807	1.15263	51.76	2	1	509.039	455.327	334.003	173.538	304.594	60.8786	514.22	262.867	554.686	262.308	0	0
AT3G58840.1	Tropomyosin-related	0.23789	1.20087	22.29	1	1	1391.56	1080.13	941.714	815.731	1079.13	982.979	1015.82	1003.79	396.801	617.468	1197.49	1007.54
AT4G31580.1	SRZ-22, SRZ22, RSZP22, RSZ22, At-RSZ22 - serine/arginine-rich 22	0.238238	1.46684	37.55	1	1	1991.29	2224.23	386.837	450.098	2228.24	1624.96	2536.78	1653.94	1251.66	563.188	0	65.7328
AT1G67730.1	YBR159, KCR1, ATKCR1 - beta-ketoacyl reductase 1	0.238533	1.23761	98.05	3	2	31990.8	36939.4	27090.1	26662.3	41476.4	34760.5	35607	39195.5	40935.1	27044.8	10322.8	7623.68
AT1G10290.1;AT1G59610.1	ADL6, DRP2A - dynamin-like protein 6	0.238537	2.17069	22.83	1	1	122.369	157.735	53.4339	304.506	57.0397	0	84.9308	0	54.2365	0	181.047	0
AT3G01660.1	S-adenosyl-L-methionine-dependent methyltransferases superfamily protein	0.23862	1.13703	83.33	2	2	10248.2	11514	11876.3	11866.5	8342.08	9489.61	8198	7554.26	7049.67	8187.84	12236.6	12477.4
AT2G38040.1	CAC3 - acetyl Co-enzyme a carboxylase carboxyltransferase alpha subunit	0.238735	1.47849	1671.86	22	19	3.034e+06	3.02855e+06	3.56932e+06	2.84484e+06	2.0383e+06	1.7507e+06	3.45564e+06	4.084e+06	6.10959e+06	6.53921e+06	1.92428e+06	1.9359e+06
AT2G19480.1	NFA02, NFA2, NAP1;2 - nucleosome assembly protein 1;2	0.23889	1.74379	554.2	9	6	41064.5	39877.7	31227.7	25156.9	20606.3	13810.8	33208.4	31399.7	98161.5	93845.3	20448.2	22422.8
AT5G23890.1	unknown protein	0.239128	1.19036	48.33	1	1	1899.09	2326.98	4064.22	2698.02	965.469	890.383	2738.18	2258.02	2226.22	2578.15	2919.98	2568.58
AT1G32160.1	Protein of unknown function (DUF760)	0.239278	1.28536	38.31	1	1	3537.29	3754.58	2536.22	2097.19	5529.63	3631.84	3563.33	3834.08	3964.33	4505.94	298.032	239.586
AT1G18485.1	Pentatricopeptide repeat (PPR) superfamily protein	0.239394	1.30604	29.36	1	1	3433.26	2906.14	2380.16	1994.66	5192.1	3573.56	3842.05	3500.09	3181.09	1977.93	1548.97	865.083
AT1G23290.1	RPL27A, RPL27AB - Ribosomal protein L18e/L15 superfamily protein	0.239587	1.21524	138.76	2	1	10268.6	11437	13996.9	15027.2	4265.6	4671.14	13296.3	12374	14068.4	13349.5	8924.27	10496.7
AT1G09020.1	SNF4, ATSNF4 - homolog of yeast sucrose nonfermenting 4	0.240012	1.34299	43.07	1	1	3036.86	4073.93	2334.58	2772.22	5798.96	6026.24	4489.55	5275.51	3981.71	2585.69	673.052	896.987
AT3G23920.1	BAM1, BMY7, TR-BAMY - beta-amylase 1	0.240473	1.20865	241.77	6	6	36108.9	40045.1	41851.8	37496.2	22193.7	22808.1	29022.1	29538.3	21454	23099.7	32298.5	30478.5
AT2G32170.1	S-adenosyl-L-methionine-dependent methyltransferases superfamily protein	0.240617	1.21399	29.78	1	1	955.39	768.06	919.586	944.916	1394.22	862.374	898.201	1030.56	684.572	1218.48	641.539	340.987
AT3G60830.1	ATARP7, ARP7 - actin-related protein 7	0.240632	1.23854	64.47	2	2	7514.26	8367.54	7049.74	6818.05	4107.87	4515.14	5081.22	5190.86	3003.54	3830.94	6639.73	7235.88
AT2G42610.1	LSH10 - Protein of unknown function (DUF640)	0.240803	1.18656	29.39	1	1	18245.2	16379.1	20019.1	25240.5	13635.9	16719.4	14002.5	13992.1	10381.5	10731.2	20979.7	22819.4
AT3G22890.1	APS1 - ATP sulfurylase 1	0.24091	1.15199	178.47	4	4	32724	36390.3	28449.7	21413.1	32379.1	34455.4	26308.6	24541.1	20714.9	21755.8	34643	33333.4
AT5G41140.2;AT5G41140.1	Myosin heavy chain-related protein	0.24115	10.7445	23.04	1	1	38.3996	26.5592	107.058	0	6.13296	10.809	0	47.9382	904.406	923.202	112.12	42.6109
AT3G01310.2;AT3G01310.1	Phosphoglycerate mutase-like family protein	0.241866	1.14928	210.71	6	3	7164.26	8007.95	9512.75	9745.81	10249.7	11875.6	10448.2	9665.05	8124.18	9993.18	14120.5	12647.8
AT1G48100.1	Pectin lyase-like superfamily protein	0.242249	2.91356	22.96	1	1	10251.6	11949.3	3580.38	3105.59	48170.7	44459.6	8786.81	13005.5	3617.26	3350.83	5766.2	7180.79
AT5G11490.1	adaptin family protein	0.242536	1.15034	475.74	9	8	42189.8	37882.9	60211.2	45383.8	53082.7	54341.1	48288.9	46211.5	29008.3	32784.1	52644.7	45850.3
AT5G43310.1;AT5G43310.2	COP1-interacting protein-related	0.243187	1.15248	28.11	1	1	5832.04	5458.45	8573.69	8118.92	7379.19	6964.34	6277.41	6821.97	7608.92	8398.36	8449.82	11224.1
AT1G64090.1	RTNLB3 - Reticulan like protein B3	0.24418	1.48491	58.11	2	2	3052.98	2520.07	5051.03	5995.62	10446.4	9168.73	7665.46	5948.33	358.993	1166.17	4426.45	4836.59
AT2G47330.1	P-loop containing nucleoside triphosphate hydrolases superfamily protein	0.244274	3.25802	41.15	1	1	480.174	788.192	388.645	485.353	5475.57	4868.13	663.078	456.782	656.128	204.861	680.468	1171.08
AT5G45390.1	CLPP4, NCLPP4 - CLP protease P4	0.244323	1.11467	1132.25	13	12	2.089e+06	2.01321e+06	2.16054e+06	2.04938e+06	1.66871e+06	1.42144e+06	1.66061e+06	1.59409e+06	1.57302e+06	1.49437e+06	2.13213e+06	1.77505e+06
AT1G30470.1	SIT4 phosphatase-associated family protein	0.244483	1.14244	606.75	9	3	127692	114836	141019	129499	204664	176481	166763	168485	140080	229908	147467	168859
AT5G13510.1	Ribosomal protein L10 family protein	0.245104	1.32501	68.63	2	2	5416.56	4772.13	8152.1	6914.95	5435.69	6674	3613.34	6358.37	8859.66	11371.4	9919.24	9387.67
AT3G05420.1	ACBP4 - acyl-CoA binding protein 4	0.24545	1.27332	277.37	6	6	40019.9	40522.9	28297.8	31237.2	56331.9	55356.4	45410.8	49310.4	71709.1	79856.6	31393.8	42898.6
AT4G37925.1	NDH-M - subunit NDH-M of NAD(P)H:plastoquinone dehydrogenase complex	0.245455	1.18712	37.3	1	1	5563.21	6767.74	6928.42	7811.07	2465.8	2896.25	5680.66	7337.42	5572.85	5883.39	7095.87	6930.93
AT5G13530.1	KEG - protein kinases;ubiquitin-protein ligases	0.245458	1.08917	25.32	1	1	17431	15376	12658	13913.1	14296.1	12039.5	12108.4	14651.7	12702.2	14162.2	11613.8	13458.3
AT5G58220.1	TTL - transthyretin-like protein	0.245468	1.17075	108.62	2	2	48815.9	50596.3	76236.5	55393	39552.1	42119.4	38962	41801.6	36166.3	41101.5	56028	53046.7
AT5G49760.1	Leucine-rich repeat protein kinase family protein	0.245966	1.18469	161.37	3	3	12056.2	9722.85	14524.6	11179.4	15713.7	13928.7	13628.8	11761.3	5891.24	6931.63	12851.7	14037
AT4G22570.1	APT3 - adenine phosphoribosyl transferase 3	0.246241	1.43909	70.52	2	1	559.602	474.532	694.836	1098.15	505.387	417.993	659.622	767.482	1536.67	1429.25	572.608	431.689
AT1G34260.1	FAB1D - FORMS APLOID AND BINUCLEATE CELLS 1A	0.247055	1.17632	53.66	1	1	19333	16122.8	17245.4	13095.3	22930.4	24680.3	17519.1	17264.9	15460.2	21152.8	13284.6	11726.8
AT2G26590.1	RPN13 - regulatory particle non-ATPase 13	0.247477	1.26496	52.85	1	1	27945.6	19984.6	24918.4	22634.3	18495.5	17215.9	20912.3	19314.9	29969.4	48683.5	25717.5	21358
AT5G49020.1	ATPRMT4A, PRMT4A - protein arginine methyltransferase 4A	0.24754	1.23481	454.41	9	5	18557.3	18845.4	22802.3	23068.5	14123.8	15088.6	15687.1	18225.1	20259	19428.4	33221.1	32077.9
AT5G40450.1	unknown protein	0.247661	1.27945	11229.4	155	155	1.37991e+07	1.32135e+07	9.57485e+06	8.71196e+06	2.12592e+07	1.91732e+07	1.28198e+07	1.33223e+07	1.24191e+07	1.24844e+07	7.80875e+06	8.15212e+06
AT3G52210.1	S-adenosyl-L-methionine-dependent methyltransferases superfamily protein	0.248069	1.34104	35.35	1	1	5366.84	5256.63	5041.83	7801.83	2790.39	3426.97	6928.31	6301.04	4164.76	3514.17	10720.5	8179.42
AT3G48110.1	EDD1, EDD - glycine-tRNA ligases	0.248207	1.11636	325.92	8	8	45749.9	45916.2	64537.1	53943.2	49857.9	50633.9	35476.1	46363.4	41612.8	39274.8	60241.2	55291.8
AT4G09010.1	APX4, TL29 - ascorbate peroxidase 4	0.248353	1.21342	64.62	2	2	20318.4	14642.5	23955.3	28122.3	14764.9	16506.4	15805.4	16045.5	11368	11439.8	22979.1	19863.2
AT1G35780.1	unknown protein	0.248422	1.16721	24.07	1	1	4580.92	4603.86	3969.26	5968.39	3781.85	5333.32	5894.25	5824.56	3037.06	3723.65	2671.44	3041.5
AT5G51660.1	CPSF160, ATCPSF160 - cleavage and polyadenylation specificity factor 160	0.248595	1.14959	61.8	2	2	6849.79	7643.24	11496.4	11618.8	9083.93	10600	9735.54	9188.74	7277.85	8529.05	7425.24	7680.58
AT1G55860.1	UPL1 - ubiquitin-protein ligase 1	0.249846	1.29714	1939.81	32	17	423484	348927	287717	235196	639225	579212	323874	381801	304433	296071	319249	312495
AT4G18070.2;AT4G18070.1	unknown protein	0.250795	1.22756	68.38	1	1	2496.24	2478.3	3522.57	5030.73	4548.79	4138.85	3297.14	2428.91	2149.11	2914.65	3054.03	4253.46
AT5G07120.1	SNX2b - sorting nexin 2B	0.251556	1.19917	76.4	1	1	25132.1	27248.6	33548	27574.8	8884.02	9492.76	24816.3	24081.5	30243.1	31488.7	23544	23973.9
AT1G69990.1	Leucine-rich repeat protein kinase family protein	0.251734	1.83949	29.79	1	1	5068.97	4016.43	10919.2	11584.6	1601.31	2028.9	2770.78	3583.24	7879.33	8268.61	21182	21101.9
AT5G48370.1;AT5G48370.2	Thioesterase/thiol ester dehydrase-isomerase superfamily protein	0.253002	1.20827	68.02	2	2	5305.85	5628.15	10254.2	7954.63	7127.59	7531.82	6411.32	5926.78	8281.46	11016.3	9831.51	11457.6
AT3G62780.1	Calcium-dependent lipid-binding (CaLB domain) family protein	0.254485	1.67197	27.73	1	1	27743.9	26808.1	7557.3	11233	33893.3	48039.1	22781	22447.1	10912	9369.36	13379.8	13979.9
AT3G63490.1;AT3G63490.2	Ribosomal protein L1p/L10e family	0.255098	1.16855	105.87	2	2	28074.3	23883.9	32703	36147.4	14503.9	14517.3	23922	26000.4	28063.2	28706.2	35677	32715.4
AT3G12020.1;AT3G12020.2	P-loop containing nucleoside triphosphate hydrolases superfamily protein	0.255698	1.25551	51.03	2	2	4352.65	5072.5	2681.65	3214.59	2505.51	2881.33	3936.78	4503.68	2917.91	2855.49	1202.59	1077.49
AT4G10840.1;AT4G10840.2	Tetratricopeptide repeat (TPR)-like superfamily protein	0.256491	1.1162	234.72	4	4	70230.9	66122.9	98501.9	73303.1	87945.8	74000.2	69667.4	68881.8	54782.8	60107.2	83975.3	83750.1
AT4G25080.1	CHLM - magnesium-protoporphyrin IX methyltransferase	0.256557	1.39407	162.41	4	3	10931.7	11196.3	8576.18	8672.49	22960.7	23381.8	14049.7	13719.8	13876.4	14346.9	2627.28	2868.23
AT1G52360.1	Coatomer, beta' subunit	0.257271	1.65535	327.41	8	1	1807.39	1924.29	5936.02	2182.56	1492.83	630.636	924.775	1526.68	5630.77	4150.92	6064.19	4834.05
AT3G46220.3;AT3G46220.1	unknown protein; INVOLVED IN: biological_process unknown; EXPRESSED IN: 24 plant structures; EXPRESSED DURING: 13 growth stages; CONTAINS InterPro DOMAIN/s: Protein of unknown function DUF2042 (InterPro:IPR018611).	0.257294	1.72688	35.63	1	1	1472.4	951.644	2575.81	2421.03	291.089	1046.98	1174.6	996.219	241.903	194.813	1062.77	1401.84
AT1G27940.1;AT1G28010.1	PGP13 - P-glycoprotein 13	0.25771	2.06256	26.72	1	1	2461.35	2597.76	3553.29	3246.62	985.345	1015.28	1681.16	1527.21	8483.23	11346.9	1720.81	3826.95
ATCG00810.1	RPL22 - ribosomal protein L22	0.258032	1.16813	80.65	2	2	11215.9	10987.3	6771.41	9058.3	10554	10960.1	9646.84	8929.65	5048.59	6503.8	11505.5	9342.1
AT3G25770.1;AT1G13280.1	AOC2 - allene oxide cyclase 2	0.258205	1.19346	335.34	6	5	358575	340404	505720	474409	271681	277752	317136	317550	486305	600771	478834	459078
AT1G17210.1	ATILP1, ILP1 - IAP-like protein 1	0.258355	1.31287	415.63	4	4	220155	233466	160205	159812	406143	359513	215178	227858	216680	250595	132982	129172
ATCG00800.1	structural constituent of ribosome	0.258757	1.21457	306.18	3	3	195274	176266	220348	173738	109733	112704	135736	128054	97910.5	104956	177883	168971
AT5G49830.1	EXO84B - exocyst complex component 84B	0.258834	1.85714	53.69	1	1	122.354	210.4	120.665	440.164	746.33	1103.45	379.366	565.513	37.2819	30.4265	163.451	301.16
AT5G40770.1;AT3G27280.1	ATPHB3, PHB3 - prohibitin 3	0.258861	1.184	115.5	3	3	22784.4	21531.2	25677.4	25596.3	18601.5	16615.8	18498.4	17720.9	8787.24	11814.7	27827.1	25829.9
AT2G26890.1	GRV2, KAM2 - DNAJ heat shock N-terminal domain-containing protein	0.259022	1.25228	184.04	5	4	19608.5	17001.6	14986.4	14190.6	29462.6	27430.4	14317.5	14657	8116.05	9385.22	25307.3	26182.2
AT5G57460.1	unknown protein	0.25903	1.24454	23.23	1	1	984.2	778.63	1445.98	1168.55	1873.11	1254.83	803.456	912.275	404.017	252.707	1712.01	1946.11
AT3G44310.1;AT3G44300.1;AT3G44320.1;AT5G22300.1	NIT1, ATNIT1, NITI - nitrilase 1	0.259093	1.06381	1111.75	14	11	767293	722109	846831	722375	805907	629270	781204	807799	839544	891474	731181	729335
AT4G32410.1	CESA1, RSW1, AtCESA1 - cellulose synthase 1	0.259319	1.29799	204.6	2	1	33269.4	31591.3	29415.1	32562.3	44545.5	34852.6	53163.6	48751.1	51460.1	62786.9	22381.8	29148.6
AT4G14960.2;AT4G14960.1	TUA6 - Tubulin/FtsZ family protein	0.259369	7.59776	2340.3	29	1	1109.63	1083.71	804.84	1326.05	1664.58	1915.87	1077.53	1532.47	28089.8	27839.6	711.861	806.711
AT4G36420.1	Ribosomal protein L12 family protein	0.259568	1.51824	25.07	1	1	34784.1	38345.1	35263.3	27304	97776.8	99269.3	36415.4	35106.5	40152.5	31231.2	34934.3	41323.5
AT4G19150.1	Ankyrin repeat family protein	0.259799	1.60556	29.01	1	1	950.598	401.113	1804.71	1751.04	1545.08	2738.91	1429.11	1312.9	842.866	856.197	494.092	789.614
AT3G13200.1	EMB2769 - Cwf15 / Cwc15 cell cycle control family protein	0.261253	1.52655	23.66	1	1	9607.34	9454.24	4684.93	3568.34	18091.8	12501.7	10486.8	9375.61	6447.34	6075.05	2577.89	2971.49
AT1G65930.1	cICDH - cytosolic NADP+-dependent isocitrate dehydrogenase	0.261431	1.2528	59.07	1	1	2955.05	2299.39	2640.4	1978.25	3989.96	2512.9	2429.92	4129.66	5685.23	2985.29	2840.77	2444.88
AT2G38170.3	CAX1, ATCAX1, RCI4 - cation exchanger 1	0.262152	1.91893	105.29	2	2	2614.76	2783.44	5237.44	3280.35	15751.5	16244.7	6999.61	7047.83	2065.6	1233.49	3496.21	3083.3
AT3G46960.1	RNA helicase, ATP-dependent, SK12/DOB1 protein	0.262649	1.18045	75.96	2	2	2914.39	3688.62	4080.59	2701.79	4476.9	4823.24	2685.84	3857.91	2676.76	4993.31	2245.73	2758.08
AT5G06160.1	ATO - splicing factor-related	0.263725	1.23991	218.17	4	4	28959.5	25546.5	22767.7	21011.1	33103.9	43012.6	26605.6	25741.8	33490.6	34594.8	10618.6	9605.47
AT4G04770.1	ATABC1, LAF6, ATNAP1, ABC1 - ATP binding cassette protein 1	0.26415	1.2369	34.01	1	1	950.801	1607.92	1227.06	1224.99	1764.85	1995.06	1013.08	1286.8	439.791	472.802	2029.41	1848.95
AT4G17100.1	unknown protein	0.264404	1.29698	26.51	1	1	3446.1	5057.93	5227.34	6215.09	9179.13	8106.49	5677.53	6411.19	6983.23	6076.75	1729.29	1828.72
AT3G62270.1	HCO3- transporter family	0.264806	44.9038	21.19	1	1	0	8.95701	0	0	0	28.6224	0	0	643.633	1017.61	26.2147	0
AT5G57490.1	VDAC4, ATVDAC4 - voltage dependent anion channel 4	0.264921	1.56061	24.61	1	1	630.762	77.9231	812.096	447.798	663.941	115.057	223.95	72.6205	89.3957	0	728.435	646.181
AT1G20540.1	Transducin/WD40 repeat-like superfamily protein	0.26495	1.25984	39.45	1	1	1004.64	1212.63	693.832	1126.22	1667.5	2427.7	2595.85	2989.45	2184.18	2476.18	0	0
AT3G59290.1	ENTH/VHS family protein	0.265438	1.21058	211.3	2	1	30843	25052.7	22555.1	21866.5	36873.8	47198.9	26984.2	26087.2	21051.9	22593.4	28175.3	27423.9
AT5G65430.1	GRF8, 14-3-3KAPPA, GF14 KAPPA - general regulatory factor 8	0.265522	1.19746	490.21	6	2	17790.4	19008.3	34351.4	25679.2	19537.1	20330	19028.6	22204.7	38396.3	34865	24757.1	24436.4
AT1G08190.1	ATVPS41, ZIP2, VPS41, ATVAM2, VAM2 - vacuolar protein sorting 41	0.266552	1.17159	233.44	3	3	25271.9	22455.8	18166.6	14277.3	21747	21107.3	9329.31	12536	28636	35587.8	8726.94	10191.7
AT3G56240.1	CCH - copper chaperone	0.267304	1.34752	33.83	1	1	4335.38	3057.64	2205.09	2322.93	5014.76	6750.89	3307.07	2810.2	3232.8	2718.59	2789.5	2719.84
AT5G62690.1	TUB2 - tubulin beta chain 2	0.267626	1.10194	2216.69	34	5	73135.1	68402.3	121058	116735	90790.9	81116.1	93246.6	94351.8	106810	110668	103976	98379.7
AT3G18490.1	Eukaryotic aspartyl protease family protein	0.267851	1.12626	170.6	3	3	45944.2	47637.7	54994.5	46305.7	35616.8	38297.4	32426.1	34999.5	29702.6	46995.8	45559.2	48979.7
AT5G04810.1	pentatricopeptide (PPR) repeat-containing protein	0.268512	1.81414	29.89	1	1	150.942	0.472825	183.026	630.363	176.87	128.606	74.1702	170.372	443.921	147.457	740.722	727.825
AT1G44575.1	NPQ4, PSBS - Chlorophyll A-B binding family protein	0.268619	1.36345	64.97	1	1	923.623	996.367	935.511	1163.2	1946.01	2513.19	1451.32	1338.43	231.752	479.937	1526.01	1190.54
AT3G13870.1	RHD3 - Root hair defective 3 GTP-binding protein (RHD3)	0.268786	1.4108	62.55	2	1	2431.77	2637.56	4177.24	3032.98	1517.69	1004.05	1806.18	2282.41	753.927	772.31	1960.59	2916
AT3G20000.1	TOM40 - translocase of the outer mitochondrial membrane 40	0.27054	1.12562	90.86	3	2	13846.9	11919.4	16020.8	16660.4	10534.9	11230.6	11693.5	14321.9	10878	11636.2	9785.91	12945.5
AT1G60940.1	SNRK2-10, SNRK2.10, SRK2B - SNF1-related protein kinase 2.10	0.271028	1.09764	148.5	3	2	36907.9	33261.3	27030.1	30146	38755.4	35971.6	34133.7	34432.1	31433.9	33144.5	24777	26175.8
AT4G00490.1	BAM2, BMY9 - beta-amylase 2	0.271467	1.14755	24.12	1	1	6732.52	7258.14	10368.1	10775.5	16549	12389.8	15305.7	13245	9887.04	11469.1	12434.2	11185.9
AT1G12840.1	DET3, ATVHA-C - vacuolar ATP synthase subunit C (VATC) / V-ATPase C subunit / vacuolar proton pump C subunit (DET3)	0.271511	1.20085	200.91	2	2	42535.7	44722.8	75190.4	40741.7	35561.9	35240.2	34623.2	37587	27855.8	33996.1	47682	46421.9
AT3G04260.1	PTAC3 - plastid transcriptionally active 3	0.271558	1.28383	317.71	7	6	237880	266647	333551	302412	28554.5	28457.3	211944	200917	368193	419714	164150	172473
AT2G16510.1	ATPase, F0/V0 complex, subunit C protein	0.272052	1.3994	122.22	3	3	80607.3	100996	134661	105256	275761	243423	190797	183497	74903.8	59628.5	84265.1	79128.2
AT4G11860.1	Protein of unknown function (DUF544)	0.273105	1.191	41.21	1	1	14373.3	13373.9	23457.2	19524.4	11221.9	9772.85	16101.3	16140.8	12510.5	26243	19229.8	19017.3
AT1G20620.1;AT1G20620.2;AT1G20620.4	CAT3, SEN2, ATCAT3 - catalase 3	0.273663	1.12445	1133.2	17	14	2.94459e+06	2.98e+06	2.9278e+06	2.57529e+06	2.19375e+06	2.05873e+06	2.07542e+06	2.07306e+06	1.87287e+06	1.97243e+06	3.13073e+06	2.82025e+06
AT1G67590.1;AT1G67590.2	Remorin family protein	0.274461	1.45424	57.5	2	2	2195.31	2561.03	723.176	1663.21	3104.53	2474.06	1411.98	1288.21	1266.67	36.2802	1925.21	2819.38
AT1G21600.1	PTAC6 - plastid transcriptionally active 6	0.274615	1.88966	270.45	4	4	23850.2	29184.4	22151.9	21060.6	119444	97705.4	28192.9	26662.3	41127.9	35682.6	18146.8	16035.6
AT5G45620.1	Proteasome component (PCI) domain protein	0.274779	1.22616	452.32	9	4	59794.5	65672.8	92193.5	69663	123430	124194	76115.8	71402.3	72181.3	96655.9	62672.3	57249.8
AT2G17200.1	DSK2 - ubiquitin family protein	0.27504	1.28219	83.85	2	2	13258.8	10334	10025.1	11096.2	22687.2	19101.9	12520	15014.3	15541.4	14828	5211.47	4349.79
AT3G61600.1	ATPOB1, POB1 - POZ/BTB containin G-protein 1	0.275086	1.12556	72.77	1	1	12298.6	14629.7	12810.5	14082.4	15058.2	14410.5	18455.1	18635.2	16870.3	15968.3	11991.5	11826.9
AT2G02740.1	ATWHY3, PTAC11, WHY3 - ssDNA-binding transcriptional regulator	0.275494	1.13779	233.78	5	3	46586	47028.1	47611.2	50153.6	41760.9	38000.9	42430.1	41459.6	46430.2	45648.2	64115.3	68418.9
AT5G22510.1	INV-E, At-A/N-InvE - alkaline/neutral invertase	0.275602	1.16733	515.85	8	7	209485	224551	293716	255622	388999	370726	279168	278520	223289	266303	218404	227554
AT2G26780.1	ARM repeat superfamily protein	0.276201	1.25651	96.79	2	2	24183.8	31506.6	24536.3	28792.7	12288.4	19157.5	24698.3	21590.9	9807.41	12716.2	22146.1	20831.4
AT2G35500.1	SKL2 - shikimate kinase like 2	0.276239	1.32328	48.39	1	1	1986.51	1995.05	4302.25	2622.91	941.624	1267.07	1631.66	2112.36	4767.21	1845.1	3733.33	3265.71
AT3G19960.2	ATM1 - myosin 1	0.277218	4.26977	27.33	1	1	319.291	1148.69	189.422	43.7264	2268.27	78.9759	2807.55	2936.15	6828	4513.39	176.006	24.5346
AT4G29670.1;AT4G29670.2	ACHT2 - atypical CYS HIS rich thioredoxin 2	0.278627	1.55984	122.86	3	2	3378.92	1459.43	3530.22	3202.54	8022.52	7527.24	2720.72	2976.93	4087.83	3686.54	1605.45	2309.46
AT3G04490.1	unknown protein	0.278785	1.23705	71.13	1	1	1732.23	2322.72	3105.46	1891.23	3163.31	3012.98	2401.07	2277.58	658.974	1439.41	2921.65	2611.19
AT5G58040.1	ATFIP1[V], FIPS5, ATFIPS5, FIP1[V] - homolog of yeast FIP1 [V]	0.279675	1.33955	103.11	1	1	34464.7	32491.6	21742	11369.9	14399.7	21689.7	11156.2	20517.2	8259.91	18625	18403.5	24682.2
AT4G35090.1;AT4G35090.2	CAT2 - catalase 2	0.279801	1.35268	449.5	7	4	24943.7	29448.8	26104.3	17015.5	12102.5	9336.41	12430	11439.5	13146.2	17891.6	15617.6	17412.8
AT5G65410.1	ATHB25, ZFHD2, HB25, ZHD1 - homeobox protein 25	0.280427	1.09751	169.65	3	3	285117	299453	307069	262622	263082	288634	251468	274421	304595	339585	192665	191680
AT3G07060.1	emb1974 - NHL domain-containing protein	0.280608	1.9446	56.14	1	1	949.888	691.419	1255.43	658.342	5756.12	4351.95	2144.89	2207.01	920.772	1360.36	233.924	159.237
AT5G05010.1	clathrin adaptor complexes medium subunit family protein	0.280657	1.10504	409.72	6	6	306613	269271	356278	292818	444447	335610	296539	281721	328259	326235	303593	278103
AT1G17070.1	GC-rich sequence DNA-binding factor-like protein with Tuftelin interacting domain	0.280762	1.24231	48.77	1	1	22956.3	23051.9	13786.3	12993.4	26089.5	21825.3	23165.1	24846	20470.8	17497.1	5442.77	5737.67
AT4G16165.1	Carbohydrate-binding X8 domain superfamily protein	0.281168	4.81534	32.84	1	1	858.104	1316.9	125.769	73.7974	9719	9961.68	1449.44	2007.57	954.022	59.1723	64.567	45.429
AT4G27700.1	Rhodanese/Cell cycle control phosphatase superfamily protein	0.28179	2.41536	40.36	1	1	344.475	401.17	607.053	784.184	722.272	1163.87	580.088	796.44	3835.93	3617.41	508.063	379.119
AT2G44310.1	Calcium-binding EF-hand family protein	0.281896	1.56331	224.55	3	3	12306	12201.3	13120.2	9011.36	27008.8	25443.3	19634.7	19124.5	46715.6	46655.6	11556.2	11223.6
AT1G76550.1	Phosphofructokinase family protein	0.282954	1.03293	171.36	5	1	403.238	373.109	347.46	182.793	1425.06	1371.72	594.751	1387.84	985.097	1270.79	0	0
AT3G02160.1	Bromodomain transcription factor	0.283201	2.25188	32.03	1	1	363.409	360.081	305.637	266.594	52.7818	26.4718	245.399	102.53	69.5988	50.0854	60.2816	82.6958
AT4G32700.2	helicases;ATP-dependent helicases;nucleic acid binding;ATP binding;DNA-directed DNA polymerases;DNA binding	0.283559	1.35493	22.77	1	1	3084.97	3215.39	1612.68	2115.44	1953.36	5917.5	1860.59	4079.14	2657.72	3122.14	825.618	665.367
AT2G09990.1	Ribosomal protein S5 domain 2-like superfamily protein	0.285341	3.62652	34.42	1	1	906.395	1108.52	492.616	3.36477	1271.48	251.701	257.226	417.824	144.78	272.109	0	20.4427
AT2G17695.1	unknown protein	0.286154	1.18334	25.44	1	1	1842.52	2182.61	2178.28	1597.33	2970.47	2877.12	2461.92	2330.32	2173.37	1980.07	1466.62	1121.44
AT5G53850.2	haloacid dehalogenase-like hydrolase family protein	0.286188	1.13916	73.74	1	1	5124.37	4626.31	4173.64	2803.9	6270.11	5743.01	5386.55	5056.09	4059.99	5790.97	6104.9	6342.58
AT3G27890.1	NQR - NADPH:quinone oxidoreductase	0.286464	1.83477	44.3	1	1	266.025	148.384	1532.12	1680.18	0	0	444.515	144.169	379.863	263.492	294.545	450.076
AT1G64960.1	ARM repeat superfamily protein	0.286791	1.4134	22.32	1	1	8815.09	7160.8	17486.7	15455.7	7296.27	7535.76	8411.16	7140.51	11560.2	13965.4	22509.2	26518.2
AT5G01010.1;AT5G01010.3	CONTAINS InterPro DOMAIN/s: GOLD (InterPro:IPR009038); Has 172 Blast hits to 172 proteins in 43 species: Archae - 0; Bacteria - 0; Metazoa - 95; Fungi - 0; Plants - 63; Viruses - 0; Other Eukaryotes - 14 (source: NCBI BLink).	0.286828	1.14277	105.63	2	2	9645.02	10766.6	14907.6	10119.9	13968.9	12809.7	15873.5	13067.6	7490.07	9590.69	8604.83	8568.76
AT1G18500.1	MAML-4, IPMS1 - methylthioalkylmalate synthase-like 4	0.287735	1.1871	492.64	8	3	45219.9	45758	53056.2	43350	38463.1	28554.3	48023.9	38882	67059.3	68818.9	42059.3	37157.6
AT1G30580.1	GTP binding	0.288215	1.14064	70.93	2	2	5204.26	4001.02	7636.29	5215.65	4562.6	4808.94	4112.97	4241.66	4042.82	4424.73	4839.16	5892.33
AT4G38460.1	GGR - geranylgeranyl reductase	0.288784	1.1332	44.46	1	1	1212.54	1201.56	1165.01	1136.13	558.951	578.127	1712.44	2025.51	736.414	361.354	161.111	167.571
AT5G02790.1	GSTL3 - Glutathione S-transferase family protein	0.289411	1.15375	51.68	2	1	6956.47	8750.27	8917.33	11096.5	6445.2	6353.39	7145.37	6423.58	4929.76	6434.14	9447.96	7672.62
AT5G62140.1	unknown protein	0.29054	1.13595	70.71	2	2	6525.37	7744.11	7990.82	8053.8	6834.47	7257.38	6182.51	6610.55	3798.87	3677.33	9190.65	9631.66
AT5G22640.1;AT5G22640.2	emb1211 - MORN (Membrane Occupation and Recognition Nexus) repeat-containing protein	0.291345	1.09623	400.14	6	6	187701	192206	176279	174919	258354	220797	210336	191712	164619	208107	167651	161589
AT3G02260.1	BIG, DOC1, TIR3, UMB1, ASA1, LPR1, CRM1 - auxin transport protein (BIG)	0.291638	1.12618	1194.03	25	25	140742	142562	191282	148117	202709	212299	183681	187043	120479	142381	149668	138190
AT1G27390.1	TOM20-2 - translocase outer membrane 20-2	0.291677	1.80346	35.09	1	1	873.605	366.665	1355.32	849.584	112.548	13.081	554.784	300.5	0	0	767.894	356.788
AT1G07160.1	Protein phosphatase 2C family protein	0.291717	1.22851	33.18	1	1	8621.36	7103.16	25064.7	15787.8	6791.1	5444.12	11098.4	9802.53	11900.6	10525	23122.4	18087.8
AT5G58410.1	HEAT/U-box domain-containing protein	0.291966	1.26415	59.1	2	2	1386.97	1294.93	2430.13	2871.83	2867.66	2834.66	2064.32	2410.55	1446.65	1514.19	2172.1	1218.59
AT3G16785.1	PLDP1, PLDZ1, PLDZETA1, PLD ZETA 1 - phospholipase D P1	0.292157	1.24872	46.32	2	1	8799.9	10108.3	5589.73	6899.1	23234.8	19284.8	16882.7	16785.8	12896.9	11645	534.988	448.487
AT5G08010.1	unknown protein	0.292262	1.15924	22.45	1	1	5636.07	6039.02	8538.9	7786.85	2319.53	2707.4	5161.39	6097.15	7211.04	6369.23	6954.36	6493.85
AT5G66760.1;AT2G18450.1	SDH1-1 - succinate dehydrogenase 1-1	0.292774	1.31419	163.76	4	3	15293.6	11214.6	11020.8	10295.9	5782.12	4966.57	7287.35	6611.91	5605.02	5610.78	9858.11	9597.05
AT1G74040.1	IMS1, MAML-3, IPMS2 - 2-isopropylmalate synthase 1	0.292792	1.24073	296.85	6	1	5071.67	5244.34	4522.63	5507.92	3650.79	2876.52	4755.96	5831.19	7250.27	8184.85	3650.01	3671.05
AT1G53165.1;AT1G53165.3	ATMAP4K ALPHA1 - Protein kinase superfamily protein	0.293402	1.20245	63.56	1	1	13096	12259.2	7231.96	7904.4	7130.06	10401.2	9671.3	8523.17	10328.7	9801.97	4469.27	5459.27
AT3G20050.1	ATTCP-1, TCP-1 - T-complex protein 1 alpha subunit	0.294218	1.13347	295.44	4	4	60521.5	48345.9	90072.3	71818.2	65518.6	53860	63521	54561.2	91548.6	84076.1	77515.6	70984.1
AT5G57170.1	Tautomerase/MIF superfamily protein	0.295285	1.14945	84.6	1	1	5013.84	5583.81	7980.25	6806.24	6915.12	6942.66	4111.58	5437.78	3239.87	4705.6	8221.06	8423.84
AT5G40250.1	RING/U-box superfamily protein	0.295371	1.11395	26.77	1	1	1243.81	1186.14	1060.15	1036.12	838.105	621.28	1600.14	1658.32	392.429	1426.56	232.155	63.7016
AT5G21150.1	AGO9 - Argonaute family protein	0.296021	1.19687	26.32	1	1	18307.7	22054.9	15414.4	19829.6	2901.02	3524.75	14999.3	19083.3	19272.4	20445.6	11083.2	13298.6
AT1G54520.1	unknown protein	0.296339	1.52772	50.17	1	1	1033.78	1429.9	2797.32	1782.78	406.534	1277.1	1225.55	1248.85	609.552	88.5663	1233.6	1306.59
AT3G20320.1;AT3G20320.2	TGD2 - trigalactosyldiacylglycerol2	0.296986	1.22432	156.42	3	3	8295.86	9186.12	16421.3	18547.6	13816.6	13648.8	12585.6	13542	7112.57	7150.83	11567.6	13315.4
AT2G40300.1	ATFER4, FER4 - ferritin 4	0.297108	5.43801	133.89	3	2	358.274	309.964	195.506	223.952	1584.99	995.035	1017.73	884.535	9145.61	8586.95	143.318	166.969
AT3G13920.1;AT3G13920.2;AT3G13920.4	EIF4A1, RH4, TIF4A1 - eukaryotic translation initiation factor 4A1	0.297235	1.94546	641.37	14	2	205.083	141.672	1359.83	914.531	2044.06	527.078	491.696	528.383	4332.51	3327.21	798.219	623.33
AT1G60780.1;AT1G10730.1	HAP13 - Clathrin adaptor complexes medium subunit family protein	0.297448	1.13832	542.1	7	7	67790.7	71842.1	103211	95157.4	101904	90623.1	68930.4	68011.4	55078.6	60761.9	108809	104470
AT4G02480.1	AAA-type ATPase family protein	0.298401	1.45247	71.28	2	2	3942.49	4273.38	3765.53	4715.86	1119.69	1781.01	2626.85	1292.63	1623.64	2053.57	2537.06	3359.11
AT1G20010.1	TUB5 - tubulin beta-5 chain	0.299096	1.18324	1694.32	28	3	86271.2	86221.7	112413	108790	46695.1	44252.8	73968.6	65085.5	109147	106107	111133	108009
AT2G42750.1	DNAJ heat shock N-terminal domain-containing protein	0.29957	1.2978	61.58	1	1	8997.76	8427.27	19304.6	7948.04	7923.74	5983.7	5064.86	5060.72	6657.35	8012.75	10502.7	9843.39
AT5G61140.1	U5 small nuclear ribonucleoprotein helicase	0.300058	2.63976	22.73	1	1	405.781	505.649	494.148	80.3407	2996.48	2819.78	543.821	339.056	70.5314	66.74	1223.83	522.249
AT3G16470.1;AT3G16470.3	JR1 - Mannose-binding lectin superfamily protein	0.300311	1.15824	35.1	1	1	10274.4	12455.3	11762	13447.2	5724.81	5330.48	10637.1	9083.7	11188	9908.46	14481.2	13030.8
AT1G14460.1	AAA-type ATPase family protein	0.301049	2.71265	33.61	1	1	299.648	543.129	337.088	383.874	3203.61	3114.24	1635.51	1378.7	11375.8	6193.62	330.124	466.191
AT4G25370.1	Double Clp-N motif protein	0.301132	1.15628	86.95	2	2	8897.8	8829.53	10546.8	8980.36	5661.44	8292.07	7703.66	6036.24	4682.34	5473.02	9771.49	10620
AT3G63520.1	CCD1, ATCCD1, ATNCED1, NCED1 - carotenoid cleavage dioxygenase 1	0.301298	1.13827	73.84	1	1	19635.9	25549.2	32782	31374.6	29389.5	27268.6	33332.4	26752.3	22975.5	28769.4	40558	36565.4
AT5G27990.1	Pre-rRNA-processing protein TSR2, conserved region	0.301472	1.35821	25.76	1	1	649.237	1055.03	797.42	266.429	1170.2	587.463	429.245	211.668	252.628	587.028	703.864	1147.73
AT3G28860.1	ATMDR1, ATMDR11, PGP19, MDR11, MDR1, ATPGP19, ABCB19, ATABCB19 - ATP binding cassette subfamily B19	0.302455	1.17464	61.52	2	2	1770.05	2245.1	2186.57	3433.71	2864.67	2498.82	2971.72	3083.95	1239.91	1359.97	2044.25	2069.19
AT4G34920.1	PLC-like phosphodiesterases superfamily protein	0.302556	1.16679	285.31	4	4	168412	146214	138933	139209	259292	227761	175643	164973	138211	141748	150905	153985
AT5G40740.1	unknown protein; Has 30201 Blast hits to 17322 proteins in 780 species: Archae - 12; Bacteria - 1396; Metazoa - 17338; Fungi - 3422; Plants - 5037; Viruses - 0; Other Eukaryotes - 2996 (source: NCBI BLink).	0.303424	1.15577	20.32	1	1	6489.13	6038.92	3715.16	3946.09	4381.34	4580.97	5014.96	5044.4	4617.53	4372.17	2873.63	3299.95
AT3G19190.1	ATATG2, ATG2 - autophagy 2	0.303557	1.28682	20.17	1	1	3390.05	2778.13	1453.66	1804.39	1166.91	1283.73	2730.59	1950.28	3746.93	3542.89	1245.44	2067.26
AT5G66055.1	EMB16, EMB2036, AKRP - ankyrin repeat protein	0.303684	1.32966	24.81	1	1	16488.5	17284.4	7103.72	19682	19548.7	28383.8	12699	16044.3	8578.57	5777.75	19375.6	19118
AT3G15640.1;AT3G15640.2	Rubredoxin-like superfamily protein	0.303779	1.14869	31.51	1	1	10171.9	10524.8	9182.61	8663.21	12929.4	12419.1	15275	14720.4	20500.8	22589.5	0	305.504
AT5G18520.1	Lung seven transmembrane receptor family protein	0.304379	1.44766	38.21	1	1	1286.71	1122.08	4425.26	3605.9	3618.71	3414.42	3013.84	2442.51	666.716	888.157	2402.33	2656.3
AT3G27190.1	UKL2 - uridine kinase-like 2	0.304407	1.2683	68.72	2	1	1662.97	2374.91	1326.63	1282.08	429.847	463.008	1782.48	1929.99	1080.98	1057.57	29.1995	64.2933
AT3G54610.1	HAT1, GCN5, HAG1, HAC3, HAG01, BGT - histone acetyltransferase of the GNAT family 1	0.305888	2.93842	68.26	1	1	4848.94	2031.8	2004.51	1794.33	4953.94	4191.26	2744.41	3036.77	26987.8	21099.1	1722.34	2662.96
AT5G06600.1;AT5G06600.3	UBP12 - ubiquitin-specific protease 12	0.305946	1.20929	599.34	12	4	43912.1	43842.6	74729.8	59579.1	31891	30741	38041.4	38703.8	52961	72591.5	70294.1	71687.5
AT1G43190.1	PTB3 - polypyrimidine tract-binding protein 3	0.306069	1.19445	76.68	2	2	32976.2	34606.1	29130.2	24884.3	17935.7	17308	18893.1	18350.6	19719.9	18842.5	28096.2	27405.5
AT3G26650.1	GAPA, GAPA-1 - glyceraldehyde 3-phosphate dehydrogenase A subunit	0.306295	1.08941	1424.41	15	4	507938	538274	569269	517075	458965	418978	429764	458295	346068	416045	551642	561605
AT5G16130.1	Ribosomal protein S7e family protein	0.306895	1.09982	57.89	1	1	12740.2	12771.4	14726.7	13980.7	11819.5	10883.8	14192.8	10555.5	13075.7	13638.5	16191.4	16946.9
AT1G79010.1;AT1G16700.1	Alpha-helical ferredoxin	0.307443	1.13966	25.35	1	1	15080.5	15701.4	12739.6	14048.7	13222.7	9866.27	16952.3	13747.6	19209	18478.3	11702.4	11834.1
AT1G68790.1	LINC3 - little nuclei3	0.30748	5.3819	78.04	1	1	124.605	153.719	67.8403	75.3962	3154.76	5059.64	772.925	347.485	324.353	85.6872	74.1806	0
AT1G14850.1	NUP155 - nucleoporin 155	0.307578	1.4273	70.95	1	1	1167.93	1112.36	2132.11	1085.07	3677.59	3309.27	2357.95	2106.31	490.828	572.913	1724.6	1494.24
AT2G37700.1;AT2G37700.2	Fatty acid hydroxylase superfamily	0.30779	1.41405	72.09	3	1	964.476	1504.32	4078.05	1587.89	2210.29	1142.29	1279.24	1824.88	723.971	0	1615.78	2679.82
AT4G10120.1	ATSPS4F - Sucrose-phosphate synthase family protein	0.307807	1.21784	156.52	3	3	17871.6	16497.4	19012.7	16606.5	15338.6	15027.8	18061.7	13859.4	28828.6	29144.5	18661.1	13660.8
AT1G14410.1	ATWHY1, PTAC1, WHY1 - ssDNA-binding transcriptional regulator	0.307953	1.15413	104.95	3	1	21366.4	26505.6	32142.3	28075.1	21178.7	19188.5	15592.4	16934	10754.2	11986.9	37716.1	35646.7
AT2G20190.1	ATCLASP, CLASP - CLIP-associated protein	0.308465	3.4249	74.8	2	1	306.364	262.979	974.341	605.884	422.755	201.262	736.112	248.222	3887.51	4113.4	252.556	261.446
AT2G45810.1;AT3G61240.1	DEA(D/H)-box RNA helicase family protein	0.308518	1.16971	63.53	2	2	38591.9	36072.4	30784.3	19622.4	22829.1	27227.2	21537.8	20577.1	22156.8	20840.9	32449.2	32156.5
AT4G35850.1	Pentatricopeptide repeat (PPR) superfamily protein	0.310421	1.1812	58.54	2	2	1131.89	1487.05	1732.11	837.229	2573.02	2774.72	1743.9	2097.88	1747.84	1546.15	2995.33	2314.08
AT3G56190.1;AT3G56450.1	ALPHA-SNAP2, ASNAP - alpha-soluble NSF attachment protein 2	0.31069	1.1474	154.62	2	2	36903.5	37525.9	56367.3	42968.4	57703.8	61755.8	47467.1	46485.6	29122	42957.7	43226.5	46297.8
AT2G21390.1	Coatomer, alpha subunit	0.310802	1.09956	1519.18	20	9	497594	471674	551503	455490	478675	508952	455571	459298	708458	624226	494274	517156
AT1G80480.1	PTAC17 - plastid transcriptionally active 17	0.311113	1.16356	311.95	5	5	105169	113077	161830	96840.8	84312.1	83159.7	75594.3	81781.5	72625.3	79377.5	129239	115190
AT2G36870.1	XTH32 - xyloglucan endotransglucosylase/hydrolase 32	0.311233	1.33521	47.43	1	1	1156.35	1404.42	1075.64	1223.8	164.4	615.855	622.411	850.293	0	129.17	1542.52	1080.02
AT5G54770.1	THI1, TZ, THI4 - thiazole biosynthetic enzyme, chloroplast (ARA6) (THI1) (THI4)	0.313801	1.2451	403.94	5	5	183229	171934	180314	196093	122830	134850	159862	164727	139251	153715	297955	316202
AT1G52320.2;AT1G52320.1	unknown protein	0.314377	1.30285	263.5	4	4	14591.7	12636.6	9361.29	6343.56	12978.4	11350.8	11358.1	10330	19197.1	26443.9	10993.6	9309.94
AT5G58210.1	hydroxyproline-rich glycoprotein family protein	0.314396	1.19713	29.74	1	1	7893.24	6372.41	4181.8	5753.91	8278.7	4385.52	5267.18	7135.45	8540.49	10543.7	7805.06	4841.09
AT1G09080.2	BIP3 - Heat shock protein 70 (Hsp 70) family protein	0.314555	1.12614	25.25	1	1	15759.2	15344.9	10905.9	10322.9	9021.34	8493.85	11378.4	15060.7	16611.9	10749.1	13174.7	11684.2
AT1G69500.1	CYP704B1 - cytochrome P450, family 704, subfamily B, polypeptide 1	0.315479	1.28024	21.47	1	1	12093.9	13577.8	13156.2	16157.6	1283.65	482.986	6757.24	7306.15	21661.3	21038.1	6774.62	9119.15
AT2G16940.1	Splicing factor, CC1-like	0.315542	1.1289	61.05	1	1	4846.95	5253.93	3659.67	4593.22	4011.76	4183.26	4123.8	4192.64	5931.29	6824.87	4140.41	4757.91
AT1G01790.1	KEA1, ATKEA1 - K+ efflux antiporter 1	0.315642	1.08063	583.06	9	8	74122	75398.3	103579	86988.5	88180.9	85022.2	92819.5	92965.7	67478.5	70021.8	75847.5	75857.5
AT4G38200.1;AT4G35380.1	SEC7-like guanine nucleotide exchange family protein	0.315843	1.20274	94.17	3	3	4890.09	5832.45	7664.31	5915.42	10587.8	7882.21	8823.43	6587.87	2790.18	3223.39	7749.1	6388.23
AT1G11750.1;AT1G11750.2	CLPP6, NCLPP1, NCLPP6 - CLP protease proteolytic subunit 6	0.316477	1.17704	79.97	1	1	7716.51	9634.17	6127.1	10948	6062.19	6459.29	6965.28	5943.26	3738.9	5094.68	9457.5	8686.38
AT5G16660.1	unknown protein	0.317522	1.07368	64.16	1	1	4045.85	4377.11	9573.17	9872.3	110.742	978.88	3692.98	4432.64	7598.72	5792.83	4072.26	5502.34
AT2G20860.1	LIP1 - lipoic acid synthase 1	0.318446	1.14662	28.96	1	1	1140.77	1687.74	1361.52	1355.05	892.144	1347.06	1354.79	1154.18	813.506	774.679	1506.72	1185.05
AT1G12930.1	ARM repeat superfamily protein	0.318534	1.15158	35.88	1	1	465.027	644.384	498.301	479.805	2037.8	2189.29	1575.1	1150.7	1579.71	1361.75	759.397	845.13
AT1G34000.1	OHP2 - one-helix protein 2	0.318757	1.14467	45.83	1	1	4223.26	4837.19	7052.9	5877.96	4397.82	4733.93	4741.83	4151.99	2792.34	3368.59	6530.88	5603.81
AT3G11940.1	ATRPS5A, AML1, RPS5A - ribosomal protein 5A	0.318786	1.07793	468.75	4	1	136380	137455	169306	124343	135109	125469	111653	116668	137791	164954	117675	119459
AT1G17720.1;AT1G17720.2	ATB BETA - Protein phosphatase 2A, regulatory subunit PR55	0.319085	1.14086	167.6	4	3	27468.4	28582.2	44129.6	29595.3	51736.8	34363	37139.3	35875.3	48237.4	56096.6	36063.9	32872
AT4G15415.1	ATB' GAMMA - Protein phosphatase 2A regulatory B subunit family protein	0.319807	1.16534	25.99	1	1	324.055	362.751	629.3	430.539	501.068	424.749	677.65	524.9	206.228	277.609	336.634	270.268
AT3G04870.1	ZDS, PDE181, SPC1 - zeta-carotene desaturase	0.320202	1.65608	40.13	1	1	1251.84	1410.3	2373.56	1533.99	902.735	849.204	1337.12	832.409	980.673	1934.97	4619.7	4076.41
AT4G13930.1	SHM4 - serine hydroxymethyltransferase 4	0.320305	1.26077	69.78	2	2	1380.29	1823.15	2909.64	2549.38	207.7	178.366	1222.4	1485.64	833.46	1513.6	2875.51	3477.46
AT1G07890.1	APX1, MEE6, CS1, ATAPX1, ATAPX01 - ascorbate peroxidase 1	0.320981	1.12351	160.63	4	4	21633.2	26365.4	21178.8	20399.2	19030.4	20300.7	25776.6	22279.2	18420.7	24699.4	13024.9	10535.6
AT1G07470.1	Transcription factor IIA, alpha/beta subunit	0.321373	1.45081	139.3	1	1	85185.8	62013.7	25077.2	22134.2	142776	114959	76212.5	101472	64283.7	58525	5247.54	5911.15
AT3G01290.1	SPFH/Band 7/PHB domain-containing membrane-associated protein family	0.321714	1.24961	52.72	1	1	5077.9	6217.69	12596.8	11051.5	635.572	786.523	9643.51	8511.25	9188.12	11849.8	2889.85	3360.6
AT4G20850.1	TPP2 - tripeptidyl peptidase ii	0.322668	1.37483	41.14	1	1	5907.19	5248.34	4825.17	5326.33	1795.68	1392.21	5938.84	6711.23	8016.46	7879.2	2647.59	2482.91
AT5G51110.1	Transcriptional coactivator/pterin dehydratase	0.323157	1.20421	52.55	2	2	31562	32081.6	24108.2	24208.7	47732	44806	36617.2	42321.6	28254.5	32733.7	14728.4	15163.7
ATMG00470.1	ORF122A - hypothetical protein	0.324219	1.20155	29.52	1	1	1686.61	3533.48	3314.72	2498.61	2775.99	3663.43	2524	2064.07	3116.5	2935.02	1122.18	2780.22
AT4G33625.1	unknown protein	0.32473	98.1771	31.75	1	1	0	0	0	0	54.728	1264.36	0	0	0	0	0	13.4358
AT1G71840.1	transducin family protein / WD-40 repeat family protein	0.324941	1.60058	60.45	1	1	11437.8	8705.34	2453.76	2238.27	15218.9	16344.6	4077.25	8560.29	1554.69	519.392	9554.12	10970.6
AT5G44180.1	Homeodomain-like transcriptional regulator	0.325067	2.08449	23.94	1	1	47.627	579.736	35.6997	126.215	604.942	117.618	358.872	580.145	1295.99	793.51	65.236	57.657
AT1G72730.1	DEA(D/H)-box RNA helicase family protein	0.325895	1.46825	463.77	10	1	19747.1	21174	8539.06	9971.66	31079.3	38580.6	20081.7	20384.5	9686.01	8227.83	14905	14637.1
AT3G26450.1	Polyketide cyclase/dehydrase and lipid transport superfamily protein	0.326441	1.26963	20.9	1	1	1365.24	1634.95	1535.06	1764.46	1968.18	2160.1	2697.07	2556.01	1228.36	3470.97	1397.72	1889.53
AT5G60540.1	EMB2407, ATPDX2, PDX2 - pyridoxine biosynthesis 2	0.327351	1.12608	49.07	1	1	1482.73	1716.51	399.848	276.633	3903.08	4549.06	4227.94	3469.74	2814.37	3370.15	0	0
AT4G36630.1	EMB2754 - Vacuolar sorting protein 39	0.327523	1.11327	53.81	1	1	4466.1	3900.08	7604.4	4914.77	4895.64	5382.46	5867.15	4153.98	6530.97	6217.12	6439.82	5484.4
AT1G53750.1	RPT1A - regulatory particle triple-A 1A	0.327936	1.11477	111.74	2	2	46014	42330.1	50644.9	44471.2	36158.4	34475.7	26415.6	27793.5	48018	52056.7	37576.3	36074.4
AT4G17040.1	CLPR4 - CLP protease R subunit 4	0.328396	1.13275	108.45	2	1	145930	153095	160371	144315	229391	213740	216264	226786	201436	227434	27895.9	24343.1
AT1G55300.1	TAF7 - TBP-associated factor 7	0.329043	1.17046	62.66	1	1	14208	11029	8261.93	7012.86	12098.5	13482.4	8622.4	9643.08	8312.68	13471.8	7981.27	8436.21
AT1G78760.1	F-box/RNI-like superfamily protein	0.32973	1.25987	22.09	1	1	27416.6	24054.4	39783.7	33399.3	19477.2	25801.4	23615.4	22544.6	33566	27576.6	54786.2	52004.5
AT2G37170.1;AT2G37180.1	PIP2B, PIP2;2 - plasma membrane intrinsic protein 2	0.329932	1.4377	116.96	2	1	14281.1	12624.1	19456	19324.2	44252.6	46828.6	21957	24899.9	11467.2	8181	20301.7	22232.9
AT2G32060.1	Ribosomal protein L7Ae/L30e/S12e/Gadd45 family protein	0.330017	1.1779	94.01	1	1	13460	9965.11	8165.1	6482.73	12654.9	10704.4	7154.43	7474.39	14209.4	12194.5	5697.27	5424.24
AT1G23180.1	ARM repeat superfamily protein	0.330819	1.15704	292.85	5	5	51904.7	53395.6	84523.8	66266.3	39968.5	37120	57909.4	60120.5	41986	65554.7	80455.1	79474.1
AT3G56340.1;AT2G40510.1	Ribosomal protein S26e family protein	0.331175	1.92382	76.43	2	2	1393.58	1482.17	5736.73	5996.27	1363.25	1140.95	1492.87	1890.7	10215.9	14398.3	2994.47	1930.08
AT5G10720.1	AHK5, CKI2, HK5 - histidine kinase 5	0.331903	1.17102	32.47	1	1	10467.8	8189.07	7946.62	14973.8	9829.98	10227.7	8856.03	8845.33	4898.82	3213.27	13738.6	13081.3
AT1G05520.1;AT3G23660.1;AT3G23660.2	Sec23/Sec24 protein transport family protein	0.331952	1.25963	210.31	5	3	19952.5	19133.4	28785.3	22597.2	10790.8	10948.6	12527.2	11841.4	15618.8	17542	15895.3	15655.2
AT2G20990.2;AT2G21010.1	SYTA - synaptotagmin A	0.33205	1.22952	111.11	3	3	8420.55	11940.9	14270	13872.1	6101.25	7367.68	9939.42	10496.3	5760.12	9072.88	8814.26	6320.91
AT4G36220.1	FAH1, CYP84A1 - ferulic acid 5-hydroxylase 1	0.333076	1.23491	89.69	2	1	6303.58	5510.33	21289.6	11572	10061.6	5946.9	7639.94	7222.33	11955.4	20107.4	13846.3	14168
AT1G19450.1	Major facilitator superfamily protein	0.333083	1.39146	49.16	1	1	1647.81	1467.63	3098.72	2723.96	7227.07	8316.21	6029.32	5994.29	2444.42	2246.32	448.525	431.188
AT4G33530.1	KUP5 - K+ uptake permease 5	0.333184	1.17289	110.66	2	1	2979.62	2001.81	8842.59	5187.4	7328.46	6729	4644.78	5311.09	7992.9	8102.91	7201.84	5532.63
AT5G27770.1;AT3G05560.1	Ribosomal L22e protein family	0.333235	1.28602	24.06	1	1	1637.21	1097.95	1364.55	978.124	625.959	450.634	641.837	950.623	390.523	95.3035	1438.04	1269.32
AT2G36850.1	ATGSL08, GSL8, GSL08, ATGSL8, CHOR - glucan synthase-like 8	0.333504	1.37657	47.36	1	1	123.262	364.13	1134.91	1074.54	688.472	615.271	379.504	659.511	142.405	0	951.905	772.879
AT5G60640.1;AT5G60640.3	ATPDIL1-4, PDI2, ATPDI2, PDIL1-4 - PDI-like 1-4	0.33439	1.47613	122.96	3	2	14307.1	13515.7	6332.98	4486.21	3843.6	4149.36	5488.55	6225.83	7376.6	6509.72	3574.12	2417.91
AT5G39500.1	GNL1, ERMO1 - GNOM-like 1	0.334807	1.21602	22.81	1	1	458.899	558.836	1219.62	915.727	1057.87	1952.65	1077.17	2211.66	646.404	828.346	164.112	140.991
AT4G24830.1;AT4G24830.2	arginosuccinate synthase family	0.335164	1.13956	101.38	3	3	52731.5	41681.7	69563.6	63430.6	22883.3	25211.6	45891.7	40153.5	53391.6	52928	62457.4	59128.3
AT3G05680.2;AT3G05680.1	EMB2016 - embryo defective 2016	0.335388	1.40959	78.19	2	2	747.507	689.256	929.331	735.349	246.258	204.823	960	209.495	1118.16	804.952	962.265	952.745
AT2G02103.1	unknown protein	0.33539	1.35841	25.56	1	1	19063.1	12786.6	7006.41	6719.4	3541.54	3448.19	4500.83	3495.64	2469.23	860.097	15431.4	11939
AT3G26290.1;AT3G26300.1	CYP71B26 - cytochrome P450, family 71, subfamily B, polypeptide 26	0.335717	1.39933	58.21	2	2	4065.72	4048.28	4591.31	4282.31	11319.6	13065.1	7997.2	8183	3348.32	3633.3	2770.23	3633.68
AT1G50575.1	Putative lysine decarboxylase family protein	0.336119	1.38458	40.97	1	1	2595.28	1534.38	4517.75	2726.61	1492.69	1098.51	1350.61	1928.41	2556.84	2979.22	4080.44	6440.4
AT3G12780.1;AT1G56190.1	PGK1 - phosphoglycerate kinase 1	0.336188	1.06511	540.37	10	9	199185	201782	172935	171829	182383	182715	203045	233461	168650	174612	214627	188759
AT2G26990.1	FUS12, ATCSN2, COP12, CSN2 - proteasome family protein	0.336309	1.22476	345.51	4	4	465471	456947	468891	404141	901098	848180	617409	587511	378042	417882	457298	436092
AT5G41670.1	6-phosphogluconate dehydrogenase family protein	0.337994	1.99257	46.39	1	1	600.452	821.652	3707.75	2539.66	118.593	235.08	2100.06	2032.59	6051.45	5145.68	423.828	233.192
AT3G28715.1;AT3G28710.1;AT3G28715.2	ATPase, V0/A0 complex, subunit C/D	0.338013	1.15131	420.55	7	7	159247	164011	292502	243226	239498	231183	229729	229249	136440	138788	211823	208889
AT5G51300.1	splicing factor-related	0.338216	1.07829	178.4	4	3	144059	158560	159568	134848	112007	121008	115559	113966	127326	139542	143162	130232
ATCG00670.1	CLPP1, PCLPP - plastid-encoded CLP P	0.340024	1.08961	536.83	5	5	987791	889114	1.75141e+06	1.3331e+06	1.23605e+06	1.13632e+06	1.26329e+06	1.11808e+06	1.34371e+06	1.3541e+06	1.49648e+06	1.41529e+06
AT1G61660.1	basic helix-loop-helix (bHLH) DNA-binding superfamily protein	0.340094	1.15779	22.95	1	1	0	137.177	26.4452	77.3097	3773.33	3431.34	1388.29	813.732	3446.59	2877.45	54.6651	39.6948
AT5G01410.1	PDX1, ATPDX1.3, RSR4, PDX1.3, ATPDX1 - Aldolase-type TIM barrel family protein	0.340341	1.35549	332.52	4	1	38883.5	33979.8	24105.3	24712	10093.4	7911.37	20282.8	14401.7	29220.9	21563.1	57088.2	46785.4
AT1G04340.1;AT5G43460.1	HR-like lesion-inducing protein-related	0.340893	Infinity	36.27	1	1	0	0	0	0	1120.53	0	0	0	0	0	0	0
AT3G55410.1	2-oxoglutarate dehydrogenase, E1 component	0.341077	1.10302	1310.08	20	15	389073	303695	308407	296874	408877	341148	311481	344369	374424	377448	213694	235369
AT3G04520.1	THA2 - threonine aldolase 2	0.341539	3.10573	25.23	1	1	2543.65	2118.9	3898.19	1621.88	1279.41	1565.24	2239.26	2758.77	20544.2	12680.5	754.587	1481.77
AT4G36210.3;AT4G36210.1	Protein of unknown function (DUF726)	0.34174	1.31131	59.57	2	2	2310.11	3613.33	4466	5593.31	7760.55	7805.74	6666.32	5099.5	3100.08	3975.28	1999.72	3218.18
AT2G42700.1	unknown protein	0.342656	1.23037	30.64	1	1	766.88	352.761	1775.93	3012.74	996.423	539.366	1506.78	2023.89	670.535	1847.94	2230.68	879.163
AT5G07430.1	Pectin lyase-like superfamily protein	0.34272	1.15533	26.31	1	1	2233.37	1299.56	7509.76	7640.44	6853.21	8921.29	7867.87	6839.24	5289.25	4860.46	8077.96	6875.18
AT4G10340.1	LHCB5 - light harvesting complex of photosystem II 5	0.343689	1.19364	289.13	6	6	61927.3	68921.5	97909.4	84351.2	124629	136519	104150	97830.3	61106.6	73856.2	79088.9	65066
AT2G14120.1	DRP3B - dynamin related protein	0.344548	1.11184	186.36	4	3	7250.67	8065.24	10616.8	9087.47	9515.14	8985.61	8027.09	8779.95	8791.68	8875.6	13020	12012.4
AT4G14680.1	APS3 - Pseudouridine synthase/archaeosine transglycosylase-like family protein	0.344662	1.08595	25.24	1	1	15381.5	16022.6	21944.2	17458.7	18043.8	22379.7	18187.4	17426.9	25506	18768.4	21218.4	19683.5
AT5G40160.1	EMB139, EMB506 - Ankyrin repeat family protein	0.344781	1.10465	66.62	1	1	54566.2	38530.2	50418.5	34921.7	32775.7	24932.2	34564.1	40609	46374.1	44839.8	49052.7	45416.6
AT4G27500.1	PPI1 - proton pump interactor 1	0.345108	2.10598	85.3	1	1	1796.46	1145.58	1019.24	412.393	14172.5	10627	4181.64	3959.35	2884.97	2632.61	0	193.934
AT3G14067.1	Subtilase family protein	0.345192	1.14999	241.95	4	4	96944.4	96176.7	126807	104747	69555.8	56270	78536.5	84914	92333.8	109402	126954	140930
AT3G05530.1;AT1G09100.1	RPT5A, ATS6A.2 - regulatory particle triple-A ATPase 5A	0.345734	1.09066	113.85	2	2	10415.7	8733.34	12596.5	7483.59	9146.33	8396.79	8492.35	9679.38	10810.7	12531.6	11106.5	9298.5
AT1G69410.1	ATELF5A-3, ELF5A-3 - eukaryotic elongation factor 5A-3	0.346876	2.14302	30.99	1	1	0	58.8724	0.768301	24.6335	1503.83	1495.32	209.722	365.422	3731.36	2282.87	9.12178	9.32076
AT2G45740.1	PEX11D - peroxin 11D	0.347289	1.385	54.9	1	1	2327.67	2820.8	1869.42	1676.39	17560.6	20483.2	11992.4	11620.1	4956.74	5093.1	26.6199	57.0606
AT1G21380.1	Target of Myb protein 1	0.348132	1.08159	838.83	12	10	579658	500591	395700	448810	496756	502493	483608	508699	455980	499834	334804	420505
AT5G43380.1	TOPP6 - type one serine/threonine protein phosphatase 6	0.348143	1.25197	25.08	1	1	547.767	576.465	426.215	404.933	920.755	2403.39	1551.76	1419.84	840.971	170.671	180.127	53.6004
AT5G19140.1	ATAILP1, AILP1 - Aluminium induced protein with YGL and LRDR motifs	0.348149	1.14062	30.62	1	1	8239.46	7689.83	11212.9	8155.13	7708.35	6899.33	8812.76	7461.23	7294.88	8870.64	10493.5	13989.9
AT3G09810.1;AT5G03290.1	IDH-VI - isocitrate dehydrogenase VI	0.348274	1.08638	52.5	2	2	7427.74	9631.64	9930.55	10479.5	8916.05	10911.3	7943.28	10057.2	9834.17	11100.3	11075.4	12235.8
AT1G29400.1	AML5, ML5 - MEI2-like protein 5	0.348572	1.45613	76.5	1	1	4175.67	4371.72	2324.86	2177.27	8799.84	8048.41	4054.92	3863.49	3444.32	3985.97	2909.4	2274.29
AT4G33510.1;AT4G33510.2	DHS2 - 3-deoxy-d-arabino-heptulosonate 7-phosphate synthase	0.348645	1.20329	375.91	6	6	103534	97625.9	108373	86536.7	54081.3	49888	60689.9	55061	79307.5	73048.4	71286	76165.5
AT2G44060.1	Late embryogenesis abundant protein, group 2	0.348837	1.16896	845.11	18	18	419318	427230	546428	500719	299959	303099	428480	410542	606297	719526	392264	361502
AT1G12470.1	zinc ion binding	0.348898	1.2733	166.23	3	3	7777.35	8193.69	22949.8	17001.3	14179.6	12855.4	9563.13	10732.3	8416.49	8151.56	14044.1	14243.5
AT4G26630.1	DEK domain-containing chromatin associated protein	0.349748	1.60698	66.94	2	2	9067.71	8484.71	2951.07	4468.78	18341.2	16933.5	8198.52	8015.07	3985.42	4791.2	6474.12	6026.42
AT1G62480.1	Vacuolar calcium-binding protein-related	0.349898	2.74189	33.18	1	1	3177.69	3463.16	352.426	321.754	17145.7	13560.7	5636.57	5768.93	1254.39	844.037	154.921	208.043
AT2G34970.1	Trimeric LpxA-like enzyme	0.350109	1.15093	299.1	3	3	39371.3	33384.3	39868.9	31720	63338.4	52629.6	43110.7	35936.3	32860.5	36789.3	37926	39552.9
AT3G45140.1	LOX2, ATLOX2 - lipoxygenase 2	0.350551	1.05736	1819.2	25	25	1.29212e+06	1.31513e+06	1.64789e+06	1.59837e+06	1.34057e+06	1.29738e+06	1.3678e+06	1.33391e+06	1.17529e+06	1.32068e+06	1.40354e+06	1.4296e+06
AT5G10940.1	transducin family protein / WD-40 repeat family protein	0.35069	1.12987	77.97	2	2	8564.24	7974.95	7373.97	5655.41	12267.6	12438.7	11251.8	12745.7	11115.1	10497	1214.44	1212.23
AT3G20630.1	UBP14, TTN6, ATUBP14, PER1 - ubiquitin-specific protease 14	0.351125	1.17416	175.01	4	2	2851.94	2884.81	3940.3	3158.03	1197.81	1844.92	2446.93	2630.97	2702.76	2601.99	4777.46	3483.03
AT4G12010.1	Disease resistance protein (TIR-NBS-LRR class) family	0.351158	1.12688	23.74	1	1	2191.99	2424.64	4255.02	3194.59	1419.4	2404.01	2804.73	2115.27	3435.7	3229.74	3218.9	3101.46
AT5G15650.1	RGP2, ATRGP2 - reversibly glycosylated polypeptide 2	0.351629	1.12605	295.27	7	4	11033.1	11617.9	18020.3	16175.1	27092.9	27647.7	20220.2	19886.7	23834.7	26429.4	16556.9	18724.6
AT1G01140.3	CIPK9, PKS6 - CBL-interacting protein kinase 9	0.35225	2.34991	25.41	1	1	4259.33	3885.24	2412.9	2826.48	12410	12391.3	14174.7	15500.9	29361.7	27041.7	1885.88	1767.19
AT3G11670.1	DGD1 - UDP-Glycosyltransferase superfamily protein	0.352744	1.13648	20.87	1	1	2055.19	2122.52	2537.51	2952.97	593.209	515.432	2427.7	1813.2	2080.97	1446.52	2111.93	2367.38
AT5G42260.1	BGLU12 - beta glucosidase 12	0.35433	2.05966	26.86	1	1	2441.06	2846.96	1454.18	2002.64	9577.67	5886.41	6295.12	4585.42	16971.5	18745.9	1713.62	1550.52
AT3G19520.1	Protein of unknown function (DUF626)	0.354511	1.75565	21.32	1	1	845.138	1523.68	738.651	599.188	4396.09	3309.85	1437.15	1043.96	644.295	292.614	1374.63	1707.86
AT5G56280.1	CSN6A - COP9 signalosome subunit 6A	0.354605	1.27635	75.46	1	1	8837.92	8710.58	7519.14	6780.42	16782.3	18158.4	11995.1	12013.7	8671.23	7081.64	6002.03	6564.32
AT5G42390.1	Insulinase (Peptidase family M16) family protein	0.355843	1.12289	103.2	2	2	15886.7	14903.9	29922.6	21117.9	12577.5	16524.5	17543.1	16924.4	17283.9	25133	24971	22710.4
AT1G61150.1	LisH and RanBPM domains containing protein	0.355871	1.09627	73.14	2	2	4670.83	5804.98	5675.9	5730.85	4791.22	4745.83	6283.96	6202.42	6182.21	6764.08	4669.34	4342.35
AT2G16485.1	nucleic acid binding;zinc ion binding;DNA binding	0.355872	1.25634	69.48	1	1	29397.3	32303.7	17484	18447.4	47892.6	39540.5	33066.6	33162.9	16634.5	15839.1	22618.1	25984.2
AT2G33470.1	GLTP1, ATGLTP1 - glycolipid transfer protein 1	0.356348	1.21015	20.25	1	1	1093.18	2896.97	1931.33	2171.22	2823.45	2143.95	1782.53	2699.49	1433.48	2156.78	1406.73	1313.16
AT5G04900.1	NOL - NYC1-like	0.356793	1.26725	20.36	1	1	357.942	531.74	130.98	321.489	187.196	181.896	101.996	141.164	82.1622	161.261	329.2	534.575
AT5G14060.1	CARAB-AK-LYS - Aspartate kinase family protein	0.356796	1.14396	128.99	2	2	10875.3	12071.8	20584.1	14055.6	19648	16350.3	11517.4	11803.1	14031	15845.4	13833.4	14777.5
AT1G17220.1	FUG1 - Translation initiation factor 2, small GTP-binding protein	0.35719	1.23824	149.43	4	3	11094.6	11955	18256.3	9423.87	14522.3	5946.4	8034.55	5744.47	8573	11609.2	9548.76	13989.9
AT1G20970.1	unknown protein	0.357933	1.29862	365.96	6	6	68046.3	66167.6	39131.9	31216	99553.1	88851	60951.4	67400.3	55266.9	27430.7	48294.6	43258.5
AT5G58310.1	ATMES18, MES18 - methyl esterase 18	0.358054	1.21339	32.06	1	1	101740	87560.7	133371	84905.2	53477.3	54880.1	71134.9	65631	60918.2	66436.2	83982.2	77097.9
AT2G36325.1	GDSL-like Lipase/Acylhydrolase superfamily protein	0.359717	1.21292	47.74	2	1	314437	323953	218728	212522	163562	130563	203285	216976	190142	158090	176695	179173
AT1G58290.1	HEMA1 - Glutamyl-tRNA reductase family protein	0.359869	1.21715	27.38	1	1	129.101	109.557	20.0176	0	1971.25	1736.03	1443.68	1311.95	1000.96	996.626	23.9778	49.9476
AT5G59100.1	Subtilisin-like serine endopeptidase family protein	0.360127	1.19026	25.4	1	1	405.079	215.358	174.658	490.61	633.912	650.658	129.541	330.489	34.6726	191.193	600.862	872.665
AT1G29670.1	GDSL-like Lipase/Acylhydrolase superfamily protein	0.36284	1.6391	104.08	1	1	8887.52	9691.2	21670.1	9847.55	3903.03	2547.69	3581.34	3417.46	4720.35	6388.32	8320.42	8070.9
AT1G35620.1	ATPDIL5-2, ATPDI8, PDI8, PDIL5-2 - PDI-like 5-2	0.362892	1.26309	32.61	1	1	3087.02	3160.96	3975.36	3313.67	8871.02	5565.22	5193.47	3731.88	4884.14	5372.9	1282.04	1682.25
AT4G15545.1	unknown protein	0.363062	1.26731	703.77	10	9	1.51104e+06	1.3591e+06	1.37351e+06	1.07736e+06	1.32125e+06	1.03369e+06	1.49451e+06	1.50333e+06	2.48612e+06	2.33165e+06	1.05479e+06	857455
AT3G08947.1	ARM repeat superfamily protein	0.363212	1.11588	1030.63	14	1	106698	109158	157799	145951	153672	153920	140258	126865	78235.5	101168	147481	147292
AT1G19120.1	Small nuclear ribonucleoprotein family protein	0.363736	1.37622	26.9	1	1	681.558	811.592	1027.38	700.888	104.232	404.885	657.722	732.844	369.797	475.251	1286.85	1611.56
AT5G43900.2	MYA2 - myosin 2	0.363764	1.13325	23.18	1	1	55527.1	58419.1	43747.6	41545.8	32568.7	39813	46589.1	45843.6	45322.6	45947.6	29384.6	26596.5
AT4G36940.1	NAPRT1 - nicotinate phosphoribosyltransferase 1	0.364129	1.34968	23.06	1	1	15475.4	14460.9	14968.8	11272.5	4224.14	6300.46	7362.01	6139.06	7049.26	4530.06	13208.3	11132
AT1G53840.1	ATPME1, PME1 - pectin methylesterase 1	0.365556	1.16838	50.93	1	1	1745.52	687.375	2098.97	1934.61	1304.78	1514.42	1259.77	2222.75	375.781	234.04	1387.21	2467.92
AT1G54610.2	Protein kinase superfamily protein	0.365647	1.14319	30.73	1	1	10080.8	13530.7	9142.01	9152.22	9564.04	16521.3	7714.08	7754	10424.5	14085.7	9944.74	9551.74
AT3G48890.1	ATMP2, ATMAPR3, MSBP2, MAPR3 - membrane-associated progesterone binding protein 3	0.365924	2.40256	80.86	1	1	2298.77	2407.95	728.924	1245.65	27266.4	22754.2	8447.61	11181.2	58028.6	55757.5	1666.16	1148.37
AT2G16920.1	UBC23, PFU2 - ubiquitin-conjugating enzyme 23	0.36676	1.39806	77.29	1	1	5019.34	4736.94	6029.13	5325.94	6776.58	5943.89	7041.63	9520.57	11510.2	12156	3603.63	3466.98
AT3G29400.1	ATEXO70E1, EXO70E1 - exocyst subunit exo70 family protein E1	0.367031	1.30309	57.35	1	1	806.143	692.532	1042.86	496.744	167.068	205.607	348.361	459.745	225.704	0	878.794	704.975
AT5G65790.1	ATMYB68, MYB68 - myb domain protein 68	0.367606	1.14184	23.37	1	1	8800.98	11670	10844	10945.3	12632.1	6327.18	10122.4	8652.58	10126.5	10897.5	7208.26	6607.91
AT4G16143.1	IMPA-2 - importin alpha isoform 2	0.36781	1.08374	679.07	9	8	216812	215482	260523	206192	204854	224572	207317	201319	130386	181349	265741	239677
AT5G11150.1	ATVAMP713, VAMP713 - vesicle-associated membrane protein 713	0.367867	1.50444	25.91	1	1	1792.57	1192.42	5405.28	3136.79	4423.67	6672.28	2892.37	3596.34	1337.03	2759.49	2402.3	2049.98
AT2G27720.1;AT2G27720.2	60S acidic ribosomal protein family	0.368321	1.232	1093.8	12	8	1.37517e+06	1.24112e+06	1.68445e+06	1.17001e+06	726413	759522	1.12557e+06	1.11733e+06	2.09732e+06	2.22337e+06	1.05308e+06	953978
AT5G28540.1;AT5G42020.1	BIP1 - heat shock protein 70 (Hsp 70) family protein	0.36834	1.55444	451.15	8	5	11317.9	9974.06	8591.98	7895.37	118143	111912	48475.1	51090.4	142291	153482	11164.9	9829.25
AT5G25780.1	EIF3B-2, EIF3B, ATEIF3B-2 - eukaryotic translation initiation factor 3B-2	0.368476	1.11102	234.14	4	1	128772	89499.5	85052.9	89635.9	107767	77989.3	99691.6	106371	135846	135904	17371.2	25704.7
AT3G05130.1	unknown protein	0.368752	1.07434	25.68	1	1	588.254	462.553	4652.77	5218.3	77.9411	96.8475	1003.53	742.017	3321.77	3838.64	749.889	673.004
AT1G63610.1	unknown protein	0.369934	1.29708	37.94	1	1	2637.73	3479.97	3930.73	2659.49	1189.93	1518.2	1251.15	1753.37	1612.65	2091.07	2160.24	3016.72
AT1G68020.1	ATTPS6, TPS6 - UDP-Glycosyltransferase / trehalose-phosphatase family protein	0.370032	1.28315	92.66	2	1	780.872	1426.58	997.197	650.033	1898.74	2094.71	805.54	850.116	660.662	433.253	1843.88	1522.83
AT5G52520.1	OVA6, PRORS1 - Class II aaRS and biotin synthetases superfamily protein	0.370944	1.09906	323.34	7	7	51852.9	52289.4	66622	64416.1	45638.8	40326.8	45949	46937.9	54378	55129.9	45979.5	43827
AT3G43590.1	zinc knuckle (CCHC-type) family protein	0.370963	1.18424	55.36	1	1	9366.24	9330.53	5496.88	5035.89	9402.98	10125.4	6488.72	8114.87	6144.47	8378.7	8289.67	3755.74
AT2G33170.1	Leucine-rich repeat receptor-like protein kinase family protein	0.37116	1.1734	23.29	1	1	5460.21	6377.01	3289.04	6614.6	5364.84	7216.04	6414.17	6504.57	4179.89	2057.83	5649.8	4443.5
AT1G07990.1	SIT4 phosphatase-associated family protein	0.371412	1.06426	507.52	7	7	487207	507144	463144	409575	643551	646309	596215	530292	511769	608682	549813	563007
AT4G39040.1	RNA-binding CRS1 / YhbY (CRM) domain protein	0.371682	2.1924	115.11	3	3	3821.73	4300.98	2794.73	2562.25	3596.75	2059.44	3311.99	3146.93	16940.2	14793.6	1916.24	1844.55
AT3G20250.1	APUM5, PUM5 - pumilio 5	0.372212	2.87857	39.33	1	1	0	118.113	349.924	428.92	1515.49	1291.36	1285.34	1153.42	3709.89	4386.69	28.5068	97.794
AT5G22950.1	VPS24.1 - SNF7 family protein	0.372395	1.05999	185.55	3	3	50905.4	58016.2	46035.6	41657.3	52243.6	50169.9	46830.1	51078.4	44821.3	53928.1	41669	43778.9
AT2G04842.1	EMB2761 - threonyl-tRNA synthetase, putative / threonine--tRNA ligase, putative	0.372543	1.10608	319.96	5	5	114706	111472	183808	146002	169500	161990	138968	129551	168706	215358	172204	156834
AT5G46580.1	pentatricopeptide (PPR) repeat-containing protein	0.372749	1.126	44.08	1	1	2079.78	2018.79	2588.52	2283	3563.87	2342.07	3988.73	2768.76	2083.22	2832.86	717.271	820.599
AT2G43750.1;AT3G59760.1	OASB, ACS1, CPACS1, ATCS-B - O-acetylserine (thiol) lyase B	0.373435	1.12348	93.81	2	2	8495.18	9702.57	15523.3	12255	13382.6	14495.8	11222.7	13001.4	9943.86	11262.1	10869.5	9437.62
AT4G38970.1;AT4G38970.2	FBA2 - fructose-bisphosphate aldolase 2	0.374077	1.15349	1035.25	14	7	1.31575e+06	1.27088e+06	1.83034e+06	1.50286e+06	847537	866831	1.17966e+06	1.14995e+06	1.14085e+06	1.41268e+06	1.94254e+06	1.98028e+06
AT5G14030.1	translocon-associated protein beta (TRAPB) family protein	0.375205	1.28445	100.41	2	2	3762.22	4112.63	3688.68	3664.76	9157.52	9249.39	5722.27	5576.1	5705.97	5776.26	1816.63	1589.23
AT5G54160.1	ATOMT1, OMT1 - O-methyltransferase 1	0.376365	1.25222	37.86	1	1	1409.37	1538.06	2559.94	2241.58	1342.19	1891.29	2074.72	1900.53	1248.6	1671.42	3907.04	2950.06
AT2G48010.1	RKF3 - receptor-like kinase in in flowers 3	0.376511	1.15008	26.98	1	1	11765.4	12071	7828.34	9670.08	2369.86	1755.35	7672.49	6345.55	12754.2	11551.3	7691.11	6268.03
AT2G20580.1	RPN1A, ATRPN1A - 26S proteasome regulatory subunit S2 1A	0.377456	1.07648	1493.4	20	17	321414	318223	432241	325957	347170	294687	294308	275357	275563	291356	382774	375425
AT4G33010.1	AtGLDP1, GLDP1 - glycine decarboxylase P-protein 1	0.378257	1.12277	144.74	4	4	18891	21067.9	25775.7	22831.3	15670.3	13287	20592.8	18316.5	15881.1	24113.6	27669.1	25378.7
AT1G66240.1	ATX1, ATATX1 - homolog of anti-oxidant 1	0.378409	1.05432	59.37	1	1	1022.3	1399.16	2159.6	2254.12	126.108	36.7391	1209.26	1331.7	720.768	1369.86	1078.57	927.334
AT4G24800.1	MA3 domain-containing protein	0.378436	1.08859	244.59	5	4	54716.3	53683.8	86423.6	65897.6	67935.5	70508.3	57745.8	63860.1	51938.2	68179.5	60852	64105.7
AT1G07901.1	unknown protein; Has 30201 Blast hits to 17322 proteins in 780 species: Archae - 12; Bacteria - 1396; Metazoa - 17338; Fungi - 3422; Plants - 5037; Viruses - 0; Other Eukaryotes - 2996 (source: NCBI BLink).	0.37901	1.92709	30.18	1	1	10961	9902.18	1708.41	2048.27	13423.9	16947.1	6023.2	6997.15	3412.49	1976.78	4403.12	5723
AT4G00800.1	transducin family protein / WD-40 repeat family protein	0.379086	1.17803	175.44	2	2	18624.8	17984.9	22212.9	11843.3	16157.6	12771.5	12299.8	15855.7	23110.7	29766.2	16670.3	19623.2
AT2G06850.1;AT5G13870.1	EXGT-A1, EXT, XTH4 - xyloglucan endotransglucosylase/hydrolase 4	0.380244	1.1714	294.37	5	5	22181	22295.8	36716.7	28086	19553.8	15335	16934.4	14480.5	15577.2	17154.2	29903.2	29024.2
AT5G49720.1	ATGH9A1, TSD1, DEC, KOR, RSW2, IRX2, KOR1, GH9A1 - glycosyl hydrolase 9A1	0.380686	1.16644	41.7	1	1	10235.8	10450.3	18840.3	21593	11817.4	11024	9868.45	7799.91	6891.67	6806.11	24540.6	16073.9
AT5G53460.1	GLT1 - NADH-dependent glutamate synthase 1	0.381092	1.39255	24.81	1	1	495.411	374.608	542.716	464.639	401.43	457.91	688.078	641.245	331.084	241.899	1036.09	872.6
AT2G22360.1	DNAJ heat shock family protein	0.381111	1.23406	51.66	2	1	1895.25	1810.54	3507.8	2455.77	1044.23	1226.14	1981.49	1822.89	2617.37	2295.26	572.944	385.236
AT5G13310.1	unknown protein	0.3826	4.33266	23.18	1	1	176.378	194.373	217.122	118.681	225.883	320.926	94.5036	206.648	2972.6	1880.37	166.269	110.004
AT1G66670.1	CLPP3, NCLPP3 - CLP protease proteolytic subunit 3	0.382987	1.08054	143.76	2	2	242593	234707	235594	223489	195597	194735	191793	189374	159527	149913	266987	270234
AT5G27640.1;AT5G27640.2	TIF3B1, EIF3B, ATEIF3B-1, EIF3B-1, ATTIF3B1 - translation initiation factor 3B1	0.383565	1.12828	331.22	5	2	450969	348382	259588	259763	565578	411399	409628	411086	521733	546541	62856.4	82830.8
AT3G56410.2	Protein of unknown function (DUF3133)	0.383889	1.78671	23.04	1	1	1451.92	1740.9	615.86	358.36	1698.95	403.952	4318.06	5035.09	267.749	1558.05	0	23.6376
AT2G03430.1	Ankyrin repeat family protein	0.384206	1.34889	26.94	1	1	890.911	320.281	416.136	168.028	353.701	395.996	404.05	351.914	373.073	45.1102	436.93	275.702
AT1G78240.1	TSD2, QUA2, OSU1 - S-adenosyl-L-methionine-dependent methyltransferases superfamily protein	0.385924	1.11697	49.74	2	1	8369.35	7130.14	9512.07	7560.55	11799.9	10480.4	11419	10797.1	8199.08	7016.83	5405.1	6271.24
AT2G25010.1	Aminotransferase-like, plant mobile domain family protein	0.386403	1.09344	27.23	1	1	24944.7	28040.4	33268.6	33476.9	25582.9	26389.3	23408.9	25102.8	17127.5	21198.4	37264.4	32928.6
AT4G22505.1	Bifunctional inhibitor/lipid-transfer protein/seed storage 2S albumin superfamily protein	0.386909	1.49606	93.81	1	1	4491.38	7830.43	11103.7	10546.4	10448.1	11741.4	8371.87	9093.2	24299.4	28178.2	7647.52	6430.68
AT1G14030.1	Rubisco methyltransferase family protein	0.38693	1.12043	278.12	7	7	25785.5	26897.1	29886.7	30245.2	34836.6	48382.1	33405.1	34415	24660.4	26745.1	27691.4	28045.6
AT1G01320.2;AT1G01320.1	Tetratricopeptide repeat (TPR)-like superfamily protein	0.38714	1.14007	680.4	12	11	497207	507483	528278	429972	223625	209122	401905	413173	550460	628058	369177	368481
AT2G28290.1	SYD, CHR3 - P-loop containing nucleoside triphosphate hydrolases superfamily protein	0.387148	1.10399	398.88	9	9	50086.4	44132	42209.4	48561.2	66864	61979.3	49430.5	62665.3	79203.6	65664.7	14270.7	13036.7
AT5G16070.1;AT3G02530.1	TCP-1/cpn60 chaperonin family protein	0.387393	1.52764	75.67	2	2	645.884	625.111	185.467	144.197	3905.86	4350.38	3173.11	2304.78	3995.19	4965.38	365.581	253.733
AT1G45201.1;AT1G45201.2	ATTLL1, TLL1 - triacylglycerol lipase-like 1	0.388408	1.21819	395.36	6	6	282975	281911	320547	312027	579320	632193	429714	418386	256632	290082	290817	291873
AT5G17900.1;AT4G08580.1	microfibrillar-associated protein-related	0.389044	1.14446	48.45	1	1	21699	23126.3	20074.4	20230.3	5478.9	5367.42	13610.5	17356.8	25367.6	23579.5	14420.8	15506.2
AT5G38690.1	Zinc-finger domain of monoamine-oxidase A repressor R1 protein	0.390095	1.98094	29.34	1	1	784.808	231.73	626.065	640.413	6351.02	5870.44	1208.75	1428.34	11918	12379.4	527.44	1270.64
AT4G23460.1	Adaptin family protein	0.390299	1.09834	982.1	17	2	28873.6	31476.7	28739.2	26868.8	41297.4	34012.6	36587	33586	30214.2	32516.8	20885.5	20354.1
AT5G19050.1	alpha/beta-Hydrolases superfamily protein	0.390429	1.47618	43.49	1	1	2296.26	1961.48	1583.72	521.499	3865.86	3683.51	2175.49	1578.01	579.28	651.738	2483.52	1956.52
AT3G25500.1	AFH1, FH1, AHF1, ATFH1 - formin homology 1	0.39286	1.76194	20.91	1	1	86.6311	772.804	329.414	564.967	1540.33	1354.16	1035.95	262.328	46.193	401.898	410.734	481.078
AT1G68370.1	ARG1 - Chaperone DnaJ-domain superfamily protein	0.393487	1.12598	32	1	1	1852.19	2635.62	2061.17	2912.42	3175.68	2642.58	2521.59	2518.24	1484.61	1239.85	2565.86	3240.01
AT5G01800.1	saposin B domain-containing protein	0.393552	1.24958	37.61	1	1	13418.6	11241.8	24029.9	19151.1	18350.8	16754.7	22708.6	24314	22386.2	34994.2	12231.5	12005.9
AT5G02310.1	PRT6 - proteolysis 6	0.393641	1.13639	42.29	1	1	626.305	472.177	594.07	1063.07	772.228	2015.8	1235.29	1445.13	242.141	8.58991	1184.68	762.479
AT1G67580.1	Protein kinase superfamily protein	0.394855	2.01419	22.12	1	1	569.264	270.436	184.698	460.856	5460.92	5395.98	2178.48	3368.36	9566.86	9205.23	237.261	303.231
AT2G16950.1	TRN1, ATTRN1 - transportin 1	0.395057	1.07276	1095.73	16	16	454210	467516	600651	562677	524422	490939	603643	560318	351842	435477	492796	446040
AT1G29260.1	PEX7, ATPEX7 - peroxin 7	0.395197	1.19073	98.11	2	2	5008.91	4497.86	6912.85	6334.86	4842.45	3474.8	6297.93	5130.21	9289.73	7899.17	4572.48	3808.52
AT4G12420.1	SKU5 - Cupredoxin superfamily protein	0.395721	1.36343	59.92	1	1	3645.27	4103.03	4863.35	4576.89	1263.68	1671.66	2730.48	2860.95	1157.53	1662.36	3307.97	3040.44
AT1G76080.1	ATCDSP32, CDSP32 - chloroplastic drought-induced stress protein of 32 kD	0.396286	1.14122	307.19	6	6	39542.4	39239.8	44650.2	40665	64568.8	71931.3	48664.1	45921	47276.4	45721.7	39653.8	36162.1
AT5G24690.1	Protein of unknown function (DUF3411)	0.396497	1.16037	391.54	9	9	68957.3	68167.7	84437.1	99933.4	105759	140313	134369	125796	122289	129909	66691.7	79529.8
AT2G13690.1	PRLI-interacting factor, putative	0.397683	1.2552	38.49	1	1	15422	18623.9	21523.2	25595.8	12523.5	17697.4	21315.4	23690.9	12517.6	13913.3	34535.6	33838.3
AT3G47430.1	PEX11B - peroxin 11B	0.398118	1.04483	53.7	1	1	2670.69	2653.29	8385.48	7452.05	461.163	614.785	3849.88	3930.25	2610.43	2800.6	4106.96	3985.2
AT1G70770.1	Protein of unknown function DUF2359, transmembrane	0.399572	1.10181	222.33	3	3	116388	121891	155429	118853	158508	119394	126734	116709	162056	201834	57716.4	52376.7
AT1G71810.1	Protein kinase superfamily protein	0.400059	1.16787	21.03	1	1	5769.77	5334.55	4764.38	5687.56	3084.78	2860.59	3823.07	5239.2	4535.64	3116.32	3215.82	3618.42
AT4G37830.1	cytochrome c oxidase-related	0.400113	1.07168	34.57	1	1	2902.52	3942.03	7146.3	8136.84	1701.47	1345.27	4184.1	3356.76	4302.31	4979.02	5459.64	4697.19
AT2G04030.1;AT2G04030.2	CR88, EMB1956, HSP90.5, Hsp88.1, AtHsp90.5 - Chaperone protein htpG family protein	0.400762	1.04848	1014.07	20	19	304574	304787	328374	306576	265186	248788	311489	274826	257955	262317	289462	280936
AT2G34620.1	Mitochondrial transcription termination factor family protein	0.40107	1.22407	26.04	1	1	1131.43	1161.76	691.935	717.16	1368.72	1961.78	1275.65	1477.5	379.303	711.173	1072.74	829.057
AT5G16390.1	CAC1, CAC1A, BCCP, BCCP1 - chloroplastic acetylcoenzyme A carboxylase 1	0.401477	1.12505	192.95	2	2	279482	318305	434313	361254	430480	370454	432542	398302	550563	471158	336091	280020
AT5G22220.2	E2F1, E2FB, ATE2FB - E2F transcription factor 1	0.402093	1.19447	35.21	1	1	1906.48	898.036	1379.94	1204.44	2243.78	2253.35	2137.27	1801.46	1659.5	1542.03	614.256	522.004
AT5G13460.1	IQD11 - IQ-domain 11	0.403189	1.95878	23.1	1	1	1333.16	217.168	20.186	572.072	11307.1	5027.9	3230.75	3409.74	1313.42	1479.3	0	0
AT1G20760.1	Calcium-binding EF hand family protein	0.403281	1.9516	172.49	2	2	15588.2	10319.2	6388.46	7470.21	34419.6	22217.1	30164.2	27318.4	60446.1	59197.3	5321.02	5692.11
AT5G50850.1	MAB1 - Transketolase family protein	0.404249	1.0736	219.9	5	5	57520.2	48923.3	49903.7	42924.5	58302.9	67296.3	56428.3	53129.8	45793.7	46812.1	50816	49619
AT1G75460.1	ATP-dependent protease La (LON) domain protein	0.406923	1.12302	62.31	1	1	7218.69	6951.17	7469.83	6574.75	11370.4	7004.74	8592.02	7846.92	3284.29	2866.73	9542.55	9353.31
AT4G16720.1	Ribosomal protein L23/L15e family protein	0.408352	1.10081	84.37	1	1	11512.5	15054.8	11901.7	12209.3	17656	19205.9	17940.2	19804	15837.4	18619.5	3707.79	3614.75
AT3G24430.1	HCF101 - ATP binding	0.408696	1.0638	493.8	7	7	194208	186820	234038	187690	188936	180905	185600	179593	183069	224861	230870	243420
AT1G47128.1	RD21, RD21A - Granulin repeat cysteine protease family protein	0.409042	1.15627	464.45	6	6	509934	570204	601224	601864	981241	1.0121e+06	768206	774088	847275	813304	243306	252413
AT5G39320.1	UDP-glucose 6-dehydrogenase family protein	0.410009	1.09596	39.14	1	1	2499.59	2478.52	3088.01	3759.57	3762.19	3582.33	3676.22	4232.65	3559.19	3994.32	2851.3	2696.14
AT5G16150.1	GLT1, PGLCT - plastidic GLC translocator	0.410185	1.2971	23.94	1	1	2283.25	3339.19	3586.48	5962.63	6078.92	9126.33	4500.36	6617.41	2210.85	2137.11	3900.03	4053.29
AT5G52790.1	CBS domain-containing protein with a domain of unknown function (DUF21)	0.410549	1.12682	24.53	1	1	21625.4	20860.5	36391.6	30002.4	10319.2	14079.8	20516.6	17527.4	22709.6	29130.9	32562.7	27733.5
AT2G27100.1	SE - C2H2 zinc-finger protein SERRATE (SE)	0.410636	1.11944	33.33	1	1	10956.6	9528.48	12928	8885.94	14815.2	10304.2	9494.95	10574.3	11580.5	15297.4	11180.3	17343.4
AT2G39010.1	PIP2E, PIP2;6 - plasma membrane intrinsic protein 2E	0.411725	1.09242	103.48	3	2	27420.3	23975.3	35907.7	33951.7	31171.6	25964.2	38049.2	34351.3	20812.3	19996.5	25763.1	24327.1
AT3G55060.1	unknown protein	0.413058	1.91213	23.16	1	1	229.633	2.63577	176.801	38.8504	253.193	191.35	40.462	203.798	110.44	60.5285	955.594	335.686
AT4G13940.1;AT4G13940.2;AT4G13940.3;AT4G13940.4	HOG1, EMB1395, SAHH1, MEE58, ATSAHH1 - S-adenosyl-L-homocysteine hydrolase	0.413469	1.18539	1065.07	16	4	579721	560277	725337	566070	321770	310334	360092	379576	308485	382988	588927	564328
AT5G09660.1;AT5G09660.2;AT5G09660.3	PMDH2 - peroxisomal NAD-malate dehydrogenase 2	0.414044	1.08949	1259.77	17	17	2.73215e+06	2.74838e+06	3.27576e+06	2.56435e+06	2.12845e+06	2.14215e+06	2.31063e+06	2.32152e+06	2.90669e+06	3.03161e+06	1.92993e+06	1.81027e+06
AT4G39960.1	Molecular chaperone Hsp40/DnaJ family protein	0.414467	1.15567	63.37	1	1	4559.07	4053.68	5393.69	5333.77	3448	3096.81	4100.45	4014.1	4133.57	3781.42	7673.15	6211.72
AT1G13440.1;AT1G13440.2	GAPC-2, GAPC2 - glyceraldehyde-3-phosphate dehydrogenase C2	0.414888	1.2388	644.49	9	1	2420.49	2357.67	6542.11	6888.51	209.861	37.5925	1350.91	1735	3656.79	2887.81	2914.96	2353.06
AT1G29220.1	transcriptional regulator family protein	0.41521	1.31708	76.66	2	1	18121.1	8784.45	4016.59	5662.94	5653.53	4853.1	5668.4	13112.4	5102.33	2201.02	4052.52	5618.06
AT1G78680.1	ATGGH2, GGH2 - gamma-glutamyl hydrolase 2	0.41526	1.10249	33.55	1	1	3770.83	4794.21	5833.1	4631.95	4826.62	5866.66	5505.18	4409.48	1998.34	1995.97	6385.21	6665.95
AT1G34760.1	GRF11, GF14 OMICRON, RHS5 - general regulatory factor 11	0.415327	1.11282	101.56	2	1	3083.07	2945.4	4272.85	3143.65	2324.38	2259.48	2945.87	2643.23	2959.21	2868.18	2416.24	2368.27
AT5G17770.1	ATCBR, CBR1, CBR - NADH:cytochrome B5 reductase 1	0.415857	1.19435	116.33	2	2	13870.3	14215.9	29524.1	22447.8	12712.7	13157.4	15405.9	14983.7	10182.5	15833.9	15478.2	16807
AT3G55610.1	P5CS2 - delta 1-pyrroline-5-carboxylate synthase 2	0.416539	1.13299	107.98	2	1	14112.6	14385.8	27535.1	18721	16188.4	11754.2	12894.4	14966.3	19591.5	19927.3	25208.5	23767
AT1G60200.1	splicing factor PWI domain-containing protein / RNA recognition motif (RRM)-containing protein	0.417356	1.3804	38.02	1	1	2132.84	2127.06	1129.59	932.74	5956.17	5832.78	2708.86	3566.6	3402.61	2843.01	359.657	239.557
AT4G15090.1	FAR1 - FRS (FAR1 Related Sequences) transcription factor family	0.417504	1.79047	22.43	1	1	2171.73	1992.92	1038.66	1186.86	203.281	350.446	869.109	844.845	322.112	265.138	788.375	788.678
AT4G18905.1	Transducin/WD40 repeat-like superfamily protein	0.417698	1.22652	59.18	1	1	17181.9	16443.8	7868.29	9594.65	18976.2	23300.2	19825	17048.2	10931.5	11348.6	8098.77	8870.23
AT1G13090.1	CYP71B28 - cytochrome P450, family 71, subfamily B, polypeptide 28	0.419038	1.21841	169.38	2	1	3101.62	3239.5	8591.93	6689.68	4649.32	5721.54	6328.09	4904.17	2891.52	1424.66	5280.99	5429.1
AT5G11200.3;AT5G11200.2	DEAD/DEAH box RNA helicase family protein	0.420526	2.44466	72.76	1	1	2740.12	1810.59	674.716	680.039	11171.3	14323.1	3450.13	5471.43	636.179	707.015	1212.87	1366.66
AT1G19430.1	S-adenosyl-L-methionine-dependent methyltransferases superfamily protein	0.42098	1.21774	59.25	2	2	117.723	69.9386	1.50427	112.482	3386.32	3349.22	876.172	1161.13	3063.52	3378.12	41.0247	49.5181
AT5G51430.1	EYE - conserved oligomeric Golgi complex component-related / COG complex component-related	0.421545	1.13819	298.27	4	4	17673.1	19029.2	30232.1	24683.9	17269.2	14317.7	20060.2	19598.7	14835.1	13913.9	21834.1	18004.2
AT3G11130.1	Clathrin, heavy chain	0.422045	1.10469	4155.44	51	10	321482	286286	522374	371819	418231	376340	319504	321540	279948	295314	430866	431714
AT3G05220.1	Heavy metal transport/detoxification superfamily protein	0.422358	1.10559	23.74	1	1	22914.6	24222.1	27797.5	19049.6	5480.21	5137.47	24328.3	20801.8	11759.4	16833.2	21293	20630.7
AT5G16290.1	VAT1 - VALINE-TOLERANT 1	0.422884	1.11776	250.44	5	5	31185.2	30604.2	47115.2	33980.6	18122.7	17016.6	30749.6	28934.5	34268.1	48345.7	30819.1	25871.7
AT3G13530.1	MAPKKK7, MAP3KE1 - mitogen-activated protein kinase kinase kinase 7	0.422899	1.16091	43.86	1	1	27829.8	26870.3	14452.5	15945.5	29237.4	27190	26407.3	26250	15760.1	14589	19956	18946.9
AT3G09920.1	PIP5K9 - phosphatidyl inositol monophosphate 5 kinase	0.422972	1.71762	30.25	1	1	2764.48	3472.16	2918.77	2515.54	1560.92	1914.32	5142.35	5315.74	7188.17	8302.93	0.780938	65.4828
ATCG00130.1	ATPF - ATPase, F0 complex, subunit B/B', bacterial/chloroplast	0.424904	1.22888	54.98	1	1	8575.94	8141.98	23578.5	10121.1	9056.34	8433.55	5894.12	7430.05	7085.02	7318.28	16927.5	10604.7
AT3G47370.1;AT3G45030.1	Ribosomal protein S10p/S20e family protein	0.425458	5.12209	33.72	1	1	90.2829	671.249	1303.59	1123.64	102.522	417.739	115.459	726.143	9577.65	7975.49	478.066	125.156
AT4G35790.1;AT4G35790.3	ATPLDDELTA, PLDDELTA - phospholipase D delta	0.426898	1.11348	155.81	2	2	9785.91	12254.4	16034.1	16640.5	15412.1	18173.9	13358.1	12670.4	10034.3	10899.5	16544.6	15794.8
AT5G15720.1	GLIP7 - GDSL-motif lipase 7	0.426976	6.00923	24.64	1	1	603.865	446.928	605.365	596.375	1439.26	1202.84	493.189	768.607	13580.4	13926.6	355.64	288.473
AT3G60320.1	Protein of unknown function (DUF630 and DUF632)	0.427215	1.89009	60.04	2	2	2220.96	1695.94	4205.18	4384.68	122.387	250.178	4181.02	6438.4	10025.3	2777.27	636.038	285.086
AT4G27585.1	SPFH/Band 7/PHB domain-containing membrane-associated protein family	0.42773	1.05864	57.51	1	1	10352	10827.4	9472.61	7953.41	12634.5	9800.46	9250.92	10709.4	17327	14845.6	2644.33	2881.82
AT2G17790.1	VPS35A, ZIP3 - VPS35 homolog A	0.428027	1.06354	534.11	9	9	103536	86345.3	141532	132608	122445	118167	124757	126105	131929	144334	115492	106788
AT2G07667.2	unknown protein; FUNCTIONS IN: molecular_function unknown; INVOLVED IN: biological_process unknown; LOCATED IN: mitochondrion; BEST Arabidopsis thaliana protein match is: unknown protein (TAIR:ATMG01180.1).	0.428945	1.99765	20.2	1	1	590.775	335.858	441.348	649.295	1080.85	1167.97	1461.59	1746.79	1841.19	2989.63	232.199	250.77
AT4G02120.1	CTP synthase family protein	0.429834	1.1699	63.94	2	1	13003.4	15636.7	16739.1	16860.3	29668.1	26358.3	20184.2	20273.5	19722.7	21916.8	8767.1	10226.4
AT3G01180.1	AtSS2, SS2 - starch synthase 2	0.429836	1.03702	68.13	2	2	16705.3	17674.3	19463.8	18074.9	14495.3	15085.1	16797.1	17693.8	18254.2	16366.5	18307.9	17837.1
AT1G49240.1;AT3G18780.1	ACT8 - actin 8	0.430528	1.08077	1818.78	25	16	2.74324e+06	2.79059e+06	4.21044e+06	3.95552e+06	3.3608e+06	3.29136e+06	2.95968e+06	2.96514e+06	2.73874e+06	2.94717e+06	3.57871e+06	3.64147e+06
AT1G74380.1	XXT5 - xyloglucan xylosyltransferase 5	0.431575	1.5793	21.54	1	1	212.508	102.649	456.358	557.647	2632.56	363.625	0	270.977	309.339	391.222	627.622	1139.62
AT4G33680.1	AGD2 - Pyridoxal phosphate (PLP)-dependent transferases superfamily protein	0.431671	1.34006	38.15	1	1	2665.8	3990.74	5087.33	3040.94	3439.74	3578.57	2657.96	3375.15	2469.37	4700.18	6484.81	9530.03
AT5G38430.1	Ribulose bisphosphate carboxylase (small chain) family protein	0.432035	1.07698	580.28	9	5	135067	128762	158063	121022	108133	116517	113782	102971	86187.3	103196	158086	148479
AT1G17680.1	tetratricopeptide repeat (TPR)-containing protein	0.432805	1.17287	20.78	1	1	11287.8	11621.7	22990.3	18213.4	9576.48	7739.73	13838.4	13380.6	12597	9645.59	23209.4	22834.9
AT5G43370.1	APT1, PHT2, PHT1;2 - phosphate transporter 2	0.432895	1.17281	23.56	1	1	3120.65	4071.47	8077.11	6090.99	4333.36	5632.4	2413.99	3427.11	5226.71	6608.93	3579.83	5453.59
AT5G06260.1;AT4G34070.1	TLD-domain containing nucleolar protein	0.433488	1.22874	69.6	1	1	1148.58	560.473	1807.72	1365.02	1310.31	870.563	962.737	1090.28	1025.68	1033.58	2277.32	2288.6
AT2G38740.1	Haloacid dehalogenase-like hydrolase (HAD) superfamily protein	0.433562	1.13983	45.29	2	2	3771.3	3380.69	6734.79	5034.51	5936.37	6275.64	4754.15	3810.78	3427.79	5460.68	4721.29	5139.34
AT3G06250.1	FRS7 - FAR1-related sequence 7	0.43363	4.54469	22.37	1	1	664.439	1035.69	176.263	372.427	3328.13	3181.88	1911.96	1480.98	16930.7	18973.2	141.467	367.901
AT5G63910.1	FCLY - farnesylcysteine lyase	0.434042	1.11935	279.74	4	4	48244	49337.6	59965.1	48998.1	84413.8	75598.5	70649.5	65625.7	47877.6	51715.1	46604.6	45001.6
AT5G16300.2;AT5G16300.1;AT5G16300.3	Vps51/Vps67 family (components of vesicular transport) protein	0.434201	1.16251	204.69	4	4	3469.85	4306.62	7580.83	4611.36	6602.52	8562.09	6904.39	6018.44	1599.98	2147.63	6690.55	6860.98
AT3G08530.1	Clathrin, heavy chain	0.435157	1.07251	4265.82	53	13	497466	438846	686175	565528	608120	544457	508456	526339	452014	441840	598528	587567
AT2G36190.1	AtcwINV4, cwINV4 - cell wall invertase 4	0.435722	1.62142	28.17	1	1	4332.86	4235.99	1951.15	2957.53	11110.3	13825.2	3695.15	4442.03	2730.75	3592.5	5124.36	4106.19
AT1G35670.1;AT4G09570.1;AT5G23580.1	ATCDPK2, CPK11, ATCPK11, CDPK2 - calcium-dependent protein kinase 2	0.436044	1.0366	357.66	5	5	57426.7	58574.3	61219.2	54100.9	50599.7	52775.6	50389	54268.3	51199.5	63481.8	51440.4	52101.1
AT3G18190.1	TCP-1/cpn60 chaperonin family protein	0.436191	1.05181	207.82	5	4	24767.8	26374.5	34737.1	34370.6	38305.2	34374.3	31586.4	32440.2	33900.4	36442.9	36236.2	32319.8
AT5G54050.1	Cysteine/Histidine-rich C1 domain family protein	0.436649	1.92023	21.57	1	1	1076.43	974.411	0	468.152	3933.51	4090.7	681.949	1159.59	9574.48	8186.94	367.542	274.838
AT5G58430.1	ATEXO70B1, EXO70B1 - exocyst subunit exo70 family protein B1	0.437502	1.17352	24.38	1	1	454455	506296	500321	431535	501021	464652	580336	610854	746173	719316	358772	338808
AT3G10560.1	UNE9, CYP77A7 - Cytochrome P450 superfamily protein	0.438223	1.40647	22.37	1	1	1190.08	1402	2794.43	1602	4254.84	1965.65	1451.58	1677.67	4692.4	6859.84	1952.55	1944.08
AT3G56430.1;AT2G40800.1	unknown protein	0.438641	1.16632	169.86	4	3	69957.9	73417.8	55957.8	51573.5	114081	106732	79261.5	79710.3	67344.3	67147.7	56448.5	54538.6
ATCG01090.1	NDHI - NADPH dehydrogenases	0.439174	1.16512	85.93	2	2	7975.91	6963.8	7304.37	6268.46	13038.9	16305.7	12033.6	12929.4	9840.75	9473.49	2799.82	2580.72
AT5G08530.1	CI51 - 51 kDa subunit of complex I	0.439979	1.05946	357.38	5	5	44220.2	48577	56074.9	51172.5	51065.4	46426.3	43266.4	41268.3	50096.1	67111.6	36651.4	42444.9
ATMG00070.1	NAD9 - NADH dehydrogenase subunit 9	0.440291	1.09594	155.03	2	2	27676.5	28734.6	31751.1	28367.8	44778.9	39940.4	30033.9	29834.4	33031.3	39533.6	25033.7	26165.4
AT5G20010.1;AT5G20020.1	RAN-1, RAN1, ATRAN1 - RAS-related nuclear protein-1	0.440431	1.06028	185.13	3	3	66225.7	58237.5	68075.8	75043.7	78870.4	83663.2	60722.4	61338.5	61896.2	67810.2	77122.5	76773
AT4G20280.1	TAF11 - TBP-associated factor 11	0.44128	1.10517	91.17	1	1	7662.9	10598.9	6170.97	6337.23	10405.8	9312.72	8814.62	9216.1	9785.12	12208.5	2357.76	3302.02
AT1G43690.1	ubiquitin interaction motif-containing protein	0.441443	1.06997	406.13	6	6	166197	156349	235615	221870	190150	197452	171240	173409	157876	188635	207180	192940
AT5G15610.2	Proteasome component (PCI) domain protein	0.441473	1.29093	89.29	1	1	4573.53	4056.13	10728.7	9541.9	2702.81	3436.98	5078.21	2539.15	3647.81	1273.19	8339.38	6265.52
AT5G63220.1	unknown protein	0.441497	1.16044	63.71	1	1	7991.72	6529.38	15218.6	10414.4	7208.01	7535.08	6766.06	9163.45	5012.27	5806.14	11623.7	8935.61
AT2G36360.1;AT2G36360.3	Galactose oxidase/kelch repeat superfamily protein	0.442239	1.12914	57.42	1	1	5353.47	6479.99	7289.26	6870.15	6867.56	6728.84	6777.05	8275.38	5259.45	5314.06	9454.62	9621.27
AT3G32190.1	unknown protein	0.442622	1.36109	42.58	1	1	1906.08	2987.26	4919.75	4723.95	625.516	1938.84	1335.8	3338.15	7719.65	6182.95	2590.64	2109.28
AT4G04330.1	Chaperonin-like RbcX protein	0.443141	1.05334	170.23	3	3	20133.1	23758.5	27246.7	27034.6	29320.4	29393.3	29836	29899.3	24569.9	24270.2	27589.4	29090.5
AT4G02450.2;AT4G02450.1	HSP20-like chaperones superfamily protein	0.443358	1.14808	80.47	2	1	36149.8	38264.8	26831.4	25939	18929	18828.8	25301.8	25703.6	25413.1	23839.4	22588	20822.9
AT1G21400.1	Thiamin diphosphate-binding fold (THDP-binding) superfamily protein	0.443432	1.41052	22.54	1	1	234.592	545.376	238.986	333.469	91.9626	0	347.312	531.187	502.565	507.893	126.048	22.3294
AT1G47200.1	WPP2 - WPP domain protein 2	0.444045	1.10893	127.27	2	2	21335.9	23245.9	28128.1	25450.8	15512.7	16543.7	17398.9	19135.2	22283.3	23104.3	17377.5	18127.2
AT3G13470.1;AT1G55490.1	TCP-1/cpn60 chaperonin family protein	0.444348	1.09014	1186.17	14	11	559587	566461	767931	611356	423767	411499	514069	491794	527277	660256	714860	733472
AT2G42570.1	TBL39 - TRICHOME BIREFRINGENCE-LIKE 39	0.446522	1.12115	20.92	1	1	7873.56	8256.37	7855.93	9627.8	5477.88	13320	11481.5	12350.5	8960.36	6127.13	8954.9	10887
AT1G01510.1	AN - NAD(P)-binding Rossmann-fold superfamily protein	0.446558	1.06834	88.45	2	2	28177.5	32103.3	30181	20851.8	34802.9	26408.4	35459	34468.6	36037	39841.7	9286.82	6395.47
AT5G15200.1;AT5G15200.2;AT5G39850.1	Ribosomal protein S4	0.446629	1.17568	125.66	3	3	157071	156590	90453.2	85379.5	79205.9	69093.6	104264	111879	121203	117408	42881.4	44853.5
AT5G10450.1	GRF6, AFT1, 14-3-3lambda - G-box regulating factor 6	0.446968	1.09248	491.3	6	2	39529.1	40925.9	55952.4	53963.3	59646.6	53867.2	47342	52151.7	65275.3	51942.1	29451.6	31996.6
AT2G38280.1	FAC1, ATAMPD - AMP deaminase, putative / myoadenylate deaminase, putative	0.447827	1.06515	331.32	7	7	200012	207483	221023	193465	245568	224812	210259	213399	245318	252631	148346	143363
AT1G50250.1	FTSH1 - FTSH protease 1	0.44863	1.12812	255.02	4	1	2398.87	2607.43	1481.95	2098.65	2926.35	2259.88	2720.97	2568.15	3405.1	2887.59	1542.05	2413.82
AT3G27050.1	unknown protein; Has 43 Blast hits to 43 proteins in 17 species: Archae - 0; Bacteria - 0; Metazoa - 0; Fungi - 0; Plants - 40; Viruses - 0; Other Eukaryotes - 3 (source: NCBI BLink).	0.449067	1.21264	113.79	2	2	8810.18	4597.45	6620.57	7651.8	14210	13051.6	9764.19	11147.5	16624	16261.5	6322.96	6503.93
AT3G11770.1	Polynucleotidyl transferase, ribonuclease H-like superfamily protein	0.449439	1.11056	67.44	1	1	22363.9	29753.2	24934.4	26321	40104.9	35674.3	31415.5	31095.8	32239.1	29098.1	17520.5	19946.9
AT3G04120.1	GAPC, GAPC-1, GAPC1 - glyceraldehyde-3-phosphate dehydrogenase C subunit 1	0.449535	1.20753	647.44	9	1	4634.96	3384	8205.47	4966.86	2988.15	3290.74	4884.09	5192.9	3341.57	3200.25	7899.87	8652.34
AT4G39230.1	NmrA-like negative transcriptional regulator family protein	0.450116	1.21875	21.71	1	1	1101.42	1070.26	2291.33	1969.78	317.248	1061.11	1576.95	1824.21	983.475	677.116	2622.41	1835.68
AT3G49470.1	NACA2 - nascent polypeptide-associated complex subunit alpha-like protein 2	0.451059	1.12169	194.87	2	2	419900	362897	274648	245749	651316	514050	602395	683280	717315	720271	19428.7	26260.3
AT5G53560.1	ATB5-A, B5 #2, ATCB5-E, CB5-E - cytochrome B5 isoform E	0.451358	1.66471	83.1	1	1	5294.99	5281.14	10187.6	8473.47	932.689	2579.74	2055.68	3662.95	4633.21	3222.34	2129.62	3969.13
AT3G13290.1	VCR - varicose-related	0.451568	1.22401	212.47	5	3	12535.9	12354.1	10753.3	8298.48	8330.57	7145.55	15509.1	14218.9	19001.3	9596.18	7843.96	6559.05
AT1G79040.1	PSBR - photosystem II subunit R	0.451864	1.1204	152.71	3	3	47158.4	46033	57074	50685.7	47023	45944.5	45331.6	44575.5	44738.7	45651.1	75420.7	73588.6
AT5G14250.1;AT5G14250.2	COP13, CSN3, FUS11 - Proteasome component (PCI) domain protein	0.452242	1.09014	264.67	5	5	46354.4	49027.8	41110.8	45270.1	58651.4	69053.9	54850.3	56851	47733.1	49179.9	37875	37390.2
AT3G15180.2;AT3G15180.1	ARM repeat superfamily protein	0.452327	1.11226	68.47	1	1	5654.37	7167.15	10623.1	7891.92	5887.41	6351.54	6827.99	5954.37	3138.54	4112.65	9246.22	9897.52
AT2G42210.2	ATOEP16-3, OEP16-3 - Mitochondrial import inner membrane translocase subunit Tim17/Tim22/Tim23 family protein	0.453136	1.2079	21.96	1	1	1860.57	1840.08	1348.38	1671.92	12050.8	10009.7	5630.98	5717.9	10472.7	9259.27	1514.7	2169.46
AT5G46000.1	Mannose-binding lectin superfamily protein	0.453155	1.47667	20.45	1	1	868.296	722.965	615.821	300.715	20828.7	20754.9	8653.09	8447.36	24437.4	22692.6	456.112	421.888
AT5G55740.1	CRR21 - Tetratricopeptide repeat (TPR)-like superfamily protein	0.453324	1.07961	27.98	1	1	1267.17	1120.1	1439.81	3186.57	1995.05	3753.13	2568.75	1800.02	2023.91	2971.07	2068.85	2345.21
AT2G35800.1	mitochondrial substrate carrier family protein	0.453471	5.18807	24.64	1	1	92.9627	429.331	25.712	215.28	3305.08	3234.85	575.123	228.828	77.127	108.455	256.267	161.895
AT3G17750.1	Protein kinase superfamily protein	0.453665	1.18307	89.94	1	1	32160.5	26401.7	19688.2	20461.1	51215.3	37041.5	24216.7	43156.6	21318.1	27028	21677.4	20640.1
AT3G62700.1	ATMRP10, MRP10, ABCC14 - multidrug resistance-associated protein 10	0.453947	1.15441	114.46	2	2	4448.9	2748.31	11677.3	8833.74	8149.02	4038.54	8056.86	6868.01	4526.44	5098.77	10713.7	10792.5
AT1G22380.1	AtUGT85A3, UGT85A3 - UDP-glucosyl transferase 85A3	0.453952	1.06201	31.91	1	1	27635	32244.1	34853.2	24354	19711.3	17532.3	27511.7	27572.7	29846.6	29220.3	26814.6	25057.3
AT1G20840.1	TMT1 - tonoplast monosaccharide transporter1	0.455857	1.2089	39.94	1	1	512.669	837.083	1626.23	958.686	404.947	438.373	642.359	931.215	673.739	520.924	1793.7	1214.17
AT2G37270.1	ATRPS5B, RPS5B - ribosomal protein 5B	0.45596	1.05035	424.37	4	1	23809.9	22302.1	25512.3	24254.6	24223.5	26957	18895.9	21493.7	21801.2	33138.7	21902.9	22777.1
AT4G16660.1	heat shock protein 70 (Hsp 70) family protein	0.456061	1.07491	39.29	1	1	4061.21	5859	5523.97	5555.72	4756.16	4802.47	3940.34	3482.36	3751.98	4229.21	6506.13	6518.93
AT2G32080.1	PUR ALPHA-1 - purin-rich alpha 1	0.456146	2.44708	28.11	1	1	222.852	303.816	135.216	0	381.358	550.809	216.454	47.7615	1475.93	1955.26	98.3796	106.984
AT5G08060.1	unknown protein	0.45665	1.14113	77.94	1	1	15669.4	10663	11183.8	6304.83	8825.62	10480.7	8710.43	7463.92	7088.04	7846.63	13841.6	10369.2
AT4G29350.1	PFN2, PRO2, PRF2 - profilin 2	0.457131	1.06097	47.09	1	1	3506.09	3854.76	3262.48	3182.64	2787.05	3530.32	3276.9	3460.63	2288.56	3892.43	2848.5	3199.9
AT5G42970.1	COP8, FUS4, EMB134, COP14, CSN4, FUS8, ATS4 - Proteasome component (PCI) domain protein	0.457167	1.03693	317.52	6	6	51070.1	56642.8	74603.8	60555	61636.6	65260.6	61783.3	61584.6	61835.2	67970.5	64629.3	65622.6
AT1G22300.1;AT1G22300.3	GRF10, 14-3-3EPSILON, GF14 EPSILON - general regulatory factor 10	0.457704	1.12762	358.03	6	5	98383.7	88704.5	138035	105599	134680	90060.2	132430	105279	166289	155290	93365.1	86458.6
AT1G60550.1	ECHID, DHNS - enoyl-CoA hydratase/isomerase D	0.457778	1.6228	25.77	1	1	206.108	1460.89	1909.91	927.472	226.039	383.275	146.815	303.816	787.382	974.91	792.26	145.971
AT4G35985.1	Senescence/dehydration-associated protein-related	0.458652	1.1481	99.87	2	1	12081.1	7168.27	7434.19	7798.86	10534.9	15336.4	9228.38	6490.05	6226.75	6772.29	12208.7	11642.1
AT1G48850.1;AT1G48850.3	EMB1144 - chorismate synthase, putative / 5-enolpyruvylshikimate-3-phosphate phospholyase, putative	0.459044	1.13573	89.33	2	2	10735	10585.2	6838.16	8981.13	6177.99	5424.42	5886.47	7239.59	6928.43	8051.19	6292.24	8518.79
AT4G24840.1	unknown protein	0.459716	1.02452	69.84	2	2	2386.63	2496.43	3126.59	3439.7	3693.55	4255.77	3812.91	4334.59	382.611	896.552	5315.37	4192.36
AT5G54200.1	Transducin/WD40 repeat-like superfamily protein	0.460103	1.18066	40.95	1	1	8115.02	9209.08	17648.6	11248.5	5187.44	1780.74	4075.55	8869.94	12517.9	17223.4	9421.87	10689.8
AT3G60750.1;AT2G45290.1;AT3G60750.2	Transketolase	0.4602	1.10678	948.05	13	13	942255	914714	1.07457e+06	969299	584158	617629	811666	767825	767604	859316	1.23523e+06	1.20583e+06
AT5G43010.1	RPT4A - regulatory particle triple-A ATPase 4A	0.460643	1.13388	185.25	5	1	17654.5	19872.8	34697.9	25679.2	13573.4	13718.5	18216.3	16021.9	24164.8	20498.9	36129.9	26926.3
AT5G17920.1;AT5G20980.1	ATCIMS, ATMETS, ATMS1 - Cobalamin-independent synthase family protein	0.460697	1.19093	700.87	13	6	21998.9	22924.7	27859.6	25969.2	12102.5	11575.3	19203.1	17614.2	15437.4	20117.7	35584.5	37849.4
AT3G14415.1;AT3G14415.2;AT4G18360.1;AT4G18360.2	Aldolase-type TIM barrel family protein	0.461119	1.14179	1657.63	18	4	208300	201797	345955	277591	155810	143144	197710	203499	189380	214843	357776	358344
AT3G56630.1;AT1G34540.1	CYP94D2 - cytochrome P450, family 94, subfamily D, polypeptide 2	0.461296	1.48478	75.17	2	1	503.852	1191.91	2918.63	1807.15	3815.81	3226.22	2133.17	2148.29	1093.68	1948.67	849.133	894.804
AT5G46630.1;AT5G46630.2	Clathrin adaptor complexes medium subunit family protein	0.461479	1.09702	317.85	5	5	23718.6	25958.7	40451.5	35870.6	30508.2	36179	24320.7	27605.2	25248.9	21833.4	39263.5	37373.6
AT5G54900.1	ATRBP45A, RBP45A - RNA-binding protein 45A	0.461885	1.09052	97.96	2	2	24154	24490.7	28418.5	28079.1	17011.6	25026	21794.1	20601	14122.2	15746.2	29788.6	32911.3
AT2G03820.1	nonsense-mediated mRNA decay NMD3 family protein	0.462212	1.2333	176.6	3	3	25132.8	29195.9	24326.7	17954.5	50531.6	52395.9	33110.9	29355.8	23954.3	29897	20890.6	24582.5
AT4G13430.1	IIL1, ATLEUC1 - isopropyl malate isomerase large subunit 1	0.463161	1.08657	181.52	3	3	27133.2	28639.9	30187.9	33741.2	42415.6	42213.8	35889.5	38180.9	27146.6	26089.4	30179.1	30566.9
AT5G39980.1	Tetratricopeptide repeat (TPR)-like superfamily protein	0.463385	1.66348	25.01	1	1	3335.74	3350.22	9276.56	7200.34	1731.29	4577.79	2527.05	2322.04	4757.23	5459.32	18909.9	15050.6
AT3G10380.1	SEC8, ATSEC8 - subunit of exocyst complex 8	0.46388	1.04659	192.13	5	4	42262	47451.5	51929.8	41453.8	40281.7	38969.2	43651.6	46390.6	42883.6	42387.2	39037.5	36317.9
AT1G52380.1	NUP50 (Nucleoporin 50 kDa) protein	0.464726	1.2195	218.72	3	3	53890.9	52541.4	48785.6	29950.4	55972.5	47997	44332.8	51762.5	89817.3	91474.1	37762.4	37455.5
AT4G32250.1	Protein kinase superfamily protein	0.465024	5.38885	27.89	1	1	0	0	0	0	68.754	0	253.454	0	117.051	0	0	0
AT4G17770.1;AT1G23870.1	ATTPS5, TPS5 - trehalose phosphatase/synthase 5	0.466267	1.73379	108.54	3	2	4885.96	5130.24	3637.91	4037.12	10041.8	12031.3	6980.23	4890.51	24772.4	24806.1	3724.41	3769.49
AT5G25590.1	Protein of unknown function (DUF630 and DUF632)	0.466906	1.15892	40.26	1	1	5127.73	3608.29	2500.1	2479.02	4110.92	5295.56	3903.43	4695.14	1836.08	2403.33	3571.28	3541.74
AT3G15730.1;AT1G52570.1;AT5G25370.1	PLDALPHA1, PLD - phospholipase D alpha 1	0.466936	1.1118	1101.78	20	20	339246	347805	477341	435677	279923	251050	278835	283884	432820	470365	448539	454842
AT3G24350.2	SYP32 - syntaxin of plants 32	0.467208	1.06594	25.88	1	1	7537.68	6565.42	9413.69	6602.87	15058.9	13597.9	11462.7	11027.1	14493.1	14586.9	2153.66	1417.35
AT2G31370.1	Basic-leucine zipper (bZIP) transcription factor family protein	0.467292	1.5507	191.14	3	2	22191.6	16675.8	21317.8	10655.3	74384.2	55285.6	39963.2	30037.4	121963	88970.2	13767.8	16230.1
AT3G20800.1	Cell differentiation, Rcd1-like protein	0.467759	1.16379	22.66	1	1	3188.96	3551.21	3607.17	1629.69	2888.98	5284.96	4533.55	4710.6	2018.72	1540.28	2465.76	2046.07
AT2G27860.1	AXS1 - UDP-D-apiose/UDP-D-xylose synthase 1	0.468723	1.47214	21.06	1	1	1378.46	1531.28	896.64	1031.16	1301.82	754.817	1688.38	2439.73	567.871	588.855	1978.33	2886.06
AT4G05475.1	RNI-like superfamily protein	0.470131	1.19265	34.23	1	1	90037.1	102182	80503.6	76125.1	76494.6	90786.4	92661.8	108575	119691	167466	60229.1	66937.2
AT5G12470.1	Protein of unknown function (DUF3411)	0.470246	1.33956	123.61	3	3	5374.32	6433.45	24086.4	18588.8	11420.7	13290.9	14822.5	13165.5	6356.46	10016.2	8221.97	6537.21
AT3G22950.1	ATARFC1, ARFC1 - ADP-ribosylation factor C1	0.470529	1.36423	28.2	1	1	961.579	1561.73	2150.59	2301.43	561.526	1314.87	1576.71	780.482	980.257	1647.42	3513.21	3577.69
AT3G17850.1	Protein kinase superfamily protein	0.4706	1.10107	243.85	5	3	43212.8	42781.8	41423.8	36775.5	65474.1	61394.8	51595.5	57510	56911	60186.9	19190	18952.9
AT4G27690.1	VPS26B - vacuolar protein sorting 26B	0.470722	1.02305	69.93	3	1	2344.01	3355.36	2807.05	2652.06	3486.46	1732.39	4054.37	4242.04	3149.51	3510.15	677.955	374.366
AT3G28220.1	TRAF-like family protein	0.471602	1.18348	66.43	2	2	18036.7	15906.5	21525.3	20674.1	15887.1	14227	16370.1	15244.8	14789.6	16329.4	31150.4	31868.5
AT5G17020.1	XPO1A, ATCRM1, ATXPO1, XPO1, HIT2 - exportin 1A	0.471667	1.10784	1362.74	21	15	129663	125024	204019	177247	217352	200023	186180	182719	132127	115169	172179	162418
AT1G68990.2	MGP3 - male gametophyte defective 3	0.47255	1.13661	21.8	1	1	115848	118744	88571.3	82565.8	55679.2	68027	69410.8	74453	54037.9	75604.4	86281.1	106014
AT1G16370.1	ATOCT6, OCT6 - organic cation/carnitine transporter 6	0.473104	1.58274	28.26	1	1	416.91	224.785	603.173	349.826	1455.55	1632.88	493.702	291.534	410.661	337.539	931.744	493.694
AT2G07750.1	DEA(D/H)-box RNA helicase family protein	0.475375	1.16486	27.74	1	1	417.399	346.327	214.888	293.021	92.6548	92.2709	252.578	434.789	212.401	273.363	14.4954	62.7889
AT2G34430.1;AT1G29910.1;AT1G29930.1	LHB1B1, LHCB1.4 - light-harvesting chlorophyll-protein complex II subunit B1	0.476837	1.0962	114.97	2	2	16270.8	13181.3	36205	20083.3	15955	12505.9	19102.1	15792.7	17092.3	18330.8	27993.3	26876.2
AT1G59710.1	Protein of unknown function (DUF569)	0.476886	2.05899	135.67	1	1	7228.62	6008.16	4854.73	4236.19	15552.1	12551.1	10309.6	12355.2	38310	36784.2	3206.14	2871.43
AT4G17340.1	TIP2;2, DELTA-TIP2 - tonoplast intrinsic protein 2;2	0.477101	1.92477	84.68	1	1	1821.16	1583.23	3206.73	2869.04	13448	14387.3	3354.91	4441.15	1437.17	2328.91	3311.9	4512.89
AT3G58010.1	PGL34 - plastoglobulin 34kD	0.477624	1.14278	500.07	9	8	215501	201383	256346	203856	157134	143011	162409	155062	196149	213286	334813	283597
AT2G36250.1	FTSZ2-1, ATFTSZ2-1 - Tubulin/FtsZ family protein	0.477797	1.08245	509.96	6	3	13054.4	12936.2	9268.03	6396.47	11298.5	9889.25	4767.96	6577.96	17308.9	16502.4	6106.95	6791.79
AT3G23900.1;AT3G23900.2	RNA recognition motif (RRM)-containing protein	0.478508	1.09468	27.2	1	1	8579.53	8632.55	6595.02	8410.81	1969.53	1769.12	5359.86	6846.7	5970	10929.6	4632.48	5622.17
AT4G32050.1	neurochondrin family protein	0.479209	2.0308	25.14	1	1	1492.52	1276.93	5253.72	3257.52	318.027	95.1756	664.378	602.842	7518.14	12978.1	1198.53	785.996
AT4G27440.1;AT5G54190.1;AT5G54190.2	PORB - protochlorophyllide oxidoreductase B	0.48163	1.07992	527.15	7	7	238072	235114	353028	288592	216735	218963	214993	203850	230172	266600	255759	264386
AT3G21200.1	PGR7 - proton gradient regulation 7	0.482349	1.08715	255.63	4	4	55573.1	53856.6	83319.3	68705.4	65763.6	57300.5	55468.7	59911.9	86844.4	89540.4	62111.8	64151.7
AT5G25070.1	unknown protein	0.482771	1.09264	308.12	7	5	35735.3	40550	44327.2	38231.7	11784.1	12426.1	26477.7	26374.1	37211.3	49569.3	29474	30906.3
AT5G38410.1;AT5G38410.2;AT5G38420.1	Ribulose bisphosphate carboxylase (small chain) family protein	0.483358	1.06701	655.05	8	4	791095	768857	830736	714185	592773	603617	631285	597583	509494	598471	864741	829545
AT4G29060.1;AT4G29060.2	emb2726 - elongation factor Ts family protein	0.484567	1.08202	311.17	6	6	110618	99367.5	96703.3	76870.4	69647.9	74326.7	65547.9	70076.9	69115.2	78905	103460	100441
AT5G11580.1	Regulator of chromosome condensation (RCC1) family protein	0.485368	1.08842	219.43	5	5	54179.9	52369.5	70751.9	65469.7	36320.4	40909.5	51636.5	50754.9	45563	55816.8	75757.9	68766.8
AT2G37540.1	NAD(P)-binding Rossmann-fold superfamily protein	0.485835	1.14181	96.52	2	2	5936.78	5429.25	8028.3	9086.7	3754.25	3537.62	6475.11	4206.07	5093.93	6571.27	10641.3	7858.1
AT2G38550.1	Transmembrane proteins 14C	0.485968	1.01694	22.58	1	1	1307.18	873.633	7026.28	7268.67	1760.01	406.678	2542.75	2434.43	4397.45	5772.59	1450.73	1733.94
AT5G47870.1	unknown protein	0.486011	1.06016	185.18	3	3	88590.1	88973.5	120024	110325	92955.5	92428.5	87775.4	78433.2	72938.5	98001.2	111871	110608
AT5G20280.1	ATSPS1F, SPS1F - sucrose phosphate synthase 1F	0.486532	2.62678	109.14	2	2	2839.6	2821.71	2519.3	1889.09	21301.2	17777.4	11177.6	11340.4	60830.3	43313.7	1247.56	1192.29
AT5G18400.2;AT5G18400.1	Cytokine-induced anti-apoptosis inhibitor 1, Fe-S biogenesis	0.48777	1.20028	22.6	1	1	1432.25	1367.44	1152.71	646.113	1645.14	693.947	1470.41	1747.37	1503.57	2084.8	751.22	769.702
AT1G10670.1	ACLA-1 - ATP-citrate lyase A-1	0.487978	1.06899	354.4	4	3	26185.9	28845.2	31696.8	26804.7	61394.5	54045.5	44073.5	39114.2	39967.8	51871.2	34904.7	34838.6
AT2G40550.1	ETG1 - E2F target gene 1	0.488767	1.22938	28.93	1	1	1036.45	1394.68	1827.37	2122.67	1158.09	492.38	1555.77	1534.32	477.478	464.042	1225.93	1275.57
AT4G01800.1;AT4G01800.2	AGY1, AtcpSecA, SECA1 - Albino or Glassy Yellow 1	0.489046	1.0588	764.18	12	10	100989	102782	167258	122539	109697	107699	113259	108933	113097	131699	147376	138407
AT4G38900.1	Basic-leucine zipper (bZIP) transcription factor family protein	0.489279	1.18421	23.31	1	1	8102.58	8931.94	12119	9049.23	4247.3	3338.78	12355	13901.2	10575.7	5553.35	5903.62	5934.82
AT1G67120.1	ATPases;nucleotide binding;ATP binding;nucleoside-triphosphatases;transcription factor binding	0.492481	1.01067	88.64	2	1	222.491	138.625	0	0	7818.12	7544.25	3530.48	3426.82	3666.69	5184.9	0	82.4189
AT2G24180.1	CYP71B6 - cytochrome p450 71b6	0.49256	1.49677	51.62	2	2	897.184	1036.42	3146.52	1485.92	4927.64	6823.77	1473.63	3164.53	3394.25	2848.28	837.976	519.349
AT2G26560.1	PLP2, PLA IIA, PLA2A - phospholipase A 2A	0.492631	1.13952	244.17	3	3	18315.8	19547.1	41871.7	23347.4	21865.5	17918.6	17132.8	18681.2	22774.8	34284.7	34889.4	35036.3
AT2G38650.1	GAUT7, LGT7 - galacturonosyltransferase 7	0.49328	1.0854	26.54	1	1	74347	64472.4	46791.6	64203.8	45343	54987	48821.2	48238.4	43801.3	36820.1	70407.3	74505.3
AT5G66420.1;AT5G66420.2	unknown protein	0.493373	1.07544	111.17	3	3	12276.7	13343.1	17653	14328.4	11882.4	11286.3	12598.7	11853.6	8815.3	9158.29	16942.8	15735.4
AT3G04430.1	anac049, NAC049 - NAC domain containing protein 49	0.494492	1.23699	22.91	1	1	0	0.394532	0	0.551567	506.023	629.88	69.4921	27.7777	726.645	582.361	0	0
AT1G15690.1;AT1G15690.2	AVP1, ATAVP3, AVP-3, AtVHP1;1 - Inorganic H pyrophosphatase family protein	0.49451	1.18932	462.98	7	7	99069.7	85802.5	202193	167250	221085	217674	178440	190266	70796.1	93815.7	145938	155737
AT4G24190.1;AT3G07770.1	SHD, HSP90.7, AtHsp90.7, AtHsp90-7 - Chaperone protein htpG family protein	0.494761	1.15088	1472.96	22	22	969812	862025	837509	720818	1.70197e+06	1.36366e+06	1.01424e+06	1.12415e+06	1.09341e+06	1.13724e+06	626673	613717
AT1G31230.1	AK-HSDH I, AK-HSDH - aspartate kinase-homoserine dehydrogenase i	0.49546	1.07804	527.98	10	7	119187	114945	193011	133182	135016	138841	114974	106790	109017	133561	149659	159792
AT5G05780.1;AT3G11270.1;AT3G11270.2;AT5G05780.2	RPN8A, AE3, ATHMOV34 - RP non-ATPase subunit 8A	0.495867	1.12203	302.04	5	5	27117.3	22624.2	19786.1	22906.7	43557.5	36653.3	18946.5	18905.1	16929.2	18851.9	40457.5	39778
AT2G20900.1	DGK5, ATDGK5 - diacylglycerol kinase 5	0.497887	1.06448	77.13	1	1	887.985	1389.28	1102.57	1447.25	965.823	1249.43	865.831	1165.61	513.555	549.206	1576.43	1945.13
AT5G13440.1;AT5G13430.1	Ubiquinol-cytochrome C reductase iron-sulfur subunit	0.498065	4.81465	53.81	1	1	826.002	2010.62	307.391	600.974	1944.57	1686.3	998.401	1239.39	16959.7	15627.8	189.904	496.923
AT2G40060.1	Clathrin light chain protein	0.498082	1.83431	245.72	3	2	25953.1	28345.3	13810.8	11455.4	153073	130492	104299	129093	231862	181256	10443.3	9139.41
AT1G03760.1	Prefoldin chaperone subunit family protein	0.498149	1.21014	120.97	3	3	77503.4	60447.8	49878.9	32975.1	111351	83899.3	55661	58018.5	72371.4	70725.5	42092.7	44939.5
AT1G50570.1	Calcium-dependent lipid-binding (CaLB domain) family protein	0.499721	1.03886	252.45	5	5	142950	137478	122552	114653	126917	116853	113186	125745	136590	137738	107139	112523
AT5G16380.1	Protein of unknown function, DUF538	0.500887	1.03224	25.92	1	1	1918.35	2046.02	9771.35	9826.18	771.527	730.402	2929.41	2583.62	10103.5	5716.93	2918.4	1619.99
AT3G06483.1	PDK, ATPDHK - pyruvate dehydrogenase kinase	0.501112	1.11162	117.18	2	2	12661.7	11357.2	10787.1	12156.8	7093.55	7016.97	10565.1	11746.6	5656.19	6724.68	12410.5	7837.59
AT3G52230.1	unknown protein	0.501307	5.84777	41.86	1	1	565.483	1146.43	937.265	562.414	1443.6	1128.35	1384.33	1057.46	15193.2	15734.6	158.504	292.783
AT4G18240.1	ATSS4, SSIV, SS4 - starch synthase 4	0.502631	1.09115	892.95	15	15	121799	118804	123957	107109	156663	148848	137169	123164	179626	183036	113270	111753
AT2G18410.1;AT2G18410.2	unknown protein	0.503324	1.04963	302.15	4	4	120728	109733	107297	101785	130203	117772	105837	108357	123666	143292	83960.3	89895.2
AT1G08420.1	BSL2 - BRI1 suppressor 1 (BSU1)-like 2	0.503454	1.17118	251.17	4	2	10641.4	12425.4	11773.8	14545.2	17920.1	15846.6	13442.8	13545.9	10960.5	11214.6	25601.3	22621.9
AT4G34150.1	Calcium-dependent lipid-binding (CaLB domain) family protein	0.50356	1.08977	54.47	1	1	2777.4	2615.11	2509.25	3280.79	1817.49	1782.97	1587.41	2124.37	1438.68	1466.26	3657.79	3290.81
AT4G36750.1	Quinone reductase family protein	0.503789	1.4688	167.83	2	2	14956.4	12597.5	19292.3	16107.5	70986.2	58339.9	30656	34220.9	26154.2	22531	9336.75	8010.4
AT2G32700.7	LUH - LEUNIG_homolog	0.503835	1.02465	90.39	2	2	784.087	913.468	569.498	773.273	35729.2	27887.3	16962.5	12851.6	21948.3	15351.3	578.142	608.042
AT4G23630.1;AT4G11220.1	BTI1, RTNLB1 - VIRB2-interacting protein 1	0.503882	1.49792	343.85	5	4	125244	112060	101809	102744	1.89031e+06	1.53005e+06	773370	986319	2.15032e+06	1.73088e+06	74039.2	70380.4
AT2G27460.1	sec23/sec24 transport family protein	0.504103	1.15542	88.58	2	2	9236.83	14861.9	11303	12901.1	16103.6	24745.3	12365.3	17242.4	13123	13256.2	9165.23	12008
AT5G37400.1	Family of unknown function (DUF577)	0.504347	1.55941	25.46	1	1	2326.09	1451.13	1143.03	1580.19	7049.49	6536.26	2701.31	3654.91	2339.74	1683.36	1258.39	1242.95
AT4G33650.1	ADL2, DRP3A - dynamin-related protein 3A	0.504795	1.04616	283.56	5	4	24651.8	24670	33145.3	27614.8	28114.4	30136.1	25013.4	24329.6	23904	27097.6	30426.1	30134.5
AT3G45780.1	PHOT1, NPH1, JK224, RPT1 - phototropin 1	0.506085	1.0753	900.18	13	9	194085	198472	145514	132862	151104	145023	147851	169887	173798	209451	97989.5	100361
AT1G04810.1	26S proteasome regulatory complex, non-ATPase subcomplex, Rpn2/Psmd1 subunit	0.506324	1.08138	558.71	9	2	5201.71	5981.45	12633	8435.04	8268.56	5662.85	7858.01	6474.68	7205.37	7457.49	10308.4	10637.1
AT5G65750.1	2-oxoglutarate dehydrogenase, E1 component	0.506388	1.06148	754.76	9	4	23719.9	22906.5	15341.5	18374.8	30201.9	26946	19225.6	26228.4	33757.9	34504.3	8633.03	7177.4
AT2G42130.4;AT2G42130.1;AT2G42130.3	Plastid-lipid associated protein PAP / fibrillin family protein	0.507509	1.06435	127.1	3	3	169671	182351	284978	218670	118908	122187	162757	178602	180638	190043	224798	230507
AT2G38230.1;AT2G38210.1	ATPDX1.1, PDX1.1 - pyridoxine biosynthesis 1.1	0.507952	1.30146	402.97	5	2	34338.3	25310.6	24516	17668.3	13214.4	10560.7	17258.2	13124.9	18073.8	18594	52478.4	43944.4
AT1G73650.3;AT1G73650.1;AT1G73650.2	Protein of unknown function (DUF1295)	0.50894	5.31364	72	2	1	67.1396	24.3549	140.489	94.7874	48.175	0	646.7	514.829	450.516	373.112	7.05418	0.115959
AT2G31610.1;AT3G53870.1;AT5G35530.1	Ribosomal protein S3 family protein	0.509266	1.08398	216.23	4	4	26643.2	28989	33103.6	31151	21016.7	20768.3	27281.6	26989.9	18327.7	16776.1	31682.1	28088.6
AT5G47860.1	Protein of unknown function (DUF1350)	0.509775	1.123	92.83	1	1	2181.16	2273.95	4459.2	1784.62	2546.73	2518.08	2070.29	2080.49	802.217	2233.66	3441.25	3409.21
AT1G67140.1;AT1G67140.3	SWEETIE - HEAT repeat-containing protein	0.509818	1.17072	225.28	5	5	35544.6	40602.8	22889.1	32754.1	127810	104421	73586.8	65813.5	111754	109701	32796.6	32515.2
AT5G55990.1	CBL2, ATCBL2 - calcineurin B-like protein 2	0.510033	1.20355	66.18	2	1	1673.36	534.707	1750.2	1544.29	1454.38	1838.62	1681.96	1226.51	551.491	1554.8	1109.55	1183.7
AT3G29760.1	Haloacid dehalogenase-like hydrolase (HAD) superfamily protein	0.510546	1.47743	22.93	1	1	1445.85	707.688	1602.57	860.002	1606.53	1111.34	739.529	918.911	645.886	2281.24	3170.6	3079.32
AT1G75950.1	SKP1, ASK1, ATSKP1, SKP1A, UIP1 - S phase kinase-associated protein 1	0.510582	1.11475	115.32	1	1	8210.09	6968.43	7006.24	5689.96	12213.2	9526.84	6149.46	5230.94	7505.21	8201.14	8973.57	8447.1
AT1G78090.1	ATTPPB, TPPB - trehalose-6-phosphate phosphatase	0.51222	1.11149	23.03	1	1	6829.11	6491.19	3733.17	5196.8	6447.27	9396.12	7147.12	5659.87	2919.51	2658.69	8934.4	6952.87
AT4G39260.1	CCR1, ATGRP8, GR-RBP8, GRP8 - cold, circadian rhythm, and RNA binding 1	0.512544	1.01039	20.75	1	1	466.11	542.818	273.512	0	1310.11	152.959	285.673	138.751	848.694	1154.62	234.473	111.829
AT1G11510.1	DNA-binding storekeeper protein-related transcriptional regulator	0.512763	1.01543	32.06	1	1	1229.85	896.184	3100.52	2518.28	2046.35	2437.03	1062.45	1051.89	5043.5	4156.77	598.647	503.633
AT4G30930.1	NFD1 - Ribosomal protein L21	0.512866	1.30307	142.73	2	2	46964.3	38871.9	25943.4	29599.2	77342.9	64853.8	72064	68601.4	88979.5	90342.5	25257.5	24274.6
AT2G01690.1;AT2G01690.2	ARM repeat superfamily protein	0.512945	1.14244	267.83	6	5	18170.5	17322.6	38476.6	31136.8	33888.8	33078.7	24763.4	24681.1	15865.4	18345.7	38792.7	28171
AT3G19900.1	unknown protein	0.512993	1.11757	81.53	1	1	14694.3	18819.2	17089.8	15789.1	20285.8	13604.6	14060.6	13961.7	15151.4	22146.2	27624.6	19128.3
AT1G54030.1	MVP1 - GDSL-like Lipase/Acylhydrolase superfamily protein	0.513167	1.07229	116.44	3	3	14188.8	16773.5	19989.1	17376.9	11221.7	11825.2	13800.2	13577.6	16586.5	14611.5	19105.9	20298.8
AT2G42690.1	alpha/beta-Hydrolases superfamily protein	0.513274	1.19853	87.35	2	2	15319.6	16161.9	22113.7	17825.8	59943.9	60098.8	44404.4	47056.2	49797.8	55364.4	13340	19511.5
AT3G06670.1;AT3G06670.2	binding	0.513474	1.21139	251.77	5	4	6414.15	8170.66	10068	6688.68	13252.1	11280.9	10600	10621.8	13345.9	20172.1	6069.22	6876.56
AT3G09580.1	FAD/NAD(P)-binding oxidoreductase family protein	0.513766	1.09909	106.71	3	2	8575.02	7627.38	10528.5	6846.92	10862.8	13152.3	8702	9162.52	6946.35	10174.2	8757.38	8657.91
AT1G17100.1	SOUL heme-binding family protein	0.513819	1.05032	162.42	3	3	63875	65279.7	62181.1	54657.6	50841.8	46067.5	57502.9	60187.6	53252.4	52186	51797	51549.3
AT5G36740.1	Acyl-CoA N-acyltransferase with RING/FYVE/PHD-type zinc finger protein	0.514005	1.06917	25.1	1	1	2241.36	2253.33	1828.75	2096.7	1035.25	434.687	2865.35	2352.23	1780.73	1864.89	158.896	228.135
AT3G54900.1	CXIP1, ATGRXCP - CAX interacting protein 1	0.514117	1.078	145.82	2	2	29286.2	29680.8	60176.4	46042.4	37227.8	36156.6	32747	34901.4	42133.5	43924.3	50453.1	53019.5
AT4G03560.1	ATTPC1, TPC1, ATCCH1, FOU2 - two-pore channel 1	0.515092	1.17712	177.52	4	3	12392.8	13460.3	31130.1	31816.3	24439.4	18940.8	24357.8	24932	9044.88	12183.8	20272.9	21499.3
AT3G55250.1	unknown protein	0.515129	1.15489	271.75	5	5	31017.2	38980.2	28803.4	28519.1	64020.4	65790	41132.8	41111.3	53409.3	52123.3	17446	17422
AT1G49300.1	ATRAB7, ATRABG3E, RABG3E - RAB GTPase homolog G3E	0.515165	1.02496	118.96	2	1	1439.71	1607.65	2741.98	950.627	15841.2	15769.7	6643.27	9093.56	12463.7	8720.72	0	495.464
AT3G20810.1	JMJD5 - 2-oxoglutarate (2OG) and Fe(II)-dependent oxygenase superfamily protein	0.515695	1.13779	133.46	2	1	1288.05	1209.74	732.727	1212.04	2247.1	2613.77	2244.31	2616.85	2085.04	1174.32	1358.46	1106.37
AT1G05350.1	NAD(P)-binding Rossmann-fold superfamily protein	0.517565	1.2347	45.58	1	1	7292.23	8395.48	5269.12	5597.5	23496.5	16600.9	13297.3	13310.6	11452.8	11230.5	2307.98	2383.04
AT1G73710.1	Pentatricopeptide repeat (PPR) superfamily protein	0.517643	1.80286	24.01	1	1	509.532	532.354	786.955	663.994	2802.55	129.052	132.798	437.576	674.054	621.055	702.76	440.555
AT5G22330.1	ATTIP49A, RIN1 - P-loop containing nucleoside triphosphate hydrolases superfamily protein	0.517694	1.11459	103.37	1	1	10266.3	9796.32	13936.2	11332.7	9549.03	10214.5	9299.74	9864.05	10325	9806.01	16513.3	16745.8
AT4G01400.1	unknown protein	0.517907	1.9335	32.72	1	1	50.7814	124.718	81.3607	318.209	30.6841	0	163.614	36.517	1.52332	32.5714	0	79.0667
AT1G77730.1	Pleckstrin homology (PH) domain superfamily protein	0.519633	1.1728	21.12	1	1	5556.28	4923.61	2908.13	4824.1	4051.86	2404.27	5703.78	5669.12	6008.77	6087.82	2487.75	2973.59
AT3G45640.1	ATMPK3, MPK3, ATMAPK3 - mitogen-activated protein kinase 3	0.520557	1.15474	61.29	1	1	12432.4	14013.2	16632.6	17596.9	9173.73	7122.74	11254.9	10037.3	9777.43	11058.2	12835.7	11693.3
AT5G24010.1;AT1G30570.1;AT5G28680.1	Protein kinase superfamily protein	0.520591	1.3384	36.17	1	1	1633.06	2124.64	1805.47	1956.55	10395.5	8959.52	5845.83	5565.36	4599.79	3117.86	384.118	566.746
AT1G65960.2;AT1G65960.1;AT3G17760.1	GAD2 - glutamate decarboxylase 2	0.520707	1.0674	517	8	7	183610	164610	215044	193424	260843	222531	175384	174677	143584	152385	263705	252026
AT4G32260.1	ATPase, F0 complex, subunit B/B', bacterial/chloroplast	0.521763	1.44001	74.38	2	1	10684.5	10311.8	9110.71	7929.41	2317.51	2539.6	5201.57	4694.74	4175.97	5683.62	5077.27	4953.7
AT1G51650.1	ATP synthase epsilon chain, mitochondrial	0.522014	1.19209	80.65	1	1	7932.2	7061.78	9374.96	7745.3	4299.87	2639.57	3593.93	2665.46	3637.96	8049.23	6948.27	7865.7
AT4G02570.1	ATCUL1, CUL1, AXR6 - cullin 1	0.522128	1.0981	102.98	2	2	8534.87	8138.36	10161	10348.5	15278.4	13272.9	11482.1	14605.1	8320.66	7356.27	10346.8	7750.72
AT5G17910.1	unknown protein	0.522533	1.04906	234.52	4	4	91163.5	86303.7	101268	78960.2	105136	95985.2	108046	98327.8	94063.4	116601	86090.7	83101.5
AT1G76970.1	Target of Myb protein 1	0.522939	1.09869	344.43	5	4	32752.5	32647.8	23824.4	19522	38229.6	45425.6	39214.6	40041.6	34806.4	36927.7	13570.2	10559.2
AT5G26760.2	unknown protein	0.523082	1.16503	81.47	1	1	8284.17	7325.31	9149.82	7662.94	5800.39	6780.73	9312.09	10694.6	10311.2	11760.2	5388.07	4964.11
AT3G62080.1;AT3G62080.2	SNF7 family protein	0.523197	1.14617	50.62	1	1	3164.28	3313.9	2754.53	2085.83	4580.42	4798.74	3981.35	5788.54	2048.66	3222.35	4628.18	4054.09
AT3G08740.1	elongation factor P (EF-P) family protein	0.523314	1.17901	46.1	1	1	3016	2692.44	3848.92	2321.14	5575.97	7346.08	3809.36	4427.56	4093.36	5585.33	1593.05	1526.35
AT4G21660.1	proline-rich spliceosome-associated (PSP) family protein	0.524118	1.28918	65.87	3	3	9793.84	7714.86	6920.99	7332.12	13097	11314.5	8751.89	9133.42	22543.4	18605.1	5856.13	7527.83
AT4G00230.1	XSP1 - xylem serine peptidase 1	0.524392	1.06938	25.76	1	1	622.737	517.56	619.197	738.062	1442.7	1210.27	1277.97	1380.07	1420.56	1243.18	56.901	129.184
AT5G46210.1	CUL4, ATCUL4 - cullin4	0.524619	1.16361	136.91	2	2	2794.89	1953.39	5159.49	4113.95	1504.04	2938.19	2719.67	3105.76	547.722	142.091	8343.51	6626.03
AT1G66970.1;AT1G66970.2	SVL2 - SHV3-like 2	0.525101	1.07206	166.87	3	3	14690.6	15972.2	19077.1	16376.1	12940.6	14422.3	14573.7	15822.1	12295.6	18119.9	20816	18587.8
AT5G47010.1	UPF1, LBA1, ATUPF1 - RNA helicase, putative	0.525828	1.07777	97.34	2	2	45900.4	53896.3	72608.9	63355.8	42458.5	39824.2	54096.4	47248.4	59571	80593.2	50968.5	50302.2
AT4G02030.1	Vps51/Vps67 family (components of vesicular transport) protein	0.526246	1.10762	221.56	3	3	47997.3	48883.6	79420.7	56652.7	38451.8	41330.1	54063.2	52097.7	39291.3	30854.1	53215.6	52827.2
AT5G48300.1	ADG1, APS1 - ADP glucose pyrophosphorylase 1	0.526877	1.03118	634.44	10	10	214948	220515	215493	210417	215467	232250	172632	196894	239383	252910	205790	201898
AT2G30170.2;AT2G30170.1	Protein phosphatase 2C family protein	0.527803	1.1729	267.51	3	3	31191.4	29080.9	44216.7	32738.3	21454.6	18958.4	23058.6	22492.4	27567.4	29706.8	50931.6	54597.5
AT1G14610.1	TWN2, VALRS - valyl-tRNA synthetase / valine--tRNA ligase (VALRS)	0.528553	1.06405	23.78	1	1	6774.07	7260.1	4950.22	6980.71	7354.88	7615.87	8196.07	6615.65	4336.94	6538.99	6257.52	6526.66
AT1G79830.1	GC5 - golgin candidate 5	0.529734	1.09504	225.48	5	1	2501.03	1715.76	1933.48	1147.35	1442.27	830.708	1163.32	509.868	2379.2	2664.31	1401.54	621.713
AT5G14720.1	Protein kinase superfamily protein	0.530014	1.02999	88.17	3	3	21516.5	18721.3	11765.7	12873.7	24510.6	22032.7	21189	20586	26878.9	30293.5	4801.83	4427.17
AT1G64583.1	Tetratricopeptide repeat (TPR)-like superfamily protein	0.53021	1.01021	20.62	1	1	57774.5	48385	106342	75237.9	14768.9	13448.3	40187.8	44412.1	48181.9	41395.2	72851.8	72152.2
AT5G15400.1	U-box domain-containing protein	0.530619	1.06616	430.33	9	9	15997.4	15603.5	25980.1	18374.1	38094.9	41289.4	29275.4	29337.8	32128.5	32577.6	19965.4	22332.1
AT1G23190.1	PGM3 - Phosphoglucomutase/phosphomannomutase family protein	0.530799	1.33523	99.34	3	2	5465.85	4435.48	3582.14	2369.3	10589.5	11255.1	6614.82	6646.59	3106.2	4987.15	3804.7	3073.39
AT4G01050.1	TROL - thylakoid rhodanese-like	0.530824	1.18033	26.43	1	1	1558.58	1766.98	105.691	448.008	315.148	36.0255	739.111	398.454	312.463	240.197	983.557	910.32
AT1G70750.1	Protein of unknown function, DUF593	0.53086	1.45763	36.83	1	1	640.937	842.456	664.789	829.337	5071.66	4921.05	1629.03	2251.87	2531.52	2157.85	136.389	191.527
AT1G19250.1	FMO1 - flavin-dependent monooxygenase 1	0.531356	2.03001	27.37	1	1	93.6045	100.15	46.0665	108.59	0	2.93146	17.6733	89.2672	0	0	32.3346	33.7991
AT3G08510.1	ATPLC2, PLC2 - phospholipase C 2	0.531376	1.19288	299.64	4	1	686.317	816.591	564.983	685.739	31803.1	24665.2	11100.4	12387.2	24606.5	21715.1	436.973	398.495
AT1G51805.1;AT1G51805.2	Leucine-rich repeat protein kinase family protein	0.532381	1.14186	143.11	4	4	10822.2	11651.6	20005.9	13745.8	6969.64	8400.38	11706.7	11058.8	9728.22	9020.28	19299.2	20939.3
AT1G22240.1	APUM8, PUM8 - pumilio 8	0.533194	2.29451	42.47	2	1	294.467	295.194	311.716	18.1103	747.156	1172.71	95.0341	328.283	234.39	216.565	281.818	81.3653
AT3G52310.1	ABC-2 type transporter family protein	0.534735	1.21293	29.34	1	1	19924.9	21278.7	13341.1	10691.9	8068.26	6714.85	13679.7	14442	6645.55	6056.97	12873.7	12274.1
AT3G01120.1	MTO1, CGS, ATCYS1, CGS1 - Pyridoxal phosphate (PLP)-dependent transferases superfamily protein	0.538324	1.10184	57.23	1	1	7858.92	8649.47	10307.5	9418.99	8766.05	6816.88	8250.94	7812.48	7240.6	8246.39	13705.6	11838.8
AT3G28720.1	unknown protein	0.538955	1.24245	46.64	1	1	657.829	432.423	1308.46	1312.24	296.51	705.1	142.57	405.749	623.399	897.942	806.237	917.048
AT5G26360.1	TCP-1/cpn60 chaperonin family protein	0.539184	1.06887	199.7	4	4	24070.9	26001.6	30439.3	23084.4	18035.2	21454.4	17799	16126.8	20196.1	24538.6	28075.6	27130.3
AT1G19740.1	ATP-dependent protease La (LON) domain protein	0.53933	1.12746	45.45	1	1	7526.85	10131.8	6707.17	5068.31	12356.5	11092.8	9613.4	10985.3	5960.52	10411.7	5530.56	4403.53
AT5G51720.1	2 iron, 2 sulfur cluster binding	0.539622	3.00204	51.72	1	1	1730.66	1586.45	1328.68	1224.76	6040.57	5615.44	5581.3	6140.51	22184.5	17799.3	433.033	476.773
AT1G79340.1;AT1G79330.1	AtMC4, MC4 - metacaspase 4	0.540927	1.03137	357.09	6	6	132756	146055	165544	142576	134696	128121	137379	140839	144158	171307	142326	140400
AT1G76110.1	HMG (high mobility group) box protein with ARID/BRIGHT DNA-binding domain	0.541116	1.10893	28.4	1	1	2937	1983.63	1966.46	1397.67	7183.51	5749.99	5045.5	5880.32	6021.17	6226.36	224.487	131.696
AT3G23700.1	Nucleic acid-binding proteins superfamily	0.541919	1.0766	84.26	2	2	5698.87	6904.34	7698.03	7545.86	10825.4	8005.68	8221.51	7187.12	6680	7454.45	6872.46	6941.39
AT5G13560.1	unknown protein	0.542353	1.08036	138.66	3	3	14459.5	16456.5	10161.6	11059.2	9901.25	10919.8	12271.3	14249.4	8285.69	7850.5	13053.3	11820.8
AT3G02550.1	LBD41 - LOB domain-containing protein 41	0.543288	1.07276	26.34	1	1	12696.3	14630.2	11676.5	11345.7	18240	18993.4	16552.9	16106	16530.1	19271.1	6378.1	6803.59
AT2G31810.1;AT2G31810.2;AT2G31810.3	ACT domain-containing small subunit of acetolactate synthase protein	0.54333	1.06612	263.87	6	6	34610.8	38898	32499.7	33385.8	51985.9	53729.9	44484.8	47553.2	53787.4	45683.3	34292.6	35514.7
AT2G19790.1	SNARE-like superfamily protein	0.543449	1.05582	30.64	1	1	687.682	1334.46	387.116	418.624	17517.4	14970.8	9265.91	8785.8	7207.18	7081.74	667.991	440.283
AT5G02940.1;AT5G43745.1	Protein of unknown function (DUF1012)	0.545231	1.06614	84.57	2	2	39026.6	38040.2	50612.6	43879.6	30244.7	36985.2	39572.9	39116.5	21435.3	24616.4	51350.9	47883.6
AT5G50330.1	Protein kinase superfamily protein	0.545947	1.18036	25.71	1	1	5451.66	8649.73	5105.68	4180.61	351.381	282.23	3048.32	3019.95	2380.13	2025.6	4635.61	5241.15
AT5G03880.1	Thioredoxin family protein	0.546176	1.15275	64.16	1	1	5216.26	5635.6	8681.36	7591.08	4572.52	3422.76	6105.81	5714.22	3382.37	6927.12	7426.13	10928.5
AT2G47450.1	CAO, CPSRP43 - chloroplast signal recognition particle component (CAO)	0.548067	1.16977	220.78	4	4	32156.1	33056.3	32120.5	31030.1	32631.6	29424.2	37003.7	37192.2	53835.5	49429.4	25835.6	19449.2
AT4G32180.1;AT1G60440.1;AT4G32180.2	ATPANK2, PANK2 - pantothenate kinase 2	0.548292	1.06139	439.22	8	8	35139.4	37225	53669.1	38533.8	46658.9	40919	29209.8	34646.8	32138.1	45062.9	50607.6	45895.3
AT5G14780.1	FDH - formate dehydrogenase	0.549292	1.00704	111.78	2	1	3363.52	4090.14	3399.94	3293.23	1064.42	2205.21	4043.44	4056.4	451.264	387.487	5123.38	3477.13
AT1G79090.1	unknown protein	0.549536	1.08807	82.94	1	1	23136	23945.7	18460.7	18908.9	32463	31680.8	23080.7	26529	23437.7	33662.5	13567.5	16289.8
AT4G17330.1	ATG2484-1, G2484-1 - G2484-1 protein	0.549538	1.20291	415.7	6	6	93072.1	83570.6	90039.8	71061.6	92139.2	75507.9	80432.9	83064.7	166333	151460	63260	63391.1
AT3G62110.1	Pectin lyase-like superfamily protein	0.550479	1.06056	26.35	1	1	84630	79939.2	162397	120683	54566.3	51231.9	114251	102559	69879.8	77396.5	117076	105803
AT4G24620.1;AT4G24620.2	PGI1, PGI - phosphoglucose isomerase 1	0.550667	1.07366	218.55	5	5	10214	10577.2	9993.78	10699.3	10261.4	11645.4	10912.6	12151.5	7878.41	9924.78	13598.8	13594.5
AT1G07140.1	SIRANBP - Pleckstrin homology (PH) domain superfamily protein	0.5512	4.26699	68.74	1	1	542.166	396.153	133.414	28.5055	2482.97	2798.77	1915.59	3123.11	18908.8	3147.94	14.9433	121.373
AT1G22530.1	PATL2 - PATELLIN 2	0.551229	1.04233	153.19	3	2	25122.8	23273.9	19488.4	22045.4	8135.72	7521.74	17113.6	16235	17301.4	16011.1	22119.1	21276.9
AT1G10940.1;AT2G23030.1	ASK1, SNRK2-4, SNRK2.4, SRK2A - Protein kinase superfamily protein	0.551315	1.06005	145.63	3	2	71079	72609.7	81311.1	77429.1	86734.1	85081.5	75609.4	77486.7	99642.3	106319	71493.4	72171.2
AT3G16480.1	MPPalpha - mitochondrial processing peptidase alpha subunit	0.551607	1.05153	339.44	4	2	8527.44	8708.57	7641.1	6534.48	8831.3	8044.12	9701.06	9970.88	4589.97	5229.36	8912.95	7516.34
AT5G58100.1	unknown protein	0.552054	1.52902	25.07	1	1	116.383	141.751	30.3873	59.2472	1284.45	1270.93	689.586	582.884	77.8885	526.608	19.64	2.09296
AT5G09620.1	Octicosapeptide/Phox/Bem1p family protein	0.55235	1.05002	207.03	4	4	87640.6	83400.6	71609.6	62930.7	73455.5	55318.8	63180.5	62588.8	96623.1	114562	35670.9	41039.8
AT5G58290.1	RPT3 - regulatory particle triple-A ATPase 3	0.552789	1.04309	296.74	3	3	199220	178376	245946	172564	197044	201943	189241	186434	226239	250654	193483	200539
AT5G42190.1	ASK2, SKP1B - E3 ubiquitin ligase SCF complex subunit SKP1/ASK1 family protein	0.55379	1.15504	51.98	1	1	4518.65	4087.81	3163.54	3625.36	8832.19	5933.1	4490.44	5041.81	2936.08	2565.1	5752.45	5326.38
AT5G42980.1	ATTRX3, ATH3, ATTRXH3, TRXH3, TRX3 - thioredoxin 3	0.554002	1.02956	71.29	2	2	12965.8	13453.4	7994	9136.32	32118.7	36495.6	29410.2	27710.2	23646.2	24616.2	1740.81	1820.02
AT1G04820.1	TUA4, TOR2 - tubulin alpha-4 chain	0.554063	5.10108	2291.57	28	2	1354.46	1370.42	1223.18	1426.05	6210.07	7112.63	2030.32	2438.89	44665.3	45013	737.222	489.142
AT3G53700.1	MEE40 - Pentatricopeptide repeat (PPR) superfamily protein	0.554181	1.30567	112.77	2	2	3527.16	3010.34	2993.03	2421.19	9458.84	11297.8	5525.64	5037.81	1298.32	1616.16	5549.71	6023.33
AT4G10060.1	Beta-glucosidase, GBA2 type family protein	0.554596	1.11201	131.78	2	2	6971.09	5360.53	12870	13628.1	10796.8	12694.4	7637.96	10063.3	9528.03	18519.8	12764.6	10787.8
AT3G12010.1	unknown protein	0.555889	1.12401	64.84	1	1	4027.63	4389.67	6444.97	5075.14	4771.72	4255.37	5188.35	6129.57	3284.17	4015.58	6092.54	7846.27
AT5G54810.1;AT4G27070.1	TSB1, TRPB, TRP2, ATTSB1 - tryptophan synthase beta-subunit 1	0.55618	1.07055	228.91	5	5	62732.6	60628.6	73288.8	66471.5	48480.1	46814	55506.3	55401.7	53355.2	58574.9	81869.6	78993.3
AT5G04430.1	BTR1, BTR1S - binding to TOMV RNA 1L (long form)	0.55627	1.10976	105.29	2	2	4355.47	3643.75	2273.37	2778.48	2816.03	3887.96	2851.81	3205.55	5318.84	4651.52	2538.69	3356.87
AT3G29320.1	Glycosyl transferase, family 35	0.556998	1.0566	238.74	5	5	64771.6	59968	90905.9	72717.4	37907.6	36939	56209.3	58446	56071.9	59124.2	79510.5	74406.2
AT1G02090.1	FUS5, CSN7, COP15, ATCSN7 - Proteasome component (PCI) domain protein	0.557054	1.30637	97.53	1	1	15.3333	14.2906	8.8912	12.4041	11565	8601.79	2266.34	2829.59	12004.9	9292.06	18.8289	0
AT4G26380.1	Cysteine/Histidine-rich C1 domain family protein	0.557556	1.1084	22.73	1	1	29746.2	19266.6	31620.4	18564.3	42468.1	23093.8	29502.1	19596.1	39085.9	30788.9	17335.8	12337.2
AT1G63500.1	Protein kinase protein with tetratricopeptide repeat domain	0.557673	1.42983	42.26	1	1	681.342	1416.55	725.174	1394.67	3371.5	2877.79	3835.04	5079.41	2431.7	2214.82	881.552	523.499
AT3G62530.1	ARM repeat superfamily protein	0.557967	1.0679	200.35	3	3	20685.9	22734.4	41216.9	26143.4	21380.3	19528.2	19763.8	21446.1	28683.3	31536	31099.7	29460.1
AT5G06290.1	2-Cys Prx B, 2CPB - 2-cysteine peroxiredoxin B	0.558977	1.04455	337.59	5	1	11529	12573.8	14116.1	11656.7	8154.01	8941.9	12002.4	11696.8	11526.7	13566.8	11180.8	9981.68
AT2G32450.1;AT1G05150.1	Calcium-binding tetratricopeptide family protein	0.559403	1.1355	133.04	2	2	6315.97	6966.15	4693.13	3334.86	8466.48	7288.86	6081.08	6226.2	5442.96	3575.62	5944.58	5371.99
AT4G23690.1	Disease resistance-responsive (dirigent-like protein) family protein	0.559476	1.08218	70.3	1	1	4357.83	3766.56	7296.05	4718.13	3609.06	3979.24	4207.32	3839.59	4485.7	4392.4	6892.08	6188.4
AT3G57040.1	ARR9, ATRR4 - response regulator 9	0.55962	1.20765	27.15	1	1	8600.71	8124.35	20131.2	9535.43	5687.93	4939.62	4170.65	4461.04	5545.65	9866.11	11074.2	12097.4
AT2G38770.1	EMB2765 - P-loop containing nucleoside triphosphate hydrolases superfamily protein	0.559963	2.40285	89.23	3	2	3933.27	5503.43	3247.66	2529.28	36154.1	35700.5	8826.33	8722.35	5165.65	4996.95	4494.88	4029.24
AT3G03570.1	Protein of unknown function (DUF3550/UPF0682)	0.56006	1.05704	44.6	1	1	2957.19	3415.17	4112.42	3621.23	3390.42	4323.37	4160.27	3447.42	1781.49	2825.16	4056.49	4371.58
AT5G50770.1	AtHSD6, HSD6 - hydroxysteroid dehydrogenase 6	0.560421	1.03537	21.46	1	1	2648	2383.34	1880.41	1248.27	4261.32	2306.61	4462.16	3020.46	4388.85	1831.37	1434.59	111.387
AT4G23400.1;AT1G01620.1	PIP1D, PIP1;5 - plasma membrane intrinsic protein 1;5	0.56109	1.2464	161.04	3	3	30470.4	30446.8	27950.5	28981.2	141689	125597	98585	95632.4	48955.1	47231.7	9245.39	9347.22
AT1G76180.1	ERD14 - Dehydrin family protein	0.562234	1.95737	769.94	11	9	244544	243187	144445	200682	2.67832e+06	2.20356e+06	1.92963e+06	2.36252e+06	4.03962e+06	2.70333e+06	78681.9	72079.3
AT4G37210.1	Tetratricopeptide repeat (TPR)-like superfamily protein	0.562922	6.93496	39.35	1	1	54.9598	207.584	118.216	86.3538	266.642	0	344.487	468.292	163.851	4034.03	0	77.8972
AT1G43890.1	ATRAB18, ATRABC1, RAB18-1, RABC1, ATRAB-C1, RAB18 - RAB GTPASE HOMOLOG B18	0.563351	1.28255	57.3	1	1	1646.65	2110.37	4338.16	3751.46	5699.32	6891.42	3899.24	3357.6	2381.83	2722.99	2877.18	3814.91
AT2G35630.1	MOR1, GEM1 - ARM repeat superfamily protein	0.563386	1.03918	23.06	1	1	1886.57	2810.31	6102.35	4951.13	6945.3	5995.51	5062.56	4401.3	5037.67	6088.93	4445.65	4779.18
AT5G01330.1	PDC3 - pyruvate decarboxylase-3	0.563714	1.10278	24.05	1	1	711.916	842.204	1128.18	1347.25	823.773	503.001	483.874	448.038	739.581	609.57	1202.19	1373.84
AT1G09130.1;AT1G09130.3	ATP-dependent caseinolytic (Clp) protease/crotonase family protein	0.565146	1.06786	639.67	8	7	339903	321404	426783	324595	478157	480950	333954	337754	268209	323066	471414	486684
AT2G21660.1	ATGRP7, CCR2, GR-RBP7, GRP7 - cold, circadian rhythm, and rna binding 2	0.565187	1.0772	73.93	1	1	11290.7	13453.2	11438.4	11122.9	9313.77	9793.94	14159.1	13168.8	12891.3	13624	8481.63	9214.75
AT3G56310.2	Melibiase family protein	0.56598	1.4094	21.84	1	1	5135.5	5450.39	3713.71	4165.31	14027.5	17813.3	7989.41	7145.09	5431.11	5576.1	4892.56	4658.57
AT1G76030.1;AT1G20260.1	ATPase, V1 complex, subunit B protein	0.566144	1.13522	1781.52	24	6	62772.5	69330.4	52905	57039.6	56513.8	51123.1	47045.5	48079.5	98343.3	93086.2	53322.1	57092.4
AT2G43850.1	Integrin-linked protein kinase family	0.568367	1.12837	20.52	1	1	35260.2	31280.2	35068.1	33413.6	62098	76669	66745.7	60495.2	28738.5	36035.1	26360	24266.6
AT1G78955.1	CAMS1 - camelliol C synthase 1	0.569311	1.27577	25.39	1	1	3716.77	3978.74	3180.16	3172.75	11124.9	9442.65	12074.7	11523.8	9889.97	10171.8	324.159	177.607
AT1G34220.1	Regulator of Vps4 activity in the MVB pathway protein	0.569707	1.14683	1359.54	19	19	555638	544348	506003	444079	693515	646182	560587	588323	963074	916800	407492	451205
AT5G67030.1;AT5G67030.2	ABA1, LOS6, NPQ2, ATABA1, ZEP, IBS3, ATZEP - zeaxanthin epoxidase (ZEP) (ABA1)	0.569764	1.07169	229.41	6	5	8565.56	7986.51	5654.89	9721.92	14280.1	12920.4	7794.94	9623.33	13299.1	13205.9	10584.4	8860.86
AT5G52640.1	HSP81-1, ATHS83, HSP81.1, HSP83, ATHSP90.1, AtHsp90-1, HSP90.1 - heat shock protein 90.1	0.571512	1.06948	110.9	3	1	871.64	588.786	3926.69	1384.48	539.122	354.572	1232.59	406.038	1510.69	746.045	2579.81	1722.73
AT5G14120.1	Major facilitator superfamily protein	0.571838	1.06322	75.44	2	2	20527.4	22073.5	68789.5	53527.9	19017.3	38828.7	52158.2	48714.2	25852.2	26579.2	37929	45615.7
AT4G10750.1	Phosphoenolpyruvate carboxylase family protein	0.572007	1.29237	64.37	1	1	5767.02	5562.92	2554.25	3044.74	7351.44	5114.61	7499.17	7894.86	8767.35	8937.27	2280.5	2609.92
AT4G26780.1	AR192 - Co-chaperone GrpE family protein	0.572678	1.52665	150.7	3	2	8250.31	7748.75	2250.77	2284.06	46598	38168.5	37252.6	38428.1	43388.1	37491.7	2215.93	1980.13
AT2G25850.3	PAPS2 - poly(A) polymerase 2	0.573297	1.74299	23.39	1	1	909.835	736.845	183.587	199.431	2039.41	131.898	759.045	811.752	311.06	153.772	225.406	149.196
AT1G16880.1;AT1G16880.2	uridylyltransferase-related	0.573362	1.09324	237.05	4	4	74815.4	73242.2	55320	66963.6	57385.6	59357.3	59897.5	62985.7	59796	52470.9	86234	101792
AT5G49810.1	MMT - methionine S-methyltransferase	0.574025	1.10912	28.19	1	1	685.89	573.794	2003.79	2062.11	480.745	126.755	751.113	877.592	243.383	1318.58	1826.91	1562.94
AT3G04790.1	Ribose 5-phosphate isomerase, type A protein	0.574399	1.04857	282.31	6	6	79745.4	82408.3	87345	81406.9	40349.5	46143.5	72726.9	76377.9	61164	64941.2	84805.9	77655.3
AT3G54540.1	ATGCN4, GCN4 - general control non-repressible 4	0.57454	1.50663	26.83	1	1	651.605	732.814	92.7026	179.879	394.777	185.09	419.291	219.712	231.717	159.306	287.312	167.347
AT1G11860.1	Glycine cleavage T-protein family	0.574836	1.19592	49.47	1	1	5238.44	5425.87	3335.8	1744.77	1770.96	2196.53	2537.97	3242.2	1011.7	1666.67	4491.62	3532.85
AT1G72560.1	PSD - ARM repeat superfamily protein	0.574999	1.06026	26.74	1	1	689.457	542.289	498.275	802.078	557.337	534.157	1162.64	1007.18	106.658	181.039	741.31	643.107
AT5G27560.1	Domain of unknown function (DUF1995)	0.575184	7.18734	26.04	1	1	57.6962	0	0	14.186	249.517	395.92	60.1598	229.696	2707.38	2158.38	0	0
AT4G39980.1	DHS1 - 3-deoxy-D-arabino-heptulosonate 7-phosphate synthase 1	0.575386	2.19731	59.83	1	1	566.217	443.271	403.247	604.484	5833.69	5532.15	1946.45	1599.86	12609.3	12684.6	282.672	283.766
AT3G07660.1	Kinase-related protein of unknown function (DUF1296)	0.575931	1.13584	181.75	4	4	16021.9	11795.5	12846.6	9767.14	27144.5	19615.9	15029.6	18007.2	20785.5	14820.2	7180.62	9744.82
AT1G41830.1;AT4G22010.1	SKS6 - SKU5-similar 6	0.576233	1.07283	40.41	1	1	7181.63	8531.14	11824	11445.8	7486.26	11096.1	7301.06	8866.94	5610.94	7207.11	13091.5	11579.6
AT2G43180.1;AT2G43180.2	Phosphoenolpyruvate carboxylase family protein	0.576946	1.11492	298.73	6	5	108854	96812.9	180518	137858	77843.2	76248.5	84765.2	86093.9	112777	116435	185489	170508
AT4G04890.1;AT4G21750.1	PDF2 - protodermal factor 2	0.577316	1.13604	28.78	1	1	2015.13	2387.3	1172.29	2513.47	8069.56	6095.89	4932.59	4180.45	4526.02	5045.32	412.726	491.664
AT1G78010.1	tRNA modification GTPase, putative	0.57814	1.0838	60.9	1	1	8492.11	10795.5	15211.4	11925.2	9544.9	7934.99	8689.82	8046.22	8739.31	13531.7	9553.65	10402
AT1G69830.1	ATAMY3, AMY3 - alpha-amylase-like 3	0.578562	1.02908	382.35	9	9	97946.9	96226.6	107320	106412	97441.4	100531	82451.2	85104.4	94117.6	92374.5	117205	117505
AT1G02560.1	CLPP5, NCLPP5, NCLPP1 - nuclear encoded CLP protease 5	0.579164	1.0539	739.8	9	9	581162	584842	855762	646157	578432	595543	536233	553775	439737	529807	829590	756263
AT5G08670.1	ATP synthase alpha/beta family protein	0.57926	1.08612	901	12	8	404776	404970	394222	325277	239679	245708	253606	276881	293149	310876	357969	362417
AT1G11910.1;AT1G62290.1	APA1, ATAPA1 - aspartic proteinase A1	0.579742	1.0328	1905	22	22	7.5225e+06	7.20041e+06	8.36679e+06	7.3052e+06	7.26648e+06	7.04475e+06	7.03089e+06	7.1381e+06	8.62971e+06	8.93417e+06	7.35353e+06	7.08614e+06
AT3G61470.1	LHCA2 - photosystem I light harvesting complex gene 2	0.579754	1.03322	54.02	1	1	3010.59	2490.57	3580.83	2649.11	1530.9	2972.61	2850.05	2917.09	723.845	1107.57	4464.58	3649.57
AT5G35690.1	unknown protein	0.580122	1.6339	22.27	1	1	148.188	348.238	0	119.869	0.0973841	69.2193	93.9036	212.629	19.0883	0	295.514	499.091
AT5G13720.1	Uncharacterised protein family (UPF0114)	0.58014	1.54713	29.63	1	1	0	53.0934	0	0	3330.53	2219.02	809.908	1271.59	733.277	806.531	0	0
AT1G26815.1	FBD domain family	0.580712	4.00888	21.62	1	1	174.399	154.705	33.9462	0	3011.5	3771.75	464.778	765.451	337.09	215.3	0	0
AT4G00260.1	MEE45 - Transcriptional factor B3 family protein	0.581716	1.06881	22.28	1	1	6922.97	7780.95	8326.87	9428.23	8720.64	13029.4	8975.87	9437.78	8119.14	13143.7	4892.96	6149.81
AT5G45610.1	SUV2 - protein dimerizations	0.581718	1.00109	47.49	2	1	225.436	105.734	110.569	44.1844	258.068	1095.2	402.856	211.781	600.76	419.13	119.69	82.9695
AT4G02940.1	oxidoreductase, 2OG-Fe(II) oxygenase family protein	0.582649	1.64982	40.74	1	1	371.666	560.996	104.885	406.11	0	0	188.376	0	0	0	409.599	277.065
AT3G18970.1	MEF20 - mitochondrial editing factor 20	0.583221	1.99925	20.81	1	1	202.843	215.029	134.39	161.559	1220.81	1409.2	1292.04	2139.02	2254.88	812.056	33.0887	154.07
AT2G28000.1	CPN60A, CH-CPN60A, SLP - chaperonin-60alpha	0.583419	1.08086	856.15	13	12	377029	389254	405639	376761	276846	256708	292752	272478	421553	512297	372145	379374
AT2G35390.1;AT1G32380.1;AT2G35390.2	Phosphoribosyltransferase family protein	0.583435	1.03691	94.52	2	2	5294.21	6812.12	7340.55	5840.82	1409.83	2641.02	3707.07	4432.16	4443.54	5940.63	4998.36	6899.59
AT5G66470.1	RNA binding;GTP binding	0.583682	1.03947	73.17	2	2	4625.49	4716.49	6300.18	5146.58	2704	2160.96	4911.23	4941.89	3712.25	4171.32	4672.49	4257.02
AT5G06530.1	ABC-2 type transporter family protein	0.584069	1.03715	25.4	1	1	24680.6	23081.4	24751.7	21877.6	26497.2	30168.9	29618.7	28863.8	28335.9	33673.9	13323.1	11830.8
AT1G03680.1	ATHM1, TRX-M1, ATM1, THM1 - thioredoxin M-type 1	0.584816	6.49742	46.72	1	1	772.794	690.773	752.349	797.056	2381.52	1240.02	300.409	686.159	20751.7	20493.8	510.794	364.361
AT2G30530.1	unknown protein	0.585003	1.08125	24.47	1	1	3893.63	3334.74	5962.93	6265.32	1759.64	2265.46	4447.01	2768.15	3042.91	3545.78	6115.31	5470.46
AT3G57560.1	NAGK - N-acetyl-l-glutamate kinase	0.588404	1.1196	47.92	1	1	12015.8	11480	13858.9	16136.5	9862.46	12222.9	12115.9	11062.2	9480.22	11949.9	20307.9	19699.3
AT1G55530.1	RING/U-box superfamily protein	0.588405	20.5727	25.08	1	1	0	67.8916	75.1342	172.456	0	0	0	113.787	3534.89	2841.63	0	0
AT1G04530.1	TPR4 - Tetratricopeptide repeat (TPR)-like superfamily protein	0.589281	1.63322	291.81	4	4	168389	183873	131059	138682	304824	287073	222831	223409	682338	673625	88234.5	92132.1
AT1G09270.1;AT1G09270.3	IMPA-4 - importin alpha isoform 4	0.589837	1.03924	318.42	4	4	50997.4	54006.6	53812.8	53831.3	52337.4	42954.9	47582.7	54632.7	43020.5	32460.1	59085.7	59532.7
AT1G10500.1	ATCPISCA, CPISCA - chloroplast-localized ISCA-like protein	0.590735	1.06529	80.14	1	1	8108.53	7236.67	12782.3	10484.2	6222.94	10156.8	12779	13862.7	8009.25	5355.99	7147.11	4466.98
AT4G26510.1;AT1G55810.1	UKL4 - uridine kinase-like 4	0.591595	1.30131	238.32	4	3	7300.16	5933.83	11148.1	11075.4	9693.69	9695.55	10545.1	14303.3	5047.97	4886.02	20477.3	16113
AT3G51090.1	Protein of unknown function (DUF1640)	0.591873	1.0785	26.75	1	1	4486.64	3202.3	9537.58	9153.79	671.549	994.171	3172.1	2326.37	3778.93	3412.45	6599.21	6715.55
AT3G18390.1	EMB1865 - CRS1 / YhbY (CRM) domain-containing protein	0.592101	1.06769	399.07	5	5	37291.7	36158.4	22504	24120.1	29791.6	26809.7	38568.6	40900.3	48033.5	48574	6000.86	6557.25
AT5G66400.1	RAB18, ATDI8 - Dehydrin family protein	0.593131	2.2258	29.99	1	1	1553.75	937.729	250.232	469.578	17627.7	13155.6	3896.12	4550.59	44873.6	21719.8	238.346	386.798
AT3G53290.1	CYP71B30P - cytochrome P450, family 71, subfamily B, polypeptide 30 pseudogene	0.593191	2.42149	20.53	1	1	232.459	52.9932	918.491	24.7411	131.51	4.25683	39.6915	51.784	147.144	0.49635	265.608	58.7514
AT2G45010.1	PLAC8 family protein	0.593208	5.6291	24.97	1	1	165.794	242.544	454.137	261.784	28566.4	17919.8	3241.42	3223.32	926.092	902.966	117.136	46.9667
AT3G06720.1	AT-IMP, ATKAP ALPHA, AIMP ALPHA, IMPA-1, IMPA1 - importin alpha isoform 1	0.594283	1.14972	247.3	5	4	35189	36955.5	31065.6	26154.1	70992.6	69390.7	49536	63521	40001.4	35526.9	25654.2	20381.1
AT1G52510.1	alpha/beta-Hydrolases superfamily protein	0.594515	1.10089	137.83	3	3	46834	47444.1	49859.9	49294.9	26814.4	28942.3	36635.6	37682.9	39865.3	34800.3	36991.3	40377
AT5G59750.2	DHBP synthase RibB-like alpha/beta domain;GTP cyclohydrolase II	0.595971	1.48801	73.94	2	1	1570.17	1601.51	1873.94	1163.76	235.263	318.25	670.23	533.914	274.745	906.67	1290.87	868.503
AT4G29410.1	Ribosomal L28e protein family	0.5967	1.06627	31.98	1	1	3783.41	2629.54	10143.3	6735.76	4795.28	4286.61	3953.81	3833.46	5508.35	6595.12	7692.94	6935.74
AT1G09210.1	CRT1b, AtCRT1b - calreticulin 1b	0.596781	1.18744	975.15	17	13	581307	543514	524841	465341	547731	485051	649552	604562	886892	911348	357390	328061
AT5G16260.1	ELF9 - RNA binding (RRM/RBD/RNP motifs) family protein	0.597289	1.97033	120.95	2	2	3164.44	3880.26	5719.99	3700.55	9903.43	10163.5	6368.57	7082.77	25644.6	28706	1788.04	2390.6
AT3G48860.2	unknown protein	0.598401	2.13526	43.77	1	1	603.815	275.5	466.641	306.221	2721.97	619.54	389.045	202.833	4194.97	4966.4	385.159	524.419
AT3G25760.1	AOC1, ERD12 - allene oxide cyclase 1	0.599269	1.06912	176.48	3	2	61172.5	62393.4	90721.2	73938	45002.6	47184.8	49248.1	52612.1	67805.2	82558.2	82686.6	71797.7
AT3G52960.1	Thioredoxin superfamily protein	0.59974	1.03898	43.58	1	1	5424.9	5103.31	5059.08	4154.28	4410.15	4983.39	5857.28	5359.07	5511.39	4197.06	3285.19	3831.96
AT4G38630.1	RPN10, MCB1, ATMCB1, MBP1 - regulatory particle non-ATPase 10	0.60007	1.5254	68.25	1	1	1717.63	1382.68	1394.98	1329.2	3840.08	3320.68	3185.26	2895.27	5938.91	6168.88	852.427	766.989
AT4G21710.1	NRPB2, EMB1989, RPB2 - DNA-directed RNA polymerase family protein	0.600238	1.13786	23.66	1	1	2017.58	2029.74	3203.86	3157.64	4107.95	4837.54	2631.25	2777.68	2185.46	3180.24	2994.62	3240.17
AT2G35050.1	Protein kinase superfamily protein with octicosapeptide/Phox/Bem1p domain	0.600339	1.05041	246.24	6	6	79352.9	75126.5	46061.7	51638.3	55753.1	48387.6	68169.1	77395.2	66737.4	53715.9	52459.3	55803.8
AT3G55620.1	emb1624 - Translation initiation factor IF6	0.601243	1.07799	22.39	1	1	3362.73	4265.96	6577.62	4959.44	4582.63	3499.17	3555.9	4678.52	2601.72	3487.35	5927.63	5025.14
AT2G33380.1;AT2G33380.2	RD20, CLO-3 - Caleosin-related family protein	0.601763	1.05788	141.63	3	3	45912.8	49589.2	70083.1	61116.6	64086	71494.5	68304.8	61353	48990.2	65768.4	48929.8	49115
AT5G52580.2;AT5G52580.1	RabGAP/TBC domain-containing protein	0.602311	1.3104	185.81	3	2	7279.79	7366.23	9056.59	9093.11	33177.6	26977.7	16068.6	21104.5	12328.4	11385.3	5437.83	4609.02
AT2G25730.1	unknown protein; Has 157 Blast hits to 144 proteins in 62 species: Archae - 0; Bacteria - 0; Metazoa - 101; Fungi - 0; Plants - 35; Viruses - 0; Other Eukaryotes - 21 (source: NCBI BLink).	0.605553	1.1476	72.95	2	2	2402.71	2507.49	5776.13	3837.52	1978.21	1781.27	3916.09	3520.1	2345.55	1457.49	5468.68	4274
AT3G51250.1	Senescence/dehydration-associated protein-related	0.605977	1.03982	153.88	3	3	19310.8	20027.8	15890.8	15985.8	15046.2	16037.3	19511.2	19977.9	18882.4	20320.5	9944.01	9745.11
AT2G37410.1	ATTIM17-2, TIM17, TIM17-2 - translocase inner membrane subunit 17-2	0.607536	1.23059	26.59	1	1	1610.72	1301.15	759.879	583.154	1800.25	3042.79	2094.56	1854.22	1217.86	584.32	949.211	692.975
AT5G10630.2;AT5G10630.1	Translation elongation factor EF1A/initiation factor IF2gamma family protein	0.608344	1.03483	430.97	6	5	115276	112417	136040	119059	53665.8	64905.9	103209	94342.4	116750	105531	90000.6	112476
AT1G78140.1	S-adenosyl-L-methionine-dependent methyltransferases superfamily protein	0.609462	1.26115	38.7	1	1	97.9409	153.515	37.2861	351.569	1878.55	2821.07	1259.11	1358.07	661.528	937.746	17.7327	0
AT5G24020.1	MIND, ARC11, ATMIND1 - septum site-determining protein (MIND)	0.609491	1.08975	216.84	4	4	13153.8	14860.7	27896.9	20606.2	17996.8	16936	15043.5	15583.7	15440.1	15068.7	20690.6	20444.6
AT5G53530.1	VPS26A - vacuolar protein sorting 26A	0.609561	10.0773	68.1	3	1	0.904672	4.4756	36.772	0	923.398	712.499	3.90627	90.3935	8285.64	8526.34	0.0838842	3.88065
AT1G27430.1	GYF domain-containing protein	0.609949	1.69227	27.03	1	1	2582.41	1215.28	1704.72	1848.61	10674.9	9180.57	4052.58	3143.25	1719.56	2990.03	2549.57	1621.96
AT5G21930.1	PAA2, HMA8, ATHMA8 - P-type ATPase of Arabidopsis 2	0.610027	1.07353	23.24	1	1	1396.24	1657.18	2878.49	1701.2	2294.88	1619.82	1357.86	1241.4	1776.63	1242.15	2097.4	3041.46
AT1G65650.1	UCH2 - Peptidase C12, ubiquitin carboxyl-terminal hydrolase 1	0.61033	1.0203	61.67	1	1	1380.67	1232.52	1857.25	1819.65	2528.46	3145.21	2698.29	2800.64	2315.44	2814.6	665.474	431.236
AT1G30230.1;AT1G30230.2	Glutathione S-transferase, C-terminal-like;Translation elongation factor EF1B/ribosomal protein S6	0.61058	1.17045	592.79	7	7	225460	233819	186349	183074	382120	402759	471034	467760	296208	318481	166725	168405
AT4G30825.1	Tetratricopeptide repeat (TPR)-like superfamily protein	0.61182	1.1957	44.79	2	1	3343.39	2916.36	6509.47	5487.75	9626.07	8483.24	5153.69	6941.27	5007.25	6372.56	3300.84	3638.65
AT5G44280.2	ATRING1A, RING1A - RING 1A	0.61219	1.04057	31.35	1	1	933.908	716.249	773.455	828.028	1039.13	835.919	994.15	594.262	1008.77	697.287	1127.14	505.21
AT3G14210.1	ESM1 - epithiospecifier modifier 1	0.612545	1.08521	1438.28	18	17	4.95519e+06	4.4875e+06	4.9515e+06	4.43971e+06	2.8685e+06	2.86757e+06	3.46297e+06	3.50669e+06	3.59962e+06	3.68703e+06	4.23887e+06	4.14561e+06
AT5G17510.1	unknown protein	0.614926	1.75725	24.21	1	1	1420.83	1347.7	855.225	1311.02	3629.31	3937.53	5167.99	4126.35	5677.71	6002.11	568.85	425.415
AT5G08440.1	unknown protein	0.615699	1.89128	38.6	1	1	254.033	357.089	150.541	73.7229	2281.08	2549.48	2306.28	2350.33	3010.82	2924.21	92.7489	31.5196
AT4G19510.2;AT4G19510.1	Disease resistance protein (TIR-NBS-LRR class)	0.616884	1.05897	69.67	2	2	11776.3	11774.7	16727.3	14857.2	9996.6	15759	12118.8	13634.3	6904.72	10961.5	17189	15578
AT4G04960.1	Concanavalin A-like lectin protein kinase family protein	0.617048	1.00717	28.94	1	1	399.158	734.88	643.382	420.866	623.919	482.553	242.892	142.401	764.693	856.465	545.366	729.402
AT5G13630.1	GUN5, CCH, CHLH, CCH1, ABAR - magnesium-chelatase subunit chlH, chloroplast, putative / Mg-protoporphyrin IX chelatase, putative (CHLH)	0.617176	1.02891	747.47	15	14	85513.8	87029.7	95870.5	84666.4	148786	124067	107666	110121	109645	116814	100536	99245.6
AT1G17980.1	PAPS1 - poly(A) polymerase 1	0.61721	1.03271	60.96	2	2	21602.4	24729.9	34934.2	28168.5	14098.7	23676	22946.3	25874.5	23990.3	26889.1	28135.6	24188.7
AT1G35680.1	Ribosomal protein L21	0.617467	1.26119	48.68	1	1	1327.85	1272.6	2383.02	1422.53	480.331	1124.44	523.618	1103.76	1392.22	1320.42	2718.02	3045.04
AT3G47390.2;AT3G47390.1	PHS1 - cytidine/deoxycytidylate deaminase family protein	0.619251	1.06852	126.28	3	3	25543.9	30762	38576.3	37552.8	46338.1	43123	33753.7	34234.4	38974.5	38585.5	31933.6	30184.3
AT1G31070.2;AT2G35020.1	GlcNAc1pUT1 - N-acetylglucosamine-1-phosphate uridylyltransferase 1	0.619399	1.06368	76.19	2	2	8002.84	8849.51	6932.67	5977.39	4981.2	6015.63	6208.85	5109.45	5728.37	4945.09	8044.3	8282.97
AT5G01530.1;AT3G08940.1	LHCB4.1 - light harvesting complex photosystem II	0.619767	1.1286	112.58	2	2	11827.5	13679.7	17351	14251.1	28726.9	34848.1	25981.3	28948	16949.2	17502.2	8566.51	8985.87
AT3G13930.1	Dihydrolipoamide acetyltransferase, long form protein	0.620097	1.09293	123.08	3	3	14396.4	21031	12192.5	12556.6	13307.4	16079.8	18919.2	26178.1	25092.9	21310.6	3347.25	3038.93
AT1G06680.1;AT1G06680.2	PSBP-1, OEE2, PSII-P, OE23 - photosystem II subunit P-1	0.620863	1.06958	118.94	2	1	20030.3	18638.5	19707.1	14437	12197.1	12098.4	12328.2	10078.6	12260	20046.7	18420.2	17657.5
AT2G17360.1;AT5G58420.1	Ribosomal protein S4 (RPS4A) family protein	0.622512	1.07405	96.35	2	2	5882.62	6748.9	7296.44	6496.13	3446.42	3122.64	5544.54	6028.68	3639.63	5223.85	7686.36	7313.22
AT1G09340.1	CRB, CSP41B, HIP1.3 - chloroplast RNA binding	0.623511	1.07404	545.15	7	7	150295	148236	149986	144993	227766	197636	209757	202413	193877	226082	132352	129872
AT3G06440.1	Galactosyltransferase family protein	0.624512	1.89376	25.43	1	1	763.755	810.47	307.972	397.058	48.4066	41.271	585.74	562.268	24.5831	99.9985	1617.59	1596.02
AT3G02830.1	ZFN1 - zinc finger protein 1	0.624546	1.01765	131	2	2	13884	22703.9	7744.43	5368.18	35561.3	30414	19950.5	19837.3	32736.1	35461	833.761	4850.62
AT2G44710.1	RNA-binding (RRM/RBD/RNP motifs) family protein	0.624668	1.03357	207.33	3	3	60035.4	47882.1	31245.9	30817.8	61831.9	53221.5	45401.2	46098.5	51864.5	57287.8	44140	49809.9
AT5G44340.1	TUB4 - tubulin beta chain 4	0.626631	1.08299	2395.56	37	4	69565	66463.9	90997.8	76918.1	51969.8	44635.7	53915.8	50542	64829.4	57874.9	70414.6	72278.7
AT1G73110.1	P-loop containing nucleoside triphosphate hydrolases superfamily protein	0.626642	1.05065	114.61	2	2	26198.7	22733.7	29635.3	20316.3	23412.7	18566.1	25010	24769.9	27477.1	23444.4	16297.3	17072.8
AT4G35310.1	CPK5, ATCPK5 - calmodulin-domain protein kinase 5	0.627157	1.03592	40.74	1	1	8652.15	8927.3	10394.8	8346.37	10411.6	8175.7	9634.05	8520.16	6114.37	6837.77	11507	10390.9
AT1G55480.1	ZKT - protein containing PDZ domain, a K-box domain, and a TPR region	0.63141	1.02922	226.13	4	2	28349.7	27598.2	29382.3	24896.9	32359.2	33516.2	27179.9	28159	25807.7	28863.9	30379.3	30712.2
AT3G54760.1	dentin sialophosphoprotein-related	0.631424	1.11459	1139.41	13	9	511903	479294	336845	321202	837634	740750	579675	602481	656299	560116	239010	258227
AT1G22740.1	RAB7, ATRABG3B, RAB75, RABG3B - RAB GTPase homolog G3B	0.632116	1.08223	80.94	2	1	6767.08	7231.91	11678	10714.3	8941.88	12709.7	9862.51	9556.56	8925.33	9475.38	8649.12	7163.73
AT3G03780.1	ATMS2, MS2 - methionine synthase 2	0.632483	1.29313	395.23	8	1	1633.63	1914.47	2418.04	1520.04	1107.33	1166.23	1964.38	2190.01	733.824	967.952	3651.05	3113.37
AT1G64880.1	Ribosomal protein S5 family protein	0.63378	2.62089	104.19	2	1	4717.82	2803	3979.42	4593.83	5447.9	5512.03	3305.05	4235.05	30659.7	29269.1	1582.16	1854.63
AT3G01500.2	CA1 - carbonic anhydrase 1	0.633796	1.0494	1170.96	13	7	1.79825e+06	1.73897e+06	2.54683e+06	2.04935e+06	1.47771e+06	1.41084e+06	1.68175e+06	1.66839e+06	1.62998e+06	1.86704e+06	2.35665e+06	2.36261e+06
ATMG00516.1;AT2G07785.1	NAD1C, NAD1 - NADH dehydrogenase 1C	0.634098	1.22709	23.93	1	1	4441.96	3566.94	9990.48	9213.7	2796.2	2694.79	6878.86	5851.86	2274.68	2185.2	5313.94	4147.13
AT3G10410.1	SCPL49, CPY - SERINE CARBOXYPEPTIDASE-LIKE 49	0.634169	1.41261	26.66	1	1	527.045	669.614	422.409	458.091	364.412	82.8639	747.472	481.726	83.1672	350.684	1235.97	667.028
AT5G55670.1	RNA-binding (RRM/RBD/RNP motifs) family protein	0.63462	25.3361	63.21	1	1	0	134.764	0	209.435	482.433	0	0	168.326	9530.24	11245.1	0	0
AT3G10405.1	unknown protein	0.634636	1.19502	22.87	1	1	560.294	823.227	1001.77	794.449	370.339	836.146	398.354	572.532	80.1513	390.038	1967.31	1833.26
AT1G71710.1	DNAse I-like superfamily protein	0.635613	1.14948	161.8	3	3	193691	159879	204751	165965	193995	171683	245208	223507	257415	289237	113419	124105
AT1G66200.3	GSR2, GLN1;2 - glutamine synthase clone F11	0.636058	1.45024	26.41	1	1	9395.23	9265.74	5237.45	6005.98	10377.1	7422.54	13949.6	20635.3	17352.1	16121.3	472.896	651.12
AT4G02510.1	TOC159, TOC86, PPI2, TOC160, ATTOC159 - translocon at the outer envelope membrane of chloroplasts 159	0.636994	1.07238	3644.59	43	43	8.29372e+06	7.96057e+06	5.96648e+06	5.47425e+06	1.05599e+07	9.91062e+06	8.20364e+06	8.44896e+06	9.34491e+06	9.5492e+06	4.67262e+06	4.69545e+06
AT1G06380.1	Ribosomal protein L1p/L10e family	0.637572	1.74295	24.45	1	1	158.012	105.057	70.4695	84.0714	67.1226	64.2472	88.3286	190.574	40.7064	24.9842	288.864	323.388
AT5G53045.1	unknown protein; Has 122 Blast hits to 122 proteins in 57 species: Archae - 0; Bacteria - 0; Metazoa - 46; Fungi - 30; Plants - 41; Viruses - 0; Other Eukaryotes - 5 (source: NCBI BLink).	0.639914	1.81231	28.41	1	1	152.828	105.262	264.255	175.169	285.187	50.539	77.3463	118.217	0	1102.85	259.114	315.02
AT5G55610.1	unknown protein	0.64078	1.15511	68.72	1	1	2265.51	1678.87	5652.28	4064.72	2087.11	3003.63	2642.3	2768.09	1398.65	2082.88	4533.34	2808.79
AT5G45950.1	GDSL-like Lipase/Acylhydrolase superfamily protein	0.641736	1.04787	67.24	2	2	16833.9	17744.1	22265	19781.5	13830.1	13967.6	16810.7	15647.7	9408.98	13512.1	23324.8	20947.4
AT5G16880.1;AT5G16880.3	Target of Myb protein 1	0.642232	1.04222	378.88	6	6	149412	124840	146344	97346.3	128265	130124	125867	135098	111958	148098	112906	110953
AT3G49870.1;AT5G67560.1	ATARLA1C, ARLA1C - ADP-ribosylation factor-like A1C	0.642361	1.49977	161.34	2	2	9106.67	8072.77	4528.25	5350.1	33699.7	26675.6	10211.8	14339.2	11103.5	12016.1	4090.62	6536.45
AT5G10540.1	Zincin-like metalloproteases family protein	0.642775	1.06265	51.19	1	1	2667.96	2171.77	1401.56	1413.62	3004.38	3206.11	2680.53	2173.98	1574.24	2191.33	2855.7	3258.27
AT2G25760.2	Protein kinase family protein	0.643352	1.83279	23.79	1	1	5783.89	7223.03	3783.83	5364.94	15845.4	16738.5	9487.92	9231.32	38043.1	37828.5	2928.06	2807.29
AT1G42480.2	unknown protein	0.643435	1.03187	176.33	1	1	13252.2	12640.5	14024.3	9841.89	13002.5	8538.49	11052.3	11397.5	12411.1	13716.9	13677.8	11316.6
AT3G27925.1	DEGP1, Deg1 - DegP protease 1	0.643641	1.3933	79.62	1	1	1795.37	1999.33	1803.79	1918.38	167.462	6.01826	579.001	470.31	577.387	472.066	1600.95	1819.81
AT2G40280.1	S-adenosyl-L-methionine-dependent methyltransferases superfamily protein	0.64421	1.16403	23.17	1	1	320.615	585.914	860.649	1407.86	705.448	599.113	505.592	642.917	526.111	333.923	1125.16	714.668
AT5G56030.1;AT5G56000.1;AT5G56010.1	HSP81-2, ERD8, HSP90.2, AtHsp90.2 - heat shock protein 81-2	0.644366	1.19552	977.86	13	12	298014	289320	341665	309583	500763	470908	341889	321413	729506	723400	271316	254873
AT3G27080.1	TOM20-3 - translocase of outer membrane 20 kDa subunit 3	0.644717	1.0522	154.3	3	3	11236.2	11255.7	15856.3	12563.7	9028.85	9288.45	10356.3	8951.24	7083.37	9157.59	14957	15289.1
AT5G26610.1	D111/G-patch domain-containing protein	0.644862	1.30128	37.39	1	1	976.003	1794.02	1573.63	806.628	610.449	248.293	2517.43	2224.31	1170.99	901.155	730.047	275.473
AT3G62310.1	RNA helicase family protein	0.645229	1.03216	82.06	1	1	1231.69	995.262	2109.57	2143.65	774.045	832.644	643.264	1245.47	753.687	366.581	2583.25	2242.6
AT5G65950.1	unknown protein	0.645825	1.0123	68.84	2	2	1450.15	1390.9	2807.53	2047.97	4631.84	4830.35	3575.88	3859.69	2328.6	2230.07	2804.88	2570.67
AT4G01650.1;AT4G01650.2	Polyketide cyclase / dehydrase and lipid transport protein	0.646281	1.13119	33.63	1	1	10045.7	8784.64	8737.96	5279.52	3632.49	5302.62	7802.31	7154.95	4164.44	4038.07	7615.95	6161.33
AT2G36880.1	MAT3 - methionine adenosyltransferase 3	0.647418	1.07033	118.08	2	2	36155.6	41962.1	35695.1	34553.8	58848.9	59576.8	55558.7	48309.7	43377.3	45633.6	26673.2	29708.8
AT5G62790.2	DXR - 1-deoxy-D-xylulose 5-phosphate reductoisomerase	0.648131	16.3333	26.57	1	1	0	0	0	0	160.153	59.5607	0	0	1543.87	2044.78	0	0
AT5G09360.1	LAC14 - laccase 14	0.648823	1.39243	24.55	1	1	722.73	683.015	988.618	1043.41	1098.56	4653.85	1059.47	713.324	1266.24	1494.57	390.309	1676.17
AT1G57570.1	Mannose-binding lectin superfamily protein	0.649196	1.09548	22.46	1	1	5411.99	5956.35	9438.33	7933.05	1444.7	1059.71	4213.39	3810.52	5617.92	5587.71	4339.03	4952.37
AT1G75850.1	VPS35B - VPS35 homolog B	0.650146	1.04085	172.37	3	3	22600.7	22053.9	48371.3	40305.2	26069.9	23080.4	33162.4	37017	38404	31882.2	23072.9	26397.4
AT5G63190.1	MA3 domain-containing protein	0.6508	1.03527	70.78	1	1	34273	32689.2	46477.5	36563.3	33800.4	37806.5	34151	34137.2	37803.3	44269.1	33813.4	29886.4
AT5G13280.1	AK-LYS1, AK1, AK - aspartate kinase 1	0.65117	1.03982	179.25	3	3	25062.3	24454.5	39406	38422.5	32753.7	31084.3	29121.1	31123.1	28945.6	31009.1	38164.4	40432.5
AT5G43650.1	BHLH92 - basic helix-loop-helix (bHLH) DNA-binding superfamily protein	0.651212	1.04444	25	1	1	4248.22	3680.85	3699.93	3950.13	619.228	1086.73	2770.06	2940.05	2383.5	2007.23	3396.67	3052.07
AT5G13420.1	Aldolase-type TIM barrel family protein	0.651274	1.07355	31.01	1	1	2083	2087.78	6020.55	4631.14	358.996	574.696	1467.54	634.153	1908.77	2559.48	4693.36	5651.78
AT5G16970.1	AT-AER, AER - alkenal reductase	0.651411	1.03651	21.71	1	1	230.237	150.34	454.047	358.665	278.232	399.997	676.136	604.21	156.623	72.9522	209.777	220.148
AT1G18660.1;AT1G18660.4	zinc finger (C3HC4-type RING finger) family protein	0.652371	1.16775	37.53	1	1	3698.02	3064.81	3677.56	4255.6	2539.19	2925.58	3941.17	4011.25	1549.2	3302.13	5720.12	5018.88
AT5G16210.1	HEAT repeat-containing protein	0.652653	1.19123	21.8	1	1	2577.66	2709.02	2899.46	5199.81	1646.31	2043.05	3749.01	2326.25	2394.67	1304.04	5179.39	5387.27
AT1G16190.1;AT1G79650.1	RAD23A - Rad23 UV excision repair protein family	0.652799	1.02028	95.57	3	3	22836.2	19005	19017	13140.3	13430.1	13494.3	10497.8	10948	24301.9	30928.4	11353.4	10887.7
AT3G15980.1	Coatomer, beta' subunit	0.653629	1.0245	282.52	7	2	180352	180133	149722	164391	163727	148498	143166	155503	193095	142838	166108	162516
AT1G32870.1	ANAC13, ANAC013, NAC13 - NAC domain protein 13	0.654777	1.16	24.01	1	1	11541.7	10505.6	5602.32	7399.6	18932.2	16390.4	14541.9	12030.3	10248.7	10453.5	5597.02	7793.98
AT2G30110.1	ATUBA1, MOS5, UBA1 - ubiquitin-activating enzyme 1	0.655217	1.10298	29.32	1	1	188.505	200.496	199.919	134.749	2458.01	2788.37	1977.85	1452.65	1666.3	1455.16	32.8902	0
AT3G18160.2	PEX3-1 - peroxin 3-1	0.655504	1.08253	24.88	1	1	4741.23	5401.47	6622.64	5641.7	4739.72	3221.44	3920.93	4885.66	3889.07	6480.88	7797.91	5899.93
AT1G56070.1;AT3G12915.1	LOS1 - Ribosomal protein S5/Elongation factor G/III/V family protein	0.656483	1.05274	514.92	9	9	285173	299218	366845	313224	229980	221695	296824	288546	236943	260337	284274	263246
AT5G08080.3;AT5G08080.1	SYP132 - syntaxin of plants 132	0.656778	1.27851	48.3	1	1	4634.62	3690.02	10916.5	11810.4	829.22	702.84	4043.32	3213.4	4521.4	3287.38	5754.1	4666.07
AT1G10430.1	PP2A-2 - protein phosphatase 2A-2	0.658627	1.29993	255.49	5	1	2294.77	2891.68	1357.53	1775.99	5598.22	5181.54	4386.86	4562.1	6519.73	6822.19	1027.17	1510.2
AT3G14900.1	unknown protein	0.658696	1.09516	142.19	3	3	31436.9	35594.6	20799.3	20622.9	17659	17855.8	22628.8	22343.2	20031.6	16242.3	26562.1	23650.9
AT5G63570.1;AT3G48730.1	GSA1 - glutamate-1-semialdehyde-2,1-aminomutase	0.659942	1.11866	47.58	1	1	7472.13	6748.39	9530.32	8824.26	6446.7	6707.27	6858.56	7492.87	5413.13	6733.86	10810.7	13846
AT3G19820.1	DWF1, DIM, EVE1, DIM1, CBB1 - cell elongation protein / DWARF1 / DIMINUTO (DIM)	0.661565	1.0008	191.13	5	4	22175.9	20044.5	54070.5	43006.6	20778.7	20331.7	30489.6	29974.2	27128.6	26740.6	34476.3	31455.2
AT3G48500.1;AT3G48500.2	PDE312, PTAC10 - Nucleic acid-binding, OB-fold-like protein	0.661574	1.03491	331.76	4	4	77720.3	74114.5	84467.2	75847.8	84404.2	97137.1	84528.1	74245.3	104755	93221.4	78786.2	75390.1
AT5G40150.1	Peroxidase superfamily protein	0.662105	3.91419	22.95	1	1	3045.18	1560.89	0	136.048	4012.39	1370.53	786.24	472.65	377.194	0	283.738	666.929
AT1G08800.1	Protein of unknown function, DUF593	0.66217	1.02674	46.51	1	1	9850.09	9747.09	9255.15	7328.01	7193.87	7954.17	9439.03	9600.1	7899.92	7718.11	9182.79	8860.93
AT5G37540.1	Eukaryotic aspartyl protease family protein	0.662512	1.02935	32.55	1	1	16928	21661.6	12597.2	16546.7	5524.45	10243.1	13600	12984.5	9998.04	14611.9	16080.8	18676.6
AT3G04290.1	ATLTL1, LTL1 - Li-tolerant lipase 1	0.66438	1.07617	46.88	1	1	437.254	834.454	1042.23	739.114	1230.67	666.382	117.669	793.185	358.371	1138.41	1951.52	968.017
AT3G02090.1	MPPBETA - Insulinase (Peptidase family M16) protein	0.665076	1.05631	475.55	9	9	83015.8	77305.3	86849.8	72052.3	52715.6	56420.6	64222.8	55506.5	63384.2	73569.8	76467.4	72372.5
AT1G03430.1	AHP5 - histidine-containing phosphotransfer factor 5	0.668489	1.06882	30.62	1	1	394.669	0	1315.19	169.64	328.316	115.364	212.122	0	0	311.694	1437.64	521.598
AT4G04340.1	ERD (early-responsive to dehydration stress) family protein	0.668529	1.06533	110.03	3	2	22085.7	24214.7	21306.3	22148.2	36967.7	30704.9	31780.5	30821.3	32158.3	33406.2	19798.5	19746.8
AT1G13110.1;AT1G13100.1	CYP71B7 - cytochrome P450, family 71 subfamily B, polypeptide 7	0.668999	1.23084	174.26	4	2	1047.18	1634.43	1412.09	2671.78	263.017	499.161	966.639	1384.67	225.969	340.609	1029.98	2167.99
AT4G23040.1	Ubiquitin-like superfamily protein	0.669805	1.05612	698.4	10	10	639452	543198	363508	403263	438302	467305	466566	455952	497292	505077	343501	434938
AT2G42490.1	Copper amine oxidase family protein	0.670133	1.01583	88.82	2	2	14079.7	14816.7	14633.4	14739.3	27945.7	25013.1	21834	22912.1	28170.8	28927.6	5390.39	5753.48
AT1G11790.1;AT1G11790.2	ADT1 - arogenate dehydratase 1	0.671066	1.04818	251.55	3	2	12887.8	9737.65	18920.4	16829.3	13414	11957.6	11389.9	11050.6	9427.88	9076.86	19833.4	19118.8
AT1G29370.1	Kinase-related protein of unknown function (DUF1296)	0.671512	1.37979	192.63	5	2	15248.4	14008.4	3903.55	6977.66	2575.14	3195.92	4438.44	8092.62	4093.5	2693.2	5843.91	8110.83
AT3G54230.1	SUA - suppressor of abi3-5	0.671989	1.31109	33.54	1	1	643.048	760.83	712.151	648.337	1599.86	1096.91	1519.61	1509.83	2458.69	1480.22	88.6771	103.002
AT4G04670.1	Met-10+ like family protein / kelch repeat-containing protein	0.672992	1.07088	43.97	2	1	404.827	214.407	74.0659	174.345	504.417	711.072	118.863	344.787	604.166	592.704	275.587	294.673
AT3G28920.1	AtHB34, HB34, ZHD9 - homeobox protein 34	0.673538	1.03057	56.52	2	2	95971.6	102643	80005.7	73579.7	89784.6	77851	82939.5	82917.9	106540	112580	60419.6	59016.7
AT1G09850.1	XBCP3 - xylem bark cysteine peptidase 3	0.67358	1.04755	175.59	2	2	16270.8	12057.9	22499	18458.2	28632.2	22415.2	14189.1	18346.9	27058.3	32565.2	10480.1	12232
AT1G02930.1	ATGSTF6, GST1, ERD11, ATGSTF3, GSTF6, ATGST1 - glutathione S-transferase 6	0.675168	7.27758	51.91	1	1	361.033	932.719	2530.58	3099.62	0	0	6.58038	220.457	169.265	492.528	62.5785	0
AT3G06820.2	BRCC36B, AtBRCC36B - Mov34/MPN/PAD-1 family protein	0.675288	6.38999	25.48	1	1	358.347	198.97	226.257	199.152	1416.53	353.813	798	560.38	8473.24	7603.94	149.646	6.88034
AT5G55230.1;AT5G55230.2	ATMAP65-1, MAP65-1 - microtubule-associated proteins 65-1	0.675396	1.04365	129.93	2	2	26391.9	26380.8	31242.3	29424.4	26481.7	29373.3	23067.6	28636.9	48495.3	51622.2	12441.4	12420.6
AT3G57410.1	VLN3, ATVLN3 - villin 3	0.675638	1.06315	300.37	5	4	70596.1	63604.8	43838.7	46838.3	76324.7	68244.4	56351.5	59885.7	65183.9	58642	51739.4	55699.5
AT3G28760.1;AT3G28760.2	unknown protein	0.675721	1.61397	23.22	1	1	58.6959	156.987	713.12	45.4343	117.087	53.9484	23.4239	63.6649	186.379	0	917.779	657.187
AT5G05200.1	Protein kinase superfamily protein	0.676088	1.07698	101.08	2	2	3490.48	2501.42	3788.66	3747.15	5397.96	8834.84	7298.98	7461.31	3847.99	4190.91	2984.46	4113.86
AT4G30190.1	AHA2, PMA2, HA2 - H(+)-ATPase 2	0.676365	1.07825	810.81	12	1	17798.3	14562.2	24649.3	19493.3	11492.8	5788.77	20121.7	16579.2	7197.06	21299.1	19122.1	16804.3
AT1G06290.1	ACX3, ATACX3 - acyl-CoA oxidase 3	0.676427	1.01021	56.1	2	2	2252.32	2303.56	3323.87	3515.35	2315.11	3741.11	2188.1	1334.89	1533.72	2949.9	4384.96	4883.36
AT5G58330.1	lactate/malate dehydrogenase family protein	0.676755	1.02398	162.46	3	3	19121.3	18682.8	24920.1	20757.5	19556.8	20003.8	19414.4	21954.9	21739.4	29361.5	13761.7	13928.8
AT3G43190.1	SUS4, ATSUS4 - sucrose synthase 4	0.677153	1.04225	56.75	1	1	5051.51	6208.87	9111.87	6497.3	6889.86	11965.9	7612	7531.18	3010.54	4012.67	9523.65	12181.7
AT3G26740.1	CCL - CCR-like	0.67717	1.95312	25.48	1	1	3000.27	2876.62	110.361	578.869	18574.9	12252.4	18963	31568.4	19288	3203.74	4.61905	5.99211
AT1G25450.1	KCS5, CER60 - 3-ketoacyl-CoA synthase 5	0.67751	2.7796	23.03	1	1	649.135	575.762	250.228	282.498	960.888	594.275	2803.11	3025.8	2381.85	959.228	38.232	0
AT4G28760.1	Protein of unknown function (DUF3741)	0.679853	1.01019	22.94	1	1	4100.66	6458.56	4570.05	4677.27	3835	4434.22	3404.49	3768.93	2627.62	3502.66	5629.09	8859.88
AT3G03590.1	SWIB/MDM2 domain superfamily protein	0.680225	1.05055	22.93	1	1	2654.98	4120.89	3015.39	3842.37	923.361	996.111	2214.05	2583.93	2131.91	1375.84	4643.11	3390.42
AT1G15730.1	Cobalamin biosynthesis CobW-like protein	0.680965	1.04593	171.04	3	3	22037.2	19770.8	19202.4	19151	9716.72	9775.66	16676.9	15247.9	11978.3	16278.6	22112.4	21936.6
AT2G44050.1	COS1 - 6,7-dimethyl-8-ribityllumazine synthase / DMRL synthase / lumazine synthase / riboflavin synthase	0.681826	1.21371	82.79	1	1	2668.41	3534.94	3448.7	3507.93	1797.93	2454.96	3244.56	3386.65	1841.26	1503.82	5732.36	5425.6
AT2G39990.1	EIF2, AteIF3f, eIF3F - eukaryotic translation initiation factor 2	0.682434	1.03939	494.75	9	9	178218	152179	170831	151218	226828	199908	154977	157537	205550	199913	153141	167166
AT2G30490.1	ATC4H, C4H, CYP73A5, REF3 - cinnamate-4-hydroxylase	0.683182	1.13876	148.06	4	4	4055.88	4060.57	5712.14	4404.71	11174.8	12254	10273.7	10134.7	4371.98	4325.04	3782.82	3697.41
AT2G32590.1	unknown protein	0.683387	1.03634	32.03	1	1	7313.3	6686.41	10430.1	6513.42	6120.09	4565.54	6433.98	5803.76	7574.06	9466.47	7152.87	6710.51
AT3G63460.1;AT3G63460.3	transducin family protein / WD-40 repeat family protein	0.683396	1.03876	979.82	13	13	744877	713161	912542	742098	1.10437e+06	881719	1.05e+06	1.08082e+06	779272	842419	779644	764233
AT2G37230.1	Tetratricopeptide repeat (TPR)-like superfamily protein	0.684782	1.04349	33.95	1	1	11499.4	8498.92	8571.66	8310.16	30860.6	31823.7	18042.3	20267.3	24108.8	24378.5	8463.96	8634.3
AT1G61570.1	TIM13 - translocase of the inner mitochondrial membrane 13	0.685653	1.04375	105.41	1	1	11554.3	11099.8	17154.4	12352.9	11384.4	8307.36	9416.21	10226.2	12127.5	14209.1	14482.6	14534.7
AT5G14740.1;AT5G14740.3	CA2, CA18, BETA CA2 - carbonic anhydrase 2	0.685877	1.07166	1027.59	11	5	561121	576648	796531	646826	466485	488080	554159	563170	464798	505923	877315	823687
AT4G23670.1	Polyketide cyclase/dehydrase and lipid transport superfamily protein	0.686621	1.06177	69.01	1	1	5438.06	5990.54	8737.82	7041.24	6115.36	7943.45	6650.94	6122.01	5924.4	5946.1	9970.7	9201.44
AT1G08250.1	ADT6 - arogenate dehydratase 6	0.68721	1.03243	216.08	2	2	33583.9	31992.4	46972.6	33339	25958.8	23696.9	21946.9	22182.1	22754.5	24163.7	52399.5	45955.2
AT2G41740.1	VLN2, ATVLN2 - villin 2	0.687361	1.02516	799.85	11	10	185668	184351	184981	163605	304077	288346	205734	216753	222354	281065	205819	212290
AT1G71830.1;AT4G33430.1	SERK1, ATSERK1 - somatic embryogenesis receptor-like kinase 1	0.687803	1.09548	32.57	1	1	1716.07	1429.56	2183.32	1819.82	841.609	1465.87	1701.23	1562.85	1362.46	1141.15	1632.89	1231.44
AT4G16180.2	unknown protein	0.688201	1.23141	24.55	1	1	379.656	367.989	1411.28	1141.91	404.404	572.276	834.506	795.143	297.299	426.495	436.366	683.863
AT5G48630.2	Cyclin family protein	0.689532	1.30067	28.06	1	1	9602.22	11499.6	13024.2	13130.4	8452.36	7984.27	17205.9	15670.8	19709.7	20282.1	4270.44	5704.72
AT1G05320.1	unknown protein	0.689669	1.20084	20.95	1	1	1466.58	1576.51	3375.52	2696.27	4296.97	1092.41	1890.76	1076.14	2353.54	3179.66	6739.62	2177.59
AT1G57720.1	Translation elongation factor EF1B, gamma chain	0.690391	1.0776	207.28	5	3	110106	120796	130434	142669	69220.3	80676.6	103789	113662	73004	84271	118317	113768
AT5G50920.1	CLPC, ATHSP93-V, HSP93-V, DCA1, CLPC1 - CLPC homologue 1	0.692444	1.02469	2038.5	30	10	340561	320320	360732	336369	298265	273015	265952	273293	325385	367392	315570	335190
AT5G16715.1	EMB2247 - ATP binding;valine-tRNA ligases;aminoacyl-tRNA ligases;nucleotide binding;ATP binding;aminoacyl-tRNA ligases	0.694771	1.14166	61.6	2	2	6651.17	10129.3	8735.95	8192.33	3656.01	3664.08	6752.95	4854.06	4462.51	4429	7579.24	7860.19
AT3G58220.1;AT3G58220.2	TRAF-like family protein	0.694901	1.1683	22.69	1	1	1689.88	2293.22	2876.49	2689.8	1034.26	1553.79	3192.05	3055.85	2628.13	3161.62	1119.01	1023.46
AT4G19710.1	AK-HSDH II, AK-HSDH - aspartate kinase-homoserine dehydrogenase ii	0.695097	1.09168	403.48	8	3	11397.6	10697.6	26039.2	12964.3	14610.8	11798.7	7589.75	12275.7	12329.3	12898.9	18182.5	16883
AT1G65110.1	Ubiquitin carboxyl-terminal hydrolase-related protein	0.696659	1.16246	20.1	1	1	1008.52	1677.51	3523.63	2447.87	1580.41	1314.06	1947.55	1587.76	1815.86	1086.32	1665.29	1834.76
AT5G63510.1;AT3G48680.1	GAMMA CAL1 - gamma carbonic anhydrase like 1	0.696939	1.04407	80.95	2	2	7097.32	6616.42	11206.5	10147.3	6471.46	6463.78	9454.77	6389.63	6739.74	7488.68	10125	9920.53
AT1G30600.1	Subtilase family protein	0.697719	1.03326	27	1	1	26340.7	28313	35052.1	28399.2	18422.8	26265.7	24179.3	27227.9	17383.3	15784.7	39341	33637.7
AT3G46740.1	TOC75-III, MAR1 - translocon at the outer envelope membrane of chloroplasts 75-III	0.698038	1.11931	130.71	2	2	8526.44	9488.43	7628.27	7769.39	26382.4	24893.7	19096.1	19161.5	14903.4	14635.6	4127.84	3736.95
AT5G15210.1	ATHB30, ZFHD3, HB30, ZHD8 - homeobox protein 30	0.698043	1.09828	33.94	1	1	17480.8	19345.9	17453.1	18134.8	9685.54	8210.33	8637.81	13242.4	16838.5	19764.3	11913.4	11832.8
AT1G20450.2;AT1G20450.1	LTI29, LTI45, ERD10 - Dehydrin family protein	0.698103	1.30024	564.8	11	11	509778	442317	94501.3	145352	466959	356773	214962	346542	298586	151433	266859	271855
AT3G57090.1	BIGYIN, FIS1A - Tetratricopeptide repeat (TPR)-like superfamily protein	0.698255	1.04039	21.96	1	1	1178.49	1847.75	3130.77	3488.92	3042.09	3547.27	1994.37	3000.91	694.84	1648.41	4530.43	3736.1
AT1G78900.1	VHA-A - vacuolar ATP synthase subunit A	0.698456	1.03862	3463.64	47	43	2.95646e+06	2.95806e+06	4.01497e+06	3.35615e+06	2.75123e+06	2.60838e+06	2.86001e+06	2.7654e+06	2.83574e+06	3.05901e+06	4.03241e+06	3.81279e+06
AT1G67930.1	Golgi transport complex protein-related	0.699257	1.19209	253.62	6	6	12036.5	11726.4	20379.1	17831.6	35502	35559.6	18274.6	23716	19173.2	15563.7	18111.6	16759.2
AT4G11740.1	SAY1 - Ubiquitin-like superfamily protein	0.701512	1.00822	1339.72	24	24	3.25872e+06	3.07877e+06	2.41748e+06	2.25871e+06	2.76813e+06	2.62123e+06	3.07621e+06	3.13247e+06	3.77852e+06	3.44795e+06	1.41719e+06	1.41705e+06
AT4G16450.1	unknown protein	0.702444	1.21194	87.02	2	2	14190	17641	14583.1	16473.9	55522.7	29669.9	25465.9	16728.6	44670.2	65713.5	14093	12794.1
AT1G31780.1	unknown protein	0.702585	1.03483	94.9	2	2	5481.72	5097.46	8970.4	7097.57	5552.25	7039.72	7842.77	6468.94	4212.87	3331.57	8673.05	7389.11
AT1G69960.1	PP2A - serine/threonine protein phosphatase 2A	0.702822	1.0804	191.78	3	1	4641.41	3429.8	3437.44	3170.98	6869.45	7443.87	4726.92	5117.27	7231.78	7617.12	3375.62	3255.37
AT4G09620.1	Mitochondrial transcription termination factor family protein	0.702904	1.01364	154.33	2	2	10260.1	11869	29087.4	23188.7	14972.3	15130.4	13274.7	15440.6	18598	20706.6	17510.5	20402.7
AT5G41940.1	Ypt/Rab-GAP domain of gyp1p superfamily protein	0.703777	1.44675	100.79	1	1	2311.23	2375.59	1753.85	854.552	20800.3	11594	5992.26	8943.2	6417.55	5219.26	407.602	453.644
AT5G28840.1	GME - GDP-D-mannose 3',5'-epimerase	0.705128	1.07376	53.92	1	1	5770.07	6702.97	5794.17	6340.43	4304.51	4313.63	5778.29	5872.65	4144.39	4236.79	7951.25	7693.07
AT1G02130.1	ATRAB1B, ARA5, ARA-5, ATRABD2A, RABD2A, RA-5 - RAS 5	0.705374	1.02385	96.47	1	1	15548.4	14595.6	30249.1	22046.3	16471.1	17746.6	17883.5	18983.3	16650.8	19230.4	23293.2	23398.3
AT5G25980.1;AT5G25980.2	TGG2, BGLU37 - glucoside glucohydrolase 2	0.706664	1.04546	233.7	4	4	36684.9	39656.1	70057.3	46979.6	30050.8	29430.8	34956.2	36463.1	34262.2	42665.4	62250.9	53756.6
AT3G06930.1	ATPRMT4B, PRMT4B - protein arginine methyltransferase 4B	0.706734	1.05739	485.9	10	6	46660.3	54046.4	61881.3	60142.4	53382.5	52891.8	51621.5	53517.7	45591.5	47263.9	76023.8	73869.3
AT1G34430.1	EMB3003 - 2-oxoacid dehydrogenases acyltransferase family protein	0.706827	1.04505	191.68	4	2	20916.5	22059.2	24539.3	19160.3	14228.1	14169.1	19549.8	17566.7	11843.5	12925.6	25839.9	22386.4
ATCG00480.1	ATPB, PB - ATP synthase subunit beta	0.707514	1.03863	2831.96	37	33	9.59267e+06	8.98248e+06	7.86581e+06	6.76834e+06	5.7028e+06	5.16105e+06	6.93677e+06	6.82697e+06	6.56365e+06	6.44928e+06	9.75404e+06	9.2452e+06
AT2G20760.1	Clathrin light chain protein	0.708426	4.1334	64.71	1	1	104.414	173.43	101.964	53.3623	221.917	370.6	136.966	31.5709	2381.23	1571.18	76.1635	42.4643
AT2G13680.1	CALS5, GLS2, ATGSL02 - callose synthase 5	0.709078	1.08538	21.11	1	1	576.205	580.366	1389.74	806.472	1223.74	1459.33	1374.67	1547.28	600.868	531.886	895.332	611.012
AT4G24930.1	thylakoid lumenal 17.9 kDa protein, chloroplast	0.709506	1.04624	157.91	3	3	179456	186165	182666	151232	117540	124192	121364	116957	139752	155404	181181	184995
AT3G07020.1	UDP-Glycosyltransferase superfamily protein	0.709683	1.12425	40.5	1	1	13372	14606.8	7072.24	11966.5	18286.7	17122.1	19899.8	18408.8	16881.5	21111.1	8060.45	8305.88
AT3G53420.1	PIP2A, PIP2, PIP2;1 - plasma membrane intrinsic protein 2A	0.711113	3.06463	77.39	2	1	3381.71	1416.93	1925.27	1102.46	36773.9	29649.4	4656.98	5475.39	6358.87	3418.47	1597.38	2720.86
AT5G52190.1	Sugar isomerase (SIS) family protein	0.712938	1.47259	56.4	2	2	739.124	563.828	1007.8	394.785	13236.8	9561	6087.76	7527.28	12064.7	11505.8	185.38	184.919
AT3G55480.2	PAT2 - protein affected traf&#64257;cking 2	0.713203	1.02014	29.52	1	1	14183.8	17357.9	15624.1	9819.73	21898.8	25027.2	18533.9	21654.8	15557.5	19076.3	16140.5	15041
AT5G21170.1;AT5G21170.2	AKINBETA1 - 5'-AMP-activated protein kinase beta-2 subunit protein	0.713451	1.26491	88.66	2	2	24308.7	23072.8	13576.8	14977.7	4796.98	6760.85	13166.1	12876.9	13727.6	12211.9	5813.19	11374.1
AT3G07160.1	ATGSL10, gsl10, CALS9 - glucan synthase-like 10	0.713801	1.05538	24.71	1	1	1115.73	500.925	5764.09	3395.52	1792.67	1071.79	972.398	1474.13	1786.74	4104.92	1868.53	2718.29
AT3G57890.1;AT3G57890.2	Tubulin binding cofactor C domain-containing protein	0.714181	1.0452	201.16	5	5	27907.5	28871	30635.9	27095.1	20811.9	19101.2	22932	24476.5	23090.3	23281.2	28076.5	25887.8
AT1G70410.1;AT1G23730.1;AT1G70410.2	ATBCA4, BCA4, CA4 - beta carbonic anhydrase 4	0.714209	1.05063	331.81	6	5	76517.8	77329.4	116312	106637	103921	105246	107807	101579	80410.3	75421.1	128152	122259
AT1G13980.1	GN, VAN7, EMB30 - sec7 domain-containing protein	0.714333	1.05602	36.59	1	1	3904.72	4829.66	4524.06	5169.71	6334.24	7619.34	5496.46	6584.63	3192.08	5227.6	4678.2	5485.09
AT5G02280.1	SNARE-like superfamily protein	0.71567	1.04	167.24	3	3	60614.1	63506	76196.6	78823.6	86525.3	97851.1	80165.7	74809.2	56879	58600.8	89036	86198
AT5G63490.1;AT5G50530.1	CBS / octicosapeptide/Phox/Bemp1 (PB1) domains-containing protein	0.716475	1.01094	180.09	3	3	18926.5	20856.9	23210.4	20617.5	20185.1	22080.9	21275.5	20882.1	25282.7	29692.1	13860.3	13521.8
AT1G17360.1	unknown protein	0.71744	1.07964	20.32	1	1	1930.35	3385.87	1202.83	1726.83	651.653	1320.27	2163.07	2295.84	2628.08	1211.64	465.599	699.823
AT1G26460.1	Tetratricopeptide repeat (TPR)-like superfamily protein	0.717472	1.01456	106.5	2	2	29625	30264.2	34577.9	30472.3	27406.2	29760.8	27927.9	27854.2	17934.2	27280.2	38934.6	39561.9
AT3G49240.1	emb1796 - Pentatricopeptide repeat (PPR) superfamily protein	0.718293	1.00238	119.85	2	2	14842.5	15072.6	25146.3	24129.1	9060.89	9223.17	13964.1	15205.2	13630.1	15685.1	20403.4	18818.7
AT4G26970.1	ACO2 - aconitase 2	0.71853	1.01	22.26	1	1	5906.85	3802.83	5012.08	5399.37	4966.91	3046.13	5191.61	4443.09	3715.12	1499.7	7529.35	5476.72
AT5G65685.1	UDP-Glycosyltransferase superfamily protein	0.718774	1.03274	204.14	6	5	22704.7	22595.3	36020.5	32596.5	15275.5	14908.7	19198.3	20603.9	24054.1	20942	34057.6	29962.6
AT4G13200.1	unknown protein	0.720745	1.09549	108.4	2	2	13361.1	13978.2	7777.57	8927.89	22600.3	15490.1	15069.6	17449.6	19993.8	20735.8	7774.62	8955.25
AT1G51420.1	ATSPP1, SPP1 - sucrose-phosphatase 1	0.721147	2.47303	27.54	1	1	0	78.2424	242.673	164.882	650.945	1108.29	156.13	0	2040.85	2664.53	419.714	270.8
AT3G12390.1	Nascent polypeptide-associated complex (NAC), alpha subunit family protein	0.72232	3.13611	291.75	4	2	19453.1	8909.13	5169.51	5961.01	9830.22	13300.1	51720.9	47661.7	40482.7	54338.8	520.791	1667.4
AT1G49760.1	PAB8, PABP8 - poly(A) binding protein 8	0.722503	1.01895	29.72	1	1	2048.71	3859.61	3025.16	2788.01	946.262	826.669	2124.8	1388.48	1381.02	2588.93	3562.14	2704.8
AT3G18890.1	NAD(P)-binding Rossmann-fold superfamily protein	0.72438	1.09032	93.72	3	3	30697.6	30528.8	32587.2	28216.3	19674.1	14550	23140.4	23996.1	22594.7	24404.5	25233.2	23941
AT1G17940.1	Endosomal targeting BRO1-like domain-containing protein	0.724547	1.08822	23.55	1	1	4194.56	4172.26	3368.48	3349.24	8124.23	7479.86	5908.82	7187.25	6928.77	7247.82	3171.57	2951.85
AT5G57100.1	Nucleotide/sugar transporter family protein	0.724829	1.02818	23.99	1	1	27610	23278.4	35728.5	31518.2	31379.7	20833.2	33755.4	27508.8	42653.9	24832.8	17371.8	19555.9
AT5G49015.1	Expressed protein	0.724887	1.0746	21.36	1	1	5529.25	4972.31	884.566	2683.99	8482.25	6878.21	6076.63	13714.9	7043.67	3337.39	632.659	820.898
AT5G59090.2;AT5G58830.1;AT5G59120.1	ATSBT4.12, SBT4.12 - subtilase 4.12	0.724894	1.1118	21.63	1	1	326.707	523.104	177.764	509.057	97.3468	328.37	330.159	456.959	69.4588	36.8286	441.892	846.446
AT4G12060.1	Double Clp-N motif protein	0.725161	1.29927	138.77	2	2	3013.51	2524.66	5330.89	2805.96	2323.64	2028.35	2369.59	1693.09	1656.65	2900.04	7145	7657.53
AT5G61790.1	CNX1, ATCNX1 - calnexin 1	0.726042	1.01495	295.77	5	4	430872	452218	392973	321834	484758	480864	500458	493854	542550	669813	200692	194470
AT4G17160.1	ATRAB2B, ATRABB1A, RABB1a - RAB GTPase homolog B1A	0.726295	1.12677	28.55	1	1	2190.73	2681.61	1324.4	1251.83	498.582	560.718	1014.47	1398.03	2956.24	2672.68	568.312	976.666
AT5G41190.1	unknown protein	0.726783	2.11648	26.58	1	1	2609.64	1818.41	2326.63	2262.16	1565.5	1907.09	5093.68	5634.25	8322.6	6561.87	385.144	436.127
AT3G56640.1	SEC15A - exocyst complex component sec15A	0.727752	1.28656	24.5	1	1	10693.3	11419.4	17058.5	9635.08	2183.4	5075.33	6419.14	3904.5	6328.76	6823.21	10842.7	9259.17
AT1G80500.1	SNARE-like superfamily protein	0.72777	1.13347	145.1	2	2	23151.1	20933	28748.3	26222.7	55477.5	52849.1	38103.2	37036.4	31025.4	32204.1	21361.4	23231.7
AT3G50380.1	Protein of unknown function (DUF1162)	0.728015	1.05901	47.45	2	1	8653.73	11223.5	4746.49	6022.86	2465.89	4643.33	8415.33	10098.3	3419.11	4131.27	6308.56	7611.28
AT5G35430.1	Tetratricopeptide repeat (TPR)-like superfamily protein	0.728039	1.02012	84.81	2	2	6501.43	5573.7	11021.5	8391.42	7824.28	7341.6	7823.97	8486.74	6801.12	8039.19	7174.51	9266.92
AT5G11020.1	Protein kinase superfamily protein	0.729507	1.53188	40.33	2	2	829.963	866.892	1679.87	2625.98	5659.3	8138.76	865.894	1781.69	3194.8	3344.68	1916.04	1822.71
AT5G57710.1	Double Clp-N motif-containing P-loop nucleoside triphosphate hydrolases superfamily protein	0.730957	1.50277	27.57	1	1	0	0	0	0	488.773	102.386	265.36	0	64.7675	63.2529	0	0
AT1G49970.1	CLPR1, NCLPP5, SVR2 - CLP protease proteolytic subunit 1	0.731113	1.03593	468.77	6	6	121698	137258	134554	145358	143866	137023	127419	124823	121898	129833	171312	173929
AT5G51550.1	EXL3 - EXORDIUM like 3	0.731247	1.05358	28.46	1	1	6125.89	5873.95	10485.1	10193.1	5957.42	5103.72	6483.19	4790.87	6862.39	8598.54	11002	8345.71
AT2G20360.1	NAD(P)-binding Rossmann-fold superfamily protein	0.731261	1.03681	164.05	3	3	93439.3	78312.2	92502.4	76337.7	66219.8	60993	87002.8	75661.5	85052.1	77116.8	58551.8	67812.9
AT5G58590.1	RANBP1 - RAN binding protein 1	0.733231	1.94321	40.11	1	1	7479.82	6429.41	5293.4	5156.74	15543.5	12039.3	18474	24902.7	25478.9	28865.5	1585.7	1627.91
AT2G19940.1	oxidoreductases, acting on the aldehyde or oxo group of donors, NAD or NADP as acceptor;copper ion binding	0.733317	1.12048	98.71	2	2	3401.37	3819.73	3461.31	3353.51	2399.81	2503.87	2831.73	3422.3	2279.73	2156.58	5391.79	5139.29
ATCG00420.1	NDHJ - NADH dehydrogenase subunit J	0.734523	1.02352	287.16	4	4	35950.9	41282.8	85751.7	69327.8	53785	51409.4	45504.9	45530.2	61159.8	72451.7	61249.3	59549.1
AT2G44640.1	unknown protein	0.734693	1.10883	113.4	2	2	6881.85	7571.77	9572.84	10191.3	15853.1	17403.3	13521.4	11345.1	7874.91	7583.25	10503.3	10023.6
AT2G30060.1	Pleckstrin homology (PH) domain superfamily protein	0.735181	1.98378	98.78	1	1	13147.6	12118.7	6733.84	6022.65	37946.9	24289.6	38362.2	47448.7	55711.5	52932.2	2294.91	2143.3
AT5G30510.1	RPS1, ARRPS1 - ribosomal protein S1	0.735583	1.0107	190.28	2	2	52605.8	54924.4	61295.7	40335.5	26337.4	25027.3	37839.8	40235.6	39708.5	40426.3	56450.9	48654
AT3G48560.1	CSR1, ALS, AHAS, TZP5, IMR1 - chlorsulfuron/imidazolinone resistant 1	0.735977	1.06919	316.17	7	7	26431.7	28447.6	17712.2	19172.7	14584.8	14582.8	16040.7	15894.2	22235.9	25540	15779.9	17615.5
AT5G01400.1	ESP4 - HEAT repeat-containing protein	0.735996	1.96154	21.73	1	1	1317.76	1079	0	366.192	2190.68	1986.62	709.836	1139.63	737.04	255.225	338.813	357.618
AT2G27790.1	RNA-binding (RRM/RBD/RNP motifs) family protein	0.736106	1.03443	30.88	1	1	618.027	833.466	1030.18	1483.03	1511.16	1592.41	1117.18	1459.23	739.138	363.988	1246.18	1907.29
[truncated: 364 more rows]
