# Supplementary material for: Sustained mitogen-activated protein kinase activation reprograms defense metabolism and phosphoprotein profile in Arabidopsis thaliana
Source: Front Plant Sci. 2014 Oct 20;5:554. doi: 10.3389/fpls.2014.00554 (PMC4202796; doi:10.3389/fpls.2014.00554)
Supplement: Supplementary file 3 [file Presentation3.ZIP › SUPPTAB_S12 Differentially regulated proteins seven hours after DEX treatment and PAPE enrichment.xlsx]

## Sheet: upregulated in DD (active MKK5)
Table S12A. Differentially up-regulated proteins seven hours after DEX treatment and PAPE enrichment (*proteins in light grey fonts lack SP/TP motifs and are NOT MAPK substrates)										Normalized abundance
	p, p-value/f, fold/conf, confidence/quant, quantitation									DD						KR
Protein code	Description	Anova (p)	Max f change	Conf score	SP-Motif	TP-Motif	Peptide count	Peptides used for quant	Additional accession	replicate 1	replicate 2	replicate 3	replicate 4	replicate 5	replicate 6	replicate 1	replicate 2	replicate 3	replicate 4	replicate 5	replicate 6
AT1G02920.1	ATGSTF7, GST11, ATGSTF8, GSTF7, ATGST11 - glutathione S-transferase 7	1.07958e-12	17.9995	136.06	0	1	3	2	AT1G02930.1	277818	306691	303113	342904	262559	277861	14252.1	14431.8	19490.3	15797.2	18874.8	15542.5
AT5G24110.1	WRKY30, ATWRKY30 - WRKY DNA-binding protein 30	1.64013e-11	70.551	118.33	3	1	3	3		97693.5	98522.8	71534	70053.6	102440	101868	877.847	1109.22	1210.59	1223.29	1295.5	1967.54
AT5G51070.1	ERD1, CLPD, SAG15 - Clp ATPase	4.81091e-11	4.0095	2123.77	3	2	39	39		2.94844e+06	3.07835e+06	3.61544e+06	3.81905e+06	3.36642e+06	3.39022e+06	892020	859358	899218	803519	824283	764114
AT1G21130.1	O-methyltransferase family protein	5.35565e-11	11.0546	160.84	1	3	4	4	AT1G21130.2	124613	113221	82489.1	94928.4	107991	108762	9537.94	10860.5	11253.2	9092.71	7713.39	8713.5
AT2G26560.1	PLP2, PLA IIA, PLA2A - phospholipase A 2A	4.87068e-09	3.46947	585.55	3	1	7	7		661395	768494	850023	861035	890760	961392	275109	246788	242229	249313	217774	207943
AT2G02010.1	GAD4 - glutamate decarboxylase 4	6.19318e-09	6.72893	502.98	0	2	8	5	AT5G17330.1	203412	264070	227210	242249	249852	255564	21744.3	37253.8	37313.7	34784.4	39193.4	44062.1
AT2G34500.1	CYP710A1 - cytochrome P450, family 710, subfamily A, polypeptide 1	2.1915e-08	3.65771	25.04	2	1	1	1		39996.4	28138.3	35378.8	32670.8	37826.1	36584.7	7374.38	8671.67	9992.33	9428.87	10422.1	11686.2
AT2G38470.1	WRKY33, ATWRKY33 - WRKY DNA-binding protein 33	1.31951e-07	4.22823	423.36	5	0	7	7	AT3G01080.1	505225	525678	439269	420283	469227	508061	88165.3	83697.7	106377	99539.1	137146	163312
AT2G41100.1	TCH3, ATCAL4 - Calcium-binding EF hand family protein	1.37298e-07	3.91044	80.49	1	0	2	2	AT2G41100.2	32254.6	26375.6	39393.3	41683.3	32459	36597.3	8635.12	8132.94	8879.24	10945.8	10481.9	6311.15
AT5G49570.1	AtPNG1, PNG1 - peptide-N-glycanase 1	3.53738e-07	2.33044	149.32	0	1	3	3		77961.1	67846.5	89800.3	84079.2	73881.8	77535.6	36137.3	28520.6	29193.9	30247.8	37754.6	40298.5
AT5G37600.1	ATGSR1, GLN1;1, GSR 1, ATGLN1;1 - glutamine synthase clone R1	5.052e-07	4.15895	286.24	0	1	7	2	AT3G17820.1;AT5G16570.1	141695	117738	144055	105939	133052	120838	43460.1	36467	32936.7	27119.8	19626.5	23925.8
AT4G32285.1	ENTH/ANTH/VHS superfamily protein	1.03973e-06	3.74731	128.76	3	3	3	3	AT2G25430.1	102158	81316.5	62616.2	63655.6	85444.3	88146.2	22373.2	25712.3	25263.1	24677.7	14713.1	16243.2
AT5G10360.1	EMB3010, RPS6B - Ribosomal protein S6e	3.94629e-06	2.80243	149.88	1	3	3	1		38624.7	28980.2	43617.9	37632.1	33755.8	24297.6	10156.7	13124.5	10653.9	10473.8	15740.9	13682
AT1G62300.1	WRKY6, ATWRKY6 - WRKY family transcription factor	4.62838e-06	37.9603	125.02	3	1	2	2		85785.6	83293.6	58215.4	48876.7	55338.4	69865.5	1329.13	206.143	883.031	792.019	3274.3	4088.93
AT4G38550.1	Arabidopsis phospholipase-like protein (PEARLI 4) family	5.97086e-06	2.42371	698.6	16	9	19	19		1.21251e+06	1.14279e+06	953427	934969	1.21734e+06	1.25022e+06	392837	347614	439163	409720	584339	595327
AT4G22690.1	CYP706A1 - cytochrome P450, family 706, subfamily A, polypeptide 1	1.2153e-05	2.87036	950.44	4	1	15	15		640502	711898	526382	572246	783396	830865	308410	304690	238954	233323	165598	165323
AT5G20190.1	Tetratricopeptide repeat (TPR)-like superfamily protein	1.30129e-05	2.23282	293.89	5	1	4	4		189511	152306	128774	108353	134902	134407	47912.5	55136.9	67612	73087.8	68737.9	67414.6
AT3G51160.1	MUR1, MUR_1, GMD2 - NAD(P)-binding Rossmann-fold superfamily protein	1.32565e-05	2.8988	269.68	2	2	6	6	AT5G66280.1	201256	192073	315372	282875	242755	230269	114527	101550	83974.7	86342.6	55919.3	62929.4
AT4G31700.1	RPS6, RPS6A - ribosomal protein S6	1.83237e-05	2.56289	193.19	1	3	6	4	AT5G10360.2	82056.6	72812.2	92255.3	71555.7	83748.1	94645.4	27360.3	20050.4	32205	28806.3	41354.1	44174
AT1G25450.1	KCS5, CER60 - 3-ketoacyl-CoA synthase 5	2.66808e-05	6.10335	24.79	1	4	1	1		99240.4	47937.8	151066	149276	100666	77331.7	30524.3	23450.7	11866.8	10784.2	11109	14752.5
AT5G05730.2	ASA1 - anthranilate synthase alpha subunit 1	3.91301e-05	2.84338	117.73	3	1	3	3		43443.1	44957.8	55468.6	51708.4	48428	51743.1	10419.3	15401.1	12635.6	15633.2	31332.5	18591.5
AT2G23900.1	Pectin lyase-like superfamily protein	6.37879e-05	2.76771	27.94	3	1	1	1		37217	35638.9	34444.9	44885.3	34686.3	54019.3	16511.7	16799.5	18529.9	16272.5	11490.2	7432.71
AT3G60240.2	EIF4G, CUM2 - eukaryotic translation initiation factor 4G	6.38116e-05	2.59124	53.95	14	11	2	2		28743.1	26331.4	15259.7	18946.6	24316.1	28507.8	12364	11035.8	7893.68	9755.66	6690.92	7100.37
AT3G46530.1	RPP13 - NB-ARC domain-containing disease resistance protein	7.5931e-05	6.42118	22.84	0	2	1	1		65340.4	73534.3	98420.2	93965.9	90922	102235	19060.7	21943.4	15177.1	16272.1	3313.78	5902.88
AT1G55450.1	S-adenosyl-L-methionine-dependent methyltransferases superfamily protein	7.70193e-05	4.05282	177.27	1	2	4	4	AT1G55450.2;AT3G54150.1	77507.4	90178.1	65880.7	74185.9	103413	96371.6	28411.6	32258	24500.7	20918.5	10520.9	8620.9
AT2G32240.1	unknown protein	8.69859e-05	2.55464	233.45	1	1	5	5		191492	239653	175787	185282	151791	201378	51549.6	46521.3	68662.3	70926.1	115998	94697
AT2G40000.1	HSPRO2, ATHSPRO2 - ortholog of sugar beet HS1 PRO-1 2	9.55098e-05	3.39269	130.84	3	0	3	3		57344.8	60683.1	41291	62291.1	55982.3	64073.4	21135.9	22144.2	14096.3	11927.6	24507.3	6895.32
AT1G28280.1	VQ motif-containing protein	0.000121861	14.0093	173.58	8	4	3	3		111458	150119	72193	92648.9	106756	135043	2776.51	658.268	6428.18	9787.38	13191.2	14856.7
AT5G60600.1	GCPE, ISPG, CSB3, CLB4, HDS - 4-hydroxy-3-methylbut-2-enyl diphosphate synthase	0.000144563	4.23562	20.77	3	1	1	1		84355	62438.3	127202	121949	49187.8	39087.8	14166.6	20025.9	30446.2	20649.8	16209.4	12823
AT5G44070.1	CAD1, ARA8, ATPCS1, PCS1 - phytochelatin synthase 1 (PCS1)	0.000149228	2.26792	72.21	3	0	2	2		36111.8	40292.2	22766.1	34255.2	30806.9	31331.2	17216.9	18807.5	13918.9	15262.9	8395.33	12628.8
AT1G59870.1	PEN3, PDR8, ATPDR8, ABCG36, ATABCG36 - ABC-2 and Plant PDR ABC-type transporter family protein	0.000175566	2.47521	625.47	3	2	12	12	AT1G15520.1;AT1G15210.1;AT2G26910.1;AT3G16340.1;AT1G66950.1	412075	426231	290135	330026	481809	509092	220027	251275	133871	145067	132324	106997
AT2G32700.1	LUH - LEUNIG_homolog	0.000245392	2.05484	43.61	7	3	1	1		18548.1	18342	20917.8	20336.6	23224	19745.6	10950.6	10845.7	13592.9	10915.5	6050.65	6585.57
AT4G11850.1	PLDGAMMA1, MEE54 - phospholipase D gamma 1	0.000268178	2.14653	85.28	1	2	2	2		16826.9	13237.9	16354.6	12518.2	18227.3	12244.4	9678.82	8797.51	5390.77	6387.9	4221.43	7176.65
AT3G13460.1	ECT2 - evolutionarily conserved C-terminal region 2	0.000297942	2.32732	84.76	4	3	2	2	AT1G55500.1;AT3G13460.2;AT3G13460.3	16742.1	16921.5	23876.9	28137.9	19771.7	20766.9	14143.4	11207	5769.33	6954.69	6766.88	9391.35
AT2G39460.1	ATRPL23A, RPL23A, RPL23AA - ribosomal protein L23AA	0.000387866	2.62889	335.89	1	2	6	6	AT3G55280.1	3.91637e+06	3.91283e+06	5.78296e+06	6.65566e+06	2.50335e+06	2.82973e+06	1.44981e+06	1.73088e+06	1.9445e+06	1.96903e+06	1.46517e+06	1.17891e+06
AT5G58310.1	ATMES18, MES18 - methyl esterase 18	0.000441352	2.00518	61.06	2	0	1	1		93259.2	109282	126933	91226.3	109713	107204	53787.9	72803.3	71992.3	48287.5	32025.9	39087.8
AT5G11670.1	ATNADP-ME2, NADP-ME2 - NADP-malic enzyme 2	0.00044656	2.76662	141.69	2	3	3	3	AT5G25880.1	111686	117454	127907	151830	144486	133660	49502	55951.6	63389.9	70741.5	23546.8	21339.3
AT1G54380.1	spliceosome protein-related	0.00077053	3.22639	33.78	0	3	1	1		22003.9	51914.3	19167	33086.5	12602.1	41723.4	11649.1	10364.1	9510.59	8461.52	7721.6	8237.08
AT2G27860.1	AXS1 - UDP-D-apiose/UDP-D-xylose synthase 1	0.00102752	2.72968	53.47	2	2	1	1		9662.73	8615.64	6655.12	5886.78	6520.77	8393.7	4466.88	3458.67	3788.3	1938.46	2109.73	992.585
AT3G48310.1	CYP71A22 - cytochrome P450, family 71, subfamily A, polypeptide 22	0.00116758	3.77561	25.17	1	1	1	1		10531.3	7542.57	10419.3	12477	11628.3	6449.84	4349.58	2394.4	2346.46	4534.99	1461.36	552.635
AT2G20030.1	RING/U-box superfamily protein	0.00123928	2.41783	27.22	2	0	1	1		30413	30902	29431.9	28405	32552.4	44809.9	11627.1	10597.7	6943.31	7418.91	25042.4	19647.5
AT2G24050.1	eIFiso4G2 - MIF4G domain-containing protein / MA3 domain-containing protein	0.00140444	2.14626	52.72	3	3	1	1		7523.7	6940.14	10352.3	9924.95	8274.41	8339.35	3664.54	4828.92	7084.93	3151.14	3297.19	1900.92
AT2G41430.1	ERD15, LSR1, CID1 - dehydration-induced protein (ERD15)	0.00145752	2.26142	107.73	2	0	2	2	AT2G41430.3	370353	371787	298164	339862	347835	344437	90476.3	88106.5	106872	104625	276314	250038
AT1G03120.1	ATRAB28, RAB28 - responsive to abscisic acid 28	0.00230968	2.36326	21.73	1	1	1	1		110751	136558	84701.7	84850.8	96566.3	117779	69632.7	69681.9	44584.3	32796.7	34035.7	16360.3
AT1G13960.1	WRKY4 - WRKY DNA-binding protein 4	0.00265841	2.1531	26.38	6	1	1	1		8180.25	7547.86	4919.24	4135.45	4491.58	5083.77	2097.09	3159.53	2866.14	4102.23	1273.28	2459.29
AT1G78850.1	D-mannose binding lectin protein with Apple-like carbohydrate-binding domain	0.00272	7.87706	113.21	5	2	2	2	AT1G78860.1	20597.3	13489.6	15885.6	23620.9	23110.1	27029.2	6772.88	1563.27	3261.23	444.265	3598.1	68.2358
AT1G22870.1	Protein kinase family protein with ARM repeat domain	0.00281057	37.8051	28.82	3	3	1	1		24973	20214.4	22197.1	23553.2	10329.5	20601.5	736.611	654.22	6.99765	814.139	0	1011.64
AT3G28140.1	RNA ligase/cyclic nucleotide phosphodiesterase family protein	0.00331055	3.73405	29.29	2	1	1	1		2757.98	1905.06	5416.86	3896.51	2995.55	3197.48	935.917	199.812	596.829	217.508	1974.06	1477.37
AT4G02520.1	ATGSTF2, ATPM24.1, ATPM24, GST2, GSTF2 - glutathione S-transferase PHI 2	0.00350506	2.16178	123.05	0	1	3	2	AT2G02930.1	154096	189733	215751	269527	146203	171677	107143	122466	107179	106364	48052.8	39369.8
AT1G64710.1	GroES-like zinc-binding dehydrogenase family protein	0.00358734	2.31643	57.2	1	0	1	1		9827.12	16315.7	7722.92	12297.6	8582.09	12312.9	6080.57	8103.35	2196.02	5239.13	2398.68	4931.22
AT5G57870.1	eIFiso4G1 - MIF4G domain-containing protein / MA3 domain-containing protein	0.00365758	2.25462	245.23	3	1	4	4		95329.5	79428.3	192220	168873	137311	119237	63986.9	74130.9	78874.6	70871.1	31804.7	31787.2
AT5G15650.1	RGP2, ATRGP2 - reversibly glycosylated polypeptide 2	0.00446688	2.36735	29.61	1	1	1	1		32067.6	30623.9	36333.9	41733.3	29754.4	23113.6	21282.4	25355.9	11749.3	11182.9	7844.63	4375.25
AT4G30530.1	Class I glutamine amidotransferase-like superfamily protein	0.00538093	2.25337	52.25	0	1	1	1		55465.9	48799.8	39590.2	37588.9	44362.4	44419.3	25646.3	23970.8	25505.6	28262	10558.3	5978.27
AT2G14120.1	DRP3B - dynamin related protein	0.00581904	2.96085	72.67	2	1	1	1		44067.7	29991.2	43889.4	44733.9	26891.6	28029.2	17999.8	14002.8	18565.3	16553.5	3919.8	2452.29
AT1G29670.1	GDSL-like Lipase/Acylhydrolase superfamily protein	0.00643902	2.44146	35.87	2	1	1	1		3679.63	7205.72	11227	16931.4	7474.82	12474.2	3912.07	4924.84	4166.72	4848.45	3174.4	3136.42
AT5G43130.1	TAF4, TAF4B - TBP-associated factor 4	0.00704411	2.25812	27.22	2	1	1	1		23053.4	40018.9	51193.4	48751.1	25695.4	31574.7	23331.8	23787.7	17361.2	18196.9	8148.23	6727.41
AT4G20850.1	TPP2 - tripeptidyl peptidase ii	0.00771853	2.42677	22.99	6	3	1	1		5521.82	5023.95	12076.9	8599.99	7226.39	8762.14	4219.84	4500.35	3178.15	2811.49	3922.55	821.939
AT1G35720.1	ANNAT1, OXY5, ATOXY5 - annexin 1	0.00806876	2.03976	28.86	0	0	1	1		2632.33	5254.06	5282.63	6525.74	5706.98	7282.45	2529	4509.06	2228.08	3250.51	1311.56	2195.37
AT1G22790.1	unknown protein	0.00877842	2.64063	21.27	2	1	1	1		61236.3	44808.2	26930	29072.8	28493.6	25772.4	7657.96	6339.15	3300.86	9906.24	33058.5	21654.6
AT4G22670.1	AtHip1, HIP1, TPR11 - HSP70-interacting protein 1	0.00893604	2.11823	99.03	0	1	4	4		375955	359916	439194	430662	234917	247674	201487	186517	224622	230905	79811.4	62538.3
AT3G44110.1	ATJ3, ATJ - DNAJ homologue 3	0.00919916	2.25318	58.23	2	0	1	1		87040.8	80183.8	65305.7	91199.5	44749.1	64164.9	32839.1	40108	42396.7	52135.5	14673.5	9862.29
AT5G47690.1	binding	0.0101553	2.39633	71.76	4	5	2	2		13099.1	17851.7	16198.4	9816.09	12024	14286.3	4723.08	5813.9	9238.59	8819.98	1094.46	5061.31
AT1G23190.1	PGM3 - Phosphoglucomutase/phosphomannomutase family protein	0.0103541	2.00627	31.64	3	3	1	1		13510	11500.6	14511	13479.6	10698.3	8854.55	9466.22	10782.1	5734.81	4513.71	3623.65	2043.15
AT1G79990.1	structural molecules	0.010682	2.08989	56.48	4	1	1	1		10807.5	7237.24	13114.5	6338.74	5709.28	4180.46	5634.06	5128.92	3229.4	3837.13	2714.87	2130.3
AT3G16270.1	ENTH/VHS family protein	0.0116473	8.79751	68.26	3	0	1	1		1396.21	883.343	2366.03	6335.02	2777.9	2810.77	902.887	0	256.006	724.512	0	0
AT1G80210.1	BRCC36A, AtBRCC36A - Mov34/MPN/PAD-1 family protein	0.0118125	2.09904	36.69	3	0	1	1		4511.76	2496.04	4730.17	4051.86	3385.63	3231.98	1829.4	3420.5	580.822	2525.27	1476.75	842.345
AT4G38710.1	glycine-rich protein	0.0122482	2.15669	53.27	3	0	1	1		50040	52350.2	40455.7	50908.7	26184.4	46939.1	9452.6	7829.9	11223.6	11886.4	43921.9	39430.1
AT3G02230.1	RGP1, ATRGP1 - reversibly glycosylated polypeptide 1	0.0125051	2.51593	44.83	1	1	2	2		3451.5	9305.93	5079.68	10743.6	10347	8872.69	4533.57	3892.07	2849.01	5148.03	933.912	1642.48
AT5G54810.1	TSB1, TRPB, TRP2, ATTSB1 - tryptophan synthase beta-subunit 1	0.0126588	2.07548	129.47	2	1	2	2	AT4G27070.1	16113.2	22599.3	39271.9	50107.3	27290.2	37721.1	22939	21794.7	13352.5	16868	10060	8026.12
ATMG00285.1	NAD2A, NAD2.1, NAD2 - NADH dehydrogenase 2A	0.0129444	2.81505	22.05	3	2	1	1		10946.5	9678.32	20654.5	21548.1	15550.9	18839.7	13914.2	16486.6	1831.81	981.735	682.059	638.696
AT1G21750.1	ATPDIL1-1, ATPDI5, PDI5, PDIL1-1 - PDI-like 1-1	0.012979	2.66899	35.78	0	0	1	1		9313.54	8596.48	9499.52	10345	11374.9	6294.6	5159.85	799.07	4966.57	6773.33	533.088	2534.03
AT1G01320.1	Tetratricopeptide repeat (TPR)-like superfamily protein	0.0134729	2.70692	52.27	14	7	1	1		32334.2	46208.6	37527.7	44174.2	26334.2	26643.4	15486.8	17170.5	16852.3	24044.3	3241.22	1974.28
AT3G29400.1	ATEXO70E1, EXO70E1 - exocyst subunit exo70 family protein E1	0.0137999	2.34513	88.67	2	0	1	1		9965.97	10514.8	4772.37	2166.76	6784.53	7275.29	3455.88	2728.85	3236.86	2982.31	2065.5	3218.22
AT2G40300.1	ATFER4, FER4 - ferritin 4	0.0145	2.25925	28.03	1	0	1	1		4513.05	5669.31	4832.53	7510.83	2145.61	6222.76	3492.32	2365.08	1086.22	1700.93	4067.27	962.68
AT4G39980.1	DHS1 - 3-deoxy-D-arabino-heptulosonate 7-phosphate synthase 1	0.0152922	2.04146	56.43	0	1	1	1		33477.1	33533.7	34068.4	41869.1	34706.3	33818.6	25677.4	24681.9	22983.7	19100.3	4721.08	6425.05
AT5G60360.1	SAG2, AALP, ALP - aleurain-like protease	0.015375	2.67359	23.21	1	1	1	1		14367.9	9886.93	13698.5	10079.5	7952.38	5635.36	5585.63	7286.08	2955.66	4846.6	521.871	1852.03
AT4G14090.1	UDP-Glycosyltransferase superfamily protein	0.0154005	2.42998	20.02	0	0	1	1		35567.8	22845.8	59910.7	54418	35845	35317.8	27850.5	23539.6	22625.6	16782.4	5595.51	3979.82
AT2G40010.1	Ribosomal protein L10 family protein	0.015419	2.1947	23.86	0	1	1	1	AT3G09200.1	7844.92	4064.77	12046.9	10870.3	8489.56	7051.32	2793.1	6962.22	6112.37	3314.43	2559.95	1207.61
AT2G18020.1	EMB2296 - Ribosomal protein L2 family	0.0164926	2.03683	24.68	0	0	1	1		2365.19	2698.27	3893.33	3431.02	2642.66	2695.35	1540.83	1553.53	859.697	2296.94	346.394	2105.27
AT2G32630.1	Pentatricopeptide repeat (PPR-like) superfamily protein	0.0167628	2.51781	20.05	3	0	1	1		31072.6	23738.4	39177.9	38675.8	38748.8	26206.9	26397.9	37045.2	4591.8	7118.96	1617.82	1717.36
AT4G04910.1	NSF - AAA-type ATPase family protein	0.0167678	2.34875	65.76	2	1	1	1		12021.3	17590.5	24310.7	31773.1	18262.2	18072.8	14164.3	10127.2	10930.4	10938.4	4015.89	1779.38
AT3G04120.1	GAPC, GAPC-1, GAPC1 - glyceraldehyde-3-phosphate dehydrogenase C subunit 1	0.0167955	2.00742	52.75	0	0	1	1		54848.3	46255.5	115244	131115	93190.1	69286.5	44525.7	69928.8	51919.7	31651.8	20065.5	35935.6
AT2G44490.1	PEN2, BGLU26 - Glycosyl hydrolase superfamily protein	0.016804	5.30681	32.29	0	2	1	1		3625.3	2393.31	4308.69	4522.14	2526.66	2048.52	974.937	2206.2	0	479.189	0	0
AT3G26650.1	GAPA, GAPA-1 - glyceraldehyde 3-phosphate dehydrogenase A subunit	0.0174032	2.47252	92.91	1	1	3	3	AT1G12900.1	68799.4	50038.1	105410	100892	64595.1	37879	49478	40524.4	32270.6	34058.9	6377.01	10237.2
AT1G03060.1	SPI - Beige/BEACH domain ;WD domain, G-beta repeat protein	0.0176057	2.06849	24.21	22	6	1	1		7522.85	9121.68	8566.61	10445	8721.03	10339	6735.66	3564.82	6785.2	6456.04	990.687	1919.75
AT3G56410.1	Protein of unknown function (DUF3133)	0.0180827	3.37613	60.29	17	3	1	1		35022.3	122162	12101.1	65015.1	38241.8	48603.3	4254.09	6121.84	6985.5	9191.13	23303.2	45266.5
AT5G18400.1	Cytokine-induced anti-apoptosis inhibitor 1, Fe-S biogenesis	0.0182212	2.29362	33.02	0	0	1	1		10781.8	11262.8	11719.1	15464.3	13281	12325	6339.44	8974.95	7061.26	6456.76	3029.68	764.917
AT2G27710.1	60S acidic ribosomal protein family	0.0190144	2.36574	189.86	1	0	3	2	AT2G27720.2	237597	267952	315368	381021	174581	197172	135966	113384	172056	189727	21546.3	32519.6
AT5G60640.1	ATPDIL1-4, PDI2, ATPDI2, PDIL1-4 - PDI-like 1-4	0.0203609	2.65962	38.86	3	2	1	1		10869.1	15437.4	21861.4	23233.6	15819.1	17086.9	8463.39	7974.23	5763.98	14566.5	1856.98	593.89
AT5G06290.1	2-Cys Prx B, 2CPB - 2-cysteine peroxiredoxin B	0.0205686	2.07866	21.71	1	0	1	1		36311.2	32654.7	56731.5	62752.6	37153.3	31983.3	20708.7	18779	37716.4	32260.1	5594.79	8860.92
AT3G27890.1	NQR - NADPH:quinone oxidoreductase	0.0213093	2.16375	61.04	2	0	1	1		22409.7	23650.3	40094.5	43099.1	43360.2	45172.9	22169.6	18452.2	25281.5	23263	7581.69	3904.46
AT1G32060.1	PRK - phosphoribulokinase	0.021414	3.82017	28.51	1	0	1	1		877.787	1486.89	10822.2	11707	354.698	822.802	2738.55	4086.14	0	0	0	0
AT3G60750.1	Transketolase	0.0214875	2.42552	42.63	3	6	1	1		33079.1	35666	70972	83139	23722.9	28457.9	31707.1	46934	9826.81	10752.4	6095.15	8077.46
AT5G20010.1	RAN-1, RAN1, ATRAN1 - RAS-related nuclear protein-1	0.0220197	2.24957	20.27	0	1	1	1		15044.2	15763.6	13765	13054.1	8928.79	8296.99	8901.36	9460.54	7013.92	5007.64	1019.49	1871.27
AT2G38060.1	PHT4;2 - phosphate transporter 4;2	0.0224269	2.4969	22.19	4	2	1	1		33535.5	33045.2	36424.7	44838.7	37869.4	42970.9	27030.2	26795.4	15710.5	15632.7	5094.16	1324.28
AT1G22800.1	S-adenosyl-L-methionine-dependent methyltransferases superfamily protein	0.0242952	2.4826	25.45	2	0	1	1		67179.2	65305.8	103592	93306.2	76821.4	80425	59032.5	57179.8	42353.3	28848.1	4081.06	4521.17
AT2G24120.2	PDE319, SCA3 - DNA/RNA polymerases superfamily protein	0.0244169	2.2001	27.18	3	1	2	2		24397.8	19197.4	14462.4	12795.8	14622.4	14936.8	1181.34	2302.27	6472.94	7401.3	9763.8	18518.4
AT2G27720.1	60S acidic ribosomal protein family	0.0247245	2.19641	205.85	1	0	2	1		3.80298e+06	4.60679e+06	4.2341e+06	4.61249e+06	2.84667e+06	3.16685e+06	2.27357e+06	2.19864e+06	2.74827e+06	2.6177e+06	371962	384364
AT1G79280.1	NUA, AtTPR - nuclear pore anchor	0.0249564	6.39729	37.82	10	3	1	1		14041.7	24935.1	8905.6	11140.2	3638.9	17824.8	752.547	189.818	0	0	6185.97	5452.98
AT5G58290.1	RPT3 - regulatory particle triple-A ATPase 3	0.0256028	2.01043	20.19	1	0	1	1		107280	109373	83043.5	89260.2	102923	127249	59045.4	88467.2	62755	56877.8	8993.79	31819.5
ATCG00120.1	ATPA - ATP synthase subunit alpha	0.025716	2.50237	90.85	2	0	2	2		25862.8	45116.1	58194.6	66650.9	27021.3	21606.6	22523.3	26843.5	23734.4	16620.3	3342.72	4624.33
AT1G70770.1	Protein of unknown function DUF2359, transmembrane	0.0263286	2.13758	40.62	2	0	1	1		129380	122612	101287	101021	94557.7	87393.7	54657.2	57093.7	89670.3	75657.8	9995.89	10575.9
AT3G14415.1	Aldolase-type TIM barrel family protein	0.0273419	2.19757	31.78	0	2	1	1		42441.9	38173.8	70010.7	71806.4	28817.7	27737.1	30421.1	36940.2	22265.7	24129.7	6294.61	6901.34
AT1G72370.1	P40, AP40, RP40, RPSAA - 40s ribosomal protein SA	0.0279106	2.29648	27.87	1	1	1	1		26243.4	22278.4	33478.9	28503.2	19493.3	15824.8	21201.4	18351.9	10587.6	9771.49	1674.83	1910.93
AT4G36630.1	EMB2754 - Vacuolar sorting protein 39	0.0285257	3.18798	25.92	5	0	1	1		17737.6	18827.9	47956.4	65090.2	11292	11870.3	14955.4	9447.55	12669.1	12031.5	2144.34	2947.64
AT3G23810.1	SAHH2, ATSAHH2 - S-adenosyl-l-homocysteine (SAH) hydrolase 2	0.0292366	2.22734	38.55	0	0	1	1		5777.63	5448.43	6794.43	13191.3	11561.8	8007.36	6862.67	5071.92	989.273	7824.89	832.481	1217.73
AT4G34930.1	PLC-like phosphodiesterases superfamily protein	0.030329	2.7659	22.17	3	1	1	1		39784.7	35883.8	43067.6	34417.2	25729.9	27292.4	18820.3	11332.9	21441	19594.1	2851.68	502.149
AT2G35110.1	GRL, NAP1, NAPP - transcription activators	0.0304667	2.32546	25.82	9	4	1	1		769994	1.02945e+06	667732	808601	798896	869676	605690	655472	353630	422113	44811.1	44465.8
AT1G42970.1	GAPB - glyceraldehyde-3-phosphate dehydrogenase B subunit	0.0315732	2.13812	192.3	1	2	6	6		301175	370256	505063	532912	221693	266223	255129	292603	196746	194027	38030.6	51156.4
AT5G35360.1	CAC2 - acetyl Co-enzyme a carboxylase biotin carboxylase subunit	0.0333431	2.32552	66.1	2	0	1	1		49949.3	56739.3	108046	128652	40266.5	34332.3	65514.2	55483.3	22675.8	18049.6	9549.16	8466.52
AT2G16485.1	nucleic acid binding;zinc ion binding;DNA binding	0.0337496	2.22031	21.65	11	7	1	1		276120	254683	170077	176126	224857	231578	188114	171283	103390	107615	18498.4	11664.1
AT1G74970.1	RPS9, TWN3 - ribosomal protein S9	0.0341345	2.57306	93.08	1	0	4	4		783917	617158	1.0496e+06	1.11376e+06	279622	314898	393559	364957	354245	361277	85002.9	57303.7
AT1G53850.1	PAE1, ATPAE1 - 20S proteasome alpha subunit E1	0.035128	2.15492	41.12	2	2	1	1		10535.4	14421.1	19179.4	32146.8	8460.93	11807.5	10791	8930.06	8333.31	11260	3155.41	2335.11
AT3G16060.1	ATP binding microtubule motor family protein	0.0365845	9.19387	23.78	2	2	1	1		48768.9	32894.4	31411.2	35213.2	24369.9	25486.5	4672.67	5370.3	3969.9	6438.87	0	1100.02
AT3G53900.1	UPP, PYRR - uracil phosphoribosyltransferase	0.0372012	2.09217	83.84	1	1	3	3	AT3G53900.2	107015	95294.4	158182	180189	111412	117474	88380.6	83700.4	89638.9	82500.9	12451.6	11159
AT5G04590.1	SIR - sulfite reductase	0.0376158	2.07046	43.91	3	3	1	1		7835.75	5474.2	11053.9	12548	6054.06	5366.62	4767.41	6379.23	4305.62	5262.65	1897.89	731.114
AT1G36160.1	ACC1, AT-ACC1, EMB22, GK, PAS3 - acetyl-CoA carboxylase 1	0.0380204	2.05183	51.16	5	9	1	1		3101.52	4127.91	4643.92	4435.42	4228.4	4991.54	5195.63	2638.02	2677.19	1236.44	213.67	480.939
AT3G02360.1	6-phosphogluconate dehydrogenase family protein	0.0393101	2.00226	41.61	1	1	1	1		5820.43	5575.65	8196.9	6823.17	6784.85	6538.25	6162.31	4559.9	4819.73	3064.67	478.573	762.029
AT5G54900.1	ATRBP45A, RBP45A - RNA-binding protein 45A	0.0393601	2.20569	24.92	1	0	1	1		36361.2	54410.8	87096.5	105550	44411.3	55360.1	37965.1	43389.8	38830.1	40833.1	7395.09	5314.76
AT3G56660.1	BZIP49 - basic region/leucine zipper motif protein 49	0.0399334	2.24102	24.06	5	1	1	1		8812.22	6536.9	7860.09	5103.96	11744.6	11289.2	7562.89	7077.37	4285.08	2485.02	322.284	1179.7
AT2G38270.1	CXIP2, ATGRX2 - CAX-interacting protein 2	0.0433489	7.10038	37.12	1	4	1	1		703.038	3087.95	4480.74	11061.6	1415.32	2713.25	928.335	851.775	1107.12	417.079	0	0
AT3G05340.1	Tetratricopeptide repeat (TPR)-like superfamily protein	0.0439637	2.07802	21.23	2	1	1	1		10348.3	6297.11	5231.05	2543.29	5534.51	3193.14	2157.22	991.611	4282.09	4647.64	908.492	2964.41
ATCG00480.1	ATPB, PB - ATP synthase subunit beta	0.0460088	5.07669	38.75	2	0	1	1		2106.69	3991.35	7918.61	10176.4	505.539	237.283	0	2390.99	1637.1	883.733	0	0

## Sheet: downreg in DD (active MKK5)
Table S12B. Differentially down-regulated proteins seven hours after DEX treatment and PAPE enrichment										Normalized abundance
										DD						KR
Protein code	Description	Anova (p)	Max f change	Conf score	SP-Motif	TP-Motif	Peptide count	Peptides used for quant	Additional accession	replicate 1	replicate 2	replicate 3	replicate 4	replicate 5	replicate 6	replicate 1	replicate 2	replicate 3	replicate 4	replicate 5	replicate 6
AT5G54770.1	THI1, TZ, THI4 - thiazole biosynthetic enzyme, chloroplast (ARA6) (THI1) (THI4)	4.79661e-07	0.400734	365.53	2	0	5	5		214693	182698	251179	282000	203223	211164	528328	568365	517838	491136	695222	555348
AT1G73600.1	S-adenosyl-L-methionine-dependent methyltransferases superfamily protein	8.29822e-07	0.462134	81.6	3	1	1	1		10310.5	10242.2	8375.87	10660.8	10389.5	12631.3	25243.9	22936.7	25468.8	22773.3	19104.7	19952.8
AT4G19170.1	NCED4, CCD4 - nine-cis-epoxycarotenoid dioxygenase 4	1.78732e-06	0.354469	140.86	6	1	3	3		15891.3	19079.2	22412.1	24484.3	29675.2	26375.9	59346.9	67632.4	61801.2	53173.7	73402	73727.4
AT3G01500.2	CA1 - carbonic anhydrase 1	2.37522e-06	0.463278	91.55	2	0	2	2	AT3G01500.1	52126.7	58665.2	76041.6	83379.4	76212	76775.3	133084	164477	161684	154227	148138	151881
AT5G19140.1	ATAILP1, AILP1 - Aluminium induced protein with YGL and LRDR motifs	4.02417e-05	0.442069	201.01	3	1	3	3	AT5G19140.2	31834.8	33908	55004.6	59859.7	47722.6	44841.1	113755	116882	104560	112896	86969.9	82874.2
AT3G11780.1	MD-2-related lipid recognition domain-containing protein / ML domain-containing protein	4.10931e-05	0.448261	45.85	0	2	1	1		951.615	1395.38	1204.2	789.97	1067.04	1294.2	2725.84	1691.7	2421.53	2880.19	2544.04	2688.72
AT2G40840.1	DPE2 - disproportionating enzyme 2	0.000116689	0.402042	100.43	0	1	2	2		28197.6	39739.3	30041.9	25867.1	28833	40768	66386.5	73294.8	54994.2	63404.6	118548	104533
AT3G45140.1	LOX2, ATLOX2 - lipoxygenase 2	0.000143591	0.450958	103.53	3	2	2	2		29231.8	27084.6	19020.6	18871.5	32261	26050.7	40094.8	53314.2	49538.9	49409.7	70905	74951.3
AT1G62380.1	ACO2, ATACO2 - ACC oxidase 2	0.000162059	0.490813	54.5	1	0	1	1		5719.6	6761.37	4173.89	5858.42	6506.84	4876.85	8040.23	10570.7	12207.3	13388.6	9653.54	15202.5
AT3G26740.1	CCL - CCR-like	0.000194682	0.434231	33.25	2	0	1	1		34390.8	23455.2	20726.5	19377.1	24131.8	23973.3	33990.8	53859.9	52962	60522.6	51751.9	83264.8
AT1G19350.1	BES1, BZR2 - Brassinosteroid signalling positive regulator (BZR1) family protein	0.000201739	0.102943	109.41	8	2	5	5		11638.2	18631.3	8770.33	14961.7	11274	10801	55144	48167.4	55678.2	56255.7	274760	249013
AT4G23670.1	Polyketide cyclase/dehydrase and lipid transport superfamily protein	0.000225819	0.383565	71.59	0	0	1	1		10164.8	10796.2	8537.28	7586.76	9427.1	8158.72	13829.4	17039.1	23687	20109.8	28860.8	39007.4
AT5G57110.1	ACA8, AT-ACA8 - autoinhibited Ca2+ -ATPase, isoform 8	0.000240495	0.031174	70.33	3	3	1	1		0	798.679	0	0	0	0	860.025	949.019	2177.92	1441.53	8237.83	11953.7
AT4G28080.1	Tetratricopeptide repeat (TPR)-like superfamily protein	0.00063003	0.323093	748.99	19	11	12	12		192490	203036	166519	150103	159806	204082	284677	308643	456529	481739	899501	899332
AT5G65750.1	2-oxoglutarate dehydrogenase, E1 component	0.000762608	0.441846	71.37	2	5	2	2	AT3G55410.1	11911.5	12139.4	14785	5756.42	11970	16676.7	23181.2	25210.3	23094.6	24379.4	28173	41718.5
AT2G30520.1	RPT2 - Phototropic-responsive NPH3 family protein	0.000774785	0.441792	155.02	0	1	4	4		34137.7	28137.8	11353.3	12017	22530.2	21956.7	52638.3	49093.2	40539.1	49029.5	49400.8	53855.8
AT3G09260.1	PYK10, PSR3.1, BGLU23, LEB - Glycosyl hydrolase superfamily protein	0.000817427	0.309397	34.26	2	2	1	1		1366.66	1829.98	1526.75	1873.66	2578.73	1005.16	5499.78	3195.84	2836.75	4140.09	9570.46	7662.79
AT4G26530.1	Aldolase superfamily protein	0.00098059	0.419389	60.43	2	2	1	1		9485.69	5290.72	5635.18	9190.12	11905.7	8232.26	17421.8	20434.9	17901.3	11910.5	33211.5	17720.3
AT1G58270.1	ZW9 - TRAF-like family protein	0.00174153	0.465256	161.18	0	0	1	1		188258	116138	128268	95722.8	189898	142495	235684	213028	268072	243907	381029	508403
AT3G44850.1	Protein kinase superfamily protein	0.00180276	0.439983	20.81	0	0	1	1		7207.64	9107.88	21662.7	18862.9	12616.5	7874.15	29301.7	39710	35287.2	24680.5	25227.2	21554.7
AT3G25690.1	CHUP1 - Hydroxyproline-rich glycoprotein family protein	0.00197491	0.441899	106.12	6	3	1	1		7263.63	7472.41	6915.08	4023.51	9539.65	8462.38	7835.77	15100.2	16163.8	17532.8	21634.6	20571.3
AT3G15360.1	ATHM4, TRX-M4, ATM4 - thioredoxin M-type 4	0.00201291	0.490835	23.89	2	0	1	1		5175.38	3072.27	3565.08	3678.57	6238.88	4210.9	7387.18	5600.09	6641.01	9065.14	12887.6	11270
AT5G14260.1	Rubisco methyltransferase family protein	0.00203529	0.488725	39.06	6	1	1	1		1256.39	1761.22	1317.67	1469.85	1729.53	2229.57	3647.78	3843.26	1985.9	4654.47	2136.5	3711.07
AT1G06680.1	PSBP-1, OEE2, PSII-P, OE23 - photosystem II subunit P-1	0.00210046	0.482761	26.21	2	1	1	1		14388.5	15532.5	21186.1	24812.9	20480.9	18439.2	28529.5	29078.7	30919.4	30956.3	55313.5	63084.6
AT1G15290.1	Tetratricopeptide repeat (TPR)-like superfamily protein	0.00232935	0.382889	144.62	10	5	2	2		18413	14448.2	11135.9	7556.29	11907.1	13114.5	20425.3	18302.6	28008.7	27072.4	51355.9	54827.5
AT4G13670.1	PTAC5 - plastid transcriptionally active 5	0.00267107	0.499958	39.73	1	1	1	1		14707.4	9236.57	26470.4	21560.5	11275.8	10446.1	25327.4	24187.3	34812.9	29029.1	34177.1	39875.4
AT4G21445.1	unknown protein	0.00277135	0.452407	71.7	0	0	1	1		26331.9	27779.6	17331.3	15728.3	25482	18494.6	33810.5	29358.3	34430.2	48881	78779.6	64629.4
AT2G38280.1	FAC1, ATAMPD - AMP deaminase, putative / myoadenylate deaminase, putative	0.00279981	0.153867	51.34	5	4	1	1		15564.8	15420.4	8619.61	9638.68	13914.7	14924.9	30480.1	29111.6	35149.9	35644.9	224425	152659
AT2G25830.1	YebC-related	0.00299091	0.387514	61.84	1	1	1	1		7208.24	8203.17	3498.6	4060.2	6694.76	7287.78	10204.7	9847.86	11938.9	12344.5	29747.3	21275.4
AT1G67230.1	LINC1 - little nuclei1	0.00307801	0.403093	21.56	3	4	1	1		1756.23	1807	1553.82	703.439	1873.66	1385.45	2210.92	2806.34	2636.87	3804.83	3976.64	7089.22
AT5G09900.1	EMB2107, RPN5A, MSA - 26S proteasome regulatory subunit, putative (RPN5)	0.00332026	0.385129	21.78	0	2	1	1		4513.06	4061.42	8182.32	6013.3	9093.53	7446.5	11400.2	9126.7	12615.3	13373.8	26998.7	28555.4
AT2G38040.1	CAC3 - acetyl Co-enzyme a carboxylase carboxyltransferase alpha subunit	0.00355866	0.443869	62.75	1	5	1	1		13842.8	20926.4	17408	12790.2	11051.8	9076.1	19485.8	16953.9	31267.2	39744.6	46007.3	38253.5
AT2G42530.1	COR15B - cold regulated 15b	0.0038794	0.441098	28.25	0	0	1	1		13432.9	8871.19	5450.26	4839.04	9752.92	9961.59	13412.5	14865.2	14041.2	17072.8	31744.1	27449.9
AT3G54360.1	zinc ion binding	0.00399948	0.456708	30.9	0	1	1	1		1583.04	2246.95	1389.82	2249.02	798.529	2388.15	4607.87	2975.82	2274	3544.29	4357.91	5571.22
AT5G41190.1	unknown protein	0.0040488	0.284125	187.03	1	1	2	2		40382.2	34042.9	20132.8	28423.7	33154.1	30964.5	49816.5	48407	69121.5	73004.8	226148	192018
AT4G14740.1	Plant protein of unknown function (DUF828) with plant pleckstrin homology-like region	0.00408706	0.356231	50.83	3	3	1	1		2500	1585.57	1486.76	2177.11	3754.55	3482.52	4446.5	3751.06	4932.56	5217.41	9286.97	14435.2
AT1G49780.1	PUB26 - plant U-box 26	0.00414056	0.307542	20.61	0	1	1	1	AT3G19380.1	13821.4	8706.54	14612	9654.66	17633.2	10300.7	15040.5	15290.8	57294.3	49731.5	50537.9	55090.7
AT3G48560.1	CSR1, ALS, AHAS, TZP5, IMR1 - chlorsulfuron/imidazolinone resistant 1	0.00463654	0.439621	137.32	4	4	2	2		27166.4	22440.2	30674.8	32890.3	37684.4	31577	39440.7	47293.3	51622.1	50422.5	125203	100996
AT5G09810.1	ACT7 - actin 7	0.00468262	0.493914	95.04	0	0	2	1	AT3G12110.1;AT2G37620.1	8898.99	24149.7	19393.3	31570.3	28647.9	30761.5	39531.5	44445.2	40204.4	44852	63932.8	57411.8
AT2G47450.1	CAO, CPSRP43 - chloroplast signal recognition particle component (CAO)	0.00499126	0.466588	34.47	3	2	1	1		7514.35	10700.8	16814.1	17874.7	10898.4	10320.1	21107.4	21658.9	18014.9	17532.6	44409.1	36137.8
AT1G45201.1	ATTLL1, TLL1 - triacylglycerol lipase-like 1	0.00509664	0.277451	58.66	1	1	2	2		16695.3	17030.7	4527.81	6109.59	12342.2	18206.1	27473.1	26101.3	26712.8	22858	84258	82595.9
AT3G27620.1	AOX1C - alternative oxidase 1C	0.00521462	0.34959	23.46	1	0	1	1		23393.7	23475.3	7832.29	26823.6	26860.2	16694.9	35193.7	30660.3	46158.7	47151.4	83675.9	114950
AT4G05180.1	PSBQ, PSBQ-2, PSII-Q - photosystem II subunit Q-2	0.00576497	0.481738	70.95	2	0	1	1		59306.1	56970.4	75983.9	85864.6	48745.2	74192.5	101000	94583.5	90892.4	107763	235460	202835
AT5G49510.1	PFD3 - prefoldin 3	0.00586443	0.353429	52.71	1	1	1	1		3554.67	3099.93	3323.65	4185.7	3595.59	5257.15	5932.88	6715.34	7768.66	5246.51	18132.1	21328.4
AT2G05070.1	LHCB2.2, LHCB2 - photosystem II light harvesting complex gene 2.2	0.00587354	0.490644	58.59	0	2	1	1	AT2G05100.1	43484.8	33745.4	38800.8	24912.6	43764	40981.9	91264.7	118288	80278.3	82573.1	47919.9	39661.5
AT2G35050.1	Protein kinase superfamily protein with octicosapeptide/Phox/Bem1p domain	0.00636553	0.405377	94.9	1	7	3	3		10434.6	13374.6	12347.6	10302.4	10839.8	12181.8	17854.8	15182.3	16274.2	25536.3	35517.5	61033
AT1G70320.1	UPL2 - ubiquitin-protein ligase 2	0.00638082	0.0933044	66.92	16	4	1	1		1183.83	1279.14	364.191	1117.61	516.431	998.038	1608.83	2452.27	4477.67	2153.52	19486.8	28330.8
AT1G75100.1	JAC1 - J-domain protein required for chloroplast accumulation response 1	0.00650212	0.273516	114.19	5	3	1	1		31182.9	38551.3	30115.8	32490.8	35990.2	32615.8	47968.2	57496.6	68423.5	66174.2	262943	231674
AT2G39800.1	P5CS1, ATP5CS - delta1-pyrroline-5-carboxylate synthase 1	0.00653678	0.460353	49.25	1	1	1	1		18235.7	8190.44	15063.4	5495.38	16711.6	14256.9	29316.5	15797.9	29469.9	21896.6	30127.1	42726
AT3G13300.1	VCS - Transducin/WD40 repeat-like superfamily protein	0.00698895	0.45218	159.94	7	7	2	2		28046.7	27679	24479.3	21567.9	30885.7	25777.2	43838.7	34727.3	38030.2	38650.3	84210.8	110924
AT5G55220.1	trigger factor type chaperone family protein	0.0074959	0.325314	32.38	1	0	1	1		1813.51	1798.79	1720.34	1474.34	2597.65	2055.68	3118.74	3543.52	2825.26	3155.14	11948.2	10637.7
AT3G15840.1	PIFI - post-illumination chlorophyll fluorescence increase	0.00757806	0.486674	67.7	2	0	2	2		131361	149294	100926	116016	109720	115285	146195	172914	176537	189865	370350	428914
AT3G61260.1	Remorin family protein	0.00794609	0.245388	91.76	1	3	2	2		18160.8	28332.1	20634.4	16634.2	41072.5	27919	33484.2	40596.7	72988	54458.5	210228	210742
AT2G40060.1	Clathrin light chain protein	0.00861469	0.425906	129.11	0	0	1	1		375020	414517	421789	428832	409044	389683	600512	429988	660888	790561	1.61786e+06	1.62653e+06
AT1G56220.1	Dormancy/auxin associated family protein	0.00908015	0.445665	125.72	5	1	3	3	AT1G56220.4	102373	86368.3	89362.8	54003.3	69965.2	54832.1	106871	92351.6	134836	125582	273011	292566
AT1G35460.1	basic helix-loop-helix (bHLH) DNA-binding superfamily protein	0.00925194	0.408129	73.59	2	0	1	1		1278.41	2483.29	2972.19	3450.69	3014.62	4113.49	4206.81	4084.74	4906.43	5386.22	12068.1	11767.3
AT5G06970.1	Protein of unknown function (DUF810)	0.00939448	0.384173	68.83	6	0	3	3		4293.68	27969.6	6816.64	8753.71	13796.7	18139.2	14074.3	27718.9	37354.4	44878.3	48495.6	35118
AT1G76080.1	ATCDSP32, CDSP32 - chloroplastic drought-induced stress protein of 32 kD	0.00944147	0.433985	95.4	1	1	2	2		30753.3	41640.9	26237.5	41497.1	42394.1	44893.7	52482.9	56656.6	57442.2	55820.2	160478	141140
AT5G13630.1	GUN5, CCH, CHLH, CCH1, ABAR - magnesium-chelatase subunit chlH, chloroplast, putative / Mg-protoporphyrin IX chelatase, putative (CHLH)	0.00945629	0.240864	23.81	6	2	1	1		752.862	450.841	454.653	596.267	1961.35	1817.88	2634.02	2446.53	1455.36	1724.6	11504	5286.34
AT1G48600.1	PMEAMT, AtPMEAMT - S-adenosyl-L-methionine-dependent methyltransferases superfamily protein	0.00954389	0.419843	55.04	2	1	1	1	AT1G48600.2	18035.9	17284.5	3177.44	12490	18275.4	20006.1	30646.8	34656.2	28035.1	26081.4	38849.9	54356
AT5G56000.1	Hsp81.4, AtHsp90.4 - HEAT SHOCK PROTEIN 81.4	0.00992885	0.397381	86.85	2	0	1	1	AT5G56010.1	18680.6	21952.1	13580.5	6003.14	31908.3	23130.3	27247.3	37893.8	35371.2	34512.6	84399.2	70611.6
AT3G03710.1	RIF10, PNP - polyribonucleotide nucleotidyltransferase, putative	0.0101972	0.492136	33.48	3	1	1	1		16789.6	15058.6	11295.2	10142.2	9313.5	9664.34	14478.2	18627.1	17223.5	18544	44721.7	33241.8
AT4G02930.1	GTP binding Elongation factor Tu family protein	0.0109285	0.271761	46.88	0	0	1	1		12879.7	8792.5	11839.4	9435.94	11486.5	19877.1	19285.7	23548.5	18404.9	23190.4	108620	80392.8
AT5G16940.1	carbon-sulfur lyases	0.0109526	0.073494	32.54	0	0	1	1		1099	4453.51	2535.17	4461.76	3853.4	3026.86	2735.86	4048.53	81186.6	86172.4	42769.4	47458.3
AT3G45190.1	SIT4 phosphatase-associated family protein	0.0109602	0.355443	207.75	12	0	3	3		205455	152244	160739	125783	153226	162082	248574	219258	255953	255614	822402	897727
AT2G28290.1	SYD, CHR3 - P-loop containing nucleoside triphosphate hydrolases superfamily protein	0.0111064	0.125757	103.18	22	9	2	2		41009.6	27094.7	26957.5	24377	27077.5	26777.1	43768.4	34961	77617.9	163060	442557	616037
AT4G08920.1	CRY1, BLU1, HY4, OOP2, ATCRY1 - cryptochrome 1	0.0112497	0.431061	284.38	4	0	5	5		319946	321442	166380	175554	240267	258989	311316	273477	481968	492813	1.02607e+06	853724
AT5G22800.1	EMB86, EMB1030, EMB263 - Alanyl-tRNA synthetase, class IIc	0.0115308	0.452368	46.92	5	2	1	1		2481.27	3566.33	4748.86	5569.45	1015.04	4391.01	6300.1	7964.26	5937.58	6168.96	13540.1	8218
AT4G10340.1	LHCB5 - light harvesting complex of photosystem II 5	0.0117103	0.491533	92.98	1	1	2	2		27301	26371.5	7628.69	11789.2	22069.8	23787.9	37508.1	42399.8	26061	27683	55114.5	53227.6
AT3G10380.1	SEC8, ATSEC8 - subunit of exocyst complex 8	0.0117451	0.382744	31.86	3	5	1	1		10062.5	8952.35	7038.79	5319.53	8021.14	7034.26	13454.8	10155.8	11967.5	11878.5	26100.3	47747.5
AT3G08940.2	LHCB4.2 - light harvesting complex photosystem II	0.0118941	0.483599	73.47	2	1	2	2	AT5G01530.1	23559.9	17856.2	7364.56	5353.82	19804.7	20153.9	44229.2	35448.7	23620.1	23846.5	36384.1	31039.6
AT3G60320.1	Protein of unknown function (DUF630 and DUF632)	0.012017	0.188987	20.96	8	3	1	1		1141.4	8818.07	1296.17	3223.45	2604.1	7752.97	7210.34	6935.76	8872.31	10862.4	41820.8	55715.9
AT5G16567.1	unknown protein; Has 30201 Blast hits to 17322 proteins in 780 species: Archae - 12; Bacteria - 1396; Metazoa - 17338; Fungi - 3422; Plants - 5037; Viruses - 0; Other Eukaryotes - 2996 (source: NCBI BLink).	0.0125423	0.337021	24.43	0	0	1	1		37968.5	33433.9	11682.2	12704	15386.9	15302	26988.4	23682.4	62340.3	46100.1	106365	109805
AT5G12430.1	TPR16 - Heat shock protein DnaJ with tetratricopeptide repeat	0.0126491	0.493878	20.35	4	4	1	1		8538.36	5210.68	16234.3	8684.67	17185.8	17974.3	29007.1	17004.5	31075.9	35432.9	15178.5	21787.6
AT4G38130.1	HD1, ATHD1, HDA1, RPD3A, HDA19, ATHDA19 - histone deacetylase 1	0.012656	0.350227	96.91	0	2	1	1		28591.4	29893.3	15466.4	16001.2	24171.3	26457.5	34411.3	29493.7	40887.2	42805.5	112313	141489
AT1G64500.1	Glutaredoxin family protein	0.0127119	0.375624	381.71	0	1	6	6		508117	634795	310680	372339	470292	516740	554202	621640	916323	832619	2.32329e+06	2.24071e+06
AT2G22670.1	IAA8 - indoleacetic acid-induced protein 8	0.0127884	0.297578	28.37	4	1	1	1		5414.55	5680.32	6253.21	3326	4546.55	2791.45	9145.45	4727.99	9120.07	9700.86	24975.5	36463.8
AT1G50570.1	Calcium-dependent lipid-binding (CaLB domain) family protein	0.0129557	0.357796	62.92	5	1	1	1		63349.7	66370.9	37115.6	40533.3	55427.1	49228.7	69477.6	70934.3	108304	76231.8	308538	238590
AT5G64040.1	PSAN - photosystem I reaction center subunit PSI-N, chloroplast, putative / PSI-N, putative (PSAN)	0.013047	0.455095	57.59	0	0	1	1		42133.5	46335	34516.3	38065	62626.1	56366.1	60140.4	67661.6	69247.2	66035	192998	159266
AT5G47480.1	RGPR-related	0.013104	0.136057	114.9	14	5	2	2		13540.4	23087.3	13317.2	15293.6	10139.8	16969.5	29350.9	31851.3	31385.9	28734.4	286817	270606
AT3G57180.1	BPG2 - P-loop containing nucleoside triphosphate hydrolases superfamily protein	0.0131275	0.319237	44.88	1	1	1	1		5328.34	6022.49	5091.21	4463.84	5791.07	6169.13	5878.5	7045.92	10383.3	14410.4	33516.4	31717.6
AT2G45470.1	FLA8, AGP8 - FASCICLIN-like arabinogalactan protein 8	0.0131908	0.488972	52.85	8	3	1	1		6351.19	8623.43	10552.9	9444.2	9949.56	8245.15	13367.8	12854.6	12765.5	10309.2	36365.8	23068.2
AT1G20960.1	emb1507 - U5 small nuclear ribonucleoprotein helicase, putative	0.0132712	0.373148	773.24	4	5	12	12		749383	713218	455033	505692	635254	683681	780784	762890	1.12906e+06	1.16175e+06	3.27749e+06	2.91691e+06
ATCG01110.1	NDHH - NAD(P)H dehydrogenase subunit H	0.0133292	0.369364	24.48	1	1	1	1		1880.67	8971.98	2719.4	4267.73	4977.2	6999.31	5040.22	11792.7	8708.03	11774.8	27170	16237.4
AT3G54760.1	dentin sialophosphoprotein-related	0.0135818	0.283991	53.88	4	1	1	1		6180.64	11305	3945.21	4406.29	5088.68	5667.2	8332.35	10531.5	12195.9	9829.5	30049.5	57914.3
AT1G58050.1	RNA helicase family protein	0.0141507	0.389517	20.5	7	2	1	1		184821	143400	132085	108296	155419	157573	154871	137569	626601	516780	388474	439008
AT3G06730.1	TRX P, TRX z - Thioredoxin z	0.0141898	0.499203	35.95	3	1	1	1		9621.49	13143.5	12546.9	12107.5	20468.1	15086.2	20109	18058.1	18340	19683	53371.4	36650.7
AT5G13970.1	unknown protein	0.0145864	0.288985	350.04	2	0	5	5		105392	94838.2	72586.6	70187.4	74417.7	88310.7	111024	123230	156635	146678	616347	596120
AT1G71270.1	POK, TTD8, ATVPS52 - Vps52 / Sac2 family	0.0146252	0	29.71	0	0	1	1		0	0	0	0	0	0	0	0	300.172	236.183	11277.4	9059.04
AT5G24300.1	SSI1, SSI, ATSS1 - Glycogen/starch synthases, ADP-glucose type	0.0147976	0.485098	47.82	1	2	1	1		14701.9	14378.1	9622.46	12599.7	14821.5	16459.2	17370.6	13813	22069.4	25626.8	45941.8	45417.9
AT2G17390.1	AKR2B - ankyrin repeat-containing 2B	0.0152199	0.307268	80.37	3	2	2	1		7264.91	6091.28	3654.28	3504.45	6248.24	5966.61	7597.02	7832.55	9760.73	9205.61	37366.7	34756.1
AT1G24510.1	TCP-1/cpn60 chaperonin family protein	0.0157804	0.324152	44.2	0	1	1	1		10892.5	6468.31	10498.6	6034.03	10656	11076.8	8188.75	9610.78	41519.8	41749.4	36829.5	33707.4
AT1G72040.1	P-loop containing nucleoside triphosphate hydrolases superfamily protein	0.0158038	0.296785	35.7	2	4	1	1		6938.48	4082.02	2787.94	2931.79	5021.94	5861.13	5427.88	5483.09	10341.6	10894	33956	26972.6
AT5G51120.1	PABN1, ATPABN1 - polyadenylate-binding protein 1	0.0158117	0.274531	54.39	0	1	1	1		3806.56	1324.86	2006.74	1295.51	2142.96	2583.48	4388.79	2763.6	2625.44	5838.12	17208.3	15112.3
AT1G03310.1	ATISA2, ISA2, DBE1, BE2 - debranching enzyme 1	0.0158727	0.349316	78.96	6	1	2	2		7403.66	6174.05	3850.42	4417.73	11152.4	7927.22	6662.5	12191	15685.7	10888.5	36504.8	35226.3
AT4G29990.1	Leucine-rich repeat transmembrane protein kinase protein	0.0159515	0.487544	20.42	3	4	1	1		4360.62	2517.84	2700.64	871.96	3161.82	2574.73	5983.35	5424.53	8348.7	3781.17	3185.9	6478.71
AT5G02500.1	HSC70-1, HSP70-1, AT-HSC70-1, HSC70 - heat shock cognate protein 70-1	0.0164532	0.470298	60.65	0	2	1	1		4660.58	6216.71	3495.25	3997.97	3164.81	4021.28	6220.12	7643.21	4497.36	5922.28	12144.6	17913.8
AT2G39730.1	RCA - rubisco activase	0.0165111	0.418841	118.69	0	0	3	3		35481.9	28393	43286.9	49156.5	39298.1	37624.1	45047.9	48158.8	61426.7	68560.4	174373	159305
AT3G50670.1	U1-70K, U1SNRNP - U1 small nuclear ribonucleoprotein-70K	0.017658	0.282263	23.29	0	0	1	1		3255.46	2340.41	1839.17	1774.53	3069.2	2977.28	3030.81	4397.46	3754.65	5142.08	20995.8	16728.2
AT5G13560.1	unknown protein	0.017725	0.257981	61.07	6	1	2	2		9392.85	11415.5	7374.02	10304.2	14762.8	11913	9342.86	16092.3	24675.4	33366.8	103330	65778.3
AT5G18570.1	EMB269, ATOBGC, CPSAR1 - GTP1/OBG family protein	0.0181043	0.495644	48.43	2	1	1	1		27423.3	26447.1	38226.5	28046.2	36396.5	33090.3	35163.9	38447.1	40233.1	58993	103037	106719
AT3G53130.1	LUT1, CYP97C1 - Cytochrome P450 superfamily protein	0.0181048	0.49675	61.46	4	0	1	1		14857.7	32178.4	11211.1	12885	15436.2	27958.1	32168.8	37482	21736.6	22837.2	56151.7	60175.4
AT2G39930.1	ISA1, ATISA1 - isoamylase 1	0.0181718	0.275544	49.41	6	2	1	1		5123.52	4736.81	728.515	1466.41	3396.73	3962.67	5413.9	7663.06	4785.87	5468.99	26705	20422.6
AT4G13200.1	unknown protein	0.0182102	0.107165	55.7	2	0	1	1		759.722	603.372	958.346	962.934	2093.42	2367.66	1785.97	3258.82	3034.77	2301.12	32784.2	29111.4
AT4G15545.1	unknown protein	0.0183355	0.336923	296.98	2	5	5	5		646463	654992	465466	538034	701506	609949	620646	746748	1.21923e+06	1.25859e+06	4.11572e+06	2.77272e+06
AT4G35450.1	AKR2, AFT, AKR2A - ankyrin repeat-containing protein 2	0.0183589	0.341464	78.33	1	2	2	1		10842	12200.5	6671.8	8318.22	12063.7	10962	12716.5	13587.5	16846.6	18417	73706	43539.5
AT4G34920.1	PLC-like phosphodiesterases superfamily protein	0.0186362	0.327472	46.71	1	1	1	1		48956.4	51707.1	26196	30199.7	57694.8	56655.6	65089.4	67074.5	67771.6	73086.8	319870	235910
AT1G47550.1	SEC3A - exocyst complex component sec3A	0.0190365	0.337841	40.09	1	2	1	1		6042.4	5135.53	2836.24	4745.26	7916.36	7064.21	9500.27	10085.6	7612.13	7950.81	45824.4	18896.2
AT3G59130.1	Cysteine/Histidine-rich C1 domain family protein	0.019043	0.217773	20.39	0	0	1	1		9445.09	10791.4	9096.01	9192.75	12137.1	8841.13	8617.45	8733.96	80515.2	68826.1	46000.1	60544.2
AT3G17170.1	RFC3 - Translation elongation factor EF1B/ribosomal protein S6 family protein	0.0192011	0.226947	155.89	0	0	3	3		37737.6	29947.2	23297.7	19085.3	18103.3	18601.9	32919.5	28479.2	58949.2	49009.3	245276	232096
AT2G36390.1	SBE2.1, BE3 - starch branching enzyme 2.1	0.0197895	0.25622	142.28	1	3	4	1		2822.79	1902.84	2722.69	1116.31	3594	2815.85	2184	5102.33	8740.35	3665.94	21128.1	17623
AT3G54900.1	CXIP1, ATGRXCP - CAX interacting protein 1	0.019822	0.436534	45.6	0	2	1	1		14413.5	8550.92	14101.9	9881.8	13802.4	12411.6	26077.9	19071.2	12469.9	15127.9	34644.1	60206.5
AT3G54350.1	emb1967 - Forkhead-associated (FHA) domain-containing protein	0.0199008	0.446797	66	2	0	1	1		2252.05	6680.5	4639.66	2855.3	5488.21	3830.04	5395.43	5738.47	6775.55	6793.56	13356.2	19563.8
AT1G64740.1	TUA1 - alpha-1 tubulin	0.0199674	0.437428	40.45	1	0	1	1		63818.9	56843.6	38214.7	38661.6	45219.6	54298.2	57426.8	55926.1	78061.5	86856.2	210087	190740
AT1G30690.1	Sec14p-like phosphatidylinositol transfer family protein	0.0201966	0.315784	29.33	2	0	1	1		2690	4294.89	2510.4	3085.71	3284.61	2440.3	3306.93	4000.71	4798.95	7239.41	17961.9	20661.7
AT4G04890.1	PDF2 - protodermal factor 2	0.0204347	0.0993762	32.68	2	2	1	1		0	1333.87	0	0	859.58	601.641	1610.78	1081.15	3594.04	504.333	6388.1	14947.9
AT5G58140.1	PHOT2, NPL1 - phototropin 2	0.0208837	0.416434	133.26	2	8	3	1		6031.66	5045.51	7208.53	6874.89	9220.71	6411.25	11513.7	8428.41	9327.6	8384.31	30806.6	29496.2
AT5G58440.1	SNX2a - sorting nexin 2A	0.0211532	0.466543	35.41	3	0	1	1		2959.26	4500.86	2845.49	1791.34	2371.62	2336.51	3812.66	3602.92	4458.43	3429.08	9254.45	11462.9
AT2G04030.1	CR88, EMB1956, HSP90.5, Hsp88.1, AtHsp90.5 - Chaperone protein htpG family protein	0.0212699	0.449536	29.5	4	3	1	1		8663.87	7549.85	6625.17	7067.91	11683.4	11694.8	10255.9	10710.4	14836.2	13318.1	40129.7	29282.9
AT1G37130.1	NIA2, B29, NIA2-1, CHL3, NR, NR2, ATNR2 - nitrate reductase 2	0.0213757	0.351876	337.53	2	7	5	5		5.27518e+06	4.3225e+06	3.23704e+06	2.7304e+06	3.59347e+06	3.07161e+06	6.043e+06	4.53945e+06	5.34125e+06	5.49868e+06	1.6743e+07	2.50107e+07
AT3G07020.1	UDP-Glycosyltransferase superfamily protein	0.0214786	0.123149	34.17	3	1	1	1		1819.77	1611.78	335.364	676.5	915.265	1351.44	2167.23	1144.21	2224.92	3896.3	20904.4	24150.7
AT5G12110.1	Glutathione S-transferase, C-terminal-like;Translation elongation factor EF1B/ribosomal protein S6	0.021549	0.298447	204.17	0	0	3	3	AT5G19510.1;AT2G18110.1	43223.6	47377	19017	32195	30658.2	33828.4	51145.5	42075.3	58307.6	56940.6	249145	233628
AT5G19860.1	Protein of unknown function, DUF538	0.0220386	0.315813	64.19	0	0	1	1		9241.22	8824.03	5257.29	8324.25	9488.45	6605.03	11685.9	10756.5	13781.4	10564.9	55505.6	48872
AT1G29910.1	CAB3, AB180, LHCB1.2 - chlorophyll A/B binding protein 3	0.0220771	0.491592	23.2	4	0	1	1		24367.1	9250.82	14376.2	8144.23	26848.8	18039.3	51189.1	37639.1	49010.3	28931.5	21045.7	17692.9
AT5G14720.1	Protein kinase superfamily protein	0.0226949	0.202337	87.81	5	4	3	3		12113.8	7903.57	8201.6	5404.8	11097.4	8969.99	12102.2	13468.5	15778.6	16922	97993.7	109091
AT5G48300.1	ADG1, APS1 - ADP glucose pyrophosphorylase 1	0.0227092	0.295293	31.53	2	0	1	1		951.397	0	2053.24	12335.3	0	0	4144.71	16356.7	6121.47	8004.78	5561.9	11758.8
AT1G15730.1	Cobalamin biosynthesis CobW-like protein	0.0227099	0.493709	43.85	1	0	1	1	AT1G80480.1	11799.2	9004.6	11532.1	10895.5	17571.8	11968.1	15136	17051	16418.8	14821.2	48257.5	35712.4
AT1G21380.1	Target of Myb protein 1	0.0227465	0.453165	38.92	1	3	1	1		128385	171567	107288	136992	118874	147307	134000	190149	204416	203164	556735	499875
AT4G23040.1	Ubiquitin-like superfamily protein	0.0229982	0.205053	68.19	3	2	1	1		218.126	608.579	116.9	266.611	261.675	201.325	176.395	452.82	1388.62	1885.5	775.048	3481.54
AT5G24690.1	Protein of unknown function (DUF3411)	0.0234378	0.41494	96.87	3	0	2	2		13239.5	12240.5	4822.46	4866.61	8481.31	10876.3	11185.8	12307.4	15262.1	13720.2	45224.4	33708.9
AT5G08550.1	ILP1 - GC-rich sequence DNA-binding factor-like protein	0.0238303	0.280582	61.36	1	3	1	1		12576	16316.3	5922.74	7810.54	14079.2	18844.1	14549.3	15941	23417.2	26853	104904	83593
AT2G24020.1	Uncharacterised BCR, YbaB family COG0718	0.0243736	0.223023	78	0	0	1	1		2133.76	2220.69	285.392	2769.65	3165.54	2308.53	3163.54	4221.52	3330.54	5188.17	25069.4	16794.6
AT1G17210.1	ATILP1, ILP1 - IAP-like protein 1	0.0245125	0.149318	71.16	6	3	1	1		7930.78	8761.02	3713	5237.52	10208.5	8559.69	10344	9298.95	17028.7	16264.5	98491.9	145995
AT3G26935.1	DHHC-type zinc finger family protein	0.0245463	0.369434	20.14	3	2	1	1		12344.1	10631.3	7974.45	6099.23	7875.67	4846.02	8448.73	9899.07	18760.1	13671.1	41657.7	42285
AT3G45780.1	PHOT1, NPH1, JK224, RPT1 - phototropin 1	0.0246636	0.396491	195.77	3	4	4	2		154549	164884	131272	118539	154419	143868	170056	193104	186879	238495	754930	644559
AT1G70400.3	unknown protein	0.0251406	0.251513	26.57	0	1	1	1		10523.4	7285.26	2840.72	2493.44	11910.2	7995.87	6402.73	7499.2	55960.8	51893.7	28135.1	21268
AT5G52310.1	COR78, LTI78, RD29A, LTI140 - low-temperature-responsive protein 78 (LTI78) / desiccation-responsive protein 29A (RD29A)	0.0253292	0.453763	314.45	9	3	4	4		1.30873e+06	1.18517e+06	800238	765107	849696	894297	1.15966e+06	1.19724e+06	1.36388e+06	1.36915e+06	3.92023e+06	3.77898e+06
AT5G10470.1	KCA1, KAC1 - kinesin like protein for actin based chloroplast movement 1	0.0254381	0.464212	81.67	9	4	2	2	AT5G10470.2;AT5G65460.1	19150.6	28512.2	17982.8	25984	20797.4	23766.7	24357.1	34400.5	29269.8	31972.5	99981	73405.8
AT3G43470.1	zinc ion binding;nucleic acid binding	0.0254605	0.469726	20.43	1	1	1	1		2854.63	838.477	2054.48	2268.85	4606.17	1480.7	8078.34	7242.88	2308.76	5010.85	3831.83	3551.84
AT5G65730.1	XTH6 - xyloglucan endotransglucosylase/hydrolase 6	0.0255349	0.253768	37.45	1	0	1	1		2739.51	3516.24	2908.16	2933.09	4877.32	3175.66	4700.01	3869.4	6142.66	5860.38	33122.4	25708.3
AT3G59410.1	GCN2 - protein kinase family protein	0.0255649	0.361113	20.16	5	4	1	1		751.925	2222.86	606.555	2098.06	1173.16	1545.37	1885.31	2740.57	1843.25	1895.91	8082.18	6808.47
AT1G77760.1	NIA1, GNR1, NR1 - nitrate reductase 1	0.0257812	0.367318	116.62	3	7	2	2		91488	76322.6	51295.2	49283.8	63616.2	64786.3	84437.9	76112.6	112911	97929.4	396994	311857
AT2G33835.1	FES1 - Zinc finger C-x8-C-x5-C-x3-H type family protein	0.0260161	0.0657807	22.02	0	2	1	1		1996.41	2323.91	1477.37	694.153	394.87	1233.16	5012.33	916.903	3540.87	4080.85	72517.2	37370.3
AT4G20890.1	TUB9 - tubulin beta-9 chain	0.026612	0.482709	84.47	1	0	1	1		19961.9	18804.7	13145.1	11650	15290.5	15475.3	17945.4	16885.3	26731.5	21683.2	54370.3	57797.1
AT1G07990.1	SIT4 phosphatase-associated family protein	0.0268633	0.242408	122.05	6	1	2	2		15781	32940.1	13556.4	11559.8	20697.3	27857.8	19420.9	33306.8	41242.1	37415.8	209197	164318
AT5G25230.1	Ribosomal protein S5/Elongation factor G/III/V family protein	0.0269529	0.4015	45.8	4	5	2	1		68472	83595.3	55705.6	59679.8	57070.1	63159.7	75599.7	79036.9	95914.1	96115.5	318735	300185
AT4G18240.1	ATSS4, SSIV, SS4 - starch synthase 4	0.0271183	0.460439	48.22	5	0	1	1		7033.59	5436.33	2254.55	2708.57	6134.56	9206.1	7473.43	7999.48	9865.45	6425.81	19967.8	19447.2
AT1G06220.1	MEE5, CLO, GFA1 - Ribosomal protein S5/Elongation factor G/III/V family protein	0.0271943	0.395665	507.2	4	5	6	5		1.64529e+06	1.99113e+06	1.06973e+06	1.32753e+06	1.56366e+06	1.59283e+06	1.76481e+06	1.65042e+06	2.52706e+06	2.58076e+06	7.85996e+06	6.84414e+06
ATCG00340.1	PSAB - Photosystem I, PsaA/PsaB protein	0.0272285	0.492724	45.07	0	2	1	1		12846	10125.1	3391.56	3940.46	10526	12283	21526.6	22248.8	11608.5	11283.4	29087.3	12038.2
AT1G67950.2	RNA-binding (RRM/RBD/RNP motifs) family protein	0.0274225	0.389012	20.67	2	1	1	1		10155.2	21746.3	8401.68	13388.5	16439.3	18228.7	16845.4	16182.3	23106.7	29145.5	71170.7	70688.3
AT4G23400.1	PIP1D, PIP1;5 - plasma membrane intrinsic protein 1;5	0.0275008	0.465479	61.37	0	0	2	1	AT1G01620.1	42407.6	49029.5	21796.4	21443.2	44197	42898.1	52630.6	55186.8	48785.6	43065.4	151489	125281
AT5G61140.1	U5 small nuclear ribonucleoprotein helicase	0.0276776	0.474212	50.3	3	5	1	1		6951.46	6139	6004.39	6812.75	7081.99	8111.39	9455.16	9615.69	8472.35	7492.57	25134	26502.5
AT2G22780.1	PMDH1 - peroxisomal NAD-malate dehydrogenase 1	0.0276859	0.225363	66.24	1	0	1	1		4763.11	1689.08	2117.84	3341.74	3312.62	4832.82	6631	7779.07	2128.25	9243.64	31942.3	31275.3
AT4G33630.1	EX1 - Protein of unknown function (DUF3506)	0.0279526	0.386088	71.35	3	4	2	2		37110.9	36459.7	23751.4	21519.2	35030.1	32223.1	40755.6	32805.5	50833.4	46569.5	156410	154626
AT1G34430.1	EMB3003 - 2-oxoacid dehydrogenases acyltransferase family protein	0.0282655	0.274952	52.49	2	2	1	1		5350.66	7291.44	12099.8	13118.1	16263.9	9957.87	15470.4	15182.8	15231.3	16737.1	90434.1	80009.5
AT1G20340.1	DRT112, PETE2 - Cupredoxin superfamily protein	0.0289108	0.460616	40.03	1	0	1	1		186783	177523	154411	171436	206566	209721	176822	186739	339121	320989	712587	665830
AT5G44340.1	TUB4 - tubulin beta chain 4	0.0291024	0.37824	66.83	2	0	2	1		8272.56	16097.5	6057.1	5839.54	8501.85	11721.2	11616.8	11021.7	15823.1	14200.9	41504.5	55182.1
AT5G20610.1	unknown protein	0.0291342	0.483876	54.25	6	3	1	1		22739	15133.5	14075.2	24877.7	16840.9	22723.8	25069.8	21257.6	29095.2	25356.8	81184.7	58572.9
AT1G08190.1	ATVPS41, ZIP2, VPS41, ATVAM2, VAM2 - vacuolar protein sorting 41	0.0297155	0.450628	52.6	2	0	1	1		31577.7	30996.2	23354.1	21610	34158.2	32582.2	29077.7	33799.8	46605.4	45818.3	127152	104292
AT3G05900.1	neurofilament protein-related	0.0299675	0.158959	34.38	6	4	1	1		196.172	1302.29	964.977	914.303	1240.45	465.013	629.566	1123.94	3093.71	2625.84	10041.9	14463.2
AT1G55860.1	UPL1 - ubiquitin-protein ligase 1	0.0302196	0.10193	143.75	18	6	2	2		1437.15	1334.71	3876.71	1378.58	598.48	901.834	1847.37	2080.08	3021.79	4614.83	37185.6	44720.6
AT1G20010.1	TUB5 - tubulin beta-5 chain	0.0303524	0.48052	97.8	1	1	1	1		125853	125769	78007.8	90121.5	129792	157297	114626	145733	183919	179341	445591	401783
AT2G32980.1	unknown protein; Has 158 Blast hits to 154 proteins in 73 species: Archae - 0; Bacteria - 61; Metazoa - 0; Fungi - 0; Plants - 55; Viruses - 28; Other Eukaryotes - 14 (source: NCBI BLink).	0.0303608	0.293631	44.21	0	2	1	1		22350.4	18182.3	5325.02	9466.42	11683.7	19166.2	20794.5	22677.5	16641.4	25403.5	115434	92526.7
AT1G64330.1	myosin heavy chain-related	0.0306615	0.248854	21.11	0	0	1	1		2183.88	3497.39	2892.06	1340.96	3259.03	2832.45	3486.48	3614.82	4355.9	4269.32	24289	24302.5
AT4G19220.1	Tetratricopeptide repeat (TPR)-like superfamily protein	0.0306989	0.422038	23.92	4	2	1	1		230447	227803	181701	163603	176936	171986	247557	228840	269691	248697	911166	824785
AT4G33740.1	unknown protein	0.0307539	0.074714	75.97	0	0	2	2		1291.86	1094.78	706.97	75.3688	1642.32	1449.67	1613.19	1990.6	1954.77	2681.28	28854.8	46704.5
AT1G50120.1	unknown protein	0.031001	0.314612	42.26	7	3	1	1		9149.63	6953.21	2422.61	4114.31	8166.75	8163.91	8691.87	7377.6	10828.9	11783	51128.8	34058.2
AT5G03650.1	SBE2.2 - starch branching enzyme 2.2	0.0311495	0.486533	259.09	1	4	5	2		124929	110975	63791.8	56873.4	114545	111913	117025	115179	152939	124258	355586	333345
AT3G25120.1	Mitochondrial import inner membrane translocase subunit Tim17/Tim22/Tim23 family protein	0.0311982	0.374377	22.85	3	2	1	1		17296.3	9016.55	14228.4	13158.2	13117.2	11582.4	18429.3	15613.7	22797	14704.6	59761.8	78105.7
AT3G22190.1	IQD5 - IQ-domain 5	0.0318505	0.481287	23.31	1	1	1	1		204.638	1846.75	816.723	489.943	717.945	1330.58	1710.27	1226.7	1065.11	1967.46	2101.8	3162.25
AT3G04260.1	PTAC3 - plastid transcriptionally active 3	0.0319429	0.175799	84.42	3	2	1	1		7392.57	8847.54	6142.91	5002.6	10257.2	8870.68	11776.3	12202.4	11181	12458.2	98642	118324
AT4G27430.1	CIP7 - COP1-interacting protein 7	0.0324258	0.243946	70.27	4	7	1	1		1146.61	2826.55	289.21	1274.92	2141.7	1271.93	2074.31	3414.65	2020.41	2258.29	8029.38	18895.2
AT4G17770.1	ATTPS5, TPS5 - trehalose phosphatase/synthase 5	0.032557	0.223041	42.53	4	3	1	1		13428.3	13662.3	2525.21	3418.44	15297.1	14040.1	14690.2	13399.3	18053.2	19760.8	119264	94474.3
AT3G58110.1	unknown protein	0.0326264	0.307203	44.49	3	0	1	1		6777.45	6867.96	3041.19	5563.66	6429.67	3193.8	6198.15	6386.23	10058.5	7994.77	38704.1	34412.9
AT2G27210.1	BSL3 - BRI1 suppressor 1 (BSU1)-like 3	0.0326285	0.487995	22.63	9	7	1	1		2591.95	4556.53	2874.18	2275.8	6100.86	3981.74	4370.98	4273.08	5279.87	5712.25	14897.2	11329.9
AT2G18410.1	unknown protein	0.0329675	0.0741023	107.02	3	1	1	1		1366.44	5014.22	3565.23	6456.74	5720.6	8136.3	3921.5	12737.6	14765.2	10333	202658	163933
AT3G15980.1	Coatomer, beta' subunit	0.0332023	0.434263	46.18	1	1	1	1	AT3G15980.5	23988.2	10822.4	10420.4	7586.37	18233.4	19745.7	26800.2	18683.2	16489.2	21250.7	59340.5	66517.9
AT1G24560.1	unknown protein	0.0335058	0.206826	51.15	1	0	1	1		4048.41	5184.8	2292.46	3803.2	4884.52	3672.16	7842.23	5490.38	3524.94	9624.06	57875.6	31128.9
AT1G66410.1	CAM4, ACAM-4 - calmodulin 4	0.0336782	0.235751	93.68	0	0	1	1		5707.11	9924.65	4178.09	8221.26	7467.67	6988.04	6790.07	8837.58	13755.9	15016	77275.1	58544.4
AT5G41950.1	Tetratricopeptide repeat (TPR)-like superfamily protein	0.0339427	0.288786	209.47	4	3	4	4		20948.4	25634.9	15291.8	17553.1	21300.9	19569.8	21250	24429.1	31436.2	38201.7	144150	157101
ATCG00420.1	NDHJ - NADH dehydrogenase subunit J	0.0342643	0.36076	50.42	0	0	1	1		14593.3	16396.2	15700.5	19827.6	12325.1	17859.9	19400.3	26707.7	18723.1	22112.3	110367	70742.3
AT4G08350.1	GTA02, GTA2 - global transcription factor group A2	0.034287	0.075386	70.6	6	15	1	1		19.6764	656.254	0	0	3094.15	2693.69	1642.02	1381.26	571.201	5318.57	35410.8	41418.4
AT5G28850.1	Calcium-binding EF-hand family protein	0.0346458	0.447146	31.3	0	1	1	1		36458.1	37869.1	20345.7	23146.4	38223.8	39400.4	44537.2	42208.9	38786.7	41713.2	133198	136648
AT3G44300.1	NIT2, AtNIT2 - nitrilase 2	0.0347915	0.490907	63.43	2	3	1	1	AT3G44310.2	202321	173567	141243	145366	178697	181096	198087	197514	197204	255535	628167	605946
AT3G14370.1	WAG2 - Protein kinase superfamily protein	0.0349279	0.36092	22.75	2	1	1	1		7274.78	6115.7	4625.64	4058.57	5184.87	5595.4	5629.28	6136.33	9014.93	9491.41	34738	26021.1
AT4G01370.1	ATMPK4, MPK4 - MAP kinase 4	0.0350721	0.479423	32.43	1	0	2	2		11892.9	25007.7	16890.7	37726	33507.5	46987.2	41949.1	33416.8	34519.4	50134.2	121669	77101.5
AT4G10480.1	Nascent polypeptide-associated complex (NAC), alpha subunit family protein	0.0350873	0.481835	52.39	1	0	1	1		8181.85	10831.1	7045.22	14231.2	13284.8	20175.5	12177.1	12283.6	22601.3	22601.5	46456.8	36939.7
AT4G24770.1	RBP31, ATRBP31, CP31, ATRBP33 - 31-kDa RNA binding protein	0.0351075	0.165551	105.7	1	0	1	1		5942.31	2830.35	7505.5	5636.01	7989.95	6857.64	4639.11	7881.56	16916.3	16644.2	92810.8	83165
AT2G43030.1	Ribosomal protein L3 family protein	0.0351103	0.411216	22.45	1	3	1	1		9367.4	10689.5	2861.02	10342.5	5019.77	6275.77	9924.63	8313.21	10392.5	12667.8	37911.5	29142.2
AT4G11740.1	SAY1 - Ubiquitin-like superfamily protein	0.0352583	0.430021	92.28	4	1	2	2		116978	140210	89159.5	77904.1	108260	113915	103585	112140	170314	204799	449427	462979
AT3G57380.1	Glycosyltransferase family 61 protein	0.0353105	0.342564	23.86	0	0	1	1		67463.3	108365	55116	86151.1	105833	181028	118809	168893	126791	138489	690683	519383
AT4G35980.1	unknown protein	0.0354322	0.361607	23.09	1	0	1	1		12117.7	12598.1	4958.79	5207.23	3899.63	5206.17	8780.35	5585.31	15268.6	17668.1	38917.8	35424.5
AT5G20280.1	ATSPS1F, SPS1F - sucrose phosphate synthase 1F	0.0354791	0.466692	153.37	6	2	2	2		102603	113964	56945	61057.9	75149.9	78271.2	90786.2	95405.7	112175	116097	319214	311960
AT1G50600.1	SCL5 - scarecrow-like 5	0.035759	0.402296	64.53	5	0	1	1		12998.1	16567.6	3821.97	7150.24	11786.1	12616.8	21506.8	22690.7	12652.8	9721.02	50672.8	44181.3
AT1G21600.1	PTAC6 - plastid transcriptionally active 6	0.0359814	0.406464	120.31	1	1	2	2		71427.9	80948.1	42610.6	36049.5	63047.8	62094.3	54155.1	60209.9	117540	114200	274862	255319
AT5G59610.1	Chaperone DnaJ-domain superfamily protein	0.0365044	0.370086	146.18	3	2	3	3		73338.6	73051.5	52615.5	64660.5	60961.6	60924.4	65361.9	64325.2	111468	115698	363643	321295
AT1G60780.1	HAP13 - Clathrin adaptor complexes medium subunit family protein	0.0369512	0.470631	22.09	0	1	1	1	AT1G10730.1	9303.59	6763.78	2753.98	3679.29	4563.9	5716.61	4137.84	10918.4	14603.7	6652.98	19972.8	13367.9
AT2G44060.1	Late embryogenesis abundant protein, group 2	0.0370376	0.452244	128.09	0	1	3	3		108083	102124	95789.2	81266.2	112021	112570	118381	120659	147931	123787	462151	380016
AT1G21700.1	ATSWI3C, CHB4, SWI3C - SWITCH/sucrose nonfermenting 3C	0.0373256	0.193126	29.35	7	3	2	2		17664.2	8448.07	11416.3	10541.4	7650.31	10530.1	15529.6	17268.6	11996.3	21844.8	165995	110407
AT5G08310.1	Tetratricopeptide repeat (TPR)-like superfamily protein	0.0376649	0.121794	23.71	3	1	1	1		3494.29	2315.75	3071.3	1880.3	3829.47	2230.18	2072.55	1818.57	50484.8	49474.3	17263.5	16998.8
AT5G16260.1	ELF9 - RNA binding (RRM/RBD/RNP motifs) family protein	0.0378353	0.294971	49.21	2	0	1	1		1077.7	4606.78	634.474	908.779	1150.26	800.111	2388.47	1533.79	1679.97	3508.91	5800.95	16203.2
AT4G16143.1	IMPA-2 - importin alpha isoform 2	0.0379106	0.233037	72.5	5	0	1	1		197.193	2421.08	2240.21	956.347	4918.99	3093.01	7240.08	2487.97	6928.57	2122.87	23014.6	17539
AT2G18960.1	AHA1, PMA, OST2, HA1 - H(+)-ATPase 1	0.0380423	0.403654	42.66	2	1	1	1		5485.51	4311.96	1517.74	888.907	4677.64	4853.42	6668.39	7847.54	4594.44	3707.36	17973.1	13055.2
AT1G72150.1	PATL1 - PATELLIN 1	0.0381108	0.44157	58.21	2	4	2	2		355900	300394	291908	303070	325756	307798	426584	426668	324546	396894	1.38476e+06	1.30901e+06
AT5G42470.1	unknown protein	0.0388249	0.445645	51.53	3	0	1	1		3453.48	3944.01	695.723	1472.77	2977.56	4924.6	4065.98	3732.15	5996.69	3683.48	9135.57	12583.6
AT3G43300.1	ATMIN7, BEN1 - HOPM interactor 7	0.0388977	0.497749	47.51	10	3	1	1		2343.8	1875.07	206.673	914.929	1190.45	975.806	1632.37	1831.17	3727.59	2083.48	2719.08	3087.65
AT2G34640.1	PTAC12, HMR - plastid transcriptionally active 12	0.0391245	0.344882	33.63	0	2	1	1		15834.6	13778	15635.6	15399.6	16992.2	14170.1	18875.2	16481.1	21791.8	23466.8	90679.6	94912.1
AT2G47400.1	CP12-1, CP12 - CP12 domain-containing protein 1	0.0394102	0.21613	59.21	0	1	1	1		6671.44	5605.65	1663.44	1287.44	2643.54	2425.07	6372.06	1247.06	11344.6	19056.4	27889.7	27999.3
AT1G19670.1	ATCLH1, CORI1, ATHCOR1, CLH1 - chlorophyllase 1	0.0395209	0.461783	21.08	3	1	1	1		9354.04	6369.94	6731.61	6036.35	9825.99	8270.65	8246.49	8319.26	11322.4	11883.3	36926	24191.1
AT3G61600.1	ATPOB1, POB1 - POZ/BTB containin G-protein 1	0.0399266	0.467082	34.38	2	1	1	1	AT2G46260.1	16388.8	18404	10455.9	10996.2	15756	15428.8	14336.6	15317.3	22103.2	24503.8	65357.2	45564.4
AT5G62790.1	DXR, PDE129 - 1-deoxy-D-xylulose 5-phosphate reductoisomerase	0.040098	0.479234	32.62	2	0	1	1		3111.67	5448.75	1555.21	1989.53	2032.85	2521.14	3485.64	2602.95	4104.46	4527.73	11238.3	8802.97
AT1G09850.1	XBCP3 - xylem bark cysteine peptidase 3	0.0405246	0.472639	58.06	1	0	1	1		9224.6	12931.1	4061.84	4333.94	9574.99	10699.9	8838.85	13482.5	9290.03	14569.9	29670.2	31685.8
AT1G54410.1	dehydrin family protein	0.0407663	0.283813	44.32	0	0	1	1		3822.13	7121.95	3127.79	3786.44	5671.23	4468.42	6499.72	6053.38	6086.7	6939.27	22709.9	50360.3
AT3G08510.1	ATPLC2, PLC2 - phospholipase C 2	0.0409094	0.472275	77.14	2	3	2	2		248850	195634	155987	169959	181705	186416	219976	205254	232549	278446	761773	712781
AT5G66400.1	RAB18, ATDI8 - Dehydrin family protein	0.0414019	0.0788244	54.5	0	0	1	1		313.116	3514.07	0	1666.58	0	4538.22	3082.69	3345.18	2582.76	5019.26	63136.8	50103.4
AT5G41790.1	CIP1 - COP1-interactive protein 1	0.041581	0.313015	147.29	0	0	2	2		9893.5	8518.37	4198.45	7682.66	5538.08	5581.77	8464.32	6600.97	11727.9	11327.2	47359	46823.6
AT1G69200.1	FLN2 - fructokinase-like 2	0.0416971	0.283109	39.19	0	1	1	1		18128.6	18181.8	11400.4	11816.9	20943.9	18128.9	21632.6	11352.2	32141.4	39470.8	120492	123189
AT5G44020.1	HAD superfamily, subfamily IIIB acid phosphatase	0.0419447	0.337354	101.18	0	0	1	1		5324.05	5647.1	2382.64	5590.68	13308.1	11343.6	19938.8	15789.7	6175.1	6852.39	35751.5	44722.1
AT5G58040.1	ATFIP1[V], FIPS5, ATFIPS5, FIP1[V] - homolog of yeast FIP1 [V]	0.0421938	0.0216386	42.83	3	1	1	1		0	0	255.127	0	0	298.085	453.738	421.204	0	526.573	13045.6	11118.9
AT1G65010.1	Plant protein of unknown function (DUF827)	0.0422144	0.469669	29.42	5	3	1	1		3870.78	4520.67	4150.98	3056.19	3300.03	1945.85	5071.72	4862.16	3740.95	3981.92	10728.6	15995.9
AT3G50820.1	PSBO2, PSBO-2, OEC33 - photosystem II subunit O-2	0.0422381	0.445617	28.03	1	0	1	1		1398.47	1470.15	4621.65	7452.66	4707.59	4877.06	5261.63	4488.01	6625.98	6590.94	15268.5	16806.8
AT1G65540.1	LETM1-like protein	0.04243	0.00897368	31.15	4	0	1	1		209.41	18.0319	18.6546	0	3.07004	0	350.213	422.803	0	340.469	11568.3	15084.5
AT4G15802.1	HSBP, AtHSBP - heat shock factor binding protein	0.0424868	0.465547	136.78	0	2	2	2		246733	217028	182760	190831	198848	179009	205842	212681	287802	306254	848893	748810
AT5G46380.1	Kinase-related protein of unknown function (DUF1296)	0.0425624	0.019567	22.78	3	1	1	1		0	4.70534	0	48.9385	0	170.57	213.728	0	80.1369	1221.66	6465.21	3478.05
AT4G02450.1	HSP20-like chaperones superfamily protein	0.0431367	0.125254	46.31	0	0	1	1		1214.05	1242.57	748.947	551.264	1303.51	972.065	1567.05	1610.43	1621.07	1269.28	18641.6	23452.2
AT1G10430.1	PP2A-2 - protein phosphatase 2A-2	0.0431598	0.302579	76.65	2	1	1	1		27795.6	27534.2	10305.4	7650.74	27545.3	19536.8	25181	28863	32684.9	23332	149203	138543
AT5G17510.1	unknown protein	0.0432139	0.334904	42.5	0	2	1	1		5145.93	2791.53	1771.04	1779.61	1385.45	4646.37	3348.38	3145.44	6631.88	3531.04	17446.9	18209.7
AT1G66250.1	O-Glycosyl hydrolases family 17 protein	0.043642	0.289129	24.86	3	2	1	1		71829.5	66140.1	73291.7	66789	68992.3	64617.1	55627	55250.5	480443	458970	193017	180485
AT1G11430.1	plastid developmental protein DAG, putative	0.043783	0.471452	52.13	0	1	1	1		18102	16474.9	15994.6	21951.5	19323	19433	21650	20360.6	23266.7	24896.6	63264	82596.7
AT1G10940.1	ASK1, SNRK2-4, SNRK2.4, SRK2A - Protein kinase superfamily protein	0.0442989	0.209444	42.68	1	3	1	1		32674	51342.6	7393.03	1773.66	50081.9	39013.1	48333.2	34418.7	73839.3	45906.5	313438	354362
AT5G59880.1	ADF3 - actin depolymerizing factor 3	0.0445763	0.441928	81.09	1	0	1	1		2582.74	907.141	2572.4	1381.35	3385.58	2281.31	3626.52	3010.44	2668.73	2252.83	8475.82	9632.31
AT3G48870.1	ATCLPC, ATHSP93-III, HSP93-III - Clp ATPase	0.0445872	0.430508	135.56	2	2	3	3	AT5G50920.1	29071.8	29457.5	23194	17647.3	35268.3	32574.5	33067.7	34128.9	37274.4	33997.4	111631	138310
AT2G24820.1	TIC55-II - translocon at the inner envelope membrane of chloroplasts 55-II	0.0446709	0.274156	24.95	2	4	1	1		22820.6	84584.3	24786.8	109117	38315.4	114173	74618.9	75064.1	87570.8	136483	517293	545366
AT4G31080.1	Protein of unknown function (DUF2296)	0.0447814	0.448934	33.92	3	2	1	1		27342.9	28373.9	18329.9	15228.1	19519.1	17499.3	28262.2	19280.8	26837.4	32514.7	94940.3	79482.7
AT4G12730.1	FLA2 - FASCICLIN-like arabinogalactan 2	0.0449564	0.295485	26.06	3	0	1	1		6358	9152.74	6131.84	4082.23	8011.39	5187.08	7442.07	8282.22	9121.71	9373.06	50476.5	47031.1
AT2G42500.1	PP2A-3 - protein phosphatase 2A-3	0.0451319	0.355069	70.22	3	1	1	1		7317.82	8289.32	4673.3	3415.43	10483.2	9717.04	9278.74	10003	8475.85	10402.9	44412.6	41054.1
AT5G10370.1	helicase domain-containing protein / IBR domain-containing protein / zinc finger protein-related	0.0452616	0.450299	28.55	5	4	1	1		4865.73	8225.83	3686.98	3694.16	5275.7	3918.32	5819.45	3815.66	7665.13	11027.3	14580.1	22974.5
AT4G28910.1	NINJA - novel interactor of JAZ	0.046041	0.348929	57.81	4	0	1	1		8320.1	7272.23	3768.41	6384.52	8694.26	8860.51	6624.7	9507.22	11064.7	11160.2	43040.9	42696.4
AT4G09650.1	ATPD - ATP synthase delta-subunit gene	0.0461639	0.385502	49.86	0	0	1	1		46629.3	41901.4	38316	39983	44791.7	51372.8	47672.7	59232.9	55002.8	56931.1	250364	213009
AT4G11380.1	Adaptin family protein	0.0464456	0.328136	42.62	2	3	1	1		5331.28	6758.21	1742.61	2327.46	6318.35	8084.31	5872.76	6980.91	7294.25	7329.12	38595.3	27066.5
AT4G29520.1	unknown protein	0.0467006	0.479535	35.3	1	1	1	1		22935.5	18064	9507.2	14091.8	9163.37	20765.7	16172.9	18559.2	35097.6	16847.4	62622.9	47823.3
AT4G02510.1	TOC159, TOC86, PPI2, TOC160, ATTOC159 - translocon at the outer envelope membrane of chloroplasts 159	0.0468474	0.090954	65.85	3	5	1	1		2699.13	13262.8	12863.2	6568.72	17753.3	23641.2	12155.1	14363.3	26061.1	33411.5	400517	357746
AT5G04140.1	GLU1, GLS1, GLUS, FD-GOGAT - glutamate synthase 1	0.0477318	0.371778	23.62	7	6	1	1		3999.98	2714.42	7301.54	3880.92	4311.55	4613.52	5527.79	7261.86	4775.87	5341.73	25901.9	23335.8
AT1G11520.1	pliceosome associated protein-related	0.0485367	0.0502579	43.35	0	2	1	1	AT4G21660.1	966.368	405.995	1329.07	260.226	1348.74	1727.51	2106.5	682.257	2471.2	2000.88	55953.8	56923.9
AT5G27640.1	TIF3B1, EIF3B, ATEIF3B-1, EIF3B-1, ATTIF3B1 - translation initiation factor 3B1	0.0486271	0.148127	21.39	4	1	1	1		4467.72	12288.4	3086.63	2336.57	4759.44	3734.26	2598.29	7073.58	16913.4	12192.2	62259.1	106036

## Sheet: total protein content
sum of all proteins from PAPE enrichment of Col-0 DD and KR after 7h DEX							Normalized abundance
							DD						KR
Protein code	Description	Anova (p)	Max f change	Conf score	Peptide count	Peptides used for quant	replicate 1	replicate 2	replicate 3	replicate 4	replicate 5	replicate 6	replicate 1	replicate 2	replicate 3	replicate 4	replicate 5	replicate 6
AT1G02920.1	ATGSTF7, GST11, ATGSTF8, GSTF7, ATGST11 - glutathione S-transferase 7	4.57245e-12	18.9493	136.06	3	2	295241	322260	315077	361440	276908	298249	13900.5	13103.6	19659.5	16037.2	19778.1	16161.8
AT5G51070.1	ERD1, CLPD, SAG15 - Clp ATPase	1.15173e-11	3.74363	2064.19	41	38	3.21405e+06	3.31205e+06	3.82103e+06	4.06122e+06	3.62827e+06	3.61414e+06	1.01152e+06	973755	994779	926062	955821	921429
AT1G21130.1;AT1G21110.1;AT1G21130.2	O-methyltransferase family protein	8.97149e-10	4.8562	188.64	5	5	275478	288468	229239	269143	272551	248469	62983.2	58252.5	62331.1	52574.5	42751.6	47154
AT5G37600.1;AT5G16570.1	ATGSR1, GLN1;1, GSR 1, ATGLN1;1 - glutamine synthase clone R1	1.16785e-07	4.38522	236.28	6	2	167342	125184	170992	134759	145069	140398	46291.8	38250.4	34912.7	29343.1	22421.9	30308.3
AT2G41100.1;AT2G41100.2;AT2G41100.3	TCH3, ATCAL4 - Calcium-binding EF hand family protein	3.22323e-07	3.70368	79.41	2	2	36281	28911.3	38310.8	43229.6	35347.1	37615.9	6859.01	9280.4	11788.3	10537.5	12890.6	7962.49
AT1G58270.1	ZW9 - TRAF-like family protein	3.27709e-07	1.44532	420.36	7	7	813796	759284	799884	802506	847171	806585	1.09659e+06	1.07081e+06	1.16057e+06	1.17883e+06	1.17536e+06	1.29759e+06
AT2G40000.1	HSPRO2, ATHSPRO2 - ortholog of sugar beet HS1 PRO-1 2	6.03687e-07	8.96719	37.76	1	1	19819.5	22409.8	20189.6	24927.6	24886.9	26345.5	3588.55	3960.37	2427.66	2869.1	1240.31	1368.01
AT3G51160.1;AT5G66280.1	MUR1, MUR_1, GMD2 - NAD(P)-binding Rossmann-fold superfamily protein	6.48137e-07	2.20611	335.94	7	7	433252	393989	550364	491252	495908	487131	256257	241134	219243	201559	185516	189016
AT4G19170.1	NCED4, CCD4 - nine-cis-epoxycarotenoid dioxygenase 4	7.38943e-07	1.70238	767	15	15	535726	585802	578631	668726	587250	646480	1.078e+06	1.16437e+06	942814	955975	1.05475e+06	937118
AT2G02010.1;AT5G17330.1	GAD4 - glutamate decarboxylase 4	7.71534e-07	5.87757	440.77	8	3	145416	183441	143123	163853	172086	175441	14147.4	25091.9	24818.1	22126.8	36065.5	45057.4
AT5G48300.1	ADG1, APS1 - ADP glucose pyrophosphorylase 1	9.6661e-07	1.27294	1121.39	21	20	2.50182e+06	2.64413e+06	2.48423e+06	2.65281e+06	2.62002e+06	2.74527e+06	3.49066e+06	3.37857e+06	3.23116e+06	3.23824e+06	3.43872e+06	3.14191e+06
AT2G40840.1	DPE2 - disproportionating enzyme 2	1.45335e-06	1.5983	509.09	13	12	248807	242744	216371	214134	221718	241164	388502	386583	329101	326070	405915	377376
AT3G18680.1	Amino acid kinase family protein	2.99593e-06	1.42641	202.66	4	4	130738	133847	131938	149865	140337	130514	219984	195955	194832	194923	184346	175682
AT4G31700.1;AT4G31700.2;AT5G10360.2	RPS6, RPS6A - ribosomal protein S6	4.11096e-06	2.69585	293.84	5	2	86505.5	78026.2	95756.1	87932.2	88645.6	99641.1	29934.7	20867.3	34708.7	30117.6	38535.4	44848
AT1G62300.1	WRKY6, ATWRKY6 - WRKY family transcription factor	4.68257e-06	37.5245	119.99	2	2	89510.1	87423.8	60738	50905	58049.7	73361.2	1384.82	219.197	944.79	834.696	3302.94	4505.91
AT4G22690.1;AT4G22710.1	CYP706A1 - cytochrome P450, family 706, subfamily A, polypeptide 1	5.27142e-06	2.70754	731.34	16	15	705704	718345	574534	596446	832252	862838	341343	319923	254458	258711	226189	183884
AT5G10360.1	EMB3010, RPS6B - Ribosomal protein S6e	6.79018e-06	2.63508	261.99	4	1	52682.2	37175.6	54085.6	49649.9	42201.4	31903.4	15428.9	17580.8	14344	13475.9	19298.2	21462.4
AT4G02930.1	GTP binding Elongation factor Tu family protein	7.44995e-06	1.48561	624.2	12	11	435707	408134	525568	531811	474198	453545	710050	689017	689741	676099	768549	669279
AT2G38470.1;AT3G01080.1	WRKY33, ATWRKY33 - WRKY DNA-binding protein 33	8.10426e-06	8.70695	364.1	6	6	217156	243534	179704	183610	193325	220383	12303.1	12632.5	10545.6	14543.1	48379.8	43748.1
AT3G54170.1	ATFIP37, FIP37 - FKBP12 interacting protein 37	1.18771e-05	1.38718	171.11	5	5	149797	130697	148779	125374	137118	136416	203454	189023	166475	195798	195937	198152
AT3G54640.1	TSA1, TRP3 - tryptophan synthase alpha chain	1.75795e-05	2.20383	48.42	1	1	65867.6	55433.9	62885.8	72104.9	63612.3	70897.2	31389.2	37999.4	36324.9	23907.3	27225.6	20482.2
AT2G26560.1	PLP2, PLA IIA, PLA2A - phospholipase A 2A	1.87118e-05	1.61584	564.53	11	11	1.18683e+06	1.24683e+06	1.49181e+06	1.49641e+06	1.52686e+06	1.62592e+06	929642	918407	908710	788804	786826	974232
AT3G17390.1	MTO3, SAMS3, MAT4 - S-adenosylmethionine synthetase family protein	2.08985e-05	1.34005	608.28	13	10	1.09978e+06	1.15903e+06	1.25488e+06	1.2893e+06	1.23162e+06	1.39676e+06	898207	876526	909845	977431	977056	906539
AT5G57870.1;AT5G57870.2	eIFiso4G1 - MIF4G domain-containing protein / MA3 domain-containing protein	2.99883e-05	1.81903	532.29	9	9	280311	285747	404034	411766	351994	353361	189608	217867	216573	187649	172989	162743
AT1G78850.1;AT1G78860.1	D-mannose binding lectin protein with Apple-like carbohydrate-binding domain	4.19273e-05	7.11411	112.35	2	2	23513.2	17813.7	18140.6	25439.2	27066	32425.7	4786.63	2411.63	6790.37	993.45	3768.22	1547.15
AT5G14740.2;AT5G14740.1;AT5G14740.3	CA2, CA18, BETA CA2 - carbonic anhydrase 2	4.65733e-05	1.21447	2388.93	33	14	3.42071e+06	3.44086e+06	3.5144e+06	3.44526e+06	3.92302e+06	3.68907e+06	4.26087e+06	4.52185e+06	4.18655e+06	4.10435e+06	4.60043e+06	4.35602e+06
AT5G02790.1	GSTL3 - Glutathione S-transferase family protein	5.15636e-05	1.60955	20.46	1	1	7544.97	8204.07	5873.46	7419.34	8737.06	8163.88	10931.4	14325	11998.6	11763.9	13526.7	11401.7
AT2G21330.1;AT2G21330.2;AT2G21330.3	FBA1 - fructose-bisphosphate aldolase 1	5.80952e-05	1.27681	1670.01	29	15	8.26205e+06	8.02506e+06	8.55301e+06	8.56518e+06	7.57364e+06	7.66859e+06	9.88959e+06	9.59273e+06	1.01599e+07	1.03077e+07	1.18391e+07	1.03249e+07
AT2G44490.1	PEN2, BGLU26 - Glycosyl hydrolase superfamily protein	5.948e-05	1.69673	511.62	10	10	783303	759639	636800	661080	821895	850242	507009	513602	441857	451670	412284	333370
AT5G44070.1	CAD1, ARA8, ATPCS1, PCS1 - phytochelatin synthase 1 (PCS1)	6.19215e-05	2.11584	125.14	4	3	49156.7	47579.2	36726.3	47091.1	36863.1	42404.4	23307.9	27910.8	17705	23291.1	14449.4	16133.5
AT3G11780.2;AT3G11780.1	MD-2-related lipid recognition domain-containing protein / ML domain-containing protein	6.95103e-05	2.15073	45.85	1	1	996.878	1455.81	1259.03	828.508	1124.77	1449.12	2855.15	1758.21	2544.03	2902.42	2426.81	2813.93
AT3G46530.1	RPP13 - NB-ARC domain-containing disease resistance protein	7.11267e-05	6.41982	22.84	1	1	68471.6	76693.9	102763	97905	95310.1	106940	19863	22822.1	15949.7	17018.7	3530.64	6189.61
AT3G45140.1	LOX2, ATLOX2 - lipoxygenase 2	8.31802e-05	1.40462	2677.29	44	44	9.93168e+06	1.03114e+07	8.221e+06	8.82826e+06	9.43906e+06	9.97713e+06	1.46912e+07	1.50873e+07	1.25092e+07	1.28561e+07	1.28055e+07	1.17044e+07
AT5G19140.1;AT5G19140.2	ATAILP1, AILP1 - Aluminium induced protein with YGL and LRDR motifs	9.9006e-05	2.30927	158.62	2	2	28562.7	15719.1	32459.1	35707	31538.1	29430.1	71026.6	68391	75528.4	73641.2	48020.9	63856.8
AT2G32240.1	unknown protein	0.000104075	2.54307	220.61	5	5	205618	251263	188434	201317	161501	211999	55166.8	48921.9	71460.5	75529.2	126617	102091
AT5G05730.1;AT5G05730.2	ASA1, TRP5, AMT1, WEI2, JDL1 - anthranilate synthase alpha subunit 1	0.000110326	2.69839	117.88	3	3	44014.6	45388.6	56652.6	52680.9	51552.9	54163.8	11488.3	15571.4	14076.1	15516.9	38291.9	17883.5
AT5G18400.1;AT5G18400.2	Cytokine-induced anti-apoptosis inhibitor 1, Fe-S biogenesis	0.000112064	1.2437	331.61	6	6	286849	297693	325239	336865	337203	331634	241331	251781	263210	242813	266663	274351
AT3G28270.1	Protein of unknown function (DUF677)	0.000135349	1.78516	93.34	2	2	24320.8	15113	14969.1	13716	18858.7	14733.2	28038.3	33210.3	26686	27201.3	31403.3	35030.4
AT5G15650.1;AT5G16510.1;AT5G50750.1	RGP2, ATRGP2 - reversibly glycosylated polypeptide 2	0.000139098	1.55651	485.08	13	7	663027	627252	657119	709790	608973	603043	487724	463216	446458	431643	335598	321173
AT3G07195.1	RPM1-interacting protein 4 (RIN4) family protein	0.000144606	5.02299	42.82	2	1	3858	2807.53	6674.32	9268.54	2651.08	5925.72	18033.6	13524	31483.5	17452.4	39744.2	36405.2
AT1G80070.1;AT4G38780.1	SUS2, EMB33, EMB177, EMB14 - Pre-mRNA-processing-splicing factor	0.000145193	1.70632	167.81	5	5	27435.7	20894.3	21627.3	24349.6	37884.2	29060.5	46238.5	47880.2	47940.2	43209.8	41613.4	48265.7
AT1G72370.1;AT3G04770.1	P40, AP40, RP40, RPSAA - 40s ribosomal protein SA	0.000155695	1.19381	1487.6	22	21	7.77121e+06	7.91175e+06	7.57467e+06	7.94631e+06	7.42919e+06	7.7313e+06	6.72544e+06	6.76392e+06	5.92348e+06	6.07682e+06	7.08501e+06	6.26269e+06
AT3G26740.1	CCL - CCR-like	0.000158804	2.34739	21.83	1	1	36026.9	23500.2	21626	20188.6	25301.4	25077.2	36266	56720.4	56430.2	62794.2	55379.7	88555.9
AT4G38970.1;AT2G01140.1;AT4G38970.2	FBA2 - fructose-bisphosphate aldolase 2	0.000175544	1.27915	2141.45	31	18	1.16385e+07	1.16805e+07	1.19061e+07	1.27495e+07	1.16188e+07	1.19198e+07	1.43035e+07	1.47991e+07	1.42104e+07	1.39713e+07	1.77896e+07	1.6402e+07
AT1G62380.1	ACO2, ATACO2 - ACC oxidase 2	0.000201491	2.07432	43.12	1	1	6122.08	7056.84	4340.03	6372.78	6921.27	5119.74	8389.86	11729.3	12944.3	13797.4	10490.1	17184.9
AT4G39980.1	DHS1 - 3-deoxy-D-arabino-heptulosonate 7-phosphate synthase 1	0.000214733	1.28081	513.63	9	6	492439	480191	443526	489167	507219	535882	397701	433548	380827	379719	379961	330251
AT3G18890.1	NAD(P)-binding Rossmann-fold superfamily protein	0.000218835	1.26211	188.27	4	4	185471	170581	203020	193934	178892	191553	214734	222219	223788	242707	262366	252100
AT4G02520.1;AT2G02930.1	ATGSTF2, ATPM24.1, ATPM24, GST2, GSTF2 - glutathione S-transferase PHI 2	0.000254019	1.39569	238.7	5	4	229845	256485	270574	299808	230543	241038	165074	181267	172804	164057	213449	198361
AT5G58310.1	ATMES18, MES18 - methyl esterase 18	0.0002568	2.13796	34.05	1	1	98875.4	115265	136071	92365.5	117369	115137	56260.4	70912	72075.9	45512.9	32684.4	38314
AT4G20850.1	TPP2 - tripeptidyl peptidase ii	0.000292871	1.37818	234.97	5	5	126363	120665	119089	128724	99696.8	104483	80958.2	84926.5	81476.6	73381.2	99560	86901.9
AT4G01800.1;AT4G01800.2	AGY1, AtcpSecA, SECA1 - Albino or Glassy Yellow 1	0.000296471	1.15238	1242.54	23	21	1.31279e+06	1.35912e+06	1.23925e+06	1.24886e+06	1.36091e+06	1.33594e+06	1.21339e+06	1.19889e+06	1.12369e+06	1.07674e+06	1.11125e+06	1.09397e+06
AT4G23670.1	Polyketide cyclase/dehydrase and lipid transport superfamily protein	0.000301983	2.59875	58.24	1	1	10644.2	11268.1	8906.01	7939.19	9909.24	8216.26	13864.5	17723	24397.6	21028.1	29906.9	40904.4
AT5G44520.1	NagB/RpiA/CoA transferase-like superfamily protein	0.000309085	1.23428	182.68	5	5	206546	200093	186175	175293	199468	210586	254557	235017	234744	218393	249247	262217
AT1G10500.1	ATCPISCA, CPISCA - chloroplast-localized ISCA-like protein	0.000317618	1.21007	56.5	1	1	61598.9	62688.8	56270.5	58439.7	56739.1	61126.6	62243.3	73668.9	74951	72893.6	71636.3	76437.3
AT4G21750.1	ATML1 - Homeobox-leucine zipper family protein / lipid-binding START domain-containing protein	0.000317828	1.41927	45.09	1	1	6555.71	6503.11	6917.16	6980.12	8380.51	8459.78	11097.7	10733.6	9160.06	11400	8835.67	10931.8
AT2G27860.1	AXS1 - UDP-D-apiose/UDP-D-xylose synthase 1	0.000322796	3.03233	40.12	1	1	9813.44	9866.84	7520.04	6373.17	6839.82	8776.21	4241	2721.35	3981.57	2025.46	2207.51	1044.81
AT5G13280.1	AK-LYS1, AK1, AK - aspartate kinase 1	0.000323449	1.41427	212.7	7	5	174755	161552	155826	165872	193494	187205	139404	137064	131715	114131	113836	98292.9
AT5G13650.1	elongation factor family protein	0.0003476	1.3255	429.7	9	9	233720	223529	270240	273244	241639	231893	364224	360146	319032	293587	288175	328973
AT3G26650.1	GAPA, GAPA-1 - glyceraldehyde 3-phosphate dehydrogenase A subunit	0.00035806	1.32302	1923.27	30	9	3.36972e+06	3.61106e+06	3.12663e+06	3.51216e+06	2.93942e+06	3.27559e+06	2.7092e+06	2.93044e+06	2.34386e+06	2.3286e+06	2.47889e+06	2.2009e+06
AT5G49570.1	AtPNG1, PNG1 - peptide-N-glycanase 1	0.000371566	1.78093	240.46	6	5	113079	112030	93641.1	96340.6	113833	116732	50628.5	54553.7	44010.1	50243.6	81034.6	82067.3
AT2G05830.1;AT2G05830.2	NagB/RpiA/CoA transferase-like superfamily protein	0.000388341	1.28199	65.85	2	2	40106.5	34061.5	37267.1	33774.5	31080.8	35835.5	27776.6	28088	28043.1	26481.4	24406.1	30671.3
AT5G19220.1;AT1G27680.1	ADG2, APL1 - ADP glucose pyrophosphorylase large subunit 1	0.000392466	1.14605	917.2	16	16	1.02334e+06	1.07296e+06	987162	1.05291e+06	917668	949746	1.1552e+06	1.17843e+06	1.13718e+06	1.1081e+06	1.13315e+06	1.16857e+06
AT5G54770.1	THI1, TZ, THI4 - thiazole biosynthetic enzyme, chloroplast (ARA6) (THI1) (THI4)	0.000404401	1.77055	1339.99	19	19	1.99305e+06	2.08058e+06	3.31287e+06	3.53221e+06	2.37399e+06	2.57715e+06	5.19284e+06	5.33519e+06	5.01209e+06	4.71455e+06	4.1349e+06	3.70879e+06
AT2G39800.3;AT2G39800.1;AT2G39800.2	P5CS1 - delta1-pyrroline-5-carboxylate synthase 1	0.000467859	1.25433	982.59	19	15	896110	853645	1.05609e+06	1.131e+06	893725	936110	1.22028e+06	1.21792e+06	1.22963e+06	1.17651e+06	1.21162e+06	1.17737e+06
AT1G28280.1	VQ motif-containing protein	0.000480186	3.44151	232.92	5	5	316684	377929	199339	250207	257984	312211	40670.2	41368	60240.7	47088.7	152779	155994
AT2G30520.2;AT3G49970.1	RPT2 - Phototropic-responsive NPH3 family protein	0.000496967	2.1118	288.07	8	2	14974.3	16844.7	8268.46	9486.93	15006.3	14827.9	32897.6	23185.8	22127.5	26302.6	39017.9	24163.7
AT3G06820.2	BRCC36B, AtBRCC36B - Mov34/MPN/PAD-1 family protein	0.0005686	1.59424	68.16	1	1	2440.6	2693.96	2889.39	2997.03	2544.98	3661.86	4163.75	4258.15	4238.25	4045.17	4321.36	6438.54
AT1G62750.1	ATSCO1, ATSCO1/CPEF-G, SCO1 - Translation elongation factor EFG/EF2 protein	0.000576142	1.19884	875.93	15	15	1.46636e+06	1.53462e+06	1.3785e+06	1.50414e+06	1.36977e+06	1.39112e+06	1.69728e+06	1.70393e+06	1.59555e+06	1.60171e+06	1.91381e+06	1.8511e+06
AT5G51600.1	PLE, ATMAP65-3, MAP65-3 - Microtubule associated protein (MAP65/ASE1) family protein	0.0005852	1.62007	21.75	1	1	140301	171517	152716	147435	166080	143209	114410	100612	104096	102979	86956.5	59599.2
AT1G45201.1	ATTLL1, TLL1 - triacylglycerol lipase-like 1	0.00059728	1.53264	702.67	12	12	1.12699e+06	1.12389e+06	733033	751014	1.08882e+06	1.15883e+06	1.5851e+06	1.63009e+06	1.47644e+06	1.54051e+06	1.5075e+06	1.42949e+06
AT1G20950.1	Phosphofructokinase family protein	0.000634545	1.33436	373.08	8	4	175990	196818	156040	180254	213622	196898	159524	149492	126723	143035	132610	127685
AT5G26570.1	PWD, OK1, ATGWD3 - catalytics;carbohydrate kinases;phosphoglucan, water dikinases	0.000703414	1.46304	37.3	1	1	11169.1	11722.1	9623.35	12635.1	10345.7	8812.99	16138.8	18020.8	14168.2	12548.9	17943.7	15265.5
AT3G02230.1;AT3G08900.1	RGP1, ATRGP1 - reversibly glycosylated polypeptide 1	0.00074474	1.71155	408.87	9	3	307442	320043	344314	411336	269983	297181	249282	228551	195689	185582	133236	147149
AT5G20190.1	Tetratricopeptide repeat (TPR)-like superfamily protein	0.000749572	1.58083	565.81	9	9	691777	643314	563799	575511	582521	608239	291827	287080	405289	369443	463154	501714
AT5G24110.1	WRKY30, ATWRKY30 - WRKY DNA-binding protein 30	0.000760268	3.96946	141.66	3	3	150427	155872	119536	128337	161206	173093	11355.9	12890.6	20531.3	24144.7	82156.3	72747.7
AT3G23700.1	Nucleic acid-binding proteins superfamily	0.000778763	1.24783	117.11	2	2	35173.7	33665.3	35623.6	38117.2	39307.6	33101	39335.3	44952	48172.4	45107	40926.9	49776.3
AT4G21445.1	unknown protein	0.000849371	1.36472	220.08	5	5	281271	282330	219898	220836	264064	251014	294649	307201	339656	353851	388821	389405
AT1G59870.1;AT1G15210.1;AT1G15520.1;AT1G66950.1;AT2G26910.1;AT2G29940.1	PEN3, PDR8, ATPDR8, ABCG36, ATABCG36 - ABC-2 and Plant PDR ABC-type transporter family protein	0.000890911	1.69254	1568.09	34	27	1.54825e+06	1.49546e+06	988783	995729	1.59483e+06	1.58728e+06	910164	939900	673137	709504	837552	780626
AT1G19350.3;AT1G19350.1	BES1, BZR2 - Brassinosteroid signalling positive regulator (BZR1) family protein	0.000949404	13.0056	59.69	2	1	3964.97	5433.31	2036.02	3587.19	2645.16	3822.03	12011.7	11759.1	16005.3	18839.9	119566	101292
AT1G70730.3;AT1G70730.1;AT1G70730.2	PGM2 - Phosphoglucomutase/phosphomannomutase family protein	0.000976822	1.59706	198.86	6	3	49458.7	49129.2	47902.5	59229.9	48910	40270.5	36602.8	40645	30255.3	30161	22514.6	24473.9
AT1G55450.1;AT1G55450.2;AT3G54150.1	S-adenosyl-L-methionine-dependent methyltransferases superfamily protein	0.00100503	4.80833	168.34	4	4	32117.1	35323.9	34862.6	36184.3	46342.9	41010	13598.3	9551.06	9499.8	10276.2	2958.82	1084.51
AT3G07090.1	PPPDE putative thiol peptidase family protein	0.00100965	1.38658	119.34	3	3	197204	221533	223744	250423	183421	183281	171347	157618	163104	139772	154077	122510
AT3G21200.1	PGR7 - proton gradient regulation 7	0.00101443	1.29175	256.95	5	5	398074	371817	406377	419225	387277	375634	313286	325057	364210	302704	253266	267213
AT4G13940.1;AT4G13940.2;AT4G13940.3;AT4G13940.4	HOG1, EMB1395, SAHH1, MEE58, ATSAHH1 - S-adenosyl-L-homocysteine hydrolase	0.001017	1.39831	2613.54	46	18	9.10608e+06	9.6287e+06	8.90395e+06	9.83863e+06	9.00062e+06	9.31134e+06	7.76401e+06	7.53622e+06	7.20921e+06	6.95682e+06	5.28898e+06	5.14236e+06
AT4G21710.1	NRPB2, EMB1989, RPB2 - DNA-directed RNA polymerase family protein	0.00116502	1.36032	145.95	4	3	11696.5	13630	16247.1	13683.8	12690.4	15145.7	21992.4	19291	15627.9	20342.9	18204.2	17574.9
AT3G62410.1	CP12-2, CP12 - CP12 domain-containing protein 2	0.00116759	1.50059	72.95	1	1	51380.4	44961	35236.1	44598.3	39219.9	35000.3	49351.5	53497.3	64781.9	62320.9	71916.3	73873.3
AT4G04020.1	FIB - fibrillin	0.00124263	1.31444	1058.94	16	15	2.36259e+06	2.56202e+06	3.30493e+06	3.48613e+06	2.78935e+06	2.76082e+06	3.54238e+06	3.7332e+06	3.86284e+06	4.02216e+06	3.8639e+06	3.67038e+06
AT1G13440.1;AT1G13440.2	GAPC-2, GAPC2 - glyceraldehyde-3-phosphate dehydrogenase C2	0.00124288	1.40112	937.44	18	2	151901	164085	201009	236721	172786	184873	137044	140167	132181	126738	144480	112592
AT4G28470.1	RPN1B, ATRPN1B - 26S proteasome regulatory subunit S2 1B	0.0012655	1.38966	595.74	11	2	57950.4	62486.2	47691.6	47461.6	53782	49051.3	35246.4	44757.3	43189.9	40533.9	31052	34358.1
AT3G18780.2;AT3G18780.1	ACT2, DER1, LSR2, ENL2 - actin 2	0.001325	1.21287	3739.63	64	1	1.37654e+06	1.25141e+06	1.23231e+06	1.26855e+06	1.56723e+06	1.44429e+06	1.59661e+06	1.58904e+06	1.75999e+06	1.53983e+06	1.64984e+06	1.73781e+06
AT5G66190.1;AT5G66190.2	ATLFNR1, FNR1 - ferredoxin-NADP(+)-oxidoreductase 1	0.00137305	1.16757	770.78	16	14	985928	982935	956793	1.05343e+06	915260	952166	1.1303e+06	1.0835e+06	1.12809e+06	1.11181e+06	1.30477e+06	1.06772e+06
AT2G39460.1;AT3G55280.1	ATRPL23A, RPL23A, RPL23AA - ribosomal protein L23AA	0.00146694	2.55086	718.48	14	12	2.72163e+06	2.85667e+06	3.85444e+06	4.00708e+06	1.56457e+06	1.69028e+06	736714	752786	950949	1.01924e+06	1.39466e+06	1.69038e+06
AT2G41430.1;AT2G41430.3	ERD15, LSR1, CID1 - dehydration-induced protein (ERD15)	0.00146906	2.27896	121.48	3	3	404622	406745	329198	375745	381852	379172	96880	93066.1	118514	115164	303593	272071
AT1G31910.1;AT1G31910.2	GHMP kinase family protein	0.00147268	1.31683	312.41	6	6	113887	127456	110433	111049	114766	118002	96783.8	101261	87599.6	90098.7	86714.7	65776.3
ATCG01060.1	PSAC - iron-sulfur cluster binding;electron carriers;4 iron, 4 sulfur cluster binding	0.00150192	1.23114	230.59	5	5	673498	638414	712260	786295	682101	656000	781559	810531	834166	793260	992684	895262
AT1G70890.1	MLP43 - MLP-like protein 43	0.00150966	1.37224	27.53	1	1	35618.9	28727.2	31196.2	25371.8	29313.6	26030.4	39811.6	42906.5	36030.1	39715.2	49199.3	34206
AT5G54810.1	TSB1, TRPB, TRP2, ATTSB1 - tryptophan synthase beta-subunit 1	0.00152468	1.48992	650.58	14	5	437753	433442	631210	627364	547804	600712	342046	319569	336987	330487	439732	431487
AT1G50480.1;AT2G12280.1	THFS - 10-formyltetrahydrofolate synthetase	0.00155409	1.4553	258.28	6	6	92128.3	98813.8	104169	114780	97991.4	107455	95845.9	81669.1	57532.7	58263.6	69662.5	59851.3
AT5G44020.1;AT1G04040.1	HAD superfamily, subfamily IIIB acid phosphatase	0.00158083	1.32714	237.33	5	5	80429.3	77759	82083.6	90670.5	102199	92744.6	139207	122745	101249	103307	109053	122363
AT2G25450.1	2-oxoglutarate (2OG) and Fe(II)-dependent oxygenase superfamily protein	0.00159162	1.5432	56.9	2	2	8529.99	9019.13	6371.86	8106.82	8981.6	9443.26	13141.3	10945.6	9383.59	13958.6	14258	16171.5
AT2G20360.1	NAD(P)-binding Rossmann-fold superfamily protein	0.00160119	1.36455	200.9	5	4	175038	165903	194319	215919	199278	208473	157730	155579	167010	129232	120307	119458
AT1G03680.1	ATHM1, TRX-M1, ATM1, THM1 - thioredoxin M-type 1	0.00160574	1.32311	162.67	3	3	220126	195781	299378	258818	217720	215352	292031	339994	326963	295968	300740	306155
AT5G11670.1;AT5G25880.1	ATNADP-ME2, NADP-ME2 - NADP-malic enzyme 2	0.00166634	2.7802	122.56	3	3	67824.4	73226.6	86920.5	101930	96300.6	91388.7	29319.5	34111.9	45769	52445.9	14320.6	10203.2
AT5G58782.1	Undecaprenyl pyrophosphate synthetase family protein	0.00180771	1.7922	28.39	1	1	11336.8	15103.7	14043.1	18633.4	15013.4	11210.2	11477.3	9891.84	7010.55	6237.8	5182.43	7817.79
AT5G15490.1;AT3G01010.1	UDP-glucose 6-dehydrogenase family protein	0.00181691	1.38028	273.49	6	3	91571.8	107968	100323	116797	94364.5	97482.5	80309.9	93628.9	71457.3	73115.7	65343.6	57002.7
AT2G39730.1;AT2G39730.3	RCA - rubisco activase	0.00186718	1.64725	8888.79	124	3	9.87783e+06	1.03209e+07	1.1064e+07	1.2212e+07	7.12957e+06	7.83821e+06	1.41089e+07	1.48303e+07	1.922e+07	2.0432e+07	1.59888e+07	1.16894e+07
AT5G50850.1	MAB1 - Transketolase family protein	0.0019108	1.34055	237.72	5	5	623782	661667	758965	818191	639710	643862	588593	576013	552061	496136	458180	421905
AT1G12900.1;AT1G12900.2	GAPA-2 - glyceraldehyde 3-phosphate dehydrogenase A subunit 2	0.00195844	1.37535	1702.54	25	4	1.68299e+06	1.67987e+06	1.70693e+06	1.91945e+06	1.38274e+06	1.47768e+06	1.40854e+06	1.4044e+06	1.05645e+06	1.14434e+06	1.17779e+06	970041
AT4G29410.1	Ribosomal L28e protein family	0.00197141	1.36461	47.45	1	1	64592	49502.3	63804.9	68090.8	56922.8	60638.8	38771.1	52420.8	48483.2	45932.9	35349.8	45457.2
AT3G60240.2;AT3G60240.3	EIF4G, CUM2 - eukaryotic translation initiation factor 4G	0.00201262	2.05128	143.75	4	3	12079.5	12134.8	20063	19623.2	22263.1	22311.7	7425.63	5437.33	8685.98	7584.55	9461.55	14286.6
AT1G54100.1	ALDH7B4 - aldehyde dehydrogenase 7B4	0.00207637	1.65992	41.01	1	1	23247.1	35419.8	33021.4	31056	28346.7	28706.1	12819	12491.2	23584.1	16460	21767	21195.7
AT4G26750.1	hydroxyproline-rich glycoprotein family protein	0.00220366	1.55441	33.54	1	1	32063.9	27977	42101.7	47915.8	34920.3	30618.9	23358.7	26814.6	19163.4	25420.9	25635.5	18307.3
AT4G34930.1	PLC-like phosphodiesterases superfamily protein	0.00220662	2.33498	178.08	5	2	51272.6	45809.3	49787.7	37619.2	31384	33528.1	23148.7	14684.2	25575.7	24834.9	11511.4	7055.86
AT1G08370.1	DCP1, ATDCP1 - decapping 1	0.00229983	1.19204	97.91	4	4	103295	97101.1	110922	113255	112855	120309	101504	88461.8	99571.8	89183.7	88742.5	84311.7
AT1G15730.1	Cobalamin biosynthesis CobW-like protein	0.0024116	1.17904	226.34	5	4	208246	206533	206888	223154	173288	220183	241025	246156	239101	241903	263347	228462
AT4G02770.1;AT1G03130.1	PSAD-1 - photosystem I subunit D-1	0.00244444	1.4396	138.42	4	4	86785.5	87217.4	127387	131605	100122	113929	172928	188482	154335	138593	140894	136252
AT1G64520.1;AT5G42040.1	RPN12a - regulatory particle non-ATPase 12A	0.00244938	1.14408	858.92	16	16	2.97677e+06	3.05348e+06	2.61219e+06	2.85148e+06	2.73137e+06	2.92436e+06	2.63407e+06	2.61851e+06	2.45049e+06	2.47071e+06	2.56454e+06	2.25164e+06
AT3G10220.1	tubulin folding cofactor B	0.00245051	1.21824	20.03	1	1	76041.5	66017.1	68392.2	70421	67894	60922.4	85279.2	89313.7	84823.5	68633.7	86587.2	84461.3
AT1G72150.1	PATL1 - PATELLIN 1	0.0024638	1.51693	881.55	18	15	1.06849e+06	1.0724e+06	1.15116e+06	1.10073e+06	1.15295e+06	1.15462e+06	1.45222e+06	1.40564e+06	1.40486e+06	1.41401e+06	2.23414e+06	2.2531e+06
AT3G62830.1;AT2G47650.1	UXS2, ATUXS2, AUD1 - NAD(P)-binding Rossmann-fold superfamily protein	0.00247237	1.95901	60.6	1	1	5949.11	6261.17	3094.71	3690.62	6030.56	5919.55	3063.07	2409.13	1555.71	2804.73	3258.98	2704.97
AT5G35620.1	LSP1, EIF(ISO)4E, LSP, EIF4E2, eIFiso4E - Eukaryotic initiation factor 4E protein	0.0025775	1.43535	376.89	6	6	378499	338263	537385	583603	473413	448924	331490	327068	318133	317107	335805	293336
AT2G27530.1;AT1G08360.1	PGY1 - Ribosomal protein L1p/L10e family	0.00258251	1.53294	46.03	2	2	40233.6	28771.4	35057	25931.7	39087.7	41362	24768.9	22826.3	29314	22501.1	20479.8	17390.9
AT1G74050.1;AT1G18540.1	Ribosomal protein L6 family protein	0.00264915	1.6553	98.8	2	2	21013.7	21262.5	36979.3	37732.6	33500	30225.5	18267.1	19182.7	15976	22810.5	17328.7	15607.9
AT1G73600.1	S-adenosyl-L-methionine-dependent methyltransferases superfamily protein	0.00265437	2.3916	140.33	3	1	6441.28	3315.96	2808.28	2086.67	5652.5	6035.59	13965.1	12649.2	13246.2	8933.05	6624.28	7577.74
AT5G15090.1	VDAC3, ATVDAC3 - voltage dependent anion channel 3	0.00275085	1.37227	195.73	5	4	61359.8	67806.6	60952.8	70675.2	69693.4	83181.5	84150.4	88128.2	83468	84801	122235	104881
AT5G64040.1;AT5G64040.2	PSAN - photosystem I reaction center subunit PSI-N, chloroplast, putative / PSI-N, putative (PSAN)	0.00275257	1.51715	144.14	4	4	123861	92775.4	115873	99007.1	147347	137890	164009	160794	165979	148343	239343	208959
AT5G54500.1;AT4G27270.1;AT5G54500.2	FQR1 - flavodoxin-like quinone reductase 1	0.0028025	1.49159	203.83	4	4	220419	219846	281044	290578	244876	270056	201675	202540	182786	176994	147329	112296
AT1G70820.1	phosphoglucomutase, putative / glucose phosphomutase, putative	0.00286213	1.33314	161.07	3	2	70790.7	88973	95997.5	114335	88348.2	85398.7	64581.4	76542.7	66550.2	61153.5	71319.7	67794.2
AT2G06850.1;AT5G13870.1	EXGT-A1, EXT, XTH4 - xyloglucan endotransglucosylase/hydrolase 4	0.00299089	1.14899	358.87	8	8	685301	671589	587068	645972	704219	732897	598965	613015	570807	553823	597154	571096
AT2G05170.1	ATVPS11, VPS11 - vacuolar protein sorting 11	0.00311593	1.38175	24.27	1	1	29173.7	23685.3	17775.6	18975	24980.3	24218.6	33332.4	30998.5	32036.1	29286.2	37766.5	28379.5
AT1G79050.1;AT1G79050.2	recA DNA recombination family protein	0.00312432	1.66933	159.28	3	3	34034.4	42609.6	41284.4	42492.5	53358.7	39166.3	63197.3	45822.4	54695.9	87368.5	84498.6	86667.1
AT3G23400.1	FIB4 - Plastid-lipid associated protein PAP / fibrillin family protein	0.00317202	1.35254	144.23	3	3	217859	224621	271365	282557	249073	270520	320390	322832	304237	284425	413876	404689
AT1G42970.1	GAPB - glyceraldehyde-3-phosphate dehydrogenase B subunit	0.00324318	1.17879	2344.96	38	31	2.32428e+07	2.28633e+07	2.18021e+07	2.32485e+07	1.92332e+07	1.95564e+07	1.94985e+07	1.93166e+07	1.73401e+07	1.73107e+07	1.9145e+07	1.76262e+07
AT3G03950.1	ECT1 - evolutionarily conserved C-terminal region 1	0.00329754	1.86681	22.48	1	1	3368.83	3095.83	5981.46	3260.71	5065.35	2977.21	1931.28	2751.34	1453.84	2716.49	2226.89	1642.07
AT3G29360.1;AT1G26570.1	UDP-glucose 6-dehydrogenase family protein	0.00342153	1.27477	435.69	9	5	331696	375898	399725	459806	348825	379239	313134	335919	295925	291329	316883	247283
AT5G10470.2	KAC1 - kinesin like protein for actin based chloroplast movement 1	0.00348707	1.32118	1238.37	25	19	940004	984786	993972	1.1158e+06	1.1807e+06	1.21591e+06	1.29734e+06	1.27249e+06	1.31944e+06	1.24829e+06	1.73981e+06	1.61936e+06
AT3G22890.1	APS1 - ATP sulfurylase 1	0.00355387	1.30595	309.1	8	6	319297	396859	371744	406594	341590	378504	264301	271613	249495	243179	365470	301716
AT3G53420.1;AT2G37180.1	PIP2A, PIP2, PIP2;1 - plasma membrane intrinsic protein 2A	0.00355644	1.41745	383.4	7	3	1.60646e+06	1.31426e+06	1.09199e+06	935187	1.44838e+06	1.39517e+06	1.97759e+06	2.22475e+06	1.63419e+06	1.82139e+06	1.65019e+06	1.73588e+06
AT2G45470.1;AT3G60900.1	FLA8, AGP8 - FASCICLIN-like arabinogalactan protein 8	0.00361057	1.78468	127.57	2	2	15020.5	16424.6	29871.2	21966.1	21480.3	20203.5	28669.6	33188.2	30482.4	29576.5	58308	42800.8
AT3G59870.1	unknown protein	0.00370058	1.35092	431.56	9	7	390624	395335	435245	465619	368406	377950	369051	339432	305530	306806	253236	227072
AT3G17900.1	unknown protein	0.00374425	1.18333	211.52	5	5	93297.3	82878.6	90402.4	93815.4	94770.4	93574.4	107096	95905.6	101544	104460	125647	114687
AT1G09340.1	CRB, CSP41B, HIP1.3 - chloroplast RNA binding	0.0037446	1.33702	612.38	12	12	1.09951e+06	1.00405e+06	1.09002e+06	1.09933e+06	860514	893911	863559	936250	705234	736924	664136	616886
AT3G52990.1	Pyruvate kinase family protein	0.00375765	1.29057	153.69	2	1	96209	104311	107247	104886	81325.4	108237	92703.9	82323.8	65824.5	71631.9	70957.3	83186.4
AT1G15130.1	Endosomal targeting BRO1-like domain-containing protein	0.00376398	1.18287	443.94	11	11	257748	289869	262577	299023	266345	289524	214787	229289	218733	222764	272399	249691
AT4G14740.1;AT4G14740.3	Plant protein of unknown function (DUF828) with plant pleckstrin homology-like region	0.0038042	2.88157	74.18	2	1	2618.2	1658.9	1551.98	2267.07	3935.85	3645.03	4635.88	3902.44	5187.19	6031.49	9730.33	15687.2
AT1G09550.1	Pectinacetylesterase family protein	0.00383864	1.98774	20.72	1	1	15283.2	10621.4	8971.04	5702.33	11254.2	9107.96	18879.4	20796.9	26621.9	24943.6	10947.1	18944.4
AT3G23810.1	SAHH2, ATSAHH2 - S-adenosyl-l-homocysteine (SAH) hydrolase 2	0.00384142	1.43657	2264.97	42	14	5.39144e+06	5.19629e+06	4.9902e+06	5.3187e+06	4.78328e+06	4.87855e+06	4.13168e+06	4.25258e+06	4.08269e+06	3.75438e+06	2.55813e+06	2.49235e+06
AT2G27020.1	PAG1 - 20S proteasome alpha subunit G1	0.00388792	1.39939	143.74	2	2	100031	96615.9	92201.6	94608.4	89349.9	83064.6	85822.3	77945.4	70842.7	61808.6	50901.4	49903.5
AT4G11860.1	Protein of unknown function (DUF544)	0.0038917	1.97939	147.81	3	2	5722.16	3858.52	5439.72	11787.7	8298.28	9076.85	9847.27	13003.9	13633.3	13464.1	17758.6	19748.9
AT1G08130.1	ATLIG1, LIG1 - DNA ligase 1	0.00394202	1.46005	44.64	2	1	10888.9	7700.81	13083.7	12218.4	9133.89	10890.3	15632.8	13967.3	18767	18271.9	12536.4	14145.2
AT3G61240.1;AT2G45810.1	DEA(D/H)-box RNA helicase family protein	0.00407462	1.30969	33.53	1	1	21478.9	20184.9	17825.3	20124.6	22424.8	21682.4	19492.6	15835.4	14792.4	17739.4	14402.8	12203.2
AT3G22680.1	RDM1 - RNA-DIRECTED DNA METHYLATION 1	0.0041217	120.28	24.32	1	1	218.676	0	0.859205	0	0	5.62885	24245.4	2220.98	37.135	61.5031	392.004	125.612
AT1G09795.1;AT1G58080.1	ATATP-PRT2, HISN1B, ATP-PRT2 - ATP phosphoribosyl transferase 2	0.00413783	1.29818	116.24	4	4	174553	135348	152941	150200	170568	147148	193309	186802	188431	183184	265117	191443
AT2G35390.1;AT1G32380.1;AT2G35390.3	Phosphoribosyltransferase family protein	0.00422673	1.40951	450.78	9	7	360976	367365	502319	539544	446823	449265	370589	362850	326088	308995	280026	243092
AT1G53500.1;AT3G14790.1	MUM4, RHM2, ATRHM2, ATMUM4 - NAD-dependent epimerase/dehydratase family protein	0.00426036	1.41212	363.32	6	1	16230.2	14206.1	10432.2	12384.9	11264.2	11423.3	10620.5	8705.35	9219.77	10378.5	7128.35	7725.36
AT1G26560.1;AT2G32860.1	BGLU40 - beta glucosidase 40	0.00428038	1.18519	401.37	9	9	315485	345396	283461	317873	312669	364891	389404	433831	386577	373280	365306	350610
AT4G34120.1	LEJ1, CDCP1 - Cystathionine beta-synthase (CBS) family protein	0.00434059	1.57311	77.2	2	2	47818	32914.9	71811	61636.2	46587.3	47757.8	31125.9	33301.6	29989.7	39344.3	30428.5	31934.7
AT4G17720.1	RNA-binding (RRM/RBD/RNP motifs) family protein	0.00448155	1.35707	103.32	3	3	42128.4	48827.5	40725.2	46256.7	40924.2	42178.9	33539.5	29517.6	35335.8	35392.9	21628.6	36942
AT3G19800.1	Protein of unknown function (DUF177)	0.00460159	1.85846	43.57	1	1	12215	27297.6	29240.9	26980	28458.8	21546.1	30047.3	51448.3	43163.3	37966.6	65024.1	43199.7
AT1G01620.1;AT1G01620.2	PIP1C, TMP-B, PIP1;3 - plasma membrane intrinsic protein 1C	0.00474018	1.74118	86.37	3	1	165486	142097	65382.8	72832.7	118414	139445	215510	234582	171675	167916	226784	208727
AT1G09750.1	Eukaryotic aspartyl protease family protein	0.00475985	1.53775	21.79	1	1	24620.7	24700.1	19407.3	22368.7	13436.8	17330	12346.2	14542.2	11947.3	16778.7	10742.9	12891
AT2G25070.1	Protein phosphatase 2C family protein	0.004823	1.55947	47.89	1	1	11287.6	8913.03	16590.8	12254	12703.4	12542.6	21073.3	13761.1	18299.9	15758.5	21933	25029.4
AT4G11850.1;AT4G11830.1	PLDGAMMA1, MEE54 - phospholipase D gamma 1	0.00488509	1.57243	306.59	8	8	163944	125406	142449	104617	170699	157778	126605	106475	89838.2	87933.3	59734.2	79449.5
AT5G38480.1	GRF3, RCI1 - general regulatory factor 3	0.00492068	1.13451	1048.49	17	8	1.32238e+06	1.18009e+06	1.13283e+06	1.15916e+06	1.1707e+06	1.07953e+06	1.33692e+06	1.32686e+06	1.2594e+06	1.25468e+06	1.36114e+06	1.45325e+06
AT3G14100.1;AT1G17370.1	RNA-binding (RRM/RBD/RNP motifs) family protein	0.00501159	1.32635	343.63	7	2	54863.8	36387.7	52950.9	41658.5	44766.4	44122.2	38240.9	33392.6	34933.7	39710.5	31136.1	29733.9
AT4G33430.2;AT4G33430.1	BAK1 - BRI1-associated receptor kinase	0.00502045	1.74598	68.92	2	1	6901.36	7136.54	8385.92	5762.57	8380.79	8756.97	6231.27	6049.09	4944.7	2973.15	2613.34	3147.54
AT5G60730.1	Anion-transporting ATPase	0.00506749	1.418	24.58	1	1	18628.9	16683.7	24939.3	16777.4	15965.6	14662.6	31483.2	27522.4	27008.8	24141.1	21016.1	21486.7
AT1G61520.1	LHCA3 - photosystem I light harvesting complex gene 3	0.00519699	1.23947	104.64	2	2	790452	832648	614679	705993	811267	858997	1.07161e+06	1.00704e+06	908466	894293	974635	862923
AT5G66570.1	PSBO-1, OEE1, OEE33, OE33, PSBO1, MSP-1 - PS II oxygen-evolving complex 1	0.00533501	1.56588	130.04	3	1	136608	125891	143864	152924	137717	133087	159234	175111	180596	190251	320389	274240
AT3G11710.1	ATKRS-1 - lysyl-tRNA synthetase 1	0.00537354	1.47405	73	2	2	41623.3	39567.5	47252.5	41839.8	37828.2	42492.9	36044.8	30592.8	26930.8	34427.9	25198.5	16816.4
AT4G34150.1	Calcium-dependent lipid-binding (CaLB domain) family protein	0.00567614	1.88888	63.69	2	2	33366.6	33244.2	35378.3	33569.5	31522.4	31541.8	22711.5	21767.6	21968.9	20437.2	11701	6567.39
AT1G70850.1	MLP34 - MLP-like protein 34	0.0057675	1.51228	32.05	1	1	6688.09	6350.25	4320.61	7411.08	4955.42	5878.82	9338.2	7909.41	7379.55	6914.01	11182.3	11120.1
AT1G09640.1;AT1G09640.2	Translation elongation factor EF1B, gamma chain	0.00591598	1.34306	353.08	8	4	134241	151435	89566.2	126021	122749	148087	164105	170763	152797	166072	204879	178365
AT1G80380.2;AT1G80380.1	P-loop containing nucleoside triphosphate hydrolases superfamily protein	0.00592784	1.11133	871.54	19	18	3.93967e+06	3.75187e+06	3.41334e+06	3.61226e+06	3.89013e+06	3.93928e+06	3.15669e+06	3.32168e+06	3.64342e+06	3.34417e+06	3.42791e+06	3.39399e+06
AT3G45640.1;AT1G10210.1	ATMPK3, MPK3, ATMAPK3 - mitogen-activated protein kinase 3	0.00593637	1.7014	342.72	7	5	141904	168418	158748	160875	141932	122235	124466	114119	86989.5	98614.8	49539.7	51787.2
AT5G39320.1	UDP-glucose 6-dehydrogenase family protein	0.00627626	1.34238	198.29	4	1	19808	19399	22531.1	17959.8	19029.1	17781.2	16727.1	14645	11540.6	10805.1	15217.9	17856.4
AT5G41190.1	unknown protein	0.00630125	4.36969	103.34	1	1	10254.5	12066.9	2066.09	8524.79	12715.8	11046.6	15720.8	17227.2	30323.4	26154.8	81448.9	76775.9
AT2G32700.7	LUH - LEUNIG_homolog	0.00635697	1.58112	153.84	3	3	62782.3	50087.6	78384.8	51630.8	72461.7	61821.1	50556.9	47349.1	43890.8	43332.8	27924.2	25491.5
AT5G55220.1	trigger factor type chaperone family protein	0.0064011	1.23415	476.68	12	12	204872	207670	227183	257914	238697	257893	300912	308249	303539	309161	261504	237319
AT5G42310.1	Pentatricopeptide repeat (PPR-like) superfamily protein	0.0064461	1.54556	56.83	1	1	20123.2	17126.2	10775.5	10677.9	20452.6	21873.4	25107.1	22483	26457.6	25367	28110.9	28620.3
AT1G73060.1	LPA3 - Low PSII Accumulation 3	0.00655876	1.2585	1374.33	19	19	6.04045e+06	5.94903e+06	6.08477e+06	6.38337e+06	6.22559e+06	6.17171e+06	5.64954e+06	5.47962e+06	5.27111e+06	5.10995e+06	3.96498e+06	3.80958e+06
AT2G05070.1	LHCB2.2, LHCB2 - photosystem II light harvesting complex gene 2.2	0.00656824	1.95816	223.82	4	1	46175.9	35286.6	41141.9	30189	46330.9	43231.9	95335.8	117024	84845.1	86839.3	50360.3	40167.1
AT1G09630.1	ATRAB11C, ATRABA2A, ATRAB-A2A, RAB-A2A, RAB11c - RAB GTPase 11C	0.00671586	1.39255	213.75	4	1	161588	163587	104772	112258	155164	168087	110337	110744	105360	108163	98779	88107.8
AT2G07707.1	Plant mitochondrial ATPase, F0 complex, subunit 8 protein	0.0068752	1.27566	98.54	2	2	97700.2	84264.3	59764.6	76897.8	91962.9	88031.6	98560.6	109711	108301	110763	109867	98869.2
AT3G60750.1;AT3G60750.2	Transketolase	0.00693817	1.25201	1832.53	30	22	8.4513e+06	8.44901e+06	8.56706e+06	9.49109e+06	7.66166e+06	7.91536e+06	7.78121e+06	7.77831e+06	6.94742e+06	6.65786e+06	5.79679e+06	5.40185e+06
AT1G29670.1	GDSL-like Lipase/Acylhydrolase superfamily protein	0.00697153	1.33175	392.61	9	9	567442	608721	819990	892620	773749	787493	522720	606042	574109	589235	574593	474772
AT4G37120.1	SMP2 - Pre-mRNA splicing Prp18-interacting factor	0.00714377	1.56722	34.82	1	1	12729.3	14707.6	11970	8897.23	12361.9	9649.71	5096.7	5577.65	7339.32	7085.92	8595.51	11171.3
AT5G51110.1	Transcriptional coactivator/pterin dehydratase	0.00734854	1.24981	272.55	6	6	488741	416477	595511	659087	530648	564423	728928	675874	652540	698745	689773	622140
AT1G77210.1	STP14, AtSTP14 - sugar transporter 14	0.00737593	1.74654	26.49	1	1	8984.26	17653	14456.1	16859.6	20550.5	22945.9	22268.4	21784.1	28730.9	36107	27140.3	41154.6
AT5G43130.2	TAF4 - TBP-associated factor 4	0.00738707	2.18586	75.14	3	1	23968.1	39748.4	38764.2	48818.6	25075.7	31737.5	22442.9	24595.6	15557	17724.4	9310.2	5578.37
AT3G62530.1	ARM repeat superfamily protein	0.00744871	1.25569	137.54	4	3	27492.9	27112.7	29687.1	36616.6	30750.7	28721.3	38648.5	40107.3	33467.1	31928.8	44994	37357.1
AT4G08920.1	CRY1, BLU1, HY4, OOP2, ATCRY1 - cryptochrome 1	0.00752747	1.65443	915.76	17	16	1.16738e+06	1.25084e+06	864640	994890	1.06008e+06	1.1493e+06	1.29634e+06	1.30509e+06	1.53776e+06	1.5118e+06	2.76554e+06	2.31597e+06
AT1G70600.1;AT1G23290.1	Ribosomal protein L18e/L15 superfamily protein	0.0078198	1.40668	77.09	3	3	629182	627104	587907	654826	537314	567378	337956	359965	355917	348849	616407	542758
AT2G24050.1	eIFiso4G2 - MIF4G domain-containing protein / MA3 domain-containing protein	0.00782705	1.98234	52.72	1	1	9349.22	7202.64	10772.2	11516.9	10422.6	8668.38	5022.02	6531.82	9127.94	3294.91	3396.92	1850.4
AT3G09440.1	Heat shock protein 70 (Hsp 70) family protein	0.00784833	1.47377	1585.78	30	10	716130	697657	866056	930274	728369	806238	645165	644990	599984	583715	423560	322031
AT3G15840.3;AT3G15840.1;AT3G15840.4;AT3G15840.5	PIFI - post-illumination chlorophyll fluorescence increase	0.00789244	1.87214	125.21	4	3	396189	374843	289705	300695	300768	294450	415724	430111	465442	458875	910342	982624
AT3G49810.1	ARM repeat superfamily protein	0.00791196	1.39409	27.31	1	1	25682.1	25108.5	18448.3	18714.4	17482.2	19743	17826.8	17155.6	16550	11559.1	12179.6	14521.1
AT4G22485.1	Bifunctional inhibitor/lipid-transfer protein/seed storage 2S albumin superfamily protein	0.00810218	1.657	96.26	2	2	72270.8	81776.7	43121.2	46005.2	54827.5	51551.8	28134.6	26007.2	28255.6	31339.9	47492.5	49725.7
ATCG00750.1	RPS11 - ribosomal protein S11	0.00821755	1.21444	108.23	2	2	152396	110980	152673	142366	141353	128731	190108	152396	174434	163460	154282	171482
AT1G47820.1;AT1G47813.1	unknown protein	0.0082844	1.66789	63.01	2	2	55427	52017.3	54492.8	51058.7	55104.3	58853.2	62144.6	69892.6	85606.8	71170.5	158793	97713.6
AT2G07698.1;ATMG01190.1	ATPase, F1 complex, alpha subunit protein	0.00836262	1.21559	2074.69	38	33	1.03648e+07	1.13154e+07	1.15071e+07	1.19863e+07	1.01028e+07	1.03891e+07	1.04262e+07	1.04155e+07	8.8188e+06	8.7812e+06	8.07941e+06	7.49857e+06
AT2G25830.1	YebC-related	0.00838531	2.426	61.84	1	1	10196.9	12746	3650.48	4554.3	7588.89	7623.91	11332.3	11085.1	15709.8	14502.4	35599.2	24241.7
AT3G50820.1	PSBO2, PSBO-2, OEC33 - photosystem II subunit O-2	0.00854279	1.73868	173.37	3	1	19665.1	19705	20443.1	29496	20171	26367.8	32002	27518.3	33774.9	28091.2	63522.5	51287.2
AT5G65540.1	unknown protein; Has 6825 Blast hits to 3811 proteins in 289 species: Archae - 0; Bacteria - 184; Metazoa - 2139; Fungi - 760; Plants - 816; Viruses - 52; Other Eukaryotes - 2874 (source: NCBI BLink).	0.00876636	1.64705	76.56	3	1	30450.4	45060.8	52736.7	54313.1	33314.8	42106.8	30534.4	37698.4	27360.1	25600.9	19232	16207.6
AT4G04890.1	PDF2 - protodermal factor 2	0.00888326	1.15258	49.05	1	1	24184.5	21251	23818.2	23978.4	24690.2	21931.5	24988.3	28246.9	29480.2	27533.3	23290.1	27654.6
AT1G35460.1	basic helix-loop-helix (bHLH) DNA-binding superfamily protein	0.00895188	2.39882	73.59	1	1	1338.63	2590.15	3101.02	3594.11	3159.94	4308.25	4380.11	4248.12	5155.9	5633.91	12628.8	11352.8
AT2G47730.1	ATGSTF8, ATGSTF5, GST6, GSTF8 - glutathione S-transferase phi 8	0.00896248	1.16919	420.64	7	7	1.27036e+06	1.29703e+06	1.19524e+06	1.39033e+06	1.23153e+06	1.36574e+06	1.1451e+06	1.25267e+06	1.07124e+06	1.09005e+06	1.1552e+06	914467
AT5G41520.1	RNA binding Plectin/S10 domain-containing protein	0.00899527	1.72757	42.67	1	1	119311	112032	185756	166358	129990	122451	111080	89906.8	100598	77086.1	36996	68190.1
AT4G26530.1	Aldolase superfamily protein	0.00901751	1.4384	113.23	2	2	89758.7	87075.8	103051	117804	100261	115197	139293	120978	121126	117588	181734	201229
AT5G13970.1	unknown protein	0.00918181	2.38933	421.69	8	8	240193	226768	205467	200260	191027	200813	253268	276948	380821	353058	903965	853311
AT5G03650.1	SBE2.2 - starch branching enzyme 2.2	0.00950279	1.16267	3021.86	51	39	8.84102e+06	9.19839e+06	6.98745e+06	7.81553e+06	9.02315e+06	9.43152e+06	1.0252e+07	1.01938e+07	9.78182e+06	9.57801e+06	1.00531e+07	9.78291e+06
AT2G33150.1	PKT3, PED1, KAT2 - peroxisomal 3-ketoacyl-CoA thiolase 3	0.00962731	1.48335	189.5	5	5	108779	95993.3	149963	144531	111726	111262	86539.1	97380.8	96109.2	91868	62467.6	52543.6
AT5G47870.1	unknown protein	0.0096469	1.28886	225.1	5	5	358388	365453	465731	495661	359449	395769	473346	531913	450386	470954	620248	598540
AT2G30930.1	unknown protein	0.00966272	1.28465	126.82	1	1	58968	64436.5	54989.1	45368	59777.8	75436	71066.7	85907.8	77213.8	76294.8	85046.1	65627.1
AT5G26742.3;AT5G26742.1	emb1138 - DEAD box RNA helicase (RH3)	0.00969102	1.35988	215.45	5	4	75993.7	73342	112639	103312	74392.2	76363.5	131913	145620	105052	113394	106226	99551.3
AT5G43830.1	Aluminium induced protein with YGL and LRDR motifs	0.00973092	1.29174	159.84	4	4	32106.9	46671.3	30964	41174.9	38219.3	40517.2	55728	50239.4	46512	54219.2	39556.9	50396.7
AT1G52000.1	Mannose-binding lectin superfamily protein	0.00998578	1.94215	21	1	1	9512.07	7419.55	9469.89	8308.23	9034.82	6758.47	11700.5	11629.2	12434.5	10177.2	29008.4	23134.9
AT3G47470.1	LHCA4, CAB4 - light-harvesting chlorophyll-protein complex I subunit A4	0.0101107	1.35536	281.01	5	5	150473	133966	103775	100518	159978	170591	202949	187442	177419	160230	170789	211624
AT5G06600.1;AT5G06600.3	UBP12 - ubiquitin-specific protease 12	0.0102503	1.29243	1470.52	35	13	1.11832e+06	1.19276e+06	1.43224e+06	1.5014e+06	1.29632e+06	1.29826e+06	1.1733e+06	1.19623e+06	1.04136e+06	1.02223e+06	860391	772025
ATCG00330.1	RPS14 - chloroplast ribosomal protein S14	0.0103429	1.07973	108.24	2	2	152612	157771	148546	142679	140220	141430	158338	161264	162841	166763	151917	152556
AT4G05420.1;AT4G05420.2;AT4G21100.1	DDB1A - damaged DNA binding protein 1A	0.0104647	1.19425	456.71	12	12	358624	340593	258503	280588	348411	318594	389585	354495	368302	367067	417017	378965
AT5G03940.1	FFC, 54CP, CPSRP54, SRP54CP - chloroplast signal recognition particle 54 kDa subunit	0.0104889	1.31192	254.5	5	5	175492	150497	207283	202289	166387	187138	247694	253517	289021	254275	198604	185680
AT1G56220.1	Dormancy/auxin associated family protein	0.0107245	2.25994	68.81	2	2	72535	58808.1	72878	36355	47733.4	30062.9	80356.4	63106	93429.9	91002.3	175267	216341
AT4G13260.1	YUC2 - Flavin-binding monooxygenase family protein	0.0107622	1.61986	25.02	1	1	104911	91079	99747	101053	74388.7	90847.8	64763.7	57113	66967.5	80824.1	51549	25743.1
AT5G35380.1	Protein kinase protein with adenine nucleotide alpha hydrolases-like domain	0.0109403	1.63817	21.32	1	1	18674.1	31590.5	41655.6	46775.7	39929.5	32180.4	20827.8	24240.8	26576.9	20166.5	16792	20079.8
AT3G44340.1;AT3G44340.2	CEF - clone eighty-four	0.0109837	1.30482	270.01	6	5	347622	300631	261241	260231	334687	361194	270813	255815	265156	240320	216869	180814
AT1G48600.1;AT3G18000.1	PMEAMT, AtPMEAMT - S-adenosyl-L-methionine-dependent methyltransferases superfamily protein	0.0109928	1.46606	325.62	9	7	129247	132130	91961.4	75929.7	112677	132919	183158	213288	159272	173366	123260	137048
AT4G04330.1	Chaperonin-like RbcX protein	0.0110772	1.56732	73.84	2	2	34597	28754.8	41803	45523.6	32942.2	37187	34270.9	29192	23185.1	23777.1	13416	17041.5
AT2G23420.1	NAPRT2 - nicotinate phosphoribosyltransferase 2	0.0111873	1.22868	22.41	1	1	18901.4	18144.8	20441.9	18649	19879.2	23157.7	28354.5	28625.3	22426.7	21290.8	24082.5	21646.7
AT2G43180.1;AT2G43180.2;AT2G43180.3	Phosphoenolpyruvate carboxylase family protein	0.0113791	1.1757	486.65	9	7	968967	954238	944517	973191	789505	823452	1.14064e+06	1.07809e+06	970528	937755	1.16309e+06	1.12201e+06
AT2G43910.1	ATHOL1, HOL1 - HARMLESS TO OZONE LAYER 1	0.0114401	1.56935	24.26	1	1	8067.14	5574.74	8099.11	6888.66	7611.01	5983.95	11816.7	11503	10688	16848.7	7488.41	7920.22
AT4G22890.1;AT4G22890.4;AT4G22890.5	PGR5-LIKE A - PGR5-LIKE A	0.0114529	1.44205	107.98	2	2	16841	25633.3	12841.9	13010	20758.9	17287.4	26097.5	29327	27101.6	28815	20991.8	21061.4
AT5G22750.1	RAD5 - DNA/RNA helicase protein	0.0115646	1.47127	20.97	1	1	9689.78	6793.23	9116.81	7439.78	11901.6	8875.12	8165.54	5975.36	5973.94	6344.79	6236.33	3882.26
AT1G21750.1;AT1G21750.2	ATPDIL1-1, ATPDI5, PDI5, PDIL1-1 - PDI-like 1-1	0.0116686	1.48813	165.76	5	4	56804.5	54570.5	84409.3	74828.9	78181.8	80868.7	54908.2	53096.1	56325.8	57857.6	32027.7	34511
AT3G27890.1	NQR - NADPH:quinone oxidoreductase	0.0116746	1.97151	127.47	3	3	48883.3	57685.9	91582.6	107830	95363.3	123055	46833.2	42976.4	61504.9	60938.8	32893.8	20841.2
AT1G20960.1	emb1507 - U5 small nuclear ribonucleoprotein helicase, putative	0.0117171	2.60975	977.26	19	17	843733	783566	502644	540768	699871	751199	870490	851659	1.23906e+06	1.28651e+06	3.48642e+06	3.02267e+06
AT2G19940.1	oxidoreductases, acting on the aldehyde or oxo group of donors, NAD or NADP as acceptor;copper ion binding	0.0117318	1.42161	61.87	1	1	23071.9	14602.2	17864.3	18698.3	18199	13772.2	16160.4	10812.9	13929.4	13905.4	9081.83	10819.8
AT4G27600.1	NARA5 - pfkB-like carbohydrate kinase family protein	0.0117993	Infinity	91.43	1	1	0	0	0	0	0	0	658.837	1324.75	0	0	10900.2	9978.53
AT1G31330.1	PSAF - photosystem I subunit F	0.0121729	1.22188	211.15	3	3	159118	170455	135654	161611	187559	205784	221748	220388	209646	220091	190719	183944
AT5G55530.1	Calcium-dependent lipid-binding (CaLB domain) family protein	0.0124416	2.02559	52.07	1	1	10988.1	12899.7	16264.4	14642	7970.09	11965.9	7664.99	7806.84	7321.37	8196.15	1854.34	4049.37
AT1G11900.1	Tetratricopeptide repeat (TPR)-like superfamily protein	0.0125825	1.87243	24.58	1	1	25212.4	14527	28764.7	21880	20213.8	19257.6	16216	8931.72	15197.2	17326	4977.31	6703.02
AT4G09000.1	GRF1, GF14 CHI - general regulatory factor 1	0.012694	1.1076	1193.08	18	7	2.18436e+06	1.89815e+06	1.91446e+06	1.88469e+06	1.92728e+06	1.83773e+06	2.18036e+06	2.09737e+06	2.10252e+06	1.98184e+06	2.34383e+06	2.1939e+06
AT5G15610.1	Proteasome component (PCI) domain protein	0.0126983	1.52526	182.04	5	3	48909.7	39992.8	23200	28176.9	39594.3	42029.9	48758.2	39003.5	56096	58678.9	69349.6	66573.5
AT1G23190.1	PGM3 - Phosphoglucomutase/phosphomannomutase family protein	0.0128068	2.04306	104.34	4	1	13635.8	13593.2	18094.2	17959.6	10984.1	11664.2	11664	13192.2	5545.98	5738.74	3714.74	2204.28
AT5G54270.1	LHCB3, LHCB3*1 - light-harvesting chlorophyll B-binding protein 3	0.012858	1.49615	29.03	1	1	25603.6	26267.9	13166.9	12659.7	23587.3	24954.4	35413.3	33727.5	30377.7	26307.3	32211.7	30836.2
AT3G17170.1	RFC3 - Translation elongation factor EF1B/ribosomal protein S6 family protein	0.0130678	2.38668	178.45	4	4	88410.7	75920.6	89989.8	66082.5	75482.6	59249.6	84637.8	91878.5	152801	128411	303014	325521
AT1G74880.1	NDH-O - NAD(P)H:plastoquinone dehydrogenase complex subunit O	0.013321	1.18548	85.59	2	2	160538	152478	183200	193202	160123	164776	186668	184495	196087	183560	238477	213163
AT3G52200.2	LTA3 - Dihydrolipoamide acetyltransferase, long form protein	0.0133599	1.40116	425.36	8	8	493846	557793	733066	775163	522741	551263	734545	734227	716698	751382	1.1167e+06	1.0381e+06
AT4G35100.1	PIP3, PIP3A, PIP2;7, SIMIP - plasma membrane intrinsic protein 3	0.0135141	1.56319	295.2	5	3	906258	957802	414431	454991	693385	734420	1.2632e+06	1.27478e+06	839564	866210	1.11514e+06	1.14598e+06
AT2G46810.1	basic helix-loop-helix (bHLH) DNA-binding superfamily protein	0.013532	1.23057	70.27	2	1	51966.9	41843.1	54427.7	50569.2	53915	59225.5	41661.1	42159.4	43706.5	47612.2	45108.1	33251.8
AT3G23660.1	Sec23/Sec24 protein transport family protein	0.0139666	1.2081	271.38	7	3	117277	110043	103037	110741	117916	123211	108930	105807	104833	83902.7	77443.7	83794.2
AT1G51805.2;AT1G07560.1;AT1G51805.1	Leucine-rich repeat protein kinase family protein	0.0139895	1.09336	212.36	5	4	171145	167703	161684	173137	171466	185692	154996	164442	162393	167520	145382	148077
AT5G19860.1	Protein of unknown function, DUF538	0.0142102	4.97162	118.5	2	2	7265.44	10195.6	6639.64	7493.18	9812.74	8872.31	14681.1	14485	13724.4	15586.7	101957	89533.6
ATCG00840.1	RPL23.1, RPL23 - ribosomal protein L23.1	0.0143968	1.88281	79.23	3	3	95400.1	84857.4	82340.8	104325	90984.6	89436	75786.9	65468.5	57877.1	53776.1	20699.5	17097.2
AT5G44820.1	Nucleotide-diphospho-sugar transferase family protein	0.0144081	1.45232	25.47	1	1	326721	295927	358022	371788	322528	350532	327593	298739	235581	231138	161286	140343
AT3G53900.1;AT3G53900.2	UPP, PYRR - uracil phosphoribosyltransferase	0.0147572	1.55108	357.42	9	8	298030	267615	419627	459584	407701	397380	293723	265442	300311	280513	148839	161730
AT3G26520.1	TIP2, SITIP, GAMMA-TIP2, TIP1;2 - tonoplast intrinsic protein 2	0.0148204	1.5619	139.25	2	1	2.22227e+06	2.06219e+06	907558	1.05576e+06	1.83847e+06	1.9118e+06	2.63266e+06	2.63414e+06	2.09497e+06	2.2413e+06	3.21965e+06	2.79323e+06
AT1G56450.1	PBG1 - 20S proteasome beta subunit G1	0.015171	1.40595	152.2	3	2	115003	122517	160548	168041	123170	127672	120008	117949	101991	94028.5	86426.6	60662.2
AT4G23400.1;AT3G54820.1	PIP1D, PIP1;5 - plasma membrane intrinsic protein 1;5	0.0155308	1.8203	133.47	4	3	137423	131727	59264.4	54767.8	121232	118246	186132	184657	136723	117305	268680	239932
AT5G08280.1	HEMC - hydroxymethylbilane synthase	0.0155737	1.44496	559.2	13	12	1.86269e+06	1.92212e+06	1.74809e+06	2.01023e+06	1.95711e+06	1.89956e+06	2.07618e+06	2.0411e+06	2.44421e+06	2.4117e+06	3.94233e+06	3.55674e+06
AT3G58140.1	phenylalanyl-tRNA synthetase class IIc family protein	0.015578	1.42042	58.29	1	1	18949.6	18276.4	9233.96	9465.03	15783.9	15497.3	20864.2	19961.8	20673.4	22958.7	20792.9	18618.6
AT1G11650.2;AT1G11650.1	ATRBP45B, RBP45B - RNA-binding (RRM/RBD/RNP motifs) family protein	0.0155822	1.16128	705.85	15	15	2.3194e+06	2.25441e+06	2.75853e+06	2.86167e+06	2.47947e+06	2.50489e+06	2.36439e+06	2.41509e+06	2.12996e+06	2.17159e+06	2.03987e+06	1.94942e+06
AT2G47450.1	CAO, CPSRP43 - chloroplast signal recognition particle component (CAO)	0.0156849	1.36784	222.93	5	5	272084	276182	287043	299661	272612	260258	290251	296728	338127	366169	510483	479584
AT5G20010.1;AT5G20020.1	RAN-1, RAN1, ATRAN1 - RAS-related nuclear protein-1	0.0158087	1.13802	329.06	9	9	680978	585869	703378	652035	627783	607892	548155	507669	516061	597216	595706	625245
AT3G57180.1	BPG2 - P-loop containing nucleoside triphosphate hydrolases superfamily protein	0.015809	3.04054	38.71	1	1	5585.29	6557.03	5309.39	5133.01	6070.29	6452.72	6127.09	7327.91	10912	14050.8	35070.4	33258.2
AT1G79920.1;AT1G79930.1	Heat shock protein 70 (Hsp 70) family protein	0.0158096	1.24533	119.04	4	3	376427	406927	397461	396745	383913	425153	548914	598674	502518	481492	478285	362265
AT1G35220.1	unknown protein	0.0158565	1.37899	52.37	2	2	9234.93	12585.1	6973.81	5883.19	9878.43	11394.2	13954.2	13787.6	12033.2	12650.1	11888.1	12840.6
AT3G46970.1	ATPHS2, PHS2 - alpha-glucan phosphorylase 2	0.0158642	1.21492	934.79	18	15	1.31897e+06	1.4858e+06	1.17411e+06	1.3049e+06	1.20737e+06	1.21907e+06	1.26185e+06	1.23593e+06	940194	1.03521e+06	992397	880713
AT4G32640.1	Sec23/Sec24 protein transport family protein	0.0160692	1.44642	187.53	4	3	125443	123362	90105	102293	114313	130965	95573.7	90059.1	88179.9	97362.3	53221.4	50210.4
AT5G11710.1	ENTH/VHS family protein	0.0161573	1.33706	158.22	4	3	91548.5	98483.5	99586.5	124578	88850.1	97747	62985.9	62691.5	66527.2	60850	105821	90463.3
AT1G21170.1	SEC5B - Exocyst complex component SEC5	0.016266	1.75129	101.5	3	1	2398.06	2966.24	2866.5	3435.55	2575.92	2728.01	2978.05	4498.74	3264.94	4178.73	5976.04	8823.37
AT4G29990.1	Leucine-rich repeat transmembrane protein kinase protein	0.0163718	1.97504	55.59	2	1	5637.68	3194.87	3222.82	1203.09	4098.91	3446.67	6728.91	6509.06	9205.98	4034.56	4980.34	9630.08
AT3G05110.1	Domain of unknown function (DUF3444)	0.0165273	5.13807	33.85	1	1	7155.84	9780.06	7927.33	5834.19	6575.22	9030.54	9631.2	9482.11	86094.6	92821.4	18710.2	21169.3
AT2G39930.1	ISA1, ATISA1 - isoamylase 1	0.0165523	1.20339	720.97	17	17	832713	816210	611860	597231	756220	741934	816005	837001	835657	833275	993151	927103
AT1G13960.1	WRKY4 - WRKY DNA-binding protein 4	0.0167785	1.64725	114.87	2	2	19949.4	16569.4	13146.2	11504.2	14439.9	15354.5	4584.39	6463.09	7417.1	8715.08	12617.8	15423.9
AT1G67090.1;AT1G67090.2	RBCS1A - ribulose bisphosphate carboxylase small chain 1A	0.0168881	1.23501	1019.7	16	9	5.27573e+06	5.56279e+06	6.80206e+06	7.3667e+06	5.93005e+06	5.94213e+06	5.5171e+06	5.40845e+06	5.09213e+06	5.35388e+06	4.5391e+06	3.95094e+06
AT2G39990.1	EIF2, AteIF3f, eIF3F - eukaryotic translation initiation factor 2	0.0170618	1.16854	904.87	15	15	1.70414e+06	1.6397e+06	1.71929e+06	1.90531e+06	2.09698e+06	2.12364e+06	1.95549e+06	2.10194e+06	2.22297e+06	2.1768e+06	2.47662e+06	2.14106e+06
AT3G56650.1	Mog1/PsbP/DUF1795-like photosystem II reaction center PsbP family protein	0.0171052	1.56203	40.57	1	1	6003.91	3512.44	6392.06	3733.49	5595.23	5106.92	7390.96	6776.74	11688.4	8253.6	4979.47	8309.16
AT3G54360.1	zinc ion binding	0.0172907	1.27881	68.06	2	2	10829.7	9372.53	11698	11440.7	12089	9580.57	17770.3	15263	10613.8	13302.1	12608.3	13578.7
AT3G04120.1	GAPC, GAPC-1, GAPC1 - glyceraldehyde-3-phosphate dehydrogenase C subunit 1	0.0172907	1.43662	992.73	20	3	156469	162089	252128	252768	225781	196659	140065	171424	113385	101395	165939	175030
AT5G16050.1	GRF5, GF14 UPSILON - general regulatory factor 5	0.0173701	1.18268	952.08	15	3	189431	174242	212131	197299	184239	239245	222181	248331	237631	219839	273364	213834
AT1G04820.1	TUA4, TOR2 - tubulin alpha-4 chain	0.0174136	1.2483	2635.89	42	1	991237	999680	690804	749542	1.01239e+06	890185	1.33999e+06	1.1153e+06	1.07909e+06	1.12088e+06	989791	1.01316e+06
AT5G60360.1	SAG2, AALP, ALP - aleurain-like protease	0.0176228	2.80573	23.21	1	1	14824.1	10350	13836.1	10028	8200.95	6392.08	5893.49	6852.94	3073.24	4725.59	348.788	1784.91
AT1G64500.1	Glutaredoxin family protein	0.017766	2.23729	390.76	8	8	840686	936015	569031	632767	752524	798521	839773	929818	1.28098e+06	1.17167e+06	3.07679e+06	2.83486e+06
AT4G32760.1	ENTH/VHS/GAT family protein	0.0178183	1.35704	207.97	3	3	100133	129800	177323	170043	136228	173693	93170.8	103034	116297	106851	129932	104503
AT3G13300.1	VCS - Transducin/WD40 repeat-like superfamily protein	0.0178941	1.07175	1377.55	21	16	1.00772e+06	1.02499e+06	1.06559e+06	980698	1.01603e+06	1.04317e+06	984211	952382	912563	880903	977394	1.01984e+06
AT1G30230.1;AT1G30230.2	Glutathione S-transferase, C-terminal-like;Translation elongation factor EF1B/ribosomal protein S6	0.018219	1.52984	460.42	8	5	413299	469938	362808	395154	405047	405267	403666	453705	557464	593083	918118	824393
AT5G38430.1	Ribulose bisphosphate carboxylase (small chain) family protein	0.0182537	1.25678	877.74	16	4	937996	1.01638e+06	1.11329e+06	1.30297e+06	917966	1.07301e+06	912720	928352	888663	951910	726941	653233
AT1G15270.1	Translation machinery associated TMA7	0.0183814	1.35232	24.1	1	1	127793	151636	115133	139488	123697	133763	106884	122182	105759	111141	79138.5	60193
AT4G35450.1;AT4G35450.4;AT4G35450.5	AKR2, AFT, AKR2A - ankyrin repeat-containing protein 2	0.0184479	1.34894	442.92	12	9	629110	642214	583654	636066	788702	780686	790344	725505	794862	815515	1.21623e+06	1.13483e+06
AT3G25770.1;AT1G13280.1;AT3G25760.1	AOC2 - allene oxide cyclase 2	0.0186454	1.26563	282.56	6	6	757706	734272	628541	706534	695713	714453	762614	773293	846469	769099	1.18292e+06	1.02836e+06
AT5G43010.1	RPT4A - regulatory particle triple-A ATPase 4A	0.0187116	1.31445	853.9	14	1	156650	173581	170927	177132	152200	152462	145799	154716	141785	124443	82289.8	98770.2
AT4G34350.1	CLB6, ISPH, HDR - 4-hydroxy-3-methylbut-2-enyl diphosphate reductase	0.0187472	1.1602	327.73	8	8	147006	153087	142928	179814	139048	150547	188101	198376	177207	176405	166395	152114
AT4G31990.1	ASP5, AAT3, ATAAT1 - aspartate aminotransferase 5	0.018958	1.36199	40.53	1	1	18217.5	19759.5	17548.6	20155.6	12337.4	17436.4	13868.7	14834.4	10068.5	11117.1	17014	10524.3
AT1G59830.1;AT1G59830.2	PP2A-1 - protein phosphatase 2A-2	0.0189876	1.9148	182.19	5	1	17152.9	10148.8	8740.75	11167.2	8831.66	16970.2	17475.3	13886.2	31820	12787	31035.8	32798.1
AT1G50030.2	TOR - target of rapamycin	0.0191209	1.52788	22.36	1	1	8843.16	10325	18819.5	20439.4	12133.8	11299.5	23500.8	17915.4	23607.7	26629.3	15276.5	18143.2
AT2G25430.1	epsin N-terminal homology (ENTH) domain-containing protein / clathrin assembly protein-related	0.0191984	1.42851	265.51	6	3	23294	20846.5	22110	19382.4	27984.3	33122.4	23194	21449.8	16761.8	15102.8	11989	14224.6
AT3G04840.1	Ribosomal protein S3Ae	0.0193201	1.16867	225.55	5	2	115048	125748	103718	135346	124251	132526	88385.6	103097	106876	110690	117116	104157
AT5G14260.1	Rubisco methyltransferase family protein	0.0197971	1.27828	264.9	5	5	258989	292319	245280	231813	253340	262055	299534	293649	291383	267548	434381	386914
AT1G01800.1	NAD(P)-binding Rossmann-fold superfamily protein	0.0203775	2.47486	41.8	1	1	1224.14	2926.46	2280.04	3453.86	2356.73	1983.49	2863.97	4906.13	2547.57	4181.6	8806.52	11898.4
AT1G19520.1	NFD5 - pentatricopeptide (PPR) repeat-containing protein	0.0204021	1.38933	56.54	2	2	24006.1	28991	19838.4	18554.8	21119	21253.8	21369	25114.6	34279.9	30872.3	33146.9	41057.9
AT1G59580.1	ATMPK2, MPK2 - mitogen-activated protein kinase homolog 2	0.0205579	1.68069	99.82	2	1	15166.8	17750.4	10224.6	14760.2	18270.5	17185.1	7109.58	9897.92	13162.8	14843	6444.98	4088.75
AT2G45180.1	Bifunctional inhibitor/lipid-transfer protein/seed storage 2S albumin superfamily protein	0.0205731	1.4824	42.9	1	1	30679.6	25693.4	20977.4	16025.5	29782.5	25868.4	36006.3	32338.5	43252.4	51388.3	25107.2	32824.4
AT2G17390.1	AKR2B - ankyrin repeat-containing 2B	0.0206728	2.06448	172.76	5	2	24157.7	18220.4	19346.1	10491.6	18785.2	16543.7	21124.3	22307.2	31464.7	23391.9	65759.5	57976.2
AT4G18810.1	NAD(P)-binding Rossmann-fold superfamily protein	0.0207887	1.68221	22.65	1	1	10384.3	18298.8	22816.1	24290.2	16035.8	21898.9	14075.7	16807.7	7082.4	8993.75	13124.7	7519.71
AT1G45000.1;AT1G45000.2	AAA-type ATPase family protein	0.0210511	1.27921	1004.12	16	3	422924	407184	482047	487728	416002	382353	414899	380071	366741	359715	250270	259423
AT4G27090.1;AT2G20450.1	Ribosomal protein L14	0.0213749	1.39694	124.77	3	3	157414	157427	270074	258710	180048	163552	155075	155392	151963	147227	126503	113719
AT1G06220.1;AT5G25230.1	MEE5, CLO, GFA1 - Ribosomal protein S5/Elongation factor G/III/V family protein	0.0217853	2.36821	710.68	11	11	2.00495e+06	2.37965e+06	1.37971e+06	1.63762e+06	1.95118e+06	1.98198e+06	2.20825e+06	2.13552e+06	3.07025e+06	3.10362e+06	8.70723e+06	7.61907e+06
AT4G02450.1	HSP20-like chaperones superfamily protein	0.0220708	2.37992	54.45	2	2	10058.9	11980	6152.74	7248.73	14008.7	15430.8	12029.8	10509.9	24205.7	22019.4	41155.9	44488.4
AT3G14415.1;AT3G14130.1;AT3G14415.2	Aldolase-type TIM barrel family protein	0.0221437	1.52961	2985.49	46	17	6.75851e+06	6.69185e+06	9.12139e+06	8.9042e+06	6.39148e+06	6.36955e+06	6.74533e+06	6.51991e+06	4.92311e+06	5.14205e+06	2.88984e+06	2.70025e+06
AT5G13430.1;AT5G13440.1	Ubiquinol-cytochrome C reductase iron-sulfur subunit	0.0222373	1.34205	75.06	1	1	104562	88711.5	73734.3	64606.2	88315.5	87227.3	105893	95900.9	91039	101748	148752	137295
AT2G04842.1	EMB2761 - threonyl-tRNA synthetase, putative / threonine--tRNA ligase, putative	0.0222921	1.07462	726.3	17	16	982906	986839	975246	1.01992e+06	983661	982231	1.10048e+06	1.13888e+06	1.0598e+06	1.04099e+06	1.08255e+06	950642
AT5G65770.2;AT5G65770.1;AT5G65780.2	LINC4 - little nuclei4	0.022723	1.55858	131.49	4	4	95405	81964.1	79244.1	79613	97414.3	86616.6	104326	101268	98234.1	107008	213401	186626
AT1G53850.1	PAE1, ATPAE1 - 20S proteasome alpha subunit E1	0.0229209	2.21392	223.15	3	1	11933.4	14212	20473.3	32677.8	9513.51	11977.8	11396.3	9318.01	8784.7	10009.3	3157.86	2858.53
AT5G39410.1	Saccharopine dehydrogenase	0.0230176	1.45836	83.81	2	1	30218.2	32843.6	45362.9	44490.5	34344.7	35319.3	23637.3	31896.7	18357.1	34142.5	29866.3	14722.9
AT2G38060.1	PHT4;2 - phosphate transporter 4;2	0.023349	2.47076	22.19	1	1	34054.3	33408.2	37604.1	44937.8	39005.8	44082.6	27922.1	27869.6	16183.3	16351.3	4626.11	1388.3
AT2G20280.1	Zinc finger C-x8-C-x5-C-x3-H type family protein	0.0234991	1.45397	29.14	1	1	1974.33	3009.06	4182.72	2709.87	3002.74	3088.63	3721.53	3056.98	4467.05	3756.28	5193.83	5928.33
AT5G07350.1	Tudor1, AtTudor1, TSN1 - TUDOR-SN protein 1	0.0235026	1.3391	259.11	5	3	56354.1	53591.8	48301.6	51788	40352.7	48302.9	38603.5	31262.4	49060.9	47763.3	31272.4	25090.8
AT4G04910.1	NSF - AAA-type ATPase family protein	0.0235698	1.83289	187.33	5	5	29428.8	31919.7	41033.9	45662.7	38309.6	31231.9	31581.5	25757.2	20957.8	25738	8038.05	6639.61
AT5G41770.1	crooked neck protein, putative / cell cycle protein, putative	0.0237154	1.73179	85.17	2	2	35729	21619.7	29117.6	22611.7	29999.5	20978.4	39217.7	30797.9	29541.2	35027.7	71903.2	70695.8
AT5G46110.3;AT5G46110.2	APE2, TPT - Glucose-6-phosphate/phosphate translocator-related	0.0237335	1.55165	175.38	3	3	320120	264434	172610	141500	382711	339041	572668	461171	398311	352342	333720	396102
AT2G19280.1	Pentatricopeptide repeat (PPR) superfamily protein	0.0237612	1.30849	21	1	1	225099	161344	217908	181011	282758	201472	302740	265757	216554	244120	292340	339741
AT4G05180.1	PSBQ, PSBQ-2, PSII-Q - photosystem II subunit Q-2	0.0240244	1.36173	256.61	6	6	270040	261492	386811	407264	258589	314233	394240	380781	343652	382034	581329	503104
AT5G36170.1	HCF109, ATPRFB - high chlorophyll fluorescent 109	0.0242936	1.60984	60.57	2	2	15324.3	5194.03	10512.4	13010.3	14136.2	12399	27489	20577.6	20272.3	15945.5	14763.9	14568.2
AT1G21660.1	Chaperone DnaJ-domain superfamily protein	0.0244677	1.58899	39.35	1	1	3255.51	3149.17	4338.49	5268.44	4574.15	3441.09	2362.43	3658.72	2557.36	3713.82	1467.72	1360.77
AT2G24020.2;AT2G24020.1	Uncharacterised BCR, YbaB family COG0718	0.0246987	1.25269	181.63	4	2	145557	154043	181656	225495	205573	204077	204774	220368	220752	223546	293887	235182
AT1G55670.1	PSAG - photosystem I subunit G	0.0248649	1.6442	34.02	1	1	5696.69	5853.93	4407.06	3320.56	8205.62	6416.07	12745.2	11197.8	7073.7	5639.64	7381.12	11700.7
AT3G28715.1	ATPase, V0/A0 complex, subunit C/D	0.0248823	1.45212	183.2	5	1	26214.6	28715	12498	11908.4	21864.2	15363.4	31798.4	29498.5	27996.2	22967.3	29925.1	27078.6
AT4G28440.1	Nucleic acid-binding, OB-fold-like protein	0.0251721	1.3119	38.3	1	1	10048.9	7183.08	11404.6	11673.4	11185.3	8119.1	11520.6	15474.1	12585.8	13119.2	15280.9	10227.2
AT1G20010.1	TUB5 - tubulin beta-5 chain	0.0251817	1.41201	3126.99	53	12	4.19975e+06	3.95234e+06	2.8186e+06	2.68658e+06	3.92766e+06	3.98869e+06	3.88403e+06	4.08844e+06	4.64194e+06	4.45437e+06	6.64535e+06	6.74812e+06
AT4G17170.1	AT-RAB2, ATRABB1C, ATRAB2A, RAB2A, RABB1C, ATRAB-B1B, RAB-B1B - RAB GTPase homolog B1C	0.0252362	1.44363	86.91	2	2	212532	198170	159339	158800	211346	170520	237910	226526	208797	193473	385129	351621
AT1G07770.1;AT2G39590.1;AT3G46040.1	RPS15A - ribosomal protein S15A	0.0255031	1.64295	213.92	5	5	351957	367032	359197	372095	359178	398102	312390	308307	258895	272152	98955.6	92959.9
AT3G08940.2	LHCB4.2 - light harvesting complex photosystem II	0.0258426	2.03359	61.25	2	1	8952.43	8216.56	1835.99	1783.68	7694.23	7314.47	19328.4	13397.3	10367	9629.79	10811	9263.64
AT3G12800.1;AT2G07640.1	SDRB, DECR - short-chain dehydrogenase-reductase B	0.0262801	1.42444	67.42	2	1	23279	22031	28892.4	36827.1	23629.8	30890.2	23036.6	20286.5	25161.3	21065.5	12237.1	14434.1
AT2G22990.3;AT2G22990.1;AT2G22990.2	SNG1, SCPL8 - sinapoylglucose 1	0.0262804	1.15276	88.66	1	1	106748	130416	112131	139875	106718	115427	106241	111912	92391.1	105584	97690.9	103234
AT5G16715.1	EMB2247 - ATP binding;valine-tRNA ligases;aminoacyl-tRNA ligases;nucleotide binding;ATP binding;aminoacyl-tRNA ligases	0.0269508	1.26295	49.97	2	2	71784.6	64959.9	47936.1	48091.9	68380.7	62041.3	52286.1	52539.1	53832.4	45944.7	40360.2	42614.8
AT3G10860.1	Cytochrome b-c1 complex, subunit 8 protein	0.0270964	1.36604	74.08	2	2	47467.1	40739.1	46448.5	49541.2	57690	57487.9	40787.1	43664.4	42675.1	43090.7	25867.5	23070.4
AT1G69800.1;AT1G69800.2	Cystathionine beta-synthase (CBS) protein	0.027111	1.09752	346.89	6	6	456401	445121	397251	455282	437756	462816	507736	493931	461139	466999	535911	447794
AT1G69180.1	CRC - Plant-specific transcription factor YABBY family protein	0.0271348	1.41373	25.74	1	1	287023	357259	419764	448773	335190	401311	289676	276468	330830	348681	172672	172723
AT5G62140.1	unknown protein	0.027358	1.29392	160.39	4	3	252985	246853	304427	302581	308055	302805	338762	274213	319336	367139	456334	466786
AT4G09520.1	Cofactor-independent phosphoglycerate mutase	0.0273824	1.59204	25.31	1	1	22772.5	18747	30016.2	28952	30401.6	27565.4	28837.8	13576.6	23030.1	15900.1	10067.7	8117.24
AT5G14910.1	Heavy metal transport/detoxification superfamily protein	0.027438	1.27858	253.55	3	3	1.1403e+06	1.14165e+06	1.57964e+06	1.49393e+06	1.26824e+06	1.26339e+06	1.54232e+06	1.4568e+06	1.50035e+06	1.45847e+06	2.29993e+06	1.82645e+06
AT1G29660.1	GDSL-like Lipase/Acylhydrolase superfamily protein	0.027522	1.20468	155.35	3	3	335311	350948	415749	516556	377995	415967	312288	326664	357253	367112	326304	313010
AT5G04440.1	Protein of unknown function (DUF1997)	0.0276227	1.34909	43.71	1	1	10698.5	12272.3	8795.41	12511.2	8319.89	13460.9	9966.5	13731.2	17383.9	16691.9	15397.8	15947
AT1G64710.1	GroES-like zinc-binding dehydrogenase family protein	0.0280291	1.40985	272.77	4	4	199811	223821	167396	200743	191196	213202	109160	134412	108137	99881.5	276806	120042
AT3G07630.1	ADT2 - arogenate dehydratase 2	0.0280992	1.08069	325.77	6	4	247796	232319	218225	243432	240066	256632	261874	259870	249081	257586	281487	244637
AT1G17100.1	SOUL heme-binding family protein	0.0281727	1.14394	251.4	3	3	463653	498189	569678	617125	566934	545938	473207	486622	521800	498944	435235	435327
AT1G10840.1;AT1G10840.2	TIF3H1 - translation initiation factor 3 subunit H1	0.0282894	1.09456	445.95	9	9	427086	425586	463505	477164	464614	463021	491350	512968	522820	528093	486777	436252
AT3G13410.1	unknown protein	0.0283579	1.74071	24.58	1	1	4301.8	6797.71	6933.32	6809.6	10149.9	11091.2	14548.2	21449.6	15173.9	11138.8	11165.6	6741.67
AT2G21160.1	Translocon-associated protein (TRAP), alpha subunit	0.0283856	1.36572	71.38	1	1	114157	88643	63449.6	79514.1	112397	113112	75133.4	88007.4	60064	73145.4	60516.9	61425.8
AT2G02740.1	ATWHY3, PTAC11, WHY3 - ssDNA-binding transcriptional regulator	0.0284305	1.2555	517.97	10	9	820707	721343	973269	925284	851517	772694	798981	745641	722102	728878	557269	481219
AT3G60920.1	unknown protein	0.0284312	1.61187	131.83	3	1	35060.9	28695.3	41886.2	39405.2	29388.5	24774.9	30897.2	29890.3	18833.3	19538	16189.9	8241.14
AT1G50120.1	unknown protein	0.0284376	3.31301	38.79	1	1	9348.36	7291.38	2546.5	4296.87	9204.85	8455.51	9070.19	8327.21	12184.7	12177.8	58765.1	35783.6
AT4G17040.1	CLPR4 - CLP protease R subunit 4	0.028612	1.15466	558.69	10	10	3.51963e+06	3.06067e+06	4.0493e+06	3.76681e+06	3.47933e+06	3.66252e+06	3.58494e+06	3.36446e+06	3.10071e+06	3.01065e+06	2.88365e+06	2.70894e+06
AT5G12980.1	Cell differentiation, Rcd1-like protein	0.0288608	1.88348	32.4	1	1	18622.1	24687.6	22324.4	26628.1	21045.9	18039.6	13624.1	17461.1	16345.8	15327.8	3299.68	3678.31
AT3G03710.1	RIF10, PNP - polyribonucleotide nucleotidyltransferase, putative	0.0289554	1.67422	131.45	4	4	282151	236360	167648	136347	151687	165302	217603	220506	263421	243337	480731	482170
AT4G14030.1	SBP1 - selenium-binding protein 1	0.0292009	1.39113	62.23	1	1	16736.8	19290.8	21127.8	21867	22637.5	20399	13173.2	11806.2	10646.7	10340	14909.9	26864.9
AT1G14680.1	unknown protein	0.0292154	1.45061	20.45	1	1	15307.3	14075.2	25382.6	25225.9	26794.3	24391	23044.7	33833.1	29809.5	26185.3	44816.2	32596.4
AT1G24510.2;AT1G24510.1	TCP-1/cpn60 chaperonin family protein	0.0293596	1.30726	190.08	5	5	43823.6	31681.8	54033.2	43533.6	40836.7	37007.2	47154.3	43691.3	69293.9	65285.4	53400.7	49187.2
AT1G06680.1;AT1G06680.2	PSBP-1, OEE2, PSII-P, OE23 - photosystem II subunit P-1	0.0294286	1.31939	289.11	6	4	128271	184334	274874	291036	189957	199759	283794	275875	294698	268779	286515	263632
AT4G38550.1	Arabidopsis phospholipase-like protein (PEARLI 4) family	0.029443	1.61999	853.49	20	19	2.47464e+06	2.28495e+06	1.7388e+06	1.77172e+06	2.31402e+06	2.45132e+06	696319	707147	917649	952427	2.53045e+06	2.24264e+06
AT4G13670.1	PTAC5 - plastid transcriptionally active 5	0.0295072	1.39372	320.85	6	6	268479	266799	483089	487105	226753	223181	415223	441385	467653	485294	511361	404380
AT3G61260.1	Remorin family protein	0.0296036	1.35034	384.11	11	9	469360	311408	398500	276230	449691	425655	465918	405319	469043	501790	608386	696971
AT4G03520.1;AT4G03520.2	ATHM2 - Thioredoxin superfamily protein	0.0297057	1.22532	161.86	3	3	164930	173896	222581	240359	189300	199755	235847	242580	284103	279163	213214	204229
AT4G20940.1	Leucine-rich receptor-like protein kinase family protein	0.0297929	1.38305	24.39	1	1	99797.7	66460.2	97652.1	83140.6	66624.1	51774.4	68666.3	53376.7	51336.3	65400.7	47163.6	50594
AT4G29670.1	ACHT2 - atypical CYS HIS rich thioredoxin 2	0.0298094	1.42264	49.76	2	1	5989.71	6614.9	5137.34	5111.35	7077.15	5196.26	12693	9627.64	6221.26	7175.71	6079.62	8175.32
AT3G16140.1;AT1G52230.1	PSAH-1 - photosystem I subunit H-1	0.0299216	1.22229	69.75	2	2	27150.9	31231	29581.8	35641.6	41020	40159.9	39373.4	39098.7	45433.7	47449.1	43551.6	35400.3
AT1G52510.1;AT1G52510.2	alpha/beta-Hydrolases superfamily protein	0.0300651	1.13743	266.6	4	4	436047	454366	475346	538913	515928	487636	448884	465698	434237	426132	430961	350946
AT2G35110.1	GRL, NAP1, NAPP - transcription activators	0.0303273	2.36088	25.82	1	1	799341	1.07138e+06	703956	837517	833814	905329	613032	665710	373744	442412	42999.2	44054.4
AT2G46910.1	Plastid-lipid associated protein PAP / fibrillin family protein	0.0305262	1.21033	83.87	2	2	105599	104369	116421	137133	111554	114990	148042	176912	133844	132468	131681	112260
AT5G19310.1	Homeotic gene regulator	0.0305397	1.99623	20.23	1	1	10766.5	19714.7	19791.6	23564	13824.2	19552	14827.7	20844.8	7032.08	6097.62	2893.65	2012.01
AT2G23180.1;AT4G39480.1	CYP96A1 - cytochrome P450, family 96, subfamily A, polypeptide 1	0.0305724	1.76927	27.9	1	1	8160.96	7929.91	9027.3	3976.12	9010.73	8616.54	6002.02	4909.36	6650.74	4842.09	1971.87	2031.2
AT2G04630.1;AT5G51940.1	NRPB6B, NRPE6B - RNA polymerase Rpb6	0.0307662	1.57937	49.69	2	2	81162.4	77314.4	127339	123001	93235.2	91624.3	66658.5	64958.9	100325	78484.1	33121.8	32346.1
AT5G21170.1;AT5G21170.2	AKINBETA1 - 5'-AMP-activated protein kinase beta-2 subunit protein	0.0310846	1.68451	175.23	3	3	156958	163145	133185	177269	132831	144646	143947	162214	211022	232488	406446	373472
AT1G73810.1	Core-2/I-branching beta-1,6-N-acetylglucosaminyltransferase family protein	0.0312834	1.70682	22.13	1	1	6427.84	4161.51	7378.28	9527.67	6953.44	4858.73	4344.08	3219.1	4002.36	7167.4	2724.65	1572.08
AT4G14880.1	OASA1, OLD3, CYTACS1 - O-acetylserine (thiol) lyase (OAS-TL) isoform A1	0.0314478	1.47598	148.33	4	3	86946.3	70821.4	128734	121478	80465.1	78189.2	81640.3	84244.3	64654.1	65729	49316.2	38319.9
AT2G14120.1;AT2G14120.3	DRP3B - dynamin related protein	0.0316191	1.251	496.1	9	6	124709	136622	144065	119863	136310	150713	139566	116665	113823	114330	89617.7	75304.1
AT1G52240.1	ATROPGEF11, ROPGEF11, PIRF1 - RHO guanyl-nucleotide exchange factor 11	0.0316372	1.45592	25.01	1	1	2891.02	2572.32	2329.87	2488.75	2921.13	3715	3318.93	3584.36	3650.87	2917.3	4359.86	6799.98
AT4G32260.1	ATPase, F0 complex, subunit B/B', bacterial/chloroplast	0.0318847	1.16878	59.07	2	2	88604.7	76733	83071.7	94396.8	83990.6	96965.7	95007	119035	110622	99101.6	104543	83855
AT2G38770.1	EMB2765 - P-loop containing nucleoside triphosphate hydrolases superfamily protein	0.032111	1.37605	88.51	3	1	4811.73	9299.07	4640.06	8731.94	7757.84	8891.38	9366.17	10658	11322	11190.9	10275.4	7915.38
AT4G17560.1	Ribosomal protein L19 family protein	0.0322262	4.32507	197.51	2	1	22042.9	17354.5	5002.05	11549.2	10492.1	7738.48	11992	14010	27552.5	28661	117151	121463
AT3G53130.1	LUT1, CYP97C1 - Cytochrome P450 superfamily protein	0.0324915	1.30867	242.38	6	5	118110	126490	72972.3	89113.5	123393	125680	154881	159066	124519	157044	152709	109952
AT1G73460.1	Protein kinase superfamily protein	0.0325772	2.07869	94.64	3	1	8401.48	8884.32	7341.44	5781.7	7068.58	9991.35	8820.14	8793.92	12062.4	12430.5	17980.4	38585.5
AT1G25460.1	NAD(P)-binding Rossmann-fold superfamily protein	0.032742	2.34778	32.35	1	1	246036	240430	191677	173637	185276	181671	259116	239471	283292	259924	951582	867920
AT4G36810.1	GGPS1 - geranylgeranyl pyrophosphate synthase 1	0.032869	1.40625	28.05	1	1	24411.1	23402	20386.3	23243.9	25767.7	22588.9	23581.1	27656.1	31387.5	24047.6	42715.6	47205.3
AT5G04590.1	SIR - sulfite reductase	0.0329421	2.10987	43.91	1	1	8205.99	5067.55	11974.3	13098.5	6325.8	6512.75	5030.05	6780.51	4519.04	5113.21	1993.58	823.36
AT5G04020.1	calmodulin binding	0.033034	1.47493	61.31	2	2	40706.1	33199.9	74898.8	49954.5	36802	37955.5	39668.8	33976.4	35148.1	23395.3	28876.3	24379.2
AT1G57720.1	Translation elongation factor EF1B, gamma chain	0.0330822	1.185	291.66	7	3	297014	359347	248568	285230	267731	284335	398867	382463	346223	329852	306413	300718
AT5G01600.1	ATFER1, FER1 - ferretin 1	0.0332244	1.30857	170.9	4	4	311896	394417	351780	354672	340872	346654	238118	220179	202753	199525	379438	365016
AT5G17970.1	Disease resistance protein (TIR-NBS-LRR class) family	0.0335946	1.64066	43.43	2	2	104335	71565.4	65372.7	79910.7	82944.9	75309.4	84122.7	97212.1	98663	99302.5	218410	188883
AT4G10340.1	LHCB5 - light harvesting complex of photosystem II 5	0.0336591	1.56071	118.69	3	3	65264.8	113594	29293.4	35069.8	54119.2	85380	113920	116214	88519.8	77453.7	105817	95391.9
AT5G63570.1	GSA1 - glutamate-1-semialdehyde-2,1-aminomutase	0.0337529	1.37231	132.24	3	3	32910.7	47853.1	63203.2	57960.9	44937.3	41308.1	41606.3	37288.1	34097	42598.5	27640.9	26760
AT5G12110.1	Glutathione S-transferase, C-terminal-like;Translation elongation factor EF1B/ribosomal protein S6	0.033791	6.83549	250.93	4	1	6301.97	7165.61	1618	4673.8	2355.05	2226.8	4731.77	4553.38	12010.6	7026.86	73090.9	64970.8
ATCG01120.1	RPS15 - chloroplast ribosomal protein S15	0.0341482	1.29233	140.48	2	2	103799	121874	114967	137812	108602	123754	120116	145108	126070	135489	186387	205427
AT3G10410.1	SCPL49, CPY - SERINE CARBOXYPEPTIDASE-LIKE 49	0.0348434	1.22336	82.54	2	2	13511.1	16353.8	15440.9	13048.8	17432.8	19478.5	18115.4	20444	17843.4	16447.5	19387.6	24306.8
AT1G20340.1	DRT112, PETE2 - Cupredoxin superfamily protein	0.034939	2.25418	140.26	3	3	244176	243443	180308	225007	267181	258778	234729	228601	405724	416707	1.00091e+06	911767
AT5G59290.2	UXS3, ATUXS3 - UDP-glucuronic acid decarboxylase 3	0.0349419	1.67321	27.32	1	1	25139.9	25412.9	43173	52237.4	35244.4	35874.1	28897	31330.2	23816.5	24124.4	9309.92	12261.6
AT1G75990.1	PAM domain (PCI/PINT associated module) protein	0.0352034	1.38651	581.47	11	4	109431	122734	60075	78579.3	82036.5	84670.4	56307.6	73379.7	76731.3	73267	60471	47526.8
AT3G57380.1	Glycosyltransferase family 61 protein	0.0352739	2.94018	23.86	1	1	70673.3	112877	57503.4	90303.5	111054	189232	123845	174582	133466	146662	732090	546503
AT5G60460.1	Preprotein translocase Sec, Sec61-beta subunit protein	0.0353106	1.52122	79.78	2	2	9696.19	7112.27	14217.9	10159.4	11056.8	10992	6563.54	11374	7345.58	8185.46	4451.78	3647.91
AT3G59400.1	GUN4 - enzyme binding;tetrapyrrole binding	0.0353438	1.22419	203.37	4	4	210567	199978	217780	243996	196780	204990	279611	292950	305765	270326	205863	205208
AT5G52580.2;AT5G52580.1	RabGAP/TBC domain-containing protein	0.0357116	1.4982	190.21	3	3	101365	96493.1	114464	147344	121639	127133	103427	113861	84268.9	87952.8	39530.1	43818.2
AT3G56660.1	BZIP49 - basic region/leucine zipper motif protein 49	0.0359786	2.18275	24.36	1	1	10977.7	7822.76	8648.78	5965.96	13138.6	12319.3	8795.71	7650.33	5026.12	2939.68	497.151	2062.98
AT1G24560.1	unknown protein	0.0360542	4.89705	51.18	1	1	4140.22	5478.57	1873.97	3705.27	4695.55	4325.94	6864.39	5767.74	3701.53	9965.1	60547.7	31757.5
AT2G40060.1	Clathrin light chain protein	0.0360878	1.86189	629.44	14	13	1.8344e+06	1.70132e+06	1.70397e+06	1.42391e+06	1.75955e+06	1.53998e+06	1.78413e+06	1.66218e+06	2.25432e+06	2.46109e+06	5.12129e+06	5.26719e+06
AT3G56090.1	ATFER3, FER3 - ferritin 3	0.0361619	1.45584	203.42	4	4	93629.6	93809.7	129023	139941	87895.7	90949.3	94710.8	96478.3	79840.7	75982.9	49306.7	40025.9
ATCG00380.1	RPS4 - chloroplast ribosomal protein S4	0.0362126	1.18209	586.24	13	13	2.09579e+06	2.39112e+06	2.31141e+06	2.35716e+06	2.16652e+06	2.15455e+06	2.07485e+06	2.29366e+06	2.0062e+06	1.98809e+06	1.50278e+06	1.535e+06
AT4G09620.1	Mitochondrial transcription termination factor family protein	0.0364558	1.44753	30.15	1	1	10938.9	15081.2	7308.82	6618.16	9417.29	12385.9	12701	12964.2	12886.4	13268.2	23145.7	14420
AT1G75100.1	JAC1 - J-domain protein required for chloroplast accumulation response 1	0.036507	2.65349	289.78	4	4	254669	221322	142258	156580	158973	158504	199537	214659	283189	266294	1.03484e+06	899909
AT1G31930.1	XLG3 - extra-large GTP-binding protein 3	0.0365248	1.42593	75.46	2	2	657423	319693	690245	501943	520421	408954	510033	325683	339456	350281	333349	314287
AT3G19950.1	RING/U-box superfamily protein	0.0365813	1.2401	31	1	1	56360.1	67529.4	52750.6	76496.5	63219.6	54417.1	45481.5	49428.7	53227.5	41636.1	66047.3	43165.7
AT1G48850.1;AT1G48850.2	EMB1144 - chorismate synthase, putative / 5-enolpyruvylshikimate-3-phosphate phospholyase, putative	0.036593	1.19512	199.23	4	4	97103.1	77895.5	107194	84305.3	80724.9	80688.8	73766.2	64333.8	67400.6	67290.3	91833.6	77096.7
AT4G35980.1	unknown protein	0.0368571	2.86546	23.09	1	1	13667.5	13166.1	5255.24	5667.08	4215.69	5473.84	9240.02	5905.37	17066.5	19312.9	40365.7	44062.3
AT3G43470.1	zinc ion binding;nucleic acid binding	0.0368652	1.99559	20.43	1	1	2149.56	680.567	2143.55	1992.51	4776.08	1536.23	7624.11	4934.22	2014.81	4882.35	4008.87	3034.01
AT5G24690.1	Protein of unknown function (DUF3411)	0.0368788	1.91624	205.28	4	4	234681	272808	155692	151866	224764	239942	257893	241856	290371	259684	693420	709096
AT1G64190.1;AT5G41670.1	6-phosphogluconate dehydrogenase family protein	0.0369173	1.98486	41.61	1	1	6231.59	5808.09	8481.39	7072.61	7383.99	6959.14	6561.96	4739.08	5054.86	3251.44	538.648	982.339
AT4G32285.1	ENTH/ANTH/VHS superfamily protein	0.0372271	2.34351	298.55	7	2	51206.2	48066	14878.9	16047.5	54970.8	59710.3	3600.84	6263.15	6915.56	3033.05	57444.4	27235.8
AT4G30010.1	unknown protein	0.0372289	1.26589	60.04	2	2	37659	31764.7	48978.9	44035.7	53763.1	49524.7	40631.2	38174.5	30126.6	33073.6	31259.3	36647.4
AT1G80780.1	Polynucleotidyl transferase, ribonuclease H-like superfamily protein	0.0373988	1.33178	22.13	1	1	44714.2	49786.8	30895.6	39055.2	41883.9	43267.8	36510.4	44764.1	30629.9	26868.7	28055.5	20592.1
AT4G15545.1	unknown protein	0.0374009	1.7421	1387.91	23	21	6.38728e+06	6.2812e+06	5.83924e+06	5.8879e+06	5.89054e+06	5.93998e+06	6.09678e+06	5.9982e+06	8.86507e+06	8.25801e+06	1.66898e+07	1.72017e+07
AT2G30050.1	transducin family protein / WD-40 repeat family protein	0.0374699	1.27218	177.75	6	4	60011.7	52952.4	69842.2	81152.2	72423.5	60413.1	49153.5	58093.7	58458.2	64473.5	38429.9	43291.9
AT5G02160.1	unknown protein	0.0375148	1.27707	258.86	5	5	277954	178894	289169	230430	321018	256551	390194	320980	355727	360181	252986	304517
AT2G37620.1	ACT1, AAc1 - actin 1	0.0375912	1.12974	1929.92	38	4	1.16029e+06	1.34446e+06	991159	1.0638e+06	1.17271e+06	1.29214e+06	1.34821e+06	1.39916e+06	1.30767e+06	1.29859e+06	1.39034e+06	1.1919e+06
AT3G56190.1;AT3G56190.2	ALPHA-SNAP2, ASNAP - alpha-soluble NSF attachment protein 2	0.0376284	1.18515	245.22	4	4	127129	127380	97457.7	98380.3	131392	126065	142513	155053	120313	122499	150307	148167
AT1G35720.1	ANNAT1, OXY5, ATOXY5 - annexin 1	0.0378328	1.1857	536.43	12	12	303207	343608	346836	428430	368976	396819	311066	366401	251421	284969	324884	306483
AT5G59610.1	Chaperone DnaJ-domain superfamily protein	0.0381124	2.73091	193.66	4	3	75445	75520.1	54630.3	66429.8	61747.9	61134.5	66468.6	65022.1	116359	117101	377593	335914
AT5G67630.1;AT3G49830.1	P-loop containing nucleoside triphosphate hydrolases superfamily protein	0.0385498	1.37078	133.82	4	4	68377.1	46539.9	57270.9	54356.8	55972.2	62189.1	62545.8	61441.1	76823	61701.2	119510	90494
AT3G62290.1	ATARFA1E, ARFA1E - ADP-ribosylation factor A1E	0.0385979	1.16659	486.55	12	1	101011	109837	111918	120883	125790	122294	106255	103124	118711	96408.5	79009.6	89443
AT3G26400.1	EIF4B1 - eukaryotic translation initiation factor 4B1	0.0394067	1.84338	82.17	2	1	15685.9	19274.7	27135.5	24372.1	20579.4	14136.1	2215.96	5980.94	3029.01	4472.07	26064.7	23977.4
AT3G25800.1;AT3G25800.2	PDF1, PR 65, PP2AA2 - protein phosphatase 2A subunit A2	0.0395267	1.19912	597.19	12	3	101419	130321	83509.8	83473.1	109276	107535	114422	128366	117948	109047	142826	125494
AT4G14110.1	COP9, CSN8, FUS7, EMB143 - COP9 signalosome, subunit CSN8	0.0396112	1.09869	359.18	6	6	461761	489694	409650	469890	405919	462068	419122	435839	395773	429912	402221	373675
AT2G39020.1;AT2G39030.1	Acyl-CoA N-acyltransferases (NAT) superfamily protein	0.0402141	1.14632	366.82	8	8	1.02138e+06	1.08957e+06	872386	900881	1.03129e+06	1.09419e+06	1.08618e+06	1.08952e+06	1.11809e+06	1.12852e+06	1.40402e+06	1.0627e+06
AT1G51100.1	unknown protein	0.0402212	1.1837	388.37	8	8	188315	197173	243861	243575	168328	175497	268138	251672	232696	253084	212164	222511
AT1G74960.1	FAB1, KAS2, ATKAS2 - fatty acid biosynthesis 1	0.0402886	1.3141	129.37	3	3	107990	111132	64914.4	66707.6	94277.5	100546	109751	103192	106216	108252	161184	128336
AT5G56350.1;AT4G26390.1	Pyruvate kinase family protein	0.0403433	1.94635	70.7	2	2	15909.9	17973.8	24723	24510.5	16869.6	19448	15409.9	16572.3	13987.2	11027.5	2194.89	2171.79
AT5G52840.1	NADH-ubiquinone oxidoreductase-related	0.0404447	1.76642	62.27	2	2	21809.9	21995.5	25346.3	32913.9	24194	23639.2	24986.7	29662.4	29637.3	35060.3	71392.2	74045.8
AT2G44820.1	unknown protein; Has 70 Blast hits to 70 proteins in 25 species: Archae - 0; Bacteria - 0; Metazoa - 9; Fungi - 4; Plants - 47; Viruses - 0; Other Eukaryotes - 10 (source: NCBI BLink).	0.0404538	1.37291	23.39	1	1	51976.3	57083.6	44245.5	42527	57707.7	37139.6	60661	65676.7	50852.2	49313.1	73605.4	98968.8
AT5G09390.1	CD2-binding protein-related	0.0406287	1.90493	318.96	6	6	352345	347824	233915	258091	287877	301616	297603	307801	424508	441328	861581	1.06113e+06
AT2G23350.1	PAB4, PABP4 - poly(A) binding protein 4	0.040896	1.3189	494.01	11	11	445707	451819	719930	787922	603648	588478	473795	471611	495114	529619	390631	366886
AT1G80930.1	MIF4G domain-containing protein / MA3 domain-containing protein	0.0412069	2.77556	79.38	2	2	12445.2	20269.1	11168.4	15515.7	12339.9	18241.3	12198.4	18396.7	22608.7	32993.8	80197.7	83348.2
AT5G64370.1	BETA-UP, PYD3 - beta-ureidopropionase	0.0412069	1.57856	48.56	2	2	15598.5	9271.79	9784.37	11411.3	13790.3	8730.28	3963.65	4977.12	4852.37	4117.48	15568	9970.05
AT5G04430.1	BTR1, BTR1S - binding to TOMV RNA 1L (long form)	0.0414184	1.39292	134.23	3	3	107786	91331.8	95750.2	96380	95219.5	99284	105869	91954.9	123067	117103	181776	196134
AT1G55280.1	Lipase/lipooxygenase, PLAT/LH2 family protein	0.0414581	1.61365	26.33	1	1	6210.83	7056.34	3729.32	4729.62	8968.36	8350.15	8975.08	10229.4	7089.03	7189.96	18456.8	11063.9
AT3G15880.1	WSIP2, TPR4 - WUS-interacting protein 2	0.04156	1.10944	740.07	18	9	346739	363113	334619	361719	374562	413534	326721	347633	348030	357088	308775	289592
AT2G18410.1;AT2G18410.2	unknown protein	0.0417	5.89236	122.1	2	2	12702	22617.4	11276.8	18485.6	7572.44	17361.3	14950.2	28577.4	21283.3	25927.8	237472	202194
AT1G54270.1;AT1G54270.2	EIF4A-2 - eif4a-2	0.0419279	1.32586	1290.83	24	2	38571.2	45537.4	53182.7	63613.8	45998.5	52393.4	43364.9	51046.4	41285.6	35978.9	28330.7	25732
AT5G14320.1;AT5G14320.2	Ribosomal protein S13/S18 family	0.041997	1.21021	163.61	5	5	169775	146188	245088	208034	155351	158546	238008	241842	213377	216587	202311	198511
AT4G30220.1;AT4G30220.2	RUXF - small nuclear ribonucleoprotein F	0.0421597	1.42182	80.47	2	2	333484	368490	276511	353823	307504	324963	313652	341792	424141	447901	514008	752056
AT2G30520.1	RPT2 - Phototropic-responsive NPH3 family protein	0.0422753	1.60693	311.69	7	1	32229.9	43663.5	22923.9	19314	27553.6	32083.7	66010.1	63997.3	41692.1	55922.8	30691.2	27349
AT5G17990.1	TRP1, pat1 - tryptophan biosynthesis 1	0.0426798	1.32209	85.93	2	2	18612.8	13995.5	15435.5	14918.1	20041.5	16047.9	16831.2	15437.6	14732.1	9882.48	8524.64	9512.45
AT3G10380.1	SEC8, ATSEC8 - subunit of exocyst complex 8	0.0428113	1.89153	295.67	6	6	117651	103745	68055.8	78847.2	99411.4	116784	112723	104476	126294	126082	322598	313418
AT5G49360.1	BXL1, ATBXL1 - beta-xylosidase 1	0.0432972	1.31498	97.92	2	2	76987.8	80592.7	95151.5	111080	103525	100948	98366.8	109453	110476	102780	172123	154082
AT1G49970.1	CLPR1, NCLPP5, SVR2 - CLP protease proteolytic subunit 1	0.0435816	1.19107	529.28	9	8	844021	962971	1.11328e+06	1.20781e+06	1.07095e+06	1.01341e+06	984258	951626	880286	950341	716720	732608
AT3G27925.1	DEGP1, Deg1 - DegP protease 1	0.0439391	1.26893	401.57	7	6	347571	357451	560157	636846	331551	359837	511295	520680	587741	554393	588769	527992
AT1G36160.1;AT1G36180.1	ACC1, AT-ACC1, EMB22, GK, PAS3 - acetyl-CoA carboxylase 1	0.0443177	1.12282	1412.17	33	33	1.35415e+06	1.34804e+06	1.15982e+06	1.23807e+06	1.31767e+06	1.35439e+06	1.29177e+06	1.2694e+06	1.0852e+06	1.0727e+06	1.22226e+06	980621
AT2G31610.1	Ribosomal protein S3 family protein	0.0443541	1.6169	206.77	5	1	109471	122771	158881	147488	134413	127072	111687	131170	97513.2	90809.9	36507.6	27145.6
AT3G52380.1	CP33, PDE322 - chloroplast RNA-binding protein 33	0.0444424	1.41344	817.63	15	15	3.65283e+06	3.54718e+06	3.20975e+06	3.47628e+06	3.38919e+06	3.44516e+06	3.38483e+06	3.53957e+06	4.44657e+06	4.07115e+06	7.02558e+06	6.81937e+06
AT1G58290.1	HEMA1 - Glutamyl-tRNA reductase family protein	0.0444761	1.33703	172.06	4	2	25700.9	25596.7	27002.4	32633.5	34534.8	34636.2	35153.7	32074.7	33951.3	32728.1	58993.2	47904.2
AT5G65685.1	UDP-Glycosyltransferase superfamily protein	0.044603	1.15469	445.37	9	8	522411	547970	487849	535186	542025	547115	515844	534900	474178	481481	385106	364681
AT2G05990.1	MOD1, ENR1 - NAD(P)-binding Rossmann-fold superfamily protein	0.0450097	1.65308	131.72	3	1	26898.7	27052.3	53937	59518.6	30860.9	28520	26965.7	27505	26309.2	30367.6	11993.8	14049.8
AT5G25754.1	RNA polymerase I-associated factor PAF67	0.0451254	1.31727	370.96	8	7	216310	263209	124800	154159	246931	238840	250814	256249	247168	258274	344582	281922
AT3G08510.1;AT3G08510.3;AT3G55940.1	ATPLC2, PLC2 - phospholipase C 2	0.0453985	1.50953	581.66	13	13	1.92755e+06	1.87894e+06	1.41458e+06	1.50743e+06	1.58766e+06	1.55818e+06	1.63776e+06	1.70831e+06	2.12369e+06	2.07324e+06	3.97927e+06	3.38339e+06
AT1G24190.1	SIN3, ATSIN3, SNL3 - SIN3-like 3	0.045687	1.33996	34.83	1	1	9407.82	6881.77	5688.13	6581.79	8366.86	9190.31	9811.45	7744.83	10734.7	8084.61	10743.4	14675.6
AT1G35470.1	SPla/RYanodine receptor (SPRY) domain-containing protein	0.0458032	1.80701	26.26	1	1	28649.4	22994.3	22561.6	16309	23619.5	14183.7	23022.2	19773.9	35085.6	32002.3	45655.9	76331.1
AT2G36830.1	GAMMA-TIP, TIP1;1, GAMMA-TIP1 - gamma tonoplast intrinsic protein	0.0458478	1.68623	26.44	1	1	234550	166958	114116	80375	206465	147496	208524	207717	206378	163908	430950	384376
AT4G37830.1	cytochrome c oxidase-related	0.0460836	1.11428	47.89	2	1	118676	117849	98721.2	101094	109254	124660	110434	104417	95395.2	96273	92892.5	102104
AT4G30160.1	VLN4, ATVLN4 - villin 4	0.0462192	1.55247	28.42	1	1	10292.1	5252.26	11078	5724.72	8655.06	9113.21	7801.08	6358.57	4948.17	6337.31	4161.65	2674.28
AT1G01790.1	KEA1, ATKEA1 - K+ efflux antiporter 1	0.046336	1.47811	408.95	10	6	151733	143235	108195	107868	197053	195648	194672	211806	162036	151250	329254	286799
AT2G20260.1	PSAE-2 - photosystem I subunit E-2	0.0464947	1.55098	44.39	1	1	2339.73	2923.95	6087.57	5401.99	1714.54	1224.98	4168.7	5692.1	5453.14	5500.18	4708.35	5020.61
AT5G04140.1;AT5G04140.2	GLU1, GLS1, GLUS, FD-GOGAT - glutamate synthase 1	0.0467075	1.09022	765.4	17	16	929860	857900	925718	905218	810412	871770	883616	881115	802312	804087	771204	719879
AT4G25350.1	SHB1 - EXS (ERD1/XPR1/SYG1) family protein	0.0467327	2.15366	25.88	1	1	10606.7	13395.5	5250.36	13777.9	8349.18	11764.2	7873.54	13262.5	25751.5	21961.7	48391	18750.1
AT5G27560.1	Domain of unknown function (DUF1995)	0.0468032	1.53629	103.7	2	2	45941.7	23836.7	31658.5	20090.9	35948	27472	37710.2	27698.4	48417	38789.5	68409.6	63107.7
AT5G54160.1	ATOMT1, OMT1 - O-methyltransferase 1	0.0468476	1.20575	30.32	1	1	28774.4	28737.8	30084.3	26837.9	29764.1	29873.4	35269.1	24786.5	20289.5	21396	23653.5	18973.8
AT5G03290.1;AT3G09810.1	IDH-V - isocitrate dehydrogenase V	0.0469841	1.28076	266.69	5	5	171670	156305	153169	154628	139281	144870	162410	144377	123452	125055	76034.7	86936.3
AT2G22360.1	DNAJ heat shock family protein	0.0469855	1.87013	44.45	2	2	8065.85	5745.47	2222.06	4791.4	10721.8	6770.9	8936.38	8566.06	7653.48	7978.3	20637	17887.3
AT1G08190.1	ATVPS41, ZIP2, VPS41, ATVAM2, VAM2 - vacuolar protein sorting 41	0.0472416	2.11321	263.38	5	5	129109	145571	122407	106974	153728	156143	135226	133757	191576	218040	560352	481060
AT1G77760.1	NIA1, GNR1, NR1 - nitrate reductase 1	0.0473923	1.98246	415.01	7	5	392168	363356	241357	252338	288052	326012	354885	322562	393394	427447	1.25648e+06	939109
AT5G05780.1;AT5G05780.2	RPN8A, AE3, ATHMOV34 - RP non-ATPase subunit 8A	0.0477552	1.23015	491.36	9	4	206252	215149	283086	294297	207288	217365	218511	209429	198144	201920	186171	142949
AT4G28910.1	NINJA - novel interactor of JAZ	0.0479868	1.90449	199.73	5	5	83237.4	75111.9	70954.7	92004.4	75254.5	68835.8	79931.3	71704.3	119619	107648	268299	239147
AT5G43330.1;AT1G04410.1;AT5G56720.1	Lactate/malate dehydrogenase family protein	0.0481295	2.00332	54.96	2	1	6983.49	12517.6	4073.39	4380.99	7270.85	9721.17	6392.93	4874.92	1419.55	6823.07	2049.82	876.144
AT3G12345.1	unknown protein	0.0481497	1.37921	41.53	1	1	5.87029e+06	4.94223e+06	8.4334e+06	8.60248e+06	6.63971e+06	6.81088e+06	6.49138e+06	5.55767e+06	5.53296e+06	5.73119e+06	3.55377e+06	3.07688e+06
AT4G34670.1	Ribosomal protein S3Ae	0.0488598	1.30943	114.92	4	2	21867.4	25388.4	21598.5	32788.1	24898.4	22929.1	16351.5	13978.3	19188	17750.2	31352.1	15528.5
AT1G80480.1	PTAC17 - plastid transcriptionally active 17	0.0488948	1.14057	584.85	11	9	797133	707481	851560	879909	797403	813290	894584	929589	836560	806133	1.1297e+06	931535
AT4G24830.1;AT4G24830.2	arginosuccinate synthase family	0.0489169	1.24632	161.18	3	3	90817.2	80662.8	116109	123263	114269	124877	81094	85023.5	106641	100767	72495.7	75512.9
AT3G63370.1	OTP86 - Tetratricopeptide repeat (TPR)-like superfamily protein	0.049202	30.9516	23.15	1	1	241.71	748.351	6.0646	725.149	0	87.4718	587.128	294.357	355.016	395.904	28925.9	25425.3
AT3G12390.1	Nascent polypeptide-associated complex (NAC), alpha subunit family protein	0.0492999	3.25259	233.76	4	2	83107	90918.5	82021.7	86022.3	101696	100858	102252	88703.3	138536	150385	679157	612403
AT4G32410.1	CESA1, RSW1, AtCESA1 - cellulose synthase 1	0.0493022	1.54568	86.36	1	1	7851.96	13663	3490.15	5783.83	5609.17	7565.79	6600.26	11390.6	12839.2	9410.28	13971.2	13742.5
AT1G31320.1	LBD4 - LOB domain-containing protein 4	0.0494815	1.43312	20.69	1	1	249931	233971	285254	292321	264503	204131	226561	232908	229431	191826	87157.1	99792.5
AT2G04520.1	Nucleic acid-binding, OB-fold-like protein	0.0497967	2.09638	44.33	1	1	14806.8	11674	10144.8	9264.29	7581.95	7987.52	8888.53	12274.6	17283.3	13265.2	38591.5	38538.9
AT1G10940.1;AT1G10940.2	ASK1, SNRK2-4, SNRK2.4, SRK2A - Protein kinase superfamily protein	0.0499693	2.57996	148.69	4	3	155372	161549	74889.2	74046.6	145749	145000	142649	134315	198958	167524	653695	654870
AT3G05340.1	Tetratricopeptide repeat (TPR)-like superfamily protein	0.0500838	2.08822	21.23	1	1	10809.8	6567.86	5457.67	2533.49	5801.78	2931.31	2248.47	1031.41	4500.48	4496.74	950.544	3102.97
AT1G76010.1	Alba DNA/RNA-binding protein	0.0501225	1.44309	101.94	2	2	81324	83379.6	64125.2	55728.2	86267.4	110095	95727.8	115701	91222.6	75410	163414	152534
AT1G71410.1;AT1G22870.1	ARM repeat superfamily protein	0.0501903	1.62703	90.31	2	2	25909.6	18903.9	23056.7	24066.2	29044.2	30486	24798.2	21545.8	18233.4	16721.4	4598.99	7196.03
AT3G12000.1	S-locus related protein SLR1, putative (S1)	0.0502414	1.23072	20.77	1	1	76772.7	71674.5	78734	86537.6	67293.5	77986	74583.5	80340.8	60943.6	63804.1	49904.8	43373.5
AT4G29060.1;AT4G29060.2	emb2726 - elongation factor Ts family protein	0.0503169	1.3451	1051.08	21	21	873897	826204	1.27155e+06	1.32086e+06	840641	849925	1.09289e+06	1.06512e+06	1.13884e+06	1.23265e+06	1.87312e+06	1.64518e+06
ATCG00490.1;AT2G07732.1;ATMG00280.1	RBCL - ribulose-bisphosphate carboxylases	0.0503503	1.10075	2791.72	45	44	6.5696e+07	6.39218e+07	7.80912e+07	7.99039e+07	6.98728e+07	6.97828e+07	6.8087e+07	6.79052e+07	6.25733e+07	6.32351e+07	6.62446e+07	6.01147e+07
AT4G17770.1;AT1G23870.1	ATTPS5, TPS5 - trehalose phosphatase/synthase 5	0.0504051	3.80232	167.26	5	4	41656.4	33396.7	20878	19002.7	45818.5	34564	42170.8	37571	45896.8	44950.1	290209	281858
AT2G36390.1	SBE2.1, BE3 - starch branching enzyme 2.1	0.0507266	1.17736	1948.78	42	32	5.14849e+06	5.1001e+06	3.82456e+06	3.90538e+06	5.17474e+06	5.22017e+06	5.48443e+06	5.36225e+06	5.05338e+06	4.89684e+06	6.38845e+06	6.22055e+06
AT1G63770.5;AT1G63770.1	Peptidase M1 family protein	0.0510312	1.43791	23.13	1	1	24390.6	30589.2	22702.6	38674.3	33766.6	26491.1	25496.2	31974.2	18845.4	22136.6	10548.1	13827.1
AT4G01050.1	TROL - thylakoid rhodanese-like	0.0510938	1.53205	38.19	1	1	2787.98	3751.58	4362.76	5031.56	6273.04	6646.37	10487.7	9568.13	4399.85	5694.99	6008.11	8045.84
AT4G10380.1	NIP5;1, NLM6, NLM8 - NOD26-like intrinsic protein 5;1	0.0516758	5.32613	23.13	1	1	8725.03	2355.1	5706.75	3169.1	2660.54	9655.7	3891.36	5752.74	10471	14690.6	53119.8	83960.4
AT3G16470.3	JR1 - Mannose-binding lectin superfamily protein	0.0519467	1.20741	53.67	1	1	27280.6	27398.1	21935.4	28567.7	22975	24149.7	24892.1	25443	33434.7	31109.6	29972.9	39044.4
AT5G23860.1	TUB8 - tubulin beta 8	0.0520387	1.22526	3491.37	60	2	110585	89653	74030.7	66745.1	94516.6	114533	137805	104752	107923	104440	104162	114887
AT3G09800.1	SNARE-like superfamily protein	0.0520735	1.28528	65.53	2	1	31963.9	23426.8	30324.8	28581.6	29956.4	32988.6	41026	35187.6	31250.1	35825.1	55408.3	29108.7
AT1G59865.1	unknown protein; Has 35333 Blast hits to 34131 proteins in 2444 species: Archae - 798; Bacteria - 22429; Metazoa - 974; Fungi - 991; Plants - 531; Viruses - 0; Other Eukaryotes - 9610 (source: NCBI BLink).	0.0520924	1.19451	28.09	1	1	300379	285577	259276	245515	293663	293780	273204	249903	274105	233806	164074	209826
AT1G29790.1	S-adenosyl-L-methionine-dependent methyltransferases superfamily protein	0.0523955	1.46509	31.44	1	1	100939	96330.1	146491	127337	87909.9	73777.5	110771	76153.1	90149.3	51333.2	37487.6	66014.1
AT5G48880.1;AT1G04710.1;AT5G48880.2	PKT1, KAT5 - peroxisomal 3-keto-acyl-CoA thiolase 2	0.0524982	1.11142	479.42	10	10	675555	651493	737320	815638	639966	668751	629518	621205	592622	606196	718693	600560
AT3G11400.1;AT5G06000.1	EIF3G1, ATEIF3G1 - eukaryotic translation initiation factor 3G1	0.052586	1.69042	78.51	2	2	6395.84	13176.8	17439.5	15168.2	14940.8	7536.1	12172.8	14013.3	17767.4	18707.8	29683.3	33857.3
AT1G66200.1;AT1G66200.2	ATGSR2, GSR2, GLN1;2 - glutamine synthase clone F11	0.0529	1.20452	593.69	8	3	490831	520901	543228	552852	528267	547880	512703	517165	508277	426955	293049	385196
AT3G51130.1	unknown protein	0.0529092	1.5026	70.64	1	1	26327.2	24513.3	27458.4	25190.4	33392.9	32271.1	24252.8	26641.4	23289.7	21892.8	8665.93	7830.79
AT1G09020.1	SNF4, ATSNF4 - homolog of yeast sucrose nonfermenting 4	0.0530418	1.20093	318.97	8	6	490052	481768	343948	312739	357526	401147	324341	317195	337023	321816	328013	359390
AT4G32160.1	Phox (PX) domain-containing protein	0.0530866	1.86478	55.95	1	1	4462.09	3135.46	3141.93	6062.7	2923.3	4733.81	1254.74	3106.37	3359.11	4439.11	403.582	553.54
AT1G04640.1	LIP2 - lipoyltransferase 2	0.0531938	1.57161	26.77	1	1	195079	208252	282495	310745	192422	178163	205778	221630	161641	153278	57381.1	70197.1
AT2G19390.1	unknown protein	0.0532766	1.55348	25.84	1	1	22503.6	18702.6	23139	33064.4	20036.3	13785.5	19805.7	17547.4	14584.2	17757.1	8226.54	6554.97
AT3G59970.3;AT3G59970.1	MTHFR1 - methylenetetrahydrofolate reductase 1	0.0534571	1.1718	350.84	6	5	221020	252409	243351	260223	230798	245637	252945	251362	189562	204384	161175	180915
ATMG00510.1	NAD7 - NADH dehydrogenase subunit 7	0.0536002	1.25757	68.06	1	1	68104.4	71607	42974.3	46186.5	77354.3	73903.2	77168.7	69876.3	78934	71895	86549.6	93618
AT3G10310.1	P-loop nucleoside triphosphate hydrolases superfamily protein with CH (Calponin Homology) domain	0.0536762	1.65849	28.32	1	1	18937.9	1945.4	9619.53	4443.34	7268.31	7990.15	19064.2	13949.8	11015.8	15170.5	12564.6	11499.1
AT5G58490.1	NAD(P)-binding Rossmann-fold superfamily protein	0.0539284	1.24405	32.35	1	1	6583.83	5525.03	5588.04	4551.85	5695.38	5508.25	5001.22	6539.24	6200.41	6933.39	8628.65	8313.63
AT1G75200.1	flavodoxin family protein / radical SAM domain-containing protein	0.0541492	1.60803	36.95	1	1	21631.5	10939.4	22333.1	14808.5	12628.2	8836.79	15361.4	17363.6	42393.6	18476.1	27006.5	26015.1
AT1G76880.1	Duplicated homeodomain-like superfamily protein	0.0542235	1.27445	289.08	6	5	100834	109023	94117.9	89370.3	92829.7	74516.3	104375	98356.1	99264.2	114180	121444	176955
AT5G63510.2;AT3G48680.1	GAMMA CAL1 - gamma carbonic anhydrase like 1	0.0546164	1.79558	26	1	1	33403.4	36107.8	58568.4	50898.8	46951.5	38689.9	37890	32420.9	33968.9	31060.9	5064.33	6967.48
AT1G15820.1	LHCB6, CP24 - light harvesting complex photosystem II subunit 6	0.0550204	1.27606	215.17	3	3	336066	362838	247068	247936	332808	325074	499188	464864	394387	392739	324717	287097
AT2G31890.1	ATRAP, RAP - RAP	0.0550837	1.79572	36.4	1	1	5111.7	4892.26	2820.44	1872.62	3283.8	3859.63	5269.92	3647.5	4775.44	4137.91	9053.22	12335.4
AT4G38590.2	BGAL14 - beta-galactosidase 14	0.0553322	1.60664	37.4	1	1	4231.6	4587.96	7169.92	4394.2	4822.09	4348.14	3263.06	6528.76	3012.49	3400.51	1044.61	1145.46
AT3G55650.1;AT3G55810.1	Pyruvate kinase family protein	0.0554048	1.30292	22.18	1	1	35729.5	38329.8	31004.8	43808.5	28391.4	23727.5	31983.3	38817.2	48116.6	37662.9	54401.8	50894.3
AT2G47840.1	Uncharacterised conserved protein ycf60	0.0557198	1.39983	45.25	1	1	6941.21	6574.1	3049.85	4110.88	6862.94	7559.92	7583.63	11406.2	6279.91	8719.83	7831.34	7311.56
AT2G28360.1	SIT4 phosphatase-associated family protein	0.0558763	2.39096	254.07	5	5	117286	251654	101597	140513	148875	197283	140359	182131	224887	259189	793898	688185
AT3G45780.1	PHOT1, NPH1, JK224, RPT1 - phototropin 1	0.0560558	1.53649	2394.72	45	39	2.75513e+06	2.67731e+06	2.27504e+06	2.18461e+06	2.61561e+06	2.49514e+06	2.52061e+06	2.43759e+06	3.1523e+06	3.14798e+06	6.20417e+06	5.58912e+06
AT4G13430.1	IIL1, ATLEUC1 - isopropyl malate isomerase large subunit 1	0.0561475	1.2131	68.54	2	2	96782.2	113541	71088.6	88770	75315.4	86585.7	77378.5	87244.2	65723.2	74943.3	60295.7	73027.2
AT4G30110.1	HMA2, ATHMA2 - heavy metal atpase 2	0.0562522	1.80265	21.77	1	1	36254.5	30069.1	25479.1	21344.7	26398.7	27674.2	30653.5	29776.8	34923.6	32720.3	88570.2	84795.6
AT2G47910.1	CRR6 - chlororespiratory reduction 6	0.0563629	1.44933	223.19	4	4	70974	70517.8	99828.1	116686	86038.4	90965.6	71534.2	85235.7	77187.3	70557.8	33210.1	31417.5
AT1G53210.1	sodium/calcium exchanger family protein / calcium-binding EF hand family protein	0.056432	1.23298	20.36	1	1	33605.7	36212.9	26911.4	25643.5	42697.1	41381.6	49767	44089.5	34095.3	46038.3	40302.2	40259
AT3G26230.1	CYP71B24 - cytochrome P450, family 71, subfamily B, polypeptide 24	0.056478	1.20988	43.49	2	2	20692.9	29052	18797.5	16403.9	26473.6	26210.8	25514.3	27622	25258.3	28395.6	30282.5	29443.2
AT1G60950.1	FED A, ATFD2 - 2Fe-2S ferredoxin-like superfamily protein	0.0565073	1.43783	73.79	1	1	540990	390439	480920	284365	385720	325173	422953	408045	610607	440754	730252	849110
AT1G09310.1	Protein of unknown function, DUF538	0.0567132	1.11452	33.97	1	1	38244.6	39325.7	43965.2	46553.7	47755.6	49023.2	44785.6	48228.4	50123.9	53392.9	52680.6	45989.2
AT4G33740.1	unknown protein	0.0568103	7.9064	198.48	5	5	10146.9	8117.86	4338.13	4733.17	7452.68	6907.94	7821.47	8157.74	9682.85	14218.5	121116	168674
AT1G11750.1;AT1G11750.2	CLPP6, NCLPP1, NCLPP6 - CLP protease proteolytic subunit 6	0.0571246	1.15664	483.89	7	7	1.21878e+06	1.22143e+06	1.43886e+06	1.48792e+06	1.31692e+06	1.42772e+06	1.33046e+06	1.34429e+06	1.2211e+06	1.17713e+06	1.00945e+06	930668
AT3G06650.1	ACLB-1 - ATP-citrate lyase B-1	0.0571753	1.23815	824.77	15	5	173403	193796	232827	263343	194224	214375	199401	214677	162662	180451	145611	124511
AT1G08550.1	NPQ1, AVDE1 - non-photochemical quenching 1	0.0573476	2.20413	42.78	1	1	9837.11	8396.71	5231.73	7703.42	12010.8	8925.64	13133.3	14021.3	8908.48	7750.22	30670.6	40363.1
AT3G46740.1	TOC75-III, MAR1 - translocon at the outer envelope membrane of chloroplasts 75-III	0.0576985	1.28418	123.91	4	4	74065	72799.7	54536.6	56750.8	104025	92888.6	108746	103432	76896.3	84887	118844	91583.2
AT2G27210.1	BSL3 - BRI1 suppressor 1 (BSU1)-like 3	0.0578017	1.72738	631.34	15	2	5287.47	8382.77	3479.59	3564.57	9087.08	7900.03	7376.87	5616.05	8656.05	10589.5	18774.2	14112.2
AT5G08650.1	Small GTP-binding protein	0.0580267	1.20742	142.32	3	2	80687.4	86914.9	53470.4	54081.5	82016.8	75611.2	95210.9	75813.4	84565	93795.8	83021.2	90145.1
AT5G16810.1	Protein kinase superfamily protein	0.058045	1.17595	265	6	6	136048	146907	127204	121112	137929	123085	135354	140636	139786	145279	164967	205668
AT1G73720.1	SMU1 - transducin family protein / WD-40 repeat family protein	0.0585409	1.59897	20.68	1	1	450.761	537.699	1308.79	2026.2	1368.27	1231.84	1306.05	2633.39	2094.96	1421.83	1503.1	2111.26
AT4G33630.1	EX1 - Protein of unknown function (DUF3506)	0.0587333	2.48584	71.37	2	2	44735.8	43451.7	29402.8	28723.3	42460.3	41490.2	42749.9	36438.8	55974	52469.8	187517	197251
AT2G43945.1	unknown protein	0.0587629	1.39159	310.43	5	3	116812	114832	158581	137557	123575	114043	129391	118363	104916	98584.8	49125.8	49640.1
AT5G13850.1	NACA3 - nascent polypeptide-associated complex subunit alpha-like protein 3	0.058766	2.97614	347.46	6	4	104940	159286	96729.7	120890	138740	194482	112555	121228	276974	265917	594975	1.0541e+06
AT5G56010.1	HSP81-3, Hsp81.3, AtHsp90-3, AtHsp90.3 - heat shock protein 81-3	0.0589355	1.51767	2053.37	38	1	3293.81	2793.51	1946.35	3095.67	6746.52	5256.49	8176.02	5263.42	4237.54	3942.4	6098.52	7389.32
AT3G14420.1;AT3G14420.3;AT3G14420.4;AT3G14420.5;AT4G18360.1	Aldolase-type TIM barrel family protein	0.0591912	1.37565	2697.27	47	18	5.64366e+06	5.17536e+06	6.87697e+06	7.21443e+06	5.1321e+06	5.0378e+06	5.63865e+06	5.6839e+06	4.77262e+06	4.48261e+06	2.60883e+06	2.31427e+06
AT2G31840.1	Thioredoxin superfamily protein	0.0593966	13.1101	29.76	1	1	1342.28	496.129	389.988	1346.98	576.042	497.295	941.994	424.645	3751.7	1334.28	30445.7	24046.9
AT4G02080.1	ASAR1, ATSARA1C, ATSAR2, SAR2 - secretion-associated RAS super family 2	0.0596068	1.2101	469.3	12	3	52320.2	56934.7	64523.7	57769.4	63742.9	66179.4	48313.8	59417.8	49701.1	52358.9	56715.6	32204.1
AT5G12840.2;AT5G12840.1	HAP2A, ATHAP2A, NF-YA1 - nuclear factor Y, subunit A1	0.0598499	5.34844	44.16	1	1	7097.42	3281.95	1947.89	3785.58	4184.26	4246.26	6790.67	2313.19	6079.13	11208	48392.8	56485
AT2G33760.1	Pentatricopeptide repeat (PPR) superfamily protein	0.0601691	1.6966	25.47	1	1	22248	23548.2	34871.5	41888.4	21581.8	22058.4	25143.7	16340.1	23098.3	22619.8	5233.95	5522.72
AT1G78900.1	VHA-A - vacuolar ATP synthase subunit A	0.0602555	1.11791	4105.69	61	58	3.42091e+07	3.26013e+07	3.50872e+07	3.67273e+07	3.45463e+07	3.51166e+07	3.65942e+07	3.57504e+07	2.96587e+07	2.95873e+07	2.83128e+07	2.6415e+07
AT1G61250.1	SC3 - secretory carrier 3	0.0606566	1.93143	101.17	2	2	80955.1	101436	28238.2	49623.6	71966.5	88107.7	57147.9	66076.9	39593.3	32115.8	14015.7	8674.71
AT4G18480.1;AT5G45930.1	CHLI1, CH42, CH-42, CHL11, CHLI-1 - P-loop containing nucleoside triphosphate hydrolases superfamily protein	0.0606953	1.22929	399.15	8	8	368699	277259	496751	462445	389336	398988	512943	490940	586390	529557	416908	405533
AT1G61140.1	EDA16 - SNF2 domain-containing protein / helicase domain-containing protein / zinc finger protein-related	0.0607973	1.72788	23.43	1	1	181309	260443	192787	339025	207788	203925	203294	211156	177023	137818	30435.3	41994.6
AT5G54870.1	unknown protein	0.0614136	1.24095	41.86	1	1	20317	19591.8	13764.3	15937.2	23500.5	16873	25061.8	16808.7	22277.6	25734.4	25958.5	20644
AT1G14410.1	ATWHY1, PTAC1, WHY1 - ssDNA-binding transcriptional regulator	0.061526	1.14596	378.65	8	7	563052	587507	663308	756232	647848	671402	644197	613072	578057	575581	523761	459300
AT1G65960.2;AT1G65960.1;AT3G17720.1;AT3G17760.1	GAD2 - glutamate decarboxylase 2	0.0616457	1.1291	738.39	16	12	839303	752877	691919	631843	831505	843514	941038	913849	917186	839958	797686	773931
AT3G12020.2	P-loop containing nucleoside triphosphate hydrolases superfamily protein	0.0617097	1.78595	115.71	3	3	20034.2	25615.7	17876.4	17424.8	14091.8	17012.8	21088.4	17045.2	22179.9	26518.3	56767.5	56526.5
AT5G66670.1	Protein of unknown function (DUF677)	0.0619182	2.19968	24.68	1	1	16174	8733.31	8458.36	8729.41	10988.6	10245.4	8038.44	9177.5	23634	19247	44683.1	34523.9
AT5G59710.1	VIP2, AtVIP2 - VIRE2 interacting protein 2	0.0619338	1.20168	87.62	1	1	17582.5	17265.3	19025	15443.1	23892.5	17760.3	13999	17275.8	17479.5	17831.3	12566.6	13192.3
AT4G38710.1;AT4G38710.2	glycine-rich protein	0.0621767	1.57237	80.99	3	3	73774.9	68260.2	49983.4	50627.9	37394.3	66100.3	18000.6	14398.4	20584.9	22213	72748.4	72195
AT5G57460.1	unknown protein	0.0622557	1.39752	50.55	1	1	11916	23414	14765	19483.1	15633.9	16669.4	14940.9	16099.5	14196.4	12132.6	8945.75	6586.48
AT4G01010.1	ATCNGC13, CNGC13 - cyclic nucleotide-gated channel 13	0.0625948	3.52828	20.74	1	1	1247.58	6289.03	2144.44	392.557	1873.01	4159.93	377.745	840.669	3048.08	0	298.492	0
AT3G18190.1	TCP-1/cpn60 chaperonin family protein	0.0626022	1.17442	391.74	8	8	518044	473982	650988	583269	493470	464653	528454	487668	465583	457487	361605	410666
AT5G20830.1	SUS1, ASUS1, atsus1 - sucrose synthase 1	0.0626317	1.99012	65.02	2	2	10910.9	12200.7	3380.81	2992.24	8396.99	9734.26	4511.37	4257.95	2805.64	2463.71	4954.35	4933.14
AT5G22510.1	INV-E, At-A/N-InvE - alkaline/neutral invertase	0.0626362	1.20776	946.74	21	20	1.57818e+06	1.73876e+06	975132	1.10405e+06	1.54504e+06	1.61086e+06	1.63061e+06	1.65726e+06	1.7146e+06	1.78792e+06	1.91509e+06	1.62332e+06
AT5G65270.1	AtRABA4a, RABA4a - RAB GTPase homolog A4A	0.0628499	1.29147	263.04	5	4	145226	141535	109989	116462	137107	128452	130758	134412	84800.7	109153	57129.3	86756.7
AT5G20610.1	unknown protein	0.0630377	2.07583	31.64	1	1	29743	15185.9	16781.7	28630.2	18104	26305	26565.6	20230.3	33835.8	27817.9	100385	70882.2
AT5G10450.1	GRF6, AFT1, 14-3-3lambda - G-box regulating factor 6	0.0633434	1.13456	1268.64	18	6	1.06871e+06	997030	877754	891178	862216	805617	1.07863e+06	982004	1.04789e+06	1.01833e+06	1.22512e+06	890933
AT4G17090.1	CT-BMY, BAM3, BMY8 - chloroplast beta-amylase	0.0636376	1.18556	726.84	14	13	647387	643380	749954	731140	780585	765006	784129	763123	756179	735700	1.11747e+06	962000
AT4G32180.2;AT4G32180.1	ATPANK2, PANK2 - pantothenate kinase 2	0.0639982	1.11527	303.45	8	8	196970	211991	166368	199184	188603	223603	174445	202648	175575	179768	164390	167238
AT1G16880.1;AT1G16880.2	uridylyltransferase-related	0.0641983	1.1682	301.16	4	4	311983	277245	407584	393140	334128	304735	384202	410229	350998	363090	480527	381014
AT2G38360.1	PRA1.B4 - prenylated RAB acceptor 1.B4	0.0643014	1.74649	45.46	1	1	8126.51	10114.9	5423.26	6367.17	7577.27	8952.64	5672.71	5925.92	3584.38	9574.34	738.1	1164.71
AT1G43690.1	ubiquitin interaction motif-containing protein	0.0644521	1.1434	759.14	16	15	613870	590068	460669	455253	497970	509680	523192	559032	631392	547057	652237	663074
AT3G02200.2;AT3G02200.1	Proteasome component (PCI) domain protein	0.0645894	1.55652	185.76	4	2	33037.4	33709.1	17752.7	18960.4	30707.7	40427.9	30410.4	27992.6	34626.7	48585.2	64352.1	65793.8
AT2G36160.1	Ribosomal protein S11 family protein	0.0646243	1.17566	163.31	3	1	26383.8	24366.8	31008.8	34482.7	34230.5	29361.5	28839.9	39966.1	34342	31258.2	38989.8	38027.5
AT1G60170.1	emb1220 - pre-mRNA processing ribonucleoprotein binding region-containing protein	0.0648008	1.13079	25.29	1	1	186966	170870	201131	233927	185746	186320	179077	181796	164249	152391	195724	156980
AT4G01037.1	WTF1, AtWTF1 - Ubiquitin carboxyl-terminal hydrolase family protein	0.0648581	2.70575	31.08	1	1	3592.39	4255.31	2979.54	2798.6	2662.45	2478.99	3764.72	2283.69	3991.93	6683.8	18347.3	15708.2
AT2G26800.1;AT2G26800.3	Aldolase superfamily protein	0.0650705	1.21885	21.45	1	1	9633.66	7796.52	13469.7	11894.1	11422.4	12836.6	16846.2	14947.3	12392.6	12369.1	11927.9	13244.8
AT4G28270.1	ATRMA2, RMA2 - RING membrane-anchor 2	0.065087	1.34912	21.69	1	1	86501.5	64777.1	79642	85352.9	75046.5	56441.4	81701	75024.5	88682.8	81031.8	142093	135552
AT3G61110.1;AT2G45710.1;AT3G61111.1	ARS27A, RS27A - ribosomal protein S27	0.065105	1.31262	193.44	3	1	50280.4	35392.8	45068.8	74684	50231.3	48639.6	36706.6	32696.8	31552.7	38139.5	55215.5	37512.3
AT5G02500.1;AT1G16030.1;AT5G02500.2	HSC70-1, HSP70-1, AT-HSC70-1, HSC70 - heat shock cognate protein 70-1	0.0651947	1.25057	2352.54	39	12	939984	825788	1.23797e+06	1.22333e+06	1.07475e+06	984377	1.07361e+06	955391	877383	878271	627887	614137
AT1G69830.1	ATAMY3, AMY3 - alpha-amylase-like 3	0.0653568	1.14156	1548.11	30	30	2.28935e+06	2.35881e+06	2.22609e+06	2.31232e+06	2.21117e+06	2.41127e+06	2.40639e+06	2.37609e+06	1.99774e+06	2.00236e+06	1.72366e+06	1.59033e+06
AT1G64740.1	TUA1 - alpha-1 tubulin	0.0655717	1.17802	1355.19	27	7	745696	802036	560595	572114	750859	776255	781140	744750	781233	781434	1.03392e+06	834105
AT5G20280.1;AT5G11110.1	ATSPS1F, SPS1F - sucrose phosphate synthase 1F	0.0656522	1.45775	390.46	8	7	220395	216858	162598	179014	197992	199896	201387	216583	212499	222542	432087	430317
AT3G47700.1	MAG2 - RINT-1 / TIP-1 family	0.0657671	1.39192	40.79	1	1	21918.8	24634.8	29295.5	32144.9	21240.1	26304.5	27390.5	19799.9	24530.6	19862.6	9782.98	10377.2
AT4G21660.2;AT4G21660.1	proline-rich spliceosome-associated (PSP) family protein	0.0658015	1.61029	669.58	14	13	1.2118e+06	1.06038e+06	1.07517e+06	1.05984e+06	1.19465e+06	1.11894e+06	1.02612e+06	1.07902e+06	1.49561e+06	1.47778e+06	2.99805e+06	2.74585e+06
AT1G19670.1	ATCLH1, CORI1, ATHCOR1, CLH1 - chlorophyllase 1	0.0658174	1.08231	527.73	9	9	2.89901e+06	2.74125e+06	2.55088e+06	2.9574e+06	2.89331e+06	2.77372e+06	2.82239e+06	2.93443e+06	3.23385e+06	3.39709e+06	2.97931e+06	2.83254e+06
AT1G65880.1	BZO1 - benzoyloxyglucosinolate 1	0.0659866	1.8919	20.86	1	1	112568	36366.6	87045.9	71245.3	53535.8	37989.3	64376.7	51572.8	33005.4	41317.3	10246.5	10248.4
AT5G01750.2;AT5G01750.1	Protein of unknown function (DUF567)	0.0660437	1.15325	144.23	4	4	148345	121404	171204	148872	157975	147862	166161	167676	161251	150905	216459	170474
AT3G18760.1	Translation elongation factor EF1B/ribosomal protein S6 family protein	0.0665235	1.64044	130.6	1	1	83760.4	60318.8	71285.1	52979.5	91716.2	64385.5	78006.4	66353.3	83774.9	93498.5	168370	206276
AT5G44910.1	Toll-Interleukin-Resistance (TIR) domain family protein	0.066605	1.94528	28.51	1	1	1.57123e+06	1.6121e+06	2.15321e+06	2.5071e+06	1.11351e+06	1.23199e+06	1.56976e+06	1.45742e+06	960933	1.02541e+06	117354	106992
AT5G59150.1	ATRABA2D, ATRAB-A2D, RABA2D - RAB GTPase homolog A2D	0.0666397	1.52098	223.04	6	1	9217.71	7229.27	5522.28	6402.14	6385.69	5428.52	4707.76	5940.97	2943.59	6912.08	1361.77	4554.64
AT3G62030.2;AT3G62030.1	ROC4 - rotamase CYP 4	0.0667063	1.14294	348.57	7	7	504097	542768	605034	692189	546583	612194	637525	652195	615577	583250	792725	722290
AT5G55070.1	Dihydrolipoamide succinyltransferase	0.0667125	1.26919	589.84	12	5	175336	153930	263529	259140	231326	210831	237067	213556	231649	319035	320952	320193
AT3G01180.1	AtSS2, SS2 - starch synthase 2	0.0674307	1.08468	194.27	6	6	437789	412395	401607	408507	442453	435016	504228	504368	442112	439550	456368	406045
AT3G62270.1	HCO3- transporter family	0.0675041	1.55694	21.99	1	1	16808.8	15426.8	8544.1	8705.52	12643.3	12299.9	16042.6	12462.7	15555.4	13999.6	21180.7	36639.5
AT3G01980.1	NAD(P)-binding Rossmann-fold superfamily protein	0.0675249	1.95282	31.35	1	1	1959.21	3805.51	5704.84	5866.35	3493.4	4139.97	3219.8	3758.79	1977.4	3118.58	397.847	313.856
AT4G39040.1	RNA-binding CRS1 / YhbY (CRM) domain protein	0.0676916	1.70313	67.17	1	1	30049.2	31093	23460.5	30867.2	28140.6	33493	25714.7	24723.2	53370	44037.2	68922.6	84862.4
AT4G24280.1	cpHsc70-1 - chloroplast heat shock protein 70-1	0.0679097	1.24073	734.04	18	7	124883	95866.6	170348	144445	88618.9	86301.6	164411	130169	135933	143965	152301	154712
AT5G60980.1	Nuclear transport factor 2 (NTF2) family protein with RNA binding (RRM-RBD-RNP motifs) domain	0.067967	1.74881	509.5	10	10	528363	555976	494695	538668	618439	661426	590311	548893	714455	686691	1.72112e+06	1.68022e+06
AT1G17220.1	FUG1 - Translation initiation factor 2, small GTP-binding protein	0.0680821	1.36964	192.66	3	2	27809.3	24979.9	35935.4	37486	27832	30984.4	32150.7	35201.5	30127.6	38052	64491.2	53398.2
AT5G57170.1	Tautomerase/MIF superfamily protein	0.0681974	1.28107	45.37	1	1	17527.1	17642.5	11383.4	14019.8	16248.7	14672.7	22277.1	22639	16966.6	17766	24352.6	13208.8
AT1G25390.1	Protein kinase superfamily protein	0.0684428	1.30906	26.69	1	1	35239.3	41699.4	30091.9	40140.6	44522.8	52852.2	53315.6	54303.2	41140	37782.7	73268.5	60315.4
AT3G11510.1;AT3G52580.1	Ribosomal protein S11 family protein	0.0685981	1.60723	198.26	3	1	38044.3	33449.1	51166.9	44641	55694.9	48796.3	44825.7	38949.4	127975	57999.7	89412.8	77669.6
AT3G60820.2;AT3G60820.1	PBF1 - N-terminal nucleophile aminohydrolases (Ntn hydrolases) superfamily protein	0.0687676	1.35648	204.49	5	5	102191	83529.1	162319	170299	112591	123318	111558	109412	93551.2	103763	68476.6	69268.9
AT5G27030.1	TPR3 - TOPLESS-related 3	0.0688498	1.38189	356.09	9	3	69999.2	66906.5	43427.3	71331.2	88786	89061.6	82497.8	64424.5	92567.9	90992.1	135805	127249
AT4G12830.1	alpha/beta-Hydrolases superfamily protein	0.0690117	1.15433	73.72	2	2	60134	57843.3	45748.9	56182	62765.9	60592.1	53313.1	48238	54657.7	56928.3	41114.1	43121.4
AT3G17850.1	Protein kinase superfamily protein	0.0690544	2.49904	77.31	2	2	13102.2	11404.9	4955.16	9604.62	7961.83	13420.6	11903	6645.19	18355.1	17191.1	46107.9	50863.1
AT2G26780.1	ARM repeat superfamily protein	0.0692141	1.36165	33.23	1	1	21798.7	16525.3	11604.6	14058.6	19619.4	19255.2	14218.6	15173.1	14208.7	15031.2	7165.66	9744.65
AT4G35300.1;AT4G35300.2	TMT2 - tonoplast monosaccharide transporter2	0.0692459	1.96537	89.4	3	2	165321	157458	83370.1	91951.2	106788	121598	117784	134846	154794	149936	445303	425153
AT4G16360.1;AT4G16360.2	5'-AMP-activated protein kinase beta-2 subunit protein	0.0692733	1.27814	59.11	2	2	69326.7	61606.3	60818.9	55957.4	58612.3	57522.3	70311.2	52556.9	67364	73532.8	108706	92572.8
AT1G70410.2;AT1G23730.1;AT1G70410.1	ATBCA4, BCA4 - beta carbonic anhydrase 4	0.069318	1.16018	501.47	11	11	778332	767978	626386	688398	823333	874978	880606	938268	758923	744006	1.03728e+06	930625
AT3G59690.1	IQD13 - IQ-domain 13	0.0699402	1.80665	25.42	1	1	1.0837e+06	1.20469e+06	1.14097e+06	1.40819e+06	1.31295e+06	1.28827e+06	1.02117e+06	1.15091e+06	824654	943191	88064.8	89445.9
AT1G08250.1	ADT6 - arogenate dehydratase 6	0.0706645	1.29712	327.98	5	2	199431	276099	199302	268679	247185	290977	240425	252617	205529	189956	127719	126036
AT2G35840.1;AT1G51420.1	Sucrose-6F-phosphate phosphohydrolase family protein	0.0709078	1.75934	99.35	3	2	18988.3	20735.7	15558	12426.5	20142.4	18324.3	16305	12983.6	12613.7	10338	1258.47	6850.69
AT5G58140.4;AT5G58140.1	PHOT2, NPL1 - phototropin 2	0.0709768	1.23979	817.73	15	10	404694	398767	429729	400109	379694	395319	428644	387434	459518	411876	651287	647046
AT2G38280.1	FAC1, ATAMPD - AMP deaminase, putative / myoadenylate deaminase, putative	0.0711897	2.3579	212.48	5	5	153276	182382	99670.4	107460	135656	144212	157279	161562	145057	167530	678062	630252
AT1G79730.1	ELF7 - hydroxyproline-rich glycoprotein family protein	0.0712073	3.47686	33.04	1	1	838.681	1531.45	1486.38	953.65	889.064	1547.72	1108.77	1280.07	1817.26	1833.55	6850.88	12306.1
AT3G61600.1;AT2G46260.1	ATPOB1, POB1 - POZ/BTB containin G-protein 1	0.0713352	1.68742	163.19	4	4	195836	201681	144667	164243	138123	163562	169341	164213	207808	208932	475975	474844
AT3G12110.1	ACT11 - actin-11	0.0714177	1.1962	2051.7	38	3	378856	374027	323446	387691	393354	475496	406207	483117	400017	388104	591143	521982
AT2G41840.1;AT1G58380.1	Ribosomal protein S5 family protein	0.0716289	1.71819	80.87	2	1	9208.57	15283.3	19163.3	15708.6	18291.8	26441.6	13277.7	21479.1	10566.7	9670.27	2823.74	2767.98
AT3G15360.1	ATHM4, TRX-M4, ATM4 - thioredoxin M-type 4	0.0716723	1.28526	68.5	2	2	22660.8	39608	33487.1	44821	31298.6	36934.9	42152.4	41522.5	47941.5	62720.8	38753.7	35285.4
AT2G47710.1	Adenine nucleotide alpha hydrolases-like superfamily protein	0.0718108	1.26701	244.99	6	6	499729	395252	595467	619903	580545	631687	527766	589856	688435	645806	956321	801574
AT1G21323.1	unknown protein; Has 1 Blast hits to 1 proteins in 1 species: Archae - 0; Bacteria - 0; Metazoa - 0; Fungi - 0; Plants - 1; Viruses - 0; Other Eukaryotes - 0 (source: NCBI BLink).	0.0721551	1.90696	21.68	1	1	77339	203917	112329	166269	84965.5	88542	55543.9	88680.3	92408.5	121271	18099.1	8569.56
AT3G58110.1	unknown protein	0.0721609	1.79933	436.36	12	12	327659	309416	266803	261234	285414	271918	272727	258932	409800	376971	866811	914012
AT2G15360.1	unknown protein	0.0721937	1.56595	35.95	1	1	9291.5	7171.78	7026.68	10028.6	8790.01	9594.28	9871.27	10567.3	7097.17	2281.76	1779.01	1548.03
AT3G26370.1	O-fucosyltransferase family protein	0.0723429	1.77632	21.54	1	1	13779.9	12191.2	15961.9	13186.9	8279.95	7890.99	11667.2	6775.18	9042.9	10063.9	1305.35	1279.48
AT1G67700.3;AT1G67700.1	unknown protein; FUNCTIONS IN: molecular_function unknown; INVOLVED IN: biological_process unknown; EXPRESSED IN: 22 plant structures; EXPRESSED DURING: 13 growth stages.	0.0731415	1.28864	263.09	4	4	229271	230060	352084	389752	281821	306380	250501	255299	275662	260405	186930	159772
AT1G67350.1	unknown protein; Has 2 Blast hits to 2 proteins in 1 species: Archae - 0; Bacteria - 0; Metazoa - 0; Fungi - 0; Plants - 2; Viruses - 0; Other Eukaryotes - 0 (source: NCBI BLink).	0.0731561	1.19132	36.36	1	1	4774.41	4741.65	5840.15	4563.01	6064.52	5608.27	4099.47	5441.01	4351.41	4511.75	3158.3	4956.53
AT3G04980.1	DNAJ heat shock N-terminal domain-containing protein	0.0732033	1.533	29.94	1	1	122424	137209	142083	151757	93667.2	96820.8	113422	118147	95922.4	91512.5	42287	24007
AT1G07020.1	unknown protein; Has 39 Blast hits to 39 proteins in 17 species: Archae - 0; Bacteria - 0; Metazoa - 6; Fungi - 3; Plants - 28; Viruses - 0; Other Eukaryotes - 2 (source: NCBI BLink).	0.073346	1.48419	34.46	1	1	15112.5	10910.4	9870.29	7673.09	8883.93	7824.81	3221.82	4812.35	4479.6	4112.86	11584.7	12400.2
AT4G21820.1	binding;calmodulin binding	0.0734316	2.06032	27.34	1	1	283014	253205	200475	136570	160238	108274	128134	147120	145039	118201	6387.85	9293.11
AT4G14510.1	ATCFM3B, CFM3B - CRM family member 3B	0.0735288	2.39693	35.31	1	1	12878.1	9778.84	7453.13	5222.38	8783.85	8025.92	7619.55	11016.8	10670.6	12462.9	28709.5	54502
AT1G49980.1	DNA/RNA polymerases superfamily protein	0.0735387	1.83726	68.82	3	1	64349.6	53856.2	53883.3	44852.1	63918.5	63420.4	56084.2	54812.8	31884.4	38017.5	4118.58	2470.65
AT3G23900.1	RNA recognition motif (RRM)-containing protein	0.07382	3.0956	149.48	3	2	80160.8	96622	43980.6	54476.1	71633.8	67859.8	69913.9	57769.4	100791	116189	499831	439355
AT2G44200.1	CBF1-interacting co-repressor CIR, N-terminal;Pre-mRNA splicing factor	0.0738986	1.43143	95.2	2	2	13731.2	17843.4	10716.2	11007.1	11576.7	12263.6	14728.3	18248.3	11542.4	13672.3	22889.3	29337.1
AT3G13750.1	BGAL1 - beta galactosidase 1	0.0739982	1.15068	646.25	12	11	517545	555377	614807	713528	579536	634757	606813	606180	499721	509641	491828	427924
AT3G47390.2;AT3G47390.1	PHS1 - cytidine/deoxycytidylate deaminase family protein	0.0741654	1.23423	379.98	9	9	373905	358847	248598	230090	331457	363255	383450	376828	325063	328622	468233	470433
AT5G28740.1	Tetratricopeptide repeat (TPR)-like superfamily protein	0.0743936	1.70542	119.45	3	3	235108	196617	153842	168443	205768	195425	176008	203691	253906	228678	584616	523208
AT2G40765.1	unknown protein	0.0751288	1.28128	28.01	1	1	42671.3	38987.9	65775.1	55883.3	55620.7	52399.2	56149.2	48046.8	36330.4	41053.7	27288	34121
AT4G30860.1	ASHR3, SDG4 - SET domain group 4	0.0751565	1.1887	27.11	1	1	36633.4	26814.6	41640.1	32949.3	39501.2	31300.2	53164.6	38932.6	39434.6	34867.9	42375	39471.3
AT2G40400.1	Protein of unknown function (DUF399 and DUF3411)	0.0756694	1.1517	27.28	1	1	443138	479174	416440	485940	382525	452358	413990	490097	529790	496664	641385	491108
AT3G30180.1	CYP85A2, BR6OX2 - brassinosteroid-6-oxidase 2	0.0763059	4.2691	20.59	1	1	23548.6	15664.7	12824.3	14038.3	17103.1	23009.9	16273.5	17583.2	23478.6	32032.2	208079	155884
AT5G23880.1	EMB1265, CPSF100, ESP5, ATCPSF100 - cleavage and polyadenylation specificity factor 100	0.0763347	1.16078	163.14	5	5	80797.3	76249.6	93546.6	87380.9	95425.2	96521.8	82509.2	82136.6	85371.1	85033.1	62780.1	58690.8
AT1G19920.1	APS2, ASA1 - Pseudouridine synthase/archaeosine transglycosylase-like family protein	0.0763673	1.72633	64.38	2	1	6790.68	7164.12	13222.1	13595.6	6648.88	6685.27	9274.52	9053.12	4412.16	5838.49	1299.85	1463.87
ATCG01110.1	NDHH - NAD(P)H dehydrogenase subunit H	0.0765541	1.11986	796.19	19	19	1.5833e+06	1.53388e+06	1.19384e+06	1.22457e+06	1.51451e+06	1.52637e+06	1.68034e+06	1.68195e+06	1.67383e+06	1.62141e+06	1.55255e+06	1.39436e+06
AT4G37910.1	mtHsc70-1 - mitochondrial heat shock protein 70-1	0.0766704	1.31441	140.92	3	2	49095.1	46643.8	79499.6	82186.6	54092.6	52071.6	46434.5	50798.9	55691.2	51051	41858.1	30785.1
AT4G02620.1	vacuolar ATPase subunit F family protein	0.0771716	1.31171	798.15	12	12	1.14015e+06	862414	1.37554e+06	1.00692e+06	1.11226e+06	1.00232e+06	1.2893e+06	936364	939324	731293	494639	564156
AT2G24120.1	PDE319, SCA3 - DNA/RNA polymerases superfamily protein	0.0773451	1.74942	52.53	2	1	8481.42	12565.3	12633.4	8031.74	11040	14049	12875.8	9635.93	19319	11080.7	29736.9	34214.8
AT1G21720.1	PBC1 - proteasome beta subunit C1	0.077386	1.41272	296.07	4	1	44557.9	44784.8	44615.3	65521.7	66695.8	48360.8	44026.7	60852.2	37072.2	42405.8	16719.1	21570.5
AT4G34730.1	ribosome-binding factor A family protein	0.0775515	1.93493	101.18	2	2	303242	345656	193375	198147	207848	226481	237556	224282	324374	346069	898623	822628
AT2G44060.1	Late embryogenesis abundant protein, group 2	0.0776972	1.47817	1575.91	28	28	6.96355e+06	6.99976e+06	5.58661e+06	5.99363e+06	5.9919e+06	6.10788e+06	5.8984e+06	5.91544e+06	7.91549e+06	7.77749e+06	1.48777e+07	1.32586e+07
AT5G18660.1	PCB2 - NAD(P)-binding Rossmann-fold superfamily protein	0.0777445	1.10898	71.01	3	3	178414	150883	130590	135657	163903	144015	160201	173901	160027	175480	179572	152737
AT5G42870.1;AT5G42870.2	ATPAH2, PAH2 - phosphatidic acid phosphohydrolase 2	0.0777649	1.66173	164.05	5	5	26172.5	14246.4	21885.3	22333.3	24063	23450.3	24243.9	24270.7	25508.7	23030.4	64795	57750.5
AT2G18110.1	Translation elongation factor EF1B/ribosomal protein S6 family protein	0.0778962	1.5221	230.95	4	1	35544.9	40866.4	26219.9	28147.1	31062.3	30948.6	32507.5	30227.5	36617.7	43514.5	85511.2	65066.5
AT1G63650.1	EGL3, EGL1, ATMYC-2 - basic helix-loop-helix (bHLH) DNA-binding superfamily protein	0.0780456	14.4698	28.44	1	1	614.427	821.491	361.736	1323.79	262.843	854.542	420.389	406.607	25678.5	29798.7	3183.93	1846.85
AT1G32500.1	ATNAP6, NAP6 - non-intrinsic ABC protein 6	0.0781335	1.32592	111.15	3	3	21205.4	20348.1	40348.9	33296.5	22530.4	26019.1	24671.2	24738	19181.6	17721	21384.7	15801.6
AT4G02580.1	NADH-ubiquinone oxidoreductase 24 kDa subunit, putative	0.0783286	1.52536	70.87	1	1	7590.74	13451.4	18407.9	20692.2	16593.3	17610	18647.6	16256.2	17729.3	19602	39520.5	32155
AT3G43300.1;AT3G43300.2	ATMIN7, BEN1 - HOPM interactor 7	0.0785155	1.1899	1332.7	27	26	875658	871542	549160	536293	856430	842948	859104	837759	919125	901532	960363	914757
AT4G09900.1	ATMES12, MES12 - methyl esterase 12	0.0787017	1.78598	45.17	2	1	2875.98	7395.17	8907.87	10891.3	3097.5	5235.01	3290.14	2862.01	2471.96	4020.98	3956.63	4900.66
AT3G25150.1;AT3G25150.2	Nuclear transport factor 2 (NTF2) family protein with RNA binding (RRM-RBD-RNP motifs) domain	0.0790643	1.45982	69.51	2	2	117767	133466	134293	148894	133395	140115	132347	131737	162763	152289	299754	300547
AT4G15040.1	Subtilisin-like serine endopeptidase family protein	0.0791109	1.56142	25.37	1	1	8144.9	9267.06	10637.3	16336.6	8722.6	12745.3	8993.65	14605.7	2554.69	10372.6	2769.25	2879.67
AT5G37910.1	Protein with RING/U-box and TRAF-like domains	0.0791151	1.62362	21.15	1	1	57130.1	72966.4	74725.7	80947.2	59261	69223.2	64876.7	84689.8	44679.5	41643.6	12367.5	6885.3
AT1G21730.1;AT2G21380.1	P-loop containing nucleoside triphosphate hydrolases superfamily protein	0.0792323	1.64703	56.67	2	1	4394.65	8410.04	12839.5	17599.1	7300.14	11824.5	5402.95	6518.74	7996.02	7560.3	5686.66	4702.27
AT2G45960.1	PIP1B, TMP-A, ATHH2, PIP1;2 - plasma membrane intrinsic protein 1B	0.079246	1.30856	160.51	2	1	535717	506101	257303	302527	434435	447323	662181	643271	572760	534921	435718	400828
AT3G50670.1;AT3G50670.2	U1-70K, U1SNRNP - U1 small nuclear ribonucleoprotein-70K	0.079378	1.53423	220	5	5	214244	150654	216475	150140	179694	187955	195072	174835	218527	209426	451813	436693
AT4G33700.1	CBS domain-containing protein with a domain of unknown function (DUF21)	0.0798434	1.70472	48.23	2	2	167016	164370	197202	138739	278754	231573	198955	222865	123591	103214	24410.4	17786.2
AT1G51510.1	Y14 - RNA-binding (RRM/RBD/RNP motifs) family protein	0.0799582	1.60075	31.47	1	1	21877.3	13718.3	15149.4	10994	21960.4	20523	25346.1	13263.7	25732.3	19207.8	37226.8	46057.7
AT5G27610.1	ATALY1, ALY1 - DIRP ;Myb-like DNA-binding domain	0.080111	3.91351	20.3	1	1	10858	10464.4	2026.4	5632.77	9988.5	10630.6	8741.9	8282.59	12229.1	11828.3	107093	45937.8
AT5G08450.1	unknown protein	0.0803077	2.11794	30.23	1	1	9047.05	4330.24	10332.6	11289.4	9976.74	12831	10573.8	6323.71	17975.5	16955.8	27396.1	43206.8
AT4G13200.1	unknown protein	0.0803083	1.64927	475.58	8	8	333185	290144	289627	267106	280132	268985	262440	282074	362427	367213	846038	731684
AT2G17310.1	SON1 - F-box and associated interaction domains-containing protein	0.0803303	1.60261	30.33	1	1	76227	98928.7	71959.1	80409.2	72697.7	88532.3	75197.7	95550.7	98212.4	87467	192386	234471
AT4G15802.1	HSBP, AtHSBP - heat shock factor binding protein	0.0806283	1.93116	358.37	7	7	1.32635e+06	1.3838e+06	1.08783e+06	1.14653e+06	1.12477e+06	1.12199e+06	1.12693e+06	1.15362e+06	1.54002e+06	1.55933e+06	4.37529e+06	4.13231e+06
AT5G56160.1	Sec14p-like phosphatidylinositol transfer family protein	0.0806402	1.31746	22.65	1	1	128183	122964	101452	97130.7	109610	130611	59487.9	56276	66334.4	66062.9	153337	122201
AT1G09730.1	Cysteine proteinases superfamily protein	0.0811254	2.27414	92.51	1	1	18391.5	21133.3	19365.5	21663.2	20228.6	21590.1	22188.8	22164.7	26565.6	21036.9	109408	76927.9
AT4G16720.1	Ribosomal protein L23/L15e family protein	0.0812319	1.50929	197.3	4	3	89050.4	72415.8	65045.2	80939.7	87521.1	94493.2	77914.7	80378.4	105286	92698.9	199423	183042
AT2G47400.1	CP12-1, CP12 - CP12 domain-containing protein 1	0.0814143	1.6465	320.41	4	4	451269	444133	329592	359759	305084	324585	354651	353665	477480	456262	1.1411e+06	862899
AT2G35050.1	Protein kinase superfamily protein with octicosapeptide/Phox/Bem1p domain	0.0815653	1.7327	416.15	12	11	291072	312479	239900	257772	264796	212781	264340	254824	315744	320980	764110	815593
AT4G28030.2;AT4G28030.1	Acyl-CoA N-acyltransferases (NAT) superfamily protein	0.0817334	1.10988	87.91	2	2	135302	123857	141035	166334	147458	149687	161340	176972	161294	166675	156362	135929
AT2G39010.1	PIP2E, PIP2;6 - plasma membrane intrinsic protein 2E	0.081849	1.51803	134.71	3	1	33848.7	30794.5	13112.5	6276.46	31429.1	32567.9	48227.7	39058.4	29660.4	36411.5	33310.9	38044
AT4G29010.1;AT3G06860.1	AIM1 - Enoyl-CoA hydratase/isomerase family	0.0821805	1.39727	64.25	2	2	17788.9	19470.3	26209.1	38305.1	30968.4	30476	21344.8	24594.7	23580.6	21975.6	12688.8	12627.7
AT3G57830.1	Leucine-rich repeat protein kinase family protein	0.0822951	1.14952	44.37	2	2	7.95979e+06	8.15038e+06	1.13145e+07	1.28243e+07	8.63357e+06	9.34982e+06	1.10071e+07	1.17832e+07	1.09825e+07	1.07894e+07	1.16297e+07	1.07475e+07
AT1G06210.1	ENTH/VHS/GAT family protein	0.0826057	8.29436	21.11	1	1	899.078	1451.9	490.114	280.935	1758.8	819.795	1041.7	929.929	1218.65	1311.92	21173.3	21607.6
AT1G12920.1	ERF1-2 - eukaryotic release factor 1-2	0.0826885	1.50044	45.02	2	2	172056	99511.6	235076	157694	147413	128386	176343	122177	121377	109402	53173.1	44100.7
AT2G18740.2	Small nuclear ribonucleoprotein family protein	0.0827537	1.25309	30.22	1	1	61464.1	60518.6	76939.6	65407	72105.5	79905.8	72711.6	64702.5	62142.7	59322.1	39035.1	34336.6
AT4G22010.1;AT1G41830.1;AT4G28090.1	sks4 - SKU5 similar 4	0.0828216	1.21934	138.96	4	4	191218	169729	127579	144613	186884	207665	238346	247409	218004	208438	186739	154161
AT1G50670.1	OTU-like cysteine protease family protein	0.082983	1.74218	24.08	1	1	13269.3	16310.4	13869.4	16717.3	11737.9	10512	12078.1	10051.1	10245.5	11246.8	786.101	2898.85
ATCG00810.1	RPL22 - ribosomal protein L22	0.0830793	1.14714	306.46	7	6	380828	361539	438349	343796	409061	420244	382192	416262	314049	355049	268504	315853
AT4G13930.1	SHM4 - serine hydroxymethyltransferase 4	0.0833192	1.19778	95.31	2	2	38220	47810.6	51275.9	56735.3	41374.5	38376.4	44931.4	44565.3	35764.6	37413.2	36764.9	29143.7
AT5G23870.2	Pectinacetylesterase family protein	0.0833636	1.37646	29.78	1	1	126725	98130.4	41215.2	61065.2	108860	96910.3	99476.6	102306	107524	113783	156525	153911
AT5G20990.1	B73, SIR4, CNX, CHL6, CNX1 - molybdopterin biosynthesis CNX1 protein / molybdenum cofactor biosynthesis enzyme CNX1 (CNX1)	0.0837355	1.39111	73.66	2	2	14259.3	16407	17512.2	23955.9	12838.2	12736	13922.5	11334.6	14903.9	13609.4	5196.46	11271.2
AT1G06410.1;AT1G68020.1	ATTPS7, TPS7, ATTPSA - trehalose-phosphatase/synthase 7	0.0837537	1.20568	495.59	12	10	192139	211883	113431	122991	173623	171940	187959	209920	186845	186938	231671	185473
AT3G06670.1	binding	0.0839759	2.17695	284.99	6	6	183798	165254	77865.8	69213	117533	122979	110449	105125	180458	192683	508697	506224
AT4G14070.1	AAE15 - acyl-activating enzyme 15	0.0843427	1.26606	134.18	3	2	25080	46434.3	24742.4	32753.2	41023.1	54148	51141.5	50601.2	41062.8	44715.4	55381.5	40924.5
AT3G06730.1	TRX P, TRX z - Thioredoxin z	0.0843961	1.2665	136.28	4	4	72280.7	60664.8	70796.6	74269.5	90917.9	89224.5	84993.2	79271.7	90318.1	76805.4	145499	103365
AT5G10240.1	ASN3 - asparagine synthetase 3	0.0845688	1.37682	496.48	12	2	105164	137096	117996	151306	110138	117924	122783	127511	96103	100735	37747.5	52318.9
AT3G48750.1;AT1G11410.1	CDKA;1, CDC2AAT, CDK2, CDC2, CDC2A, CDKA1 - cell division control 2	0.0847378	1.22934	129.42	5	4	95590.6	110427	113002	117786	121374	110443	108697	107955	102826	103504	57733.3	63169.8
AT2G33240.1	XID, ATXID - myosin XI D	0.0850211	1.69168	22.12	1	1	83452.3	71411.5	69945.5	67352.9	57282.1	66301.2	62107.4	62141	55926.7	53756.3	5779.53	6048.48
AT3G02540.1	RAD23-3, RAD23C - Rad23 UV excision repair protein family	0.0851621	1.68633	106.35	2	1	22964.8	25603.7	34454	57522.8	35222.2	38541.5	40413.2	35196.6	35574.6	49814.3	108823	91574.9
AT5G33320.1	CUE1, PPT, ARAPPT - Glucose-6-phosphate/phosphate translocator-related	0.0852263	1.50373	23.62	1	1	7666.47	6741.93	2366.95	2931.34	5915.79	7137.02	6484.63	7407.6	6004.57	6649.26	9138.66	13576.6
AT2G36580.1	Pyruvate kinase family protein	0.0852938	1.4282	106.68	2	1	16428.4	19902.9	27394.1	41820.7	21348.8	19519.3	12844.1	26190.4	14142.1	20104.6	16508.2	12726.9
AT2G36330.1	Uncharacterised protein family (UPF0497)	0.0855716	1.63589	21.35	1	1	82515.1	60991.5	145456	122274	113246	88796.3	103285	85451.2	82316.7	67275.4	19900.5	16662.5
AT3G11910.1	UBP13 - ubiquitin-specific protease 13	0.0859046	1.26282	1389.38	30	9	608376	637370	804872	901135	677125	643528	700413	709964	617335	598854	380604	376067
AT3G61820.1	Eukaryotic aspartyl protease family protein	0.0859552	1.39917	32.04	1	1	4548.27	5696.2	8955.97	6223.95	6146.06	4550.54	7360.76	4012.61	3931.34	4436.49	2002.68	4072.17
AT2G37270.1	ATRPS5B, RPS5B - ribosomal protein 5B	0.0859688	1.21228	495.15	7	3	132474	101315	162058	125605	157546	141858	138560	131074	112667	113851	93607.9	87355.5
AT5G52640.1	HSP81-1, ATHS83, HSP81.1, HSP83, ATHSP90.1, AtHsp90-1, HSP90.1 - heat shock protein 90.1	0.0863438	2.3698	531.54	11	1	31676.1	29222	14360.9	12542	29581.8	26514.2	22172	19759.7	35220.3	39333.5	130906	93616.3
AT5G27540.1	MIRO1, emb2473 - MIRO-related GTP-ase 1	0.086729	1.58405	36.58	1	1	17927.5	16285.5	13728.6	10089.1	14302.4	17674.8	18532.5	19342.8	17737	13033.3	48073.6	25857.4
AT4G36630.1	EMB2754 - Vacuolar sorting protein 39	0.0868862	1.46189	71.11	2	2	36917.3	33239.4	18158.9	23146.1	37396.7	30159.7	37585.7	36391.8	30808.6	28351.2	65674.2	62893
AT5G57110.1	ACA8, AT-ACA8 - autoinhibited Ca2+ -ATPase, isoform 8	0.0874606	2.82093	103.18	2	2	18923.7	19227.3	4285.93	10311.2	15468.9	14529.9	11468	12429.5	22494.9	21816.2	73860	91354.7
AT5G03040.1	iqd2 - IQ-domain 2	0.0875596	2.52327	25.04	1	1	11089.6	15787.7	7849.42	2930.39	9934.53	5558.28	11277.8	9355.6	6419.23	20122.2	56664.6	30271.9
AT1G04530.1	TPR4 - Tetratricopeptide repeat (TPR)-like superfamily protein	0.0877261	1.52538	1263.63	19	19	1.31151e+07	1.2968e+07	8.96715e+06	9.142e+06	1.08722e+07	1.09322e+07	1.06101e+07	1.06004e+07	1.30697e+07	1.34074e+07	2.72538e+07	2.57284e+07
AT3G19010.1	2-oxoglutarate (2OG) and Fe(II)-dependent oxygenase superfamily protein	0.0881426	1.77454	55.99	1	1	8916.09	14132.3	11140.3	8474.73	8640.11	14549.1	592.198	650.741	0	527.101	21360.3	13979.4
AT3G05910.1;AT3G05910.2	Pectinacetylesterase family protein	0.0885595	1.16953	252.1	6	4	93252.7	91830.5	118410	107045	107418	131537	106995	103482	100618	91514	78221.5	74516.1
AT4G01370.1;AT1G01560.1;AT1G01560.2;AT2G46070.1	ATMPK4, MPK4 - MAP kinase 4	0.0886613	1.08531	486.72	11	10	1.0799e+06	995768	1.01556e+06	1.09058e+06	1.08665e+06	1.06643e+06	1.07792e+06	1.05977e+06	932425	984766	974815	807257
AT5G65670.2	IAA9 - indole-3-acetic acid inducible 9	0.0889675	2.8459	22.08	1	1	2622.67	5048.73	966.316	1614.48	1976.63	3436.52	1269.53	2024.79	1007.81	1202.4	0	0
AT1G07990.1	SIT4 phosphatase-associated family protein	0.089396	2.03628	1131.85	20	18	1.23009e+06	1.51857e+06	921969	1.04442e+06	1.16655e+06	1.30962e+06	1.07559e+06	1.20514e+06	1.51003e+06	1.54838e+06	4.95921e+06	4.34501e+06
AT4G27700.1	Rhodanese/Cell cycle control phosphatase superfamily protein	0.0894654	1.4701	104.51	2	2	18811.4	18218.3	18145.8	5433.61	13209.4	18644.5	18259.2	18115.6	32497.1	26861.3	15841.4	24355.4
AT3G61440.1;AT3G61440.2	ATCYSC1, ARATH;BSAS3;1, CYSC1 - cysteine synthase C1	0.0895925	1.23841	20	1	1	48728	49185.3	33794.6	45231	33745.1	39579.2	32009.5	31643.2	25308.8	26061.7	43799.7	43261.9
AT5G55660.1	DEK domain-containing chromatin associated protein	0.0900571	2.65042	27.17	1	1	2926.49	1169.48	1289.34	1176.3	2062.01	1556.94	1640.71	1336.8	2664.83	2357.16	8256.38	10726.9
AT5G01530.1	LHCB4.1 - light harvesting complex photosystem II	0.0902221	1.23601	88.4	3	2	17520.7	26661.4	11743.3	17154.8	18868.7	15261.7	24695.9	22736.7	17108	20255.1	25474.9	22243.3
AT1G14570.1	UBX domain-containing protein	0.0903132	1.31525	39.7	1	1	43005	46680.1	53292.8	61097.7	50144.2	52991.2	53695.4	47286.3	54320.9	63561.6	100585	84610
AT1G05380.1	Acyl-CoA N-acyltransferase with RING/FYVE/PHD-type zinc finger protein	0.090343	3.72851	24.88	1	1	87887.4	84335.4	46422.3	60424.8	78540.8	72940.9	57277	79478	102909	99466.7	704026	562158
AT5G61020.1	ECT3 - evolutionarily conserved C-terminal region 3	0.090551	1.45444	73.34	2	1	21355.7	31495.2	47906.4	58376.8	39219.3	36432	35546.2	34903.5	30466.6	26493.4	16292.7	17724.2
AT2G25080.1	ATGPX1, GPX1 - glutathione peroxidase 1	0.0908306	1.16152	126.82	3	3	87647.4	88706.3	108994	118357	105280	107778	121233	130515	122940	143339	100260	98093.8
AT1G63610.2;AT1G63610.1	unknown protein	0.0909289	1.58665	49.91	1	1	18434.9	22113.5	14744.5	22510	14818.6	16536.1	13991.8	25706.9	21211.7	21235.7	42991.5	48056.8
AT4G34660.1	SH3 domain-containing protein	0.0913273	1.55999	20.71	1	1	4832.36	5666.16	7147.11	6355.52	4567.27	2695.5	3553.94	3810.36	5251.27	3864.2	1018.67	2542.69
AT5G22550.2	Plant protein of unknown function (DUF247)	0.0914837	2.65544	22.08	1	1	287274	211161	139937	161685	202803	185888	188249	183424	260974	265224	1.15224e+06	1.10654e+06
AT1G56560.1;AT3G05820.1;AT3G06500.1	Plant neutral invertase family protein	0.0915269	1.19314	298.2	7	6	240135	258875	180184	146730	249763	241619	274784	262609	288141	275767	258056	212376
AT4G38350.1	Patched family protein	0.0920017	1.48783	111.35	2	2	26154.1	32501.4	9583.4	9503.36	21322.4	25563.2	43851.7	39437.1	21684.5	21887.9	32369.9	26194.4
AT2G42690.1	alpha/beta-Hydrolases superfamily protein	0.0920759	1.22082	386.84	8	7	414881	491318	241177	280028	431568	469322	471873	503675	425382	480109	517894	443493
AT5G39830.1	DEGP8, DEG8 - Trypsin family protein with PDZ domain	0.0922271	1.17251	29.66	1	1	44802.5	50216.6	41881	58330.2	44978.7	46174.7	49610.3	45704.1	40777.3	42382.3	36490	29284.5
AT4G18700.1	CIPK12, SnRK3.9, ATWL4, WL4 - CBL-interacting protein kinase 12	0.0928483	1.40604	25.83	1	1	101495	53064.2	75827.4	60288.5	47167.3	43279.3	71908.2	55492.6	39624.1	34908.7	37596.7	31530.8
AT2G15620.1	NIR1, NIR, ATHNIR - nitrite reductase 1	0.0929588	1.98168	24.01	1	1	6193.51	7209.91	12306.9	9849.8	2693.73	5473.76	3802.17	7889.85	3849.57	5817.74	278.534	428.022
AT4G08520.1	SNARE-like superfamily protein	0.093016	1.1411	113.1	2	1	136134	128980	156731	156767	170102	161250	157396	139992	128350	143255	124794	103657
AT1G55480.1	ZKT - protein containing PDZ domain, a K-box domain, and a TPR region	0.0932057	1.61986	55.47	2	1	22757.8	26777.6	23710.8	24843.8	18576.5	15250.9	19452.7	15372.2	24205.2	17055.6	3112.8	2239.35
AT3G14210.1	ESM1 - epithiospecifier modifier 1	0.0934775	1.2544	3415.43	50	50	1.62176e+08	1.54781e+08	2.26824e+08	2.40044e+08	1.8813e+08	1.89066e+08	1.83355e+08	1.77757e+08	1.79145e+08	1.71801e+08	1.119e+08	1.016e+08
AT4G20440.1	smB - small nuclear ribonucleoprotein associated protein B	0.093597	2.75292	119.4	2	2	64239.2	72518	34378.1	32243.8	75759.3	77660.8	52987.5	55901.9	74077.3	91236.6	374820	333215
AT5G64660.1	ATCMPG2, CMPG2 - CYS, MET, PRO, and GLY protein 2	0.0941896	1.29968	22.33	1	1	11241.7	10888.8	9582.84	7671.19	13155.2	7622.16	9050.36	5288.11	11814.1	6397.04	5836.23	7903.67
AT5G26360.1	TCP-1/cpn60 chaperonin family protein	0.0945517	1.13289	180.94	3	2	74109.7	73008.7	74309.6	88310	57741.3	72169.7	63178.6	61674.7	65075.3	73123.7	67836.2	57188.5
AT2G17510.1	EMB2763 - ribonuclease II family protein	0.0946036	1.36604	23.1	1	1	5633.05	9949.07	6316.86	7223.76	6837.74	7662.71	7420.09	7455.77	7446.25	8805.78	13337.6	15125.7
AT2G46820.1	PTAC8, TMP14, PSAP, PSI-P - photosystem I P subunit	0.0948529	1.34167	27.76	1	1	19175.1	11736	12613.2	7155.23	17841.9	16139.5	17509.5	18456.3	13120.7	17804	20354.1	26342.4
AT3G45190.1	SIT4 phosphatase-associated family protein	0.0949952	1.76308	1643.43	28	26	5.08845e+06	4.88265e+06	3.94508e+06	3.41692e+06	4.4775e+06	4.30986e+06	4.38652e+06	4.19582e+06	5.10535e+06	5.03468e+06	1.37369e+07	1.35932e+07
AT1G55040.1	zinc finger (Ran-binding) family protein	0.0958395	8.52419	22.85	1	1	448.232	425.411	218.705	550.316	506.349	0	418.427	897.29	411.815	661.607	8162.8	7766.67
AT2G47330.1	P-loop containing nucleoside triphosphate hydrolases superfamily protein	0.096035	1.20792	29.45	1	1	39179.1	36536.6	33684.9	32149.3	27673.6	30927.9	30690.7	24404.7	21783.6	20177.5	28729.8	39912.5
AT4G35000.1	APX3 - ascorbate peroxidase 3	0.0966839	1.14278	351.61	6	6	434667	423676	540935	539314	542473	555969	478161	503848	471945	430154	422667	350803
AT2G33340.1;AT2G33340.3	MAC3B - MOS4-associated complex 3B	0.0970163	1.18616	112.23	3	2	56050.3	63833.2	93086.5	104709	74814.1	75645.2	99702.2	100367	93317.9	94704.3	91262.4	75930.7
AT3G12930.1	Lojap-related protein	0.0972829	1.21972	286.71	5	5	639060	573226	758187	798278	679279	697627	676943	657597	652768	634465	375038	402048
AT5G52650.1;AT4G25740.1;AT4G25740.2	RNA binding Plectin/S10 domain-containing protein	0.0978373	1.13627	245.16	6	6	878791	945180	752291	973593	841963	988327	715149	678518	729371	765316	1.00999e+06	836560
ATCG00770.1	RPS8 - ribosomal protein S8	0.0978625	1.11273	393.39	6	6	492630	486107	486791	487534	457601	465034	497213	524083	379503	430558	396599	356397
AT2G06025.1	Acyl-CoA N-acyltransferases (NAT) superfamily protein	0.0980929	1.6129	27.09	1	1	169775	173873	451460	455239	238592	223433	253284	266541	168860	179752	106324	86911.1
AT1G18700.1;AT1G18700.2	DNAJ heat shock N-terminal domain-containing protein	0.0984373	2.69852	72.69	1	1	7151.3	6544.3	4581.61	5145.68	12516.4	10233.1	4687.93	7212.43	13549.8	13759.3	44733.7	40654.2
AT3G11070.1	Outer membrane OMP85 family protein	0.0984562	2.59956	96.94	3	2	31200.4	38999.3	32079.3	29052.9	37285.4	31317.8	37518.1	37224.3	33684.6	36751	178669	195897
AT4G24620.1	PGI1, PGI - phosphoglucose isomerase 1	0.0988092	1.20768	101.45	3	3	37673.7	39540.3	32817.8	42090	27190	37574.1	37889.4	29235.1	35778.5	29418.7	26260	21007.5
AT3G20800.1	Cell differentiation, Rcd1-like protein	0.0989616	1.35737	77.64	1	1	20708.6	17669.8	16152.4	13389.2	23351.3	24207.4	21620.2	13854.8	11915.7	19543.5	6851.78	11289
AT1G48630.1	RACK1B_AT - receptor for activated C kinase 1B	0.0990254	1.35287	303	8	2	7900.59	8616.01	12530.3	13219.1	8210.4	7204.94	9855.49	10049.7	6812.36	6352.07	3916.83	5649.72
AT1G76400.1	Ribophorin I	0.0992857	1.38848	77.96	2	2	23014.1	21049.5	15566.6	16274	22153.4	21472.4	23428.3	20021.3	16348.9	13478.7	6793.87	6015.6
AT5G55210.1	unknown protein	0.0996789	2.03123	259.73	4	4	154574	151482	92776.6	96918	113201	104783	103057	101647	180168	154882	446523	463479
AT1G31230.1	AK-HSDH I, AK-HSDH - aspartate kinase-homoserine dehydrogenase i	0.0999269	1.3195	514.21	12	8	633866	924818	908873	1.44812e+06	854013	892812	844793	982713	722742	703581	494773	542788
AT4G10120.1	ATSPS4F - Sucrose-phosphate synthase family protein	0.0999359	1.73833	133.14	3	2	72374.6	63715.3	28311.4	32711	56047	42414.2	46046.5	47788.4	65698	58941	149501	145829
AT3G06030.1	ANP3, MAPKKK12, NP3 - NPK1-related protein kinase 3	0.100159	1.29968	25.74	1	1	73774.6	107396	48312.6	69814.7	66487.8	68337.8	66738.8	72429.9	94635.7	91971.3	131297	107151
AT5G28850.2;AT1G03960.1;AT1G54450.1;AT5G28850.1	Calcium-binding EF-hand family protein	0.100477	1.15677	744.14	19	16	1.06082e+06	1.0977e+06	720122	789119	1.05995e+06	1.08637e+06	1.10161e+06	1.09078e+06	1.05393e+06	979569	1.27753e+06	1.22217e+06
AT2G33040.1	ATP3 - gamma subunit of Mt ATP synthase	0.10075	1.18265	636.13	8	8	769913	815122	938886	983528	882052	836174	920908	937699	756929	703822	561174	538092
AT1G47550.1;AT1G47560.1	SEC3A - exocyst complex component sec3A	0.100917	1.58469	81.12	3	3	23526.6	25883.4	7940.53	9208.21	28780.7	23834.2	29667.2	20589.9	24457.1	22102.6	59277.4	32759.5
AT3G07100.1	ERMO2, SEC24A - Sec23/Sec24 protein transport family protein	0.101097	1.23646	730.19	14	11	790471	789496	670038	655590	815457	813048	785699	721017	707235	672665	377123	403275
AT2G22780.1	PMDH1 - peroxisomal NAD-malate dehydrogenase 1	0.101116	1.22889	419.09	7	5	217524	181039	325015	313499	265904	245321	251946	256251	327490	314246	406285	346469
AT3G29310.1	calmodulin-binding protein-related	0.10151	2.03175	53.46	2	2	6968.49	4570.19	3976.39	3250.3	5390.34	6481.08	4530.49	4482.48	6216.17	7879.13	17455.9	21682.2
AT3G27830.1	RPL12-A, RPL12 - ribosomal protein L12-A	0.102084	1.27427	234.74	5	4	210112	161185	274200	253945	164812	189665	260315	227106	223912	199161	379672	307663
AT3G03960.1	TCP-1/cpn60 chaperonin family protein	0.102164	1.11337	400.86	7	7	594055	537951	553297	529634	475963	497133	562568	538825	464795	471448	422123	403650
AT4G38510.1	ATPase, V1 complex, subunit B protein	0.102313	1.28101	3536.88	51	7	460236	401983	649067	629912	495782	506903	556130	535801	408215	425706	260121	268248
AT3G18130.1	RACK1C_AT - receptor for activated C kinase 1C	0.102331	1.40435	296.98	8	2	24468.8	12212	21136.1	16281.3	13159.9	13351.3	19690.8	16701.7	11595	8765.58	5995.89	8892.11
AT3G55020.1	Ypt/Rab-GAP domain of gyp1p superfamily protein	0.102338	1.8451	310.85	7	6	256745	261734	160955	200581	217377	220810	189957	210915	277898	279390	739758	734293
AT4G14680.1	APS3 - Pseudouridine synthase/archaeosine transglycosylase-like family protein	0.10241	2.3338	80.74	3	1	6132.31	1087.51	1569.84	59.1384	2286.37	276.253	2660.76	0	1058.93	1169.94	0	0
AT5G08590.1	ASK2, SNRK2-1, SNRK2.1, SRK2G - SNF1-related protein kinase 2.1	0.102527	2.11963	133.93	2	2	269786	261063	133055	155938	205498	189197	164838	199499	264877	271775	872923	800456
AT2G34680.1	AIR9 - Outer arm dynein light chain 1 protein	0.102602	1.08641	205.35	6	5	154890	154754	184995	177803	156864	159528	162515	166014	141659	148556	157030	134412
AT3G60330.1	AHA7, HA7 - H(+)-ATPase 7	0.102862	1.20986	171.56	4	1	53921.2	31884.8	43300.4	30591.4	37139.9	31516.7	56647.2	50865.9	37801.3	41805.2	39640.5	49517.2
AT2G46020.1	CHR2, ATBRM, BRM, CHA2 - transcription regulatory protein SNF2, putative	0.102943	2.06448	42.87	2	2	10674.5	7865.33	10183.8	5613.91	7749.04	8426.74	8862.3	4401.32	15721.5	19807.1	22023	33468.3
AT1G66670.1	CLPP3, NCLPP3 - CLP protease proteolytic subunit 3	0.103229	1.41481	270.68	6	6	350552	374823	421202	431664	413358	393266	423695	436148	370447	430094	923053	790702
AT3G50450.1	HR1 - homolog of RPW8 1	0.103452	1.67455	24.33	1	1	31712.8	29206.3	35266.6	43130.2	26626.3	18458.7	22427.3	29470.2	29359.8	23277.6	2097.2	3487.32
AT2G14720.1;AT2G14740.1;AT3G52850.1	VSR4, VSR2;1, BP80-2;1, MTV4 - vacuolar sorting receptor 4	0.103692	1.1684	146.82	5	5	97555	104198	81832.1	85421.4	99574.6	88975.2	95629.1	94642.4	94511.7	99645.9	123938	143081
AT2G20580.1	RPN1A, ATRPN1A - 26S proteasome regulatory subunit S2 1A	0.103903	1.08961	2231.76	34	26	2.81879e+06	2.8101e+06	2.247e+06	2.27388e+06	2.62698e+06	2.62621e+06	2.48161e+06	2.42559e+06	2.32613e+06	2.16222e+06	2.28038e+06	2.46027e+06
AT2G17360.1;AT2G17360.2;AT5G58420.1	Ribosomal protein S4 (RPS4A) family protein	0.103958	1.15427	123.45	2	2	84473.4	84874	106831	114478	93405.4	89594	89690.7	84615.2	61994.3	76621.5	96409.8	87656.7
AT2G34920.1	EDA18 - RING/U-box superfamily protein	0.104346	1.13402	25.01	1	1	239813	227426	169028	191370	166922	184242	217251	258063	204569	196665	234758	225482
AT4G38690.1	PLC-like phosphodiesterases superfamily protein	0.104397	1.49792	43.86	1	1	9011.36	6286.84	2452.78	1939.42	7141.93	7723.89	13759.9	8581.63	5855.95	7270.54	8626.86	7667.62
AT1G04860.1	UBP2, ATUBP2 - ubiquitin-specific protease 2	0.104569	2.58027	63.07	2	2	22774.8	21121.9	17828.4	17403.2	26620.9	23858.1	24597.9	19896.9	25645.3	23339.7	117926	123016
AT5G64300.1	ATGCH, GCH, ATRIBA1, RFD1 - GTP cyclohydrolase II	0.104606	1.1954	163.97	5	4	68412.5	63141.5	103861	104267	80481.6	78488.2	107997	93244.3	84536	82211.7	118722	109376
AT1G12230.1;AT1G12230.2	Aldolase superfamily protein	0.104622	1.1428	575.42	10	10	370030	360063	420354	435156	424505	416370	556620	517259	479529	452001	391947	375618
AT3G05170.1	Phosphoglycerate mutase family protein	0.10469	1.56337	24.4	1	1	136082	113316	202753	130176	111396	157787	139001	144085	117436	102194	16781.2	25167.3
AT3G50440.1	ATMES10, MES10 - methyl esterase 10	0.104787	1.35104	31.54	1	1	21269.3	19145.8	13946.4	9676.85	10477.5	9780.45	11990.9	19367.5	16039.8	18249.1	26998.2	21242.3
AT3G46830.1;AT1G07410.1;AT1G18200.1	ATRAB11A, ATRABA2C, ATRAB-A2C, RAB-A2C, RABA2c - RAB GTPase homolog A2C	0.105007	1.21929	279.45	7	2	92644.8	87512.3	68957.8	75551.1	104243	97261.2	91891.9	77617.3	85061	73133.8	51000.3	52833.7
AT4G24150.1	AtGRF8, GRF8 - growth-regulating factor 8	0.105117	2.17556	20.81	1	1	24496	30222.1	29643.7	42716.8	6832.51	7768.69	9087.59	16124.7	12438	13101.5	5600.72	8770.74
AT4G28650.1	Leucine-rich repeat transmembrane protein kinase family protein	0.105158	4.60718	48.67	2	1	1759.21	1151.66	1129.69	209.459	1889.24	311.509	1895.3	693.796	13307.8	11270.5	809.441	1743.08
AT3G12080.1	emb2738 - GTP-binding family protein	0.105685	1.44017	304.55	6	6	417199	404482	312864	316159	303215	297061	331592	297560	425791	409227	772277	717306
AT1G11430.1	plastid developmental protein DAG, putative	0.105991	1.09518	82.58	2	2	173407	200660	207936	233230	197256	204942	211540	203779	216730	210151	240096	251007
ATCG00780.1	RPL14 - ribosomal protein L14	0.106044	1.28394	166.52	4	3	81482.4	78472.3	126494	125059	103019	109335	105882	97516.5	84182.5	92581.8	54653.9	51079.4
AT3G03380.1	DegP7 - DegP protease 7	0.106712	1.30088	203.1	3	3	37926.6	39208.8	46878.4	43693.7	38291.5	36859.7	40022.8	39990.9	39867.1	34113.1	14564.5	18130
AT2G04090.1	MATE efflux family protein	0.107378	1.38984	22.22	1	1	21932	24557.1	32902.9	50124.8	23171.5	34142.5	28716.6	36321.8	15296.5	17611.6	20682.7	15796.9
AT2G20900.1;AT2G20900.2	DGK5, ATDGK5 - diacylglycerol kinase 5	0.107476	3.31359	58.76	1	1	6104.92	10187.6	4358.16	6351.56	7486.52	7780.29	961.939	0	1385.08	3393.29	3708.51	3307.46
AT5G53440.1	unknown protein	0.107647	1.82638	292.33	6	6	100831	95452.9	91018.5	91445.9	97608.4	96455.3	79604.9	85268.3	122898	130232	313837	314333
AT5G57450.1	XRCC3, ATXRCC3 - homolog of X-ray repair cross complementing 3 (XRCC3)	0.107957	1.71548	27.41	1	1	193576	208634	245341	288258	135847	166591	192797	208324	145159	156650	11853.6	7025.62
AT3G52960.1	Thioredoxin superfamily protein	0.108064	1.20442	343.25	7	7	203771	177095	271812	293063	217054	234897	288662	316449	302978	333407	221154	220763
AT1G69670.1;AT1G26830.1	CUL3B, ATCUL3B - cullin 3B	0.108545	1.61908	47.72	2	1	1643.45	2710.19	2545.9	3759.87	1520.67	2152.91	2501.87	1659.54	1852.94	1958.68	618.913	260.603
AT1G21760.1	ATFBP7, FBP7 - F-box protein 7	0.108871	1.45002	25.73	1	1	3489.56	3091.69	1574.41	2085.32	3858.77	3029.97	2013.55	3469.56	5989.68	4770.4	4544.46	4050.71
AT5G18420.3;AT5G18420.1	unknown protein	0.108879	1.66028	116.62	2	1	32790.3	30923.1	9594.74	12619.9	14446.7	25686.5	15477	17164.2	9881.64	16009.4	10444.9	6950.46
AT5G18230.2;AT5G18230.1	transcription regulator NOT2/NOT3/NOT5 family protein	0.108964	1.12374	88.37	2	2	105138	106312	125262	121288	116291	95901.1	88809	91946.7	85442.1	100105	120987	109104
AT3G19960.1	ATM1 - myosin 1	0.108965	1.38678	61.23	2	2	26571.2	26842.9	21671.7	25102.6	25052.4	23580.6	22801.2	23533.6	30059.7	27505	52384.5	50098.2
AT3G61200.1	Thioesterase superfamily protein	0.109052	1.18022	55.56	1	1	29347	25370	21516.1	26270.4	23936.5	22417	25866.3	26837.7	16981	22775.5	16011	17655.2
AT3G01340.1	Transducin/WD40 repeat-like superfamily protein	0.109099	1.29074	274.72	8	6	414670	412002	620671	701909	561640	548313	512608	465579	526605	475289	293353	251625
AT5G38470.1;AT5G38470.2	RAD23D - Rad23 UV excision repair protein family	0.109164	2.22088	210.42	5	4	48433.7	37298.6	56790.7	49374.9	43998.9	42813	43394.1	46506.2	54300	53809.2	205055	215917
AT4G27320.1	ATPHOS34, PHOS34 - Adenine nucleotide alpha hydrolases-like superfamily protein	0.109275	2.2712	97.82	3	2	168806	143810	122180	98352	143501	130966	130256	132508	155276	157043	556315	702855
AT5G41950.1	Tetratricopeptide repeat (TPR)-like superfamily protein	0.109416	2.06235	1124.84	18	18	2.72154e+06	2.99785e+06	2.12612e+06	2.35504e+06	2.38837e+06	2.52555e+06	2.30914e+06	2.40046e+06	2.96608e+06	3.09288e+06	1.07934e+07	9.6094e+06
AT3G13225.2	WW domain-containing protein	0.109759	2.32381	25.12	1	1	2756.44	3844.57	1458.13	2671.91	2195.06	1894.94	1811.69	2986.99	3471.12	2723.98	10540.2	12907.3
AT3G48150.1	APC8, CDC23 - anaphase-promoting complex subunit 8	0.109816	1.42599	24.2	1	1	65751	66222.5	82490.2	82622.5	70929.1	68677.8	51504.3	66042.4	73967.8	64909.3	11901.6	37912.1
AT1G75630.2	AVA-P4 - vacuolar H+-pumping ATPase 16 kDa proteolipid subunit 4	0.109966	1.44053	61.42	2	1	51137.7	53144.1	17851	17048.3	44710.1	35249	66929.7	68846.5	34752.9	35201.5	54163.7	55783.7
AT2G03270.1	DNA-binding protein, putative	0.110071	1.6111	47.7	2	1	92504.7	102989	51789.3	57096	44020.8	70961.6	59326.9	79116.9	76841.2	88865.3	186249	185234
AT3G27530.1	GC6, MAG4 - golgin candidate 6	0.110283	2.01257	478.35	8	8	679050	732578	497334	622297	572978	576112	532764	518302	802543	856610	2.6462e+06	2.05054e+06
AT5G41600.1	BTI3, RTNLB4 - VIRB2-interacting protein 3	0.11066	1.54544	77.12	2	1	89066.1	75285.7	47166.9	45257.2	69945.1	61108.2	76770.1	58822.4	68588.3	71524.4	163330	160333
AT1G06400.1	ARA2, ATRABA1A, ATRAB11E, ARA-2 - Ras-related small GTP-binding family protein	0.110672	2.65506	314.72	7	2	26224.8	26397.9	15227.2	16342.6	30476.3	25663.8	26474.5	28730.6	22955.1	24034.6	86359.7	184037
AT5G03660.1	Family of unknown function (DUF662)	0.111024	1.12205	73.9	2	1	140776	147067	156395	178023	151770	159690	135440	146500	111830	131596	176375	130412
AT4G18240.1	ATSS4, SSIV, SS4 - starch synthase 4	0.111107	1.06483	1068.41	22	20	850536	851655	825016	908482	858146	918401	993245	1.0105e+06	904257	903024	917562	821566
ATMG00640.1	ORF25 - hydrogen ion transporting ATP synthases, rotational mechanism;zinc ion binding	0.111268	1.24065	31.29	1	1	7443.91	8128.44	5760.31	6709.75	7581.76	6018.03	10136	9164.76	5622.44	6907.45	10288.1	9544.68
AT3G22190.1	IQD5 - IQ-domain 5	0.111413	1.53046	61.47	2	1	25138.7	11351	13089.9	7091.89	13934.6	11967.1	14836.4	12666	15401	17157.1	32546.3	33768.1
AT5G17380.1	Thiamine pyrophosphate dependent pyruvate decarboxylase family protein	0.111633	1.22558	28.17	1	1	24780.8	52749.3	25211.1	32515.3	23566.9	30752.4	31022.2	40163.7	34708.2	46687.9	41159.6	38598
AT1G79330.1	AMC6, ATMCP2B, ATMC5, MC5 - metacaspase 5	0.111668	1.38946	57.58	2	1	168858	125085	176728	189919	110172	139903	121411	160723	135445	139866	53006.4	44958.2
AT5G28500.1;AT5G28500.2	unknown protein	0.111885	1.22607	1320.1	23	21	5.6586e+06	5.23588e+06	5.12589e+06	5.09794e+06	4.92865e+06	4.95648e+06	5.04043e+06	4.71084e+06	5.80192e+06	5.78096e+06	8.49179e+06	8.18647e+06
AT1G71500.1	Rieske (2Fe-2S) domain-containing protein	0.11196	1.14517	185.37	3	3	62592.3	56424.3	62959.9	65742	78436	83836.9	84522.8	93916.5	71006.8	68981.6	70285.5	80796.8
AT4G27430.1	CIP7 - COP1-interacting protein 7	0.112098	1.69984	417.72	7	7	139898	123402	112916	102375	133731	125181	129763	123523	123679	135048	365219	376405
AT2G13810.1	ALD1 - AGD2-like defense response protein 1	0.112146	2.30483	33.99	1	1	4135.94	4273.79	2962.34	5195.47	4405.51	6522.46	4781.96	5847.47	3821.24	5298.24	23173.1	20450.5
AT3G49470.1	NACA2 - nascent polypeptide-associated complex subunit alpha-like protein 2	0.112239	2.24126	131.48	2	2	498570	458682	494789	384126	409619	429012	395794	395716	612456	537950	1.7342e+06	2.31881e+06
AT4G28070.1	AFG1-like ATPase family protein	0.112784	1.29497	24.32	1	1	119130	101098	123064	116420	89283.3	65188	105170	97797.4	68230.5	90934.7	62742	49409.8
AT5G02050.1	Mitochondrial glycoprotein family protein	0.112831	1.3983	145.64	5	5	572408	660033	558773	576260	625516	659842	536750	526301	788135	771239	1.33749e+06	1.14784e+06
AT4G29810.1;AT4G26070.1	ATMKK2, MKK2, MK1 - MAP kinase kinase 2	0.113074	1.11831	144.81	3	3	299056	375474	264644	332537	285809	300740	264051	303397	297310	291329	268197	237382
AT2G30870.1;AT2G30860.2	ATGSTF10, ERD13, ATGSTF4, GSTF10 - glutathione S-transferase PHI 10	0.113142	1.27607	160.79	4	3	20268.8	24520.4	37265.8	42525.7	28086.1	31111.2	30025.9	27444.5	24047.2	20241.9	20079.7	22180.2
AT5G47040.1	LON2 - lon protease 2	0.113447	1.30548	78.28	2	2	9536.76	9739.11	14587.9	13695.8	8605.56	9442.58	16244.8	14979.8	11866.4	11991.2	9454.19	21113.5
AT4G23630.1	BTI1, RTNLB1 - VIRB2-interacting protein 1	0.113601	2.60349	212.95	4	3	2.14092e+06	1.98276e+06	1.27085e+06	1.09453e+06	1.78929e+06	1.91289e+06	1.62316e+06	1.62407e+06	2.00829e+06	1.99601e+06	1.06744e+07	8.60685e+06
AT3G54900.1	CXIP1, ATGRXCP - CAX interacting protein 1	0.113604	1.10654	153.05	2	2	368033	496457	412407	442147	425925	435550	555125	519910	439375	440258	431795	468979
AT5G13310.1	unknown protein	0.113867	3.04129	35.41	1	1	9673.46	4697.51	6982.7	8376.13	10760.2	7022.77	5750.76	6544.59	14078.2	10757	55126.8	52242.9
AT5G50810.1	TIM8 - translocase inner membrane subunit 8	0.113939	1.22713	108.8	1	1	16284.5	10728.1	24014.3	14561.1	16073	12896.1	25363.7	18701.3	18691.8	20070.8	15284.3	17921.9
AT4G33030.1	SQD1 - sulfoquinovosyldiacylglycerol 1	0.114006	1.81265	22.23	1	1	1978.46	2530.19	2375.07	4017.51	2108.48	1484.12	3833.27	1993.11	0	1136.26	0	1033.3
AT5G05520.1	Outer membrane OMP85 family protein	0.11401	2.44349	361	9	7	131413	149494	84921.9	69191.7	149089	128531	109145	104806	133741	168721	624914	600002
AT5G17710.1	EMB1241 - Co-chaperone GrpE family protein	0.114258	1.38681	501.53	9	9	448591	500256	341931	374399	388262	386283	336271	390704	501165	521466	860424	773401
AT2G44620.1	MTACP-1, MTACP1 - mitochondrial acyl carrier protein 1	0.114379	1.37255	37.76	1	1	67766.7	86140.1	84896.7	99002.8	73012.5	95189.5	74151.2	71814.3	74214.5	78978.5	50833.9	18669.6
AT1G12410.1	CLPR2, NCLPP2, CLP2 - CLP protease proteolytic subunit 2	0.114538	1.21337	1272.96	16	16	4.29133e+06	4.56435e+06	4.99925e+06	4.95414e+06	5.00316e+06	5.08922e+06	4.66842e+06	4.79177e+06	4.60922e+06	4.69906e+06	2.50191e+06	2.54882e+06
AT1G54080.1	UBP1A - oligouridylate-binding protein 1A	0.114811	1.20764	274.29	6	1	12963.9	8945.24	10847	7438.02	9957.7	9600.76	9323.09	7421.84	6280.96	7362.57	8167.45	10923.1
AT4G33400.1	Vacuolar import/degradation, Vid27-related protein	0.115418	1.91579	20.05	1	1	6695.95	4591.95	4461.72	3146.94	5739.27	3946.4	5742.13	5205.21	3523.25	6366.09	16529.8	17391.1
AT5G14240.1	Thioredoxin superfamily protein	0.115521	1.89506	369.06	7	7	149501	161031	144156	132208	140476	125558	122768	124892	184718	178662	506335	498978
AT2G17870.1	ATCSP3, CSP3 - cold shock domain protein 3	0.115544	1.18012	54.57	2	2	20898.1	14628.9	28478.8	26831.9	19689.1	20208.6	31558.6	23803.9	24061.6	24864.9	24991.1	25003
AT3G09690.1	alpha/beta-Hydrolases superfamily protein	0.115555	1.44281	26.74	1	1	1.68247e+06	929094	1.47218e+06	1.51486e+06	1.08931e+06	994287	1.38219e+06	1.25402e+06	1.10158e+06	912500	298467	375693
ATCG00710.1	PSBH - photosystem II reaction center protein H	0.115783	1.26379	28.17	1	1	62599.2	51023.1	74653	53088.5	68786.4	69974.8	70449.4	53373.6	82073.7	66880.1	98349.4	109271
AT5G18570.1	EMB269, ATOBGC, CPSAR1 - GTP1/OBG family protein	0.11609	1.73382	170.7	4	4	191541	230261	164031	174913	178583	194668	155079	167953	241329	255220	585339	561230
AT4G18010.1	IP5PII, AT5PTASE2, 5PTASE2 - myo-inositol polyphosphate 5-phosphatase 2	0.116144	1.5321	27.43	1	1	4705.55	5138.89	8057.95	6659.64	9157.28	10047.1	5614.32	5922.55	5819.54	8102.65	1091.61	2015.69
AT5G20890.1	TCP-1/cpn60 chaperonin family protein	0.116477	1.21796	139.97	3	3	78953.1	72726.8	87703.5	85059.4	74186.8	66284.4	80248.7	85260.9	73221.9	58439.8	43419.3	41126
AT4G00930.1	CIP4.1 - COP1-interacting protein 4.1	0.116622	63.4737	46.59	2	1	0	0	534.233	780.201	0	542.862	629.493	1066.46	55812.8	59479.6	0	901.013
AT5G07740.1	actin binding	0.116985	1.68032	29.63	1	1	11373.5	14896.2	4123.42	5684.01	5447.09	9683.86	8953.57	7091.81	5703.95	4675.21	1726.47	2324.16
AT1G42960.1	expressed protein localized to the inner membrane of the chloroplast.	0.117245	1.18596	54.4	1	1	61823.8	54192.3	69073.5	39333.3	74392.6	64973.6	82707.1	78460.5	71088.5	74432.2	57257	67494.5
AT4G23460.1	Adaptin family protein	0.118046	1.29264	743.8	16	4	138602	177656	172053	214909	194037	203784	177267	184605	167375	167659	78725.3	76147.7
AT5G54750.1;AT5G54750.2	Transport protein particle (TRAPP) component	0.11816	1.17988	277.46	5	5	786772	792805	711340	718564	755034	804018	724535	784696	739955	731107	477432	414295
AT3G54540.1	ATGCN4, GCN4 - general control non-repressible 4	0.118268	1.19853	68.23	2	2	17959.6	16329.8	12894.1	14898.7	16529.6	21052.8	16190.8	16896.2	16933.9	20294.9	23960.7	25174.5
AT3G19370.1	Plant protein of unknown function (DUF869)	0.119133	1.82943	31.83	1	1	9080.42	6355.33	4407.75	3943.4	9828.06	6896.27	8547.49	7088.86	6576.63	6543.23	25742.5	19613.6
AT3G07020.1	UDP-Glycosyltransferase superfamily protein	0.119325	2.00255	233.1	5	4	187889	182177	123020	122661	157461	181082	143389	148896	182059	196794	621487	618390
AT3G54890.1;AT3G54890.2	LHCA1 - photosystem I light harvesting complex gene 1	0.119505	1.27112	120.34	3	3	155996	179500	131140	126852	194681	158059	231786	242128	222643	230309	129441	146457
AT3G46960.1	RNA helicase, ATP-dependent, SK12/DOB1 protein	0.119666	2.44451	85.42	1	1	5532.2	8394.11	2542.3	4487.96	6503.36	7000.62	8868.56	4436.13	5036.09	7937.04	38472.5	19488.9
ATCG00120.1	ATPA - ATP synthase subunit alpha	0.119667	1.17511	4645.02	66	61	3.46921e+08	3.38753e+08	3.94621e+08	4.23095e+08	2.88699e+08	2.99817e+08	3.58296e+08	3.55387e+08	3.01902e+08	2.92142e+08	2.45987e+08	2.26459e+08
AT3G63520.1	CCD1, ATCCD1, ATNCED1, NCED1 - carotenoid cleavage dioxygenase 1	0.119896	1.21129	283.27	7	7	152620	184387	125544	153252	193097	182424	186624	221007	147375	166398	261710	217672
AT5G19550.1	ASP2, AAT2 - aspartate aminotransferase 2	0.120278	2.0791	53.13	1	1	704.345	4551.87	2483.23	4774.63	2818.24	2210.28	1890.5	1714.28	1166.03	3666.77	0	0
AT5G22330.1	ATTIP49A, RIN1 - P-loop containing nucleoside triphosphate hydrolases superfamily protein	0.120485	1.10407	164.01	3	3	68490.5	79720.5	74645.6	84576.2	76227.5	77874	88982.1	102127	85468	83030.9	72786	77174
AT3G13060.1	ECT5 - evolutionarily conserved C-terminal region 5	0.120495	1.39254	23.23	1	1	10104.9	10632.4	22042	17505.7	19532.9	15439	15707.2	13248.1	9814.7	13287.5	5474.96	10872.8
AT3G55770.1	GATA type zinc finger transcription factor family protein	0.120579	2.10932	28.03	1	1	2603.45	7181.24	3717.2	4430.79	5488.05	5483.05	6903.2	6103.04	3211.73	5422.03	16417	22910.4
AT3G51250.1	Senescence/dehydration-associated protein-related	0.1206	4.15727	32.87	1	1	304.829	621.981	346.647	754.486	575.737	146.277	745.445	563.812	239.823	562.484	4371.28	4949.46
AT5G47390.1	myb-like transcription factor family protein	0.120754	1.67738	62.62	1	1	57630.5	46585.9	46938	36854.6	44181.4	34658.8	38884.1	46854.1	52079.8	48566.3	145195	116027
AT3G04580.1	EIN4 - Signal transduction histidine kinase, hybrid-type, ethylene sensor	0.120863	1.72158	20.27	1	1	116013	126352	77166.5	89011.2	96777	101940	89528.7	86336	124554	133324	323980	287723
AT5G58590.1	RANBP1 - RAN binding protein 1	0.12088	2.82785	48.77	1	1	23266.2	20972.5	7295.19	6861.33	11126.7	11801.3	8144.25	17226.9	17579.1	16918.2	90447.5	79653.7
ATMG00160.1	COX2 - cytochrome oxidase 2	0.121105	1.23392	60.8	1	1	35169.2	36347.7	29283.9	20290.5	37703.7	42179	40721.8	49128.4	33648	43288.5	49400.5	31797.7
AT5G38410.1;AT5G38410.2;AT5G38410.3	Ribulose bisphosphate carboxylase (small chain) family protein	0.121385	1.10606	930.4	16	4	4.40477e+06	4.31324e+06	5.07368e+06	5.26822e+06	4.42323e+06	5.01137e+06	4.28988e+06	4.72216e+06	4.732e+06	4.65376e+06	3.55561e+06	3.80874e+06
AT5G65430.1	GRF8, 14-3-3KAPPA, GF14 KAPPA - general regulatory factor 8	0.121905	1.16347	1018.93	15	4	596696	429771	412008	309521	407132	411201	530868	529951	494601	408212	559283	462942
AT5G66680.1	DGL1 - dolichyl-diphosphooligosaccharide-protein glycosyltransferase 48kDa subunit family protein	0.122086	1.21516	380.34	6	6	404020	446558	382545	356622	474986	483649	440511	469931	363867	355263	233159	234428
AT1G08680.1;AT1G08680.3	ZIGA4, AGD14 - ARF GAP-like zinc finger-containing protein ZIGA4	0.122473	1.85006	454.12	9	9	438323	442182	316443	276881	342372	334208	347541	340513	390402	409550	1.30841e+06	1.18197e+06
AT5G19510.1	Translation elongation factor EF1B/ribosomal protein S6 family protein	0.122558	3.26089	214.17	4	2	37902.7	29958	17399	19633.9	36269.4	37596.4	25245.8	25361.3	50565.1	30778	250381	200584
AT3G48800.1	Sterile alpha motif (SAM) domain-containing protein	0.122822	2.19147	126.26	2	1	18465.8	12503.7	3394.05	6081.4	8351.78	12532.2	6481.2	11661.5	14744.5	13571.4	36469.7	51472.3
AT1G45230.1	Protein of unknown function (DUF3223)	0.122956	1.85583	99.5	2	2	93100.6	109492	74363.7	67749.6	81257.2	92518.4	68082	75784	116341	115757	299928	286321
AT5G34930.1	arogenate dehydrogenase	0.122962	2.71019	28.64	1	1	86693.2	51953.8	46349.1	46041.9	54063.6	58234.8	45842.1	52926.4	84329.2	63879.7	361937	321592
AT3G48870.1	ATCLPC, ATHSP93-III, HSP93-III - Clp ATPase	0.123109	1.27555	2946.66	47	3	81149.3	78411.8	102270	108001	79846.3	82989.6	88718.2	76332.9	86121.4	89299.1	39347.6	37778.6
AT5G54960.1	PDC2 - pyruvate decarboxylase-2	0.123131	1.0938	847.55	16	16	1.39545e+06	1.3316e+06	1.13175e+06	1.15682e+06	1.31175e+06	1.33723e+06	1.51427e+06	1.54176e+06	1.48377e+06	1.34855e+06	1.24003e+06	1.25514e+06
AT1G55350.5	DEK1 - calpain-type cysteine protease family	0.123261	1.53638	26.71	1	1	16344.6	21426.8	44834	41431.5	35233.4	28680.5	30544.6	21029.1	25608.3	28283.1	6741.48	10126.7
AT1G09850.1	XBCP3 - xylem bark cysteine peptidase 3	0.123265	1.5948	96.2	2	2	46536.3	43353.4	19964.8	22403.1	50219.2	52239.3	43352.9	51051.6	34138.5	43900.5	82026.3	119856
AT2G24765.1;AT2G24765.2	ARF3, ARL1, ATARL1 - ADP-ribosylation factor 3	0.12342	1.15502	109.13	2	2	50569.1	42386.6	54955.7	42688	52414.6	52569.1	38962.1	45716.9	45189.1	51045.1	45440.6	29557.1
AT1G19110.1	inter-alpha-trypsin inhibitor heavy chain-related	0.123555	1.29821	21	1	1	70264.8	69556.7	95913	112748	74686.4	91731.5	61039.2	77289.3	97440.7	84173.8	35872.2	40808.4
AT5G46020.1	unknown protein	0.123569	2.07133	95.99	2	2	50815.3	54925.3	45666.1	45463.3	53177.1	46744.8	52049.1	39773.9	63253.5	53687.8	208409	197582
AT3G29320.1	Glycosyl transferase, family 35	0.123641	1.09668	421.74	7	7	442490	453974	330295	354423	355440	381877	425702	419523	391283	412519	470671	422960
AT5G13530.1;AT5G13530.2	KEG - protein kinases;ubiquitin-protein ligases	0.123947	1.51744	106.83	2	2	17337	30885.2	16813	21847.6	32708.9	28099.5	30051.8	19519.4	29881.3	27752.3	68015.6	48891.8
AT1G74470.1	Pyridine nucleotide-disulphide oxidoreductase family protein	0.12398	1.19385	166.77	3	3	88984.4	92368	84079.7	101502	83597	110846	129533	127704	115447	125256	75423.6	96834
AT4G21150.1	HAP6 - ribophorin II (RPN2) family protein	0.12416	1.28194	307.41	6	6	275798	274900	188436	196621	290855	290328	290507	274094	190142	181895	123051	123628
AT2G43750.1;AT3G59760.1	OASB, ACS1, CPACS1, ATCS-B - O-acetylserine (thiol) lyase B	0.124343	1.20452	157.97	5	3	265410	323113	193425	249123	294150	346338	281460	357748	304857	313152	460054	296150
AT1G79990.1	structural molecules	0.124555	2.24411	751.55	17	8	367750	355551	212372	198331	357453	327620	312231	302789	330429	309333	1.39683e+06	1.43061e+06
AT3G49990.1	unknown protein; Has 1524 Blast hits to 1298 proteins in 225 species: Archae - 9; Bacteria - 84; Metazoa - 474; Fungi - 184; Plants - 98; Viruses - 17; Other Eukaryotes - 658 (source: NCBI BLink).	0.124559	1.9824	246.69	4	4	99389.9	82086.6	65981.6	74554.1	75834.3	78275	78005.7	67194.6	92467	95262.3	340701	270233
AT5G49740.1	ATFRO7, FRO7 - ferric reduction oxidase 7	0.124685	1.12463	24.61	1	1	38165.6	50976.3	36473.3	54385.1	49469.9	49282.2	51998.7	56258.9	51090.3	47873.7	48114.6	58157
AT4G24440.1	transcription initiation factor IIA gamma chain / TFIIA-gamma (TFIIA-S)	0.124853	1.44587	35.12	1	1	45292.2	45846.7	49632.5	38559	45442.6	44230.2	41687.3	46017.3	52175	44551.5	109799	94714.9
AT1G78260.1	RNA-binding (RRM/RBD/RNP motifs) family protein	0.125623	1.4067	35.11	1	1	5498.7	4149.23	11805.3	8082.26	9590.32	8163.27	5637.1	3996.9	4489.15	8416.22	5544.16	5533.61
AT4G28410.1	Tyrosine transaminase family protein	0.12573	1.3696	25.95	1	1	5451.19	6115.15	13635.9	9208.32	8094.04	6461.41	3776.7	5033.93	6636.58	6423.92	5540.23	8340.77
AT1G80170.1	Pectin lyase-like superfamily protein	0.125903	1.11588	24.71	1	1	264693	287844	264510	289455	272777	267590	306368	297517	225867	223394	221497	201203
AT1G06530.1	Tropomyosin-related	0.126282	1.24563	155.22	3	3	48816.5	39850.4	42336.9	34909.7	42517.4	44243.6	50597.5	40708.6	40715.9	42096.9	73431	67189.7
AT5G37475.1	Translation initiation factor eIF3 subunit	0.126528	1.48202	129.9	3	2	91258.5	112960	50975.8	64573.8	60965	66620.8	72795.1	61148.5	84173.3	107917	160933	176023
AT5G58290.1	RPT3 - regulatory particle triple-A ATPase 3	0.127005	1.21272	747.59	13	13	1.67344e+06	1.54654e+06	2.3625e+06	2.26769e+06	1.67697e+06	1.56808e+06	1.8123e+06	1.74914e+06	1.69287e+06	1.62992e+06	1.14515e+06	1.11966e+06
AT1G13730.1	Nuclear transport factor 2 (NTF2) family protein with RNA binding (RRM-RBD-RNP motifs) domain	0.127078	1.36187	103.74	3	2	75370	55842.9	100944	90119.3	86766.5	85701.8	83805.6	77029.7	70743.6	78930.4	25566.5	27205.8
AT4G21280.1;AT4G21280.2	PSBQ, PSBQA, PSBQ-1 - photosystem II subunit QA	0.127402	1.17615	245.33	6	6	155930	145257	249972	237089	176719	169913	198042	195670	217280	206035	273161	244603
AT1G79570.1;AT1G16270.1	Protein kinase superfamily protein with octicosapeptide/Phox/Bem1p domain	0.127488	2.35726	177.65	4	4	34892.1	45284.1	26557.1	27973.6	32991.7	31909.4	25490.6	26714.7	47139.1	47513.6	165517	158154
AT1G10510.1	emb2004 - RNI-like superfamily protein	0.127963	1.3897	45.65	1	1	31510.3	43555.7	59923.5	37258.6	64895.1	54166.2	58340.9	51585.5	36310.2	29506.3	17659.5	16217.5
AT3G14290.1	PAE2 - 20S proteasome alpha subunit E2	0.128242	1.23417	215.89	3	1	27231.6	43325.2	29682.8	43175.1	26447.1	29823.7	22082.2	28031.1	22789.8	37940	28366.3	22587.5
AT3G20000.1	TOM40 - translocase of the outer mitochondrial membrane 40	0.128377	1.40211	123.56	3	3	42129.5	37915.9	50903.5	56517.9	61222.3	56583.6	46493.2	52568.5	47846.5	42777.7	18176.5	9861.68
AT3G02530.1;AT5G16070.1	TCP-1/cpn60 chaperonin family protein	0.128705	1.1177	254.66	5	5	133913	140756	147511	163191	138550	136838	150222	155728	126855	124136	107423	105750
AT1G61690.1	phosphoinositide binding	0.12893	1.34567	182.31	4	3	24661.7	26562.1	23198.7	23822.4	26139.6	23779.6	23837.2	19477	29437.7	35737	37307.7	53583.1
AT3G47810.1	MAG1, VPS29, ATVPS29 - Calcineurin-like metallo-phosphoesterase superfamily protein	0.128953	1.3827	145.43	4	4	105519	94998.3	93312.2	111549	116793	128439	126184	102976	99103.3	118693	224289	228352
AT4G30530.1	Class I glutamine amidotransferase-like superfamily protein	0.129162	1.25069	107.21	2	2	156215	131369	99678.3	116639	125993	132462	74269.5	78176.7	71658.9	71688.2	185502	128254
AT4G28300.1	Protein of unknown function (DUF1421)	0.129407	1.15552	59.28	2	2	36529.7	35027.7	42576	31519.6	41397.5	35370.2	39055	34879.8	37640.7	41583.9	49657.6	54194.3
AT2G46900.1	unknown protein	0.129437	2.67892	83.9	3	3	11313.3	12659.8	6174.9	5821.16	10627.5	11352.2	9468.91	9727.92	10478.5	9949.28	53181.9	62433.6
AT5G52410.2	unknown protein	0.129512	1.24158	20.13	1	1	446967	373181	658352	660431	394070	436348	389858	424592	433536	465420	374941	303247
AT5G14720.1	Protein kinase superfamily protein	0.129753	2.4814	292.93	6	6	120311	122185	82027.6	92448.4	131867	118440	95507.5	94728.2	131915	148120	567310	618207
AT1G66680.1	AR401 - S-adenosyl-L-methionine-dependent methyltransferases superfamily protein	0.130325	1.4989	99.91	2	2	123603	119491	87933.9	98327.1	105795	110691	118818	92230.9	122619	110519	248470	275397
AT3G44890.1	RPL9 - ribosomal protein L9	0.130537	1.22786	57.15	2	2	42918.8	45243.1	60433.1	58512.2	32180.7	35301.5	33435.8	36846.3	41961.7	36436.2	39462.1	35491.2
AT1G12800.1	Nucleic acid-binding, OB-fold-like protein	0.130819	1.21079	576.07	13	13	948794	818051	1.11259e+06	1.0478e+06	985922	854115	989685	962665	888011	893705	510999	518156
AT2G44210.1	Protein of Unknown Function (DUF239)	0.130928	3.38194	20.54	1	1	2594.08	2221.93	1077.12	1472.05	2756.74	3189.23	1528.87	2062.13	3119.08	2824.56	19128.4	16354.4
AT1G64790.1;AT1G64790.2	ILA - ILITYHIA	0.131592	1.12692	898.86	19	19	474922	406467	310547	312059	432894	419246	405957	403492	482923	432104	471966	458724
AT3G13070.1	CBS domain-containing protein / transporter associated domain-containing protein	0.131683	3.62425	82.62	1	1	1779.63	55.0453	0	1333.32	542.666	1046.12	1787.58	842.31	512.495	4523.09	8752.79	821.536
AT5G13260.1	unknown protein	0.13212	1.39235	242.93	4	4	133054	124600	128232	95529.6	121163	118034	116142	98995.7	136999	153941	223878	273387
AT5G49910.1	CPHSC70-2EAT SHOCK PROTEIN 70-2, HSC70-7, cpHsc70-2 - chloroplast heat shock protein 70-2	0.132306	1.15776	797.19	16	7	356715	423618	443130	484365	327465	327637	405848	395846	412834	437535	514408	569233
AT5G17920.1;AT2G43800.1;AT5G20980.1	ATCIMS, ATMETS, ATMS1 - Cobalamin-independent synthase family protein	0.132535	1.18187	1294.7	24	9	758817	783640	949831	1.05093e+06	882486	885594	899854	845939	825125	844421	592557	486096
ATMG00830.1	CCB382 - cytochrome C biogenesis 382	0.133113	1.76529	41.79	2	1	1608.1	1848.47	4776.76	3927.2	4940.08	5282.51	4847.65	3634.81	2246.22	1950.91	0	0
AT1G21610.3;AT1G21610.1	wound-responsive family protein	0.133193	2.6826	24.24	1	1	2544.93	1879.62	1672.55	2499.89	3554.86	3263.78	2654.09	2074.37	2769.07	3160.73	13012.8	17683
AT3G13460.3	ECT2 - evolutionarily conserved C-terminal region 2	0.133374	1.47705	139.12	4	1	15531	8207.13	28960.4	21210.2	23438.7	23088.6	16868.1	13010.9	18239.8	12733.2	9310.03	11376.1
AT3G05900.1	neurofilament protein-related	0.133765	2.97794	147.78	4	3	4124.07	3744.66	3281.48	788.793	4179.38	1815.53	3149.61	4324.71	1624.34	4556.95	16071.3	23679.1
AT3G48860.2;AT3G48860.1	unknown protein	0.133781	1.85729	110.57	2	2	17101.3	17218.9	8739.12	9431.72	10745.9	12991.1	7882.5	13723	15895.5	19841	42116.6	42119
AT5G16370.1	AAE5 - acyl activating enzyme 5	0.133925	1.19277	86.8	2	2	102336	71102.1	93907.4	105622	91605.4	101011	92514.1	89026.1	113276	98536.9	144357	136903
AT2G43790.1;AT1G07880.1	ATMPK6, MPK6, MAPK6, ATMAPK6 - MAP kinase 6	0.134032	1.07245	1030.55	18	17	2.79998e+06	2.8569e+06	2.80994e+06	2.79724e+06	2.68781e+06	2.73383e+06	2.88057e+06	2.78692e+06	2.72767e+06	2.66668e+06	2.21704e+06	2.27956e+06
AT5G03880.1	Thioredoxin family protein	0.134131	1.29073	41.29	2	2	89961.4	94433	51010.7	72586.1	85941.7	89765.3	78934.7	100487	84809.5	77351.7	134723	148019
AT5G65010.1;AT5G65010.2	ASN2 - asparagine synthetase 2	0.134138	1.05721	1270.98	26	16	3.47021e+06	3.47353e+06	3.59579e+06	3.63088e+06	3.62005e+06	3.63498e+06	3.61662e+06	3.78841e+06	3.40245e+06	3.29735e+06	3.1394e+06	3.02184e+06
AT1G05520.1	Sec23/Sec24 protein transport family protein	0.134414	1.10822	651.99	14	11	613416	639751	481491	557455	632532	685369	570336	583481	525266	581852	519307	477244
AT2G21990.1	Protein of unknown function, DUF617	0.134594	1.25765	23.25	1	1	24917.7	24645	19890.6	23646	34753.8	31892.9	27877.5	27457.5	23859.5	20034.3	14274.2	13516.5
AT3G09250.2;AT3G09250.1	Nuclear transport factor 2 (NTF2) family protein	0.134609	1.37926	43.27	2	1	368823	221469	445273	377323	249781	258435	423247	418472	185589	152053	103074	110420
AT3G26280.1	CYP71B4 - cytochrome P450, family 71, subfamily B, polypeptide 4	0.134632	1.50722	21.51	1	1	21683.9	19382.6	28182.8	22494.4	19239.6	12266.3	25449.2	23700.1	14861.1	13880.8	1820.04	2061.74
AT2G30860.1	ATGSTF9, GLUTTR, ATGSTF7, GSTF9 - glutathione S-transferase PHI 9	0.134833	1.14208	121.29	3	2	106310	102545	140051	157694	121192	116922	107481	104917	128664	103523	98921.4	108562
AT1G78150.3	unknown protein	0.134928	1.48778	28.67	1	1	14883.9	11026.1	11172.9	7406.98	10664.2	6605.94	1459.33	8680.84	6630.84	5583.63	9138.57	10018.3
AT3G10420.2;AT3G10420.1	SPD1 - P-loop containing nucleoside triphosphate hydrolases superfamily protein	0.134961	1.62	337.29	8	8	164066	164326	131756	135873	169552	156086	153692	150235	169230	152971	491852	375106
AT2G17980.1	ATSLY1 - Sec1/munc18-like (SM) proteins superfamily	0.135571	1.14394	67.99	1	1	25262.6	29258.1	34530.9	31590.3	27107.6	24061.9	35330.7	28333	26675.4	36072.2	38827.3	31303
AT5G09590.1;AT4G32208.1	MTHSC70-2, HSC70-5 - mitochondrial HSO70 2	0.135686	1.21527	128.02	5	3	17485.5	10861.4	26403.8	23384.9	16066.2	19580.7	27585.8	23154.9	23001.7	24582	18374.5	21577.8
AT5G46940.1	Plant invertase/pectin methylesterase inhibitor superfamily protein	0.135733	1.24104	26.71	1	1	65997.2	76691.6	97476.4	139399	92079.3	136673	132547	140410	117462	151182	86315.2	127031
AT3G20810.1;AT3G20810.2	JMJD5 - 2-oxoglutarate (2OG) and Fe(II)-dependent oxygenase superfamily protein	0.136348	2.27037	181.81	4	4	244445	210292	160315	182263	220094	235781	211837	206680	221160	207493	1.05821e+06	939824
AT3G46880.1	unknown protein	0.136386	1.96162	21.03	1	1	20785.2	24794	18022.7	18884.8	14818.6	20393.8	10831.1	22037.4	25298.4	34078.8	73439.7	65196.1
AT5G11190.1	SHN3 - Integrase-type DNA-binding superfamily protein	0.136637	1.57078	20.36	1	1	36767	19855.4	40306.1	33598.1	28948.6	29919	79421.9	69402.2	51700.6	47958.1	22119.3	26894.9
AT3G18390.1	EMB1865 - CRS1 / YhbY (CRM) domain-containing protein	0.136838	1.86656	606.06	10	9	380932	338189	271624	284797	340770	333564	280477	286785	379909	397863	1.1985e+06	1.09602e+06
AT3G16240.1	DELTA-TIP, TIP2;1, DELTA-TIP1, AQP1, ATTIP2;1 - delta tonoplast integral protein	0.137088	1.27852	452.89	6	6	1.18542e+06	1.23082e+06	702045	705025	1.08489e+06	1.10382e+06	1.64167e+06	1.68372e+06	1.25501e+06	1.26082e+06	918129	927157
AT5G19770.1	TUA3 - tubulin alpha-3	0.13717	1.11041	2378.97	40	10	5.68057e+06	5.85927e+06	4.45046e+06	5.02853e+06	5.78984e+06	5.77853e+06	5.48605e+06	5.44556e+06	5.76414e+06	6.02758e+06	7.40576e+06	6.05606e+06
AT3G05350.1	Metallopeptidase M24 family protein	0.137349	1.14095	535.75	14	13	336045	360529	408287	432501	342694	351091	382465	387096	349525	324499	265308	246616
AT1G80500.1	SNARE-like superfamily protein	0.137391	1.58115	62.66	1	1	24965.7	30037.8	5892.68	14203.7	29715.7	35186.4	24343.7	32363.6	24412.6	24173.7	56314.6	59755.2
AT1G27970.1;AT1G27970.2	NTF2B - nuclear transport factor 2B	0.137423	1.15157	618.92	11	11	2.33631e+06	2.29136e+06	3.46073e+06	3.32354e+06	2.83592e+06	2.98835e+06	2.65678e+06	2.61086e+06	2.72217e+06	2.60315e+06	2.26991e+06	2.10471e+06
AT5G18525.1	protein serine/threonine kinases;protein tyrosine kinases;ATP binding;protein kinases	0.138037	1.86828	20.51	1	1	120677	143465	125527	146496	106706	146137	101505	113079	171328	173578	450347	464253
AT1G02090.1;AT1G02090.3	FUS5, CSN7, COP15, ATCSN7 - Proteasome component (PCI) domain protein	0.138142	1.1637	138.54	4	4	63498.1	57554.9	89635	84302	58557.2	67150.3	63382.9	71589	56000.8	58362.3	58943.3	53239.4
AT4G01950.1	ATGPAT3, GPAT3 - glycerol-3-phosphate acyltransferase 3	0.138157	3.16272	25	1	1	6232.31	279.064	2435.83	1246.73	3011.84	3050.14	2063	2349.31	2854.46	3403.84	22235.2	18507.1
AT4G15730.1	CW-type Zinc Finger	0.138211	1.25695	27.09	1	1	118993	91886.5	132260	150686	93547.4	125553	96090.2	91966.8	140982	112318	52597.2	73230.4
AT1G19140.1	unknown protein	0.138259	1.11274	45.19	1	1	14938.8	17559.2	16067.8	19777.7	15536.3	21179.2	18172	19313.7	16940.1	20045	22412.3	20020
AT5G12250.1	TUB6 - beta-6 tubulin	0.138498	1.06745	2646.38	49	6	2.28951e+06	2.37683e+06	1.9771e+06	2.1791e+06	2.38465e+06	2.51497e+06	2.43721e+06	2.65115e+06	2.36963e+06	2.29443e+06	2.56312e+06	2.33221e+06
AT5G65910.1	BSD domain-containing protein	0.138826	1.53248	44.79	2	1	10492.3	15971.2	10172.6	12461.2	13437.3	13864	11283	10843	17847.9	14369.6	36901.1	25834.7
AT1G70750.1	Protein of unknown function, DUF593	0.139005	1.63185	21.67	1	1	16028.7	16878.9	32262.8	33515.3	16973.7	16329.1	14711.7	14721.1	22671.9	28778.1	0	0
AT5G16660.1	unknown protein	0.139179	1.16764	239.57	4	4	91335.1	103167	93666.6	116340	109482	123090	106261	117334	132508	155117	139812	92849.5
ATCG00830.1	RPL2.1 - ribosomal protein L2	0.139191	1.26413	123.97	2	2	56726.8	62397.4	48972.6	42469	49728.6	45491.2	50198.3	51269.6	53800.1	52159.2	88946.3	90178.8
AT1G02560.1	CLPP5, NCLPP5, NCLPP1 - nuclear encoded CLP protease 5	0.13949	1.22483	1117.92	12	11	2.39984e+06	2.74118e+06	3.64125e+06	3.98454e+06	2.95009e+06	3.20691e+06	2.92961e+06	3.0905e+06	2.84295e+06	3.04395e+06	1.90978e+06	1.63334e+06
AT5G13030.1	unknown protein	0.139626	1.25258	308.11	7	7	105461	103308	152126	162110	107568	117623	125693	131243	106782	101491	76009.8	56105
AT4G39350.1	CESA2, ATH-A, ATCESA2 - cellulose synthase A2	0.140111	1.87987	56.05	1	1	5898.07	6903.56	2466.03	4767.54	4437.38	7636.09	6729.57	7243.54	3916.61	5287.12	22311.1	14872.4
AT2G39220.1	PLP6, PLA IIB - PATATIN-like protein 6	0.140288	1.5242	22.62	1	1	34290	38455.6	19739.3	26997.1	22538.1	22662.8	30017.7	31378	19427.9	22660.1	1477.82	3083.7
AT5G09420.1	ATTOC64-V, MTOM64, TOC64-V, OM64, AtmtOM64 - translocon at the outer membrane of chloroplasts 64-V	0.1404	1.56669	23.36	1	1	8906.2	6971.43	4226.33	2619.55	9609.95	6850.56	6120.56	5540.29	8468.71	9183.9	12846.8	19228.8
AT4G33905.1	Peroxisomal membrane 22 kDa (Mpv17/PMP22) family protein	0.140446	1.24422	21.54	1	1	6736.5	5394.38	9753.23	6596.84	6074.4	5679.77	6923.01	5036.43	5542.91	7285.87	3711.86	3837.57
AT1G29900.1	CARB - carbamoyl phosphate synthetase B	0.140581	1.31732	77.68	2	2	163252	120673	208147	171250	88655.4	126731	143788	154480	109573	89089.2	96408	73702.3
AT1G60070.1	Adaptor protein complex AP-1, gamma subunit	0.140787	1.25401	157.56	4	3	55128.6	71346.5	25459.7	30318.1	59650.6	58334.5	66054.1	70395.2	52965.7	65265.1	69003.4	52817.1
AT2G34070.1	TBL37 - TRICHOME BIREFRINGENCE-LIKE 37	0.141015	1.12165	30.54	1	1	135320	137619	139095	154054	135835	132772	140892	144362	136075	127663	105150	90024.8
AT1G75780.1	TUB1 - tubulin beta-1 chain	0.141055	1.35438	2178	40	1	24607.6	28455.2	20367.5	25186.9	35220.5	27372.9	27735.9	33801.6	20499	32681.3	52191.8	51431.1
AT1G78010.1	tRNA modification GTPase, putative	0.141072	1.12071	131.43	4	4	75435.8	64825.9	63299	55478.1	70768.5	60556.3	65811.6	56627.3	58559.8	62452.3	44014.2	60853.2
AT5G06970.1	Protein of unknown function (DUF810)	0.141125	2.06279	127.5	3	3	139291	85784.8	81760.5	68219.1	112116	105767	100219	85459.8	102590	112802	427023	395015
AT3G09560.1	ATPAH1, PAH1 - Lipin family protein	0.141586	1.62688	206.24	2	2	146292	121346	70660.9	75636.8	134118	110351	106836	88023.6	132943	133400	282979	326963
AT4G01810.1	Sec23/Sec24 protein transport family protein	0.141627	1.10124	269.4	7	6	161968	181386	162345	181347	174751	175178	162753	151903	143482	122662	192126	168714
AT1G58220.1	Homeodomain-like superfamily protein	0.141666	1.49601	30.01	1	1	45443	63392.1	41751.2	42421.5	21356.3	46404.9	36667.7	38973.7	54953.5	58732.4	97358	103427
AT1G52360.1	Coatomer, beta' subunit	0.141845	1.24803	1408.01	27	9	829600	830219	457540	479300	669854	718351	642203	670462	748586	764393	1.12125e+06	1.02632e+06
AT1G17210.1	ATILP1, ILP1 - IAP-like protein 1	0.141881	2.11796	396.96	9	9	360481	366759	269688	281063	326826	345253	278423	294203	370787	384896	1.33541e+06	1.46645e+06
AT5G19370.1	rhodanese-like domain-containing protein / PPIC-type PPIASE domain-containing protein	0.14196	1.12309	440.27	8	7	591024	642206	683595	785487	645953	668977	642101	700022	660995	605410	509612	458805
AT2G01690.1	ARM repeat superfamily protein	0.141965	1.33443	155.11	4	3	43503.3	43421.9	15415	8734.84	22755.1	22402.4	42407.7	29789	39023.7	29165.7	40246.9	27849
AT3G29400.1	ATEXO70E1, EXO70E1 - exocyst subunit exo70 family protein E1	0.141983	1.32269	152.88	2	2	27898.3	33116.8	17055.6	16046.3	22476.7	27971	15735.6	15851.3	12621.4	11906.8	27059.4	26121.8
AT5G11490.1	adaptin family protein	0.142114	1.07412	543.79	10	10	534781	574957	436044	457786	522802	556626	552142	575972	524000	546064	575358	537960
AT1G15940.1	Tudor/PWWP/MBT superfamily protein	0.142321	2.43907	20.49	1	1	17876	21587.7	17062.9	16635.8	21414.4	18898.3	12400.8	15293.6	28817.5	28443.1	108257	83561.8
AT5G08550.1	ILP1 - GC-rich sequence DNA-binding factor-like protein	0.142564	2.32878	153.86	4	4	51589.9	33932.3	14702.2	12677.1	24949.2	28450.7	21536.3	21317.3	38370	35347.3	148978	121730
AT3G53110.1	LOS4 - P-loop containing nucleoside triphosphate hydrolases superfamily protein	0.143071	1.95808	336.78	7	6	1.33754e+06	1.28915e+06	668802	732951	884885	981086	757191	836931	1.22388e+06	1.33561e+06	3.76848e+06	3.61961e+06
AT5G38840.1	SMAD/FHA domain-containing protein	0.143291	1.96515	264	5	5	158440	129950	87807.5	94603.5	103485	100732	100597	100344	130280	127294	483189	384808
AT3G46400.1	Leucine-rich repeat protein kinase family protein	0.143805	1.18926	57.2	2	1	26648.9	20904.8	35106.7	42215.5	25488.6	27115.8	37148.1	31229.1	38702.1	27067.4	35712.5	41211.7
AT5G15870.1	glycosyl hydrolase family 81 protein	0.143866	1.27775	109.63	2	2	12898.2	10742.7	6899.52	9940.36	11142.2	10590.8	5027.93	6622.44	5878.66	6204.27	3712.7	21244.2
AT1G61790.1	Oligosaccharyltransferase complex/magnesium transporter family protein	0.143946	1.3471	39.9	1	1	10184.8	6161.79	6569.78	10851.4	10847	7492.68	6565.93	6571.15	7071.08	11979.4	3870.97	2622.69
AT3G13530.1	MAPKKK7, MAP3KE1 - mitogen-activated protein kinase kinase kinase 7	0.144059	2.47567	118.04	3	3	68747.7	63251.2	40380.2	37211.7	52219.5	59943	42704.3	49423.8	64185.5	62869.9	287515	289856
AT1G17980.1	PAPS1 - poly(A) polymerase 1	0.144063	1.66486	39.35	1	1	20799	30444.2	13744.1	27157.9	29633.7	18089.1	26699.3	18598.1	26225.5	26052.1	79874.3	55410.6
AT1G20200.1	EMB2719, HAP15 - PAM domain (PCI/PINT associated module) protein	0.144226	1.15141	837.69	15	8	548957	559906	374839	404126	501459	488913	443226	481516	427401	447473	359578	340533
AT1G53750.1	RPT1A - regulatory particle triple-A 1A	0.144391	1.19169	325.71	7	7	330371	291700	464747	431748	327554	344335	359471	371945	336235	306200	239742	224521
AT2G25670.1	unknown protein	0.144507	2.33853	262.24	4	4	70993.6	55576.1	54671.1	43191.4	47037.4	44344.9	42696.6	42421.4	66287.7	67873.5	256524	262739
AT5G47840.1	AMK2 - adenosine monophosphate kinase	0.144733	1.16206	116.09	2	2	8281.22	8213.33	11598	14544.2	12785.9	11208.4	13778.7	13768.2	13983.1	13589	10626.4	11683.4
AT1G67140.3	SWEETIE - HEAT repeat-containing protein	0.144827	2.69843	430.19	8	8	271632	273659	156521	174312	247777	251095	202447	209236	254997	255634	1.36056e+06	1.42745e+06
AT5G15710.1	Galactose oxidase/kelch repeat superfamily protein	0.144961	Infinity	23.07	1	1	0	0	0	0	0	0	0	0	0	0	18094.2	22872.9
AT3G11270.1;AT3G11270.2	MEE34 - Mov34/MPN/PAD-1 family protein	0.145166	1.53179	336.42	6	1	5750.15	3842.27	6938.66	9617.69	5030.49	6259.88	7431.69	6672.05	4274.9	4783.87	929.733	349.12
AT5G10630.2;AT5G10630.1	Translation elongation factor EF1A/initiation factor IF2gamma family protein	0.145235	2.27565	255.63	5	4	187595	335173	150169	167632	275773	254979	147597	207359	325635	306840	1.02353e+06	1.10969e+06
AT4G36220.1	FAH1, CYP84A1 - ferulic acid 5-hydroxylase 1	0.145511	1.28906	52.64	1	1	8944.99	10024.8	8209.43	11298.1	14291.9	13706.6	13196.1	10455.8	8521.56	9387.49	5329.39	4678.89
AT4G27260.1	GH3.5, WES1 - Auxin-responsive GH3 family protein	0.145616	1.61188	31.24	1	1	4086.27	8882.27	12286.4	15679	9709.83	13025.8	7895.49	10758.2	10725.4	7467.6	1459.47	1193.89
AT2G04410.1	RPM1-interacting protein 4 (RIN4) family protein	0.146158	1.40187	93.92	1	1	17773.1	23270.4	6128.27	4382.34	11087.5	15172.1	26357.4	20023.2	16801.6	18539.9	16821.6	10541.1
AT1G21650.3	SECA2 - Preprotein translocase SecA family protein	0.146348	1.14055	82.72	2	1	477269	418968	356512	417192	399200	422324	467099	603341	530817	412878	445344	382164
AT3G48930.1;AT4G30800.1	EMB1080 - Nucleic acid-binding, OB-fold-like protein	0.146751	1.24391	69.28	2	2	70133.5	44556.4	79279.7	54990.9	68095.8	50935.5	70870.2	54931.5	63156	74707.5	81208.6	112874
AT1G67490.1	GCS1, KNF - glucosidase 1	0.146995	1.13788	23.43	1	1	98660.5	77829.7	135416	114590	108092	99442.3	136943	113675	135291	117171	115993	102381
AT1G16460.1;AT1G16460.2	ATRDH2, ATMST2, MST2, ST2, STR2, RDH2 - rhodanese homologue 2	0.147139	1.09023	191.11	4	4	154827	147481	158985	180774	189862	184660	148158	165200	141281	161415	171182	145219
AT2G17240.1;AT3G24506.1	unknown protein	0.147604	1.9579	77.41	2	2	241386	260994	191541	197870	208651	243786	174370	201661	275250	273503	907798	799285
AT5G23570.1	SGS3, ATSGS3 - XS domain-containing protein / XS zinc finger domain-containing protein-related	0.148108	1.79138	95.56	2	2	21043.4	36151.7	22212.3	25543.9	14959.4	23291.7	19522.2	22076.7	32206.2	24921.4	77599.4	80204
AT3G56860.1;AT2G41060.1	UBA2A - UBP1-associated protein 2A	0.148582	1.6214	175	5	5	60166.1	84172.9	74426	62922.8	71450.5	61207.5	68571.7	63921	76907.7	68055.7	185353	209012
AT3G11930.1;AT3G11930.3	Adenine nucleotide alpha hydrolases-like superfamily protein	0.148662	1.10835	377.6	7	7	3.36486e+06	3.51881e+06	4.4948e+06	4.55155e+06	3.76143e+06	3.75299e+06	3.86119e+06	4.031e+06	3.28811e+06	3.36277e+06	3.39327e+06	3.21629e+06
AT1G21600.1	PTAC6 - plastid transcriptionally active 6	0.149067	1.58818	473.13	9	9	1.38739e+06	1.31973e+06	847960	814236	1.00754e+06	962281	883754	896015	1.31947e+06	1.30836e+06	2.87923e+06	2.78087e+06
AT4G39820.1	Tetratricopeptide repeat (TPR)-like superfamily protein	0.149255	1.10762	33.5	1	1	28906.4	32011.6	29348.1	29000.6	30461.7	29168.9	29287.7	30847	29359	20551.5	29323.4	22146
AT4G01400.1	unknown protein	0.149384	1.19169	195.92	4	3	121636	134720	80455.6	93849	116603	141139	103235	109686	106993	91823.5	76158.9	89773.3
AT1G50920.1	Nucleolar GTP-binding protein	0.149739	3.74665	46.47	1	1	1884.66	8482.67	2563.91	783.235	452.191	2103.68	2887.52	752.061	3674.94	4264.51	31919.6	17460.7
AT5G48960.1	HAD-superfamily hydrolase, subfamily IG, 5'-nucleotidase	0.150054	1.10422	441.51	10	10	541303	512392	528546	589768	542254	509363	584673	566534	462433	466064	465759	373908
AT3G19420.1	ATPEN2, PEN2 - PTEN 2	0.150288	1.86472	1034.47	21	20	4.17119e+06	4.07682e+06	2.47565e+06	2.62122e+06	3.85253e+06	3.76062e+06	3.24225e+06	3.14205e+06	3.73529e+06	3.92582e+06	1.25795e+07	1.24561e+07
AT1G53430.2	Leucine-rich repeat transmembrane protein kinase	0.150785	2.15708	109.22	1	1	12660.5	20312.4	5681.01	8512.02	9454.69	11733.5	9798.45	10491.3	9991.73	16287.4	50860.7	50015.7
AT2G22795.1	unknown protein	0.15098	3.99583	187.66	5	5	12421.6	15792.7	5605.45	25873.8	14935.4	17687.4	15610.6	12439.6	14986.7	16484.2	139304	170055
AT5G55230.1;AT5G55230.2	ATMAP65-1, MAP65-1 - microtubule-associated proteins 65-1	0.151632	2.55537	155.23	4	2	3011.65	2190.24	5676.86	2502.02	3373.01	4295.56	3630.24	3256.1	3205.32	4534.83	29326.5	9835.91
AT1G49240.1;AT2G42090.1	ACT8 - actin 8	0.151752	1.45902	3851.34	66	2	90065.1	66615.7	130756	123892	129102	119960	110780	118613	106346	89909.5	13858.5	13119.3
AT5G65410.1	ATHB25, ZFHD2, HB25, ZHD1 - homeobox protein 25	0.151908	1.63723	509.66	9	9	576888	497521	466971	436151	525376	566720	417927	448503	545030	715886	1.36201e+06	1.53632e+06
AT3G49601.1	unknown protein	0.152727	1.95842	181.65	4	4	49686.4	52073.8	45079.1	51248.3	46083.2	40540.1	40894.5	38676.7	58350.9	55532.4	184949	179180
AT2G44610.1	RAB6, ATRABH1B, ATRAB6A, RAB6A - Ras-related small GTP-binding family protein	0.15314	1.26832	113.29	2	1	47008.7	62419.3	40988.5	65638	56053	56490.7	54338.1	61364.7	47807.5	49211.1	22984.3	23375.1
AT5G51980.1;AT5G51980.2	Transducin/WD40 repeat-like superfamily protein	0.153531	2.29596	28.77	1	1	282.969	605.031	394.95	204.249	1034.62	532.382	403.557	392.583	261.211	168.758	104.14	0
AT3G49720.1;AT5G65810.1	unknown protein	0.153539	1.26796	179.86	5	5	94394.1	96077.5	112979	91677.9	108198	97330.6	105766	95186.6	95502.8	103784	34054.7	39423.6
AT3G50560.1	NAD(P)-binding Rossmann-fold superfamily protein	0.153642	1.16415	78.8	2	2	25191.1	27932	19197.9	16400.6	23350	21593.7	26170.9	23359.1	22049.7	22400.8	28896.2	32729.2
AT2G26770.1	plectin-related	0.15465	1.27345	26.45	1	1	43494.3	36082.3	32735.5	31642.6	29713.7	27079.6	42188.1	32271.9	31848.1	23058.4	11609.8	16665.3
AT2G45770.2	CPFTSY - signal recognition particle receptor protein, chloroplast (FTSY)	0.155067	1.33098	65.86	1	1	6659.84	9270.64	4116.08	4416.52	9769.46	9337.94	9120.43	13572.2	8476.33	11092.8	5567.86	10161.6
AT4G10750.1	Phosphoenolpyruvate carboxylase family protein	0.155602	3.97345	65.03	1	1	7179.54	6716.76	3312.87	5156.46	6208.01	6924.76	4801.55	3562.67	7640.94	9309.51	61774.4	53961.9
AT5G60790.1	ATGCN1, GCN1 - ABC transporter family protein	0.155649	1.16159	302.31	4	4	43716.4	59769.7	76168.3	63435.1	57087.5	53327.7	61845.5	72015.5	51328.6	69645.4	76272.8	79520.8
AT4G29220.1	PFK1 - phosphofructokinase 1	0.155664	1.55159	77.21	2	1	2617.57	5658.32	7847.61	9675.37	6779.97	9075.27	4296.23	7368.69	4344.8	9055.38	877.581	903.442
AT1G56330.1;AT1G02620.1;AT1G09180.1	SAR1, ATSAR1, ATSARA1B, ATSAR1B, SAR1B - secretion-associated RAS 1B	0.15569	1.09272	482.01	12	3	62525	64861.7	56639.9	53107.9	70142.3	55989.5	60541.6	62911	67912.1	58776.3	72998.5	73809.3
AT5G23540.1;AT5G23540.2	Mov34/MPN/PAD-1 family protein	0.156209	1.16828	630.5	12	12	1.23068e+06	1.41016e+06	2.04462e+06	2.12249e+06	1.49262e+06	1.57568e+06	1.46911e+06	1.4463e+06	1.46182e+06	1.36367e+06	1.40428e+06	1.30848e+06
AT1G07890.1	APX1, MEE6, CS1, ATAPX1, ATAPX01 - ascorbate peroxidase 1	0.156259	1.16871	138.42	3	3	76130.5	88747	73994	76061.6	78642.7	81271.7	87592.8	84467.3	72053	79281.9	130800	100762
AT5G05620.1	TUBG2, ATGCP2, GCP2 - gamma-tubulin complex protein 2	0.156385	1.44793	38.1	1	1	4556.73	4402.62	1431.37	2547.85	4418.24	4096.3	2553.25	2094.19	2572.98	2374.92	2876.7	2344.35
AT3G52730.1	ubiquinol-cytochrome C reductase UQCRX/QCR9-like family protein	0.156642	1.33225	68.24	2	2	62716.4	78751.7	116519	141279	115381	134428	84118.4	104521	96437	61759.7	95822.4	44544.7
AT3G19770.1	ATVPS9A, VPS9A, VPS9 - Vacuolar sorting protein 9 (VPS9) domain	0.156678	1.24264	353.71	8	7	231105	223349	165656	178645	172152	194816	175446	188293	223048	205592	339248	316949
AT1G68560.1	ATXYL1, XYL1, TRG1 - alpha-xylosidase 1	0.156708	1.46722	39.39	1	1	8067.47	24698.4	38101.8	50599.3	38876.3	38934.8	54858.1	39728.1	27717	38762.2	76032.8	55286.7
AT5G62600.1	ARM repeat superfamily protein	0.157355	1.30128	47.91	2	2	12520.3	20204.1	4380.29	3731.17	13603.2	11877.8	12285.6	13866.1	14568.8	14096.2	16275.7	15204.4
AT2G42740.1;AT3G58700.1	RPL16A - ribosomal protein large subunit 16A	0.157668	1.19396	156.59	3	3	165065	181293	251476	274680	204731	228214	201017	220747	191812	203112	148596	128101
AT3G04260.1	PTAC3 - plastid transcriptionally active 3	0.157709	1.45091	248.47	5	5	489287	469059	417150	418035	441874	495597	391114	377824	560826	540606	1.0456e+06	1.04647e+06
AT3G11830.1;AT3G11830.2	TCP-1/cpn60 chaperonin family protein	0.157716	1.16596	450.09	10	10	368224	388793	502549	513645	396107	406535	453365	442976	384930	379958	276678	271311
AT1G43190.1	PTB3 - polypyrimidine tract-binding protein 3	0.157783	1.19743	312.58	6	6	446231	456869	576616	586756	519395	505708	576264	527794	479000	449134	258857	290785
AT2G34420.1;AT2G34430.1	LHB1B2, LHCB1.5 - photosystem II light harvesting complex gene B1B2	0.158194	1.38338	646.59	11	1	86654.8	99607.7	108890	126051	123786	127507	220539	217048	164848	146942	97435.6	83507
AT5G64160.1	unknown protein	0.158979	2.07928	165.27	3	3	65658.5	84876	62429.4	57963.3	69204.6	67692.5	57007.3	53892.3	81923	84122.8	320990	250044
AT1G50600.1;AT5G48150.1	SCL5 - scarecrow-like 5	0.159416	1.43164	71.65	3	1	5836.89	10499.3	4050.2	8790.06	6567.01	6306.04	10005.7	6214.18	6950.9	2895.32	916.286	2389.09
AT1G27310.1	NTF2A - nuclear transport factor 2A	0.159481	1.22284	369.61	5	5	1.60036e+06	1.63431e+06	2.54145e+06	2.57858e+06	2.08019e+06	1.97286e+06	1.8571e+06	1.94882e+06	2.03165e+06	1.99772e+06	1.17324e+06	1.13817e+06
AT2G24070.1	QWRF4 - Family of unknown function (DUF566)	0.159695	1.23004	26.85	1	1	5821.33	5117.51	8199.58	7100.97	10124.3	7898.77	9143.89	8226.8	9032.03	12687.1	6165.63	9189.29
AT5G53530.1;AT4G27690.1	VPS26A - vacuolar protein sorting 26A	0.160099	1.13595	309.9	8	8	452386	415515	322179	327626	409658	421072	422098	429582	388581	376501	546153	504801
AT1G22450.1	COX6B, ATCOX6B2 - cytochrome C oxidase 6B	0.160148	2.26953	139.07	2	2	99875.4	124345	65308.1	77966.3	78920.3	82045.5	81263.3	75148.6	94861.1	95291.7	438938	413856
AT3G28030.1	UVH3, UVR1 - 5'-3' exonuclease family protein	0.160431	2.76174	32.84	1	1	1154.09	1042.96	310.792	255.697	1158.42	1947.59	1623.99	322.085	2667.94	895.902	6477.04	4223.21
AT5G67350.1	unknown protein; Has 1807 Blast hits to 1807 proteins in 277 species: Archae - 0; Bacteria - 0; Metazoa - 736; Fungi - 347; Plants - 385; Viruses - 0; Other Eukaryotes - 339 (source: NCBI BLink).	0.160537	1.22147	29.39	1	1	43743.3	40932	33557.6	32652.2	46198.2	46985.1	47498.4	52035.3	37326.1	48606.7	74303.4	38352.6
AT1G20440.1	COR47, RD17, AtCOR47 - cold-regulated 47	0.16066	2.17121	566.43	13	9	3.52527e+06	3.22806e+06	3.00215e+06	2.31561e+06	2.70656e+06	2.79646e+06	2.46464e+06	2.57342e+06	3.20726e+06	3.39594e+06	1.34267e+07	1.3089e+07
AT1G76080.1	ATCDSP32, CDSP32 - chloroplastic drought-induced stress protein of 32 kD	0.160687	1.11597	301.08	8	8	500559	534470	566698	581368	516205	500329	637243	724852	590108	609079	548478	460927
AT2G42600.1	ATPPC2, PPC2 - phosphoenolpyruvate carboxylase 2	0.160742	2.17904	24.34	1	1	6889.5	9356.74	3482.88	4947.14	6892.87	6789.32	4905.58	4061.09	4077.1	4148.19	411.401	0
AT3G56430.1	unknown protein	0.160863	8.78882	29.99	1	1	978.746	2476.6	519.883	172.58	1932.07	1285.21	858.528	442.145	1867.66	1745.55	25732.5	34084.1
AT3G51800.1	ATG2, EBP1, ATEBP1 - metallopeptidase M24 family protein	0.161035	1.56021	87	1	1	36638.8	34356	29637.6	27684.1	23367	23245.4	25342.4	24691.4	44559.7	28482.7	83037.7	66812
AT5G54390.1	AHL, ATAHL, HL - HAL2-like	0.161471	1.38578	28.09	1	1	17568.9	20362.4	24490.8	21779.4	30777.7	27363.8	21343.8	24521.8	21927.9	24929	6522.77	3471.84
AT2G47940.1;AT2G47940.2	DEGP2 - DEGP protease 2	0.161726	1.18204	199.83	3	3	152444	150523	139101	160872	154803	133382	170277	170556	135420	113517	79084.4	85035.4
AT5G13450.1;AT5G13450.2	ATP5 - delta subunit of Mt ATP synthase	0.161876	1.25786	162.14	5	4	217414	187306	416484	334809	279364	274724	253744	256908	259867	224335	192790	171893
AT4G13520.1	SMAP1 - small acidic protein 1	0.161914	3.13543	58.38	1	1	158755	171880	57973.2	71431.8	104540	92056.8	87420.2	85831.7	123473	128033	860518	773562
AT3G15810.1	Protein of unknown function (DUF567)	0.163121	1.29656	24.7	1	1	5218.51	4086.17	3724.47	4711.9	3221.93	3140.28	5367.69	5688.31	4267.44	3266.74	0	0
AT1G23680.1	Domain of unknown function (DUF220)	0.163226	1.57034	20.34	1	1	5591.44	7803.8	2967.2	876.087	3276.43	3547.42	6155.46	5893.48	4705.14	8380.93	2470.09	10180.9
AT4G26630.1	DEK domain-containing chromatin associated protein	0.163271	6.70431	22.76	1	1	346.027	1324.91	255.526	334.33	0	424.744	593.447	293.513	450.621	258.999	7615.41	8792.64
AT2G20470.1	AGC (cAMP-dependent, cGMP-dependent and protein kinase C) kinase family protein	0.163498	2.08647	22.67	1	1	4338.17	8315.53	3873.06	1475.76	5387.27	4656.06	8654.84	6564.54	5587.79	2671.55	7359.94	27678.1
AT5G04900.1	NOL - NYC1-like	0.163513	1.225	109	3	3	33111.4	37082.4	57308	46809.3	48303.2	39617.8	49559.6	43456.7	37894.9	34734.6	22313.5	26107.4
AT2G44880.1	Pentatricopeptide repeat (PPR-like) superfamily protein	0.163863	1.33506	31.78	1	1	3866.71	2720.76	2400.17	1939.98	3414.73	4518.69	1967.11	3121.68	2338.49	3367.5	1156.01	2176.71
AT1G74690.1	IQD31 - IQ-domain 31	0.163871	1.64847	84.38	2	1	231005	180840	193103	162698	235300	202169	211148	132204	216786	294317	601989	530147
AT2G20190.1	ATCLASP, CLASP - CLIP-associated protein	0.164441	2.02494	129.24	2	2	37658.4	42382.6	18577.9	20591.4	28330.6	32876.2	22921.4	31465.1	30034.1	35682.6	137676	107555
AT3G56330.1	N2,N2-dimethylguanosine tRNA methyltransferase	0.164506	1.32967	20.57	1	1	1678.08	842.76	1858.53	800.939	943.55	1138.53	1932.86	1425.47	1379.8	723.666	0	0
AT3G48560.1	CSR1, ALS, AHAS, TZP5, IMR1 - chlorsulfuron/imidazolinone resistant 1	0.164575	1.17056	1437.73	25	23	1.30431e+06	1.31019e+06	2.13792e+06	2.30141e+06	1.64388e+06	1.66189e+06	2.17443e+06	2.12473e+06	2.28906e+06	2.22528e+06	1.68622e+06	1.62677e+06
AT5G49310.1	IMPA-5 - importin alpha isoform 5	0.164702	2.44808	28.41	1	1	1100.31	1008.3	1274.92	2140.27	2307.97	3176.46	939.753	2038.19	2626.93	2190.76	10692.2	8461.24
AT2G34970.1;AT4G18300.1	Trimeric LpxA-like enzyme	0.164829	1.24289	85.18	3	3	51778	44858.7	30978.2	25142.5	54266.2	45840.6	46736.2	39584.5	45118.6	47541.7	68023.3	67277.2
AT1G18620.1	unknown protein	0.164862	1.32852	24.01	1	1	5806.29	5267.99	5753.44	2404.95	6797.26	6540.23	11608.6	7855.27	6462.74	5823.47	6580.61	4939.35
AT5G51140.2	Pseudouridine synthase family protein	0.164902	1.06693	21.86	1	1	140529	121252	115472	122189	127222	124534	125087	136171	132461	119967	151670	136118
AT5G22780.1;AT5G22770.1	Adaptor protein complex AP-2, alpha subunit	0.16501	1.11977	1065.64	19	19	1.84808e+06	1.73316e+06	1.34499e+06	1.44694e+06	1.75142e+06	1.82906e+06	1.63197e+06	1.75028e+06	1.45954e+06	1.4787e+06	1.33503e+06	1.23353e+06
AT5G23730.1	RUP2 - Transducin/WD40 repeat-like superfamily protein	0.165203	1.40929	23.99	1	1	49230.7	31468	73595.5	44305.6	45881.6	39000.1	56437.6	49168.6	33677.2	42110.4	12662.8	7096.01
AT3G57290.1	EIF3E, TIF3E1, ATEIF3E-1, INT-6, ATINT6, INT6 - eukaryotic translation initiation factor 3E	0.165545	1.11431	418.4	9	9	352162	395135	242699	265329	357220	362620	379314	364455	374597	377689	336216	368664
AT4G33540.1	metallo-beta-lactamase family protein	0.165718	2.89421	25.44	1	1	5070.32	4282.71	11037.3	3630.07	5567.84	3298.2	5438.41	3460.5	5513.94	7051.78	31939.7	41775.8
AT1G64880.1	Ribosomal protein S5 family protein	0.165807	1.77697	357.89	9	8	836026	801359	656449	644695	739292	688216	632486	596707	853926	839588	2.67876e+06	2.15684e+06
AT5G09810.1;AT2G42170.1	ACT7 - actin 7	0.165952	1.09569	2589.92	50	14	1.31567e+07	1.38544e+07	1.25519e+07	1.39126e+07	1.27921e+07	1.37701e+07	1.61554e+07	1.64865e+07	1.51322e+07	1.52201e+07	1.284e+07	1.18621e+07
AT1G19870.1	iqd32 - IQ-domain 32	0.167403	2.26874	338.03	7	7	111437	101518	82881	69575.9	121756	95705.8	82548.5	84133.1	107136	106764	483329	458477
AT3G51050.1	FG-GAP repeat-containing protein	0.167432	2.5192	21.78	1	1	40210.2	47401.3	23835.7	30476	29279.8	33859.4	21729.9	29926.7	41290.7	48288.7	204669	170689
AT3G15980.1;AT3G15980.5	Coatomer, beta' subunit	0.167683	1.58466	1102.14	21	3	314791	445275	181873	270487	308444	390452	258925	321116	335631	376172	959296	777657
AT1G80490.1	TPR1 - TOPLESS-related 1	0.167781	1.17945	849.42	21	1	57816.7	34091.7	44325.5	24833.7	42707.8	38303.4	51302.9	47344.5	43676.6	41805	42481.8	58908.6
AT1G32060.1	PRK - phosphoribulokinase	0.168165	1.13805	2415.44	36	35	3.99197e+07	4.13451e+07	5.47794e+07	5.89478e+07	3.98092e+07	4.279e+07	4.34707e+07	4.49991e+07	4.10188e+07	4.15135e+07	3.87022e+07	3.42148e+07
AT1G76850.1	SEC5A - exocyst complex component sec5	0.168226	1.48555	470.22	11	9	323990	302207	232544	210217	244686	251293	219490	242040	280817	315685	533795	732959
AT5G14430.1	S-adenosyl-L-methionine-dependent methyltransferases superfamily protein	0.168272	1.64099	74.02	2	1	6570.29	5728.68	4360.35	3794.11	6318.66	3052.01	4533.97	3404.57	7402.79	5981.2	14885.9	12732.7
AT4G34880.1	Amidase family protein	0.168551	1.39597	23.46	1	1	3.28352e+06	3.05219e+06	3.21439e+06	3.79328e+06	2.18112e+06	2.52464e+06	3.67606e+06	3.07542e+06	2.91888e+06	2.69048e+06	282400	286259
AT5G10940.1	transducin family protein / WD-40 repeat family protein	0.168627	1.76921	166.29	3	3	50256.5	41074.4	31314	30517.9	43850.9	45327.8	37508.4	34526.3	45762.2	41781.8	130421	138753
AT4G25880.3	APUM6, PUM6 - pumilio 6	0.168716	1.62411	101.96	3	3	67352.4	51807	63001.3	39228.2	62345.7	74881.1	54997.2	51022.9	71177.5	63040.1	194198	147997
AT4G23940.1	FtsH extracellular protease family	0.168905	1.49966	22.7	1	1	11264.1	12320.2	12666.9	15730.5	5522.16	9207.54	13117.4	14305.4	7707.07	7862.41	258.918	1233.12
AT1G52380.1	NUP50 (Nucleoporin 50 kDa) protein	0.168965	1.58131	641.82	12	12	963387	1.0633e+06	810344	832732	912285	899381	817441	821908	996576	974817	2.5036e+06	2.5535e+06
AT2G33220.1	GRIM-19 protein	0.169253	1.32842	21.09	1	1	5161.87	5818.03	11030.1	11166.9	7829.06	9771.23	8438.14	8994.32	3734.18	6948.7	4919.82	5188.61
AT1G70320.1	UPL2 - ubiquitin-protein ligase 2	0.170241	1.40472	1658.37	28	12	2.67121e+06	2.74973e+06	2.02288e+06	2.10846e+06	2.27426e+06	2.28036e+06	2.10832e+06	1.98421e+06	2.7685e+06	2.6251e+06	5.29169e+06	5.03846e+06
AT5G08540.1	unknown protein	0.170441	1.83128	298.24	5	5	358743	370704	314985	290499	299945	401491	269871	291043	396883	402798	1.29519e+06	1.07337e+06
AT3G63140.1	CSP41A - chloroplast stem-loop binding protein of 41 kDa	0.170627	1.27962	75.5	3	3	99577.4	105555	144366	136284	113056	97121.7	117123	131217	110586	102295	37057	45601.9
AT5G52190.1	Sugar isomerase (SIS) family protein	0.170743	1.41125	76.46	1	1	12069.1	12618.2	4678.59	8232.87	6251.43	8566.35	4425.88	8910.45	5582.4	2021.43	951.496	15250.2
AT3G61140.1	FUS6, ATFUS6, CSN1, COP11, EMB78, ATSK31, SK31 - 26S proteasome, regulatory subunit Rpn7;Proteasome component (PCI) domain	0.170913	1.12243	269.75	6	6	299161	306789	255083	291670	286433	309285	300294	319836	266320	256432	179959	234872
AT5G14060.1;AT3G02020.1	CARAB-AK-LYS - Aspartate kinase family protein	0.171178	1.23121	120.93	4	3	81028.2	76774.9	51903.6	64605.4	64966.8	67882.8	72873.8	66870.6	58590	70066.2	30649.6	31649.8
AT1G04670.1	unknown protein; Has 40 Blast hits to 40 proteins in 14 species: Archae - 2; Bacteria - 5; Metazoa - 1; Fungi - 2; Plants - 30; Viruses - 0; Other Eukaryotes - 0 (source: NCBI BLink).	0.171254	11.2836	27.14	1	1	2752.34	2288.14	3024.89	3888.77	3877.03	3463.68	3136.95	2347.7	2072.12	5227.45	110906	94024.9
AT4G23850.1;AT3G49645.1	LACS4 - AMP-dependent synthetase and ligase family protein	0.171608	1.15168	854.04	14	14	572706	594479	399754	438285	618745	630446	504623	540437	441712	447275	474771	416969
AT4G39920.1	POR, TFC C - C-CAP/cofactor C-like domain-containing protein	0.171795	3.11104	22.28	1	1	6132.6	11416.9	5776.48	2863.69	7834.32	10621.7	6148.94	4127.44	13345.5	7952.29	59433.4	47886.9
AT4G19210.1	ATRLI2, RLI2 - RNAse l inhibitor protein 2	0.172078	1.24874	53.11	1	1	3413.5	3262.12	4969.9	4924.1	6545.99	5321.46	6895.26	7253.75	3804.03	4943.09	7238.67	5375.68
AT1G15750.1	WSIP1, TPL - Transducin family protein / WD-40 repeat family protein	0.172633	1.17657	1033.47	24	4	177014	152710	115632	104225	172045	165322	161267	147618	149587	158509	202619	223959
AT1G42550.1	PMI1 - plastid movement impaired1	0.173462	1.49665	881.84	19	18	1.52806e+06	1.52305e+06	1.23606e+06	1.30164e+06	1.36703e+06	1.29738e+06	1.30565e+06	1.28748e+06	1.41266e+06	1.387e+06	3.53236e+06	3.42708e+06
AT3G29160.1;AT5G39440.1	AKIN11, SNRK1.2, KIN11, ATKIN11 - SNF1 kinase homolog 11	0.173516	1.14527	195.18	5	2	49532	50287.5	46006	46303.5	53369.6	58016.8	55065.7	55658.1	48404.5	49998.6	81523.9	56957.5
AT4G22240.1	Plastid-lipid associated protein PAP / fibrillin family protein	0.173625	1.1434	262.59	5	5	143974	167433	197448	262933	162852	167835	189497	175506	210122	205628	232953	246859
AT4G12730.1	FLA2 - FASCICLIN-like arabinogalactan 2	0.173757	1.64245	53.05	2	2	20543.8	30576.1	18720.2	22456.6	20540.2	23110.2	17723.3	20071.3	27253.4	25977.3	66749.6	65511.8
AT5G52790.1	CBS domain-containing protein with a domain of unknown function (DUF21)	0.173774	1.52793	21.03	1	1	93155	119890	231500	315026	137619	165311	172782	218892	139423	138030	10801.9	15455.3
AT5G17510.1	unknown protein	0.173816	1.88825	64.51	2	2	73098.3	58594.4	55960	46446.6	72970.8	70054.8	51796.9	62291.8	81516.1	54832.4	252300	209368
AT3G01780.1	TPLATE - ARM repeat superfamily protein	0.173995	1.68436	229.3	5	4	187573	185064	121063	148463	186125	193116	141492	153048	195113	185659	491565	553535
AT3G24090.1	glutamine-fructose-6-phosphate transaminase (isomerizing)s;sugar binding;transaminases	0.17497	1.34523	38.86	1	1	18782.4	24111.1	11948.6	25251.3	22245.6	36286.9	21335.6	12529.1	21896.4	19856.3	11698.3	15733.8
AT5G62690.1	TUB2 - tubulin beta chain 2	0.175107	1.0959	3533.81	59	4	2.07503e+06	2.12767e+06	1.57232e+06	1.68886e+06	2.18208e+06	2.3309e+06	2.21792e+06	2.2576e+06	1.99926e+06	2.12811e+06	2.39122e+06	2.13131e+06
AT5G22640.1;AT5G22640.2	emb1211 - MORN (Membrane Occupation and Recognition Nexus) repeat-containing protein	0.175569	1.53764	428.83	10	10	323249	311407	307811	327218	423233	436847	280381	262696	500546	473270	808520	949397
AT4G03140.1	NAD(P)-binding Rossmann-fold superfamily protein	0.175892	1.37724	25.46	1	1	22838	15922.6	10638.5	12509.3	20277.5	17583.1	18973	15567.3	28435.8	13238.5	23132.9	38057.9
AT3G22630.1;AT4G14800.1	PBD1, PRCGB - 20S proteasome beta subunit D1	0.175912	1.2056	100.93	2	1	61978.3	57054.9	64179.8	57111.7	48934.6	40604.1	59416.1	48827.2	49547.8	57068.9	29725.1	29024.3
AT1G09140.1	ATSRP30, SR30, At-SR30 - SERINE-ARGININE PROTEIN 30	0.176072	1.16363	22.63	1	1	120321	106984	120106	109635	110786	89332.9	167436	128594	98080.2	111418	108783	150387
AT5G55670.1;AT5G55670.2	RNA-binding (RRM/RBD/RNP motifs) family protein	0.17612	2.06169	218.66	5	4	83031.1	68264	43147	46117.7	55913.2	54387.5	43447.6	51072	63456.2	73907.4	251015	240468
AT2G42750.1	DNAJ heat shock N-terminal domain-containing protein	0.176525	1.3001	44.71	1	1	8070.82	13022	12814	15502.9	13374.4	16048.6	11967.1	16115.1	14212.4	13857.5	29765.1	16573.1
AT2G28830.1	PUB12, AtPUB12 - PLANT U-BOX 12	0.176631	1.14022	49.52	1	1	91898.1	79740.6	113435	129156	98921.3	100333	73236	90017.4	86867.4	96697.2	82752.1	108470
AT3G08740.1	elongation factor P (EF-P) family protein	0.177143	1.15645	134.46	2	2	25698.4	19738.8	25159.7	34159.7	26337.7	23708.1	25410.5	27908	28539.4	27082.6	41132.9	28948.1
AT1G01320.1	Tetratricopeptide repeat (TPR)-like superfamily protein	0.177385	1.4841	1284.63	25	21	3.37709e+06	3.71863e+06	2.67253e+06	2.81832e+06	2.88876e+06	3.0825e+06	2.65163e+06	2.72372e+06	3.36455e+06	3.57038e+06	8.03249e+06	7.19897e+06
AT1G55160.3;AT1G55160.1;AT1G55160.2	unknown protein	0.177664	1.82796	25.73	1	1	6838.7	5556.34	8504.51	5680.5	10171.4	10038.9	4216.42	7035.04	3452.03	6650.43	4222.55	20.5781
AT1G22410.1	Class-II DAHP synthetase family protein	0.177848	1.07286	797.66	15	11	734148	779213	771594	886314	815812	852603	757660	771699	695358	731201	890493	664596
ATCG00470.1	ATPE - ATP synthase epsilon chain	0.177924	1.14792	966.6	12	11	3.404e+06	3.60658e+06	3.95971e+06	4.57841e+06	3.31549e+06	3.93639e+06	3.94508e+06	3.78501e+06	3.64072e+06	3.65499e+06	2.41327e+06	2.42349e+06
AT1G30360.1	ERD4 - Early-responsive to dehydration stress protein (ERD4)	0.177937	1.2049	316.42	6	6	226832	198169	117319	101582	193858	211626	251134	237263	175410	171469	212602	216522
AT2G40730.1	Protein kinase family protein with ARM repeat domain	0.179076	1.68995	516.12	9	9	936810	1.10441e+06	668633	840668	947736	1.13113e+06	797105	815021	1.06021e+06	1.02358e+06	2.80364e+06	3.01384e+06
AT1G73170.2;AT1G73170.1	P-loop containing nucleoside triphosphate hydrolases superfamily protein	0.179126	30.6489	20.01	1	1	0	0	0	0	155.802	0	0	478.104	0	0	3689.5	607.555
AT5G42970.1	COP8, FUS4, EMB134, COP14, CSN4, FUS8, ATS4 - Proteasome component (PCI) domain protein	0.180072	1.06832	386.94	9	9	509187	489460	502229	488823	474994	503977	531288	534688	437693	445649	429679	399819
AT4G38600.1;AT4G38600.2	KAK, UPL3 - HEAT repeat ;HECT-domain (ubiquitin-transferase)	0.180342	1.82941	272.03	6	6	264925	233652	169851	163700	207480	205668	158725	182145	255118	226976	740566	714591
AT1G23490.1;AT1G10630.1	ATARFA1A, ATARF1, ATARF, ARF1 - ADP-ribosylation factor 1	0.180558	1.05611	515.79	13	2	322269	346571	352392	364865	378736	328708	306258	310434	362545	335022	314708	353354
AT1G32470.1;AT2G35370.1	Single hybrid motif superfamily protein	0.180943	1.33064	37.07	1	1	7370.95	12759.5	22259.2	31521.7	14497.2	18255.1	15425	31352.1	15316.1	28243	25821.1	25773.9
AT3G08840.2;AT3G08840.1	D-alanine--D-alanine ligase family	0.181077	1.10499	231.02	5	4	109445	107947	84795.2	99083.5	127046	128183	134549	131582	109904	114610	109263	125514
AT1G70070.1	EMB25, PDE317, ISE2 - DEAD/DEAH box helicase, putative	0.181526	1.11611	109.7	2	2	36836.5	36799.8	30793.4	27090.7	40328.2	43810	35749.6	43995.5	36890.1	38067.3	45593.8	40401.8
AT1G65290.1	mtACP2 - mitochondrial acyl carrier protein 2	0.18155	1.3683	71.71	1	1	47340.6	35231.6	62384.1	37680.3	44263.7	39282.7	43767.7	42514.1	51878.5	41810.3	4852.63	9711.56
AT5G09995.2;AT5G09995.1;AT5G09995.3	unknown protein	0.181725	1.54306	44.58	2	1	19261.3	6981.54	18665.1	5315.67	12632.7	12160.6	13592.3	10795.9	7246.32	8809.53	3039.31	5132.46
AT5G42220.1	Ubiquitin-like superfamily protein	0.182021	1.39707	98.44	1	1	16234.1	16452.5	33430.9	41369	21502.2	24795.1	22701.1	24041.8	22513.3	22161.1	8040.43	10618
AT5G53850.2;AT5G53850.1	haloacid dehalogenase-like hydrolase family protein	0.182292	1.37623	46.51	2	2	17828.7	20358.5	28828.5	29881	16093.8	17273.6	23242.9	24343.2	17470	18104.2	3293.59	8199.12
AT3G15340.1	PPI2 - proton pump interactor 2	0.182428	1.36238	20.14	1	1	65909.4	36049	98448.6	53963.8	68886.5	39777.6	62682	39302.2	55188.3	53064.5	29820.1	26414.2
AT1G44910.1	ATPRP40A, PRP40A - pre-mRNA-processing protein 40A	0.182573	3.05668	24.27	1	1	11268	8385.4	6815.3	6372.24	15394.5	13157.9	7681.79	5821.11	14350.6	14113.3	64168	81524.8
AT1G17050.1	SPS2 - solanesyl diphosphate synthase 2	0.182701	1.21846	160.2	3	3	112379	109528	97867.5	104758	122816	125563	140955	154848	172837	163675	95882.1	91721.2
AT4G34450.1	coatomer gamma-2 subunit, putative / gamma-2 coat protein, putative / gamma-2 COP, putative	0.183114	1.09644	1651.25	27	26	3.8053e+06	4.33534e+06	2.82152e+06	3.12228e+06	3.80786e+06	3.91253e+06	4.03809e+06	4.12868e+06	3.80582e+06	3.72236e+06	4.41674e+06	3.79607e+06
AT2G40130.2	Double Clp-N motif-containing P-loop nucleoside triphosphate hydrolases superfamily protein	0.183419	1.16647	22.24	1	1	18655.6	14501.5	20827.9	17624	15527	13828.9	18157.7	16277.7	11475.4	16860.3	9961.35	13823.3
AT4G27730.1	ATOPT6, OPT6 - oligopeptide transporter 1	0.183674	1.20066	21.68	1	1	46431.8	54453.5	71431.2	74697.8	67397.8	63923.8	52629.6	56289.6	68767.1	67647.6	34939.1	34832.3
AT5G40870.1;AT3G27190.1	ATUK/UPRT1, UKL1, UK/UPRT1 - uridine kinase/uracil phosphoribosyltransferase 1	0.183949	1.06932	277.84	6	5	246603	234458	286049	300256	266324	273740	266468	265471	297115	272779	314300	302719
AT5G13640.1	ATPDAT, PDAT, PDAT1 - phospholipid:diacylglycerol acyltransferase	0.183969	1.91521	29.9	1	1	51986.9	65988.3	47466.2	68516	68347.4	49813.3	48698.8	52057.2	55902.3	71955.4	225873	219894
AT5G45010.1	ATDSS1(V), DSS1(V) - DSS1 homolog on chromosome V	0.18398	3.47054	201.58	2	2	214652	297724	125775	161187	185851	242530	129341	170205	230427	259210	1.6692e+06	1.80247e+06
AT5G19320.1	RANGAP2 - RAN GTPase activating protein 2	0.184115	1.57402	82.85	2	2	52388	63201.7	36140.6	45692.3	48911.2	53232.7	38662.1	39345.8	65921.2	61825.7	139476	126293
AT5G16210.1	HEAT repeat-containing protein	0.184254	1.37137	54.54	1	1	59542	49068.5	51149.7	31833.5	96666.2	39333.5	73630.8	26602.8	30818.9	29396.4	23826	54605.4
AT1G72640.1	NAD(P)-binding Rossmann-fold superfamily protein	0.184285	1.87653	50.04	1	1	2364.02	7197.34	3479.35	1618.95	2501.19	2694.18	2008.34	2366.54	4385.87	5483.94	11153.4	11860.6
AT4G12550.1	AIR1 - Auxin-Induced in Root cultures 1	0.184686	1.14894	25.85	1	1	304633	405480	218645	259415	314125	405237	333408	357719	346399	357591	457273	339259
AT5G54440.1	CLUB, AtTRS130 - CLUB	0.185346	1.11493	374.62	9	9	267476	279258	240481	231132	270979	302312	271819	290779	235344	247977	192268	189380
AT3G55480.2	PAT2 - protein affected traf&#64257;cking 2	0.18621	2.27912	31.34	1	1	7817.16	8734.06	5012.96	5614.58	10709.4	7881.26	6202.81	5132.77	9704.35	9252.21	37371.7	36650.1
AT3G61870.1	unknown protein	0.18622	1.43285	58.19	1	1	33949.2	37891.1	11501.4	18063.2	30182.4	25483.4	47991.1	58917.6	36764.6	37979.7	25685.5	17720.9
AT3G15730.1;AT1G52570.1	PLDALPHA1, PLD - phospholipase D alpha 1	0.186278	1.06874	1262.71	26	26	3.71359e+06	3.97562e+06	3.20902e+06	3.58408e+06	3.81416e+06	3.90265e+06	3.74905e+06	3.90362e+06	3.68234e+06	3.67065e+06	4.50719e+06	4.21218e+06
AT4G10480.1;AT4G10480.2	Nascent polypeptide-associated complex (NAC), alpha subunit family protein	0.186318	1.66142	309.76	5	5	1.43397e+06	1.52032e+06	1.17315e+06	1.15773e+06	1.151e+06	1.16332e+06	1.08535e+06	1.05002e+06	1.44331e+06	1.38676e+06	3.76408e+06	3.89641e+06
AT4G29440.1	Regulator of Vps4 activity in the MVB pathway protein	0.186404	1.94329	473.12	12	11	251601	245649	188441	186826	215830	250031	165866	190877	252918	269033	905615	816543
AT5G27640.1;AT5G27640.2	TIF3B1, EIF3B, ATEIF3B-1, EIF3B-1, ATTIF3B1 - translation initiation factor 3B1	0.186412	1.15103	1370.99	28	7	430187	426938	333318	359401	420585	415666	382812	342259	475902	437444	568059	539992
AT1G09130.3;AT1G09130.1	ATP-dependent caseinolytic (Clp) protease/crotonase family protein	0.186571	1.08756	853.59	18	17	4.65744e+06	4.60832e+06	5.88775e+06	6.10056e+06	4.91211e+06	4.96523e+06	4.9516e+06	5.1524e+06	4.56972e+06	4.45811e+06	5.04721e+06	4.44596e+06
AT5G51500.1	Plant invertase/pectin methylesterase inhibitor superfamily	0.187105	1.51924	20.77	1	1	30788.1	37449.7	7258.15	8601.93	16223.5	18587.2	16498.7	20818.3	20132	21421.7	50173.6	51606
AT3G13470.1	TCP-1/cpn60 chaperonin family protein	0.187116	1.31951	2424.13	34	2	71994.5	60153.8	113808	129129	68953.4	70293.2	85418.9	85359.3	74186.1	73516.9	34114.2	37193.9
AT3G62560.1	Ras-related small GTP-binding family protein	0.18763	1.09295	417.41	10	1	25158.3	24057.8	30279.5	23740.1	26765.2	26927.4	23938.8	26176.8	28598.4	23048.2	19447.7	22373
AT4G34740.1;AT2G16570.1	ATASE2, CIA1, ATPURF2, ASE2 - GLN phosphoribosyl pyrophosphate amidotransferase 2	0.187716	1.13829	286.88	7	6	325080	275163	361927	353488	309439	307181	329196	343008	334498	274752	210124	205947
AT4G15560.1;AT3G21500.1	CLA1, DEF, CLA, DXS, DXPS2 - Deoxyxylulose-5-phosphate synthase	0.187968	1.17637	329.96	5	5	296878	286099	428063	425924	362935	383048	501616	531714	420507	444543	369057	300506
AT5G60600.3;AT5G60600.1	GCPE, ISPG, CSB3, CLB4, HDS - 4-hydroxy-3-methylbut-2-enyl diphosphate synthase	0.188467	1.86964	45.82	1	1	11545.1	8858.91	9753.24	6904.77	8441.36	8918.16	8616.36	13345.9	6592.23	8167.12	36366	28661.3
AT5G23120.1	HCF136 - photosystem II stability/assembly factor, chloroplast (HCF136)	0.188823	1.12813	210.66	4	3	253188	211733	281006	323499	235029	253964	247067	225712	268839	251353	177128	211321
AT5G67385.1	Phototropic-responsive NPH3 family protein	0.189484	1.12295	313.74	6	6	183277	195691	121154	185095	219081	205157	226522	215988	200735	187598	189878	225148
AT1G09870.1	histidine acid phosphatase family protein	0.189632	1.255	34.21	1	1	3824.26	2363.8	2046.35	2349.09	4469.59	4408.29	3765.98	4445.36	3648.47	2541.77	4682.7	5339.77
AT1G30690.1	Sec14p-like phosphatidylinositol transfer family protein	0.189636	1.77711	309.72	5	5	307069	263702	148213	136083	210718	198342	178308	164243	230694	253767	719805	699674
AT5G23140.1	CLPP2, NCLPP7 - nuclear-encoded CLP protease P7	0.190037	1.32131	50.69	1	1	16934	13712	28212.6	34912.5	21386	19802.9	21047.9	23551.1	15325.5	17708.6	9113.73	15394.1
AT5G51430.1	EYE - conserved oligomeric Golgi complex component-related / COG complex component-related	0.190342	1.16649	361.57	4	4	110074	136929	84422.7	90069.6	111439	115220	103440	106795	104060	102791	65313.2	73244.9
AT5G35630.1	GS2, GLN2, ATGSL1 - glutamine synthetase 2	0.19036	1.09508	2295.47	33	26	1.5265e+07	1.60766e+07	1.90513e+07	1.98796e+07	1.56291e+07	1.60854e+07	1.73577e+07	1.76251e+07	1.55685e+07	1.53415e+07	1.34446e+07	1.37951e+07
AT1G54410.1	dehydrin family protein	0.191103	1.57784	224.95	4	4	312037	485959	306715	233373	534362	414525	378711	282629	436020	420729	980140	1.11025e+06
AT1G68280.1	Thioesterase superfamily protein	0.191113	1.30726	24.95	1	1	13947.3	9914.24	5980.16	14327.4	9447.71	8836.03	11593.2	5695.79	11299.4	8757.41	4896.34	5531.77
AT1G24460.1;AT1G24460.2	unknown protein	0.19145	1.8608	230.24	3	3	352721	391133	236920	257569	342282	362585	243528	258751	372746	410637	1.21037e+06	1.1199e+06
AT4G33080.1	AGC (cAMP-dependent, cGMP-dependent and protein kinase C) kinase family protein	0.19152	1.20816	25.85	1	1	71083.3	67675.5	122894	103572	86205.1	90696.9	94287.1	83637.9	77733.7	84851.1	59008.7	49201.7
AT2G41120.1	unknown protein	0.191708	2.50677	45.38	1	1	16299	13902.7	5569.36	6544.15	7818.89	9412.32	6694.79	7111.3	13621.6	11355	61115.8	49370.4
AT5G24710.1	Transducin/WD40 repeat-like superfamily protein	0.191869	1.29862	118.45	3	3	248968	198423	207664	183412	218725	196619	204148	208038	219512	190868	438590	367065
AT1G52320.2;AT1G52320.1	unknown protein	0.191974	1.87462	181.41	4	3	41428.4	45953.8	34641.3	33309	33483.9	32657	22686.7	36395.6	50395.8	43791.7	165853	96056.5
AT5G44320.1	Eukaryotic translation initiation factor 3 subunit 7 (eIF-3)	0.192067	1.83029	20.32	1	1	1190.72	1789.79	5630.6	4044.19	2742.32	3136.75	2863.73	2249.39	2664.17	2203.87	0	145.314
AT1G65540.1	LETM1-like protein	0.192082	1.69852	243.01	5	4	90462.9	82460.8	48292.5	57893.3	68888.5	86082.5	53001.2	61921.8	87243.3	86890.3	232775	215462
AT2G13370.1	CHR5	0.192548	5.52081	50.16	2	1	2169.31	1413.77	0	338.816	1496.37	1735.92	415.176	883.903	2141.1	1366.06	13545.7	21144.9
AT4G16370.1	ATOPT3, OPT3 - oligopeptide transporter	0.192698	1.29081	31.29	1	1	5940.78	9165.94	4137.09	4200.26	5629.99	6245.65	8430.82	8556.65	4025.16	6238.53	8266.17	10073.6
AT5G20720.1	CPN20, CPN10, CHCPN10, ATCPN21, CPN21 - chaperonin 20	0.192724	1.17758	166.74	4	4	317814	243491	400565	457600	211963	226672	306980	324293	341901	361783	436611	416503
AT2G25970.1	KH domain-containing protein	0.19287	1.22196	299.59	6	6	222159	255234	388669	412282	236518	233745	228886	219916	279257	280724	218442	203762
AT5G45170.1	Haloacid dehalogenase-like hydrolase (HAD) superfamily protein	0.193164	1.30144	41.69	1	1	6984.65	11081.6	14648.5	22079.6	13856.2	11146.6	16720.6	23226.1	20437.9	20793.3	12053.5	10620.1
AT1G79340.1	AtMC4, MC4 - metacaspase 4	0.193341	2.17097	180.94	3	2	100473	93584.4	55097	69182.3	89934.4	91128.9	76867.1	74362.1	80177.9	80715	371651	400409
AT1G07480.1;AT1G07470.1	Transcription factor IIA, alpha/beta subunit	0.193503	1.82029	369.28	5	5	730025	746724	501786	533423	586913	603828	493797	474112	718856	757517	2.4285e+06	1.8672e+06
AT1G66070.1	Translation initiation factor eIF3 subunit	0.193783	1.65083	150.75	3	3	364047	325200	192967	188791	257442	260607	202522	214873	320887	322432	824361	738182
AT2G35780.1	scpl26 - serine carboxypeptidase-like 26	0.194452	1.07582	207.7	4	4	166851	159167	152140	181116	179343	187679	191243	195541	181738	173830	205321	156435
AT2G26590.1	RPN13 - regulatory particle non-ATPase 13	0.194554	1.16711	236.39	5	5	171176	193690	234960	244782	189329	199366	204906	200908	203979	218692	337997	272919
AT5G35930.1	AMP-dependent synthetase and ligase family protein	0.19504	1.41319	28.52	1	1	23582.5	28035.4	19532.5	30148.8	23431.6	26638	23961.7	19789.7	25356.4	34661.9	65845.6	44296.9
AT5G47480.1	RGPR-related	0.195503	1.81965	748.36	13	13	506105	450922	342943	359446	406758	422704	352117	344095	434916	463224	1.46705e+06	1.46749e+06
AT1G17070.1	GC-rich sequence DNA-binding factor-like protein with Tuftelin interacting domain	0.195554	2.84311	38.94	1	1	32218.5	27487.8	16642.7	14521.6	26713.8	30071.5	23800.7	16735.7	28588.8	23080.9	187043	140552
AT5G53560.1	ATB5-A, B5 #2, ATCB5-E, CB5-E - cytochrome B5 isoform E	0.19599	2.29459	41.22	1	1	1538.81	2076.8	545.686	228.645	6404.64	5556.58	3769.64	2441.42	1928.16	1173.6	12670.7	15535.7
ATCG00280.1	PSBC - photosystem II reaction center protein C	0.196466	1.37906	106.21	2	2	83199.7	79123.1	43217.5	40756.7	83001.6	84507.9	145079	149945	71294.9	67026.3	73010.8	64308.1
AT3G27740.1	CARA - carbamoyl phosphate synthetase A	0.196611	1.22448	23.16	1	1	9255.08	7418.47	15317.6	14101.5	10850.2	9611.33	9288.75	10929	7287.56	7027.73	9719.54	10100.3
AT5G12860.1	DiT1 - dicarboxylate transporter 1	0.196664	1.31505	40.64	1	1	26544.2	31346.3	8859.74	8025.04	17802.4	19511.8	32564.7	30047.8	19796.2	14749.1	28137.9	22107.9
AT1G72910.1	Toll-Interleukin-Resistance (TIR) domain-containing protein	0.196794	1.17142	55.66	2	2	27493.1	26116.7	25207.2	24316.4	24232.8	25760.4	21970.4	25029	25191.8	30459.5	37452.9	39272.7
AT1G24120.1	ARL1 - ARG1-like 1	0.197161	1.3147	50.69	1	1	39858.4	49803.9	20418.4	24472.8	38312.7	50482.1	31732	32146.6	49427.7	46402.4	63730.1	70198
AT1G64750.1;AT1G64750.3	ATDSS1(I), DSS1(I) - deletion of SUV3 suppressor 1(I)	0.197639	3.26386	249.6	3	3	417745	480294	277078	309785	387803	427531	273061	311981	402998	437243	3.1796e+06	2.90276e+06
AT2G29560.1	ENOC - cytosolic enolase	0.197809	8.36091	25.23	1	1	6886.01	12769.7	3475.66	3687.17	11707.2	15923.1	10082.2	4664.93	9301.65	6280.28	244641	180272
AT5G51120.1;AT5G51120.2;AT5G51120.3	PABN1, ATPABN1 - polyadenylate-binding protein 1	0.197869	2.23784	336.45	6	4	71683.7	62174	70483.6	57768.4	120149	94609	66657.9	58147.1	93597.7	83385.7	358739	406625
AT2G19900.1	ATNADP-ME1, NADP-ME1 - NADP-malic enzyme 1	0.198341	16.0441	24.78	1	1	1867.09	4458.49	0	0	0	905.783	0	450.718	0	0	0	0
AT1G17940.1	Endosomal targeting BRO1-like domain-containing protein	0.198977	1.42542	30.66	1	1	132115	186572	88045.6	135233	107924	145431	111634	133219	121289	166331	344922	256270
AT4G31080.2	Protein of unknown function (DUF2296)	0.19919	1.3672	114.32	3	3	193252	258657	131975	334924	300661	297537	223080	215074	255513	399095	435444	545847
AT4G34920.1	PLC-like phosphodiesterases superfamily protein	0.199454	1.11838	469.08	11	8	867395	857909	892062	887272	932925	955551	1.14002e+06	1.04295e+06	1.16647e+06	1.06891e+06	864369	748847
AT2G38040.1	CAC3 - acetyl Co-enzyme a carboxylase carboxyltransferase alpha subunit	0.199534	1.44148	3577.68	51	50	2.01027e+07	2.13604e+07	1.4937e+07	1.6779e+07	1.46188e+07	1.52825e+07	1.415e+07	1.45599e+07	1.96855e+07	1.97543e+07	4.25405e+07	3.78986e+07
AT4G15160.1;AT3G22120.1	Bifunctional inhibitor/lipid-transfer protein/seed storage 2S albumin superfamily protein	0.199537	2.06179	46.68	1	1	2203.75	2990.71	312.934	2620.33	450.768	1503.24	1290.97	1160.11	5581.53	8915.4	1597.8	2240.64
AT5G56180.1	ATARP8, ARP8 - actin-related protein 8	0.199904	1.29706	23.65	1	1	410511	436821	239356	248054	332646	340255	347133	381366	307400	307082	664408	596640
AT1G20540.1	Transducin/WD40 repeat-like superfamily protein	0.199943	1.21658	35.04	1	1	15077.9	12333.1	12924.5	13145.7	17017.3	15768.2	13062.2	16672.1	14610.9	14008	27490.1	19106.6
AT3G04050.1	Pyruvate kinase family protein	0.200226	1.17288	90.52	4	1	222555	341166	253170	345777	236178	319271	271630	296234	233813	281395	212589	169217
AT3G48440.1	Zinc finger C-x8-C-x5-C-x3-H type family protein	0.200681	2.06838	63.26	2	2	34009.6	39081.3	26293.8	25190.1	34511.6	36972.9	27300.5	26617.4	34716	35750.2	166345	114795
AT5G67500.2;AT5G67500.1	VDAC2 - voltage dependent anion channel 2	0.200857	1.19005	122.1	2	2	12833.5	10895.4	30130.1	16952.3	20570.4	15804.9	19263.1	25023.4	19419.6	24803.1	16770.5	22277.8
ATCG00480.1	ATPB, PB - ATP synthase subunit beta	0.200973	1.2202	7120.75	92	87	1.87082e+08	1.78477e+08	2.78247e+08	2.83432e+08	1.60536e+08	1.69367e+08	2.1502e+08	2.13701e+08	1.75458e+08	1.72071e+08	1.31365e+08	1.22654e+08
AT1G60780.1;AT1G10730.1	HAP13 - Clathrin adaptor complexes medium subunit family protein	0.201644	1.10907	402.07	7	7	947688	1.06483e+06	848780	947182	987308	1.06347e+06	984291	1.02876e+06	886272	954459	809571	619665
AT5G11580.1	Regulator of chromosome condensation (RCC1) family protein	0.202174	1.08322	411.79	8	8	449956	447694	437497	415572	422433	415109	531774	534821	468121	459981	422234	386714
AT3G61430.1;AT4G00430.1;AT4G00430.2	PIP1A, ATPIP1, PIP1, PIP1;1 - plasma membrane intrinsic protein 1A	0.202448	1.21425	200.46	3	1	168825	137834	108400	88589.6	155999	148612	219216	203586	169497	132665	123162	133302
AT1G31885.1	NIP3;1 - NOD26-like intrinsic protein 3;1	0.202683	1.08689	21.78	1	1	1.32525e+06	1.18233e+06	1.47765e+06	1.70766e+06	1.51964e+06	1.52274e+06	1.41392e+06	1.55885e+06	1.80208e+06	1.67562e+06	1.58659e+06	1.45728e+06
AT4G31300.2;AT4G31300.1	PBA1 - N-terminal nucleophile aminohydrolases (Ntn hydrolases) superfamily protein	0.202994	1.47584	138.82	4	4	59208.2	51909.2	160411	147498	121844	100802	101866	95825.1	94745.2	87628.1	21524.3	33196.5
AT1G72416.5	Chaperone DnaJ-domain superfamily protein	0.203251	1.3389	20.34	1	1	119867	129389	165699	212053	101546	144353	146916	132261	157703	170975	19410.3	24693.8
AT1G22530.1	PATL2 - PATELLIN 2	0.203677	1.0765	586.73	13	10	639674	661840	780630	857134	675771	722428	692438	771350	782237	738584	878234	806459
AT5G45390.1	CLPP4, NCLPP4 - CLP protease P4	0.204006	1.10258	1735.92	28	28	1.11101e+07	1.08502e+07	1.3422e+07	1.3438e+07	1.22862e+07	1.26977e+07	1.23976e+07	1.21052e+07	1.26366e+07	1.19516e+07	8.86501e+06	8.98145e+06
AT4G34430.1;AT4G34430.4	CHB3, ATSWI3D - DNA-binding family protein	0.204159	1.1418	24.33	1	1	11612	9036.24	13028.4	8020.97	16403.3	14537.9	14371.3	12542.1	15312.1	12406.5	13646.8	14660.4
AT1G16590.1	REV7, ATREV7 - DNA-binding HORMA family protein	0.20494	1.29378	31.8	1	1	49010.5	42037.4	50115.9	59980.6	39547.4	49394.7	37751.3	43660.2	62946.5	53711.9	93647.4	83589.8
AT1G11475.1	NRPB10, NRPD10, NRPE10 - RNA polymerases N / 8 kDa subunit	0.204949	1.39617	40.82	1	1	18966	10736.5	30831.3	27539.4	26175.4	20559.2	21215.6	21269.7	25633.4	20480.8	4132.1	3823.99
AT5G65730.1	XTH6 - xyloglucan endotransglucosylase/hydrolase 6	0.205304	1.1324	457.11	11	9	622772	653046	745051	818040	749982	785785	740588	804413	674243	699469	462522	481962
AT1G69030.1	BSD domain-containing protein	0.205506	1.51839	51.14	2	2	17000.7	13991.5	11843.5	14278.8	17181.8	17974.1	13257	13241.4	18851.9	14749.3	43459	36544.1
AT3G55090.1	ABC-2 type transporter family protein	0.205678	4.22842	21.72	1	1	7358.89	7752.24	3024.86	2044.92	5564.1	4970.22	4718.46	4057.16	5769.03	3269.83	48797	63265.6
AT4G20890.1	TUB9 - tubulin beta-9 chain	0.205879	1.13141	3603.32	59	7	1.08512e+06	986113	855640	885542	1.13526e+06	1.04277e+06	951902	876635	1.15258e+06	1.14592e+06	1.4362e+06	1.21439e+06
AT1G14040.1	EXS (ERD1/XPR1/SYG1) family protein	0.205937	2.81605	24.94	1	1	6579.61	12357.9	5450.12	11568.1	12403.6	17049.5	15244.4	14960.1	7797.29	5742.39	76356.5	64093.7
AT5G48910.1	LPA66 - Pentatricopeptide repeat (PPR) superfamily protein	0.206063	1.15386	51.85	1	1	40312.8	39095.9	40960	51132.1	43848.3	39716.6	45244.6	45630.7	42054.5	38944.6	23009.5	26171
AT1G12850.1	Phosphoglycerate mutase family protein	0.206319	2.91137	27.07	1	1	7076.51	9871.14	3033.68	3699.69	7526.72	7357.13	5944.24	3798.16	5723.66	8487.21	45317.8	43005.5
AT3G01310.1;AT5G15070.2	Phosphoglycerate mutase-like family protein	0.206762	1.82632	464.86	9	3	169355	171632	109397	130387	112053	138008	114006	123135	138839	147029	534305	460049
AT2G34640.1	PTAC12, HMR - plastid transcriptionally active 12	0.206796	1.65333	909.69	15	15	2.67807e+06	2.50296e+06	2.29721e+06	2.16516e+06	2.61477e+06	2.47504e+06	2.00633e+06	1.91024e+06	2.90609e+06	2.7501e+06	7.58406e+06	7.20199e+06
AT3G13690.1	Protein kinase protein with adenine nucleotide alpha hydrolases-like domain	0.206838	1.69842	20.32	1	1	1.90032e+06	1.54379e+06	1.06568e+06	1.07448e+06	1.64828e+06	1.57313e+06	1.39266e+06	1.29838e+06	1.72334e+06	1.29039e+06	3.37689e+06	5.87407e+06
AT1G52827.1	CDT1, ATCDT1 - cadmium tolerance 1	0.207124	1.04844	23.34	1	1	96179.4	100622	102167	96791.4	95505.6	102448	86910.1	100847	92773.1	83516.2	101354	100880
ATCG00430.1	PSBG - photosystem II reaction center protein G	0.20786	1.16163	118.18	2	2	50187.1	51168.6	44916.3	51502.9	42114.7	46541	65556.6	65709.1	55434.8	63544.7	43476.6	39004.3
AT1G62840.1	Protein of unknown function (DUF1442)	0.208037	1.28089	46.68	2	2	31205.6	33202.5	49106.9	46205	39888.5	27609.1	58210	53733.2	30291.7	26366.9	3258.35	5530.38
AT1G03350.1	BSD domain-containing protein	0.208352	1.75686	318.06	6	6	557551	675142	418089	470470	561879	538448	408537	441361	636372	590308	1.78737e+06	1.7959e+06
AT5G16450.1	Ribonuclease E inhibitor RraA/Dimethylmenaquinone methyltransferase	0.208562	1.29536	23.45	1	1	54686.5	34976.7	83506	41743.8	50830.4	43851.6	70801.8	68604.8	36175.2	25178.9	15880.5	22361.8
AT1G62180.1	APR2, APSR, PRH43, PRH, ATAPR2 - 5'adenylylphosphosulfate reductase 2	0.208583	1.08974	148.6	3	1	92611.4	131714	112714	151906	125530	113400	136496	131462	124923	138231	138940	123142
AT2G24650.1	DNA binding;DNA binding;sequence-specific DNA binding transcription factors	0.209035	1.85504	26.06	1	1	34116.1	43087.3	26816	31239.9	28169.2	22865.8	32787.2	33896.7	23264	28046.4	125511	102078
AT2G19480.1	NFA02, NFA2, NAP1;2 - nucleosome assembly protein 1;2	0.209314	1.58659	621.26	10	8	1.32049e+06	1.19005e+06	1.06805e+06	1.05911e+06	1.04874e+06	1.06403e+06	890528	920865	1.35506e+06	1.22948e+06	3.38548e+06	2.92879e+06
AT4G16340.1	SPK1 - guanyl-nucleotide exchange factors;GTPase binding;GTP binding	0.209574	1.23362	99.14	1	1	8281.32	7688.02	11494.8	7734.42	9700.98	10329.8	11255.7	9521.33	8778.63	7943.89	4173.99	3096.54
AT3G52230.1	unknown protein	0.209898	1.39037	147.32	2	2	555352	632935	428220	435835	562405	557076	452014	446538	610630	569230	1.12706e+06	1.20453e+06
AT3G19170.1;AT1G49630.1	ATPREP1, ATZNMP, PREP1 - presequence protease 1	0.210735	1.15029	99.5	3	2	87160.2	90385	69269.3	79382.9	64079.1	60641.4	79117.5	79886	60871.5	68928.8	57373.2	45828.2
AT1G08520.1	ALB1, ALB-1V, V157, PDE166, CHLD - ALBINA 1	0.210902	1.38753	1091.21	23	21	2.37264e+06	2.18082e+06	2.10655e+06	1.98578e+06	2.32433e+06	2.26979e+06	1.84801e+06	1.88319e+06	2.46332e+06	2.43955e+06	5.11073e+06	4.62601e+06
AT5G19050.1	alpha/beta-Hydrolases superfamily protein	0.210986	1.23682	81.54	2	2	9222.43	16804.4	16401.2	16888	26608.5	18235	21425.9	25714.5	16833.1	14520.9	21666.5	28665.9
AT5G57850.1	D-aminoacid aminotransferase-like PLP-dependent enzymes superfamily protein	0.211769	1.2853	27.45	1	1	11892.3	6233.22	6887.41	6679.36	8919.88	9320.58	7889.22	8419.68	8591.42	7741.75	3970.63	2236.51
AT3G14840.2	Leucine-rich repeat transmembrane protein kinase	0.212027	1.17755	34.36	1	1	30241.6	28857.7	17416.1	24594.1	29590.7	26768.3	22605.2	33503.7	22452.5	20005.7	18095.4	17062.6
AT1G30470.1	SIT4 phosphatase-associated family protein	0.212132	1.60197	576.98	10	10	3.94895e+06	4.18609e+06	2.54976e+06	2.86112e+06	2.94671e+06	3.14611e+06	2.66033e+06	2.75834e+06	3.48295e+06	3.703e+06	1.00226e+07	8.83349e+06
AT3G63160.1	unknown protein	0.212392	1.09332	193.71	3	3	1.19894e+06	1.01757e+06	1.07916e+06	893025	1.28154e+06	1.07692e+06	1.06631e+06	950685	1.07712e+06	835017	1.02367e+06	1.03552e+06
AT2G17380.1;AT4G35410.1	AP19 - associated protein 19	0.212835	1.08898	153.28	3	3	152247	145945	108035	128365	133473	152374	165872	156998	153741	150289	139868	126674
AT4G19390.1	Uncharacterised protein family (UPF0114)	0.213389	1.16089	21.46	1	1	109735	177438	148468	189139	138133	202839	154617	173683	180900	158091	245423	208416
AT3G28920.1	AtHB34, HB34, ZHD9 - homeobox protein 34	0.214263	1.77526	143.85	3	3	179715	171356	130194	145273	150024	192072	117618	145595	163535	191917	585019	515893
AT4G27440.1;AT5G54190.1;AT5G54190.2	PORB - protochlorophyllide oxidoreductase B	0.214421	1.07862	1796.45	27	24	5.56976e+06	5.55609e+06	6.55133e+06	6.87185e+06	6.19392e+06	6.18909e+06	6.30434e+06	6.26345e+06	5.93797e+06	5.89973e+06	5.07459e+06	4.75985e+06
AT3G56150.1	EIF3C, ATEIF3C-1, EIF3C-1, ATTIF3C1, TIF3C1 - eukaryotic translation initiation factor 3C	0.214515	1.46609	2296.87	39	36	9.45297e+06	9.22639e+06	6.85349e+06	7.509e+06	8.03417e+06	8.10294e+06	6.85401e+06	6.71941e+06	9.48776e+06	8.88209e+06	2.10333e+07	1.91244e+07
AT4G33650.1	ADL2, DRP3A - dynamin-related protein 3A	0.214917	1.09236	524.68	10	7	186955	231911	157055	171919	176298	173922	164575	174261	177486	168562	176471	143859
AT1G52670.1	Single hybrid motif superfamily protein	0.214965	1.23752	33.33	1	1	19067.9	16125.7	29648.5	44101	20102.2	18126.8	22673.4	22907.1	25645.7	35345.8	31979.1	43577.8
AT5G45510.1	Leucine-rich repeat (LRR) family protein	0.215322	1.24439	193.17	5	5	147616	126821	114719	126184	128263	102726	113068	113600	138309	123893	213232	226619
AT1G08480.1	unknown protein; FUNCTIONS IN: molecular_function unknown; INVOLVED IN: biological_process unknown; LOCATED IN: mitochondrion, plasma membrane, plastid, vacuole; EXPRESSED IN: 27 plant structures; EXPRESSED DURING: 15 growth stages; Has 39 Blast hits to 39 proteins in 13 species: Archae - 0; Bacteria - 0; Metazoa - 0; Fungi - 0; Plants - 3	0.215492	1.39767	40.45	1	1	10186.5	8284.81	6942.59	7214.37	9476.14	13245.6	8545.33	9117.04	8649.22	8773.67	504.599	4011.6
AT1G11260.1	STP1, ATSTP1 - sugar transporter 1	0.216276	1.24325	65.23	1	1	11463.3	7947.67	5371.21	5857.88	7463.05	5780.8	13278.7	10572.5	7336.11	5874.31	9620.19	7877.1
AT4G20460.1	NAD(P)-binding Rossmann-fold superfamily protein	0.217121	4.0061	44.78	2	1	5365.41	2194.26	1126	371.421	2637.42	1598.34	1339.3	1783.9	1279.2	2640.79	27535.5	18673.8
AT3G27960.1	Tetratricopeptide repeat (TPR)-like superfamily protein	0.217371	1.53393	24.33	1	1	7058.89	18847.5	6320.82	11202	9610.33	14083.9	11730.2	7000.45	9373.05	15158.3	497.117	0
AT4G00800.1	transducin family protein / WD-40 repeat family protein	0.217448	2.29161	117.65	2	2	13403.1	14576.3	13685.9	17202.5	16421.9	19853.1	11086.4	11702	18933.3	19275.2	95552.8	61481
ATCG00270.1	PSBD - photosystem II reaction center protein D	0.217636	1.43514	169.32	3	3	103818	100381	33730.8	40003.6	83719.5	86220.2	170482	170829	92983.1	75390.2	56539.8	76536.2
AT4G31480.1	Coatomer, beta subunit	0.217678	1.15614	1168.76	21	3	136084	116323	59313.3	83991.5	123615	125651	117824	127871	111582	112358	139956	136096
AT2G20050.1;AT2G20050.2	protein serine/threonine phosphatases;protein kinases;catalytics;cAMP-dependent protein kinase regulators;ATP binding;protein serine/threonine phosphatases	0.217863	1.15754	29.42	1	1	8426.76	12711.1	9592.14	10478.3	9454.18	10378.2	9605.06	11467.6	10321.9	6776.45	9169.14	5393
AT1G47900.1	Plant protein of unknown function (DUF869)	0.217929	2.01878	175.97	2	2	20635.6	22469.2	12032.8	12338.2	17269.1	20993	9585.96	15718.6	17463.4	32030.2	69720.6	68942.5
AT5G48620.1;AT5G43470.1	Disease resistance protein (CC-NBS-LRR class) family	0.218245	1.19467	82.37	2	2	29739.6	26819.4	11208.4	16946.9	25914.8	26104.4	29209.4	27416.7	22478.6	26044.8	34834.3	23367.2
AT3G11700.1	FLA18 - FASCICLIN-like arabinogalactan protein 18 precursor	0.218533	4.92008	20.57	1	1	2978.54	15638.4	353.66	5220.97	9090.26	9684.4	5871.39	2809.84	6619.74	5836.08	95496.3	94764.1
AT2G07050.1	CAS1 - cycloartenol synthase 1	0.218758	1.21841	40.94	1	1	20257.8	10600.9	8869.67	4605.89	11097.3	14017.7	17988.7	14201.9	14223.8	11995.6	11209.5	14998.4
AT1G69200.1	FLN2 - fructokinase-like 2	0.218904	1.88835	916	18	17	1.52911e+06	1.55747e+06	1.02188e+06	1.02663e+06	1.35646e+06	1.40211e+06	1.00932e+06	989287	1.49485e+06	1.52878e+06	4.81744e+06	5.06631e+06
AT5G61780.1	Tudor2, AtTudor2, TSN2 - TUDOR-SN protein 2	0.219465	1.24419	163.94	4	3	101988	147877	81771.4	119356	98232.5	99266.9	98027.7	102181	114160	112541	196421	183515
AT5G49460.1	ACLB-2 - ATP citrate lyase subunit B 2	0.219622	1.10542	737.18	14	4	110007	104196	131412	140054	126562	118201	121383	111945	124970	116555	79994.4	105926
AT2G20790.1;AT2G20790.2;AT2G20790.3	clathrin adaptor complexes medium subunit family protein	0.219665	1.35288	351.95	7	6	369489	413740	283646	361584	331898	331928	295407	305921	372043	388278	801022	667932
AT3G62770.1	AtATG18a - Transducin/WD40 repeat-like superfamily protein	0.219797	1.14202	35.32	1	1	43175.5	33863.5	26428.6	30917.2	29314.5	33141.5	28452.7	32567.9	34780.9	40068.8	45179.9	43745.2
AT5G16730.1	Plant protein of unknown function (DUF827)	0.219804	1.87131	103.02	3	2	8623.24	12471.9	13080.3	10881	9404.72	7187.32	7162.9	8880.64	10649.1	12577	34464.3	41629.5
AT2G07360.1	SH3 domain-containing protein	0.219805	1.64353	386.31	7	7	1.23618e+06	1.26662e+06	883822	910935	1.23551e+06	1.35641e+06	879896	892318	1.37736e+06	1.32135e+06	3.50299e+06	3.34917e+06
AT5G19900.1	PRLI-interacting factor, putative	0.219879	2.59158	208.22	4	4	15731.3	19876.6	13677.6	12381.9	17057.1	18557.9	12063.2	12052	17494.5	17964.1	87043.7	105498
ATCG00065.1	RPS12A, RPS12 - ribosomal protein S12A	0.220032	1.26878	49.18	1	1	5567.6	4228.99	9405.65	5620.17	4510.91	4109.24	5797.76	5216.11	4069.97	5371.92	2998.97	2903.23
AT3G02170.1	LNG2 - longifolia2	0.220201	1.30053	25.59	1	1	40422.9	28851	55689.4	58931.7	44731.6	40674	47284.3	35549.3	57860	32356.5	8434.98	25585.4
AT1G20530.1	Protein of unknown function (DUF630 and DUF632)	0.220514	1.277	49.56	2	2	14454.6	12739.3	17367.1	16578.8	10545.4	9683.18	17414.5	19154.3	13252.8	11042.5	1477.99	1376.15
AT1G72040.1	P-loop containing nucleoside triphosphate hydrolases superfamily protein	0.220712	32.5266	26.1	1	1	16.6497	40.7218	48.832	25.9284	0.143928	14.6201	0	200.722	10.5379	277.595	3631.34	657.835
AT3G15070.1	RING/U-box superfamily protein	0.221028	41.5814	25.7	1	1	692.518	488.272	0	0	359.537	401.68	0	468.931	823.919	1491.99	38741.1	39225.4
AT1G43770.2	RING/FYVE/PHD zinc finger superfamily protein	0.221164	1.14091	30.54	1	1	165419	160610	224261	179078	144604	145878	195152	163534	155383	120409	114424	144993
AT4G37800.1	XTH7 - xyloglucan endotransglucosylase/hydrolase 7	0.221414	1.05715	412.94	9	7	330421	317899	365609	369768	365429	400842	340846	357798	384605	388432	402767	398380
AT5G63190.1	MA3 domain-containing protein	0.22151	1.45665	49.83	1	1	47048.8	54759.8	26512.5	29562.4	49010.7	40390.4	36226.1	35464.3	46889.8	40812.5	102760	98054.6
AT4G30890.1	UBP24 - ubiquitin-specific protease 24	0.221535	1.19525	164.86	2	2	21967.2	28711.6	37611.2	38602.4	35664.1	43061.6	25918.9	21385.9	26187.1	32545.2	25807.6	40185
AT3G10300.5	Calcium-binding EF-hand family protein	0.222045	1.28623	23.56	1	1	362565	258612	402462	317667	287931	217431	380263	283208	388643	303526	33455.1	46629.2
AT1G76810.1;AT1G76720.1	eukaryotic translation initiation factor 2 (eIF-2) family protein	0.222444	2.19575	122.21	4	3	130215	131912	119144	108813	149499	104063	81988.8	88324.4	161700	150484	616876	533485
AT2G28320.1	Pleckstrin homology (PH) and lipid-binding START domains-containing protein	0.222545	1.34528	20.12	1	1	53194.3	61503.6	63453.5	46218	30886.2	26447.5	60459.7	54002.9	41947.5	44093.9	5838.78	3058.7
AT2G34590.1	Transketolase family protein	0.222686	1.12508	1010.7	15	4	644026	678159	762307	827107	596522	709160	647160	764275	637036	675949	616650	407368
AT3G44110.1;AT3G44110.2	ATJ3, ATJ - DNAJ homologue 3	0.222749	1.56469	1005.17	18	15	5.72974e+06	5.91133e+06	3.87285e+06	4.3596e+06	3.71759e+06	3.86362e+06	3.33198e+06	3.60828e+06	5.5136e+06	5.69405e+06	1.31364e+07	1.16738e+07
AT1G01100.1;AT1G01100.3	60S acidic ribosomal protein family	0.222764	1.70061	500.96	9	6	5.15512e+06	4.63767e+06	3.58438e+06	3.92327e+06	4.43877e+06	4.29575e+06	3.48722e+06	3.41938e+06	4.96074e+06	4.65165e+06	1.4409e+07	1.33474e+07
AT4G14160.2;AT2G21630.1;AT4G14160.1;AT4G14160.3	Sec23/Sec24 protein transport family protein	0.222903	1.13827	966.63	18	14	1.84017e+06	1.88073e+06	1.28932e+06	1.34461e+06	1.69755e+06	1.8233e+06	1.61067e+06	1.67442e+06	1.59619e+06	1.52877e+06	1.10927e+06	1.15669e+06
AT5G64090.1	unknown protein	0.223163	1.24498	119.25	4	4	95651.1	113989	40794.6	70789.8	84086.3	125354	75345.6	83016.3	117171	114892	148635	121608
ATCG00340.1	PSAB - Photosystem I, PsaA/PsaB protein	0.22353	1.32633	248.25	5	5	198766	185519	92263.1	84984.4	169573	162410	306702	288411	155388	153496	136433	144670
AT5G20490.1;AT1G08730.1;AT1G54560.1	XIK, ATXIK, XI-17 - Myosin family protein with Dil domain	0.2238	1.25161	56.66	2	1	29981.1	16106.2	23661.3	15960.5	24361.6	21187.3	25767.7	17099.1	23494.7	20701	9718.28	8090.62
AT5G24340.1	3'-5' exonuclease domain-containing protein	0.224012	2.67021	21.34	1	1	5569.36	29656.3	12361	30106.3	10627.6	32227.2	19485.7	35187.4	6525.74	23419.7	132110	105160
AT1G19230.1	Riboflavin synthase-like superfamily protein	0.224149	1.11976	21.17	1	1	74783.8	86362.3	59073.6	69706.2	78867.7	90821	75875.2	65573.5	60449.5	56281.4	83053.9	69223.3
AT1G23400.1	CAF2, ATCAF2 - RNA-binding CRS1 / YhbY (CRM) domain-containing protein	0.224364	1.30718	23.46	1	1	6787.48	8880.8	8983.62	12621	9732.2	16175.2	13262.4	11790	10447.2	2696.61	7362.89	2774.24
AT5G51820.1	PGM, ATPGMP, PGM1, STF1 - phosphoglucomutase	0.224399	1.22011	59.03	2	2	6491.9	9327.11	8586.13	5568.46	5245.41	5970.31	6277.63	8266.67	4154.81	6826.69	5089.86	3142.95
AT4G37440.1	unknown protein	0.224555	1.50368	76.73	2	2	21805.1	18173.5	17190.9	20703.8	19459.6	22601.2	15319.3	15588.8	25577.3	22993	56535.9	44328.5
AT4G38130.1;AT4G38130.2	HD1, ATHD1, HDA1, RPD3A, HDA19, ATHDA19 - histone deacetylase 1	0.224655	2.09197	247.78	4	4	280736	299727	153464	172746	241926	231772	182111	175011	218350	278167	1.09336e+06	940703
AT2G34480.1;AT1G29965.1	Ribosomal protein L18ae/LX family protein	0.225095	1.35373	60.1	2	2	9476.2	5274.44	12428.8	7256.97	7599.17	5211.11	9068.45	9272.66	5438.95	7769.13	905.723	2446.33
AT1G01910.1	P-loop containing nucleoside triphosphate hydrolases superfamily protein	0.225239	1.088	95.54	2	2	150357	142058	114521	106737	139567	152075	147468	134751	139560	135688	168871	149844
AT3G26910.1	hydroxyproline-rich glycoprotein family protein	0.225342	1.15426	21.88	1	1	15405.1	13066	7053.62	9898.94	12768.5	10636.8	2723.17	5989.85	5171.57	2271.94	30293.4	13180.6
AT2G09990.1;AT3G04230.1;AT5G18380.1;AT5G18380.2;AT5G18380.3	Ribosomal protein S5 domain 2-like superfamily protein	0.225389	1.13297	97.97	3	3	95962.7	72654	95293.1	95232.5	85945	100295	58225.2	93649.6	73213.8	59965.6	103183	93136.7
AT4G03560.1	ATTPC1, TPC1, ATCCH1, FOU2 - two-pore channel 1	0.225497	1.25356	40.97	1	1	18591.2	16612.9	5242.83	5179.23	15697.6	16335.7	19627.5	18062	11844.4	13831.6	14397.2	19588.3
AT1G77300.2	EFS, SDG8, ASHH2, LAZ2 - histone methyltransferases(H3-K4 specific);histone methyltransferases(H3-K36 specific)	0.225504	1.27526	20.64	1	1	69879.2	84690.4	44133.8	50956.8	64800.7	62688.7	60412.1	63653.6	61365.4	74800.8	144967	75764
AT5G56030.1;AT5G56030.2	HSP81-2, ERD8, HSP90.2, AtHsp90.2 - heat shock protein 81-2	0.22551	2.42831	2116.66	39	1	22808.2	22212.2	14266.2	13179.3	19352.5	25448.9	17807.6	20113.8	12657.8	20786.9	117321	96074.3
AT1G75950.1	SKP1, ASK1, ATSKP1, SKP1A, UIP1 - S phase kinase-associated protein 1	0.225834	1.09071	44.83	1	1	66125.5	77322.9	67215.7	63301.9	56720.8	59815.8	65486.9	67769.4	58370.6	77508.7	79259	77528.9
AT1G02130.1	ATRAB1B, ARA5, ARA-5, ATRABD2A, RABD2A, RA-5 - RAS 5	0.226132	1.19985	178.34	3	1	38437.2	40701.6	24237.1	21744.7	46098.6	42827.2	48905.4	40470.5	55702.3	45080	30649.1	36017
AT4G26000.1	PEP - RNA-binding KH domain-containing protein	0.226682	1.18329	143.83	3	3	67744.7	77917.3	56506.2	79921.1	54917.2	66424.5	68527.9	65548.1	64004.4	74062.5	38011.2	30787.2
AT1G79650.1;AT1G79650.3;AT1G79650.4	RAD23, RAD23B - Rad23 UV excision repair protein family	0.22681	1.16483	143.57	3	2	282295	188980	202217	209771	263917	208746	240793	205027	219549	236230	332360	345458
AT5G49760.1;AT2G30730.1	Leucine-rich repeat protein kinase family protein	0.226832	1.17862	37.23	1	1	7232.33	8024.31	6358.18	6804.23	8787.41	11316	10259.9	6949.31	8354.92	8992.03	9015.1	13618.3
AT3G13062.1;AT3G13062.2	Polyketide cyclase/dehydrase and lipid transport superfamily protein	0.226889	1.17729	54.67	2	2	120193	98566.9	109524	92247.6	84624.5	74379	107658	109594	92845.2	71394.7	49822.5	60946
AT1G35620.1	ATPDIL5-2, ATPDI8, PDI8, PDIL5-2 - PDI-like 5-2	0.227411	1.31876	134.55	2	2	79447.5	70872.6	44151.9	27321.9	44892.6	50869.5	52959.5	49852.2	38325.1	37396.2	23583.8	38681.9
AT3G49510.1	F-box family protein	0.227692	4.04427	27.28	1	1	1927.67	866.528	82.8439	0	401.301	174.447	3052.51	605.271	733.882	85.1463	206.565	9280.64
AT5G04420.1	Galactose oxidase/kelch repeat superfamily protein	0.230076	1.26509	387.28	9	9	287273	302534	247600	267294	261236	279182	252389	261120	256836	286942	543109	480835
AT5G56950.1	NFA03, NFA3, NAP1;3 - nucleosome assembly protein 1;3	0.230153	1.65483	250.5	5	2	200370	153531	154258	148856	139713	156312	131290	120689	184665	168324	530589	441566
AT5G52520.1	OVA6, PRORS1 - Class II aaRS and biotin synthetases superfamily protein	0.231588	1.0881	921.01	16	15	1.12343e+06	1.12535e+06	1.38661e+06	1.48653e+06	1.35041e+06	1.45415e+06	1.29716e+06	1.26496e+06	1.23439e+06	1.32764e+06	1.12954e+06	1.03103e+06
AT4G21180.1	ATERDJ2B - DnaJ / Sec63 Brl domains-containing protein	0.231812	2.4123	27.79	1	1	36347.2	31910.8	13672.3	31497.9	22900.4	19307.1	17138.5	20548.1	27097.7	28658.8	138084	143913
AT4G27000.1	ATRBP45C - RNA-binding (RRM/RBD/RNP motifs) family protein	0.231816	1.32715	127.97	3	3	73063.7	68703.3	181695	146991	78739.2	90208.8	80817.7	78599.7	72432.8	81009.6	94782.7	74142.4
AT5G48790.1	Domain of unknown function (DUF1995)	0.231864	1.16116	55.2	1	1	49434	41029.8	36849.1	32151.2	51918.5	44218.5	60691.4	57751.3	52649.4	43766.7	33948.8	47986.1
AT5G20290.1;AT5G59240.1	Ribosomal protein S8e family protein	0.232265	1.35626	41.43	2	2	5836.54	4823.99	10969.8	7609.59	2733.86	2849.72	6060.25	4014.26	7602.69	6634.86	13712.3	9205.24
AT1G36730.1	Translation initiation factor IF2/IF5	0.232424	1.26417	55.27	2	1	17091.3	17177.8	15000.8	14827.7	15006.1	13242.7	13902.9	13325.2	15653.4	17344.9	25068	31447.4
AT1G33240.1	AT-GTL1, AT-GTL2, GTL1 - GT-2-like 1	0.232936	1.38326	310.51	8	8	296018	280490	232066	224571	238340	237465	198679	218940	276789	284076	608415	500373
AT1G22520.2	Domain of unknown function (DUF543)	0.233171	1.24518	25.24	1	1	89488	78464.2	42383.8	38427.1	84788.7	87768.7	122101	115874	77088.8	74051.3	70571.4	64932.5
AT3G56410.2	Protein of unknown function (DUF3133)	0.233474	1.15516	170.55	3	3	35168.8	37100.2	27731	31500.4	33421.9	33539.8	19489.9	10300.8	11437.8	13112.7	58507.9	58955.3
AT1G59640.2	ZCW32, BPE, BPEp - BIG PETAL P	0.233477	1.34282	22.02	1	1	14618.1	12066.6	11237.9	12442.5	17553.7	14678.4	11084.3	11814.4	12586	12439.6	1003.09	12582.7
AT5G40450.1	unknown protein	0.233484	1.8809	9724.62	168	162	4.50128e+07	4.35684e+07	2.70873e+07	2.65493e+07	3.4568e+07	3.52469e+07	2.75233e+07	2.8135e+07	3.68332e+07	3.78993e+07	1.37918e+08	1.30503e+08
AT5G60010.1	ferric reductase-like transmembrane component family protein	0.233915	1.66394	29.2	1	1	85313.4	94155.9	37543.8	26498.9	105533	93027.3	54945.3	62390	88865.8	72626.2	213292	243462
AT4G24770.1	RBP31, ATRBP31, CP31, ATRBP33 - 31-kDa RNA binding protein	0.234247	1.39419	839.74	15	15	2.68101e+06	2.77005e+06	2.67142e+06	2.75847e+06	2.92449e+06	2.90217e+06	2.38344e+06	2.23108e+06	3.06221e+06	3.0508e+06	6.19957e+06	6.3665e+06
AT1G11710.1	Pentatricopeptide repeat (PPR) superfamily protein	0.234276	1.15873	33.61	1	1	73048.3	38439.2	75809.8	49552.3	68146.3	54368.2	80724.6	53750.7	74077.9	57683.1	69431.8	80737.3
AT1G67360.1	Rubber elongation factor protein (REF)	0.234964	1.1986	81.62	2	2	43619.8	36877.9	41499.5	33251.2	45128	43680.7	42162.5	33170.9	43670.2	41910.5	64168.6	67444.4
AT5G67150.1	HXXXD-type acyl-transferase family protein	0.234967	8.61101	23.48	1	1	15714.6	14324.8	19793.3	30596.1	568423	596631	17548.6	26822.3	28168	27668.9	21908.2	22522.5
AT2G13360.1	AGT, AGT1, SGAT - alanine:glyoxylate aminotransferase	0.235639	1.08628	1334.7	20	19	6.73234e+06	6.84209e+06	4.82491e+06	5.41625e+06	5.86198e+06	6.18483e+06	5.86404e+06	5.83573e+06	5.4266e+06	5.20345e+06	5.73424e+06	4.94998e+06
AT3G46060.1;AT3G09900.1	ARA3, ARA-3, ATRABE1C, ATRAB8A, RAB8A - RAB GTPase homolog 8A	0.235699	1.19961	265.4	5	2	40035.9	46022.9	33071	35782.1	38200.8	55244.2	44863.7	44078.5	40939.6	38273.3	20296.5	18580.2
AT4G37050.1	PLP4, PLA V, AtPLAIVC - PATATIN-like protein 4	0.235865	1.20381	23.84	1	1	25673.9	21218.7	23077.7	16656.7	26655.5	20181	21988.5	17710.6	37056.9	33779.1	25793.9	24335.1
AT5G16820.1	HSF3, HSFA1B, ATHSFA1B, ATHSF3 - heat shock factor 3	0.235916	1.35884	39.34	1	1	7085.02	3906.11	4446.16	2195.48	2496.77	4230.78	2545.68	1476.52	2220.01	4285.73	2042.47	5356.91
AT2G01720.1	Ribophorin I	0.236001	1.15495	63.44	1	1	81232.9	75625.6	51997.3	57198.5	90377.1	86353.6	63010.4	70785.4	67825.8	60212.4	54836.4	66709.9
AT2G29290.2	NAD(P)-binding Rossmann-fold superfamily protein	0.236169	1.3325	69.92	1	1	6866.56	13673.7	7654.2	4440.19	6534.79	8443.42	15250.7	14664	8869.15	10893.4	8676.2	5090.79
AT5G15400.1	U-box domain-containing protein	0.236313	1.10585	379.54	7	7	273163	272544	199651	199863	263065	256476	232884	234998	247508	227918	193141	188106
AT1G76180.1	ERD14 - Dehydrin family protein	0.236531	1.89389	1113.71	19	16	9.15227e+06	9.59434e+06	7.42087e+06	7.31128e+06	9.62954e+06	9.09879e+06	6.69475e+06	6.84508e+06	9.35859e+06	9.28163e+06	3.45511e+07	3.21433e+07
AT3G13490.1	OVA5, ATKRS-2 - Lysyl-tRNA synthetase, class II	0.236813	1.18183	66.08	1	1	13342.5	9808.42	7818.5	8344.48	7026.63	11934.7	8058	10415.8	10521	10895.3	14190	14791.3
AT3G24860.1	Homeodomain-like superfamily protein	0.23714	1.41901	38.38	1	1	7243.6	7969.96	3927.29	4579.24	2930.36	10501.9	5020.99	1663.32	3943.11	1665.05	5644.53	8244.88
AT3G04790.1	Ribose 5-phosphate isomerase, type A protein	0.23751	1.10622	194.13	5	5	378782	331637	415505	420232	297807	293208	329495	327996	360154	329136	304643	280534
AT5G64430.1	Octicosapeptide/Phox/Bem1p family protein	0.237615	1.67646	230.58	6	5	469192	451566	366875	392175	428150	446155	335962	329272	472333	470860	1.45283e+06	1.2206e+06
AT2G45600.1	alpha/beta-Hydrolases superfamily protein	0.237714	1.77594	30.85	1	1	148033	113546	105140	88990.3	94017.5	83084	80310.6	85023.2	125048	107171	439000	287279
AT5G25780.1	EIF3B-2, EIF3B, ATEIF3B-2 - eukaryotic translation initiation factor 3B-2	0.238163	1.80244	1072.04	21	1	353636	393373	206920	256374	295659	344889	236686	234174	326815	354988	1.11582e+06	1.06756e+06
AT5G07340.1	Calreticulin family protein	0.238406	2.08016	421.75	10	3	15976.7	16674	9153.41	12256.2	16421.5	17023.7	11201.3	9729.2	15770	17733.9	61019.1	66572.1
AT4G03120.1	C2H2 and C2HC zinc fingers superfamily protein	0.238551	1.22187	131.08	2	2	47725.5	56183.9	26924.7	41704.3	47282.5	53208.2	10371.7	10516.6	25530.9	31514.1	77032.8	68485.9
AT5G28020.1	CYSD2, ATCYSD2 - cysteine synthase D2	0.238604	1.25673	37.98	1	1	6003.56	5954.68	9084.75	6830.94	6804.12	9599.62	9056.53	9307.27	5220.46	5802.65	4417.64	1427.96
AT1G47970.1	unknown protein	0.238679	1.90529	27.79	1	1	5650.97	6150.31	5512.77	4992.52	7650.85	6817.05	4310.6	4395.33	7933.36	9707.94	10809.3	32909.6
AT5G39570.1	unknown protein	0.239201	1.6778	1093.87	15	15	9.81797e+06	9.58721e+06	8.67119e+06	7.00048e+06	9.29657e+06	8.67298e+06	7.54561e+06	7.1062e+06	8.36614e+06	9.85403e+06	2.71572e+07	2.89722e+07
AT3G06510.2;AT3G06510.1	SFR2 - Glycosyl hydrolase superfamily protein	0.239225	1.24425	90.45	2	2	13398.5	10767.7	7155.17	5956.85	15160.8	14004.8	16754.7	15815.8	9627.51	9928.32	12023.2	18523.5
AT4G00100.1;AT3G60770.1	ATRPS13A, RPS13, PFL2, RPS13A - ribosomal protein S13A	0.239589	1.31052	91.75	2	2	16532.3	14171.8	12993.2	16124.3	13270.9	15644.7	13902.2	13635.9	12977.2	16199.5	30741	28836.2
AT5G44680.1	DNA glycosylase superfamily protein	0.240193	1.23296	59.17	2	1	6581.03	7356.11	9518.14	12836.9	7699.53	6946.34	9301.24	10355.8	8417.52	12120.8	451.787	666.648
AT5G17020.1;AT3G03110.1	XPO1A, ATCRM1, ATXPO1, XPO1, HIT2 - exportin 1A	0.240758	1.13747	870.54	14	14	720060	728061	357139	358959	619441	627028	610351	618469	650679	636928	682796	680325
AT1G76860.1;AT1G21190.1	Small nuclear ribonucleoprotein family protein	0.241089	1.12613	106.58	3	3	169501	209052	191410	241183	219187	282178	193168	213665	245261	252561	296745	276664
AT3G22480.1	PDF2 - prefoldin 2	0.241256	1.20496	21.7	1	1	8275.66	6558.46	8005.48	10839.2	12739.9	7323.28	7093.76	10840.3	7473.7	8760.23	5046.56	5386.17
AT3G50370.1	unknown protein	0.243383	1.63465	175.81	5	4	172718	167090	131044	134823	153995	153875	134053	124139	151858	153312	511736	418227
AT2G33540.1	CPL3, ATCPL3 - C-terminal domain phosphatase-like 3	0.243399	1.15857	69.06	1	1	101643	136972	99071.4	96989.5	120559	102886	59842.1	66564.6	83529	78722.5	107763	171623
AT3G05070.1	unknown protein	0.244011	1.68414	64.29	1	1	8037.31	9415.71	6479.88	6177.8	7867.14	5004.66	4781.67	4475.61	10353.4	10617.3	21020	21140.6
AT5G09620.1	Octicosapeptide/Phox/Bem1p family protein	0.244015	1.33454	651.37	9	8	1.28492e+06	1.18135e+06	1.14353e+06	1.00668e+06	1.29406e+06	1.28687e+06	1.02143e+06	980505	1.33651e+06	1.2946e+06	2.42521e+06	2.547e+06
AT3G48690.1	ATCXE12, CXE12 - alpha/beta-Hydrolases superfamily protein	0.244203	1.21106	30.57	1	1	14590.4	10402.8	14682.9	11982.9	11948	9842.16	20459.4	17938	12426.8	11242.2	9937.1	16947.9
AT3G54760.1;AT3G54760.2	dentin sialophosphoprotein-related	0.244414	2.28539	1229.74	20	20	1.15235e+06	1.10036e+06	634712	661816	909664	893859	665330	664033	968333	882912	4.71272e+06	4.33985e+06
AT3G01015.1	TPX2 (targeting protein for Xklp2) protein family	0.244448	1.1259	30.64	1	1	337947	325577	402815	414696	387645	433688	432816	386864	356171	378372	235156	255535
AT3G06483.1	PDK, ATPDHK - pyruvate dehydrogenase kinase	0.245012	1.12621	190.08	5	5	100111	116419	156711	182012	146116	146598	163236	168656	163366	179260	160780	119690
AT5G51660.1	CPSF160, ATCPSF160 - cleavage and polyadenylation specificity factor 160	0.245858	1.145	29.2	1	1	628.123	1702.09	1713.16	897.707	1825.6	2353.4	3012.27	3168.12	1803.61	2458.53	0	0
AT3G23920.1	BAM1, BMY7, TR-BAMY - beta-amylase 1	0.246383	1.0868	413.51	8	7	338054	399425	271054	311063	368526	397368	371335	381106	339451	359249	445256	370116
AT2G35880.1	TPX2 (targeting protein for Xklp2) protein family	0.246413	1.72204	110.43	3	3	22228.2	25632.8	19522.8	14264.4	15712.8	10982.7	19322	11476.1	15971.5	22627.7	47254.3	69921.2
AT2G42470.1	TRAF-like family protein	0.246755	1.2852	23.31	1	1	1905.52	6090.51	7209.57	9791.08	5298.76	6824.14	7535.59	9928.99	5096.56	5931.97	186.065	203.275
AT2G33440.1	RNA-binding (RRM/RBD/RNP motifs) family protein	0.247302	1.5698	32.17	1	1	6993.84	8903.4	6700.5	5631.33	6486.89	7629.5	6696.78	5135.77	7261.34	7481.77	17198.5	22699.7
AT1G31780.1	unknown protein	0.247474	1.17357	56.07	2	2	39087	40625.5	27127.5	38067.1	45026.9	47224.9	39935.1	44018.2	32988	40558.1	22757.8	21826.6
AT2G28290.1	SYD, CHR3 - P-loop containing nucleoside triphosphate hydrolases superfamily protein	0.247658	1.44103	407.84	12	10	293926	303361	193189	240699	238067	231682	200753	218313	264228	262696	623165	593727
AT3G02260.1	BIG, DOC1, TIR3, UMB1, ASA1, LPR1, CRM1 - auxin transport protein (BIG)	0.247886	1.21573	583.7	13	12	302228	326368	140839	137762	246890	228952	232246	225805	237525	235846	371958	378023
AT4G11740.1	SAY1 - Ubiquitin-like superfamily protein	0.247899	1.58534	2509.47	42	41	1.74941e+07	1.7406e+07	1.25803e+07	1.33325e+07	1.36188e+07	1.47434e+07	1.16769e+07	1.19635e+07	1.60435e+07	1.60097e+07	4.44204e+07	4.12593e+07
AT4G09300.1	LisH and RanBPM domains containing protein	0.248267	4.28858	22.77	1	1	7713.77	8552.24	6368.97	13724.6	5036.65	7714.77	6274.49	5862.35	6210.93	7992.44	91903.4	92372.9
ATCG00740.1	RPOA - RNA polymerase subunit alpha	0.248289	5.00696	20.26	1	1	11889.2	17934.3	4645.41	11308.6	6592.64	7176.92	3540.49	6630.71	13731.3	11942.2	143962	118344
AT5G22580.1	Stress responsive A/B Barrel Domain	0.248977	8.41716	31.38	1	1	514.07	440.237	0	909.114	0	1394.59	0	2145.4	3493.62	1863.98	12847.3	7072.82
AT4G34390.1	XLG2 - extra-large GTP-binding protein 2	0.250056	1.18031	58.2	1	1	9185.25	18624.1	15166.7	13686.3	11706.4	12293	2632.9	1863.13	6853.83	10948.4	25062.9	20978.2
AT2G13900.1	Cysteine/Histidine-rich C1 domain family protein	0.250067	1.35642	21.55	1	1	19894.7	13661.8	22479.4	15439.3	25230.1	28479.4	39284.5	39510.5	19837.6	37033.6	19686.9	14450.1
AT2G32260.1	ATCCT1, CCT1 - phosphorylcholine cytidylyltransferase	0.250144	1.67796	143.94	3	3	170799	155950	126945	114586	115969	123233	114084	104798	132518	143712	455863	403950
AT3G22950.1	ATARFC1, ARFC1 - ADP-ribosylation factor C1	0.250341	1.17919	20.55	1	1	3552.43	1877.42	1145.98	1544.5	2672.79	3617.29	3088.58	3196.87	2641.29	2346.65	3254.51	2464.69
AT1G08800.1	Protein of unknown function, DUF593	0.250348	2.29827	50.41	1	1	6435.54	8273.6	5016	7658.04	6758.23	4548.79	3292.61	5596.47	6470.32	9453.2	32236	31871.8
AT4G16155.1;AT3G16950.1	dihydrolipoyl dehydrogenases	0.250475	1.04108	315.02	7	7	155036	158820	175471	179445	149715	160956	170029	160835	174673	174610	178316	161216
AT1G65930.1;AT1G54340.1	cICDH - cytosolic NADP+-dependent isocitrate dehydrogenase	0.250638	1.08592	194.61	5	5	87599.1	86752.7	124364	105926	93466	96001.3	89742.4	89336.1	85685	84301.2	96692.6	101347
AT1G50620.1	RING/FYVE/PHD zinc finger superfamily protein	0.251356	2.93458	145.3	2	2	14079.9	12749	10248.9	12836.5	12450.8	15106.3	12910.3	12159.3	11387.4	8227.74	84512.4	98149.2
AT2G27730.1	copper ion binding	0.25148	1.25268	67.14	1	1	14097.4	18143.6	10347.7	10032.3	8998.38	12894	14361.5	15454.8	14900.4	11384.5	1604.08	1777.88
AT5G57655.2	xylose isomerase family protein	0.252167	1.27044	62.21	1	1	6957.73	7481.4	14020.6	13069.1	10063.4	9701.99	12803.3	8973.5	6638.65	7753.5	9605.24	2472.2
AT3G59290.1	ENTH/VHS family protein	0.2522	3.45435	102.05	2	1	7986.3	28223.1	9685.46	4631.01	17167.6	11833.6	7595.12	3774.9	20080.6	27516.9	128083	87663.6
AT1G65260.1	PTAC4, VIPP1 - plastid transcriptionally active 4	0.252412	1.25741	98.63	2	2	9228.74	10098.7	14724.4	15299.9	7472.7	7482.13	9698.82	7965.55	11530	11161.4	4783.19	6003.28
AT1G64330.1	myosin heavy chain-related	0.2528	1.79028	287.47	8	8	198074	159587	126143	132427	167088	144769	123968	127236	151748	156654	535367	566563
AT3G14310.1	ATPME3, PME3 - pectin methylesterase 3	0.253209	1.22264	24.97	1	1	10539.1	4462.19	14822	9012.01	9153.25	7672.09	12403.3	12488	10575.3	9353.46	494.523	210.268
AT2G47500.1	P-loop nucleoside triphosphate hydrolases superfamily protein with CH (Calponin Homology) domain	0.253296	1.24878	23.95	1	1	13765.7	9744.38	10048.4	7642.45	5940.67	8271.54	3872.6	3585.82	6363.24	9362.37	10675.5	10514.1
AT3G11820.2	SYP121, AT-SYR1, ATSYP121, SYR1, ATSYR1, PEN1 - syntaxin of plants 121	0.253321	1.23242	64.34	1	1	27689.1	27446.7	14200.6	13461.8	30111.1	28268.8	25788.2	23487.6	22231.9	23404.4	43417	35661.9
AT4G05490.1	RNI-like superfamily protein	0.253371	1.22693	23.48	1	1	638202	364413	735941	628522	419408	394923	499882	559788	445945	440387	369615	277363
AT5G42270.1;AT1G50250.1	VAR1, FTSH5 - FtsH extracellular protease family	0.253643	1.0961	177.46	3	3	71076.4	72247.3	81068.2	100800	73504.4	80497.6	92239.7	98681.3	93830.2	91794.2	79517	69180.7
AT4G38760.1	Protein of unknown function (DUF3414)	0.25405	1.13596	44.97	2	1	40531.6	29316.9	39025.4	37974.3	33222.8	32829.8	44483.2	43368.4	26556.2	40120.6	46440.3	40878.5
AT2G20950.4;AT2G20950.1;AT2G20950.3	Arabidopsis phospholipase-like protein (PEARLI 4) family	0.254091	2.25653	63.45	1	1	17952.5	9059.84	3073.75	5729.62	11676.7	12415.1	11343.8	8223.88	5288.28	10306.6	58488.2	41532.2
AT4G17610.1	tRNA/rRNA methyltransferase (SpoU) family protein	0.254304	1.28609	22.36	1	1	3303.81	2199.59	3676.75	3970.55	5952.56	5290.73	2067.54	1419.29	3049.08	2724.89	4096.6	5610.09
AT3G63490.1;AT3G63490.2	Ribosomal protein L1p/L10e family	0.254373	1.10008	292.71	4	4	294178	318063	422682	504374	361939	363688	357217	426038	419381	407618	482218	399126
AT5G16260.1	ELF9 - RNA binding (RRM/RBD/RNP motifs) family protein	0.254505	1.31453	313.21	7	7	452806	409313	296764	309052	351678	324228	303193	306320	389794	372316	757791	688732
AT5G08530.1	CI51 - 51 kDa subunit of complex I	0.254506	1.08477	251.36	8	7	159561	165011	169221	180057	159499	176314	181169	183702	149921	164205	138466	113300
AT3G49020.1	FBD, F-box and Leucine Rich Repeat domains containing protein	0.254948	2.13666	20.21	1	1	1620.55	1391.83	857.85	1074.31	2786.78	908.431	1364.19	427.707	2549.58	2557.58	5971.79	5589.35
AT1G67230.1	LINC1 - little nuclei1	0.25578	6.37532	143.65	2	1	2206.68	3798.86	1539.71	2720.17	3093.82	1314.19	1113.59	1890.57	2898.33	1932.8	41236.4	44476.2
AT1G63680.1	ATMURE, PDE316, MURE - acid-amino acid ligases;ligases;ATP binding;ATP binding;ligases	0.25582	1.59319	518.98	10	10	1.32561e+06	1.43961e+06	1.00068e+06	1.06635e+06	1.45977e+06	1.54127e+06	976672	1.06968e+06	1.42692e+06	1.40199e+06	3.66751e+06	3.93711e+06
AT5G42790.1	PAF1, ATPSM30, ARS5 - proteasome alpha subunit F1	0.255856	1.402	236.26	3	2	727416	728814	498503	569130	577394	659020	507382	549811	650824	655994	1.46098e+06	1.44693e+06
AT3G09090.1	DEX1 - defective in exine formation protein (DEX1)	0.256182	1.15723	63.1	2	1	53673.3	58908.1	41078.2	29762	50523	56198.5	58753.4	39131.3	52727.1	54895.5	63964.5	66289.8
AT5G46800.1	BOU - Mitochondrial substrate carrier family protein	0.257086	1.14556	394.65	7	7	226040	277704	238366	260646	305688	331977	286123	318962	251101	255195	159639	160964
AT2G01250.1	Ribosomal protein L30/L7 family protein	0.257138	1.1562	106.69	3	2	72467.5	77198.9	75863	55899.8	83741.8	71238.8	70376.3	76163.8	71925.8	66829.8	105886	113393
AT4G13090.1	XTH2 - xyloglucan endotransglucosylase/hydrolase 2	0.257409	1.09862	27.63	1	1	84958.9	106875	90826.5	93985.3	100596	126002	94532.9	90537.6	92514.2	99009.7	71478.1	101021
AT3G60910.1	S-adenosyl-L-methionine-dependent methyltransferases superfamily protein	0.257828	1.37516	28.07	1	1	4409.58	5779.15	3795.34	6675.45	4032.92	6538.89	8285.99	3824.08	4899.37	4905.8	795.725	0
AT1G03760.1	Prefoldin chaperone subunit family protein	0.258008	2.01828	151.97	5	4	65594.3	49373.4	33251.9	34824.2	54600.8	54283.9	37532.6	32289.2	49564.6	57123.3	205392	207291
AT4G00130.1	DNA-binding storekeeper protein-related transcriptional regulator	0.258324	1.32715	24.1	1	1	118058	200921	128650	141541	131805	195608	139765	199425	117508	147030	339891	272821
AT2G21270.1	UFD1 - ubiquitin fusion degradation 1	0.258803	1.20206	72.27	2	2	30954.6	22408.1	43049.5	43543.5	23505.9	27281.6	27569.3	30723.1	29281.5	23501.6	21882.9	25722
AT4G10840.1;AT4G10840.2	Tetratricopeptide repeat (TPR)-like superfamily protein	0.258989	1.07804	421.9	7	7	428793	441393	414157	388846	434088	489713	461074	443323	417059	404093	552697	521420
AT1G11720.2;AT1G11720.1	SS3 - starch synthase 3	0.259009	1.05569	1045.6	26	24	1.47341e+06	1.30035e+06	1.61314e+06	1.55632e+06	1.53107e+06	1.59801e+06	1.50019e+06	1.48528e+06	1.70363e+06	1.46862e+06	1.7343e+06	1.68546e+06
AT1G47128.1	RD21, RD21A - Granulin repeat cysteine protease family protein	0.259072	1.07028	656.83	11	11	4.83884e+06	5.05414e+06	5.42087e+06	6.20296e+06	4.91112e+06	4.90466e+06	5.52029e+06	5.93974e+06	4.93271e+06	5.11821e+06	6.5046e+06	5.51916e+06
AT1G50575.1	Putative lysine decarboxylase family protein	0.259337	1.26	45.48	1	1	4166.05	4757.53	5674.99	7498.29	8773.88	6226.06	767.865	7264.14	7677.63	7278.51	1526.09	4927.72
ATCG00190.1	RPOB - RNA polymerase subunit beta	0.25949	1.1228	30.83	1	1	16273.4	14394.8	20223.7	13871.4	25713.3	17707.1	25253.1	19655.4	21933.4	18217	17449.3	18960.7
AT4G27640.1	ARM repeat superfamily protein	0.259695	1.13097	73.65	2	2	25750.6	17498.2	10930.1	14886.1	18462.8	18159.3	19154.8	18610.6	20846.3	16445.7	21195.4	23276.7
AT1G11860.1	Glycine cleavage T-protein family	0.260917	1.12893	112.47	3	3	177564	204441	165636	188273	149804	158591	124032	139150	106750	130538	227954	196620
AT3G01860.1	unknown protein	0.26151	2.19452	20.18	1	1	34017.9	38124.9	21533.3	25704.4	29975.8	25804.2	18572.8	15774.7	44968.7	37579.9	140920	126578
AT5G32470.1	Haem oxygenase-like, multi-helical	0.261966	1.16937	47.09	2	2	41850.7	69897.6	58633.2	77334.1	56680	58744.6	49803.8	64462.3	66446.6	58202.8	34829.3	36798.2
AT3G13120.1	Ribosomal protein S10p/S20e family protein	0.262584	1.11352	24.06	1	1	34812.4	26541.1	57216.2	46233.7	43658.8	46875.4	47757.3	50111.2	47489.6	48400.3	48974	41591.5
AT1G76110.1	HMG (high mobility group) box protein with ARID/BRIGHT DNA-binding domain	0.263337	2.52814	21.73	1	1	6574.65	15553.4	14597.9	8043.27	17034.3	19066.6	5248.24	10380.2	19419.1	18547	69365.6	81490.8
AT4G37210.1	Tetratricopeptide repeat (TPR)-like superfamily protein	0.263352	6.56491	65.12	2	2	6118.5	2997.04	4759.42	1557.2	8946.69	5993.62	2609.59	3567.22	4628.24	3715.97	90463.2	94408.5
AT5G59750.2	DHBP synthase RibB-like alpha/beta domain;GTP cyclohydrolase II	0.263488	1.10673	262.09	7	6	80072.6	74686.8	131841	112688	74184.8	77217.4	102055	109448	103022	106825	101036	87079.9
AT4G21160.1	ZAC, AGD12 - Calcium-dependent ARF-type GTPase activating protein family	0.26365	1.28861	26.69	1	1	9077.11	13675.1	8577.01	17473.4	8674.76	7584.89	13132	10056.2	9110.23	8129.42	7329.41	2733.18
AT4G23600.1	CORI3, JR2 - Tyrosine transaminase family protein	0.263996	1.41156	29.23	1	1	2046.31	3266.56	4551.35	5026.6	2779.74	4750.32	2672.54	4875.28	3882.07	3822.26	631.664	0
AT3G50590.1	Transducin/WD40 repeat-like superfamily protein	0.264005	1.08464	134.13	4	3	61024	55182.3	51322.3	52729.5	63548.4	63369.1	58958.6	55342.6	70696.6	69502.5	69422	52637.1
AT2G20760.1	Clathrin light chain protein	0.264191	1.40765	143.16	2	1	88453.3	85681.1	66602.4	61696	64125.5	54662.7	57827.1	56848.5	68472.7	86280.6	185212	138292
AT3G02870.2	VTC4 - Inositol monophosphatase family protein	0.26469	1.19683	29.09	1	1	30275.8	22947.2	29236.5	26166.6	34269.3	30748.3	29642.1	24072.2	29440.6	29781.2	44024.6	50862
AT5G61210.1	SNAP33, ATSNAP33, SNP33, ATSNAP33B - soluble N-ethylmaleimide-sensitive factor adaptor protein 33	0.265841	1.10039	49.1	1	1	117258	132054	107371	120900	133149	143062	104468	99982.8	94329.6	96765.1	148227	141256
AT3G55110.1	ABC-2 type transporter family protein	0.266101	1.24408	36.02	1	1	18301.1	15496.2	31166.6	23786.4	13322.9	13022.4	29901.5	25399.5	17612.4	14788.7	2463.18	2349.03
AT1G09010.1	glycoside hydrolase family 2 protein	0.266619	1.07568	635.92	11	11	478272	508324	393253	453401	447272	489355	490413	525433	443884	432868	594636	492258
AT5G63550.1	DEK domain-containing chromatin associated protein	0.266772	2.84433	55.38	2	1	2393.91	3374.27	1323.65	2248.23	2615.33	2069.39	972.647	2053.31	2501.78	3853.87	8401.98	22107.6
AT2G16640.1	ATTOC132, TOC132 - multimeric translocon complex in the outer envelope membrane 132	0.266992	1.94481	54.16	1	1	12547.4	8706.21	14856.4	12773.4	3992.68	7587.34	4905.38	9647.86	19157.5	9696.78	21161.2	53021
AT1G18450.1;AT1G73910.1	ATARP4, ARP4 - actin-related protein 4	0.267754	1.74239	122.57	2	2	70558	55018	44750	43974.4	66056.8	53371.8	43067.5	36939.7	65624.7	62064.3	206710	167080
AT4G14350.1	AGC (cAMP-dependent, cGMP-dependent and protein kinase C) kinase family protein	0.267819	1.16264	44.85	2	1	565103	675456	543006	612729	685415	771375	562042	663651	639613	661676	1.09182e+06	860939
AT5G01760.1	ENTH/VHS/GAT family protein	0.268231	1.20961	22.92	1	1	32882.7	39050.9	59196.1	87422	61048.3	113652	106956	117630	42545.7	49193.5	5508.22	3272.36
AT3G52840.1	BGAL2 - beta-galactosidase 2	0.268356	1.12198	269.21	4	4	127894	119956	116761	127933	113231	144088	142931	139429	116195	119731	73536.3	76518.5
AT3G10405.1	unknown protein	0.269105	1.85876	54.85	2	2	2276.14	551.843	2033.45	550.274	906.531	1715.41	1114.58	520.409	1934.83	2080.34	3340.59	5941.87
AT1G04750.2;AT2G33110.1	VAMP7B, VAMP721, ATVAMP721, AT VAMP7B - vesicle-associated membrane protein 721	0.269343	1.1147	198.86	3	3	173987	146969	99659	92998.8	152366	176456	165760	167800	139735	150998	162910	151861
AT3G05420.1;AT3G05420.2;AT5G13340.1	ACBP4 - acyl-CoA binding protein 4	0.269894	1.12573	2216.89	35	32	2.93644e+06	2.83524e+06	2.84256e+06	2.96219e+06	2.70218e+06	2.68998e+06	2.47626e+06	2.40984e+06	3.28908e+06	3.22968e+06	4.07196e+06	3.62529e+06
AT1G54490.1	AIN1, EIN5, XRN4, ATXRN4 - exoribonuclease 4	0.270299	1.25047	34.31	1	1	8690.25	6320.74	7906.09	7036.55	14091.7	12683.6	4826.59	9994.78	10023.6	10029.9	5672.08	4819.17
AT5G61410.1	RPE, EMB2728 - D-ribulose-5-phosphate-3-epimerase	0.270409	1.06351	429.37	8	8	2.22887e+06	2.36029e+06	2.27592e+06	2.54803e+06	2.43583e+06	2.70978e+06	2.43954e+06	2.5468e+06	2.30082e+06	2.35249e+06	2.21212e+06	1.83761e+06
AT3G52140.1;AT3G52140.2;AT3G52140.4	tetratricopeptide repeat (TPR)-containing protein	0.271615	1.11709	207.73	4	4	118307	141585	90711.8	95162.5	102437	111137	91677.9	83254.3	105119	104762	125767	79650.9
AT2G34560.1	P-loop containing nucleoside triphosphate hydrolases superfamily protein	0.272012	1.27543	117.81	2	1	3350.46	1956.11	2526.17	3223.41	2019.57	2202.66	2681.69	3274.82	2651.89	3036.32	0	334.287
AT4G08350.1	GTA02, GTA2 - global transcription factor group A2	0.272664	2.03359	235.97	5	5	118831	143979	80496.5	79460.2	110208	116067	67849.8	76381.7	115179	137216	474320	448938
AT5G52310.1;AT5G52300.1	COR78, LTI78, RD29A, LTI140 - low-temperature-responsive protein 78 (LTI78) / desiccation-responsive protein 29A (RD29A)	0.273213	1.58406	5412.32	74	74	1.21601e+08	1.23814e+08	8.38117e+07	8.90097e+07	9.35267e+07	9.55423e+07	7.8714e+07	7.89019e+07	1.0668e+08	1.07311e+08	3.10224e+08	2.80178e+08
AT3G55440.1	ATCTIMC, TPI, CYTOTPI - triosephosphate isomerase	0.273577	1.08669	123.5	3	3	165311	130350	158224	136394	148421	150104	166831	156285	135772	130145	102033	126837
AT5G63910.1	FCLY - farnesylcysteine lyase	0.273984	1.16014	57.54	1	1	25692.7	18802.5	11317.4	14214.7	21574.3	26764.4	23966.9	18958.2	20953.2	18611.2	28721.2	26110.7
AT3G20720.2;AT3G20720.1	unknown protein; FUNCTIONS IN: molecular_function unknown; INVOLVED IN: biological_process unknown; EXPRESSED IN: 22 plant structures; EXPRESSED DURING: 13 growth stages.	0.274138	1.22331	81.4	3	3	45634	30258.4	18120.2	20488.6	27120.9	27029.7	24008.5	22727.1	20430	21493.9	21449.6	27755.8
AT1G32970.1	Subtilisin-like serine endopeptidase family protein	0.274423	1.38797	22.46	1	1	29596.4	9146.54	10951.8	11268.6	14136.5	8042.17	6010.68	12609.2	9209.33	7220.96	9848.62	15003.1
AT1G55860.1	UPL1 - ubiquitin-protein ligase 1	0.275245	1.21138	1694.99	33	18	1.98523e+06	2.08789e+06	1.71901e+06	1.87844e+06	1.89699e+06	1.94867e+06	1.62827e+06	1.7496e+06	2.0265e+06	1.94816e+06	3.32776e+06	3.27025e+06
AT2G42490.1	Copper amine oxidase family protein	0.275306	1.10172	322.92	7	7	400595	361450	528930	529639	450618	445084	465040	434376	449048	423679	357213	336171
AT3G49800.1	BSD domain-containing protein	0.275771	1.65061	162.96	4	2	245716	266696	183012	151391	192638	226222	181350	165792	195378	213736	694393	638489
AT4G35380.1	SEC7-like guanine nucleotide exchange family protein	0.276099	1.25514	43.99	2	2	26289.4	18704.6	39426.6	27393.3	29559.6	27387	22348.1	21804.4	49987.7	46595	36102.6	34980.3
AT3G51310.1	VPS35C - VPS35 homolog C	0.276461	1.13436	177.69	3	2	69435.3	68155.6	27771.5	36464.7	53101.9	56740.8	65154.7	63597.2	55676.6	55482.3	58208.1	55427
AT5G58440.1	SNX2a - sorting nexin 2A	0.276466	1.34439	235.73	6	5	398745	465932	261701	334122	317936	321083	275608	291577	384900	382027	785584	702879
AT5G57010.1	calmodulin-binding family protein	0.276818	1.10516	25.31	1	1	105649	130960	115172	134873	87150.6	99097.5	87009.3	106745	107004	114450	90967.1	102700
AT3G58250.1	TRAF-like family protein	0.276974	1.68201	21.83	1	1	22080.5	26496.8	16498.6	26997.7	16480	22844.5	16717.9	20186.2	23710.8	18183.1	64654	77561.2
AT5G14800.1	P5CR, AT-P5R, AT-P5C1, EMB2772 - pyrroline-5- carboxylate (P5C) reductase	0.277029	1.20059	23.6	1	1	5530.89	8214.03	6736.86	7890.95	6887.32	3973.58	7514.08	6741.9	5697.93	5516.34	3372.63	3835.78
AT3G13200.1	EMB2769 - Cwf15 / Cwc15 cell cycle control family protein	0.277304	1.55064	129.03	3	3	220301	140079	129330	113131	144459	163019	124347	124141	129172	178832	414514	440574
AT1G22760.1	PAB3 - poly(A) binding protein 3	0.277614	2.0208	21.11	1	1	44671.6	42782.8	36636.8	27292.3	36894.2	33498.1	24545.6	27025.8	40741.5	41213.1	188500	126137
AT3G02880.1	Leucine-rich repeat protein kinase family protein	0.278112	1.35986	33.8	1	1	5232.21	7671.62	12404.1	5629.99	15897	11808.2	8972.08	12804.1	8385.24	6704.17	1950.91	4307.71
AT1G26460.1	Tetratricopeptide repeat (TPR)-like superfamily protein	0.278552	1.09577	97.31	3	3	140178	138920	110998	108687	149681	136020	135117	131710	123379	127529	93060.9	105128
AT1G77440.1	PBC2 - 20S proteasome beta subunit C2	0.279034	1.15187	178.47	4	1	29767.1	35129.3	33318.3	33132	33287.7	35163.8	35992.5	39621.8	31078.9	32109.3	11853.5	22800
AT3G02830.1	ZFN1 - zinc finger protein 1	0.279536	1.21058	164.16	4	4	171959	157788	147015	134080	181168	161115	133308	133776	166890	186673	263159	270031
AT4G26510.1;AT1G55810.1	UKL4 - uridine kinase-like 4	0.279603	1.09354	222.33	6	5	121390	123718	107163	103960	114863	109550	123099	111965	123694	104409	88056	71199.1
AT1G24610.1	Rubisco methyltransferase family protein	0.279725	1.15811	124.6	3	3	47350.7	37298.6	59929.2	63431.6	42011.1	45422.6	29084.3	31141	43826.3	43453.9	62191.6	45412.3
AT1G14650.1;AT1G14640.1	SWAP (Suppressor-of-White-APricot)/surp domain-containing protein / ubiquitin family protein	0.279743	1.47953	389.06	10	10	628171	626275	447991	468453	520077	583757	440602	437146	564121	567522	1.43713e+06	1.39852e+06
AT5G19350.1	RNA-binding (RRM/RBD/RNP motifs) family protein	0.280501	1.10093	173.61	4	4	195697	171514	296551	254225	250735	237344	283296	234627	248908	223583	254041	303525
AT2G20625.1	Protein of unknown function (DUF626)	0.280716	1.54981	23.45	1	1	170845	179079	147212	140008	146384	127052	140024	107821	162116	151287	503039	346940
AT5G14050.1	Transducin/WD40 repeat-like superfamily protein	0.280783	1.10381	26.83	1	1	186464	214085	155474	158437	178575	183527	171145	163169	190975	181870	159525	108627
AT4G00810.1	60S acidic ribosomal protein family	0.281034	1.54391	426.99	7	7	2.03492e+06	2.2758e+06	2.09809e+06	2.11348e+06	2.09412e+06	2.11048e+06	1.54656e+06	1.6107e+06	2.47428e+06	2.30875e+06	6.19189e+06	5.51694e+06
AT1G15930.1	Ribosomal protein L7Ae/L30e/S12e/Gadd45 family protein	0.28141	1.301	81.78	1	1	141816	184430	161491	218345	152290	180637	142069	165978	167277	196996	425941	253491
AT4G11260.1	ATSGT1B, ETA3, RPR1, EDM1, SGT1B - phosphatase-related	0.282272	1.17533	46.77	1	1	61179.6	57783.7	84707.5	74937.4	66756.4	69682.5	73100.5	76345	72727.1	76667.1	24046	30245.6
AT1G78380.1	ATGSTU19, GST8, GSTU19 - glutathione S-transferase TAU 19	0.282366	1.09449	29.32	1	1	40053.6	38296.1	48021.4	47754.1	40745.4	45289.7	57408.9	48434	50718.4	45820	46394.6	35966.8
AT2G17410.1	ARID/BRIGHT DNA-binding domain-containing protein	0.282465	1.83485	629.43	13	12	453064	488860	291591	324022	399140	372568	314540	280693	402770	370642	1.42182e+06	1.48336e+06
AT4G37930.1;AT5G26780.1	SHM1, STM, SHMT1 - serine transhydroxymethyltransferase 1	0.28327	1.27498	358.12	9	9	124437	112507	240785	220550	126676	99126.9	157405	141755	130893	121870	75406.8	97452.9
AT1G62020.1	Coatomer, alpha subunit	0.283301	1.26519	929.2	22	9	1.73023e+06	1.96214e+06	961018	1.10484e+06	1.40097e+06	1.51772e+06	1.24111e+06	1.29225e+06	1.44756e+06	1.55559e+06	2.75029e+06	2.69115e+06
AT5G62190.1	PRH75 - DEAD box RNA helicase (PRH75)	0.283526	1.45982	31.67	1	1	32681.6	29091.8	31818.5	30453.9	27881.5	35157.3	27935.6	29139.8	25142.9	31677.6	84020	75194.1
AT3G60020.1	ASK5, SK5 - SKP1-like 5	0.283845	1.67983	30.27	1	1	11200.3	3587.57	2673.42	0	5611.85	2926.05	2576.49	2221.61	6188.01	5619.87	12669	14399.3
AT3G19240.1	Vacuolar import/degradation, Vid27-related protein	0.283945	2.24578	147.04	2	2	91885.7	66993.3	50321.5	36117.5	77087.8	74154.6	40808.1	40689.7	78884.2	75676	323529	331002
AT3G01290.1	SPFH/Band 7/PHB domain-containing membrane-associated protein family	0.284199	1.10259	111.7	2	2	95296.1	100131	83053.6	70698.1	95808.2	79117.1	105990	77498.7	85357.4	75207.8	65146.6	66136.9
AT5G50950.1;AT2G47510.1;AT5G50950.2;AT5G50950.3	FUM2 - FUMARASE 2	0.284221	1.1414	245.23	4	3	261677	266655	352103	372002	274761	272397	299021	298544	317291	315003	186865	159933
AT1G66240.1	ATX1, ATATX1 - homolog of anti-oxidant 1	0.28445	1.23504	26.39	1	1	12105.8	5725.03	13603.8	10274.1	12259.4	9543.75	13425.7	10661.3	9536.35	8845.53	4205.76	4750.3
AT1G73450.1	Protein kinase superfamily protein	0.284485	1.44515	115.33	3	1	7195.86	7435.29	2875.88	1441.48	3572.99	6562.77	3757.09	3744.55	4099.05	7068.58	12794.7	10567.1
AT2G22450.1	riboflavin biosynthesis protein, putative	0.284488	1.25889	119.84	3	2	27246.6	33267.7	53647.1	48429.9	21674.7	27557.2	36456.1	31857.3	24751.9	31600.8	26382.7	17212.7
AT2G19830.1;AT4G29160.1	SNF7.2, VPS32 - SNF7 family protein	0.284567	1.48024	80.52	2	2	254736	218797	186117	175582	192223	214150	184799	168673	192359	206162	576893	508985
AT5G52240.1	MSBP1, ATMP1, AtMAPR5 - membrane steroid binding protein 1	0.284654	1.21608	60.32	1	1	19479.8	23014.7	14597.7	22166.2	27335.1	37425.3	18873.4	25516.9	16304	16706.9	19781.4	21245.9
AT3G04490.1	unknown protein	0.284943	1.58937	76.28	2	1	6009.46	5146.27	2221.58	950.509	2626.01	4553.47	2973.97	1450.89	4406.41	3473.64	0	1227.06
AT5G58250.1	unknown protein	0.285164	1.05693	174.62	3	3	385054	362784	340380	421500	355476	347629	431728	393594	401187	413090	342077	357125
AT3G05530.1;AT1G09100.1	RPT5A, ATS6A.2 - regulatory particle triple-A ATPase 5A	0.285168	1.16322	498.37	11	10	515597	462425	854407	807950	593994	529555	616983	607580	566781	523550	469828	451048
AT5G56380.1	F-box/RNI-like/FBD-like domains-containing protein	0.285183	1.37319	20.85	1	1	9509.76	2840.85	7933.63	9971.67	4622.58	8153.64	7046.32	3946.38	5704.18	4250.22	2548.07	7842.11
AT1G66700.1	PXMT1 - S-adenosyl-L-methionine-dependent methyltransferases superfamily protein	0.286082	1.45757	21.14	1	1	3349.74	6301.79	2993.81	6441.77	3049.15	4333.05	3842.38	4427.61	4500.15	3355.22	10241.2	12214.3
AT5G61500.1	ATATG3, ATG3 - autophagy 3 (APG3)	0.286588	1.90061	106.53	3	3	65362.6	63354	31415.9	30881.2	44987.3	36307.5	29477.3	34338.2	47418.9	47806.2	178291	180220
AT3G13160.1	Tetratricopeptide repeat (TPR)-like superfamily protein	0.286664	1.13427	53.42	1	1	7359.9	5281.79	3802.89	5134.9	6640.16	5707.91	5135.39	8142.85	6473.47	7102.08	6438.93	5190.1
AT4G30190.1	AHA2, PMA2, HA2 - H(+)-ATPase 2	0.287376	1.15335	738.36	15	2	117526	130709	72787.4	79416.7	121851	121089	153782	147179	133178	99704.5	92446.2	115755
AT5G57610.1	Protein kinase superfamily protein with octicosapeptide/Phox/Bem1p domain	0.287469	1.87529	51.2	2	1	11322.7	8627.22	3835.92	5072.78	6631.15	5085.08	4696.23	4193.76	7257.67	8639.79	32566.1	18735.8
AT4G38800.1	ATMTN1, ATMTAN1, MTN1, MTAN1 - methylthioadenosine nucleosidase 1	0.288649	1.09968	58.18	1	1	62211.4	62625.8	90566.4	59619.3	66089.7	58973.7	66853.4	60212.6	63494.6	50519.9	57008.3	65731.8
AT5G22950.1	VPS24.1 - SNF7 family protein	0.289409	1.14854	54.9	1	1	83296.7	82983.1	61098.7	65738.5	62553.4	58234	37929.1	37072.2	53669	55023	92906.4	83774.8
AT2G17840.1	ERD7 - Senescence/dehydration-associated protein-related	0.290687	1.85304	106.51	2	2	18506.1	13370.6	5235.2	7580.73	12918.6	10184.8	9468.41	8887.42	8314.63	12314	52632.3	34012.3
AT5G11560.1	catalytics	0.290757	1.26417	162.89	3	3	53346.3	46450.4	30231.7	29499.8	67056.8	65630.7	55296.3	50911.1	40326	37377.7	22945.3	24295.3
AT1G06070.1	Basic-leucine zipper (bZIP) transcription factor family protein	0.290846	1.62419	202.58	3	3	114744	98113.3	78241.5	68724.4	80213	87202	81609.2	61105	81033.2	91885.5	274244	266459
AT4G09010.1	APX4, TL29 - ascorbate peroxidase 4	0.291184	1.15217	110.4	2	2	32718.4	32402.2	43649.7	55737	43168.7	46629.2	37697.6	45553.1	42966.1	34580.4	36839.5	23080.7
AT4G12420.1	SKU5 - Cupredoxin superfamily protein	0.291388	1.0933	68.4	2	2	53394.9	57525.8	63020.4	65972.8	53555.3	57058.6	65885.9	56590.3	61662.1	55748.9	41236.2	39492.2
AT3G48500.1	PDE312, PTAC10 - Nucleic acid-binding, OB-fold-like protein	0.291934	1.40564	881.52	15	14	2.06375e+06	2.20823e+06	1.74736e+06	2.0168e+06	1.96037e+06	2.00807e+06	1.57792e+06	1.64207e+06	2.18357e+06	2.02184e+06	5.14323e+06	4.30551e+06
AT4G26450.1	unknown protein; Has 614 Blast hits to 492 proteins in 137 species: Archae - 0; Bacteria - 94; Metazoa - 255; Fungi - 76; Plants - 69; Viruses - 0; Other Eukaryotes - 120 (source: NCBI BLink).	0.292078	1.83118	160.6	4	3	11949.8	12372.6	8837.79	8989.01	9899.89	11138.8	6237.88	7574.6	12455.1	13165.7	35131.7	41143.3
AT1G51980.2;AT1G51980.1;AT3G16480.1	Insulinase (Peptidase family M16) protein	0.2921	1.07784	493.92	10	10	558412	526832	724339	703393	621865	643807	681766	633121	562309	561395	532071	535093
AT2G11000.1	ATMAK10, MAK10 - MAK10 homologue	0.292259	1.20207	42.92	2	1	59625.7	45534.5	88778.7	86692.7	67872.6	67578	80896.8	92361.2	79957.4	66675.5	12293.7	13952.7
AT5G47700.1	60S acidic ribosomal protein family	0.292363	1.57956	418.75	8	5	3.01847e+06	2.86428e+06	2.14656e+06	2.47834e+06	2.78889e+06	2.68356e+06	2.0642e+06	1.96911e+06	2.79792e+06	2.86125e+06	7.64239e+06	7.90661e+06
ATCG01090.1	NDHI - NADPH dehydrogenases	0.29327	1.09996	91.7	2	2	85937.9	76652.3	64019.9	77211.8	74828.9	74448.4	85738.4	94440.5	68489.2	65091.3	97644.1	86985.6
AT1G74910.3	ADP-glucose pyrophosphorylase family protein	0.293719	1.23707	162.53	4	1	5261.52	4343.76	4086.3	3253.33	7778.32	5216.14	9518.08	7557.17	4915.96	6000.29	3615.06	5430.43
AT1G78300.1	GRF2, 14-3-3OMEGA, GF14 OMEGA - general regulatory factor 2	0.294207	1.04904	1114.1	16	6	779822	806089	756363	774173	808114	861088	897455	892758	872400	841440	809261	707028
AT5G53620.1	unknown protein	0.294956	1.1946	273.39	6	6	48199.4	52887.7	108752	112435	55745.3	52516	63747.1	68171.9	70109.3	81967.5	124856	105465
AT2G35490.1	Plastid-lipid associated protein PAP / fibrillin family protein	0.295004	1.06186	811.51	11	10	3.7832e+06	4.08481e+06	4.75564e+06	5.37967e+06	4.33108e+06	4.49547e+06	4.48714e+06	4.48724e+06	5.15733e+06	5.15687e+06	4.80592e+06	4.39496e+06
AT5G44240.1;AT5G44240.2	ALA2 - aminophospholipid ATPase 2	0.295321	1.39269	30.51	1	1	6742.69	4799.65	5625.12	8212.71	4410.05	1745.52	2830.96	5193	1891.53	1770.21	6025.69	4932.43
AT1G45145.1	ATTRX5, ATH5, LIV1, TRX5 - thioredoxin H-type 5	0.295743	1.19116	39.93	1	1	20212.5	22507.5	23464.1	27102.7	20241.7	28537.9	26999	26084	22391.4	19564.6	18856.3	5371.65
AT1G79830.1	GC5 - golgin candidate 5	0.295776	1.49419	444.78	8	8	455331	438089	356669	335854	324298	339880	312124	309289	392507	339558	1.05321e+06	955410
AT2G21390.1	Coatomer, alpha subunit	0.29598	1.3264	1551.6	32	18	6.95622e+06	6.41242e+06	3.9343e+06	4.09847e+06	5.09014e+06	5.18433e+06	4.32525e+06	4.59883e+06	5.21615e+06	5.66835e+06	1.24666e+07	9.73979e+06
AT3G59020.1	ARM repeat superfamily protein	0.296838	1.38301	684.94	15	13	1.2469e+06	1.19432e+06	834182	880587	942907	1.00999e+06	827645	838824	1.05731e+06	1.04865e+06	2.61278e+06	2.06345e+06
AT3G02720.1	Class I glutamine amidotransferase-like superfamily protein	0.296865	1.31615	46.24	1	1	14657.4	17027.6	11636.4	10067.1	5097.92	14636.5	12075.8	14141.1	9714.73	8986.09	3732.14	6908.34
AT5G54430.1	ATPHOS32, PHOS32 - Adenine nucleotide alpha hydrolases-like superfamily protein	0.297758	1.13562	133.65	3	2	122961	66104.1	84742.7	77121.2	88213.7	70279.4	77765.6	71980.5	67761.8	64614	78418.8	88043.7
AT5G11200.2;AT5G11170.1;AT5G11200.3	DEAD/DEAH box RNA helicase family protein	0.298421	1.28348	28.91	1	1	9100.79	7034.3	8583.74	5340.51	8913.78	7364.64	13967.1	9829.52	10910.6	8184.58	12174.5	4407.26
AT1G29370.1	Kinase-related protein of unknown function (DUF1296)	0.298585	2.10565	578.58	13	3	49018.8	48584.9	30082.6	36232	45203.5	50867.3	29666	33849.7	36705.4	47625.6	196726	202873
AT2G16380.1	Sec14p-like phosphatidylinositol transfer family protein	0.298603	1.18239	25.44	1	1	14958.4	14120.7	15827.4	22806.7	10169.5	18837.6	19757.4	21934.1	12781.2	16801.5	27021.6	16065.6
AT3G26600.1	ARO4 - armadillo repeat only 4	0.299119	1.22867	50.94	2	1	548488	453328	845310	498343	667695	357285	707104	619740	679050	466634	104992	165643
AT3G47340.1;AT3G47340.3	ASN1, DIN6, AT-ASN1 - glutamine-dependent asparagine synthase 1	0.29964	1.16517	90.75	3	1	18864.1	15224	28102.8	20694.2	19667.7	22001.8	31087.1	31874.6	23912.6	21978.7	18915.9	17357.8
AT1G77460.1	Armadillo/beta-catenin-like repeat ; C2 calcium/lipid-binding domain (CaLB) protein	0.299657	1.15113	25.19	1	1	17606.8	22554.3	19973.5	20164.9	14695.5	13292	18299.8	14691.6	19983.9	19302.7	24115.6	28259.1
AT3G43920.3	DCL3, ATDCL3 - dicer-like 3	0.300427	1.77054	23.34	1	1	21834.2	24987	10382.2	9439.76	12375.5	24046.8	8360.01	17281.4	17663.9	19147.6	60317.5	59711.4
AT5G16290.1	VAT1 - VALINE-TOLERANT 1	0.300619	1.13682	560.11	11	10	365790	343028	474242	521941	363129	366395	570710	547480	487250	459396	367788	334985
AT4G03080.1	BSL1 - BRI1 suppressor 1 (BSU1)-like 1	0.300938	1.03709	1012.74	20	15	1.17133e+06	1.08534e+06	1.04804e+06	1.10625e+06	1.1016e+06	1.17015e+06	1.14097e+06	1.13389e+06	1.11411e+06	1.04638e+06	939643	1.06873e+06
AT2G41900.1	CCCH-type zinc finger protein with ARM repeat domain	0.301165	2.23051	152.03	5	5	131082	124617	60021.8	82523.4	97368.6	112714	65628.4	68297.5	116961	94785.8	524918	486291
AT5G42700.1	AP2/B3-like transcriptional factor family protein	0.301433	1.34815	33.49	1	1	62222.5	51992.5	175486	157435	106720	87458.7	129374	110048	89818.8	99758.9	20913.8	25786.8
AT1G29250.1	Alba DNA/RNA-binding protein	0.302043	1.14474	108.25	2	2	28677.3	26508.6	50055.5	53113.8	33061.8	35722.8	47818.5	52030.7	45969.1	36899.7	46589.4	30708.7
AT2G34310.1	unknown protein	0.302246	1.61404	221.54	3	3	125361	116647	68966.3	76505.5	90670.7	95802.5	72461.5	82329.3	87732.3	94236.7	311384	278237
AT4G17330.1	ATG2484-1, G2484-1 - G2484-1 protein	0.302273	1.59046	684.63	12	12	515476	489575	406250	417578	450207	405027	344889	376166	443512	423612	1.43615e+06	1.24463e+06
AT5G54900.1	ATRBP45A, RBP45A - RNA-binding protein 45A	0.302483	1.14434	324.38	7	7	296035	312301	482559	513051	356973	402999	305915	299975	308434	299500	413090	438831
AT3G22960.1	PKP1, PKP-ALPHA - Pyruvate kinase family protein	0.302703	1.05099	729.2	13	13	1.07332e+06	1.10808e+06	1.07294e+06	1.17806e+06	965264	1.05439e+06	1.1276e+06	1.1345e+06	948573	935262	1.07252e+06	920543
AT3G05625.1	Tetratricopeptide repeat (TPR)-like superfamily protein	0.303191	1.09368	275.07	6	6	136697	124680	121264	156891	133004	134035	144053	140315	120092	126737	183221	167713
AT4G39390.1	ATNST-KT1, NST-K1 - nucleotide sugar transporter-KT 1	0.30324	1.82778	26.2	1	1	29227.7	25576.8	15981.6	18156.5	29395.7	20482.3	19301.3	20270.6	21366.9	17899.9	80596.5	94298.2
AT1G08260.1	EMB142, EMB2284, POL2A, TIL1, EMB529, ABO4, ESD7 - DNA polymerase epsilon catalytic subunit	0.304058	1.54008	20.54	1	1	31249.4	48932.2	45627.3	52758.5	46168.5	52535.3	38038.8	31733.5	44628.2	57009.7	148638	106971
AT1G05230.1	HDG2 - homeodomain GLABROUS 2	0.304095	17.3277	72.42	1	1	682.862	57.4827	501.786	354.897	48.918	1011.86	85.4005	52.8857	302.991	1323.6	22486.9	21801.9
AT1G21080.1;AT1G21080.3	DNAJ heat shock N-terminal domain-containing protein	0.304313	2.71843	50.09	2	2	8316.74	9632.56	19809.9	19466.6	15356.2	13621.6	14063	12565.5	9645.34	9601.52	112540	75923
AT4G26300.1	emb1027 - Arginyl-tRNA synthetase, class Ic	0.304518	1.24891	43.67	1	1	3546	4221.82	1121.69	2341.71	4393.82	4558.95	5932.31	4503.78	2693.77	4779.59	4610.09	2688.44
AT1G36370.1	SHM7 - serine hydroxymethyltransferase 7	0.30452	1.10963	25.47	1	1	60294.6	51542.4	45705.1	41649.5	57319.5	52879	56521.5	57186.6	51028.9	43986.9	33855.4	36243
AT1G10580.1	Transducin/WD40 repeat-like superfamily protein	0.304859	1.96085	91.27	1	1	33333.6	47694.1	22274.4	38473	36239.1	38320	28559.2	20992.9	40653.3	36649.5	161974	135371
AT3G11100.1	sequence-specific DNA binding transcription factors	0.305041	1.28677	144.55	2	2	42899.7	29355	26470.1	22268.3	36903.5	34636.3	32119	24269.6	32297.2	32366.4	60925.5	65768.4
AT1G58250.2	SAB - Golgi-body localisation protein domain ;RNA pol II promoter Fmp27 protein domain	0.305119	1.14055	33.4	1	1	4051.37	4844.43	10327.4	13174.1	5352.44	3865.8	8097.13	7007.76	8855.55	8720.95	8869.38	5913.86
AT3G14067.1	Subtilase family protein	0.305216	1.33129	405.48	6	6	752257	815604	769926	825358	758784	777093	719766	783621	755675	816617	2.2545e+06	925588
AT3G08670.1	unknown protein	0.305893	1.0939	25.06	1	1	210660	178808	524651	366935	186226	159805	500907	348308	260202	363005	8329.18	6659.53
AT2G25240.1	Serine protease inhibitor (SERPIN) family protein	0.30595	3.10547	20.11	1	1	1717.28	3379.66	2505.86	3218.12	2373.43	3212.11	1395.3	1164.92	3225.08	4978.4	22942.5	17243.6
AT5G47860.1	Protein of unknown function (DUF1350)	0.306113	1.10813	79.14	2	2	30584.6	25727.1	28648.1	28744.5	28159.5	27860.9	32471.9	28833.6	23448.8	33472.1	15010.5	19926
AT5G43960.1;AT5G43960.2	Nuclear transport factor 2 (NTF2) family protein with RNA binding (RRM-RBD-RNP motifs) domain	0.306256	1.0671	236.69	5	5	956234	1.10975e+06	1.29689e+06	1.44778e+06	1.39868e+06	1.47309e+06	1.32254e+06	1.40345e+06	1.36888e+06	1.37336e+06	1.40216e+06	1.3275e+06
AT3G63540.1	Mog1/PsbP/DUF1795-like photosystem II reaction center PsbP family protein	0.306608	1.27622	50.99	1	1	8430.54	7935.11	7394.96	11566.8	10238.6	9923.32	9539.86	5985.81	10267.4	10575.1	16347.4	18100.9
AT3G51890.1	Clathrin light chain protein	0.307094	1.55636	495.29	9	8	550805	635966	475064	468824	563548	511405	432633	405153	528811	538844	1.51809e+06	1.56555e+06
AT3G57050.2;AT3G57050.1	CBL - cystathionine beta-lyase	0.307608	5.80091	24.65	1	1	3726.07	0	1875.63	1566.46	1403.53	1950.03	336.717	0	961.464	195.442	13.9177	306.264
AT5G09850.1	Transcription elongation factor (TFIIS) family protein	0.308508	1.70536	282.16	4	4	114915	112409	84450.6	87833	74819.2	83246.8	54209.1	71183.9	110185	108011	295902	311543
AT5G47490.1	RGPR-related	0.30886	2.81717	120.28	1	1	20856.4	22372.2	13552.4	10522.3	9251.01	13687.2	7744.18	9654.64	12543	21237.3	89085.7	113961
AT3G14075.1	Mono-/di-acylglycerol lipase, N-terminal;Lipase, class 3	0.310277	1.97165	137.8	4	3	75652.5	99545.9	51113.5	36879.9	57121.5	60263.4	38000.8	47604.2	62208.1	69003	265098	268449
AT5G62390.1	ATBAG7, BAG7 - BCL-2-associated athanogene 7	0.311158	1.35465	422.48	10	10	597706	523417	536386	526293	595913	610642	495480	450986	562307	556828	1.24115e+06	1.28599e+06
AT4G34070.1;AT2G45380.1;AT5G06260.1	Calcium-binding EF-hand family protein	0.311259	1.57327	81.67	2	2	13277.4	28105	4546.2	30755	16127.2	24195.7	13738.1	20349.9	12235.4	14196.5	7998.79	5852.9
AT4G25890.1	60S acidic ribosomal protein family	0.311323	1.20905	102.76	2	1	24281.8	20097.4	16034.8	28251.6	20621.5	13562.8	14902.6	15170	26007.7	17385.5	5807.79	22335
AT4G10730.1	Protein kinase superfamily protein	0.311453	1.96709	97.89	1	1	4147.09	4171.86	3382.14	639.662	2305.57	3682.89	1326.85	1932.59	4048.13	5808.66	6632.64	16306.3
AT1G13320.1;AT1G13320.2	PP2AA3 - protein phosphatase 2A subunit A3	0.311818	1.05935	844.82	16	9	489838	549103	369884	438854	484199	490798	508956	531734	494614	464436	523716	466735
AT2G17975.1	zinc finger (Ran-binding) family protein	0.312721	2.47024	27.84	1	1	54761.6	57985.9	24858.9	35651.3	38187.8	38231.4	24387.6	26474.3	47988.2	40034.8	252969	224908
AT5G46860.1	VAM3, ATVAM3, SYP22, ATSYP22, SGR3 - Syntaxin/t-SNARE family protein	0.312722	1.11469	26.05	1	1	37590.8	34518.3	30971.3	30454.1	21503.9	30057.4	41834	43303.4	38994.9	35801.4	1333.77	4784.53
AT3G42050.1	vacuolar ATP synthase subunit H family protein	0.312739	1.10345	614.86	13	12	957629	947371	481608	546697	724056	738283	824942	871801	736209	715231	875542	826668
AT1G71270.1	POK, TTD8, ATVPS52 - Vps52 / Sac2 family	0.315405	1.80432	275.97	4	3	570245	651871	309634	390665	460333	470625	336399	377909	437948	473637	1.993e+06	1.52952e+06
AT3G28710.1;AT3G28715.2	ATPase, V0/A0 complex, subunit C/D	0.316114	1.15749	199.95	5	1	76724.1	67611.7	41359.2	35271.9	69819.9	70746.4	74546.5	89054.3	54149.5	53837.3	82570.4	64314.7
AT1G21380.1	Target of Myb protein 1	0.316376	1.27387	939.58	17	16	3.23503e+06	3.35365e+06	2.80774e+06	2.8346e+06	2.72554e+06	2.86198e+06	2.46386e+06	2.18279e+06	3.38189e+06	3.37518e+06	6.01148e+06	5.28333e+06
AT5G24490.1	30S ribosomal protein, putative	0.317611	1.53893	588.51	10	10	1.23838e+07	1.15419e+07	6.58691e+06	6.91483e+06	7.86784e+06	8.16246e+06	6.75243e+06	6.4695e+06	9.66442e+06	8.91553e+06	2.43932e+07	2.60726e+07
AT3G63170.1	Chalcone-flavanone isomerase family protein	0.317655	1.20563	102.67	3	3	318257	303074	256211	309987	169627	158543	146517	149355	162649	173424	330187	295048
AT5G41330.1	BTB/POZ domain with WD40/YVTN repeat-like protein	0.317887	1.1118	202.73	4	4	164205	143131	163089	182756	178248	188961	180817	199303	161219	172535	91701.2	112203
AT1G68720.1	TADA, ATTADA - tRNA arginine adenosine deaminase	0.318885	1.25101	68.57	2	1	1233.45	1763.3	386.411	450.763	1092.41	0	470.889	0	0	0	808.676	4883.33
AT5G37830.1	OXP1 - oxoprolinase 1	0.319203	1.19797	27.3	1	1	13585.4	10571	3735.44	9410.72	6943.02	16754.5	13583.4	9581.81	11590.8	13932.1	16523.8	7864.22
AT4G23040.1	Ubiquitin-like superfamily protein	0.319321	1.62298	865.02	15	15	1.38252e+06	1.28272e+06	1.02091e+06	1.05928e+06	1.11501e+06	1.2615e+06	880651	846919	1.20449e+06	1.29369e+06	3.84629e+06	3.48673e+06
AT2G39770.1	CYT1, VTC1, SOZ1, EMB101, GMP1 - Glucose-1-phosphate adenylyltransferase family protein	0.319766	1.18653	29.66	1	1	11618.3	9463.39	14944.7	12656.8	19632.6	18190	20549.3	16967.6	16557.5	12792.5	2251.44	3787.88
AT5G35360.3;AT5G35360.2	CAC2 - acetyl Co-enzyme a carboxylase biotin carboxylase subunit	0.319992	1.02761	1503.04	30	27	8.16168e+06	8.20741e+06	8.17912e+06	8.94116e+06	7.68532e+06	8.30232e+06	8.10743e+06	8.2692e+06	7.59459e+06	7.64924e+06	8.21535e+06	8.31166e+06
AT3G45850.1	P-loop containing nucleoside triphosphate hydrolases superfamily protein	0.320663	1.15899	80.18	1	1	22328.9	28547.9	37635.2	44403.7	27168.5	26539.3	27609.8	28021.9	36430.4	25388.4	23137	20434.9
AT4G02540.1	Cysteine/Histidine-rich C1 domain family protein	0.321069	1.16688	24.58	1	1	1913.07	1778.14	3278.56	1567.3	689.844	723.048	2841.23	2321.67	1504.62	1737.02	45.2562	77.1955
AT2G40300.1	ATFER4, FER4 - ferritin 4	0.32108	1.10933	108.5	4	4	115795	117958	114149	124461	124766	100206	80064.9	80031.9	70369.8	80781.2	169064	148296
AT3G50690.1	Leucine-rich repeat (LRR) family protein	0.321447	1.30429	20.52	1	1	91681.3	59094.5	125323	24589.5	97995.2	77048.1	111646	73095.2	79202.6	80026.8	662.801	20111.5
AT1G74560.1;AT1G18800.1;AT1G74560.3	NRP1 - NAP1-related protein 1	0.323367	1.38391	56.81	2	2	24462.7	27080.4	15811.1	15779.6	21064.4	21751.4	15185	15709.4	28639.3	23040.8	33929.6	57798.7
AT1G20970.1	unknown protein	0.32405	3.75642	25.85	1	1	4842.14	2794	3038.42	2975.63	5104.82	5409.81	3001.12	2361.19	3038.46	3445.13	46000.4	32926.9
AT5G22060.1	ATJ2, J2 - DNAJ homologue 2	0.32458	1.1372	139.65	4	1	21325	23635.4	14572.3	13947.8	17941.2	16823.2	9662.96	7181.86	10354.2	10608.8	26141.8	31236.2
AT4G11380.1	Adaptin family protein	0.324901	1.06734	847.18	18	6	863147	820116	816503	837404	1.00227e+06	1.00203e+06	919500	946845	882993	826569	679549	748998
AT1G06850.1	AtbZIP52, bZIP52 - basic leucine-zipper 52	0.324955	3.52749	24.63	1	1	23477.3	17665.2	10211.5	7642.9	21029.2	20726	10765.1	11443.1	11487.7	14689.5	166495	140522
AT5G51830.1	pfkB-like carbohydrate kinase family protein	0.325102	4.3295	20.81	1	1	7803.68	14202.1	1581.99	0	3940.6	6849.55	1317.92	903.099	3670.49	6446.82	78921.6	57579.3
AT5G15880.1	unknown protein; Has 1807 Blast hits to 1807 proteins in 277 species: Archae - 0; Bacteria - 0; Metazoa - 736; Fungi - 347; Plants - 385; Viruses - 0; Other Eukaryotes - 339 (source: NCBI BLink).	0.32607	1.2061	44.88	2	1	104638	125171	94525.7	139305	97659.5	121940	100222	125453	100975	103725	199475	194203
AT1G74850.1	PTAC2 - plastid transcriptionally active 2	0.326179	1.16659	25.01	1	1	43879.9	42965.4	93211	59677.1	34209.6	29902.4	84393.4	79378.8	42568.8	42939.5	5476.26	5699.67
AT2G25730.1;AT2G25730.2	unknown protein; Has 157 Blast hits to 144 proteins in 62 species: Archae - 0; Bacteria - 0; Metazoa - 101; Fungi - 0; Plants - 35; Viruses - 0; Other Eukaryotes - 21 (source: NCBI BLink).	0.326848	1.27974	22.24	1	1	2777.2	2039.66	196.686	930.279	1745.63	1787.69	2983.28	1304.08	1205.19	1463.28	2907.31	2265.17
AT3G55200.1	Cleavage and polyadenylation specificity factor (CPSF) A subunit protein	0.327392	1.11152	175.92	4	4	48260.8	49546.9	42242.9	34993.1	41040.3	51160	57876.9	55209.1	59274.9	43737.2	43441.4	37508
AT2G15860.1;AT2G15860.2	unknown protein	0.327449	1.15132	236.47	4	4	341492	402967	313436	376213	357995	387731	293195	318888	399285	406458	544276	547584
AT1G37113.1	unknown protein; LOCATED IN: chloroplast; Has 24 Blast hits to 24 proteins in 7 species: Archae - 0; Bacteria - 0; Metazoa - 4; Fungi - 0; Plants - 14; Viruses - 6; Other Eukaryotes - 0 (source: NCBI BLink).	0.328174	1.49624	21.76	1	1	2644.81	14682.5	28448.7	43576.6	12705.6	14471.1	24742.9	26815.6	10734.2	13593.2	766.266	1229.32
AT1G08970.1;AT1G54830.1	HAP5C, NF-YC9 - nuclear factor Y, subunit C9	0.328402	1.06555	347.4	6	3	127866	110760	117812	143705	136178	131885	116488	126666	135044	135748	162814	141801
AT4G28080.1	Tetratricopeptide repeat (TPR)-like superfamily protein	0.329176	1.41331	1889.03	34	30	4.68739e+06	4.38251e+06	3.67222e+06	3.56794e+06	3.94974e+06	3.87292e+06	3.07436e+06	3.06024e+06	4.34945e+06	4.15816e+06	9.98782e+06	9.477e+06
AT1G74640.1	alpha/beta-Hydrolases superfamily protein	0.329455	1.19593	37.02	1	1	18483.2	22510.6	34016.9	36566	33122.5	23389.8	34091.9	32005.4	27145.6	25311.8	12524.9	9471.51
AT4G00770.1	unknown protein; Has 127 Blast hits to 120 proteins in 33 species: Archae - 0; Bacteria - 2; Metazoa - 6; Fungi - 8; Plants - 62; Viruses - 3; Other Eukaryotes - 46 (source: NCBI BLink).	0.329531	3.22235	52.49	2	1	34469.3	25811.9	17622.7	8733.68	25330.3	18468.7	16367.7	7919.63	24573	20836.6	180728	169887
AT1G07920.1;AT1G07930.2;AT5G60390.2	GTP binding Elongation factor Tu family protein	0.329703	1.07126	1364.89	24	24	6.67696e+06	7.43983e+06	8.05965e+06	8.69991e+06	6.94241e+06	7.43543e+06	7.5721e+06	7.377e+06	7.79363e+06	7.78218e+06	6.28627e+06	5.43265e+06
AT3G53340.1	NF-YB10 - nuclear factor Y, subunit B10	0.329733	3.0463	53.65	1	1	4732.05	2899.92	1479.05	2392.41	2220.56	1992.59	1420.71	964.43	3972.91	3037.48	16982	21499.9
AT3G01390.1	VMA10, AVMA10 - vacuolar membrane ATPase 10	0.331127	1.14747	28.88	1	1	1382.45	1353.05	4770.76	4196.81	0	588.903	1145.69	2188.09	1368.81	1436.91	5369.48	2595.64
AT1G64550.1	ATGCN3, GCN3 - general control non-repressible 3	0.331233	1.03803	318.76	8	7	333937	298815	326189	285228	334362	282698	338447	328560	319887	316503	294277	334339
AT4G09320.1	NDPK1 - Nucleoside diphosphate kinase family protein	0.332041	1.12707	39.84	1	1	5073.82	3929.89	4662.77	4297.1	5748.82	5271.15	6701.6	4413.2	5447.13	3991.01	2314.13	2848.72
AT4G24800.1	MA3 domain-containing protein	0.332519	1.1087	81.43	3	3	46228.3	43732.4	35598	34393.6	45045.8	54638	50580.1	63066.6	44656.6	49688.7	41463.1	38402.9
AT2G32980.1	unknown protein; Has 158 Blast hits to 154 proteins in 73 species: Archae - 0; Bacteria - 61; Metazoa - 0; Fungi - 0; Plants - 55; Viruses - 28; Other Eukaryotes - 14 (source: NCBI BLink).	0.333099	1.62511	198.29	3	3	62760.4	66771.9	38710.1	45910.9	47831.7	57681.4	37779.5	42265.9	44088.1	63157.5	169795	162406
AT1G23900.1;AT1G23940.1	GAMMA-ADAPTIN 1, Gamma-ADR - gamma-adaptin 1	0.333279	1.11001	353.89	9	7	78574.7	70830	36257.6	32959	59785.2	65786.7	67116.3	59620.9	68351.5	65790.1	57690.3	63488.5
AT5G45570.1	Ulp1 protease family protein	0.333289	2.15572	34.93	1	1	11571.1	6777.97	10223.5	6539.52	9338.64	10408.3	9677.17	5136.52	7540.34	8639.7	29748.8	57518.1
AT2G39960.1	Microsomal signal peptidase 25 kDa subunit (SPC25)	0.333707	1.14429	53.51	2	2	192980	173692	174189	135098	144344	137250	176007	188033	184993	156011	61443.7	70324.7
AT5G54620.1	Ankyrin repeat family protein	0.333802	1.31215	28.65	1	1	59287.2	50476.2	70644.3	68634.5	68960.2	54676.6	51207.3	44146.4	73174.3	67820.9	108721	143942
AT3G11770.1	Polynucleotidyl transferase, ribonuclease H-like superfamily protein	0.334019	1.10289	79.66	2	1	83816.3	144319	61195.8	81918.1	79979.2	85792.9	106124	107900	80312.1	88402.7	100932	108604
AT3G25070.1	RIN4 - RPM1 interacting protein 4	0.334102	1.27259	32.03	1	1	17632.6	15885.3	9038.51	3382.14	12902.8	15288	14382.2	15177.2	7928.96	12089.9	22752.7	22005.3
AT5G50530.1	CBS / octicosapeptide/Phox/Bemp1 (PB1) domains-containing protein	0.335649	1.27261	27.14	1	1	9761.9	10044.4	4746.42	5691.35	15698.6	9177.47	5108.49	13812.6	7929.57	2231.78	4936.74	9293.39
ATCG00420.1	NDHJ - NADH dehydrogenase subunit J	0.336367	1.09012	142.74	3	3	347599	326524	249954	250311	282107	310320	333773	392160	311467	331224	311988	245428
AT5G24300.1	SSI1, SSI, ATSS1 - Glycogen/starch synthases, ADP-glucose type	0.336705	1.04835	2026.1	39	38	1.14869e+07	1.13805e+07	1.0471e+07	1.09611e+07	1.17489e+07	1.12016e+07	1.18812e+07	1.15969e+07	1.12327e+07	1.09227e+07	9.89148e+06	8.62338e+06
AT4G14695.1	Uncharacterised protein family (UPF0041)	0.337155	1.21062	20.5	1	1	2967.03	2138.7	3580.84	4122.25	3805.62	5092.89	3359.11	5542.26	4002.31	2806.65	0	2220.4
AT3G49690.1	RAX3, MYB84, ATMYB84 - myb domain protein 84	0.33747	1.69376	21.72	1	1	61202.2	54083.7	25936	37408.8	42039.2	42449.3	32397.7	21963.2	59416.4	51493.2	149132	131258
AT1G02280.1	TOC33, ATTOC33, PPI1 - translocon at the outer envelope membrane of chloroplasts 33	0.338391	1.11938	122.4	3	2	41677.9	48157.8	51842.5	61182.5	66920.9	67047.3	57535	63759.2	50853.2	46601.9	46009.8	36146.8
AT1G12930.1	ARM repeat superfamily protein	0.338496	1.14122	25.26	1	1	6489.57	4582.53	1323.9	902.877	3788.08	2898.23	3933.23	3423.42	4737.19	4676.46	2829.39	3207.73
AT1G31730.1	Adaptin family protein	0.338724	1.09836	559.45	9	8	476670	447398	245546	230784	406172	430101	424204	392032	428815	399194	423149	389284
AT1G68790.1	LINC3 - little nuclei3	0.338966	1.39833	31.61	1	1	13089.4	10072.4	8286.2	7024.79	9918.91	11321.4	7622.62	6117.29	12582.7	12123.2	23002.6	22050.4
AT3G13990.1	Kinase-related protein of unknown function (DUF1296)	0.339511	1.95744	177.29	4	3	36233.2	32983.8	36948	26620	42171.1	38767.2	24036.9	27557.1	27578.4	40307.7	152042	146828
ATCG00170.1	RPOC2 - DNA-directed RNA polymerase family protein	0.339733	1.27366	60.65	2	1	3763.04	3048.73	2635.19	2089.89	6510.79	5746.8	5410.94	3219.22	5141.97	1467.68	1864.35	1577.8
AT1G24851.1	unknown protein	0.340321	1.3829	27.61	1	1	44334.4	44369.7	132681	143159	50971.1	51284.9	71212.9	71252.3	68204.3	92017.8	10699.9	24164.2
AT3G04610.1	FLK - RNA-binding KH domain-containing protein	0.340351	1.35405	61.43	2	2	49546.4	46775.3	38250.7	42851.8	38123.5	34747	40175.6	26845.6	42556.5	45368.2	89256.8	94709.8
AT4G39730.1	Lipase/lipooxygenase, PLAT/LH2 family protein	0.340562	1.05104	126.17	2	2	290551	286617	278057	301528	300977	328870	299052	330396	347553	340352	289085	271350
AT4G02510.1	TOC159, TOC86, PPI2, TOC160, ATTOC159 - translocon at the outer envelope membrane of chloroplasts 159	0.341068	1.81876	2884.1	44	43	1.19037e+07	1.24026e+07	8.38465e+06	8.98542e+06	9.74627e+06	1.07242e+07	7.34369e+06	7.50786e+06	9.95532e+06	1.00534e+07	4.17907e+07	3.63792e+07
AT1G69250.1	Nuclear transport factor 2 (NTF2) family protein with RNA binding (RRM-RBD-RNP motifs) domain	0.342343	1.3245	20.6	1	1	132167	116880	100391	91603.8	113698	110492	84548.2	85850.4	117142	122175	235605	235777
AT3G08530.1	Clathrin, heavy chain	0.342348	1.08638	5953.01	91	25	3.64594e+06	3.99888e+06	2.22059e+06	2.38626e+06	3.59152e+06	3.88863e+06	3.59601e+06	3.69437e+06	3.3945e+06	3.28989e+06	3.81176e+06	3.64972e+06
AT1G32160.1	Protein of unknown function (DUF760)	0.342798	1.05943	159.69	3	3	158012	150845	161874	151839	130047	130145	168303	140826	140603	127766	124116	131623
AT2G43030.1	Ribosomal protein L3 family protein	0.343717	1.22207	49.69	2	2	31147.1	40327	41929.4	38417.6	32756.3	24974.5	28508.4	29412.3	41667.3	33219.7	61979.5	61299.6
AT5G45420.1	Duplicated homeodomain-like superfamily protein	0.344239	1.30707	20.43	1	1	471581	444242	268547	309202	392957	454537	349916	314282	381257	368647	838575	807252
AT5G46760.1;AT1G32640.1	Basic helix-loop-helix (bHLH) DNA-binding family protein	0.344292	1.48907	54.66	2	2	188392	182041	141658	145852	188094	179747	107383	127807	186410	213374	473041	419446
AT5G65620.1	Zincin-like metalloproteases family protein	0.345182	1.3353	34.67	1	1	1557.59	1724.97	628.531	775.751	995.005	347.036	519.904	996.049	892.453	1355.7	0	750.905
AT3G62010.2;AT3G62010.1	unknown protein; LOCATED IN: cellular_component unknown; EXPRESSED IN: 23 plant structures; EXPRESSED DURING: 15 growth stages.	0.345615	1.11075	93.57	2	2	55032.3	49560.2	36167	26646.9	42340.2	37298.9	42230.4	38926.6	49368.2	40331.7	44435.4	59114.3
AT1G15140.1;AT1G15140.2	FAD/NAD(P)-binding oxidoreductase	0.345842	1.17004	34.14	1	1	2642.05	2404.7	4895.27	4121.23	3057.76	3342.75	3369.51	3718.52	3572.74	1964	2899.52	1965.55
AT4G05150.1	Octicosapeptide/Phox/Bem1p family protein	0.346587	1.18394	425.22	8	8	429098	515980	444923	546248	467687	536568	402638	408559	509939	547614	835189	777446
AT1G49760.1	PAB8, PABP8 - poly(A) binding protein 8	0.346629	1.10723	367.05	8	6	407317	392960	575181	666521	473073	487666	420654	425470	443728	448494	517741	455839
AT5G49510.1	PFD3 - prefoldin 3	0.346705	1.08652	124.22	3	3	42588.7	54763.4	39834	55913.9	45740.2	41754.8	54401.7	43407	45370.3	44137.1	56363.8	61191
AT2G47470.1;AT2G47470.3	ATPDIL2-1, UNE5, MEE30, PDI11, ATPDI11 - thioredoxin family protein	0.347027	1.17277	23.73	1	1	3457.38	1381.8	5233.19	1790.48	6031.09	3662.73	4786.79	3968.94	3492.57	5367.47	0	765.238
AT3G58610.1	ketol-acid reductoisomerase	0.34777	1.08236	942.7	15	15	679836	683994	650652	699281	653871	624887	825451	898164	703592	681985	638114	574055
AT5G23080.1	TGH - SWAP (Suppressor-of-White-APricot)/surp domain-containing protein	0.347963	3.54531	34.16	1	1	2274.81	2436.8	3249.16	2287.38	7388.09	3843.8	915.19	3618.6	3626.47	3402.09	29367.9	35223.2
AT3G53810.1	Concanavalin A-like lectin protein kinase family protein	0.348313	1.36814	26.22	1	1	16893.3	24637.2	15785.2	26323.6	19905.8	25900.5	15786.6	20499.8	19790.1	21477.7	55234.5	44311.4
AT3G18820.1	ATRABG3F, ATRAB7B, RAB71, RABG3F, RAB7B - RAB GTPase homolog G3F	0.348933	1.22573	111.07	3	1	42402.4	84328.6	24841.5	40897.8	41641.7	46509.8	30348.5	44926.1	54121.3	54764.8	86169.8	73636.1
AT3G14900.1	unknown protein	0.349069	1.44759	90.45	3	2	48673.2	25181.3	59427.3	38956.2	41323.7	28469.9	52367.5	32673	31614.5	29886.8	88195.6	115625
AT5G44090.1	Calcium-binding EF-hand family protein	0.349444	1.16411	196.34	3	1	72939.2	68329.3	42284	43418	76199.6	65826	59822.1	57191.9	61463.9	66112.2	40442.7	31945.6
AT4G26110.1	NAP1;1, ATNAP1;1 - nucleosome assembly protein1;1	0.349839	1.38148	203.01	6	5	220696	238589	220926	222823	190709	214778	152655	168094	234595	247860	535956	468538
AT4G33510.1;AT4G33510.2	DHS2 - 3-deoxy-d-arabino-heptulosonate 7-phosphate synthase	0.349901	1.08479	1172.28	22	18	2.96433e+06	2.979e+06	3.70079e+06	3.88954e+06	3.34399e+06	3.60245e+06	3.74975e+06	3.89471e+06	3.15035e+06	3.1948e+06	2.46447e+06	2.42528e+06
AT3G45820.1	unknown protein; Has 1 Blast hits to 1 proteins in 1 species: Archae - 0; Bacteria - 0; Metazoa - 0; Fungi - 0; Plants - 1; Viruses - 0; Other Eukaryotes - 0 (source: NCBI BLink).	0.35037	2.77254	34.62	1	1	5623.4	5700.13	4246.13	2544.16	2915.08	2207.97	3029.71	1384.35	3124.03	5679.67	20637.2	30570.2
AT5G39510.1	VTI11, ATVTI1A, ATVTI11, ZIG, SGR4, VTI1A, ZIG1 - Vesicle transport v-SNARE family protein	0.35052	1.13486	26.2	1	1	12877.7	11255.7	9549.7	7998.39	12952.5	11985.1	15521.2	15488.1	9599.83	14248.3	9529.26	11216.9
AT5G60640.1;AT5G60640.2;AT5G60640.3	ATPDIL1-4, PDI2, ATPDI2, PDIL1-4 - PDI-like 1-4	0.350711	1.36625	607.87	11	11	2.09122e+06	1.94074e+06	1.4618e+06	1.4715e+06	1.80013e+06	2.08577e+06	1.40809e+06	1.4354e+06	1.7207e+06	1.96023e+06	4.50661e+06	3.79432e+06
AT1G47250.1	PAF2 - 20S proteasome alpha subunit F2	0.351114	1.22349	133.9	2	1	34334.6	26703.3	27984.4	26785.6	17083	19636	19999.9	21790.2	31445.7	24088.3	45672.6	43619.1
AT3G11730.1	ATFP8, ATRABD1, RABD1 - Ras-related small GTP-binding family protein	0.351375	1.16924	114.63	3	1	7405.74	10933.7	8861.6	9552.55	9902.67	10512.2	11271	9054.05	10621.9	9002.38	7670.72	1273.55
AT4G28770.2	Tetraspanin family protein	0.35143	1.08148	50.15	1	1	6584.49	6578.43	1721.93	5239.47	8025.83	5272.39	10061.2	11270	2828.82	4530.43	0	2214.09
AT1G73660.1;AT1G18160.1	protein tyrosine kinase family protein	0.351625	1.35045	165.41	4	4	150932	141453	108924	120810	125400	138210	102736	109068	124221	134323	273636	317104
AT5G01500.1	TAAC - thylakoid ATP/ADP carrier	0.351711	2.54136	42.49	2	1	8792.99	23128.6	9368.49	22019.4	4574.15	22487.8	9676.06	18839	5835.24	12379.7	101432	81504.6
AT4G37080.1	Protein of unknown function, DUF547	0.351799	1.16049	22.68	1	1	38777.4	44495.9	56862.9	63947.9	37345.7	33581.5	44835.2	52600.1	43238.4	40144.2	33364.4	22795.8
AT1G11910.1;AT1G62290.1	APA1, ATAPA1 - aspartic proteinase A1	0.352408	1.14456	1560.74	22	21	2.08347e+07	2.11794e+07	1.81144e+07	1.94946e+07	1.6609e+07	1.75927e+07	1.61481e+07	1.61763e+07	2.06608e+07	1.99047e+07	2.98605e+07	2.75293e+07
AT3G26450.1	Polyketide cyclase/dehydrase and lipid transport superfamily protein	0.352781	1.15108	54.79	1	1	12031.9	13494.6	14864.9	23261.1	16296.1	16895.8	16205.5	17594.8	20410.4	21645.3	5068.01	3209.57
AT5G26000.1;AT1G51490.1	TGG1, BGLU38 - thioglucoside glucohydrolase 1	0.352996	1.09717	337.74	7	6	180368	181063	184690	213430	157662	186147	185994	199976	199595	196479	109831	113761
AT2G27030.1;AT2G41110.2	CAM5, ACAM-2 - calmodulin 5	0.353694	1.27427	525.23	6	2	2.58052e+06	2.73843e+06	1.9583e+06	2.29009e+06	1.93258e+06	1.8974e+06	1.72494e+06	1.61207e+06	2.78145e+06	2.62275e+06	3.37471e+06	4.95586e+06
AT2G24820.1	TIC55-II - translocon at the inner envelope membrane of chloroplasts 55-II	0.35714	1.07174	111.52	3	3	66025.4	66382.1	51397	51017.9	82101.5	72112.3	72799.4	71405.7	67701	62666.6	78081.6	64291.9
AT4G35260.1;AT2G17130.1;AT4G35650.1	IDH1, IDH-I - isocitrate dehydrogenase 1	0.357303	1.12182	184.48	4	4	209591	217529	166621	195078	216602	227257	205798	202648	191157	186550	321378	275310
AT1G53700.1	WAG1, PK3AT - WAG 1	0.358041	1.17084	23.25	1	1	2740.32	1936.11	2006.74	1779.46	2136.03	1295.13	1956.95	2482.98	371.588	1488.86	2649.29	1208.7
AT4G04350.1	EMB2369 - tRNA synthetase class I (I, L, M and V) family protein	0.358204	1.20092	27.28	1	1	6205.82	3514.37	17141.9	8427.68	6077.6	10536.8	15637.4	8729.55	5917.52	10976.8	13081	7990.86
AT1G01510.1	AN - NAD(P)-binding Rossmann-fold superfamily protein	0.358254	1.48677	103.05	2	2	155166	106394	63044.3	60377.9	125241	131294	78303.3	75249	102433	115059	274074	308674
AT1G63360.1	Disease resistance protein (CC-NBS-LRR class) family	0.35883	1.22033	22.77	1	1	60294	90064.7	75972.8	125664	43717.9	80708.2	43028.6	55943	66455.7	79116.8	69987.7	75871.6
AT1G75690.1	DnaJ/Hsp40 cysteine-rich domain superfamily protein	0.359172	1.07863	68.38	2	2	174251	132060	227292	220194	231581	236166	218119	209365	211237	250392	212757	215722
AT1G35340.1	ATP-dependent protease La (LON) domain protein	0.360059	1.25591	30.24	1	1	2075.39	2792.58	8893.1	6337.22	4738.06	4331.1	7047.31	5182.53	5590.21	3884.91	376.721	1142.51
AT5G24020.1	MIND, ARC11, ATMIND1 - septum site-determining protein (MIND)	0.360184	1.10487	511.26	10	9	459617	520787	525644	580528	574708	585548	641332	615429	561214	532859	302717	285102
AT2G38230.1;AT2G38210.1;AT3G16050.1	ATPDX1.1, PDX1.1 - pyridoxine biosynthesis 1.1	0.360677	1.06966	1755.58	29	16	3.40148e+06	3.21653e+06	4.83187e+06	4.83844e+06	3.32289e+06	3.22977e+06	4.22887e+06	4.13145e+06	4.46061e+06	4.1018e+06	3.81695e+06	3.69242e+06
AT1G42480.1;AT1G42480.2	unknown protein	0.360719	1.81457	293.29	6	6	146503	171187	107657	101932	154260	138346	93405.3	96189.8	126018	137035	553750	481344
AT4G15420.1	Ubiquitin fusion degradation UFD1 family protein	0.362063	1.17448	103.79	1	1	3178.08	5119.95	6375.18	6999.8	3975.18	4694.56	5297.9	4618.26	2965.23	3180.48	4115.84	5657.25
AT5G64050.1	ATERS, OVA3, ERS - glutamate tRNA synthetase	0.362124	1.17266	23.46	1	1	15763.1	19091.2	16224.1	20810.3	11846.8	16116.4	22901	29399.4	19461.2	16424.6	12684.1	16221.7
AT1G28000.1	Pentatricopeptide repeat (PPR) superfamily protein	0.362263	1.15413	23.28	1	1	41065.6	33552.7	20214.8	24482.9	36668.9	30580.4	34925.5	31332.8	28479.1	27325.4	19818.6	19768.5
AT3G63410.1	APG1, VTE3, IEP37, E37 - S-adenosyl-L-methionine-dependent methyltransferases superfamily protein	0.363825	1.11243	402.75	8	8	829742	733895	624664	686657	875499	922294	1.04296e+06	1.05919e+06	902743	852871	692923	647407
AT1G62640.1	KAS III - 3-ketoacyl-acyl carrier protein synthase III	0.36387	1.0676	50.23	1	1	2382.98	0	6376.46	3662.23	1261.43	1012.16	3174.1	2072.96	1861.79	2240.22	2550.94	1864.76
AT4G33240.3	FAB1A - 1-phosphatidylinositol-4-phosphate 5-kinases;zinc ion binding;1-phosphatidylinositol-3-phosphate 5-kinases	0.364574	3.1012	42.05	1	1	1647.57	1269.88	0	0	217.524	341.506	0	1019.81	965.015	626.782	3544.48	4625.16
AT1G20840.1	TMT1 - tonoplast monosaccharide transporter1	0.364646	1.25182	43.17	1	1	2683.18	7167.83	2255.24	4101.62	5537.85	4535.98	7168.17	6972.94	3240.81	3132.93	4541.24	7843.85
AT5G11720.1	Glycosyl hydrolases family 31 protein	0.365336	1.0741	77.16	2	2	27313.6	28362.6	30275.9	31456.3	22529.2	24890.9	25638.2	26136.7	22055.8	32418.1	25555	21654.2
AT4G04210.1	PUX4 - plant UBX domain containing protein 4	0.366955	1.56654	297.42	6	5	580392	555876	396096	394755	401071	383404	356234	372315	407672	385030	1.51709e+06	1.20947e+06
AT3G27050.1	unknown protein; Has 43 Blast hits to 43 proteins in 17 species: Archae - 0; Bacteria - 0; Metazoa - 0; Fungi - 0; Plants - 40; Viruses - 0; Other Eukaryotes - 3 (source: NCBI BLink).	0.367477	1.06908	120.12	3	3	224588	234505	333074	338079	271573	254872	308339	304850	324547	310009	260845	262541
AT2G48120.1	PAC - pale cress protein (PAC)	0.367906	1.19473	25.34	1	1	6929.35	4101.43	10113	3654.84	5870.44	6652.51	8418.04	6287.54	7992.16	5567.69	1220.93	1752.1
AT2G38440.1	ITB1, SCAR2, DIS3, WAVE4, ATSCAR2 - SCAR homolog 2	0.367982	1.51704	175.77	5	4	65560.3	84306.3	65211.4	68627	70537.4	66744.8	58203	48539.5	58588.9	79435	193860	200028
AT3G18490.1	Eukaryotic aspartyl protease family protein	0.368727	1.05864	256.3	5	5	300243	313113	408397	393690	378171	413815	362281	359469	368414	388960	431303	426442
AT3G22380.2;AT3G22380.1	TIC - time for coffee	0.368892	1.55705	100.16	3	3	88850.1	128193	65821.3	86856.2	72870.9	100822	59620.8	68921.8	92476.9	93377.9	313999	217726
AT5G02850.1	hydroxyproline-rich glycoprotein family protein	0.369707	1.53926	60.44	1	1	4180.55	6131.57	6472.79	8349.35	9260.86	7717.56	5936.8	5029.7	6870.97	5919.72	22330.2	18735
AT4G00120.1	IND1, GT140, IND, EDA33 - basic helix-loop-helix (bHLH) DNA-binding superfamily protein	0.370015	1.11357	21.57	1	1	107354	171594	134747	136856	100304	135364	96604.5	105503	96481.8	100976	178732	127741
AT4G29520.1	unknown protein	0.370491	1.64913	390.44	8	8	192652	198079	144002	145518	207330	232327	130628	130337	190408	184616	502277	708608
AT5G66400.2	RAB18, ATDI8 - Dehydrin family protein	0.371086	54.63	33.9	1	1	0	325.968	0	0	0	0	0	0	0	0	7788.54	10019.1
AT2G45540.2	WD-40 repeat family protein / beige-related	0.372056	1.16288	1103.44	26	24	881808	859447	572140	587310	814021	839368	771191	703700	677155	703478	1.29431e+06	1.14605e+06
AT1G34220.1	Regulator of Vps4 activity in the MVB pathway protein	0.372388	1.48105	1593.66	25	24	4.15157e+06	4.99344e+06	3.11618e+06	3.3486e+06	3.29661e+06	3.25677e+06	2.78203e+06	2.74411e+06	3.65896e+06	3.5657e+06	1.08569e+07	9.21691e+06
AT4G00585.1	unknown protein; Has 47 Blast hits to 47 proteins in 22 species: Archae - 0; Bacteria - 0; Metazoa - 3; Fungi - 7; Plants - 33; Viruses - 0; Other Eukaryotes - 4 (source: NCBI BLink).	0.372485	1.13503	20.41	1	1	17392.7	15507.1	14532.2	10715	21113.7	16432.5	18854.9	19469.9	10869.1	13294.9	8759.09	13060.8
AT4G22150.1	PUX3 - plant UBX domain-containing protein 3	0.372884	1.63231	204.15	4	3	257090	280654	189672	237465	191850	210989	169101	175752	196702	217966	740997	732028
AT3G13290.1	VCR - varicose-related	0.373345	1.12402	549.48	9	5	53480.8	43952.1	42090.3	34593.6	45893.7	52567.9	44643.1	47256.2	40407.4	41852.7	62004.1	70219
AT4G24680.1	MOS1 - modifier of snc1	0.373384	1.68013	51.43	1	1	39555.7	47795.8	25162.7	34555.8	39589.8	37009.4	29263.1	23431.3	37547.9	35121.6	137859	112571
AT2G38020.1;AT2G38020.2	VCL1, MAN, EMB258 - vacuoleless1 (VCL1)	0.373754	1.17863	187.01	3	3	20816.7	20196.6	15954.9	18334.5	22812.1	25553	28354.3	30515.3	29433.3	25791.4	17590.6	14074.3
AT3G58460.2	RBL15 - RHOMBOID-like protein 15	0.37459	1.17219	39.87	1	1	2082.42	1310.23	1258.24	1256.27	2329.54	1867.48	2053.14	3189.5	1427.31	1842.77	1872.18	1459.15
AT2G45740.1;AT1G01820.1	PEX11D - peroxin 11D	0.375142	1.1058	85.48	3	3	69587.1	58330.2	51482.4	51331.3	66903.6	76163.7	77177.6	63941.9	58534	58020.2	41680.2	38681.2
AT3G21220.1;AT1G51660.1	ATMKK5, ATMAP2K_ALPHA, MAP2K_A, MKK5, ATMEK5, MEK5 - MAP kinase kinase 5	0.375693	1.1298	93.84	3	3	169086	87849.9	160703	120320	146477	135869	125668	125560	129609	85116.2	125586	134523
AT1G15690.1;AT1G15690.2	AVP1, ATAVP3, AVP-3, AtVHP1;1 - Inorganic H pyrophosphatase family protein	0.375731	1.14467	824.2	11	11	1.51886e+06	1.53689e+06	766510	823792	1.31012e+06	1.29298e+06	1.85626e+06	1.81155e+06	1.13324e+06	1.17462e+06	1.20073e+06	1.12147e+06
AT1G09430.1	ACLA-3 - ATP-citrate lyase A-3	0.376366	1.03793	620.57	12	6	373926	358863	345537	429730	384215	371493	375628	405072	345486	350327	350468	354047
AT4G15410.1	PUX5 - serine/threonine protein phosphatase 2A 55 kDa regulatory subunit B prime gamma	0.376572	1.37281	508.61	11	10	655258	662354	511582	506278	530263	491569	447021	462405	537244	508034	1.3017e+06	1.35253e+06
AT3G16970.1	Plant self-incompatibility protein S1 family	0.377156	1.08925	23.07	1	1	102940	123392	73034.9	72123.4	106020	131316	103210	115582	96109.2	123989	125668	98607.5
AT5G58040.1	ATFIP1[V], FIPS5, ATFIPS5, FIP1[V] - homolog of yeast FIP1 [V]	0.378051	2.93812	123.61	3	3	26721.9	36080.2	30015.4	25778.6	34643.2	23114.8	12644.8	17316.5	34905.7	28929.8	223176	201177
AT1G12840.1	DET3, ATVHA-C - vacuolar ATP synthase subunit C (VATC) / V-ATPase C subunit / vacuolar proton pump C subunit (DET3)	0.378148	1.0716	584.04	10	10	869254	961664	828829	911205	855994	931830	1.06148e+06	1.05132e+06	796936	799234	712752	579025
AT1G69740.1	HEMB1 - Aldolase superfamily protein	0.378846	1.09785	278.49	5	5	246102	253062	273309	301132	253105	299139	297048	329425	345639	334043	275392	203391
AT1G65010.1;AT3G09980.1;AT4G27595.1	Plant protein of unknown function (DUF827)	0.37898	1.3511	960.92	23	22	1.44216e+06	1.39939e+06	1.22334e+06	1.24876e+06	1.09718e+06	1.11226e+06	1.00745e+06	953148	1.21151e+06	1.2753e+06	3.0603e+06	2.65676e+06
AT4G00630.1	KEA2, ATKEA2 - K+ efflux antiporter 2	0.37921	1.13239	122.59	3	2	13374.5	11260.8	15263.3	19913.3	14847.9	10742.9	20681.9	15172.4	10874.2	18730	4588.57	5370.87
AT5G12040.1	Nitrilase/cyanide hydratase and apolipoprotein N-acyltransferase family protein	0.379464	1.19879	26.1	1	1	6102.56	8569.25	4262.96	7633.61	4164.5	5380.87	5268.06	6131.53	4909.02	888.164	6672.3	6256.04
AT5G46650.1	RING/U-box superfamily protein	0.380746	1.61078	24.44	1	1	7486.35	5365.83	2991.25	6705.59	10097	8113.74	5469.81	4274.84	4119.35	11705.3	18802	21283.9
AT1G60200.1	splicing factor PWI domain-containing protein / RNA recognition motif (RRM)-containing protein	0.380989	1.55042	251.6	5	5	141369	156294	82450.1	86215.4	126728	125210	83776.2	76460.6	116400	140579	365248	331151
AT4G04040.1	MEE51 - Phosphofructokinase family protein	0.381315	1.05762	114.74	2	1	6678	8547.2	7803.12	10435.1	8669.09	10208.8	3329.94	6332.69	16436.9	15673.7	1537.35	6178.96
AT3G52750.1	FTSZ2-2 - Tubulin/FtsZ family protein	0.382759	1.06975	1385.16	20	11	636203	616490	1.03051e+06	1.01013e+06	792640	771593	839512	807330	838907	886349	979310	844973
AT5G59890.1	ADF4, ATADF4 - actin depolymerizing factor 4	0.382858	1.13054	109.36	2	1	5883.67	7247.02	10027	6469.52	6365.89	7462.33	8650.7	7330.95	8781.49	8182.88	2706.58	2785.15
ATCG00500.1	ACCD - acetyl-CoA carboxylase carboxyl transferase subunit beta	0.383084	1.05121	1986.13	37	35	3.67929e+06	3.9486e+06	3.11665e+06	3.41125e+06	3.43463e+06	3.50329e+06	4.13486e+06	4.04136e+06	3.60457e+06	3.82877e+06	3.37675e+06	3.1876e+06
AT5G60840.1	unknown protein; Has 361 Blast hits to 333 proteins in 92 species: Archae - 2; Bacteria - 55; Metazoa - 145; Fungi - 36; Plants - 42; Viruses - 19; Other Eukaryotes - 62 (source: NCBI BLink).	0.38324	1.47643	194.93	4	4	239752	213162	185832	195024	230224	190671	176874	165676	184700	181725	572699	570757
AT1G37130.1	NIA2, B29, NIA2-1, CHL3, NR, NR2, ATNR2 - nitrate reductase 2	0.383496	1.44807	3383.94	71	66	4.22557e+07	3.79099e+07	2.93375e+07	2.49598e+07	3.39167e+07	3.34254e+07	2.76845e+07	2.51867e+07	3.14039e+07	3.1164e+07	7.8043e+07	9.87462e+07
ATCG00820.1	RPS19 - ribosomal protein S19	0.383803	1.07064	62.12	2	2	37869.3	39466	54744.2	56969	42503.8	45852.5	44145.8	47461.3	56515	49204.5	55798.9	43875
AT5G13510.1	Ribosomal protein L10 family protein	0.384045	1.09939	179.48	4	4	253840	252240	392144	382582	314894	323160	324998	330303	303109	290980	266001	229994
AT5G60860.1;AT1G28550.1;AT2G33870.1;AT4G18800.1;AT5G45750.1	AtRABA1f, RABA1f - RAB GTPase homolog A1F	0.384052	1.17596	273.25	6	1	20417.9	14740.3	11592.1	9892.39	21034.4	19093.8	20451.6	14963.1	13159.9	10510.4	10955.7	12250.5
AT1G66410.1;AT1G66410.2;AT2G27030.2	CAM4, ACAM-4 - calmodulin 4	0.38548	1.34197	560.39	7	3	2.24571e+06	2.28788e+06	1.80069e+06	2.13446e+06	2.04487e+06	1.93229e+06	1.37307e+06	1.51688e+06	2.46311e+06	2.42017e+06	4.84814e+06	4.08069e+06
AT1G16920.1	RAB11, ATRABA1B, RABA1b - RAB GTPase homolog A1B	0.385721	1.14419	237.93	5	1	4611.98	7552.16	4385.54	3973.97	6952.94	6358.88	9623.83	5949.54	4741.25	5798.28	5331.21	7270.19
AT1G77590.1;AT2G04350.1	LACS9 - long chain acyl-CoA synthetase 9	0.38644	1.1528	121.29	3	3	32110.5	28020.1	20180.6	19572	34040.5	32499	41939.8	41303.4	31279.7	30986.4	25642.3	20700.4
[truncated: 882 more rows]
