# Supplementary material for: Sustained mitogen-activated protein kinase activation reprograms defense metabolism and phosphoprotein profile in Arabidopsis thaliana
Source: Front Plant Sci. 2014 Oct 20;5:554. doi: 10.3389/fpls.2014.00554 (PMC4202796; doi:10.3389/fpls.2014.00554)
Supplement: Supplementary file 3 [file Presentation3.ZIP › SUPPTAB_S13 Differentially regulated proteins eight hours after DEX treatment and PAPE enrichment.xlsx]

## Sheet: upregulated in DD (active MKK5)
Table S13A. Differentially up-regulated proteins eight hours after DEX treatment and PAPE enrichment (*proteins in light grey fonts lack SP/TP motifs and are NOT MAPK substrates)										Normalized abundance
	p, p-value/f, fold/conf, confidence/quant, quantitation									DD						KR
Protein code	Description	Anova (p)	Max f change	Conf score	SP-Motif	TP-Motif	Peptide count	Peptides used for quant	Additional accession	replicate 1	replicate 2	replicate 3	replicate 4	replicate 5	replicate 6	replicate 1	replicate 2	replicate 3	replicate 4	replicate 5	replicate 6
AT1G21130.1	O-methyltransferase family protein	6.25997e-09	24.1853	260.02	1	3	4	4	AT1G21110.1;AT1G21100.1;AT1G21130.2	98427	102755	217044	139579	194138	118847	4892.93	5834.61	3698.93	6717.56	8247.41	6613.42
AT2G41100.1	TCH3, ATCAL4 - Calcium-binding EF hand family protein	4.51941e-08	6.73074	70.11	1	0	2	2		17835.4	30539.2	17912.7	24980.7	22350.8	20353.6	3287.33	3254.3	3408.8	3529.01	2071.31	4353.8
AT4G22690.1	CYP706A1 - cytochrome P450, family 706, subfamily A, polypeptide 1	8.65102e-08	4.92472	436.01	4	1	8	8		189584	151987	222542	262885	324233	195674	46302.9	47695.6	40322.8	52289.1	42493.6	44394.9
AT2G02010.1	GAD4 - glutamate decarboxylase 4	1.68357e-07	4.6525	364.55	0	2	5	4	AT1G65960.1;AT5G17330.1;AT3G17720.1	173433	156289	213661	167512	179890	188074	47436.6	40725.9	38329.1	49606.5	23072.7	32717.3
AT5G05730.1	ASA1, TRP5, AMT1, WEI2, JDL1 - anthranilate synthase alpha subunit 1	5.09763e-07	4.21016	191.2	3	1	4	4	AT3G55870.1;AT5G05730.2	175656	127191	195475	211968	206579	158395	48358.4	52235.5	39069.9	53155.8	32331	30246.6
AT5G51070.1	ERD1, CLPD, SAG15 - Clp ATPase	9.83739e-07	4.5457	2010.67	3	2	28	26		1.47359e+06	1.4132e+06	2.83836e+06	2.72719e+06	2.8567e+06	2.48376e+06	444870	545415	462523	544384	528095	508959
AT1G80840.1	WRKY40, ATWRKY40 - WRKY DNA-binding protein 40	1.21143e-06	12.8855	64.51	4	1	1	1		12852.4	9090.09	15889.2	8362.33	12862.5	12457.1	1186.53	833.753	530.915	323.776	1079.3	1595.66
AT1G60740.1	Thioredoxin superfamily protein	1.58055e-06	8.59354	92.03	0	1	2	2	AT1G65970.1	38913	31733.5	71795.3	52898.7	46622.5	41050.1	8367.78	7595.32	2877.98	3764.12	6852.27	3475.75
AT2G32240.1	unknown protein	3.08254e-06	5.11164	1211.01	1	1	24	21		965886	993742	549242	471542	448468	445101	158044	145520	121206	120036	114998	98070.8
AT4G02940.1	oxidoreductase, 2OG-Fe(II) oxygenase family protein	3.24404e-06	9.09135	138.73	4	2	3	3		14771.6	37550.8	22859.1	19642.8	28123.3	15700.9	1692.2	1678.88	5664.32	1544.6	2169.11	2501.5
AT3G26830.1	PAD3, CYP71B15 - Cytochrome P450 superfamily protein	3.64778e-06	9.7224	94.72	1	1	2	2		19044.1	20017.4	52553.4	60853.4	52974.3	46941.4	5106.37	6205.37	2782.88	4238.58	3958.83	3666.98
AT2G38470.1	WRKY33, ATWRKY33 - WRKY DNA-binding protein 33	3.83457e-06	9.52882	469.3	5	0	5	5		1.57123e+06	1.70957e+06	719950	524311	548363	764005	100196	128555	124891	106381	59892.4	92691.9
AT5G24110.1	WRKY30, ATWRKY30 - WRKY DNA-binding protein 30	5.36526e-06	9.47129	267.18	3	1	4	4		784623	677385	302039	233573	244659	215570	55721.4	45181.7	36009.3	43935.6	39179.8	39477.5
AT1G02930.1	ATGSTF6, GST1, ERD11, ATGSTF3, GSTF6, ATGST1 - glutathione S-transferase 6	6.15699e-06	16.7249	419.46	0	1	6	2		302589	393806	147857	74641.6	135193	71624.3	11647.6	11695.1	13176.9	11238.4	13064.8	6484.78
AT4G32285.1	ENTH/ANTH/VHS superfamily protein	9.90814e-06	6.46462	111.83	3	3	2	2		29093.3	26052.3	33235	45698.1	53674.4	27907.3	7756.25	10200	5620.01	3259.95	3310.74	3213.18
AT1G28280.1	VQ motif-containing protein	1.33327e-05	10.9333	310.68	8	4	4	4		1.30182e+06	1.32314e+06	555318	341783	514724	303422	57972	65182.3	75856.7	101881	48703.9	47374.8
AT5G37600.1	ATGSR1, GLN1;1, GSR 1, ATGLN1;1 - glutamine synthase clone R1	1.41024e-05	3.30157	93.69	0	1	3	3		24729.3	26075.1	41885.3	41160.8	48488.7	41348.8	11963	10877	14743.2	7494.56	9493.12	13181.1
AT3G49620.1	DIN11 - 2-oxoglutarate (2OG) and Fe(II)-dependent oxygenase superfamily protein	2.5726e-05	176.49	33.54	3	1	1	1		9716.48	18380.7	3721.62	9236.12	9748.68	7522.54	314.165	10.6883	0	0	0.139203	5.48655
AT1G70770.1	Protein of unknown function DUF2359, transmembrane	2.86639e-05	4.90324	133.93	2	0	4	4	AT1G23170.2	123006	107320	62228	42612.6	62848	55727.6	11785	20239	19891.2	18508.6	13491.6	8624.01
AT2G26560.1	PLP2, PLA IIA, PLA2A - phospholipase A 2A	3.51806e-05	3.40226	714.53	3	1	10	10		431663	446467	779928	910756	978853	901965	186146	215679	178445	215392	294547	217638
AT1G55450.1	S-adenosyl-L-methionine-dependent methyltransferases superfamily protein	6.41558e-05	4.79731	235	1	2	4	4	AT3G54150.1	48474.7	59440.5	51505.4	161011	123480	100422	25162.9	20497	13369.3	20578.8	14596.3	19261.8
AT1G02920.1	ATGSTF7, GST11, ATGSTF8, GSTF7, ATGST11 - glutathione S-transferase 7	7.43424e-05	8.90604	344.8	0	1	6	2		87775.6	105142	83341.1	71539	68196.1	40480.7	6722.95	8365.16	5688.88	15549.6	13441.8	1486.2
AT1G59870.1	PEN3, PDR8, ATPDR8, ABCG36, ATABCG36 - ABC-2 and Plant PDR ABC-type transporter family protein	8.24883e-05	3.30211	937.19	3	2	17	13	AT3G16340.2;AT3G16340.1;AT1G15210.1;AT1G66950.1	408858	398232	1.03522e+06	747511	937267	795181	219655	246168	166920	221417	244077	210705
AT4G38710.1	glycine-rich protein	0.000107995	12.0681	70.84	3	0	1	1		131894	127528	45144.9	51677.2	37718.9	13785.7	7818.99	4836.99	4840.5	8361.15	3812.91	4116.8
AT4G04330.1	Chaperonin-like RbcX protein	0.000155503	3.1466	57.09	1	0	1	1		67351.9	74097.5	174871	140093	160231	95180.2	45388.8	40707.7	28019.2	29370.3	39238.9	43495.4
AT5G49570.1	AtPNG1, PNG1 - peptide-N-glycanase 1	0.000163144	2.61972	61.99	0	1	1	1		32032.6	47403.3	60929.2	53308.1	62927.8	32151.8	12954.3	13617.8	24032.3	23146.9	19483.7	16987.7
AT1G62020.1	Coatomer, alpha subunit	0.000203556	3.76085	96.83	8	8	2	1		26486	20024.2	12774.9	26036.7	17687.7	12683	2719.85	7920.97	7417.46	3848.23	6226.15	2629.7
AT5G12930.1	unknown protein; Has 1807 Blast hits to 1807 proteins in 277 species: Archae - 0; Bacteria - 0; Metazoa - 736; Fungi - 347; Plants - 385; Viruses - 0; Other Eukaryotes - 339 (source: NCBI BLink).	0.000232194	36.5789	29.89	5	2	1	1		79584.8	58223.2	8656.34	15085.5	9342.61	18104.1	1054.91	1732.44	51.5919	1552.16	523.67	252.041
AT1G62300.1	WRKY6, ATWRKY6 - WRKY family transcription factor	0.000299317	10.7551	279.28	3	1	3	3		779764	689363	113086	149206	147004	186103	25785.5	27996.6	14546.6	30384.6	68752	24491.7
AT3G55760.1	unknown protein	0.000324312	2.49229	129.25	0	4	2	2		95023	100499	122320	66214.1	54988.9	103047	32424.9	23189.4	35723.7	31157.4	55326	39686.5
AT2G35130.2	Tetratricopeptide repeat (TPR)-like superfamily protein	0.000335659	2.61876	22.7	2	0	1	1		22171.7	11215.7	12394.6	13975.8	14428.6	14461	2893.62	7476.4	6020.77	8251.89	5274.34	3933.92
AT1G05520.1	Sec23/Sec24 protein transport family protein	0.000408156	2.76323	20.18	3	0	1	1		50335.2	47280.4	47009.2	26478.8	37700.3	25468.5	20417.8	19091.4	9926.56	11112.9	7920.77	16312.7
AT5G63490.1	CBS / octicosapeptide/Phox/Bemp1 (PB1) domains-containing protein	0.000450464	5.28395	80.04	3	2	1	1		3867.44	17804.7	6686.2	5008.77	12107.3	4479.33	879.39	1182.9	3544.89	1429.14	1210.2	1207.34
AT2G41430.1	ERD15, LSR1, CID1 - dehydration-induced protein (ERD15)	0.000568829	3.48736	200.79	2	0	3	3	AT2G41430.3	1.57769e+06	1.49862e+06	798539	657235	727773	477429	445369	200790	310595	316989	180368	191055
AT5G18490.1	Plant protein of unknown function (DUF946)	0.000663358	Infinity	33.56	1	0	1	1		0	3924.3	580.38	969.879	435.994	1094.33	0	0	0	0	0	0
AT5G22060.1	ATJ2, J2 - DNAJ homologue 2	0.000668333	7.54557	122.84	1	0	3	1	AT3G44110.2	74997.7	65859.7	19246.9	12852.1	12247.4	24797.2	2917.55	2728.38	8634	7047.16	2656.58	3847.36
AT5G20190.1	Tetratricopeptide repeat (TPR)-like superfamily protein	0.000742582	2.73496	247.95	5	1	5	5		286166	293101	140688	161203	146826	120015	48076.8	73580.5	111720	82679.7	52127.6	51565.2
AT1G29150.1	ATS9, RPN6 - non-ATPase subunit 9	0.000743272	2.0902	195.85	1	0	2	2		115096	137273	124559	113077	152621	83771.3	79335.4	41172.2	63199.8	81404.7	39767.2	42645.9
AT2G24200.1	Cytosol aminopeptidase family protein	0.000768401	2.4066	50.46	2	2	1	1		27635.4	40871.5	35801.8	30604.4	37933.8	20944	14487.6	12210.2	5853.89	17513.2	14507.9	15951.8
AT2G20950.1	Arabidopsis phospholipase-like protein (PEARLI 4) family	0.000782563	5.08366	85.96	9	5	3	2	AT2G20950.2	743866	869950	233087	286640	314938	408169	33081	58506.5	155841	199809	68806.2	45883.8
AT4G38550.1	Arabidopsis phospholipase-like protein (PEARLI 4) family	0.0008397	4.57631	1939.96	16	9	33	32		8.78065e+06	9.06309e+06	2.97667e+06	2.23736e+06	2.71003e+06	3.10471e+06	851658	797229	1.63743e+06	1.61573e+06	763505	643574
AT3G26910.1	hydroxyproline-rich glycoprotein family protein	0.00092826	3.33797	41.29	9	4	1	1	AT3G26910.2	23665.4	21986.2	13498.3	10345.4	12184.4	18115	2996.71	2356.43	7030.04	4207	10841.9	2464.75
AT2G21160.1	Translocon-associated protein (TRAP), alpha subunit	0.000950973	2.97899	113.88	1	0	2	2	AT2G21160.2	71374	64787	69930.9	52086.1	53310.6	24538.9	8412.37	25842.2	15268.5	27135.3	19588.1	16552.7
AT2G40000.1	HSPRO2, ATHSPRO2 - ortholog of sugar beet HS1 PRO-1 2	0.000979281	7.4019	88.04	3	0	2	2		4431.27	6235.66	25137.9	29462.5	34732.1	15851.8	2506.13	1841.21	1144.41	2623.9	4167.41	3368.49
AT5G04020.1	calmodulin binding	0.000981071	3.32481	72.32	4	6	2	2		121820	124707	343858	282519	278502	419973	102895	103721	57730.7	64716.5	53334.4	90225
AT1G51805.1	Leucine-rich repeat protein kinase family protein	0.00102789	5.32238	20.51	4	4	1	1		26157.1	37161.9	48342	37137.7	22186.8	46990.9	13051.2	6528.79	5432.23	4338.93	10768.6	834.924
AT4G34390.1	XLG2 - extra-large GTP-binding protein 2	0.00108267	6.10592	81.6	5	0	1	1		43205.5	32023.5	7443.82	9434.47	17534.7	10189.2	3306.41	2503.36	7637.82	1965.55	1126.45	3085.82
AT1G20010.1	TUB5 - tubulin beta-5 chain	0.00115605	2.68059	150.59	1	1	3	1		21717.4	39493.2	19971.9	27642.7	33316.8	28252.6	5800.33	11892.7	14317.7	19253.5	6960.58	5341.16
AT1G26380.1	FAD-binding Berberine family protein	0.00117929	3.92764	30.19	1	1	1	1		7782.35	8346.68	9214.76	13392	5747.22	3778.19	637.993	3277.98	1038.64	1462.98	2682.1	3187.88
AT5G13560.1	unknown protein	0.00119042	2.90107	304.45	6	1	5	5		566758	494072	214254	173471	212675	274450	93928.2	75705.4	136640	130176	125915	104864
AT4G29610.1	Cytidine/deoxycytidylate deaminase family protein	0.00120766	18.5461	21.57	0	1	1	1		44565.1	100141	6569.9	7251.13	6745.94	7745.83	780.969	1402.76	2040.97	1820.78	2566.08	717.537
AT1G05010.1	EFE, ACO4, EAT1 - ethylene-forming enzyme	0.0012723	2.16203	42.97	0	0	1	1		11666.5	13103.5	12632.2	12297.7	17072.9	19495.6	3607.42	9319.77	4918.32	5578.96	10609.3	5867.83
AT4G17720.1	RNA-binding (RRM/RBD/RNP motifs) family protein	0.00127976	3.07224	131.16	5	0	6	4	AT5G46870.1	74541.8	66692.2	60109.5	27801	27357.5	41188	21582.2	13391.7	17277.8	18225.7	6799.6	19620
AT4G20890.1	TUB9 - tubulin beta-9 chain	0.00128028	3.69565	300.24	1	0	4	2	AT5G44340.1;AT2G29550.1;AT1G75780.1	150149	197935	164336	284280	130101	158951	11711.5	105108	77201.1	44015.9	28010.2	27745.1
AT4G02520.1	ATGSTF2, ATPM24.1, ATPM24, GST2, GSTF2 - glutathione S-transferase PHI 2	0.00129251	2.79466	235.91	0	1	3	3	AT2G02930.1	238823	296762	224007	135535	142890	87057.4	37228.7	59428	70143.5	75726.6	86585.2	73467.9
AT4G12780.1	Chaperone DnaJ-domain superfamily protein	0.0013091	2.02138	247.43	7	2	4	1		82402.7	86931.1	59854.2	60041	64129	43427.1	18745.9	43798.5	34348.2	40623	31473.3	27304.9
AT1G13960.1	WRKY4 - WRKY DNA-binding protein 4	0.00132892	3.44851	26.71	6	1	1	1		8523.62	6904.86	8066.59	4147.24	3475.66	3310.89	1654.73	2109	1523.42	2404.06	511.891	1780.6
AT3G08870.1	Concanavalin A-like lectin protein kinase family protein	0.00147483	2.62932	26.19	2	2	1	1		42125.6	56070.8	46042.4	72178	49729	45765.9	12188.3	50489.6	19865.3	11798	9008.15	15279
AT2G26530.1	AR781 - Protein of unknown function (DUF1645)	0.00167499	6.09783	203.3	7	2	4	4	AT2G26530.2	288251	273680	76028.9	48618.2	55427.9	66580.3	22834.3	24325.7	10167.3	15310.4	38423.4	21541.3
AT1G20200.1	EMB2719, HAP15 - PAM domain (PCI/PINT associated module) protein	0.00185411	2.17505	261.14	0	1	5	4	AT1G75990.1	259428	263526	229266	192743	284424	106640	91123.9	104788	113330	138846	100400	65765.2
AT5G22780.1	Adaptor protein complex AP-2, alpha subunit	0.00206202	2.37116	133.08	7	3	2	2		68288	84589.1	155241	131555	159466	74346.7	68124.2	38883.7	41921.1	64938.1	28688.8	41476.1
AT3G10420.2	SPD1 - P-loop containing nucleoside triphosphate hydrolases superfamily protein	0.00208865	6.88714	64.78	9	1	1	1	AT3G10420.1	24441	21582.7	10432	4515.19	5756.37	4322.22	347.217	729.562	3629.63	1811.57	2575.53	1222.75
AT3G04580.1	EIN4 - Signal transduction histidine kinase, hybrid-type, ethylene sensor	0.00213518	2.15971	24.35	2	2	1	1		224751	176522	162887	91293	123708	101188	50027.7	60433.9	77509.4	108508	53913	57232.3
AT2G30770.1	CYP71A13 - cytochrome P450, family 71, subfamily A, polypeptide 13	0.00225718	3.42589	108.99	2	0	2	2	AT1G11610.1	16284.8	14670.9	55383	31033.6	41451.6	19249.3	5783.85	7786.95	5548.45	6261.02	21238.6	5359.82
AT5G52310.1	COR78, LTI78, RD29A, LTI140 - low-temperature-responsive protein 78 (LTI78) / desiccation-responsive protein 29A (RD29A)	0.00233598	3.19195	749.01	9	3	12	12		1.60615e+07	1.70014e+07	5.17102e+06	7.13589e+06	5.64721e+06	6.16162e+06	1.874e+06	2.14772e+06	3.99376e+06	5.21469e+06	2.39182e+06	2.29142e+06
AT5G15570.1	Bromodomain transcription factor	0.00239271	3.08278	25.81	0	0	1	1		9899.5	12693.8	7478.81	12575.7	8516.57	3408.92	1860.76	5457.61	3021.85	1580.78	1792.23	3989.44
AT2G21390.1	Coatomer, alpha subunit	0.00241542	2.3398	384.81	6	6	6	5		4.72017e+06	4.08983e+06	2.39429e+06	1.97719e+06	2.67499e+06	2.41543e+06	1.22154e+06	1.15301e+06	1.80137e+06	2.02632e+06	908691	698231
AT5G22950.1	VPS24.1 - SNF7 family protein	0.00248816	3.2889	110.22	0	0	2	2		384535	427365	192029	125779	185464	121131	59023.9	46432.6	104704	131763	49866.6	44922
AT2G31660.1	SAD2, URM9 - ARM repeat superfamily protein	0.00251704	2.14772	143.91	7	3	2	1		179074	228268	91940	115649	148431	96833	55032	53133.8	101896	48264.3	77668	64519.6
AT4G31580.1	SRZ-22, SRZ22, RSZP22, RSZ22, At-RSZ22 - serine/arginine-rich 22	0.00261064	9.71563	45.6	6	1	1	1		20488.1	19707.2	3132.05	4799.21	6681.24	1452.61	1317.17	1083.38	361.638	1917.18	299.247	812.093
AT3G59020.1	ARM repeat superfamily protein	0.0026129	2.94668	267.01	7	2	4	3		1.20143e+06	1.40592e+06	592650	488260	507290	343783	224297	224779	323678	347835	219866	200033
AT1G67090.1	RBCS1A - ribulose bisphosphate carboxylase small chain 1A	0.00267712	2.24583	285.07	2	0	3	3	AT1G67090.2;AT5G38420.1;AT5G38410.1	487509	535667	688521	794788	616805	350558	111250	388439	280073	326150	217241	223649
AT1G10630.1	ATARFA1F, ARFA1F - ADP-ribosylation factor A1F	0.00290334	2.17866	211.16	0	0	2	2	AT1G23490.1	317953	289764	719765	620236	712242	566753	275337	249986	324667	235317	169111	226635
AT3G13300.1	VCS - Transducin/WD40 repeat-like superfamily protein	0.00294832	2.87388	75.04	7	7	2	1		21577	14127.6	12524.2	23175.1	23531.8	14462.1	2283.78	2192.89	6475.31	10104.9	8401.55	8607.83
AT3G13430.1	RING/U-box superfamily protein	0.003062	5.071	54.24	1	2	1	1		40638.1	20016.6	11342.3	5834.16	11327.2	4362.67	4035.08	4574.65	2523.63	1913.92	2999.46	2395.59
AT1G31930.1	XLG3 - extra-large GTP-binding protein 3	0.00346006	5.02091	79.1	8	3	2	2		121181	109542	26968.3	20812.1	19701.3	31394.3	9793.71	6783.71	13152.9	12798.6	13620.2	9496.13
AT5G54810.1	TSB1, TRPB, TRP2, ATTSB1 - tryptophan synthase beta-subunit 1	0.00346664	3.07851	174.97	2	1	2	2		116569	145076	126877	127052	82627	29974	22821.4	36555.4	19926.9	44061.3	35462.3	45224.1
AT3G15730.1	PLDALPHA1, PLD - phospholipase D alpha 1	0.00347116	2.81422	255.08	2	3	5	5	AT1G52570.1	289167	293909	210461	148099	143007	140280	68384.5	66249.5	89396.5	144792	21543.4	44895.9
AT4G30530.1	Class I glutamine amidotransferase-like superfamily protein	0.00365305	4.55414	51.78	0	1	1	1		23738.3	16979.1	5182.52	7974.98	9374.38	6003.41	1162.35	3579.71	3359.95	5402.45	513.666	1188.4
AT3G63380.1	ATPase E1-E2 type family protein / haloacid dehalogenase-like hydrolase family protein	0.00369244	2.04456	22.66	4	4	2	2		56563.7	68164.6	58976.8	35808.2	47192.5	37002.7	18603.9	23949	34629.4	40944.4	14920.4	15497.5
AT2G42730.1	F-box family protein	0.00381946	4.08049	26.92	3	0	1	1		14623.9	9079.16	13266.4	37384.5	41474.3	14798.6	5184.83	12712.1	5145.22	1936.86	1737.63	5295.87
AT1G76970.1	Target of Myb protein 1	0.00395182	2.88876	58.17	2	2	2	2		267774	242100	102981	66619.6	107442	135809	41217.1	44860.1	80853.9	81869.6	33908.1	36710.3
AT2G45540.1	WD-40 repeat family protein / beige-related	0.00402881	3.94578	403.14	16	7	5	5	AT2G45540.2	570864	518973	158893	101912	204089	170929	49537.9	49016.1	98733.2	144733	46908.1	48415
AT3G56410.1	Protein of unknown function (DUF3133)	0.00410314	5.29952	278.92	17	3	5	5		301905	274553	47491.5	47178.6	64387.3	82388.1	45779.7	17718.8	26526.5	31821.5	14991.4	17497.4
AT2G33540.1	CPL3, ATCPL3 - C-terminal domain phosphatase-like 3	0.00414443	2.33505	45.5	2	5	1	1		157571	127833	91840.3	62353.7	112906	67056.4	35178.5	35380.7	55792.5	86115	26584.7	26278.8
AT3G27800.1	unknown protein	0.00425931	2.323	22.98	0	0	1	1		363308	477281	156845	379918	341344	218205	149344	178897	205155	74899.4	123976	101523
AT3G08530.1	Clathrin, heavy chain	0.00427141	3.21678	266.76	8	5	4	2		69817.5	81497.4	321875	196839	307711	173197	61828.4	45586.6	50453.8	75078.9	76209.9	48633.5
AT2G39930.1	ISA1, ATISA1 - isoamylase 1	0.00427902	2.24431	54.98	6	2	1	1		18385.2	18691.1	32345.3	23133	25904.2	12472.6	7392.33	8000.79	5142.82	19799.4	11373.9	6630.12
AT5G58310.1	ATMES18, MES18 - methyl esterase 18	0.00428226	2.00175	21.16	2	0	1	1		117890	130072	204255	120321	165018	148652	75556.1	29612.1	111508	85334.2	76584.3	64124
AT5G24690.1	Protein of unknown function (DUF3411)	0.00433128	2.61847	85.16	3	0	2	2		85859.6	89580	45361.7	41035.8	52366.3	30350.8	33277.6	13938	27791.7	32445.2	10872.1	13261.7
AT4G31480.1	Coatomer, beta subunit	0.00436153	2.40765	190.19	5	2	3	3	AT4G31490.1	63626.4	46738.6	109396	85681.2	113104	62364.5	27769	37466.8	34889.2	65756.6	15074.9	18786.4
AT5G16715.1	EMB2247 - ATP binding;valine-tRNA ligases;aminoacyl-tRNA ligases;nucleotide binding;ATP binding;aminoacyl-tRNA ligases	0.00472946	2.32863	38.17	10	1	1	1		48315.5	73069.8	22266.8	26308.5	31185.6	25655.2	20519.4	13097.1	22780.3	13269.2	11615.7	16115
AT3G49601.1	unknown protein	0.00474767	3.39688	109.24	0	0	2	2		198141	175502	67371.4	68218.2	52050.4	51854.3	26329.6	23591.2	41504.2	57543.2	14934.7	16596.9
AT2G01190.1	Octicosapeptide/Phox/Bem1p family protein	0.0048184	3.29812	71.78	6	1	1	1		293542	246195	138743	75757.9	71880.1	132372	60150.9	39107.2	71621.2	63296.5	17229.9	39211.5
AT1G37130.1	NIA2, B29, NIA2-1, CHL3, NR, NR2, ATNR2 - nitrate reductase 2	0.00498568	3.43256	1112.99	2	7	25	24		5.22463e+07	4.787e+07	1.73453e+07	1.13925e+07	1.54926e+07	1.67442e+07	6.41889e+06	5.52925e+06	1.08507e+07	1.42548e+07	4.43092e+06	5.44565e+06
AT4G08630.1	unknown protein	0.00522668	2.42721	34.78	7	6	1	1		208904	242186	143624	97840.2	118974	64181.4	38255.5	49798.9	66344.5	88389.5	54010.1	63989.9
AT3G51160.1	MUR1, MUR_1, GMD2 - NAD(P)-binding Rossmann-fold superfamily protein	0.00527023	2.29674	99.84	2	2	1	1		35885.3	35144.9	20178.8	22717.6	17414.7	24371.7	16727.1	16931.2	5517.79	10761.6	4719.42	13140.2
AT5G61790.1	CNX1, ATCNX1 - calnexin 1	0.00532834	2.73783	568.22	2	1	9	5		4.10456e+06	3.62331e+06	1.96703e+06	1.19367e+06	1.623e+06	1.2239e+06	660227	708204	1.07262e+06	1.37595e+06	729850	470069
AT1G79340.1	AtMC4, MC4 - metacaspase 4	0.00536266	2.11167	49.48	1	1	1	1	AT1G79330.1	13297.4	12063.7	14799.3	17907.2	13265.5	6380.33	6789.57	2822.6	8939.3	6807.65	5695.91	5746.9
AT1G15520.1	PDR12, ATPDR12, ABCG40, ATABCG40 - pleiotropic drug resistance 12	0.00554102	18.4914	222.62	2	2	4	1		411.65	732.506	1457.2	1889.15	3817.6	4959.18	297.979	33.1665	220.1	0	129.919	36.3212
AT3G15980.1	Coatomer, beta' subunit	0.00572055	3.19513	209.59	1	1	3	1	AT3G15980.5	916573	955727	323310	271452	313353	289310	87130.2	137888	227555	295050	128424	84703.7
AT4G35800.1	NRPB1, RPB1, RNA_POL_II_LSRNA_POL_II_LS, RNA_POL_II_LS - RNA polymerase II large subunit	0.00574344	7.30929	38.47	82	9	1	1		86853.5	63204.2	9280.85	11410.6	11846.8	14772.5	1159.77	4195.9	9508.68	7547.26	3135.41	1455.4
AT1G22920.1	CSN5A, JAB1, AJH1 - COP9 signalosome 5A	0.00580162	3.12471	63.63	1	0	2	1	AT1G22920.2	30455.2	31999.8	36748.1	29492.5	28177.8	10247.2	3484.5	19776.6	3119.29	17314.7	3347.07	6441.49
AT1G55860.1	UPL1 - ubiquitin-protein ligase 1	0.00580999	2.24772	187.59	18	6	3	2		91407.4	98778.3	52361.5	68935.3	69772.2	72082.7	29060.9	25022.3	47205.3	56009.3	10190.7	34199.6
AT4G24190.1	SHD, HSP90.7, AtHsp90.7, AtHsp90-7 - Chaperone protein htpG family protein	0.00591148	2.3075	383.89	3	1	6	5		1.91225e+06	1.70481e+06	943611	679275	840588	755733	436672	423155	556909	884693	320144	341055
AT5G04420.1	Galactose oxidase/kelch repeat superfamily protein	0.00592184	2.46	117.66	1	2	2	2		240618	287368	189922	140969	153054	76232.7	65395.8	43635.7	100798	126317	58084.4	48111
AT1G59710.1	Protein of unknown function (DUF569)	0.00592709	2.47291	308.27	4	1	3	3		586701	662494	238155	253940	224745	248877	103342	139090	188887	237331	113294	113727
AT5G22640.1	emb1211 - MORN (Membrane Occupation and Recognition Nexus) repeat-containing protein	0.0060899	2.05558	26.07	2	5	1	1		28556	29879.7	38808.8	30087.5	50799.2	29036.6	25954	14877.3	12562	29154.4	7399.43	10835.8
AT3G27530.1	GC6, MAG4 - golgin candidate 6	0.00612145	2.29678	233.54	3	5	3	3		1.27296e+06	1.24818e+06	651208	477799	602036	469960	279172	316563	426803	549640	246613	237192
AT1G69200.1	FLN2 - fructokinase-like 2	0.00627	3.2325	111.68	0	1	3	3		878193	759019	141689	291949	385487	304434	120386	183605	153672	184513	120220	91670
AT3G01780.1	TPLATE - ARM repeat superfamily protein	0.00645731	2.49633	86.85	5	2	1	1		47484.8	64372.3	32724	39147.6	50572.2	23698.1	16612.9	21381	32168.4	15190.3	13032.1	4966.59
AT1G44910.1	ATPRP40A, PRP40A - pre-mRNA-processing protein 40A	0.00649968	3.28172	253.2	5	7	4	4		412399	532274	131816	138128	156538	137961	54414.7	43704.3	129324	128530	54197.1	49684.9
AT1G30630.1	Coatomer epsilon subunit	0.00667387	2.36005	30.06	1	1	1	1		21106.8	35944.8	55055.8	38132.4	44377	24676.4	9990.15	5443.04	22593.5	23053.9	16190.2	15648
AT1G53165.1	ATMAP4K ALPHA1 - Protein kinase superfamily protein	0.00694809	2.48033	54.4	5	2	1	1		85557	86266.6	59282.7	32982.6	35821.9	27810.7	12033.3	22084.6	27409.5	34412.8	15692.1	20496.1
AT3G11130.1	Clathrin, heavy chain	0.00696744	2.3328	199.52	6	5	3	1		44705.9	59124.2	49060.4	95987.4	101168	91425.2	34690.6	18472.7	56351.3	45262.3	13510.4	20957.3
AT2G06530.1	VPS2.1 - SNF7 family protein	0.00704629	2.11846	39.25	0	1	1	1		33312.7	25582.8	14470.5	12641.4	18412.5	23044.4	10922.2	6798.24	16366.5	11627	4987.57	9467.07
AT1G07990.1	SIT4 phosphatase-associated family protein	0.00735139	2.29034	38.96	6	1	1	1		147954	127054	92580.1	46337.9	62550.8	86592.2	41787.9	27244.9	58955.1	57715.3	20479.8	39662.8
AT1G29400.1	AML5, ML5 - MEI2-like protein 5	0.00739622	6.44009	66.29	10	2	2	2		52728.2	51355.4	7901.94	5977.52	7890.91	14597.9	2283.65	2270.53	5569.64	6692.54	3995.93	996.711
AT4G37250.1	Leucine-rich repeat protein kinase family protein	0.00775182	8.16772	23.04	10	3	1	1		106319	27142.5	15944.7	9450.58	16170.9	3975.48	1231.06	3570.73	8228.6	5044.94	1810.67	2029.96
AT1G09070.1	SRC2, (AT)SRC2 - soybean gene regulated by cold-2	0.00779584	4.3874	27.93	0	0	1	1		9282.49	7815.57	1834.75	3736.8	4308.12	4448.83	956.81	1371.89	3014.31	1315.59	102.81	401.502
AT2G46020.1	CHR2, ATBRM, BRM, CHA2 - transcription regulatory protein SNF2, putative	0.00782725	2.624	35.83	18	6	1	1		6915.52	2464.21	1731.79	1856.7	3316.82	1885.64	1044.62	1546.29	1709.45	1220.46	785.739	618.238
AT5G03690.1	Aldolase superfamily protein	0.00787079	3.71908	26.92	0	3	1	1		75752.9	220692	24087.1	105414	57528.2	64620.1	20636	10167.3	53605.7	23541.9	17808.2	21614.8
AT1G71270.1	POK, TTD8, ATVPS52 - Vps52 / Sac2 family	0.00806121	2.76699	160.27	0	0	1	1		304732	403306	133345	125896	179666	121511	26829	77065.1	134356	107375	58851.2	53948.3
AT3G52140.1	tetratricopeptide repeat (TPR)-containing protein	0.00806237	3.21619	49.91	2	2	1	1	AT3G52140.3	22084	19246.2	10153.2	15691.7	22455.2	5361.69	5251.47	7897.05	3161.23	8755.89	1161.21	3308.69
AT1G26300.1	BSD domain-containing protein	0.00808908	2.61653	35.15	1	0	1	1		53312.5	45875.9	25605.1	29142.5	25742.4	10928.6	6465.68	15131.7	8901.34	17562.2	13311.9	11474.6
AT3G01310.1	Phosphoglycerate mutase-like family protein	0.00817438	2.92629	44.71	2	5	1	1		20357.8	9080.5	9912.83	7265.13	6145.72	4174.81	1814.48	1228.41	6731.45	4438.56	3347.31	1896.78
AT4G31700.1	RPS6, RPS6A - ribosomal protein S6	0.00828307	4.02493	85.04	1	3	2	1		55995.2	42808.2	27910.7	11044.1	8900.43	10391.2	6932.04	5815.23	10448.7	6427.86	3030.51	6364.92
AT3G19910.1	RING/U-box superfamily protein	0.00835484	5.36388	140.05	0	0	2	2		87267	116381	22466.5	19297.3	20000.7	12027.5	4113.75	5243.6	12063.9	18606.5	4427.73	7268.38
AT1G65580.1	FRA3 - Endonuclease/exonuclease/phosphatase family protein	0.00843416	3.06049	21.09	6	1	1	1		33866.9	30549.1	11308.2	8513.07	16059.3	13520.1	2486.94	2813.85	7367.64	12414.3	9193.85	2912.48
AT5G07340.1	Calreticulin family protein	0.00847366	2.69067	243.93	2	0	5	1		23493.3	25767.3	8925.57	13068.8	9924.45	6423.1	3425.61	5342.37	8276.25	7916.74	2806.31	4790.57
AT1G64710.1	GroES-like zinc-binding dehydrogenase family protein	0.00852093	2.39697	150.37	1	0	3	3	AT1G64710.2	54471.9	60476.7	179408	102808	125274	68154.5	70966.1	45067.4	17995.1	39210.4	36525.8	36626.7
AT3G54640.1	TSA1, TRP3 - tryptophan synthase alpha chain	0.00852252	2.21284	65.5	4	3	1	1		34373.4	51420.7	104058	75374.6	73370.5	38598	27071.5	34260.6	12819.1	26310.3	30892.6	39103.5
ATCG00170.1	RPOC2 - DNA-directed RNA polymerase family protein	0.00862695	3.9096	23.49	4	4	1	1		1821.45	1365	2844.96	3053.98	4336.2	3148.2	873.671	301.891	752.326	52.6276	1490.47	767.253
AT5G59450.1	GRAS family transcription factor	0.00879684	12.0148	21.6	7	2	1	1		1037.39	454.857	1255.53	1228.01	1436.12	37.5563	220.992	100.796	8.23918	3.51446	88.2727	31.7478
AT1G35720.1	ANNAT1, OXY5, ATOXY5 - annexin 1	0.00881096	2.32642	50.1	0	0	1	1		72358	85935.1	112444	87182.8	66233.6	32658	13279.2	41568	33379.7	52321.9	35801.7	20007.5
AT1G20950.1	Phosphofructokinase family protein	0.00897411	3.2332	20.53	3	1	1	1		12536.5	4585.3	14828.2	4867.84	15874.7	4286.91	2178.12	2201.17	3840.59	6415.27	2000.77	987.353
AT5G45430.1	Protein kinase superfamily protein	0.00897927	2.39066	34.12	3	2	1	1		16289.9	12723.3	15292.2	14047.7	8356.89	9618.17	7738.29	7811.82	4582.99	4520.83	1168.36	6105.31
AT5G52640.1	HSP81-1, ATHS83, HSP81.1, HSP83, ATHSP90.1, AtHsp90-1, HSP90.1 - heat shock protein 90.1	0.00929672	3.98499	203.01	2	0	3	2		226045	197476	40093.6	38394.4	54600.5	63545.8	17665.4	24467.4	39634.9	39387.8	12383.9	22083.5
AT3G14075.1	Mono-/di-acylglycerol lipase, N-terminal;Lipase, class 3	0.00930085	4.67265	43.3	1	2	1	1		176436	192940	34813.6	34497.8	37519.5	59506.3	20830	7518.07	26912.7	47651	6319.12	5417.95
AT5G65270.1	AtRABA4a, RABA4a - RAB GTPase homolog A4A	0.00933638	4.35033	26.4	0	0	1	1	AT4G39990.1	2249.08	3779.95	1166.05	3119.31	7489.33	3845.75	0	0	2972.19	2000.53	3.79348	0
AT2G20960.1	pEARLI4 - Arabidopsis phospholipase-like protein (PEARLI 4) family	0.00935517	2.49513	362	12	20	12	12		1.19653e+06	1.03512e+06	464430	285219	482534	500170	256211	173116	373618	367075	245936	172738
AT2G34640.1	PTAC12, HMR - plastid transcriptionally active 12	0.00948998	2.84233	736.72	0	2	11	10		8.9863e+06	8.01724e+06	3.08516e+06	2.27534e+06	2.62432e+06	2.9565e+06	1.15627e+06	1.40545e+06	2.20448e+06	2.84331e+06	869916	1.35225e+06
AT1G17147.1	VQ motif-containing protein	0.00950621	20.9098	82.64	0	0	1	1		25297	14570.7	6665.96	6149.17	10085.5	14233.2	452.83	0	822.905	1544.04	0	862.797
AT1G79940.1	ATERDJ2A - DnaJ / Sec63 Brl domains-containing protein	0.00965077	2.94812	35.77	2	0	1	1		10352.3	9746.03	13199.5	9482.46	16856.5	23095.9	5489.59	4849.95	4736.34	8425.61	653.338	3908.06
AT2G41900.1	CCCH-type zinc finger protein with ARM repeat domain	0.00974114	2.87105	83.75	16	3	2	2		83617.8	94607.5	27197.6	37189.3	24018.9	22944.6	23069.3	11939.4	12257.2	18641.8	12313.6	22639.2
AT1G25490.1	RCN1, REGA, ATB BETA BETA, EER1 - ARM repeat superfamily protein	0.0100141	2.03613	56.43	0	0	1	1		35242.9	29734.2	77037.4	51234.7	82827.4	41900.1	23077	33929.9	28701.7	35059	19984.7	15414.9
AT5G10940.1	transducin family protein / WD-40 repeat family protein	0.010051	3.60572	49.83	3	2	1	1		27235.5	26860.7	14506	6945.59	13726	5474.25	939.01	3089.9	5075.01	14021.1	1143.29	2008.86
AT2G03820.1	nonsense-mediated mRNA decay NMD3 family protein	0.0101562	3.24511	164.09	0	0	4	4		2.20497e+06	1.83686e+06	649044	432358	736030	506298	323095	237380	552843	474755	198650	174861
AT5G43440.1	2-oxoglutarate (2OG) and Fe(II)-dependent oxygenase superfamily protein	0.0102652	2.49555	38.28	1	1	1	1		2779.6	3487.2	8373.3	3568.38	7198.24	2027.56	2127.72	1467.55	2443.42	1992.38	981.722	1980.48
AT1G20620.1	CAT3, SEN2, ATCAT3 - catalase 3	0.0102941	3.92139	97.53	1	3	2	2		186156	198959	55123.3	50948	36166.3	45848.2	14012.9	18281	35060.4	60553.6	8326.54	9938.52
AT3G08510.1	ATPLC2, PLC2 - phospholipase C 2	0.0104291	2.50706	104.51	2	3	1	1		591897	688752	234243	291917	314174	155117	145437	233780	183346	95969.2	115838	133507
AT4G03430.1	STA1, EMB2770 - pre-mRNA splicing factor-related	0.0105175	2.4674	110.71	0	2	2	2		135879	109839	58608.4	37493.8	35445.5	45559.3	29932.5	26380.9	26515.8	40453.7	28598.3	19483.1
AT5G22480.1	ZPR1 zinc-finger domain protein	0.0105444	3.56521	22.14	1	1	1	1		556946	444359	186130	109695	173965	147954	35730.1	37354	153356	178427	32652.9	16604.6
AT3G44110.1	ATJ3, ATJ - DNAJ homologue 3	0.0106658	3.36648	187.25	2	0	3	1		50965.7	80772.5	44119.8	27978.2	39320.3	18016	2392.44	1899.21	18325	40418.2	11209.8	3335.71
AT3G24503.1	ALDH2C4, ALDH1A, REF1 - aldehyde dehydrogenase 2C4	0.0107059	2.67622	35.51	2	0	1	1		8063.65	11535.9	7856.84	17956.7	15419.8	6008.04	3811.06	1494.41	1970.41	1196.39	5735.47	10768.2
AT1G01100.1	60S acidic ribosomal protein family	0.0108819	27.8113	47.04	0	0	1	1		46086.4	25717.3	5241.26	3449.48	3149.81	738.966	0	0	0	722.115	833.121	1478.9
AT5G63190.1	MA3 domain-containing protein	0.010884	3.62012	90.82	4	0	1	1		76114.2	82932.1	18292.7	27079.7	35867.5	28219	1790.65	9704.72	25525.2	12154.6	13433.8	11561.2
AT1G70320.1	UPL2 - ubiquitin-protein ligase 2	0.010972	3.01392	326.45	16	4	6	4		1.29671e+06	1.63313e+06	651352	377870	652320	308138	163363	229296	338379	538654	196402	166170
AT4G22670.1	AtHip1, HIP1, TPR11 - HSP70-interacting protein 1	0.0109756	2.49515	366.15	0	1	5	5		916928	889531	335114	640995	393485	278081	223774	125891	341351	373055	112892	207380
AT4G23630.1	BTI1, RTNLB1 - VIRB2-interacting protein 1	0.0111886	2.1858	41.34	2	0	1	1		419164	469780	448953	297494	288003	148715	73617	174269	177393	283868	118214	120624
AT2G43160.1	ENTH/VHS family protein	0.0112253	2.03296	46.54	7	8	1	1	AT3G59290.1	79773.1	110309	144969	91883.4	116531	53045.3	22538.7	43563.3	72686.7	82935.6	36061.8	35633
AT5G06970.1	Protein of unknown function (DUF810)	0.011261	4.02161	30.86	6	0	1	1		26769	17176.3	5553.28	2800.49	6290.19	7362.9	1695.6	2267.46	4518.11	4830.82	1334.76	1752.72
AT3G48890.1	ATMP2, ATMAPR3, MSBP2, MAPR3 - membrane-associated progesterone binding protein 3	0.0114427	2.71546	77.81	2	0	1	1		786673	799330	261530	323209	191318	261495	104847	130462	219549	261883	127601	121812
AT3G03510.1	Phototropic-responsive NPH3 family protein	0.0115732	Infinity	25.1	2	0	1	1		3980.3	5047.99	737.426	0	427.785	0	0	0	0	0	0	0
AT1G36160.1	ACC1, AT-ACC1, EMB22, GK, PAS3 - acetyl-CoA carboxylase 1	0.0118079	3.91736	24.04	5	9	2	2		1.10923e+06	1.31528e+06	398657	283954	413840	169485	54777.1	176889	143147	405894	88303.2	73066.6
AT1G52360.1	Coatomer, beta' subunit	0.0119247	3.52784	189.04	1	0	3	1		375189	364591	102562	79629.7	119136	71762.2	38238.4	33416	64886.4	116279	24942.6	37690.6
AT3G45010.1	scpl48 - serine carboxypeptidase-like 48	0.011985	2.14794	23.02	3	1	1	1		72586.8	119639	48720.7	41800.2	59834.6	40045	28674	15753.8	43332.9	45090	16105.6	29180.1
AT4G35890.1	winged-helix DNA-binding transcription factor family protein	0.0121825	30.9856	24.41	8	3	1	1		3252.8	2492.76	465.71	193.299	232.615	0	0	0	0	214.202	0	0
AT1G24460.1	unknown protein	0.0123615	2.68924	191.18	2	3	2	2		587408	639500	185211	172075	231636	205022	87072.2	77903.4	189514	211662	96385.3	88921.9
AT1G34220.1	Regulator of Vps4 activity in the MVB pathway protein	0.0125267	3.55358	251.53	6	5	3	3		723715	546283	194889	141611	137842	180621	83953.5	89478.8	141275	131876	26978.2	68135.4
AT5G39570.1	unknown protein	0.013235	7.39621	162.01	0	1	4	4		168400	161084	15010.7	16226.4	18186.9	25131.7	5122.46	6701.49	16226.2	15923.5	4976.14	5678.23
AT4G20720.1	dentin sialophosphoprotein-related	0.0135168	2.14444	29.46	1	2	1	1	AT1G05090.1	42339.1	52292.6	36460.9	25486.4	28373.3	40611.8	24549.1	13281.2	16833.2	30509.3	4384.21	15628.7
AT1G20970.1	unknown protein	0.0135538	7.62616	98.94	2	4	1	1		76968.7	69063.5	7126.16	8842.38	7785.58	11607.8	180.675	878.219	6832.18	12895	1091.94	1907.8
AT3G06580.1	GAL1, GALK - Mevalonate/galactokinase family protein	0.0136631	2.35578	29.28	3	0	1	1		20857	34114.3	51410.4	53585.9	36370.5	17513.3	6054.65	8068.02	9215.94	40704	16391.2	10343.6
AT5G17910.1	unknown protein	0.0137729	3.36534	185.12	13	3	3	3		609871	636275	162571	150400	166103	118076	51886.6	76082.5	111688	138847	100979	68246.8
AT1G42440.1	unknown protein	0.0137953	3.20586	100.88	0	2	2	2		569634	569382	131244	130291	214221	147255	57973.4	71740.8	137668	174562	61578.8	46103.1
AT1G21630.1	Calcium-binding EF hand family protein	0.0138237	2.10252	93.06	9	11	2	2		175593	174923	142915	104263	111298	50408	39072.5	39448.5	73611.6	94762.6	66973.7	47316.8
AT2G22670.4	IAA8 - indoleacetic acid-induced protein 8	0.0138702	2.7008	23.99	4	1	1	1		189891	237086	196592	133861	148503	41926.9	43235.1	107206	54864.4	71640.8	49489.8	24518.7
AT1G71810.1	Protein kinase superfamily protein	0.0138872	2.75386	23.61	3	2	1	1		156255	184120	75141	106365	52692.2	40004.5	15989.4	41622.8	72160.3	46222.9	22205.6	24968.7
AT5G19820.1	emb2734 - ARM repeat superfamily protein	0.0139147	2.55674	81.23	4	4	2	1		18279.3	14436.9	13074.6	23027.5	42378.2	15672	1998.57	6768.31	12666.5	18875	4501.31	4811.58
AT4G05520.1	ATEHD2, EHD2 - EPS15 homology domain 2	0.0141569	4.00836	29.54	1	3	1	1		74301.2	97295.2	13474.7	18980.3	20463.4	40886.4	1676.76	1701.89	23480.9	33859.6	3057.56	2435.2
AT1G21370.1	unknown protein	0.0142359	2.01459	28.06	0	1	1	1		78961.1	57844.8	54607.1	39792.7	30431.2	33528.1	28812.3	35589.9	28682.3	29139.7	11758.1	12531.1
AT3G56150.1	EIF3C, ATEIF3C-1, EIF3C-1, ATTIF3C1, TIF3C1 - eukaryotic translation initiation factor 3C	0.0143306	4.64334	91.44	0	2	2	2		84624	112912	18269.8	14870.2	18200.3	19343.9	3197.66	7742.06	17523.6	19669.7	4469.32	5162.12
AT5G05780.1	RPN8A, AE3, ATHMOV34 - RP non-ATPase subunit 8A	0.0143331	2.08688	57.27	0	0	1	1	AT5G05780.2	29514	37859.1	95989.1	81000.4	60708.6	34495.1	32681.2	22558.9	21615.6	40271.9	21306.1	24280.9
AT2G26460.1	SMU2 - RED family protein	0.014487	3.18873	61.07	2	1	2	1		5266.48	8469.04	2403.37	1378.73	1294.9	3234.91	1094.54	837.539	882.078	1963.33	1282.57	854.112
AT1G20760.1	Calcium-binding EF hand family protein	0.0145217	2.50425	267.13	8	5	5	5		946965	983244	475160	283711	438236	274593	113502	215919	317927	392030	153526	165549
AT5G38530.1	TSBtype2 - tryptophan synthase beta type 2	0.0145976	2.68459	28.37	4	4	1	1		66395.3	59624.4	25050.2	15855.7	18702.7	37539.2	7615.1	7838.36	28195.4	20677.5	9449.35	9353.33
AT5G05520.1	Outer membrane OMP85 family protein	0.0147969	3.17076	79.04	2	2	2	1		31392.5	30848.4	15854.2	6901.58	15809.5	6736.28	7948.91	5393.75	5665.95	10007.8	1696.9	3203.67
AT3G63180.1	ATTKL, TKL - TIC-like	0.0147992	3.67131	23.02	8	3	1	1		20513.3	35301.3	10761.9	12229	12651.1	3183.65	679.879	3597.17	2703.62	17696.7	677.836	423.124
AT3G54050.1	HCEF1 - high cyclic electron flow 1	0.0153606	3.74029	53.13	2	0	2	1		3736.63	6855.32	16480.3	33304.8	17423.1	9940.59	893.096	7898.93	2279.42	4130.74	2357.88	5898.23
AT1G56340.1	CRT1, CRT1a, AtCRT1a - calreticulin 1a	0.0153653	2.58109	928.56	0	1	13	9	AT1G56340.2	1.94165e+07	2.22944e+07	9.33459e+06	6.41821e+06	8.22979e+06	5.01823e+06	3.69269e+06	3.83024e+06	5.49847e+06	8.66985e+06	2.98861e+06	2.71616e+06
AT1G68720.1	TADA, ATTADA - tRNA arginine adenosine deaminase	0.0154998	10.693	66.45	6	3	1	1		10186.8	8273.52	1620.83	1632.75	774.068	1440.81	0	350.67	650.926	1226.14	10.0684	0
AT5G10360.1	EMB3010, RPS6B - Ribosomal protein S6e	0.0155074	2.20275	89.89	1	3	2	1	AT5G10360.2	100331	94498.6	37215.6	39907.5	28626.3	37227.8	28252.6	22718	29608.5	32706.7	19791.4	20279.6
AT4G13750.1	NOV - Histidine kinase-, DNA gyrase B-, and HSP90-like ATPase family protein	0.0155148	2.98906	27.82	6	3	1	1		64519.3	108598	95378.4	135747	99632.4	52851.3	2802.86	50465.2	42623.3	58007.4	21318.5	11037.3
AT3G48050.1	BAH domain ;TFIIS helical bundle-like domain	0.0158604	3.13391	20.92	14	5	1	1		36353	37391.2	13429.5	9303.52	9971.06	7595.9	4418.01	6556.24	9489.86	8884.41	4502.42	2539.44
AT5G07120.1	SNX2b - sorting nexin 2B	0.015909	8.67242	142.75	3	1	5	5		244210	180068	20009.4	10874.3	36898.9	26216.8	8342.66	6551.84	15443.1	25559.2	2261.47	1603.29
AT1G79280.2	NUA - nuclear pore anchor	0.015957	3.30037	72.67	10	3	2	2	AT1G79280.1	122195	102697	25747.4	29088.1	24949.6	29079.5	25072.6	22220	9304.21	8598.32	12728.2	23203.8
AT1G23860.1	SRZ-21, SRZ21, RSZP21, RSZ21, At-RSZ21 - RS-containing zinc finger protein 21	0.0160019	3.91094	45.32	9	1	1	1		17383.7	39345.5	9622.7	3706.9	9339.59	5514.98	2335.91	4723.12	5656.78	3758.57	1544.66	3692.71
AT1G29220.1	transcriptional regulator family protein	0.0162974	3.47318	72.43	0	2	1	1		89377.8	58775.2	18686.1	11921.8	16102.7	23762.8	10357	8545.84	14633	15738.3	7336.17	6336.73
AT1G67730.1	YBR159, KCR1, ATKCR1 - beta-ketoacyl reductase 1	0.016515	2.02292	22.59	1	1	1	1		560450	594515	300863	390157	385747	170544	142631	161071	165299	390341	145060	183129
AT2G19740.1	Ribosomal protein L31e family protein	0.0165302	2.28189	60.09	0	0	1	1	AT5G56710.1	177502	213867	93331.8	77068.8	107890	103662	63046.1	14391.5	89646.4	77291.7	49332.3	45186.6
AT4G24770.1	RBP31, ATRBP31, CP31, ATRBP33 - 31-kDa RNA binding protein	0.0167288	2.36454	74.64	1	0	3	3		264279	249302	125365	130414	112595	74182.2	26554.6	86235	122759	86987.9	37670.2	44158.1
AT1G48280.1	hydroxyproline-rich glycoprotein family protein	0.0167312	2.72311	25.81	6	3	2	2		47514.6	43820.7	35441.8	13656	16360.7	15009.1	3963.73	3766.49	12701.3	21535.1	11817.3	9306.8
AT5G08550.1	ILP1 - GC-rich sequence DNA-binding factor-like protein	0.0169247	5.17241	44.14	1	3	1	1		97141.7	120374	19091.9	15995.6	13357.3	16684.3	1283.11	3336.52	10350.9	30521.7	4310.23	4842.19
AT5G60980.2	Nuclear transport factor 2 (NTF2) family protein with RNA binding (RRM-RBD-RNP motifs) domain	0.0169686	2.82275	43.81	5	1	1	1		23477	30335.6	9514.54	4886.45	13293.3	9319.5	2914.75	5577.19	7903.64	8624.19	3887.91	3268.96
AT2G20900.1	DGK5, ATDGK5 - diacylglycerol kinase 5	0.0170592	4.21862	34.41	2	6	1	1		27780.2	23609.1	9220.79	1879.45	14721.9	15227.6	3645.7	2052.75	7831.6	3829.25	2203.17	2349.66
AT2G40730.1	Protein kinase family protein with ARM repeat domain	0.0171442	2.26737	383.59	4	1	4	3		1.82856e+06	1.93159e+06	732743	545723	808115	669415	527151	451775	529232	719611	363681	282423
AT4G03080.1	BSL1 - BRI1 suppressor 1 (BSU1)-like 1	0.0171729	4.54998	29.42	7	2	1	1		6675.1	4249.18	4602.63	712.068	2660.76	766.539	915.253	1392.12	269.219	232.188	464.985	1048.5
AT1G63680.1	ATMURE, PDE316, MURE - acid-amino acid ligases;ligases;ATP binding;ATP binding;ligases	0.0171771	2.4894	260.08	2	3	3	2		1.14765e+06	1.88178e+06	384391	534026	672230	562936	251971	230706	629809	476406	213893	279245
AT2G20790.1	clathrin adaptor complexes medium subunit family protein	0.0174301	3.26819	111.24	3	2	2	2		211740	168124	45013.6	36090.9	56383	65505.1	17571.2	26540.4	59153.8	43175.6	21826.9	10074.3
AT5G36230.1	ARM repeat superfamily protein	0.0174675	2.36673	25.31	0	0	1	1		11645.4	6901.04	4967.94	2224.06	4425.27	7276.27	2856.25	1730.12	3860.1	4045.38	1696.49	1630.94
AT1G08450.2	CRT3, PSL1, EBS2, AtCRT3 - calreticulin 3	0.0181162	2.53736	75.2	0	1	2	2	AT1G08450.3;AT1G08450.1	79596	114938	65125	59029.3	61047.3	43644.2	3718.6	24084.5	35903.2	38035.3	23879.9	41236.9
AT1G22300.1	GRF10, 14-3-3EPSILON, GF14 EPSILON - general regulatory factor 10	0.0181871	2.47933	105.31	1	0	1	1		221673	225973	94753.8	46037.9	151419	152936	40833.7	36788.1	95445.6	99654.1	50095.2	37277.4
AT5G13650.2	elongation factor family protein	0.0182254	3.06943	31.09	5	3	1	1		205095	301845	74819.8	59592.6	92639.2	55088.4	29411.9	65463.6	44104.4	73002.9	28324.1	16770.5
AT5G40450.1	unknown protein	0.0185025	2.8424	1096.92	14	8	18	17		8.18129e+06	9.21708e+06	2.79451e+06	2.40735e+06	3.10898e+06	1.93451e+06	918596	913715	2.59492e+06	3.24521e+06	1.1115e+06	941539
AT4G29520.1	unknown protein	0.01858	3.91119	79.06	1	1	2	2		186450	204701	55083.8	44144.6	53913	21103	9962.8	12204.9	26047.7	65215.8	14999.6	16127.6
AT5G11670.1	ATNADP-ME2, NADP-ME2 - NADP-malic enzyme 2	0.0186545	2.65608	62.96	2	3	2	2	AT5G25880.1	14211.5	8982.61	29922.6	42384.9	37772.6	46523.9	11363.3	7259.61	11452.3	6533.14	19434.9	11649.8
AT4G10750.1	Phosphoenolpyruvate carboxylase family protein	0.0188113	3.54892	56.74	5	1	1	1		28706	29578.5	7072.45	8059.47	7581.29	4337.57	2725.31	2396.97	6195.31	8598.62	1557.73	2571.45
AT2G32260.1	ATCCT1, CCT1 - phosphorylcholine cytidylyltransferase	0.0188493	2.9514	58.37	1	0	1	1		18711.6	29473.5	16179.8	13857.2	15488.6	6020.81	654.019	7316.4	7289.11	13253.7	2677.15	2600.87
AT2G31370.1	Basic-leucine zipper (bZIP) transcription factor family protein	0.0189218	3.00588	204.2	2	0	4	4	AT1G43700.1	552525	472385	211426	180199	172801	82763.7	34152.3	96888.5	124686	157264	68724.1	74562.9
AT4G36730.1	GBF1 - G-box binding factor 1	0.0189624	2.52244	325.4	3	3	5	4	AT4G36730.2	404168	384656	145100	109067	119370	123658	58157.7	67586.7	122378	144953	57726.8	59030
ATCG00340.1	PSAB - Photosystem I, PsaA/PsaB protein	0.0190235	2.91155	21.06	0	2	1	1		2468.7	6043.37	10435	6060.18	15732.9	10816.8	717.776	3493.27	1986.15	6483.53	2833.05	2193.95
AT3G16940.1	calmodulin binding;transcription regulators	0.0193081	4.77016	21.42	5	0	1	1		1249.5	571.947	5721.55	9226.77	2496.4	1789.72	378.557	2055.95	913.767	367.513	271.773	426.52
AT1G66410.1	CAM4, ACAM-4 - calmodulin 4	0.0193216	2.56646	166.27	0	0	4	4	AT2G27030.1	3.35902e+06	3.72608e+06	1.08201e+06	1.03389e+06	1.38713e+06	960879	466300	647224	1.15591e+06	1.23748e+06	478656	514399
AT2G28290.1	SYD, CHR3 - P-loop containing nucleoside triphosphate hydrolases superfamily protein	0.0194793	5.19083	22.79	22	9	1	1		12058.4	11974.7	219.125	724.929	1599.27	821.461	0	0	1861.1	3417.03	0	0
AT3G55020.1	Ypt/Rab-GAP domain of gyp1p superfamily protein	0.0197725	2.71726	29.07	3	1	1	1		146725	187898	89840.6	54288.8	90544.1	27979.2	45187.5	29321	32542.3	63527.8	26179.9	23049.3
AT1G42480.1	unknown protein	0.0199547	2.47197	150.04	0	0	2	2	AT1G42480.2	193986	153478	84986.3	39681.2	50450.3	62424.6	33369.6	35190.1	41512	61639.6	28199.7	36745
AT1G08190.1	ATVPS41, ZIP2, VPS41, ATVAM2, VAM2 - vacuolar protein sorting 41	0.0200868	2.50432	105.4	2	0	2	2		171579	183944	61059.2	50549.3	95902.9	51649	23060.7	37884.4	55100.2	80776.5	28908	19719.6
AT5G37640.1	UBQ9 - ubiquitin 9	0.0204298	2.18644	97.73	0	0	2	1	AT3G62250.1	157701	165851	64320.6	69508.6	49520.3	66686.5	30587.5	45206.5	53021.7	77997.7	24381.5	31144.4
AT5G38840.1	SMAD/FHA domain-containing protein	0.0205598	2.08671	77.57	0	2	1	1		200831	176456	79883.8	64817.1	70392.5	100593	37094.5	46338.5	86424.3	81884.9	32727.2	47618.9
AT3G25690.3	CHUP1 - Hydroxyproline-rich glycoprotein family protein	0.0206111	2.46236	202.23	6	3	3	3		478979	468323	189920	136472	173540	113364	90292	83321.4	126055	172269	74767.3	87076.9
AT1G34460.1	CYCB1;5, CYC3 - CYCLIN B1;5	0.0208932	2.09656	20.24	1	0	1	1		194022	420181	140823	127689	160960	98361.3	71161.2	96031.6	103491	144858	64614.3	64562.9
AT2G38280.1	FAC1, ATAMPD - AMP deaminase, putative / myoadenylate deaminase, putative	0.0209669	3.55918	146.27	5	4	2	2		288106	244756	53572.1	41460.3	72837.2	80484.2	11627.8	20018.9	69256.6	64831.6	29047	24711.2
AT1G54060.1	ASIL1 - 6B-interacting protein 1-like 1	0.0212305	2.11396	107.19	5	1	2	1		154552	181775	92821.3	66469.8	88033.6	70390.2	22084.7	56248.3	71529.3	105001	28103.9	26425.2
AT1G20960.1	emb1507 - U5 small nuclear ribonucleoprotein helicase, putative	0.0212877	2.8239	138.09	4	5	2	1		298984	381278	146969	102673	133628	56417.5	32634.9	71596.3	73596.6	118220	46843.2	53705.2
AT5G62790.2	DXR - 1-deoxy-D-xylulose 5-phosphate reductoisomerase	0.0213126	4.11867	30.98	2	0	1	1		653779	639799	167056	91125.1	208075	79146.4	39022	67478.6	105527	168478	33570.1	32423
AT3G48500.1	PDE312, PTAC10 - Nucleic acid-binding, OB-fold-like protein	0.0213224	3.09389	257.01	2	1	3	3		615353	674687	230849	221869	190382	100026	43298.5	108878	148903	234213	63965.3	57897
AT3G11820.1	SYP121, AT-SYR1, ATSYP121, SYR1, ATSYR1, PEN1 - syntaxin of plants 121	0.0213861	2.13845	25.01	1	1	1	1	AT3G11820.2	11027	5757.67	7275.62	2331.11	6497.2	4491.03	2650.4	1819.86	2167.98	2478.68	5887.51	2475.36
AT2G25150.1	HXXXD-type acyl-transferase family protein	0.0221087	2.37347	22.12	0	0	1	1		393902	334210	87748.9	130635	123181	137586	61530.4	86741.9	102062	128828	67856	61629.5
AT2G17550.1	unknown protein; Has 264 Blast hits to 258 proteins in 65 species: Archae - 5; Bacteria - 5; Metazoa - 66; Fungi - 16; Plants - 107; Viruses - 0; Other Eukaryotes - 65 (source: NCBI BLink).	0.0221725	2.12478	25.7	4	7	1	1		156768	193125	54434.1	79468.6	72548.4	125174	24269.5	47425.1	42450.7	71703.8	89055.5	45842.3
AT4G38960.3	B-box type zinc finger family protein	0.0223753	7.12074	22.36	0	0	1	1		114281	96113.9	5868.53	13417.4	18682.8	10304.9	2548.19	5787.28	4540.88	6630.93	10851.9	5966.94
AT5G48205.1	zinc ion binding	0.0226635	2.81491	22.98	0	1	1	1		325508	376337	51108.7	236575	230349	141397	44018.3	100018	164848	42797.7	67463.7	64448.1
AT5G47480.1	RGPR-related	0.0227187	3.07576	221.4	14	5	3	3		231830	249290	63170.5	51334.2	54333.1	89808.1	23894.6	21209.5	89201.4	61300.5	12702.7	32206.1
AT5G56030.1	HSP81-2, ERD8, HSP90.2, AtHsp90.2 - heat shock protein 81-2	0.0229653	2.83456	189	2	0	2	1	AT5G56010.1;AT5G56000.1	527642	602705	245807	189162	217671	93122.5	144802	103446	126199	186164	51485.9	49771.8
AT1G75370.2	Sec14p-like phosphatidylinositol transfer family protein	0.023056	3.35577	23.18	3	2	1	1		1459.48	1523.81	582.262	5319.05	3817.39	1465.03	1205.53	248.677	321.127	780.496	920.279	745.57
AT4G22320.1	unknown protein	0.0232129	2.6372	47.19	2	0	1	1		85435.8	82067.2	50719.7	27492.2	50803.5	21529.7	29277.1	15606.4	37487.6	23431.6	10552.2	4245.92
AT3G19420.1	ATPEN2, PEN2 - PTEN 2	0.0232241	3.78674	341.12	7	2	5	5		502000	538137	70980	87528.9	118893	158302	26407.7	38086.3	128083	117227	43101.2	36833.4
AT1G33680.1	KH domain-containing protein	0.0233587	3.34734	208.85	1	6	3	3		832682	893769	163087	199410	223582	179895	73568.4	49340	246429	211539	84907.3	78816
AT4G37120.1	SMP2 - Pre-mRNA splicing Prp18-interacting factor	0.0233829	3.46242	45.88	1	0	1	1		28817.6	47006.9	22052.7	10771.4	8934.19	10543.2	592.247	4252.91	11768.4	10263.9	5316.06	4811.25
AT2G47850.1	Zinc finger C-x8-C-x5-C-x3-H type family protein	0.023757	3.01399	26.56	5	3	1	1	AT2G47850.2	17941	21001.2	3293.4	5097.28	7362.56	5169.34	8151.8	2100.9	2083.44	2932.21	3185.97	1408.01
AT1G03350.1	BSD domain-containing protein	0.0240307	2.32503	87.65	2	0	1	1		372865	461037	108723	136217	176640	164891	69184	85255.9	221492	106183	63517.6	65271.8
AT3G57410.1	VLN3, ATVLN3 - villin 3	0.0240552	7.22872	158.51	7	4	1	1		140954	165563	38611.9	32770.2	34443.3	19582.4	9659.45	3670.12	18602	25144	2632.75	42.9687
AT5G08540.1	unknown protein	0.0241123	2.22902	52.11	1	2	1	1		417342	432815	249705	137828	182983	123928	57202.7	99783.8	147693	216080	93297.9	78892.8
AT2G28390.1	SAND family protein	0.0242349	2.76477	72.91	6	2	1	1		41374.5	29534.6	12250.2	7196.57	9652.81	21410.6	3644.09	3359.9	5296.79	12949.6	13653.7	5012.43
AT2G07360.1	SH3 domain-containing protein	0.0242524	2.0784	87.83	5	6	2	2		435886	310085	196936	102164	158915	215293	116656	103494	149037	157404	56955.8	99323
AT2G27710.1	60S acidic ribosomal protein family	0.02431	2.77995	162.69	1	0	3	2	AT2G27720.1;AT2G27710.4	2.17036e+06	2.03135e+06	1.08432e+06	585978	554865	423530	253346	290774	709136	692480	268735	249751
AT4G11740.1	SAY1 - Ubiquitin-like superfamily protein	0.0243304	2.40978	410.58	4	1	9	9		4.91757e+06	5.70553e+06	1.91873e+06	1.41485e+06	2.01791e+06	1.56513e+06	1.16137e+06	1.0866e+06	1.58166e+06	2.04347e+06	707636	697830
AT1G76400.1	Ribophorin I	0.0243791	2.40838	83.14	5	2	1	1		901.86	1330.99	1149.05	2168.18	3150.36	4262.06	1563.04	925.442	1049.59	656.931	474.953	712.296
AT4G10480.1	Nascent polypeptide-associated complex (NAC), alpha subunit family protein	0.0244005	6.15425	55	1	0	1	1		17451.8	13711.4	3488.04	1051.65	2276.87	2775.28	1589.71	890.689	806.098	2038.27	106.272	1191.23
AT1G09210.1	CRT1b, AtCRT1b - calreticulin 1b	0.0244385	2.41937	741.89	0	1	10	5		9.07126e+06	9.82618e+06	4.64418e+06	2.60309e+06	4.38748e+06	2.24865e+06	1.45e+06	1.7476e+06	3.40163e+06	3.88828e+06	1.65475e+06	1.40706e+06
AT2G28360.1	SIT4 phosphatase-associated family protein	0.0245116	3.52039	89.15	9	0	2	2		78265.9	125054	19658.9	22772	22433.8	17705	8335.5	6570.27	19240.7	27452.6	10557.4	9052.99
AT2G18110.1	Translation elongation factor EF1B/ribosomal protein S6 family protein	0.0250354	2.32419	38.22	1	1	1	1		27710.9	19320.4	11789.5	9023.1	16798.1	6631.25	4168.98	2089.49	12145.4	10575.8	5583.89	4707.37
AT3G28710.1	ATPase, V0/A0 complex, subunit C/D	0.0251088	3.465	25.11	1	1	1	1		8774.92	6082.52	40989.8	43883.3	38301	34411.2	20616	9835.92	2690.28	4193.89	7370.72	5060.27
AT4G38130.1	HD1, ATHD1, HDA1, RPD3A, HDA19, ATHDA19 - histone deacetylase 1	0.0251813	6.08223	23.6	0	2	1	1		346154	409131	24580.7	64988.6	42359.6	52059.3	12369.3	16675.1	43318.4	53961	12903.6	15201.7
ATCG00670.1	CLPP1, PCLPP - plastid-encoded CLP P	0.0253275	2.23172	36.14	2	0	1	1		9025.42	16846.3	11712.8	13660	29446.1	15266.8	10363.1	1497.72	10594	5997.16	9393.24	5151.78
AT2G39460.1	ATRPL23A, RPL23A, RPL23AA - ribosomal protein L23AA	0.025951	3.03473	428.62	1	2	6	6		8.089e+06	6.17488e+06	2.18018e+06	1.61154e+06	1.29993e+06	1.93358e+06	903333	981282	1.66057e+06	2.09147e+06	539604	838898
AT3G50500.1	SPK-2-2, SNRK2-2, SNRK2.2, SRK2D - SNF1-related protein kinase 2.2	0.0259909	2.79666	104.27	3	2	2	2	AT3G50500.2;AT5G66880.1	181644	103330	35586.6	33061.7	35324.3	43248.5	18559.5	24860.5	35736.4	38915.8	17188.4	19278.8
AT5G47010.1	UPF1, LBA1, ATUPF1 - RNA helicase, putative	0.02608	2.46216	192.86	8	2	5	4		383552	424928	150040	84676.4	134658	168260	42733.3	81273.8	123751	131143	86427.7	81392.6
AT3G07410.1	AtRABA5b, RABA5b - RAB GTPase homolog A5B	0.0260931	2.26594	36.55	0	0	1	1	AT2G43130.1;AT2G31680.1	153005	143195	46447	56320	75931.8	40890.6	29378.2	40499.5	48816.5	59445.1	18290.6	31197.3
AT5G15210.1	ATHB30, ZFHD3, HB30, ZHD8 - homeobox protein 30	0.0262585	2.3287	78.23	3	0	2	2		131586	141542	60867.7	42766.1	73622.9	38515.4	49181	32687.3	32894	63580.7	17889.3	13712.8
AT5G13280.1	AK-LYS1, AK1, AK - aspartate kinase 1	0.0267671	2.00599	39.69	3	1	1	1		3723.94	7790.21	5576.02	8628.13	10249	13798.2	4222.7	1853.78	8031.03	3864.46	2694.87	4141.62
AT5G44070.1	CAD1, ARA8, ATPCS1, PCS1 - phytochelatin synthase 1 (PCS1)	0.0269993	2.39085	24.2	3	0	1	1		9843.28	6756.62	12400.8	8485.01	10290.1	1998.99	4967.54	3778.09	1967.67	3420.47	2943.42	3741.71
ATCG00190.1	RPOB - RNA polymerase subunit beta	0.0271016	3.06431	21.93	3	3	1	1		1653.76	2846.85	12209.8	7473.02	9432.74	7458.16	4079.08	1742.23	1262.7	4585.44	1134.52	600.144
AT4G15790.1	unknown protein	0.0278196	8.95158	87.9	2	0	1	1		18644.3	13107.4	2384.51	2101.38	2319.08	5026.12	0	0	2159.79	1981.71	245.322	481.896
AT3G25680.1	unknown protein	0.0279029	4.00963	24.61	3	3	1	1		89294.2	97984	47269.3	31792.9	60887.3	22227.1	21732.6	10546	32390.7	16696.3	5500.52	287.789
AT1G47220.1	CYCA3;3 - Cyclin A3;3	0.0279496	2.64865	25.2	1	1	1	1		126688	101254	38950.6	97097.8	38351.3	22163.3	17153.5	33276	16942.8	54654.3	23811.7	14434
AT4G02510.1	TOC159, TOC86, PPI2, TOC160, ATTOC159 - translocon at the outer envelope membrane of chloroplasts 159	0.0281991	3.26653	431.07	3	5	8	7		5.54445e+06	4.84234e+06	1.13864e+06	1.1759e+06	1.31744e+06	804096	467788	551660	890988	1.45565e+06	513429	658290
AT4G04210.1	PUX4 - plant UBX domain containing protein 4	0.0282924	2.26619	70.18	1	0	1	1		482394	507274	207863	205164	193097	118144	98872.3	118786	150090	247821	66242.7	74497.2
AT5G02500.1	HSC70-1, HSP70-1, AT-HSC70-1, HSC70 - heat shock cognate protein 70-1	0.0283662	2.01783	49.05	0	2	1	1		27985.2	36545.7	99984	74752.2	80922.2	47895.3	17282.3	56077.7	22082.4	21490	32840.6	32643.2
AT1G30470.1	SIT4 phosphatase-associated family protein	0.0284256	2.53731	138.53	9	1	2	2		413223	422274	140579	121035	161122	96959.8	65010.5	71320.9	120666	193664	43946.4	39499.1
AT1G20450.2	LTI29, LTI45, ERD10 - Dehydrin family protein	0.0285193	3.98681	154.59	0	3	2	2	AT1G20450.1	961901	806340	287950	106829	184643	243376	91790.7	65230.2	159530	213296	12290.7	107765
AT5G54930.1	AT hook motif-containing protein	0.0288903	3.72396	21.18	2	0	1	1		51626	40510.9	10554.1	19803.8	17114.9	4584.55	2565.34	4136.88	9859.51	11067.4	9706.32	1385.28
AT1G58025.1	DNA-binding bromodomain-containing protein	0.0289892	6.02025	44.61	4	1	1	1	AT1G58025.3	53043.9	51053	2086.07	7730.46	9337.65	3862.92	163.352	245.412	8925.31	10541.7	845.431	393.209
AT1G15940.1	Tudor/PWWP/MBT superfamily protein	0.0292068	7.1248	32.86	3	3	1	1		4066.37	6672.01	1570.86	1290.11	1519.01	1876.49	266.307	1145.63	553.991	322.283	0	97.1023
AT4G04610.1	APR1, APR, PRH19, ATAPR1 - APS reductase 1	0.02955	2.06058	82.24	2	0	3	2	AT4G21990.1	61110.3	72311.4	17888.2	67011.9	46819.2	44736.7	21127.7	12993.3	34616.8	13539.6	35354.8	32751.5
AT1G69030.1	BSD domain-containing protein	0.0295526	2.42929	33.06	1	0	1	1		42158.6	34722.6	31142.3	13086.4	26709.5	8090.94	6814.08	7529.53	15254	22935.5	5163.76	6482.52
AT5G13490.1	AAC2 - ADP/ATP carrier 2	0.0297375	2.29577	32.74	1	0	1	1		23049	19067.9	20578.3	13851.6	18004.2	5169.71	3292.93	5186.98	10368.3	19965	1990.21	2633.27
AT2G34310.1	unknown protein	0.0298082	3.09931	74.08	4	0	1	1		144670	182785	28776.9	41205.1	33991.4	41236.6	13955.7	19188.4	26457	56805.7	16951.9	19148.1
AT5G09620.1	Octicosapeptide/Phox/Bem1p family protein	0.0303524	3.06496	41.58	5	0	1	1		40378	57749.5	28678.7	66153.1	10385.4	12523.6	23885.4	16915.8	8268.4	6796.86	11558	3006.55
AT4G38600.1	KAK, UPL3 - HEAT repeat ;HECT-domain (ubiquitin-transferase)	0.031112	2.21533	25.76	9	7	1	1		65976.8	45076.7	26168.2	11325.6	22875.7	25098.8	14020.6	10505.4	17416.6	21881.8	12414.8	12470.7
AT1G32790.1	CID11 - CTC-interacting domain 11	0.0313685	5.18045	45	3	1	1	1		46515.5	32815.2	6793.73	7008.23	6336.87	2497.42	662.874	8154.43	606.672	6102.29	1645.45	2511.32
AT2G22090.1	UBA1A - RNA-binding (RRM/RBD/RNP motifs) family protein	0.031427	2.72306	45.46	1	1	1	1		15704.7	22104.2	7340.91	3324.64	4449.93	7436.09	2189.43	2195.85	5264.47	6050.04	3857.66	2608.97
AT5G51100.1	FSD2 - Fe superoxide dismutase 2	0.0317452	2.11848	62.82	2	2	1	1		49040.6	64818.1	23863.7	18635.3	29549.3	22767.4	6245.96	10125.4	23481.7	41248.3	9506.69	7894.13
AT1G04860.1	UBP2, ATUBP2 - ubiquitin-specific protease 2	0.0319221	4.45575	49.76	2	1	1	1		54847.6	40041.2	4477.46	7207.75	13425	21318.2	1416.62	298.639	9942.58	10580.2	8257.29	1220.31
AT4G23420.1	NAD(P)-binding Rossmann-fold superfamily protein	0.0321539	3.97309	24.79	0	0	1	1		732293	650132	136778	135108	102972	84903.3	45080.1	48788.5	111492	137700	65071.7	55534
AT3G57150.1	NAP57, AtNAP57, CBF5, AtCBF5 - homologue of NAP57	0.0323116	2.27728	108.66	3	3	2	2		379797	503280	185195	126108	158508	114754	59799.9	113284	163259	125243	104116	78767.1
AT5G64160.1	unknown protein	0.0323184	2.47777	105.67	0	0	2	2		188257	223843	80109.1	46006.6	67790.2	67579.2	19213.2	30593	74315	100913	22635.7	24181.2
AT4G10930.1	unknown protein	0.0328863	4.37318	78.48	5	2	1	1		12358.9	15308.3	2726.36	1755.34	1886.28	2755.86	2013.62	2097.56	1788.98	1834.8	387.997	289.935
AT2G32680.1	AtRLP23, RLP23 - receptor like protein 23	0.0331448	2.99996	74.41	1	0	1	1		33588.3	33796.9	9301.23	6113.32	7864.66	7210.98	4184.81	3697.22	2911.04	8871.83	5015.48	7945.16
AT3G56860.1	UBA2A - UBP1-associated protein 2A	0.0331458	4.77891	29.12	0	3	1	1	AT2G41060.1	38101.6	37009	5318.05	6668.33	4562.81	3518.84	835.256	1009.72	4560.47	9242.26	3296.69	971.993
AT5G51195.1	unknown protein	0.033976	2.16751	24.84	1	4	1	1		178959	307168	211799	258473	144387	72079.8	34010.8	98380.6	170624	154276	43633	40187.5
AT3G26400.1	EIF4B1 - eukaryotic translation initiation factor 4B1	0.0340498	3.52197	59.29	0	1	1	1		95516.1	100430	21234.3	18269.9	16982	17349.6	12774.6	4419.67	24605.2	24029.8	4880.62	5889.84
AT5G25780.1	EIF3B-2, EIF3B, ATEIF3B-2 - eukaryotic translation initiation factor 3B-2	0.0342807	2.64766	93.62	4	1	2	2	AT5G27640.2	53082.9	55075.3	32272.6	22713.5	17531.7	8988.46	3901.9	8598.46	16583.9	24735.7	12509.7	5305.05
AT3G04930.2	DNA-binding storekeeper protein-related transcriptional regulator	0.0347963	2.26922	21.99	5	2	1	1	AT3G04930.1	8919.45	5939.2	3124	3202	2504.81	2411.17	1063.76	494.823	3568.49	5019.89	537.706	817.375
AT3G13530.1	MAPKKK7, MAP3KE1 - mitogen-activated protein kinase kinase kinase 7	0.0348765	2.89474	115.47	4	7	3	3		75495.5	52225.4	16541.9	12243.9	15549.7	19081	7988.92	9182.16	17938.7	18311.9	3525.37	9082.21
AT2G44060.1	Late embryogenesis abundant protein, group 2	0.0355514	1.95441	269.73	0	1	5	5		2.61691e+06	2.68053e+06	1.15331e+06	933408	1.30837e+06	863179	871878	573286	994934	1.365e+06	537366	546840
AT3G02230.1	RGP1, ATRGP1 - reversibly glycosylated polypeptide 1	0.0355831	2.31816	65.7	1	1	1	1	AT5G15650.1	7378.26	9070.19	31427	13213.4	31142.5	19367.2	4206.09	3728.27	10318.3	8803.92	8573.96	12510.5
AT3G17850.1	Protein kinase superfamily protein	0.0358406	3.90148	105.49	14	5	1	1		20641.6	17998.3	3385.41	2855.45	6100.2	3401.78	4984.42	559.721	3198.94	4429.76	619.015	147.144
AT5G08590.1	ASK2, SNRK2-1, SNRK2.1, SRK2G - SNF1-related protein kinase 2.1	0.0360233	2.11322	110.91	1	2	2	2		304231	275593	104549	79330.6	136708	133674	68646.1	60622.6	120071	156517	38845.3	44640.3
AT5G10630.1	Translation elongation factor EF1A/initiation factor IF2gamma family protein	0.0360293	2.49869	79.86	4	1	2	1		42502.1	25026.4	7952.99	14436.6	9500.46	12969	3664.83	4832.25	12540	11991.9	2424.6	9525.12
AT4G38200.1	SEC7-like guanine nucleotide exchange family protein	0.036221	9.22214	23.13	12	1	1	1		247653	464215	9085.96	20221.3	19746.8	26824.5	8176.96	2859.87	0	73802.8	579.285	0
AT3G57290.1	EIF3E, TIF3E1, ATEIF3E-1, INT-6, ATINT6, INT6 - eukaryotic translation initiation factor 3E	0.0366791	2.17895	30.12	1	1	1	1		8952.29	10584.9	32714.5	17236.7	32402.8	11903.6	3773.48	9879.65	11239.5	13830.4	7994.41	5506.96
AT1G79090.1	unknown protein	0.0369326	2.18736	118.95	5	0	2	1		43048.7	39544.4	26388.8	15581.4	17751.3	12684	3537.26	4071.71	15064.4	26279	10512.9	11395.7
AT1G01510.1	AN - NAD(P)-binding Rossmann-fold superfamily protein	0.0371664	2.1102	62.82	6	1	1	1		321212	307975	128188	78088.4	101711	171455	76610.4	70776.5	133064	111169	54528.9	79218.5
AT1G73460.1	Protein kinase superfamily protein	0.0380471	2.25836	101.86	3	0	1	1		87018.5	134515	26953	36162.2	52387.4	56005.8	25783.3	9615.73	54905.8	33094.6	24602.8	26036.3
AT2G29110.1	ATGLR2.8, GLR2.8 - glutamate receptor 2.8	0.0383286	2.01362	21.64	7	3	1	1		135594	237015	167978	220335	151452	74269.2	23336.1	101589	154752	138740	36348.3	35218.8
AT3G58620.1	TTL4 - tetratricopetide-repeat thioredoxin-like 4	0.0384966	2.21942	21.85	8	2	1	1		1.09282e+06	1.30669e+06	560207	473827	406037	267807	199393	280288	370694	556900	282251	161126
AT1G06210.1	ENTH/VHS/GAT family protein	0.0386981	2.24663	25.66	1	0	1	1		213626	196569	120141	52789.6	53340.6	87662.2	52852.1	37302.5	91330.4	78692.9	28478.4	33661.9
AT3G18640.1	Zinc finger C-x8-C-x5-C-x3-H type family protein	0.038836	5.83791	104.31	3	1	2	2		39067.8	29641.7	3254.47	2788.97	4071.87	4447.99	2125.02	1288.01	3821.63	4382.52	507.617	2139.35
AT5G24490.1	30S ribosomal protein, putative	0.0389266	3.82924	83.38	0	1	1	1		369538	476763	61719.6	75125.8	71458.9	73326.1	3876.65	26889.6	126785	101861	18113.3	17032
AT3G45780.1	PHOT1, NPH1, JK224, RPT1 - phototropin 1	0.039179	3.54101	28.18	3	4	1	1		95829.2	117063	22247.2	12915.3	20512.9	21973.5	8983.86	7363.68	24205.3	20587.9	12820.2	8089.52
AT4G11380.1	Adaptin family protein	0.0393783	2.04811	68.85	2	3	2	1		8941.03	7549.85	11741.2	10215.3	18112.1	5801.53	1087.21	3331.35	10280.9	11762.1	1112.44	2874.12
AT5G07660.1	SMC6A - structural maintenance of chromosomes 6A	0.0394484	2.61724	23.87	1	2	1	1		79872.2	131706	47410.9	171054	53397.4	36261.8	30210	5068.59	52178	46228.1	23677.5	41206.5
AT3G14180.1	sequence-specific DNA binding transcription factors	0.0402119	55.8362	58.25	2	2	1	1		12253.3	11815.6	362.069	517.196	331.541	0	188.893	263.854	0	0	0	0
AT3G25520.1	ATL5, PGY3, OLI5, RPL5A - ribosomal protein L5	0.0404053	2.25734	174.16	0	1	2	2		6.06985e+06	7.18849e+06	3.11231e+06	2.5173e+06	2.13982e+06	1.4819e+06	2.04322e+06	1.3675e+06	2.06041e+06	2.75482e+06	829384	916433
AT3G10790.1	F-box associated ubiquitination effector family protein	0.0404482	4.20305	21.57	1	1	1	1		78331.3	162726	88177.3	108140	52108.4	6475.66	15422.4	36475.8	8831.43	17076.4	33309.9	6883.6
AT3G17490.1	F-box and associated interaction domains-containing protein	0.0405082	2.66455	24.13	1	0	2	2		30336.6	34734	16512.6	9173.26	15360.3	4509.7	4283.4	3297.58	14583.2	10551.9	3973.04	4828.68
AT4G26780.1	AR192 - Co-chaperone GrpE family protein	0.0405126	3.00433	100.35	1	1	2	2		297914	244008	100933	50792.8	60599.9	43108.4	27358	31372.3	62969.5	77075.2	35384.2	31243.4
AT1G62740.1	Hop2 - stress-inducible protein, putative	0.040608	9.63329	24.44	0	2	1	1		276517	310163	10571.4	37464.1	9222.75	29294.2	1411.73	9452.12	23595.1	26976.7	3208.06	5242.29
AT1G31440.1	SH3 domain-containing protein	0.0407648	2.41002	70.9	4	1	1	1		18571.9	19393.6	5021.25	6945	6316.8	11599.4	508.646	848.411	10139.4	11958.4	722.22	3975.27
AT3G01410.1	Polynucleotidyl transferase, ribonuclease H-like superfamily protein	0.0411374	3.01969	21.06	3	1	1	1		174416	142929	22801.4	56125	31605.8	38208.2	15386.7	23874.6	43312	36464.7	15573.9	19736.8
AT3G54760.1	dentin sialophosphoprotein-related	0.0412283	2.83742	200.06	4	1	1	1		617983	840840	261360	118738	203934	159012	46491.9	81692	218583	305622	77161.1	46459.3
AT3G60830.1	ATARP7, ARP7 - actin-related protein 7	0.0413085	2.45186	29.04	1	1	1	1		10453.2	8976.39	6058.09	3983.13	5952.09	2174.64	409.174	317.488	5336.18	5459.18	2891.42	920.829
AT3G16970.1	Plant self-incompatibility protein S1 family	0.0413694	2.19647	24.74	0	1	1	1		25437.6	55318.5	95478	90762.4	88463.2	30746.5	10591.2	15766.6	34532.2	57596.5	34265.1	23078.5
AT2G32080.1	PUR ALPHA-1 - purin-rich alpha 1	0.0414356	Infinity	30	2	0	1	1		9063.71	0	0	67.4919	13.8867	8.86439	0	0	0	0	0	0
AT3G48440.1	Zinc finger C-x8-C-x5-C-x3-H type family protein	0.0415918	4.13317	118.27	5	0	2	1		31485.1	24862.6	3945.85	3668.26	6971.99	10468.1	2287.34	4071.36	4475.38	6158.82	209.401	2492.49
AT3G02260.1	BIG, DOC1, TIR3, UMB1, ASA1, LPR1, CRM1 - auxin transport protein (BIG)	0.0420989	3.06377	96.37	15	9	2	1		34646	32908.2	5787.01	8182.49	5958.51	9084.85	2499.25	1538.94	12865	6958.61	5018.48	2638.72
AT4G33400.1	Vacuolar import/degradation, Vid27-related protein	0.042125	2.68492	43.65	4	5	1	1		25741	25291.6	5410.97	5641.79	6012.64	9708.61	4225.2	7331.26	5780.23	6228.92	1934.5	3479.01
AT5G09390.1	CD2-binding protein-related	0.042185	2.22414	31.9	0	0	1	1		503907	509848	145160	168082	188323	123106	80513.4	101799	125172	187557	139192	102422
AT3G49240.1	emb1796 - Pentatricopeptide repeat (PPR) superfamily protein	0.0422266	2.25809	50.18	1	0	1	1		191032	252795	102521	79065.4	96182	40646.9	40523.8	77304.3	43451.2	73033	64901.1	38346.8
AT3G23510.1	Cyclopropane-fatty-acyl-phospholipid synthase	0.0423069	2.03824	25.5	1	3	1	1		29420.5	29125.4	86739.6	51985.9	109993	53525.2	15441.1	46435	29080.1	45286.3	22876	17891.7
AT5G60640.1	ATPDIL1-4, PDI2, ATPDI2, PDIL1-4 - PDI-like 1-4	0.0424572	2.1932	70.5	3	2	1	1		2.8967e+06	3.21231e+06	1.60212e+06	838941	1.20889e+06	735135	723052	614403	1.1422e+06	1.25947e+06	547362	498361
AT1G17210.1	ATILP1, ILP1 - IAP-like protein 1	0.0425001	2.47593	48.67	6	3	3	3		101361	124717	30345	22619	34804.2	49215.7	11653.9	10540.5	43805.6	64136.7	8413.08	8086.39
AT1G73660.1	protein tyrosine kinase family protein	0.0428872	2.51839	86.43	10	1	1	1		31851.7	26375.4	5429.78	12456.8	9229.33	6891.11	4035.78	3743.62	11424.4	7512.82	5309.8	4597.89
AT5G08680.1	ATP synthase alpha/beta family protein	0.0432042	2.92786	282.07	3	0	6	1		97359.7	115166	15169.1	47805.9	20751.4	36161.9	5259.57	12685.7	32849.7	41140.9	8487.85	13111.2
AT4G22150.1	PUX3 - plant UBX domain-containing protein 3	0.0432936	5.4555	115.42	1	0	1	1		46534.8	47008.1	5834.66	8149.42	7010.71	4649.68	2913.75	4738.33	3409.7	6822.16	158.335	3804.9
AT3G23900.2	RNA recognition motif (RRM)-containing protein	0.0435809	2.96523	36.98	16	1	1	1		64450.3	43983.5	14604.8	7330.3	12658.1	15349.3	9202.33	5715.01	15881.5	11476.9	5139.82	5995.55
AT3G17880.1	HIP, ATTDX, ATHIP2, TDX - tetraticopeptide domain-containing thioredoxin	0.043614	2.19372	117.62	2	0	1	1		874907	948803	326536	272548	413744	229276	156612	112614	348420	417597	184399	177901
AT3G15500.1	ATNAC3, ANAC055, NAC055, NAC3 - NAC domain containing protein 3	0.0436558	65.397	63.27	1	0	1	1	AT4G27410.1;AT3G04070.1	15526.7	11454.9	0	546.141	1400.57	70.2193	0	0	0	192.744	250.679	0
AT5G14540.1	Protein of unknown function (DUF1421)	0.0439152	2.22135	46.79	5	2	1	1		79291.1	75462.9	41795.6	31101.6	30401.3	14766.8	13172.8	11150.8	27379.3	37964.9	17312.7	15836.6
AT3G51250.1	Senescence/dehydration-associated protein-related	0.0442281	4.24745	59.16	4	0	1	1		23351.4	26753.7	2352.38	1477.99	1959.87	5445.98	97.3079	205.512	8032.17	6106.94	0	0
AT2G34357.1	ARM repeat superfamily protein	0.0442476	13.7585	99.25	4	3	1	1		77382.5	72017.6	8607.45	432.747	4865.67	12371.6	26.5252	634.8	7690.64	1313.82	713.514	2389.36
AT5G53000.1	TAP46 - 2A phosphatase associated protein of 46 kD	0.0443721	2.03929	29.76	0	2	1	1		104797	63477.6	27490.6	29198	27303.4	29058.1	19622.2	19618.6	21075.5	38517.2	21438.4	17680.8
AT1G66070.1	Translation initiation factor eIF3 subunit	0.0445294	2.00796	59.36	0	0	1	1		152167	114591	71356.5	69739.5	67020.8	36424.3	14971.5	31947.6	73101.2	90045.4	25206.8	19362.9
AT5G54960.1	PDC2 - pyruvate decarboxylase-2	0.0448764	2.22195	27.61	2	0	1	1		15144.6	14414.8	7741.06	4954.3	6816.3	4542.63	601.704	2405.92	8219.11	8653.65	2694.34	1554.42
AT5G16880.1	Target of Myb protein 1	0.0449212	3.97924	21.15	2	2	1	1		51053.6	47635.9	4519.17	7258.02	10135	9886.73	3263.54	2450.46	9027.8	10037.3	5550.42	2462.77
AT1G22880.1	ATGH9B4, ATCEL5, CEL5 - cellulase 5	0.0450606	2.0157	22.27	5	2	1	1		36998.5	55836	28213.1	22037.9	22858.3	13456.1	18372.2	16458.3	12150.4	4251.26	19047.1	18722.3
AT2G31670.1	Stress responsive alpha-beta barrel domain protein	0.0451571	2.02551	24.25	3	1	1	1		27272.8	40926.4	9159.58	17508.3	42052.4	33287.4	13629.3	8243.16	17061	15640.2	18537.7	10920.5
AT2G40300.1	ATFER4, FER4 - ferritin 4	0.0451818	2.33665	68.69	1	0	1	1		95848.3	78886.1	27872.3	27156.5	37488.1	18465	9307.58	13667	29389.9	32804.8	24658.8	12448.2
AT3G45190.1	SIT4 phosphatase-associated family protein	0.0454205	3.23004	109.12	12	0	1	1		72678.7	67878.7	5701.13	19800.3	30856	17085	5400.55	3548.94	6487	33309.9	10870.6	6636.04
AT4G21660.1	proline-rich spliceosome-associated (PSP) family protein	0.0456633	2.10444	142.77	0	2	2	2		206614	257018	112918	102855	83594	50672.8	69922.2	39739.9	77850.2	100734	59885.2	38513.5
AT4G23040.1	Ubiquitin-like superfamily protein	0.0457127	2.17936	27.97	3	2	1	1		62627.9	41590.2	34087.9	10582.6	20694.9	28622.6	14598.1	11807.1	22459.1	23927.2	6302.48	11853.1
AT2G05230.1	DNAJ heat shock N-terminal domain-containing protein	0.0457574	4.13822	23.54	1	5	1	1		266460	297774	42611.3	34021.7	34756.6	37408.9	7109.99	10202.4	76912.9	63064.7	13082.1	1932.19
AT3G56430.1	unknown protein	0.0460174	5.1826	21.68	2	0	1	1		28006.5	25492.4	2247.52	3200.2	4296.1	1438.88	628.705	883.471	2907.57	7125.51	647.342	287.945
AT2G18990.1	TXND9 - thioredoxin domain-containing protein 9 homolog	0.0460355	3.17753	45.35	1	0	1	1	AT3G25580.1	8959.34	62137.1	9928.77	10404.5	9987.34	5020.12	1782.77	1610.82	11662.3	15232.9	1427.4	1780.59
AT4G29440.1	Regulator of Vps4 activity in the MVB pathway protein	0.0460735	3.56525	54.32	15	5	1	1		63015.4	54898.6	10265.8	12226	9944.15	7264.88	2614.62	7040.14	8370.38	17456.4	4648.78	4078.37
AT1G06530.1	Tropomyosin-related	0.0461407	2.09274	47.59	1	0	1	1		84742.9	67479.6	32438.8	23455.7	30600.3	39573.7	13738.5	18146.6	36163.1	41022	5224.01	18685.2
AT4G00810.1	60S acidic ribosomal protein family	0.0461819	3.01089	54.21	0	0	1	1		479073	657952	182584	162147	106038	73590.5	31709.1	53344.1	154578	233291	47886.1	30984.4
AT1G06400.1	ARA2, ATRABA1A, ATRAB11E, ARA-2 - Ras-related small GTP-binding family protein	0.0470227	2.20115	43.68	0	0	1	1		116942	64713	31177.2	26731.6	27326.3	37589.8	8610.55	26920.3	45976.1	21603.8	13235.8	21980.7
AT4G12770.1	Chaperone DnaJ-domain superfamily protein	0.0470819	4.42398	229.82	6	1	4	1		888839	924161	159030	78150.5	153604	104832	86717.6	65988.6	108225	187063	37165.7	36681.3
AT5G47690.1	binding	0.0482082	3.06273	70.69	4	5	1	1		203496	193375	26688.2	46354.7	58204.5	37713.6	19756.6	16797.8	50125.4	60708.7	23500.1	13859
AT5G45510.1	Leucine-rich repeat (LRR) family protein	0.0483639	5.24813	50.51	2	4	1	1		524.134	655.288	173.174	78.4949	77.1663	23787.8	0	0	282.066	0	4537.96	0
AT3G57890.1	Tubulin binding cofactor C domain-containing protein	0.0486642	2.19919	103.1	3	1	1	1		22563.1	24850.7	85128.6	84664.2	63271.8	28145.7	16673.9	11968.7	13274.2	42314.7	27838.9	28264.8
AT1G72370.1	P40, AP40, RP40, RPSAA - 40s ribosomal protein SA	0.0489273	2.16033	65.66	1	1	1	1		143656	184516	466414	373996	383735	97048.8	81075	298586	75995.5	86023.4	139751	82048.3
AT1G76850.1	SEC5A - exocyst complex component sec5	0.0494413	2.85899	29.48	4	3	1	1		226600	154263	68661.1	33231.8	44846.6	46784.9	33448.5	26230.6	44987.9	62574.9	6654.07	27010.2
AT4G33760.1	tRNA synthetase class II (D, K and N) family protein	0.0494574	3.55694	25.24	4	3	1	1		64653.8	97574.4	8520.25	12652.1	16867.1	19042.1	5139.29	6704.82	13116.3	22157.5	7750.75	6788.19
AT3G51890.1	Clathrin light chain protein	0.04957	4.04535	54	3	0	1	1		109614	117465	12617.3	19685.4	11505.1	12448.5	4597.7	2960.87	20363.9	37558.6	1253.46	3305.33
AT3G04260.1	PTAC3 - plastid transcriptionally active 3	0.0498066	4.05903	36.51	3	2	1	1		53314.8	64118.8	11032.1	21376.3	6527.98	5124.35	1438.68	6222.96	5944.34	16780.5	6469.88	2930.13
AT1G07110.1	F2KP, ATF2KP, FKFBP - fructose-2,6-bisphosphatase	0.116536	1.80221	164.49	5	4	4	4		326900	247288	106114	88043.9	90835.7	82546.4	116562	105236	76963.7	61555.7	82087.6	80133.5
AT5G21160.1	LA RNA-binding protein	0.165674	1.56697	156.32	9	2	3	3		204310	159758	87171.4	58492.7	58312.8	78586.7	46522.7	39247.9	76610.8	68874.8	140160	41246.7
AT1G04820.1	TUA4, TOR2 - tubulin alpha-4 chain	0.221832	1.31569	488.93	1	0	8	5	AT4G14960.1;AT4G14960.2	127325	160629	235748	361061	283370	247714	146705	200864	245352	167446	194648	121107
AT5G06600.1	UBP12 - ubiquitin-specific protease 12	0.243486	1.49104	60.95	1	4	2	2	AT5G06600.3	9823.99	8828.28	24826.5	14711.3	36955.3	11308.4	8166.75	7615.58	14465.7	10199.2	27346.9	3601.67
AT4G28080.1	Tetratricopeptide repeat (TPR)-like superfamily protein	0.245553	1.83529	830.55	19	11	12	11		1.11092e+06	1.04848e+06	291305	198592	269558	326203	228931	275230	385793	388880	234401	254909
AT1G08520.1	ALB1, ALB-1V, V157, PDE166, CHLD - ALBINA 1	0.383556	1.54498	142.26	4	2	3	3		83009.8	60353	26391.3	15569.2	18346.5	24225.5	19622.8	19962.9	31209.1	23843.8	35324.3	17543.8
AT1G50570.1	Calcium-dependent lipid-binding (CaLB domain) family protein	0.391605	1.62146	162.62	5	1	2	2		590809	666195	122603	151901	128401	180363	259516	116678	284511	296334	93792.5	84113.8
AT1G64790.1	ILA - ILITYHIA	0.99326	1.1589	51.65	9	5	2	2		9479.02	7069.61	1551.84	1195.78	2157.34	1568.67	5124.38	4087.78	1181.62	962.865	4160.95	4348.04

## Sheet: downreg in DD (active MKK5)
Table S13B. Differentially down-regulated proteins eight hours after DEX treatment and PAPE enrichment (*proteins in light grey fonts lack SP/TP motifs and are NOT MAPK substrates)										Normalized abundance
										DD						KR
Protein code	Description	Anova (p)	Max f change	Conf score	SP-Motif	TP-Motif	Peptide count	Peptides used for quant	Additional accession	replicate 1	replicate 2	replicate 3	replicate 4	replicate 5	replicate 6	replicate 1	replicate 2	replicate 3	replicate 4	replicate 5	replicate 6
AT4G02930.1	GTP binding Elongation factor Tu family protein	1.5824e-06	0.357331	486.69	0	0	9	9		118834	118004	149338	144480	123632	140043	453610	408473	257092	304739	442771	356269
AT5G54770.1	THI1, TZ, THI4 - thiazole biosynthetic enzyme, chloroplast (ARA6) (THI1) (THI4)	2.32733e-06	0.29789	1277.51	2	0	16	15		742857	677984	1.25228e+06	1.15517e+06	908628	824669	3.6393e+06	3.7148e+06	2.32347e+06	3.0453e+06	2.53947e+06	3.4076e+06
AT4G34620.1	SSR16 - small subunit ribosomal protein 16	7.5224e-06	0.4006	32.36	1	0	1	1		24683	19567.9	22616.7	26341.7	15724.5	16497.4	63193.1	56808.8	39481.8	47697.5	55415.7	50511.3
AT3G12780.1	PGK1 - phosphoglycerate kinase 1	1.01054e-05	0.376783	331.49	0	1	6	6	AT1G56190.1	184676	162914	275440	203116	228029	258535	723936	570217	609928	407034	680293	492590
AT3G50820.1	PSBO2, PSBO-2, OEC33 - photosystem II subunit O-2	1.09388e-05	0.407226	138.74	1	0	2	2	AT5G66570.1	31607.7	26242	27666.2	21148.1	21883	28555.9	62520.8	57042.3	71132.1	81595	70074.6	43422.9
AT2G37770.2	NAD(P)-linked oxidoreductase superfamily protein	1.39072e-05	0.346795	20.21	5	0	1	1		47099.1	38745.7	24134.6	52957	39117.5	46368.1	142630	107785	86060.8	112412	131822	135627
AT1G19740.1	ATP-dependent protease La (LON) domain protein	2.33566e-05	0.227374	112.56	1	2	3	2		2502.93	1500.03	1576.32	3315.45	4149.75	4579.98	15674.6	13617.9	14241.1	10785.3	13766.1	9428.02
AT3G46780.1	PTAC16 - plastid transcriptionally active 16	4.02638e-05	0.435661	315.94	3	1	6	5		92974.6	91755.5	119165	176209	143804	168109	326312	330935	262244	272056	296615	329804
AT1G04550.1	IAA12, BDL - AUX/IAA transcriptional regulator family protein	4.25777e-05	0.350266	24.59	1	0	1	1		19234.1	17393.4	16365.1	39055.8	33111.5	28866.8	66162.3	78047.2	67613.4	65255.6	92219.9	70443.1
AT4G04020.1	FIB - fibrillin	7.79481e-05	0.404078	451.27	2	2	7	7		390539	347157	583951	619887	532381	653853	1.28529e+06	1.21952e+06	1.21761e+06	846821	1.65302e+06	1.51825e+06
AT2G42750.1	DNAJ heat shock N-terminal domain-containing protein	7.96084e-05	0.368317	48.6	2	2	1	1		4652.15	3137.45	2618.56	5932.96	6015.75	4909.31	13651.2	8972.77	11322.9	11820.8	12091.3	16170
AT5G19140.1	ATAILP1, AILP1 - Aluminium induced protein with YGL and LRDR motifs	9.79408e-05	0.269841	192.06	3	1	2	2	AT5G19140.2	14934.7	8907.24	32932.2	26034.2	13552.4	14679.5	82308.7	83820.6	43576.4	53981.6	75418.3	72397.1
AT4G24930.1	thylakoid lumenal 17.9 kDa protein, chloroplast	0.000114396	0.459561	56.84	3	2	1	1		34595.9	25590.4	19059.1	36800.8	40469.5	29640.8	53903.1	74919.9	57385.5	65105.4	81206.5	72554.4
AT3G02090.1	MPPBETA - Insulinase (Peptidase family M16) protein	0.000115331	0.403292	76.02	4	1	2	2		35942.3	30865.3	45415.5	54734.4	36419.6	34448.7	109415	136570	61427.6	73737.4	103786	104775
AT3G48560.1	CSR1, ALS, AHAS, TZP5, IMR1 - chlorsulfuron/imidazolinone resistant 1	0.00011965	0.321808	573.13	4	4	8	8		110498	156439	260819	264482	224459	378223	764982	789073	634283	502192	902053	742050
AT4G02770.1	PSAD-1 - photosystem I subunit D-1	0.000123205	0.313773	58.48	3	2	1	1	AT1G03130.1	14209.3	21895	46499.1	28880.4	27384.1	39227.6	86622.9	134093	64167.7	84903.8	103390	94415.1
AT1G16880.1	uridylyltransferase-related	0.000133682	0.465434	47.7	0	1	1	1		44988.7	28596.2	36699.2	62243.1	39103.1	37019	98261.2	115551	67622.2	77979	90012.4	84805.5
AT3G53900.1	UPP, PYRR - uracil phosphoribosyltransferase	0.000137408	0.388676	95.9	1	1	3	3		27737.9	32722.1	38225.8	71629	33412.9	40608.5	121923	136288	73548.4	89361.1	113119	94397.6
AT4G23680.1	Polyketide cyclase/dehydrase and lipid transport superfamily protein	0.000140308	0.486546	65.92	1	0	1	1		29453.3	24326.1	16679.2	19133.7	18041	12984.6	36639	41395	38856.5	50489.5	41241.1	39285.5
AT3G27890.1	NQR - NADPH:quinone oxidoreductase	0.000185035	0.283497	55.36	2	0	1	1		10149.7	14270	9685.67	22892.6	11277.9	23570.3	42287.5	51030.6	55008.7	28302.8	82902.4	64443.6
AT1G80650.1	RTL1 - RNAse THREE-like protein 1	0.000186882	0.372464	23.45	0	0	1	1		9241.72	11041.1	13577.1	18234.5	8994.76	9079.41	34273.5	30011.6	19054.6	23966.4	45713.2	35370.9
AT2G39730.1	RCA - rubisco activase	0.000219512	0.449881	3221.39	0	0	53	49	AT2G39730.2	4.35269e+07	4.37785e+07	8.56451e+07	7.02517e+07	5.87801e+07	6.1098e+07	1.56016e+08	1.42705e+08	9.43107e+07	1.03457e+08	1.64593e+08	1.45976e+08
AT2G36250.1	FTSZ2-1, ATFTSZ2-1 - Tubulin/FtsZ family protein	0.000222166	0.467783	464.91	5	3	6	5		384304	355276	476179	770679	381852	693153	1.07603e+06	1.14517e+06	977212	930747	1.2361e+06	1.17931e+06
AT5G58220.1	TTL - transthyretin-like protein	0.000235418	0.309109	134.11	3	1	1	1		7012.42	9107.62	4614.09	4343.94	5107.78	7858.72	28809.3	25303.4	12392.2	11566.8	26897.6	18108.8
AT4G35000.1	APX3 - ascorbate peroxidase 3	0.000270756	0.286457	28.33	0	0	1	1		4142.28	1961.57	2673.01	3859.53	3004.61	4168.12	14522.5	19050.1	5329.05	8190.38	12182.2	9877.94
AT1G61520.1	LHCA3 - photosystem I light harvesting complex gene 3	0.000275729	0.134484	24.22	0	1	1	1		159.886	77.8185	116.615	11.9137	65.4732	89.5036	600.665	909.489	325.241	644.217	536.531	859.485
AT3G52200.2	LTA3 - Dihydrolipoamide acetyltransferase, long form protein	0.000287146	0.465103	85.69	4	2	2	2	AT3G52200.1	68532.8	57093.1	71482.8	108703	46332.9	63749.6	131007	173600	114924	123031	195808	155827
AT4G22240.1	Plastid-lipid associated protein PAP / fibrillin family protein	0.000308978	0.413713	84.72	4	2	2	2		28461.5	20544.1	36878.1	45405.6	45123.7	42200.3	128966	87619.4	77964.8	59245.4	94908.5	79712.7
AT5G23120.1	HCF136 - photosystem II stability/assembly factor, chloroplast (HCF136)	0.000348758	0.341349	69.51	5	0	2	2		4215.41	5098.04	6529.75	15601.1	9984.77	11568.9	29076.2	27491.6	19014.3	21937.1	30576.6	27164.4
AT2G15620.1	NIR1, NIR, ATHNIR - nitrite reductase 1	0.000359761	0.405513	41.74	3	0	1	1		8314.77	9318.72	3773.18	4789.9	5757.05	3452.66	14110.7	16426.7	15206.4	10415.6	17371.7	13781.1
AT4G09650.1	ATPD - ATP synthase delta-subunit gene	0.000485907	0.32457	1067.6	0	0	19	19		1.33087e+06	1.39514e+06	2.99565e+06	3.69848e+06	3.78328e+06	5.35908e+06	1.07788e+07	1.07986e+07	8.38784e+06	6.98384e+06	1.07257e+07	9.5163e+06
AT4G19530.1	disease resistance protein (TIR-NBS-LRR class) family	0.000561288	0.256484	28.72	0	3	1	1		33570.5	20615.4	7176.27	20674.4	11675.4	13273.8	48199	103819	32786.8	66535.7	96980.4	68804.2
AT5G16660.1	unknown protein	0.000584518	0.320972	31.33	0	0	1	1		3419.48	4069.83	12464.2	4692.24	5723.68	12639.4	27050.8	28781.2	19697.1	15417.5	25025.1	18024
AT1G18500.1	MAML-4, IPMS1 - methylthioalkylmalate synthase-like 4	0.00060018	0.408092	236.07	3	3	4	1		56852.8	42776.8	66463.8	137909	53493.3	95789.2	203379	217988	135687	157907	231467	164313
AT2G21330.1	FBA1 - fructose-bisphosphate aldolase 1	0.000613169	0.435747	250.93	2	2	5	4	AT2G21330.2	115090	92324.2	152453	177875	238650	248691	415197	403976	319911	300674	505363	407353
ATCG00120.1	ATPA - ATP synthase subunit alpha	0.000614783	0.379688	1176.51	2	0	20	17		3.50015e+06	3.22057e+06	4.05738e+06	5.98967e+06	6.56234e+06	6.7815e+06	1.64101e+07	1.48548e+07	1.05216e+07	6.7702e+06	1.70145e+07	1.3735e+07
ATCG00490.1	RBCL - ribulose-bisphosphate carboxylases	0.000616551	0.450381	230.73	2	2	3	3		201280	178165	143842	223540	227775	300545	375507	586382	314345	356066	646613	552350
AT3G47650.1	DnaJ/Hsp40 cysteine-rich domain superfamily protein	0.000623451	0.369563	96.51	2	0	1	1		15380.6	16246.3	22470.8	16392.3	21044	46625.3	39138.2	76490.9	74918.5	79770.8	42664.1	60862.6
AT5G14740.1	CA2, CA18, BETA CA2 - carbonic anhydrase 2	0.000668269	0.45635	87.24	2	0	3	1	AT5G14740.4	50134.2	37904.5	32049.1	69634.4	29369.5	36283.6	93924.7	96913.3	69099.2	97937.3	68660.4	133070
AT5G09660.1	PMDH2 - peroxisomal NAD-malate dehydrogenase 2	0.000676977	0.377583	158.4	0	2	3	3		2.09787e+06	2.13364e+06	2.2519e+06	4.7695e+06	4.16777e+06	4.53698e+06	1.34558e+07	5.99092e+06	8.89562e+06	6.02008e+06	9.17491e+06	9.319e+06
AT4G15560.1	CLA1, DEF, CLA, DXS, DXPS2 - Deoxyxylulose-5-phosphate synthase	0.000695884	0.41576	208.7	2	2	3	3		29996.6	25781.9	41397.1	64727.1	58031.4	72395.4	150009	135818	101246	96045.9	128753	91248.7
AT2G37790.1	NAD(P)-linked oxidoreductase superfamily protein	0.000714451	#VALUE!	20.14	3	1	1	1		0	0	0	0	0	0	901.297	269.245	147.925	0	635.203	1327.68
AT4G35090.1	CAT2 - catalase 2	0.000720862	0.435774	329.62	2	3	6	6	AT1G20630.1	815667	781385	1.30891e+06	1.49672e+06	1.50429e+06	1.50515e+06	3.09725e+06	1.98303e+06	2.60712e+06	1.95378e+06	3.86977e+06	3.49814e+06
AT1G06680.1	PSBP-1, OEE2, PSII-P, OE23 - photosystem II subunit P-1	0.000721865	0.489605	48.22	2	1	1	1	AT1G06680.2	17851.1	13323.5	24351.6	33933.4	16744.2	28663.6	48782.1	48156.1	42451.5	34491.2	51414.9	50165.9
AT4G19170.1	NCED4, CCD4 - nine-cis-epoxycarotenoid dioxygenase 4	0.000765265	0.432375	396.97	6	1	8	8		148422	145212	389401	348118	389919	294462	734782	653992	587568	646668	708218	636473
AT1G16720.1	HCF173 - high chlorophyll fluorescence phenotype 173	0.000866061	0.186773	58.93	6	1	1	1		5088.06	4281.07	693.961	4942.25	1124.89	6197.38	15639.7	25098.7	12784.2	13685.5	31595.6	20740.4
ATCG00480.1	ATPB, PB - ATP synthase subunit beta	0.000867524	0.390029	4217.89	2	0	58	55		1.64709e+07	1.60012e+07	3.50566e+07	4.21871e+07	3.17832e+07	3.94026e+07	9.26915e+07	8.58213e+07	5.54811e+07	5.06261e+07	9.57415e+07	8.34544e+07
ATCG00130.1	ATPF - ATPase, F0 complex, subunit B/B', bacterial/chloroplast	0.000914768	0.440769	61.71	0	0	1	1		25050.3	36491.5	21511.5	59467	33851.1	31991.9	81364.6	97602.7	51086.9	59078.9	100058	83536.4
AT5G20990.1	B73, SIR4, CNX, CHL6, CNX1 - molybdopterin biosynthesis CNX1 protein / molybdenum cofactor biosynthesis enzyme CNX1 (CNX1)	0.00105723	0.388342	54.49	1	6	2	2		11823.1	13202.5	32629.9	18626.7	22221.7	33883.2	75002.8	56807.7	36214.2	40159.4	65167.6	67551.9
AT4G33010.1	AtGLDP1, GLDP1 - glycine decarboxylase P-protein 1	0.00107874	0.465924	39.04	3	4	1	1		8121.82	8521.31	11948.3	6234.22	10352.6	5689.3	14174.6	10887.6	17799.8	23121.8	22881.8	20310.1
AT5G45260.1	RRS1, ATWRKY52, SLH1 - Disease resistance protein (TIR-NBS-LRR class)	0.00109116	0.42922	25.45	0	0	1	1		27117	26747.6	31514.3	54155.3	46409.1	54742.3	110719	88983.4	84687.2	50186.8	120725	105450
AT5G48880.1	PKT1, KAT5 - peroxisomal 3-keto-acyl-CoA thiolase 2	0.00110978	0.427907	124.93	0	0	2	2		37128.7	35473.1	95274.5	50795.2	71707.4	61091.1	146095	102914	84683.4	158506	164128	165043
AT3G02520.1	GRF7, GF14 NU - general regulatory factor 7	0.00111277	0.470929	101.41	1	0	1	1	AT5G38480.2	11595.4	10253	18281.4	20584.4	14733.4	15039	30356	43189	17708.6	30184.1	38181.1	32526.6
AT1G34430.1	EMB3003 - 2-oxoacid dehydrogenases acyltransferase family protein	0.00117567	0.427094	238.76	2	2	6	5		106044	79292.3	270630	175844	144229	121777	454550	416400	254692	263257	403430	309824
AT3G14067.1	Subtilase family protein	0.00119575	0.346554	20.13	11	2	1	1		4703.1	6866.37	7152.54	10440.9	12302.4	21753.1	20857.6	37953.7	29858.6	22570	24114.8	47065.6
AT2G23350.1	PAB4, PABP4 - poly(A) binding protein 4	0.00120277	0.288831	30.77	3	2	1	1		597.627	1286.65	2211.91	4944.73	1174.24	838.759	8462.94	5256.77	4278.9	5715.17	5661.02	8896.39
AT4G38970.1	FBA2 - fructose-bisphosphate aldolase 2	0.00120959	0.423247	313.33	2	2	5	3	AT4G38970.2	431359	398672	603032	1.14988e+06	761847	1.21354e+06	1.65857e+06	1.84967e+06	1.51151e+06	1.47553e+06	2.52133e+06	1.75329e+06
AT1G11720.2	SS3 - starch synthase 3	0.00135508	0.477077	63.59	1	0	1	1		20325.5	17203.4	12071.5	15679.9	34648.4	28819.6	40914.6	41083.1	48026.1	41266.9	62934.2	35644
AT4G17040.1	CLPR4 - CLP protease R subunit 4	0.00138514	0.10152	40.21	3	0	1	1		185.614	141.749	2362.24	2427.94	707.545	56.8485	7692.54	13159.9	5567.39	3302.08	15281.7	12934.8
AT5G28500.1	unknown protein	0.00140444	0.446199	239.42	2	1	4	4		110872	153688	154159	288990	189819	319308	437601	375482	426974	316035	640609	530415
AT4G08920.1	CRY1, BLU1, HY4, OOP2, ATCRY1 - cryptochrome 1	0.00151171	0.468161	95.57	4	0	2	1		7650.98	10320	14791	24679	14416.4	16503.7	32888.1	41266.2	22468.7	26282.2	35483.3	30352.4
AT3G58480.1	calmodulin-binding family protein	0.00157915	0.264428	22.17	6	1	1	1		26181.3	26719.9	59345.2	78423.6	173432	193621	367205	376626	197863	393132	411421	362923
AT4G18480.1	CHLI1, CH42, CH-42, CHL11, CHLI-1 - P-loop containing nucleoside triphosphate hydrolases superfamily protein	0.00164694	0.330989	24.19	3	1	1	1		1841.53	865.01	4677.25	1872.31	3052.34	1738.75	8298.62	5627.37	6454.19	4107.36	11988.5	5963.97
AT5G49910.1	CPHSC70-2EAT SHOCK PROTEIN 70-2, HSC70-7, cpHsc70-2 - chloroplast heat shock protein 70-2	0.00172153	0.426724	142.2	2	4	4	4	AT4G24280.1	24154.5	27969.4	34833.7	43233.7	27346.5	27589	64295.1	79223.8	36957.9	50999.8	121995	80361.8
AT5G51110.1	Transcriptional coactivator/pterin dehydratase	0.00174414	0.43477	56.93	4	0	1	1		69751.5	129120	220316	267901	186060	276314	407595	447688	401043	394507	490356	502656
AT5G19220.1	ADG2, APL1 - ADP glucose pyrophosphorylase large subunit 1	0.00187885	0.447008	77.69	0	1	2	2		11911.5	9014.22	24691.3	32018.9	18286.9	18680.5	51215.6	49059.2	36636	44340.3	29058.8	46068.5
AT5G63570.1	GSA1 - glutamate-1-semialdehyde-2,1-aminomutase	0.00189985	0.309163	39.49	3	3	2	2		2362.71	3378.97	3816.05	4400.45	11967.8	18428.7	29548.7	20321.3	29695.2	18280.4	28464.5	17156.8
AT3G44310.1	NIT1, ATNIT1, NITI - nitrilase 1	0.00191549	0.529025	141.46	2	3	2	2	AT3G44320.1	196348	263815	416800	367840	308379	356862	801400	590063	503081	388184	716475	611298
AT3G03710.1	RIF10, PNP - polyribonucleotide nucleotidyltransferase, putative	0.00196469	0.382144	59.14	3	1	1	1		12883.9	3606.82	16650.8	6632.26	10852.7	6694.32	39448.6	19790	25067.5	23542.8	17986.9	24161.9
AT4G24620.1	PGI1, PGI - phosphoglucose isomerase 1	0.00210626	0.44326	45.93	3	2	3	3		7010.03	5065.14	5857.68	6192.89	8121.74	14550.9	21489.6	20250.8	13868.8	9693.13	23435	16840.3
AT2G39020.1	Acyl-CoA N-acyltransferases (NAT) superfamily protein	0.00229305	0.328834	24.89	5	2	1	1		2745.74	2495.46	4508.48	12027.9	5427.39	6945.3	22722.1	19782	7546.02	15943.4	23123.1	14736.1
AT5G40770.1	ATPHB3, PHB3 - prohibitin 3	0.00230502	0.397524	188.86	1	0	4	4	AT3G27280.1	16298.2	9567.78	45047.8	21679.3	19662.7	20874.4	65961.7	62297.7	36599.1	34844.6	76232.5	58963
AT5G35790.1	G6PD1 - glucose-6-phosphate dehydrogenase 1	0.00238297	0.484135	152.5	2	3	2	2		22853.1	27828.2	60295.5	47864.6	40844.1	59840.6	98211.8	104868	65991.6	63405.8	104483	99101.4
AT5G48960.1	HAD-superfamily hydrolase, subfamily IG, 5'-nucleotidase	0.00243226	0.463402	61.06	2	2	1	1		13451.8	18529	38567.2	23010.1	28492.5	44909.8	66212.1	78634	39775	60545.4	55263.2	59862.9
AT2G20360.1	NAD(P)-binding Rossmann-fold superfamily protein	0.00244598	0.000203962	24.01	3	0	1	1		0	0	0	2.14079	0	0	2341.27	2361.81	1278.55	4492.33	0	22.0649
AT3G53870.1	Ribosomal protein S3 family protein	0.00251127	0.492308	30.69	1	2	1	1		27564.2	27610.7	45539.8	58656.6	35696.8	45402.3	78749.3	84311.9	61449.5	49251.4	103593	111100
AT3G14415.1	Aldolase-type TIM barrel family protein	0.00267134	0.430198	464.54	0	2	7	1	AT3G14415.2	7842.38	6524.78	3477.87	7564.69	14211.6	11373.8	18749.3	12802.9	20332.4	21807.4	28658.2	16188.7
AT4G21210.2	ATRP1, RP1 - PPDK regulatory protein	0.00270284	0.337197	361.32	0	1	5	1		22038.2	22508	44041.3	108093	63469.6	111657	136232	190992	121940	171451	252074	229952
AT2G38230.1	ATPDX1.1, PDX1.1 - pyridoxine biosynthesis 1.1	0.00293879	0.317193	184.99	1	1	3	2		52258.7	47713.3	81705.3	164176	98999.7	184906	495741	276404	208721	145298	465055	394195
AT2G46510.1	ATAIB, AIB - ABA-inducible BHLH-type transcription factor	0.00296968	0.350806	25.59	2	2	1	1		7327.4	5832.08	2361.66	6350.74	5079.95	8415.41	12394	20464.3	6694.67	18758.6	17244.6	25260.9
AT1G12410.1	CLPR2, NCLPP2, CLP2 - CLP protease proteolytic subunit 2	0.00303645	0.467779	98.83	3	2	1	1		63841.9	78989.6	77440.3	130829	134956	243928	211669	302744	298407	212796	321929	212989
AT1G02560.1	CLPP5, NCLPP5, NCLPP1 - nuclear encoded CLP protease 5	0.00307897	0.423407	52.18	5	2	2	2		135010	157490	322839	541932	280179	418406	929694	834017	470890	635551	653304	859688
AT1G23310.1	GGT1, AOAT1, GGAT1 - glutamate:glyoxylate aminotransferase	0.00325531	0.369737	66.94	2	0	1	1		3947.62	6272.11	12237.3	13265.8	12285.7	13993.1	46796.2	34282.9	19923	17427.9	30586.2	18675.3
AT1G29670.1	GDSL-like Lipase/Acylhydrolase superfamily protein	0.00326609	0.427049	412.36	2	1	7	7		149388	131524	268564	291711	235181	289203	618774	545477	308810	302608	800963	621057
AT5G15450.1	APG6, CLPB3, CLPB-P - casein lytic proteinase B3	0.00326996	0.454557	196.8	1	0	3	3		53599.4	61619.6	74409.7	165968	67945.9	92014.4	183241	163927	149523	112127	262301	263078
ATCG00420.1	NDHJ - NADH dehydrogenase subunit J	0.00346011	0.43861	41.5	0	0	1	1		6234.24	6772.46	14119.6	10671	12170.8	19773	31973.6	36330.4	19110.2	15355.1	31339.6	24895.8
AT4G28780.1	GDSL-like Lipase/Acylhydrolase superfamily protein	0.00355245	0.462375	29.96	2	1	1	1		11895.7	11526.3	26674.6	26571.4	17309.2	31985.1	46545.9	66832.5	30599.4	33920.1	52643.7	41883
AT3G10670.1	ATNAP7, NAP7 - non-intrinsic ABC protein 7	0.00371519	0.239767	46.82	3	1	1	1		837.857	249.207	2248.07	594.622	2547.39	4737.76	9740.87	7817.76	7774.25	3417.85	11174.6	6848.88
AT3G26900.1	SKL1, ATSKL1 - shikimate kinase like 1	0.00372355	0.388921	54.03	2	0	1	1		8214.07	9829.15	13915.1	18403.3	28198.3	40429.2	57760.8	42683.8	51209	28356.2	73128.5	52808.8
AT1G51100.1	unknown protein	0.00377458	0.30355	48.96	0	1	1	1		541.955	755.315	1691.55	3222.5	3066.79	5934.64	10081.1	7618.02	8225.48	5115.61	11507.8	7568.11
AT5G59610.1	Chaperone DnaJ-domain superfamily protein	0.00382301	0.355504	21.4	3	2	1	1		2335.45	751.182	4034.66	1135.24	2375.51	682.601	5974.1	3328.42	8166.34	5093.14	3843.95	5421.08
AT3G09200.1	Ribosomal protein L10 family protein	0.00402856	0.427575	274.51	1	1	5	5	AT3G09200.2;AT3G11250.1;AT2G40010.1	170819	182510	302239	530238	446932	781942	1.06691e+06	825010	984251	619616	1.12744e+06	1.02416e+06
AT3G49680.2	ATBCAT-3, BCAT3 - branched-chain aminotransferase 3	0.0040521	0.486756	23.03	4	2	1	1		98459.3	59147	133850	123767	136512	95439.7	179515	226735	137751	160964	325858	298745
AT5G46290.1	KASI, KAS1 - 3-ketoacyl-acyl carrier protein synthase I	0.00406007	0.454161	276.02	3	0	4	3	AT5G46290.2;AT5G46290.3	24779.5	23373.3	56656	67305.7	58988.7	48720.6	97659.5	122010	80961.8	60832.2	120534	134136
AT2G34460.1	NAD(P)-binding Rossmann-fold superfamily protein	0.00409629	0.489023	43.47	0	1	1	1		14963	4595.46	10479.1	14724.1	8071.62	4759.5	19903.8	23163.3	17773.7	16962.4	22051.2	17916.7
AT1G80380.2	P-loop containing nucleoside triphosphate hydrolases superfamily protein	0.00413272	0.450721	151.95	3	1	2	2	AT1G80380.1	152302	124086	232529	298746	337571	417315	802653	611469	450023	340899	662158	599577
AT3G63540.1	Mog1/PsbP/DUF1795-like photosystem II reaction center PsbP family protein	0.00419357	0.423015	85.81	0	0	1	1		2028.29	5044.12	3421.22	2358.97	6519.28	8093.42	10345.9	8839.9	16558.5	9775.8	12380	7027.36
AT5G58070.1	ATTIL, TIL - temperature-induced lipocalin	0.00425273	0.294189	67.75	0	2	2	2		1476.94	881.721	2830.96	4293.78	8463.24	13148.6	20045.1	11863.7	21022	14015.9	23701.3	15050
AT5G23840.1	MD-2-related lipid recognition domain-containing protein	0.00430297	0.263536	21.95	1	0	1	1		8730.46	12649.4	21231.9	56235.3	44939.5	81081.2	162608	147238	72735.4	64448.6	207615	198626
AT1G31330.1	PSAF - photosystem I subunit F	0.00444645	0.434396	35.34	0	3	1	1		3054.84	1425.59	6565.01	5824.04	3243.05	2416.17	10837.3	6819.29	9867.56	6022.79	11159.4	7155.79
AT5G52750.1	Heavy metal transport/detoxification superfamily protein	0.00450915	0.375833	24.11	0	0	1	1		13847.8	14997.5	19328.8	34104.8	48547	95979.1	116074	103991	99377.3	58941.6	133975	91113.3
AT3G26450.1	Polyketide cyclase/dehydrase and lipid transport superfamily protein	0.00457414	0.401084	79.4	0	0	2	2		8460.69	6663.96	14287.5	16085.9	10760	14339.9	20166.9	32646.8	12904.5	23948.2	46884.8	39466.5
AT5G60550.1	GRIK2, ATSNAK1 - geminivirus rep interacting kinase 2	0.00458405	0.292949	20.43	2	1	1	1		921.347	1528.02	2830.05	9869.98	5449.96	14611.8	13798.6	25948.5	16045.1	19428	21983.6	22991.5
ATCG00780.1	RPL14 - ribosomal protein L14	0.00460326	0.310617	77.7	0	1	1	1		9234.29	5861.5	6454.12	4392.81	2614.35	3736.7	11327.1	19192.9	6500.05	11173.1	36305.6	19467.7
AT3G47520.1	MDH - malate dehydrogenase	0.00464931	0.445576	197.41	1	1	6	6		59786.2	75184.5	74743.8	199188	133177	163968	309977	216088	221886	153885	346411	336327
AT3G14210.1	ESM1 - epithiospecifier modifier 1	0.0047914	0.420296	853.8	1	0	12	12		1.23404e+07	1.12678e+07	2.60695e+07	3.49987e+07	2.91834e+07	3.47529e+07	8.20594e+07	5.64802e+07	4.3538e+07	3.22941e+07	7.6106e+07	6.31125e+07
AT5G08670.1	ATP synthase alpha/beta family protein	0.00479941	0.365695	384.97	4	0	8	3		13861.7	11621.7	28355.8	48374.9	36746.1	46969.8	80769.5	113821	48388.4	48974.8	116492	99984.2
AT5G61410.1	RPE, EMB2728 - D-ribulose-5-phosphate-3-epimerase	0.00485145	0.162038	46.45	1	2	1	1		608.485	854.207	6259.15	6620.93	5513	8057.98	41024.2	35281.7	9784.69	8330.03	42572.2	35274.1
AT1G24851.1	unknown protein	0.00498977	0.349153	31.11	4	0	1	1		12813.5	24765.7	55444	61826.8	31514.5	22021.8	70449.2	53307.6	65785.8	90364.5	148944	167983
AT5G66190.1	ATLFNR1, FNR1 - ferredoxin-NADP(+)-oxidoreductase 1	0.00506631	0.427474	23.73	1	0	1	1		6181.37	5296.63	11022.8	20225.6	9769.64	10743	30100.9	24617.5	12686.1	17046	33515.5	29970.6
AT5G40870.1	ATUK/UPRT1, UKL1, UK/UPRT1 - uridine kinase/uracil phosphoribosyltransferase 1	0.0051089	0.402227	76.25	2	1	1	1		7217.32	22969.2	26913.7	36960.3	24593	28997.4	76974.5	67317.2	42158.7	34932.1	80588.2	65112.6
AT2G42590.1	GRF9, GF14 MU - general regulatory factor 9	0.0053318	0.474747	92.8	0	0	3	3		73578.4	73325.2	134042	96594.7	163712	240965	343501	250103	282731	153272	339962	278085
AT4G21210.1	ATRP1, RP1 - PPDK regulatory protein	0.00563011	0.332301	322.89	0	1	5	1		3548.18	3175.08	32238.8	21394.2	12959.1	6567.74	43539.2	39981.8	23586.4	35873.8	54925.5	42486.9
AT1G09340.1	CRB, CSP41B, HIP1.3 - chloroplast RNA binding	0.00564634	0.220191	45.07	1	0	2	1		1211.78	1523.9	5386.73	9269.56	6980.14	7290.52	12563.2	30636.2	9544.09	11132.2	48743.2	31177.2
AT3G45140.1	LOX2, ATLOX2 - lipoxygenase 2	0.00568016	0.356331	156.79	3	2	2	2		11609.4	9949.64	43034.6	14383.8	17443.1	5052.09	55877.9	64084.4	29194.2	25596.9	39271.7	70745.6
AT2G33150.1	PKT3, PED1, KAT2 - peroxisomal 3-ketoacyl-CoA thiolase 3	0.00585943	0.478919	51.18	0	1	2	2		45254.3	34301.8	80081.1	48524.4	69621.5	40331.7	198187	126407	73398.8	70413.7	99163.8	96664.6
AT5G41670.1	6-phosphogluconate dehydrogenase family protein	0.00591668	0.358739	33.87	1	1	1	1		1121.88	1745.71	3162.16	3182.36	5464.62	4763.16	12267.3	9677.57	6014.58	3837.47	9752.3	12640.4
AT1G62750.1	ATSCO1, ATSCO1/CPEF-G, SCO1 - Translation elongation factor EFG/EF2 protein	0.00591764	0.422722	148.92	1	2	2	2		19470.9	19781.6	48511	51024	66772.2	107883	152712	116267	102263	84951.1	136731	148562
AT4G12060.1	Double Clp-N motif protein	0.00594076	0.444792	219.83	3	0	4	3		39596.1	63316.3	90905.4	162745	135691	123232	271819	231478	184972	128192	285531	281767
AT1G07920.1	GTP binding Elongation factor Tu family protein	0.00662719	0.355346	55.73	0	2	1	1		12599.9	5708.76	3160.97	1303.23	1868.19	3646.37	10142.7	19514.7	13042.9	18401.2	6662.17	11841.6
AT5G52060.1	ATBAG1, BAG1 - BCL-2-associated athanogene 1	0.0066509	0.45905	25.76	1	1	1	1		148902	215103	348337	477352	461576	384566	742864	577397	688527	404827	950165	1.07111e+06
AT1G67580.1	Protein kinase superfamily protein	0.00670743	0.433983	23.07	8	5	1	1		1470.3	1546.32	3816.58	2122.05	4807.86	6439.65	6436.37	6943.77	10820.4	4710.68	9449.07	8191.63
ATCG00065.1	RPS12A, RPS12 - ribosomal protein S12A	0.00682715	0.421346	29.02	1	1	1	1		6262.49	11820.3	34719.6	30245.5	34150.7	25859.2	57616.9	67073	63857.4	38337.9	50862.6	61777.7
AT1G10760.1	SEX1, SOP1, SOP, GWD1, GWD - Pyruvate phosphate dikinase, PEP/pyruvate binding domain	0.0070601	0.243123	32.08	7	3	1	1		460.511	347.337	1041.71	1457.77	3163.6	2802.45	8231.92	5943.57	3412.57	7267.78	1801.38	11485.6
AT1G22260.1	ZYP1a, ZYP1 - Myosin heavy chain-related protein	0.00708388	0.206466	24.66	1	3	1	1		4126.37	4732.4	8554.89	1036.36	1110.47	1919.33	34470.8	6342.26	22751.9	4154.57	14270.9	22045
AT2G38040.1	CAC3 - acetyl Co-enzyme a carboxylase carboxyltransferase alpha subunit	0.00721185	0.357229	71.91	1	5	2	2		3641.75	1626.66	9158.61	3668.2	9478.49	1950.98	17234.6	12590.4	11933.8	6913.55	23835.8	10140.9
AT1G42970.1	GAPB - glyceraldehyde-3-phosphate dehydrogenase B subunit	0.00721981	0.416682	499.96	1	2	8	5		721512	805971	1.5572e+06	2.20567e+06	2.55222e+06	2.95172e+06	4.6398e+06	3.41062e+06	4.07324e+06	2.24536e+06	6.14437e+06	5.39194e+06
AT2G47710.1	Adenine nucleotide alpha hydrolases-like superfamily protein	0.00727514	0.238233	89.13	0	0	2	2		4209.97	2797.19	6893.49	4279.14	26917.7	70172.1	84637.4	98344	34744.6	24282.2	156401	85443.1
ATCG00540.1	PETA - photosynthetic electron transfer A	0.00733085	0.486764	84.72	1	0	1	1		12196.2	8044.61	23189.4	31967.6	23317.4	24320.1	45117	53610.2	27957	32608.9	42536.9	50931.4
AT2G37220.1	RNA-binding (RRM/RBD/RNP motifs) family protein	0.00737143	0.327012	272.48	2	0	3	3		8735.15	17894.2	40560.2	36132.7	78567.1	93550.1	143712	144265	92014.4	77693.6	235866	148742
AT5G54190.1	PORA - protochlorophyllide oxidoreductase A	0.00738177	0.341084	75.93	0	1	1	1	AT4G27440.1	5125.34	3234.27	11673.3	20670.9	13227.7	9706.02	29015	36158.3	13059.7	18525.7	45816.7	43999.5
AT5G55280.1	FTSZ1-1, ATFTSZ1-1, CPFTSZ - homolog of bacterial cytokinesis Z-ring protein FTSZ 1-1	0.00741653	0.365339	340.01	3	1	4	3		53688.8	63307.8	168587	250669	212431	313298	545972	558183	329771	243195	682211	547506
AT5G50920.1	CLPC, ATHSP93-V, HSP93-V, DCA1, CLPC1 - CLPC homologue 1	0.00742935	0.433008	369.21	1	3	6	2		63886.6	73134.8	222183	241852	145299	191293	455467	457785	206308	242345	410844	392681
AT1G10870.1	AGD4 - ARF-GAP domain 4	0.00751143	0.476305	20.16	3	1	1	1		153313	157261	174462	412462	188750	235655	408224	516623	244432	319854	736074	550121
AT5G53620.1	unknown protein	0.00757785	0.386935	47.7	3	3	2	2		4630.73	5646.53	12540	5053.91	6951.55	18519.4	42351.7	26227.4	17851.5	10635.8	16117.1	24674.8
AT4G32770.1	VTE1, ATSDX1 - tocopherol cyclase, chloroplast / vitamin E deficient 1 (VTE1) / sucrose export defective 1 (SXD1)	0.00793214	0.387732	29.15	4	6	1	1		1895.59	1411.49	5537.95	4172.86	7792.21	10740.4	19525.6	8919.97	16055.8	11571.6	15003.6	10295.2
AT5G14780.1	FDH - formate dehydrogenase	0.00793892	0.386913	66.05	0	2	1	1		8991.42	1467.83	7690.8	6734.26	11004.2	7689.29	29590.7	12466.7	19844.3	15378.7	14925.5	20423.6
AT5G17710.1	EMB1241 - Co-chaperone GrpE family protein	0.00800615	0.393901	20.46	0	2	1	1		2083.45	1901.66	2657.66	763.752	3231.17	3000.99	5613.03	3117.47	9565.34	6039.49	7230.63	3058.7
AT4G17090.1	CT-BMY, BAM3, BMY8 - chloroplast beta-amylase	0.00808735	0.495787	27.42	1	2	1	1		12952	15112.3	28515.6	59562.1	23024.8	23282.4	49184.5	48876.4	35801.7	51926.6	75327	66543.3
AT5G13510.1	Ribosomal protein L10 family protein	0.00818043	0.344652	39.42	3	1	1	1		3194.11	4087.72	6174.81	17462.3	16573.6	9021.39	31432.4	44612.4	12446.2	14674.1	25778.7	35030
AT3G28920.1	AtHB34, HB34, ZHD9 - homeobox protein 34	0.00821232	0.470053	90.07	4	4	1	1		9389.05	6163.9	6634.92	3067.87	3738.82	3344.03	15476.7	10994	12898.7	6903.49	6866.67	15658.1
AT1G21660.1	Chaperone DnaJ-domain superfamily protein	0.00827382	0.477423	35.77	0	3	3	3		3944.69	4480.92	4382.84	3696.58	7367.76	18032.4	13224.6	14595.1	13428.3	10061.8	23239.9	13224
AT1G72220.1	RING/U-box superfamily protein	0.00831273	0.476249	21.33	4	2	1	1		9759.61	11133.4	14737.4	22511.3	11320	16756.8	35688.5	38527.2	11839.2	28912.5	34186.5	31882.9
AT1G26560.1	BGLU40 - beta glucosidase 40	0.00845414	0.415762	34.19	0	0	1	1		21765.9	25367.4	107984	68282.1	78926.2	85645.5	234386	194104	104526	108255	152680	139205
AT5G67470.1	ATFH6, FH6 - formin homolog 6	0.00863504	0.110034	22.15	11	7	1	1		1005.5	919.505	592.529	1095.02	1584.48	1102	14688.2	5216.43	1963.67	851.98	20638.3	13887.9
AT5G42650.1	AOS, CYP74A, DDE2 - allene oxide synthase	0.00868405	0.365482	62.16	1	3	1	1		7902.97	6121.72	3573.65	1709.9	5294.73	6562.38	23604.3	21356	10417.5	10383.3	13608.9	5901.92
AT2G40490.1	HEME2 - Uroporphyrinogen decarboxylase	0.00889464	0.284316	144.63	2	2	2	2		1496.2	3827.84	10705.1	24199.6	20448.2	31431.4	51695.7	57011.5	42268.1	30063.5	84855.2	58070.7
AT3G07195.1	RPM1-interacting protein 4 (RIN4) family protein	0.00889679	0.435496	24.08	0	2	1	1		1428.89	2151.72	3940.5	4534.05	7820.42	10441.6	9734.97	11956.9	16641.3	10965.4	10948.1	9368.71
AT5G16390.1	CAC1, CAC1A, BCCP, BCCP1 - chloroplastic acetylcoenzyme A carboxylase 1	0.00890753	0.439746	110.4	5	3	2	2		230015	199272	485579	556691	453848	937057	1.11147e+06	1.02597e+06	844670	574778	1.66153e+06	1.29093e+06
AT1G76450.1	Photosystem II reaction center PsbP family protein	0.00899904	0.479986	28.16	3	0	1	1		4067.69	3493.28	8030.97	5951.47	7022.26	5390.22	18090.4	9114.71	8963.89	5665.06	14824.5	14084.8
AT5G04140.1	GLU1, GLS1, GLUS, FD-GOGAT - glutamate synthase 1	0.00913345	0.427222	105.97	7	6	2	2	AT5G04140.2	4278.43	4789.62	13142.9	16377.2	14574.8	18018.2	33466.1	26660.8	25442	14324.2	37658.9	29061.9
AT5G19940.1	Plastid-lipid associated protein PAP / fibrillin family protein	0.00916523	0.228737	75.08	2	0	1	1		3242.98	2256.57	1374.84	1307.79	2768.13	4474.59	5272.07	6985.27	4440.73	7761.95	37793.8	5181.17
AT2G27600.1	SKD1, VPS4, ATSKD1 - AAA-type ATPase family protein	0.00918503	0.325683	39.29	1	2	1	1		366.295	451.128	3502.89	2203.61	2092.72	613.453	6357.89	4402.27	3694.88	4273.95	2074.64	7537.13
AT1G17220.1	FUG1 - Translation initiation factor 2, small GTP-binding protein	0.00935538	0.385929	47.56	4	3	2	2		7583.56	7208.79	16113.4	22664.2	30507.4	43638.9	69016.5	65435.2	42922.4	24983.7	73268.9	55305.1
AT3G13930.1	Dihydrolipoamide acetyltransferase, long form protein	0.00935778	0.460905	98.04	3	2	3	3	AT1G54220.1	98260.3	106323	214024	179853	170308	148779	437979	297388	168192	213462	590367	283361
AT1G67840.1	CSK - chloroplast sensor kinase	0.00944785	0.381418	63.97	4	2	1	1		1423.32	5344.53	7086.42	7760.22	5553.35	10341.9	14390.3	16906.5	15394.8	7318.43	23998.5	20334.4
AT3G52750.1	FTSZ2-2 - Tubulin/FtsZ family protein	0.00947677	0.286636	226.86	3	4	3	2		5746.65	4077.09	18437.5	15952.1	21244.4	44625	52660.4	44403.6	66882.8	34992.4	154033	31078.4
AT3G56650.1	Mog1/PsbP/DUF1795-like photosystem II reaction center PsbP family protein	0.00972664	0.30916	28.38	3	2	1	1		271.003	632.185	1316.86	4173.25	1878.07	3649.89	4422.17	3080.17	7455.5	10594.6	6607.17	6400.51
AT2G37720.1	TBL15 - TRICHOME BIREFRINGENCE-LIKE 15	0.00992376	0.387843	34.06	2	0	1	1		18603.5	13360	20095.7	38622.3	12063	14975.5	75512	46132.8	28129.1	18646.1	71656	63448.7
AT1G73110.1	P-loop containing nucleoside triphosphate hydrolases superfamily protein	0.00996211	0.462507	272.68	0	0	6	5		107880	102762	258669	320426	312817	282792	626595	411345	375996	283850	670447	627069
AT1G09795.1	ATATP-PRT2, HISN1B, ATP-PRT2 - ATP phosphoribosyl transferase 2	0.00997285	0.413707	79.36	5	1	1	1		7567.61	8326.88	1226.83	7565.69	3508.67	4598.12	11856.4	16439.8	8958.41	9196.95	15113.7	17702.9
AT2G26590.1	RPN13 - regulatory particle non-ATPase 13	0.0099813	0.475786	30.75	1	0	1	1		3331.14	3268.68	8584.57	8915.28	8403.92	17318.1	13004.6	14942.9	21421.7	14529.3	23032.5	17783.6
AT5G25265.1	unknown protein	0.0103538	0.089065	23.93	1	0	1	1		47.5187	148.787	222.111	250.981	397.8	1812.04	4989.66	1371.16	18604.7	795.764	547.113	6019.01
AT5G14320.1	Ribosomal protein S13/S18 family	0.0104442	0.408056	35.31	0	1	1	1		8617.31	3177.81	1523.22	5116.77	1204.73	2577.57	4298.43	11521.3	11095.8	7084.69	9131.85	11314.9
AT3G11830.1	TCP-1/cpn60 chaperonin family protein	0.0105101	0.380801	31.81	0	0	1	1	AT3G11830.2	5005.36	7171.57	9237.13	17191.5	8935.36	11381.5	39615.2	21612.3	9598.9	14632.7	42067.2	27206.6
AT5G23540.1	Mov34/MPN/PAD-1 family protein	0.0107305	0.424311	28.69	3	0	1	1		1855.54	2744.48	4223.33	6205.73	6460.13	10714.2	14416.1	9576.12	12902.6	5946.74	17472.3	15581.9
AT3G26650.1	GAPA, GAPA-1 - glyceraldehyde 3-phosphate dehydrogenase A subunit	0.010822	0.444849	500.21	1	1	10	7	AT1G12900.2;AT1G12900.1	410818	437108	1.34378e+06	1.00013e+06	1.14485e+06	1.66193e+06	2.82491e+06	1.98852e+06	2.23857e+06	1.29569e+06	3.52685e+06	1.61006e+06
AT4G12420.1	SKU5 - Cupredoxin superfamily protein	0.0108492	0.451004	42.97	1	2	1	1		2400.85	4708.21	7316.77	7393.46	7445.11	16284.4	11567.1	12087.7	25715.4	15193.8	22471.5	13958.5
AT1G32060.1	PRK - phosphoribulokinase	0.0108839	0.378927	60.79	1	0	1	1		33313.3	35671.5	58811.6	161271	204120	371256	442317	332967	468324	230976	492828	313882
AT2G37540.1	NAD(P)-binding Rossmann-fold superfamily protein	0.0108889	0.470611	97.31	0	0	1	1		13336.4	17981.3	6155.83	18906.7	19320.7	34006.9	44048.1	32523.2	41155	20276.6	47087.6	48027.3
AT5G30510.1	RPS1, ARRPS1 - ribosomal protein S1	0.0110094	0.455999	58.27	3	1	2	2		178799	166331	290037	493017	489471	812123	1.02358e+06	759428	818383	488028	1.29369e+06	945375
AT5G19760.1	Mitochondrial substrate carrier family protein	0.0113248	0.35727	96.99	1	0	1	1		2100.75	576.457	1790.87	970.053	4334.31	6394.69	7921.11	13915.2	7428.02	3636.08	6009.11	6342.3
AT5G19350.1	RNA-binding (RRM/RBD/RNP motifs) family protein	0.0115917	0.385517	128.86	0	2	2	2		3674.73	2713.27	14088.4	5948.91	12899.2	16526.4	24234.6	15638.4	18908.9	15206.6	46210	24674.3
AT2G39800.1	P5CS1, ATP5CS - delta1-pyrroline-5-carboxylate synthase 1	0.0116141	0.36871	187.52	1	1	4	4	AT3G55610.1	18522.8	19734.9	89986.3	122993	93906.8	124984	215376	224230	149898	119718	307120	258719
AT4G26530.1	Aldolase superfamily protein	0.0116181	0.379384	105.23	2	2	1	1		11738.2	2828.76	5631.03	4629.72	3718.23	8730.32	5235.89	11386.7	22734.3	23518.3	17133.8	18245.8
AT1G55490.1	CPN60B, LEN1 - chaperonin 60 beta	0.011658	0.382815	187.44	2	0	3	1	AT5G56500.1	12819.3	17537.9	15953	6081.67	16805.7	16885.2	34255.3	43490.2	17626.4	15957.2	71264.7	42274.7
AT3G16240.1	DELTA-TIP, TIP2;1, DELTA-TIP1, AQP1, ATTIP2;1 - delta tonoplast integral protein	0.0117184	0.436314	172.06	0	1	2	2		35875.4	32820.2	98242.2	94650	99566.6	192874	306379	253902	167472	113230	229028	199782
AT3G60750.1	Transketolase	0.0118954	0.434127	466.72	3	6	6	5		376366	472387	650520	1.25224e+06	1.38973e+06	2.02568e+06	2.8999e+06	2.59235e+06	1.77862e+06	1.15744e+06	3.01625e+06	2.76078e+06
AT4G33510.1	DHS2 - 3-deoxy-d-arabino-heptulosonate 7-phosphate synthase	0.0120209	0.405573	68.39	2	0	1	1		79485	88808.9	262230	321670	346207	638104	848278	637596	584909	394087	1.01391e+06	802835
AT4G37800.1	XTH7 - xyloglucan endotransglucosylase/hydrolase 7	0.0120368	0.480091	25.34	1	0	1	1		20414.1	21404.8	31978	67333.6	30774.3	44191.2	61754.1	77162.3	34911.3	70454.9	116906	88926.7
AT5G03940.1	FFC, 54CP, CPSRP54, SRP54CP - chloroplast signal recognition particle 54 kDa subunit	0.0121032	0.382662	72.43	2	1	2	2		10619	17139.1	18183.9	68682.3	44080.1	64559.1	111967	102651	75809.3	39660.1	132795	120567
AT1G80480.1	PTAC17 - plastid transcriptionally active 17	0.012207	0.391586	54.81	2	1	2	2		4145.33	2682.19	5783.23	5617.28	18869.6	42559.3	40052.6	32474.1	22262.1	19804.7	52804	36023.8
AT2G30860.1	ATGSTF9, GLUTTR, ATGSTF7, GSTF9 - glutathione S-transferase PHI 9	0.012253	0.468134	68.9	1	0	1	1		24364.3	32400.4	54155.1	60766.7	61391.8	126399	170219	126125	98457.8	65878.8	173022	134191
AT2G28000.1	CPN60A, CH-CPN60A, SLP - chaperonin-60alpha	0.0124341	0.455334	142.18	3	0	3	3		108783	83815.6	379642	203095	231286	143024	736841	499216	245199	275045	394569	373971
AT2G29630.1	PY, THIC - thiaminC	0.0124831	0.456979	180.62	1	2	3	3		39175.7	30377.7	73832.3	79662.3	127958	245032	206485	210147	229118	149685	325026	183840
AT4G10340.1	LHCB5 - light harvesting complex of photosystem II 5	0.0126192	0.450431	50.69	1	1	2	2		4151.08	5715.26	6793.48	9862.29	16443.2	17560.9	19957	39236.2	26361.5	16064.1	19988.9	12766.1
AT4G02620.1	vacuolar ATPase subunit F family protein	0.0126365	0.420078	177.98	0	0	3	3		15445.1	20640.1	75478.1	83083.2	94326.6	127619	181938	199661	142628	123415	190384	153676
AT1G20260.1	ATPase, V1 complex, subunit B protein	0.0127359	0.388461	224.81	0	3	5	5	AT4G38510.1	104582	87373.1	244208	562365	376206	724069	1.13101e+06	959821	620023	472124	1.21687e+06	1.00301e+06
AT1G30380.1	PSAK - photosystem I subunit K	0.0129059	0.362081	21.53	0	0	1	1		2803.85	2361.79	14154.4	20878.4	16799.2	34105.4	36765.7	39608.4	40496.3	29920.8	58255.1	46563.2
AT1G16710.1	HAC12 - histone acetyltransferase of the CBP family 12	0.0129266	0.402043	27.8	5	7	1	1		68556.7	101844	151115	118237	79595.3	99354	266792	403067	113397	103549	394350	257736
ATCG00470.1	ATPE - ATP synthase epsilon chain	0.0132203	0.440275	146.78	0	1	6	6		31080.1	23180	79340.1	90437.1	98218.2	115480	229294	111962	131612	104816	214774	201773
AT5G58005.1	Cytochrome c oxidase, subunit Vib family protein	0.0133475	0.406207	20.37	1	0	1	1		3063.84	1517.5	17882.8	8937.43	7605.1	4963.11	12754.3	19393.6	10603.6	16777.9	23279.6	25435.7
AT3G55110.1	ABC-2 type transporter family protein	0.0133764	0.325892	25.06	2	2	2	2		2446.27	2382.48	5394.33	1370.47	5495.97	3897.91	18219.1	12767.5	4769.62	3615.57	17152.4	7875.64
AT3G06850.1	BCE2, LTA1, DIN3 - 2-oxoacid dehydrogenases acyltransferase family protein	0.0134289	0.411587	111.51	4	1	2	2		5883.03	2516.26	17352	26351.4	12267.7	22825.2	34427.7	36348.5	30111.5	24878.6	45526.2	40559.7
AT1G15820.1	LHCB6, CP24 - light harvesting complex photosystem II subunit 6	0.0134902	0.399887	61.41	0	2	1	1		16669.9	6092.46	26820.1	26183.6	51335.3	72237	63469.2	51656	123421	109211	82025.1	68704.1
AT5G23010.1	MAM1, IMS3 - methylthioalkylmalate synthase 1	0.0135462	0.435143	22.57	2	2	1	1		17600.6	19698.4	5695.46	30916.8	27134.7	23814.5	59627.3	53215.5	25754.6	29231.8	68418.6	50693.4
AT5G01410.1	PDX1, ATPDX1.3, RSR4, PDX1.3, ATPDX1 - Aldolase-type TIM barrel family protein	0.0137066	0.327991	340.33	1	1	5	4	AT2G38210.1	48780.2	36913.8	116393	216717	98435.8	132446	426737	489268	122009	124049	453266	365476
AT1G09130.1	ATP-dependent caseinolytic (Clp) protease/crotonase family protein	0.0137539	0.395785	211.18	4	1	3	3	AT1G09130.3	115322	104851	169444	188411	129885	230922	264781	395692	166999	248802	938419	357390
AT1G62180.1	APR2, APSR, PRH43, PRH, ATAPR2 - 5'adenylylphosphosulfate reductase 2	0.0138193	0.465736	133.7	2	0	3	2		21499	20935.1	34517.3	44582.4	56546.5	81059.4	101156	65216.9	86057.3	46064.7	135849	122066
AT2G05990.1	MOD1, ENR1 - NAD(P)-binding Rossmann-fold superfamily protein	0.0140356	0.364447	94.35	3	0	1	1		3091.29	4215.03	17348.4	23700.8	17613.2	31149.2	53403.3	44091.4	31336.8	23009.8	67448.1	47191.1
AT1G01320.1	Tetratricopeptide repeat (TPR)-like superfamily protein	0.0140776	0.325756	174.8	14	7	4	1		2182.35	8915.07	9902.09	7544.33	8877.85	7202.83	7250.7	32305.7	26080.3	10350.3	39613.1	21387.5
AT4G04640.1	ATPC1 - ATPase, F1 complex, gamma subunit protein	0.0141896	0.386967	295.78	4	1	10	10		214419	219177	1.11258e+06	1.06641e+06	1.34211e+06	2.79261e+06	3.22138e+06	2.86466e+06	2.97901e+06	1.7835e+06	3.95255e+06	2.63532e+06
AT2G30170.1	Protein phosphatase 2C family protein	0.0141955	0.481395	31.89	1	0	1	1		8780.04	3743.17	10925.4	25682.3	9804.2	11832.9	23528.7	38862.3	14965.9	21214.4	27716.2	20718.5
AT1G49600.1	ATRBP47A, RBP47A - RNA-binding protein 47A	0.0143083	0.383356	52.12	1	4	1	1		1166.49	1450.67	7996.49	5023.42	6274.35	13428.7	11713.8	13826.6	13339.7	11231.2	27552.2	14522.6
AT4G35520.1	MLH3, ATMLH3 - MUTL protein homolog 3	0.0143138	0.459392	25.3	5	6	1	1		17186.7	17293.8	33306.1	57612	76669.5	116859	88030.6	119328	143545	85017.6	150632	107685
AT5G06290.1	2-Cys Prx B, 2CPB - 2-cysteine peroxiredoxin B	0.0145546	0.4613	47.05	1	0	1	1	AT3G11630.1	61006.9	63486.4	283928	185599	196512	168101	520811	390290	225309	211174	374837	355692
AT3G10350.1	P-loop containing nucleoside triphosphate hydrolases superfamily protein	0.0147587	0.472553	84.74	4	1	2	2	AT3G10350.2	18285.6	13807.2	42759.1	30784.8	33744.9	19086.3	90033.5	46421.5	23108.9	58189.5	57271.9	60318.6
ATCG00500.1	ACCD - acetyl-CoA carboxylase carboxyl transferase subunit beta	0.0148605	0.163732	65.23	1	0	1	1		1155.88	1856.28	1996.37	457.4	1828.98	7054.97	9082.33	4160.06	16009.9	8723.31	47479.1	2188.01
AT1G01090.1	PDH-E1 ALPHA - pyruvate dehydrogenase E1 alpha	0.0149016	0.184222	53.64	2	0	1	1		1227.49	645.082	2959.08	1563.68	2595.99	3770.59	4203.77	6626.11	3927.15	4853.07	44509	5155.52
AT3G52380.1	CP33, PDE322 - chloroplast RNA-binding protein 33	0.0150474	0.435076	85.6	2	1	1	1		57539.6	92941.6	104706	59104.4	315115	539484	347132	347890	651239	511559	544464	284350
AT1G62085.1	Mitochondrial transcription termination factor family protein	0.0151836	0.499675	22.7	1	1	1	1		2692.28	2059.46	2529.57	5350.36	5851.02	9566.56	12390.1	7627.84	8594.14	5526.36	12619.7	9376.92
AT5G45390.1	CLPP4, NCLPP4 - CLP protease P4	0.0154307	0.454808	700.59	5	1	8	8		313747	251017	969832	902707	1.28324e+06	2.36325e+06	2.51489e+06	2.39785e+06	2.34942e+06	1.49403e+06	2.56696e+06	2.05347e+06
AT3G48830.1	polynucleotide adenylyltransferase family protein / RNA recognition motif (RRM)-containing protein	0.0155503	0.296404	23.93	2	4	1	1		585.321	457.746	3913.52	2865.16	2403.75	1101.76	9798.89	6129.01	4235.01	1589.71	5564.78	10898.2
AT3G58730.1	vacuolar ATP synthase subunit D (VATD) / V-ATPase D subunit / vacuolar proton pump D subunit (VATPD)	0.0158424	0.390213	28.17	0	0	1	1		4716.9	3894.99	7422.5	8441.71	3903.05	2635.76	20966.2	20569.1	3944.43	10288.7	11163.3	12550.1
AT5G35630.1	GS2, GLN2, ATGSL1 - glutamine synthetase 2	0.0160207	0.404627	416.56	1	1	6	3		70023	66101	368781	325350	475638	903811	919684	885721	990498	620212	1.12783e+06	917146
AT2G34820.1	basic helix-loop-helix (bHLH) DNA-binding superfamily protein	0.016029	0.289755	20.28	1	2	1	1		878.358	288.763	1814.46	962.673	1605.92	1951.65	3086.5	9381.37	1385.59	1779.67	4807.52	5449.58
AT4G34200.1	EDA9 - D-3-phosphoglycerate dehydrogenase	0.0166576	0.47804	252.49	3	3	2	1		28306.7	48752.1	43928.7	126729	61384.4	108472	178778	113156	115501	73756	202600	189717
AT5G55070.1	Dihydrolipoamide succinyltransferase	0.0166709	0.460373	118.95	3	1	3	3		27339.9	15674.5	110895	44459.7	49954.8	19356.5	125426	91049.9	80214.1	50320.6	88853.8	145579
AT5G10470.1	KCA1, KAC1 - kinesin like protein for actin based chloroplast movement 1	0.0170063	0.350136	21.2	9	4	1	1		9639.03	8380.84	58861.1	64906.6	58534.5	49891.3	189729	147408	60485.6	62580.2	111442	142973
AT1G06950.1	ATTIC110, TIC110 - translocon at the inner envelope membrane of chloroplasts 110	0.0170681	0.473185	33.5	3	1	1	1		13460.4	16584.1	34015.5	48889.2	33462.8	67595.1	71565.2	45539.4	87784.3	49724.4	123906	73749.6
AT3G20630.1	UBP14, TTN6, ATUBP14, PER1 - ubiquitin-specific protease 14	0.017097	0.47138	61.03	0	3	2	2		12353.6	10540.9	19130.9	44639.3	22193.8	39055.7	58653	61297.9	29885.1	28724.9	69715.4	65513.5
AT5G15090.1	VDAC3, ATVDAC3 - voltage dependent anion channel 3	0.0171221	0.434427	33.29	1	1	1	1		1606.84	7505.12	16595.8	13691.5	8399.33	15644.8	24843.1	20473	18249.8	25871	31414	25188.4
AT3G10920.1	MSD1, MEE33, ATMSD1 - manganese superoxide dismutase 1	0.0171528	0.41407	81.42	0	0	1	1	AT3G10920.2	11692	1997.02	5745.63	3664.42	12704.9	7004.85	18182	18069.8	8045.6	10537.2	28787.5	19763.1
AT5G67500.1	VDAC2, ATVDAC2 - voltage dependent anion channel 2	0.017214	0.345899	122.45	1	0	2	2	AT5G67500.2	3064.37	1549.59	27280.7	8130.18	12333.4	740.592	34602.9	34433.3	30020.7	15552.2	13201.3	25699.1
AT1G02280.1	TOC33, ATTOC33, PPI1 - translocon at the outer envelope membrane of chloroplasts 33	0.0172726	0.225625	21.06	2	1	1	1		0	0	0	391.291	484.291	2192.45	1565.84	3246.54	1515.32	2658.01	2757.99	1854.22
AT4G01690.1	PPOX, HEMG1, PPO1 - Flavin containing amine oxidoreductase family	0.0173212	0.278106	59.41	1	1	1	1		1809.22	1079.39	12197.9	5679.4	5193.01	7547.14	28907.8	21661.8	9139.18	5135.3	37674.9	17960.5
AT5G44316.1	Stabilizer of iron transporter SufD superfamily protein	0.0173924	0.496538	25.15	2	0	1	1		80014	118219	139858	123181	48346.7	97097.4	111433	278772	116508	185662	207713	321800
AT3G58610.1	ketol-acid reductoisomerase	0.0178889	0.339313	160.43	2	0	2	2		3043.73	1436.37	2935.74	6026.58	6143.86	4446.37	6056.4	14356.3	5679.41	4565.78	22745.1	17424.4
AT3G52960.1	Thioredoxin superfamily protein	0.0180404	0.426444	176.93	1	2	2	2		14224.9	8516.04	52984.5	46161.8	48836.6	42712.4	114626	81048.8	43796.4	63771.7	119966	77293.7
AT5G65730.1	XTH6 - xyloglucan endotransglucosylase/hydrolase 6	0.01883	0.46942	27.18	1	0	1	1		18029.8	20964.9	35391.1	65737.8	121376	137620	148827	132517	148284	90767.1	182316	147527
AT3G48870.1	ATCLPC, ATHSP93-III, HSP93-III - Clp ATPase	0.0191132	0.461728	277.69	2	2	5	1		3330.84	3369.84	4081.67	18373.5	8396.02	10806.1	19893.1	11232	17275.4	9449.48	19286.1	27596.3
AT1G78900.1	VHA-A - vacuolar ATP synthase subunit A	0.0191756	0.447134	409.39	1	3	7	7		119750	123197	319758	354626	760775	1.30572e+06	1.25655e+06	1.26282e+06	851290	708461	1.56392e+06	1.03018e+06
AT2G21385.4	unknown protein	0.0191922	0.391474	21.88	2	1	1	1		511.735	717.503	3535.04	6642.98	3565.31	3267.4	8452.26	5812.24	5828.62	8579.43	12878.7	5041.78
AT4G01930.1	Cysteine/Histidine-rich C1 domain family protein	0.0192045	0.441935	20.34	1	0	1	1		20551.3	15589.2	31332.7	72503.9	59566.2	63803.9	98687.7	124018	79506.9	45720.8	168921	79041.5
AT2G34620.1	Mitochondrial transcription termination factor family protein	0.019611	0.342908	41.05	1	0	1	1		874.245	868.31	8398.29	7656.43	7357.9	9455.14	26164.8	14549.8	10739.1	8782.14	20363.3	20332.5
AT3G17170.1	RFC3 - Translation elongation factor EF1B/ribosomal protein S6 family protein	0.0196625	0.480373	50.33	0	0	1	1		24823.1	32415.2	11103.1	26575.3	24736.4	53808.4	52217.8	39322.5	116514	60690.2	57771.7	34581.2
AT1G29660.1	GDSL-like Lipase/Acylhydrolase superfamily protein	0.019721	0.462551	104.75	1	1	1	1		37264.8	34210.6	110958	76014.6	80589	107319	193734	146027	148954	83997.7	296049	96225
AT3G23400.1	FIB4 - Plastid-lipid associated protein PAP / fibrillin family protein	0.0198606	0.400854	22	3	1	1	1		15807.1	4836.97	7596.57	9987.43	5553.57	10324.9	24884.6	30399	6569.23	13485.7	33431.4	26208.1
AT3G12930.1	Lojap-related protein	0.0198883	0.459152	49.91	2	0	1	1		5915.84	3307.63	15911.6	16472.4	21280.7	43643.6	38845.6	40685.7	43897.2	25442.4	46315.2	36832.5
AT1G12800.1	Nucleic acid-binding, OB-fold-like protein	0.0203701	0.411821	103.69	5	1	2	2		2533.21	6344.75	16245.5	13067.6	36474.7	72889.1	59110.8	67525.9	54473	39565.7	89378.8	48244.2
AT5G48300.1	ADG1, APS1 - ADP glucose pyrophosphorylase 1	0.020578	0.376034	116.27	2	0	4	4		12998.5	14136.4	83106.8	84564.9	141578	178802	264284	226503	176436	120193	336365	246274
AT3G55800.1	SBPASE - sedoheptulose-bisphosphatase	0.0213725	0.466245	59.4	3	1	1	1		14070.3	13801.7	39234.4	52373.5	55015	92671	113619	78127.3	88012.7	53311.1	141832	98115.2
AT1G64510.1	Translation elongation factor EF1B/ribosomal protein S6 family protein	0.0214608	0.306882	29.33	1	0	1	1		3280.22	1882.02	28888.6	11645.9	88542.8	95191.3	162602	125654	90554.7	46350.6	223128	99331
AT5G16290.1	VAT1 - VALINE-TOLERANT 1	0.021489	0.422796	87.33	0	1	1	1		12960.7	9845.51	31740.8	87714	46106.2	56397.3	123048	75398	89204.1	44265.3	147314	99689.9
AT3G25860.1	LTA2, PLE2 - 2-oxoacid dehydrogenases acyltransferase family protein	0.0217695	0.441796	109.37	3	3	2	1		26425.9	21145.8	9571.19	19212.1	2602.21	5129.29	33067.3	47229.2	31919.8	34477.5	22638.8	20996.4
AT3G53460.4	CP29 - chloroplast RNA-binding protein 29	0.0218004	0.284889	96.69	2	0	2	2		171.046	199.648	1060.07	20.8137	2230.12	5640.36	4502.46	4703.09	3175.14	2166.31	9294.14	8880.61
AT4G23460.1	Adaptin family protein	0.0219479	0.14228	26.17	2	4	1	1		0	0	0	3377.6	5727.33	2893.92	12359.2	25335.7	7059.46	10291	2602.7	26684.6
AT3G10860.1	Cytochrome b-c1 complex, subunit 8 protein	0.0221136	0.423911	37.51	1	1	1	1		3029.58	2458.52	13336.1	6917.18	9295.19	2260.27	10010.8	9447.02	14200.5	8875.35	31581.3	13867.6
AT2G38060.1	PHT4;2 - phosphate transporter 4;2	0.0222293	0.29896	21.55	4	2	1	1		2705.5	240.066	558.481	2668.52	1361.62	2160.31	7265.73	4237.08	6718.56	9839.29	1440.57	2926.18
AT2G38270.1	CXIP2, ATGRX2 - CAX-interacting protein 2	0.0223939	0.395299	21.49	1	4	1	1		3230.46	8343.9	22011.6	42143.9	27871.9	42582.4	47610.9	53320.4	57712.6	34897.5	77173.6	99091.4
AT3G15690.1	Single hybrid motif superfamily protein	0.0224162	0.45195	78.41	2	1	1	1		23180.4	23028.3	23058.7	34212.6	28356.6	62088.8	80218.7	21679.6	88302.3	53963.9	93019.3	91901.9
AT1G32220.1	NAD(P)-binding Rossmann-fold superfamily protein	0.0229829	0.476047	136.13	1	0	4	4		110130	162285	540851	708646	654090	638558	1.05887e+06	1.06843e+06	872240	598933	1.19245e+06	1.12144e+06
AT5G60540.1	EMB2407, ATPDX2, PDX2 - pyridoxine biosynthesis 2	0.0230986	0.46332	70.14	0	0	1	1		13453.6	10580.9	77281.8	53131.9	28944.5	29286.5	57968.8	121018	46302	51594.2	82471.4	99678.5
AT2G02740.1	ATWHY3, PTAC11, WHY3 - ssDNA-binding transcriptional regulator	0.0237756	0.402092	30.44	3	0	1	1		290.383	740.824	1662.59	2087.37	2391.99	422.007	3989.41	4191.74	1848.7	1868.07	1824.12	5167.09
AT5G38344.1	Toll-Interleukin-Resistance (TIR) domain family protein	0.0238531	0.453997	53.26	0	1	2	1		12084.6	13418	66893.4	39089.3	22743.2	51485.9	109408	58169.4	69405.2	51896.3	123903	40336.4
AT5G65750.1	2-oxoglutarate dehydrogenase, E1 component	0.0238723	0.488618	228.46	2	5	3	2		43432.4	41983.5	116258	145678	219850	336782	375282	320697	304569	207812	402305	239421
AT2G44160.1	MTHFR2 - methylenetetrahydrofolate reductase 2	0.0243165	0.4757	39.57	2	0	1	1		17234.9	26370.5	49261.7	76147.6	100202	139117	107175	106427	207524	98598.8	193264	145394
AT2G33210.1	HSP60-2 - heat shock protein 60-2	0.0244428	0.462526	20.58	2	1	1	1		512.797	250.036	1405.73	799.402	846.4	1510.73	2544.57	1503.2	1414.26	911.777	2463.27	2676
AT4G20360.1	ATRAB8D, ATRABE1B, RABE1b - RAB GTPase homolog E1B	0.0247515	0.464671	381.6	3	1	8	8		585247	645616	2.09344e+06	2.5397e+06	5.04983e+06	9.21729e+06	8.57328e+06	6.79661e+06	7.31543e+06	4.94856e+06	8.83872e+06	6.85085e+06
AT3G27690.1	LHCB2.4, LHCB2.3, LHCB2 - photosystem II light harvesting complex gene 2.3	0.0249965	0.484638	34.76	0	2	1	1		24410.2	12659.5	45947.2	45524.3	26983.2	48371.2	128276	42057.6	47637.9	45937.4	90643.3	66164.5
AT1G02530.1	PGP12 - P-glycoprotein 12	0.0250088	0.404765	23.17	2	0	1	1		412757	445027	2.06208e+06	2.25899e+06	4.31673e+06	5.53122e+06	6.72925e+06	3.02027e+06	8.50434e+06	5.09565e+06	8.24383e+06	5.53144e+06
AT2G20140.1	AAA-type ATPase family protein	0.0259616	0.481613	26.01	1	2	1	1		5849.59	3571.06	7071.81	26938.3	6393.14	24220.2	25972.9	23096.2	20138.7	13673.5	41693.3	29167.2
AT4G34090.1	unknown protein	0.0264829	0.451739	68.55	2	1	1	1		8602.9	11297.1	22623.8	69183.1	38270.2	67695	102004	62012.9	64096.3	41504.2	110340	101896
AT2G17270.1	PHT3;3 - phosphate transporter 3;3	0.0267111	0.327815	27.78	1	1	1	1		2656.49	1562.76	9581.3	16185.4	14503.7	26724.4	56706.1	15692.1	28828.2	14017	63767.7	38227.5
AT5G54900.1	ATRBP45A, RBP45A - RNA-binding protein 45A	0.0271213	0.484234	21.53	1	0	1	1		2448.54	1482.55	1473.65	5647.12	2992.06	12877	5019.02	6830.76	8403.97	7742.64	14449.9	13148.4
AT5G19770.1	TUA3 - tubulin alpha-3	0.0275455	0.345877	248.75	1	0	4	1		3182.62	2244.72	11065.9	16200.4	23117.5	55175.6	64487.7	13826.6	89549.7	46063	66395.8	40562.4
AT3G04550.1	unknown protein	0.028113	0.450954	155.68	2	1	2	1		4258.43	9369.43	5015.4	29962.5	28170.9	48953.2	40710.6	45397.2	50626.7	25452	74385.3	42236.5
AT5G49020.1	ATPRMT4A, PRMT4A - protein arginine methyltransferase 4A	0.0283014	0.00679128	49.91	3	1	1	1	AT5G49020.2	0	0	0	103.333	0	0.519261	190.417	103.731	0	44.4055	14909.2	44.1932
AT3G13470.1	TCP-1/cpn60 chaperonin family protein	0.0283111	0.297927	227.62	2	0	5	3		1871.52	1851.29	7755.75	6995.54	4490.5	15326.2	25106.6	27964.4	7155.79	4649.13	35337	28310.9
AT5G42270.1	VAR1, FTSH5 - FtsH extracellular protease family	0.0284049	0.280621	20.91	2	2	1	1		0	0	557.439	0	89.4139	564.82	1084.14	1426.59	503.739	131.16	654.961	517.238
AT2G35490.1	Plastid-lipid associated protein PAP / fibrillin family protein	0.0288775	0.488534	111.79	3	2	2	2		291385	242162	1.1787e+06	857635	726300	875570	2.14829e+06	1.39481e+06	1.32889e+06	853953	2.00527e+06	808119
ATCG00830.1	RPL2.1 - ribosomal protein L2	0.0290579	0.259426	23.37	0	2	1	1		48.3831	17.7239	2189.33	97.0944	2022.66	149.433	2528.56	556.542	2340.23	919.606	9289.68	1806.26
AT4G13670.1	PTAC5 - plastid transcriptionally active 5	0.0293771	0.0987426	37.22	1	1	1	1		615.986	427.398	2099.41	3503.19	1126.9	2979.1	4703.16	6526.38	2235.38	3396.72	86858.6	5168.82
AT1G10670.1	ACLA-1 - ATP-citrate lyase A-1	0.0295126	0.455299	20.09	2	1	1	1		1747.43	991.386	3032.72	2702.83	14729.2	29958.1	32881.9	18430.5	21777.6	13586.7	21102.6	8983.01
AT3G11910.1	UBP13 - ubiquitin-specific protease 13	0.0295133	0.43844	35.54	2	2	1	1		3330.04	3444.94	14616.6	22564.8	12115.7	32551.8	39162.4	27579.2	26746.7	16343.8	55506.1	36796.4
AT1G47990.1	ATGA2OX4, GA2OX4 - gibberellin 2-oxidase 4	0.0295845	0.401655	22.06	1	0	1	1		11027.2	8982.75	45989.1	36641.4	47474.8	64802.6	111603	103627	66019.4	27319.7	113766	112745
AT1G09020.1	SNF4, ATSNF4 - homolog of yeast sucrose nonfermenting 4	0.0296624	0.0685551	36.83	3	2	1	1		388.144	395.524	207.85	404.481	240.67	37.7845	1620.23	707.801	723.54	575.233	20357.9	440.213
AT5G02160.1	unknown protein	0.0297232	0.493288	35.74	2	0	1	1		975.295	2907.16	1118.25	4047.11	3542.29	4714.8	9503.99	7460.96	3142.88	4597.56	4891.68	5483.66
AT4G36390.1	Methylthiotransferase	0.0300768	0.448402	22.37	2	1	1	1		4108.93	3170.75	5239.54	1180.06	1773.56	534.577	7569.98	6652.56	4432.07	5443.39	2691.76	8909.03
AT1G08490.1	ATSUFS, SUFS, ATCPNIFS, ATNFS2, CPNIFS - chloroplastic NIFS-like cysteine desulfurase	0.0303472	0.344076	27.52	1	1	1	1		1202.83	460.998	5152.05	3139.85	3553.01	1651.38	5972.78	4889.43	4942.17	2615.8	19353.1	6287.1
AT5G55132.1	Defensin-like (DEFL) family protein	0.0311414	0.436973	24.83	2	0	1	1		1373.64	1737.73	10380	6446.82	13269.7	35081.5	37797.3	33326	23968	16113.6	30106.6	14966.8
AT4G25100.1	FSD1, ATFSD1 - Fe superoxide dismutase 1	0.0311415	0.438341	76.05	0	1	1	1		2528.84	1194.49	17054.3	8001.99	46332	98601.3	63203.8	49137.9	86316.9	64163	88238.1	45236.6
AT3G58010.1	PGL34 - plastoglobulin 34kD	0.0312255	0.370922	92.85	5	2	3	3		38124.4	44988	212789	300157	197953	234361	687276	446398	271002	138096	625404	604297
AT1G19350.1	BES1, BZR2 - Brassinosteroid signalling positive regulator (BZR1) family protein	0.0313152	0.363657	74.63	8	2	1	1	AT1G19350.3	3079.33	3121.31	791.99	884.43	1754.11	302.121	3525.54	2190.97	10606.2	5759.83	3212.59	2019.81
AT5G47860.1	Protein of unknown function (DUF1350)	0.0313237	0.44265	27.77	4	2	1	1		5254.48	6158.56	15675.2	22070.5	20113.8	45429.1	57462.1	19052.3	46101.4	22741.7	55506.7	58260.6
AT1G01790.1	KEA1, ATKEA1 - K+ efflux antiporter 1	0.0313268	0.440974	34.61	6	2	1	1		1581.75	2708.51	6023.37	16461.4	11322.9	23342.5	24580.8	35611.9	11451.3	19546.6	28403.3	19735.1
AT1G11650.2	ATRBP45B, RBP45B - RNA-binding (RRM/RBD/RNP motifs) family protein	0.0318545	0.422479	105.04	2	1	3	1	AT1G11650.1	6791.24	4185.03	3234.95	30780.6	9365.54	13188.4	53947.7	24400	16288.5	30165.1	9678.65	25399.5
AT5G11060.1	KNAT4 - KNOTTED1-like homeobox gene 4	0.0319276	0.0188252	25.59	2	1	1	1	AT5G25220.1	5.35037	29.325	140.611	35.8581	30.6298	5.9718	93.7723	64.5435	298.104	279.205	12377	47.7645
AT1G14030.1	Rubisco methyltransferase family protein	0.0319784	0.392796	133.95	1	0	2	2		4025.76	5098.9	22631.8	48409.4	53815.6	84329	120639	100886	70537	38317.5	127976	97429.8
AT5G15200.1	Ribosomal protein S4	0.0320116	0.338369	97.28	2	0	2	1	AT5G39850.1	3406.41	1385.33	11945.9	17067.4	13834.4	22382.1	38711	39441	20220.1	9996.63	65271.7	33298
AT5G48990.1	Galactose oxidase/kelch repeat superfamily protein	0.0321341	0.431159	20.66	6	0	1	1		20598.5	20510.3	42487.7	160218	165852	263252	345529	388619	151855	143318	305707	225692
AT3G01500.2	CA1 - carbonic anhydrase 1	0.032226	0.585821	488.22	2	0	8	6	AT3G01500.1	732761	806747	1.09361e+06	2.32034e+06	1.43583e+06	1.52075e+06	2.15273e+06	2.74692e+06	1.44868e+06	1.35924e+06	3.16579e+06	2.62912e+06
AT5G17920.1	ATCIMS, ATMETS, ATMS1 - Cobalamin-independent synthase family protein	0.0324209	0.451486	23.9	2	0	1	1		4013.16	2198.26	6708.45	12625.7	13875.3	23449.9	23160.6	22895.4	20822.8	10465.2	42228.7	19680.2
AT1G75460.1	ATP-dependent protease La (LON) domain protein	0.032597	0.472851	80.95	4	1	2	1		4115.65	1998.3	19930.1	14919.3	15651.6	8538.88	39285	21725.2	15356.8	24663.4	17914.6	18844.3
AT2G35500.1	SKL2 - shikimate kinase like 2	0.0326616	0.42076	151.81	4	0	2	1		21815.9	18670.8	38927	68392.8	73898	98433.1	158660	44185.4	128651	65284.2	184737	179338
AT5G49360.1	BXL1, ATBXL1 - beta-xylosidase 1	0.0327201	0.363143	42.16	4	3	1	1		1120.63	1292.99	9592.52	8754.15	7980.41	8324.7	31823.9	26327.1	6679.47	14997.3	10145.4	12095.2
AT5G59305.1	unknown protein	0.0333509	0.280339	25.9	0	0	1	1		587.791	883.311	7968.05	7344.75	4887.34	5525.06	15296.1	33766.7	5215.32	4092.42	20657.3	17984.6
AT3G23310.1	AGC (cAMP-dependent, cGMP-dependent and protein kinase C) kinase family protein	0.0333585	0.266702	24.25	1	2	1	1		1482.8	1409.58	15206.2	2471.01	11066.6	9653.36	72611.4	17216.4	12451.8	4619.05	23411	24505.3
AT3G07020.1	UDP-Glycosyltransferase superfamily protein	0.0335268	0.103626	50.49	3	1	1	1		39.8808	228.448	596.437	230.261	405.873	43.2171	576.244	444.134	472.21	614.522	12076.9	716.815
AT1G73750.1	Uncharacterised conserved protein UCP031088, alpha/beta hydrolase	0.0336063	0.494367	50.09	4	0	1	1		5685.38	6342.46	20920.4	27175.7	19401.6	26171.6	51671.1	31114.5	25200.2	18454.5	48801.5	38561.2
AT5G14910.1	Heavy metal transport/detoxification superfamily protein	0.0343827	0.274692	33.17	2	0	1	1		7694.91	8591.61	16500.9	35863.8	29965.3	51104.8	111558	81487.2	27133.6	16267.3	161523	147082
AT3G11900.1	ANT1 - aromatic and neutral transporter 1	0.0349632	0.454732	21.32	2	0	1	1		4687.93	5481.8	24082.5	27101.4	42763.3	65225.1	67948.6	60811.1	48495.8	33650.5	96750.4	64743.5
AT1G74040.1	IMS1, MAML-3, IPMS2 - 2-isopropylmalate synthase 1	0.0355765	0.278111	182.69	7	2	4	1		521.956	2004.5	4795.01	9617.13	6012.44	8017.38	17312.6	24888.3	4922.88	4939.72	30882.8	28406.3
AT1G60070.1	Adaptor protein complex AP-1, gamma subunit	0.0355936	0.489103	22.53	5	4	1	1		26244.6	42520.8	48727.5	82069.7	189505	166948	229397	169929	168897	76949	251148	240487
AT5G13450.1	ATP5 - delta subunit of Mt ATP synthase	0.0359398	0.480574	42.32	0	0	1	1		24368.2	33593	87769.4	156858	72271.5	167210	236140	153056	129104	91733.6	287039	230891
AT3G20000.1	TOM40 - translocase of the outer mitochondrial membrane 40	0.0363167	0.438106	23.73	2	0	1	1		188.082	1463.9	1930.99	1816.28	6159.46	15319.7	6361.93	11621.9	15675.3	8854.45	12586.6	6251.03
AT5G01750.1	Protein of unknown function (DUF567)	0.0363917	0.132472	28.32	0	2	1	1	AT5G01750.2	87.8806	32.5946	3368.46	736.908	1330.72	1253.8	1643.29	2186.14	3141.61	2366.02	38642.7	3430.34
AT4G17770.1	ATTPS5, TPS5 - trehalose phosphatase/synthase 5	0.0382855	0.414696	22.13	4	3	1	1		2380.58	2793.41	13377	25401.6	13029.4	20289.8	17775.7	66235.4	35622.2	18888.4	26838.4	20973.2
AT4G33700.1	CBS domain-containing protein with a domain of unknown function (DUF21)	0.0384264	0.433243	27.71	1	4	1	1		2662.12	4141.31	3478.03	12656.5	15527.5	23826.1	9618.42	27356.2	15942.5	49349.8	19443.1	22069.8
AT1G29930.1	CAB1, AB140, CAB140, LHCB1.3 - chlorophyll A/B binding protein 1	0.0384464	0.415116	83.18	4	0	1	1	AT1G29910.1	11212.1	14604.3	122477	174382	148665	131291	295438	222811	179421	129532	246142	378377
AT3G06650.1	ACLB-1 - ATP-citrate lyase B-1	0.038683	0.49672	42.8	1	3	1	1	AT5G49460.1	16868.5	15781.6	63107.4	118015	83332.8	144525	180071	149570	127692	84589.1	196098	151075
AT1G17050.1	SPS2 - solanesyl diphosphate synthase 2	0.0391602	0.493308	93.29	0	0	1	1		4755.2	3019.91	11405.3	18985.9	19766.1	32447.8	43928.8	37484	28872.4	15793.6	24758.6	32375
AT2G07698.1	ATPase, F1 complex, alpha subunit protein	0.0391891	0.428074	140	3	0	4	3		36495.5	18221.4	148107	249541	125917	124372	412621	339016	138009	130718	362363	258707
AT2G21170.1	TIM, PDTPI - triosephosphate isomerase	0.0394107	0.36519	27.94	4	0	1	1	AT3G55440.1	54.882	591.007	28.1176	4701.63	2514.82	875.456	4721.91	3427.38	7729.77	2896.46	1568.41	3659.74
AT2G42740.1	RPL16A - ribosomal protein large subunit 16A	0.0397937	0.330658	52.28	0	1	1	1		2571.15	3073.4	13407.8	31059.5	3089.28	8494.63	42622.6	15633.7	11803.4	7958.01	68664.7	39902.3
AT1G47128.1	RD21, RD21A - Granulin repeat cysteine protease family protein	0.0401325	0.0232571	33.45	3	1	1	1		21.7648	0	46.1504	316.083	46.2103	148.07	998.106	522.995	200.638	161.549	22885.5	95.8544
AT5G03650.1	SBE2.2 - starch branching enzyme 2.2	0.0404243	0.468164	45.52	1	4	1	1		520.472	5125.79	2553.29	594.022	2265.62	5056.44	7403.52	6317.11	2925.29	3541.48	7096	7139.66
AT2G19940.1	oxidoreductases, acting on the aldehyde or oxo group of donors, NAD or NADP as acceptor;copper ion binding	0.0405589	0.311297	40.79	1	1	1	1		0	0	3688.56	1682.55	740.074	0	1234.71	908.349	5308.82	2864.71	8252.84	1061.93
AT4G18240.1	ATSS4, SSIV, SS4 - starch synthase 4	0.0409928	0.425254	57.36	5	0	2	2		391.406	2204.88	979.67	6868.97	5060.44	8345.08	7098.49	7328.05	17873.4	10592.7	8365.91	4826.7
AT1G13440.1	GAPC-2, GAPC2 - glyceraldehyde-3-phosphate dehydrogenase C2	0.0410906	0.358154	116.06	0	0	2	1	AT3G04120.1;AT1G13440.2	19084.2	10298.7	28801.2	9751.13	16519.8	21989.9	46024.8	18514.8	46405.8	18822.3	139123	28313.2
AT5G28840.1	GME - GDP-D-mannose 3',5'-epimerase	0.041149	0.492368	27.9	0	0	1	1		3830.91	2985.4	35229.5	22116.8	24355.9	30672.5	36574.4	42897.4	38252.1	29759.5	49522.7	45071
AT3G48110.1	EDD1, EDD - glycine-tRNA ligases	0.0417162	0.481549	35.48	5	2	1	1		2171.3	3179.05	10928.7	16961.1	15301.2	18310.9	31442.4	16364.1	20597.7	13248	35007.9	22167.5
AT2G20530.1	ATPHB6, PHB6 - prohibitin 6	0.0418028	0.338874	33.15	0	0	1	1		60.9127	287.656	2034.48	2511.27	3658.44	5438.62	8812.29	3494.95	5565.29	3443.43	11324.9	8647.01
AT5G65840.1	Thioredoxin superfamily protein	0.0422955	0.493024	88.83	3	2	1	1		7512.22	7895.25	41298.7	27128	23240.4	15785.9	77864.7	57717.1	23189.7	27000.9	31414.2	32011.4
AT3G16640.1	TCTP - translationally controlled tumor protein	0.0425219	0.469669	44.62	0	1	1	1		1471.48	258.411	1537.61	5283.76	7181.48	21839.1	14810.1	15868.9	14991.9	8511.87	18325.1	7488.49
AT1G48520.1	GATB - GLU-ADT subunit B	0.0428075	0.462664	47.16	1	1	1	1		2238.95	938.88	2975.76	8550.1	4519.33	8463.93	5673.85	20718.7	9361.28	5648.62	8128.45	10311.5
AT5G39830.1	DEGP8, DEG8 - Trypsin family protein with PDZ domain	0.0431079	0.487701	32.92	2	0	1	1		540.364	2559.68	5787.07	8616.18	4200.06	6258.12	7055.84	11019.1	6291.86	10331.3	11125.6	11509.4
AT1G71720.1	Nucleic acid-binding proteins superfamily	0.0433708	0.412774	82.45	2	0	2	1		2934.98	1138.75	14228.3	32319	20376.9	22207.7	55576.2	35463.4	25861.9	18356.5	38647	51897.9
AT2G23890.1	HAD-superfamily hydrolase, subfamily IG, 5'-nucleotidase	0.043477	0.329351	20.29	1	0	1	1		46226.7	32993.4	57714.3	59447.2	40098	47721.9	131316	256642	85984.2	186996	20565.2	181411
AT3G09440.1	Heat shock protein 70 (Hsp 70) family protein	0.0437485	0.498062	40.1	0	2	1	1		11072.1	9655.92	12367.6	25516.3	13947.6	18130.9	36088.7	42024.8	10147.5	17935.5	42765.7	33124.6
AT2G31810.1	ACT domain-containing small subunit of acetolactate synthase protein	0.0438767	0.346943	22.67	2	1	1	1		80.7747	226.259	5114.01	8326.46	3441.39	2646.41	7235.28	12969.8	4813.89	4835.52	14411.6	12905.6
AT4G00430.1	TMP-C, PIP1;4, PIP1E - plasma membrane intrinsic protein 1;4	0.0448179	0.49967	49.59	0	1	1	1	AT2G45960.1	10580.8	6776.86	36248.8	20345.3	20359.2	5911.46	17102.4	24314.7	35997.4	21116	62886.1	39160.5
AT3G18190.1	TCP-1/cpn60 chaperonin family protein	0.0449243	0.420467	58.1	1	0	1	1		500.915	799.758	3336	768.983	1562.43	220.579	3417.67	1434.98	3073.08	893.313	5390.82	2887.02
AT3G43540.1	Protein of unknown function (DUF1350)	0.0451157	0.255399	50.94	2	2	1	1		574.276	842.112	3207.89	7780.81	3180.14	7416.18	21752.8	17718.7	6213.69	1548.55	27986.9	14840
AT4G14210.2	PDS3, PDS, PDE226 - phytoene desaturase 3	0.0455849	0.438682	37.85	1	1	1	1	AT4G14210.1	2281.97	3788.85	427.067	12113.4	5406.07	15181.2	24789.2	14001.5	9394.24	12959.6	8913.75	19296.9
AT1G10510.1	emb2004 - RNI-like superfamily protein	0.0464981	0.453085	52.99	4	0	3	3		1093.33	2366.23	3116.49	15918.2	17127.7	38307.5	50073	13715.8	21837.2	18382	41535	26454.6
AT1G49970.1	CLPR1, NCLPP5, SVR2 - CLP protease proteolytic subunit 1	0.046669	0.4952	40.04	5	0	1	1		48240.7	55969.7	315710	215662	168005	228622	537978	352871	279162	174476	511581	228362
AT5G52520.1	OVA6, PRORS1 - Class II aaRS and biotin synthetases superfamily protein	0.0468033	0.472071	76.97	2	3	1	1		21451.7	18615.9	3811.8	34343.3	8120.44	16615.9	36783.6	48501.2	11555.7	36849.9	42201.5	42208.8
AT5G55100.1	SWAP (Suppressor-of-White-APricot)/surp domain-containing protein	0.0471131	0.0805151	30.24	6	0	1	1		276.569	444.529	0	0	0	0	1049.65	4786.3	418.479	1447.9	0	1253.73
AT3G23810.1	SAHH2, ATSAHH2 - S-adenosyl-l-homocysteine (SAH) hydrolase 2	0.0475467	0.00312544	40.22	0	0	1	1	AT4G13940.1	0	0.00816524	105.531	3.64352	56.5117	171.228	152.017	173.419	28.5746	101.03	107022	323.304
AT3G63490.2	Ribosomal protein L1p/L10e family	0.0495738	0.371059	38.4	1	2	1	1	AT3G63490.1	1337.31	1596.74	27893.2	34012	24122	45607.9	72372	60472.5	31502.6	23981.8	100835	73497.9
AT1G49240.1	ACT8 - actin 8	0.532991	0.859357	232.55	1	0	6	2	AT3G12110.1;AT5G09810.1	248236	204496	65021.3	28332.9	89621.2	166009	187631	84047	239355	111387	245440	65065.3
AT4G27430.1	CIP7 - COP1-interacting protein 7	0.82201	0.970128	145.55	4	7	3	3		49970.7	79490.1	27746.2	22069.5	32781.6	55957.9	25801.7	36890	76701	61024.1	41417.4	34434.5

## Sheet: total protein content
sum of all proteins from PAPE enrichment of Col-0 DD and KR after 8h DEX							Normalized abundance
							DD						KR
Protein code	Description	Anova (p)	Max f change	Conf score	Peptide count	Peptides used for quant	replicate 1	replicate 2	replicate 3	replicate 4	replicate 5	replicate 6	replicate 1	replicate 2	replicate 3	replicate 4	replicate 5	replicate 6
AT2G02010.1;AT5G17330.1	GAD4 - glutamate decarboxylase 4	1.26975e-09	7.83932	507.31	8	4	154994	151009	186536	160237	167174	149028	20961.8	15866.4	24264	28039.5	18047.5	16425.4
AT2G41100.1	TCH3, ATCAL4 - Calcium-binding EF hand family protein	8.573e-09	10.9761	74.04	2	2	27723.2	29760	16391.4	25625	21779.7	19998.9	3287.89	2140.59	2086.29	1956.81	1889.91	1509.94
AT2G38470.1	WRKY33, ATWRKY33 - WRKY DNA-binding protein 33	9.79581e-07	11.8801	451.63	7	6	950670	1.0236e+06	405998	306739	353614	428938	44381.8	60185.8	54357.9	36481.9	53356.6	43285.1
AT1G80840.1	WRKY40, ATWRKY40 - WRKY DNA-binding protein 40	1.6588e-06	12.8526	40.62	1	1	12972.1	9224.77	15507.2	8343.96	12769.6	13002	1129.54	870.155	494.474	316.105	1057.44	1720.25
AT2G04860.1	Tetratricopeptide repeat (TPR)-like superfamily protein	1.7391e-06	6.24647	21.55	1	1	88999.3	83132.8	83434.3	42364.3	71128.9	55759.8	11247.3	8551.25	20684.1	10009.6	7325.52	10191.7
AT1G21130.1;AT1G21100.1;AT1G21110.1;AT1G21120.1;AT1G21130.2	O-methyltransferase family protein	3.95675e-06	6.07911	300.73	6	5	118522	130731	281521	211823	295770	227539	40264.6	28509	26569.4	23498.7	40334.7	49062.3
AT4G04020.1	FIB - fibrillin	6.42551e-06	1.73247	1257.9	21	21	1.88985e+06	1.91257e+06	2.33248e+06	2.22044e+06	2.09751e+06	2.05403e+06	3.44851e+06	3.46029e+06	3.32667e+06	3.04841e+06	4.39428e+06	3.98967e+06
AT5G24110.1	WRKY30, ATWRKY30 - WRKY DNA-binding protein 30	7.34318e-06	14.3801	204.06	4	4	716380	617519	249157	179448	189524	152836	30474.8	33011.2	20621.4	15002.4	23746.7	23517.1
AT4G32285.1	ENTH/ANTH/VHS superfamily protein	7.48599e-06	4.99783	190.32	5	4	89842.2	95694.5	45458.9	53087.8	58836.5	42729.2	10942.8	14895.2	11887.4	10569.8	20608	8260.09
AT1G02930.1	ATGSTF6, GST1, ERD11, ATGSTF3, GSTF6, ATGST1 - glutathione S-transferase 6	7.62851e-06	16.4142	373.04	7	2	313203	384251	146983	74619.6	136358	70913.2	11608.5	14415.2	12748.7	11823	11860.7	6163.07
AT1G55450.1;AT1G55450.2;AT3G54150.1	S-adenosyl-L-methionine-dependent methyltransferases superfamily protein	7.97468e-06	4.49478	197.67	4	4	90884.6	92834.3	203934	201945	209700	123711	40482.5	30702.8	38669.9	34345.4	32939	28212.1
AT4G02940.1	oxidoreductase, 2OG-Fe(II) oxygenase family protein	8.43117e-06	8.65117	100.55	3	3	19988.3	24630	22226.3	18565.7	25410.9	14138.5	1473.04	1537.84	5683.96	832.229	2382.02	2535.15
AT1G26380.1	FAD-binding Berberine family protein	1.9008e-05	9.41744	22	1	1	5900.35	9036.96	10794.4	11444.6	5563.37	2933.18	420.309	1412.35	644.368	410.675	777.564	1184.55
AT1G02920.1	ATGSTF7, GST11, ATGSTF8, GSTF7, ATGST11 - glutathione S-transferase 7	2.99279e-05	8.19102	361.46	7	2	88900.1	126670	87794.1	76408.6	73356	43976.6	7309.51	12367.8	6753.96	16402.7	15107.2	2747.79
AT1G28280.1	VQ motif-containing protein	3.07758e-05	8.22948	407.06	7	7	1.412e+06	1.46496e+06	587981	368802	554363	351527	76944.4	100097	105446	134188	86149.9	73108.2
AT1G60740.1;AT1G65970.1	Thioredoxin superfamily protein	3.60309e-05	8.94058	92.03	2	2	42056.9	33639.8	72486.4	56306.9	47133.9	43543.1	8491.96	9170.17	1135.58	3293.45	6485.66	4437.5
AT5G05730.1;AT3G55870.1;AT5G05730.2	ASA1, TRP5, AMT1, WEI2, JDL1 - anthranilate synthase alpha subunit 1	4.42491e-05	3.61773	138.22	3	3	153634	128597	122069	147589	160282	122455	20922.6	35555.4	32066.9	36692.1	81983.6	23483.6
AT2G32240.1	unknown protein	6.80893e-05	3.25721	1372.48	27	26	1.31642e+06	1.25581e+06	712965	551317	555683	562673	246798	273294	261023	240465	267380	232240
AT5G12930.1	unknown protein; Has 1807 Blast hits to 1807 proteins in 277 species: Archae - 0; Bacteria - 0; Metazoa - 736; Fungi - 347; Plants - 385; Viruses - 0; Other Eukaryotes - 339 (source: NCBI BLink).	6.81019e-05	24.2315	29.89	1	1	76204.4	55786.1	7567.67	20874.3	9226.3	19655.1	2061.48	2323.2	902.527	1277.88	417.761	829.875
AT5G51070.1	ERD1, CLPD, SAG15 - Clp ATPase	7.96601e-05	3.68191	2357.05	40	35	1.67267e+06	1.75004e+06	4.20065e+06	4.18695e+06	4.19685e+06	3.94342e+06	783489	1.02133e+06	820405	828884	1.06491e+06	899539
AT1G62020.1	Coatomer, alpha subunit	9.75243e-05	1.78591	860.72	22	5	345221	294311	445877	320790	369357	288871	169955	229947	214654	215895	163799	161701
ATCG00750.1	RPS11 - ribosomal protein S11	0.000113963	1.42544	143.53	2	2	105947	80938.7	87047.4	85064	86307.9	91451.9	151360	130061	125653	111052	129978	117008
AT2G26560.1	PLP2, PLA IIA, PLA2A - phospholipase A 2A	0.000125476	2.78562	809.01	13	13	631530	673617	1.11485e+06	1.16059e+06	1.18144e+06	1.21044e+06	416221	299897	281849	269722	564903	311446
AT4G26530.1	Aldolase superfamily protein	0.000128143	1.63664	308.88	4	3	136706	134380	92244.6	94725.8	94303.5	108573	180241	184006	160769	166579	211567	178546
AT4G02930.1	GTP binding Elongation factor Tu family protein	0.000130146	2.08595	830.77	12	11	198923	256262	350483	396773	361978	326481	635400	735468	570188	511308	710256	781696
AT5G54770.1	THI1, TZ, THI4 - thiazole biosynthetic enzyme, chloroplast (ARA6) (THI1) (THI4)	0.000130852	2.83761	1132.07	16	16	1.25201e+06	1.12323e+06	3.23107e+06	2.23151e+06	1.90069e+06	1.30924e+06	6.17756e+06	5.73668e+06	3.76128e+06	4.56251e+06	5.89068e+06	5.22048e+06
AT2G26530.1;AT2G26530.2	AR781 - Protein of unknown function (DUF1645)	0.000156366	6.66966	164.54	4	4	122735	146986	48835.6	33448	38196.7	43799.7	9774.22	10373.1	7018.08	6888	20657.6	10359.9
AT5G63490.1	CBS / octicosapeptide/Phox/Bemp1 (PB1) domains-containing protein	0.00018444	5.36008	75.95	1	1	16856.2	18165.3	7554.58	5432.91	12096.7	4677.07	2181.6	1590.68	3726.85	1621.7	1610.15	1355.17
AT2G24200.1;AT2G24200.3	Cytosol aminopeptidase family protein	0.00019253	2.5865	110.87	2	2	32125.7	37724.1	51368	34093.5	39422.9	22725.5	14661.1	11414.4	7944.35	18094.1	14205	17756
AT5G13560.1	unknown protein	0.000192719	2.5655	443.01	8	8	595595	512005	271287	257241	263787	353765	133967	122531	164602	153704	154116	149536
AT5G49570.1	AtPNG1, PNG1 - peptide-N-glycanase 1	0.000215582	2.64604	61.98	1	1	31824.8	49222	60838.4	53800.6	62845.4	32091.6	12707.9	12750	25002	23146.3	19399.8	16826.8
AT5G14780.1	FDH - formate dehydrogenase	0.000221272	1.78739	128.46	3	3	36850.4	37839.7	44681.7	42239.8	53671.9	45909.1	81207.1	94834.9	56260.6	63863.6	77769.8	92917.8
AT5G22950.1	VPS24.1 - SNF7 family protein	0.000239164	2.62169	32.61	1	1	106389	102801	96894.7	58144.4	101016	53682	43796.5	24621.5	37411.7	42456.9	26035.9	23614.1
AT4G02770.1	PSAD-1 - photosystem I subunit D-1	0.000239726	1.50368	225.92	6	5	132798	130540	181674	169838	171090	179424	239438	270992	201981	241417	261241	236523
AT2G41430.1;AT2G41430.3	ERD15, LSR1, CID1 - dehydration-induced protein (ERD15)	0.00027054	3.92342	138.96	3	3	1.55176e+06	1.43542e+06	824719	645923	696676	464545	383245	179159	264917	284284	160421	160151
AT4G35450.1;AT4G35450.4;AT4G35450.5	AKR2, AFT, AKR2A - ankyrin repeat-containing protein 2	0.000270979	1.67512	328.45	9	8	313535	302643	452669	428676	356901	436373	656316	538621	793250	708669	576466	564042
AT5G66570.1	PSBO-1, OEE1, OEE33, OE33, PSBO1, MSP-1 - PS II oxygen-evolving complex 1	0.000276671	1.65609	131.4	4	1	163615	175191	122532	182592	151859	191861	219953	268234	281728	348679	239194	277851
AT5G11670.1;AT5G25880.1	ATNADP-ME2, NADP-ME2 - NADP-malic enzyme 2	0.0002887	3.35204	105.88	3	3	30364.6	16219.3	30965.6	40255.2	41374.9	52385.8	6211.73	9723.17	12323.6	7200.01	16708.3	10948.6
AT2G42750.1	DNAJ heat shock N-terminal domain-containing protein	0.000305652	2.6977	48.6	1	1	4398.23	3008.12	2546.03	7264.42	6045.73	6056.81	16532.2	9183.01	12309.7	12752.3	12181.4	16136.1
AT4G24900.1	unknown protein; Has 119 Blast hits to 96 proteins in 40 species: Archae - 0; Bacteria - 0; Metazoa - 81; Fungi - 0; Plants - 34; Viruses - 0; Other Eukaryotes - 4 (source: NCBI BLink).	0.000316965	4.28933	27.86	1	1	2321.17	1903.77	8799.77	3308.27	3390.79	1800.16	22449.3	23184.5	10448.8	14287.2	13440	8513.42
AT5G35100.1	Cyclophilin-like peptidyl-prolyl cis-trans isomerase family protein	0.000323598	1.63833	135.25	3	3	75126.8	84186.6	97498.8	108491	95725.7	122122	181305	134441	156334	158743	190823	133747
AT5G16370.1	AAE5 - acyl activating enzyme 5	0.000345508	1.7673	61.52	2	2	21238.3	14495.7	24420.9	18209.4	18919.7	18680.9	8761.73	13803.9	8908.02	9744	13478.6	10920.7
AT4G35090.1;AT4G35090.2	CAT2 - catalase 2	0.00036523	1.87873	1287.1	21	11	1.84159e+06	1.61773e+06	2.74872e+06	2.56843e+06	2.58777e+06	2.31326e+06	4.32031e+06	3.24518e+06	3.84302e+06	3.68963e+06	5.59198e+06	5.00618e+06
AT2G15620.1	NIR1, NIR, ATHNIR - nitrite reductase 1	0.000408053	2.43753	38.43	1	1	8471.9	9332.65	3761.82	4774.22	6024.03	3441.41	14437	16903.1	15123.6	10426.7	16349.6	14038.2
AT2G36250.1	FTSZ2-1, ATFTSZ2-1 - Tubulin/FtsZ family protein	0.000431597	1.87397	1696.04	21	11	767785	689050	1.02386e+06	1.37406e+06	821772	1.15046e+06	1.89231e+06	2.02737e+06	1.4893e+06	1.45726e+06	1.98188e+06	2.07151e+06
AT1G62300.1	WRKY6, ATWRKY6 - WRKY family transcription factor	0.000435994	11.2395	377.15	4	4	866160	790841	115834	152943	148834	190416	27430.9	27376.7	14615.4	29106.8	78275.3	24718.9
AT5G63570.1;AT3G48730.1	GSA1 - glutamate-1-semialdehyde-2,1-aminomutase	0.000471546	1.66055	354.27	7	7	139078	150458	187805	222379	177871	222458	353387	290435	273544	246687	366624	296007
AT4G19530.1	disease resistance protein (TIR-NBS-LRR class) family	0.000479991	4.05333	28.72	1	1	32543.5	23576.1	7430.29	21434.5	11044.6	13166.2	60548.3	103691	32507.8	67041.3	106131	72684
AT4G09650.1	ATPD - ATP synthase delta-subunit gene	0.000484709	2.36716	1735.15	32	31	4.31593e+06	4.05602e+06	9.4112e+06	8.52188e+06	8.65739e+06	1.05784e+07	2.13624e+07	2.05757e+07	1.48397e+07	1.59624e+07	1.89012e+07	1.61608e+07
AT3G15730.1;AT1G52570.1	PLDALPHA1, PLD - phospholipase D alpha 1	0.000490689	1.33099	1305.74	23	21	2.96868e+06	2.96194e+06	3.74421e+06	2.86157e+06	3.78679e+06	3.52868e+06	2.32774e+06	2.47518e+06	2.6146e+06	2.51544e+06	2.57343e+06	2.40872e+06
AT2G30770.1;AT1G11610.1	CYP71A13 - cytochrome P450, family 71, subfamily A, polypeptide 13	0.000532579	4.07202	91.22	3	3	17121.7	12359.2	49652.7	30937.6	41726.2	25250.7	4881.79	5688.07	5434.72	6454.33	15418	5602.29
AT5G22060.1	ATJ2, J2 - DNAJ homologue 2	0.000600599	7.20515	273.28	6	1	70714.3	61733.8	19222.3	12521.5	12210.8	24066.6	2919.37	2716.93	8597.91	6764.51	2978.88	3845.46
AT5G18490.1	Plant protein of unknown function (DUF946)	0.000665366	Infinity	33.56	1	1	0	3980.91	579.639	968.377	435.097	1092.76	0	0	0	0	0	0
AT5G20190.1	Tetratricopeptide repeat (TPR)-like superfamily protein	0.000680529	1.98881	968.02	13	13	583387	613921	362461	361773	482442	359314	216487	245994	326382	242169	199036	159357
AT2G37790.1	NAD(P)-linked oxidoreductase superfamily protein	0.000715259	Infinity	20.14	1	1	0	0	0	0	0	0	901.872	268.173	147.495	0	636.1	1327.03
AT3G59020.1	ARM repeat superfamily protein	0.000831589	2.42328	485.57	10	9	1.28719e+06	1.51718e+06	749524	647878	678266	560963	355376	353947	424782	439233	367903	304065
AT1G06680.1;AT1G06680.2	PSBP-1, OEE2, PSII-P, OE23 - photosystem II subunit P-1	0.000875161	2.11991	297.21	3	1	14736.4	13524.9	23694.1	33569.4	15940	27886.8	50302.3	47911.2	41245.9	32241.4	51344.5	51168.7
AT3G02200.1;AT3G02200.2	Proteasome component (PCI) domain protein	0.000886326	1.83572	69.53	2	2	34304.9	34802.5	41715.1	46856.5	52460	28506.1	20118.4	21433.8	22854.8	31431.8	17262.1	16899.7
AT1G33810.1	unknown protein	0.000990184	1.36816	99.52	2	2	157975	155333	124867	158528	184454	138454	107792	112527	114711	129074	112745	95304.9
AT2G20900.1;AT2G20900.2	DGK5, ATDGK5 - diacylglycerol kinase 5	0.00104129	3.56452	84.66	2	2	13494.3	21910.5	12011.9	8301.6	28439.3	37063.3	7493.24	7002.26	4925.6	3573.85	5207.25	5805.45
AT3G47650.1	DnaJ/Hsp40 cysteine-rich domain superfamily protein	0.00110134	2.12875	227.97	4	3	46537.8	41308	43351.8	37596.4	57577.3	64143.6	70659.8	123602	116820	144410	61011.9	101930
AT3G26910.1	hydroxyproline-rich glycoprotein family protein	0.00111278	3.28496	41.29	1	1	24286.9	22507.6	13636.1	10351.2	12270.6	18465.3	3101.9	2361.09	7113.21	4245.65	11490.1	2591.79
AT3G48560.1	CSR1, ALS, AHAS, TZP5, IMR1 - chlorsulfuron/imidazolinone resistant 1	0.00115513	1.47005	1641.38	28	27	1.98808e+06	1.84983e+06	2.71835e+06	2.24605e+06	1.98282e+06	2.34107e+06	3.61348e+06	2.95487e+06	2.8417e+06	2.67232e+06	4.02036e+06	3.19346e+06
AT4G38710.1;AT4G38710.2	glycine-rich protein	0.0011987	5.23567	227.22	5	5	180651	155361	52468.9	55205.4	44321	24903.7	18861.4	14160.3	16481.9	18136	13976.7	16348.5
AT1G71500.1	Rieske (2Fe-2S) domain-containing protein	0.00120646	1.56511	123.69	2	2	35324.6	33327.4	26347.1	26418.2	24034.9	36836.1	54461	50002.4	41412	36686.6	57172.6	45566.8
AT4G38970.1;AT4G38970.2	FBA2 - fructose-bisphosphate aldolase 2	0.00130111	1.41591	1847.27	26	13	6.30994e+06	7.00183e+06	9.68013e+06	9.52064e+06	9.33493e+06	8.61087e+06	1.08683e+07	1.34844e+07	1.23732e+07	1.0853e+07	1.16264e+07	1.22391e+07
AT2G20580.1	RPN1A, ATRPN1A - 26S proteasome regulatory subunit S2 1A	0.00138497	1.29702	1756.87	26	20	1.48812e+06	1.52239e+06	1.14853e+06	1.42e+06	1.52859e+06	1.55909e+06	1.1879e+06	948155	1.15698e+06	1.09573e+06	1.20771e+06	1.08557e+06
AT5G19140.1;AT5G19140.2	ATAILP1, AILP1 - Aluminium induced protein with YGL and LRDR motifs	0.00140772	2.61211	237.98	3	3	22318.9	36130.5	71928.9	59151.1	26285.1	26397.7	174251	106523	69104.4	83757.7	98659.5	100390
AT3G19800.1;AT3G19800.2	Protein of unknown function (DUF177)	0.00145232	1.96	38.09	1	1	13070.7	16062.5	11829.3	23044.7	19946.7	27889.6	31397.1	34374.5	45778.9	26011.4	43829.5	37821.9
AT4G19170.1	NCED4, CCD4 - nine-cis-epoxycarotenoid dioxygenase 4	0.00146476	1.90713	732.15	16	16	318568	332566	777755	610867	715090	535979	1.14439e+06	1.16064e+06	912343	968205	1.09384e+06	996621
AT1G26810.1	GALT1 - galactosyltransferase1	0.00149294	2.18092	28.28	1	1	54200.4	38587.8	32532.1	24814.7	33513.9	18934.4	14504.9	16601.3	18544.2	19474.5	12125.3	11638.6
AT3G08870.1	Concanavalin A-like lectin protein kinase family protein	0.00149983	2.68993	26.21	1	1	39972.2	56865.5	45267.2	73442.8	49630.5	44995	10305.8	48606	20223.2	11815.2	9052.27	15306.6
AT3G50820.1	PSBO2, PSBO-2, OEC33 - photosystem II subunit O-2	0.00150599	2.84202	172.76	4	1	9518.72	8898.85	14308.3	4223.98	8148.63	18012.1	22664.7	26570.8	31209.8	49524.1	32186.9	17205.2
AT4G22690.1	CYP706A1 - cytochrome P450, family 706, subfamily A, polypeptide 1	0.00158308	3.3066	775.81	12	12	222058	167976	487806	453212	667448	733645	156065	157052	138980	117811	139423	116940
AT1G70770.1;AT1G23170.2	Protein of unknown function DUF2359, transmembrane	0.00164211	2.46775	207.12	5	5	227958	195999	96407.3	89391.7	138983	178452	49935.1	65044.8	99085	66668.6	59081.6	35907.8
AT5G67110.1	ALC - basic helix-loop-helix (bHLH) DNA-binding superfamily protein	0.00164343	3.78607	36.61	1	1	154653	117076	45964.2	35804.2	37622.3	55998.9	18390.1	14893.7	17254	18927.7	34881	13748.9
AT4G38550.1	Arabidopsis phospholipase-like protein (PEARLI 4) family	0.00165338	3.95166	1957.59	36	36	7.9254e+06	8.20684e+06	2.48383e+06	2.04327e+06	2.25572e+06	2.67987e+06	871492	803396	1.51606e+06	1.47625e+06	975890	833926
AT3G18890.1	NAD(P)-binding Rossmann-fold superfamily protein	0.00166257	1.71634	250.61	4	4	110383	90615	230760	164853	149349	130525	282856	255725	240264	248555	253367	223583
AT5G46910.1	Transcription factor jumonji (jmj) family protein / zinc finger (C5HC2 type) family protein	0.00168256	1.9678	32.51	1	1	52292.3	41122	78365.3	100966	56637.7	68930.6	167306	136509	98561.8	106140	105777	169508
AT5G08670.1	ATP synthase alpha/beta family protein	0.00169775	1.73049	2446.67	29	5	180058	177222	150896	115230	110009	104979	219692	294447	164192	240192	273423	258885
AT3G46780.1	PTAC16 - plastid transcriptionally active 16	0.0017892	1.77761	762.42	15	14	526863	475674	983404	854041	744440	648811	1.51224e+06	1.4752e+06	930633	1.01382e+06	1.35087e+06	1.24227e+06
AT2G21390.1	Coatomer, alpha subunit	0.0018085	2.12554	1597.85	31	14	6.6648e+06	5.86782e+06	3.73941e+06	2.83702e+06	4.11322e+06	3.38492e+06	2.00268e+06	1.88794e+06	2.64187e+06	2.93764e+06	1.6438e+06	1.4039e+06
AT3G51160.1;AT5G66280.1	MUR1, MUR_1, GMD2 - NAD(P)-binding Rossmann-fold superfamily protein	0.00191386	1.55528	289.18	3	3	286761	235354	343552	400966	335019	388769	232759	243870	161342	189985	214566	237258
AT1G59870.1;AT1G15210.1;AT1G66950.1;AT3G16340.1;AT3G16340.2	PEN3, PDR8, ATPDR8, ABCG36, ATABCG36 - ABC-2 and Plant PDR ABC-type transporter family protein	0.00192249	2.82062	1183.48	25	21	427088	372435	1.1669e+06	877614	1.13786e+06	1.00789e+06	439139	332635	208239	283739	261086	244204
AT2G16365.1	F-box family protein	0.00204508	1.59105	20.85	1	1	68569.8	49616.2	62511.8	55537.5	51678.9	46682	108301	86009.6	64549	68002.6	100023	105474
AT1G07870.1	Protein kinase superfamily protein	0.00205523	17.7858	64.32	2	1	0	0	534.629	0	0	236.451	4891.29	369.793	2786.6	970.153	3115.92	1580.5
AT1G32790.2;AT1G32790.1;AT3G14450.1;AT3G49390.1;AT4G10610.1	CID11 - CTC-interacting domain 11	0.00216606	2.02749	145.14	4	4	185137	136094	190476	120333	144628	102252	135126	68946.7	54670.2	71691	45662.5	57404.2
AT4G15560.1	CLA1, DEF, CLA, DXS, DXPS2 - Deoxyxylulose-5-phosphate synthase	0.00219977	2.05672	265.29	3	3	83225.4	82781	157490	225840	151663	205752	378719	333097	250945	278140	363303	260731
AT5G14910.1	Heavy metal transport/detoxification superfamily protein	0.00230406	1.43027	324.07	4	4	1.10684e+06	1.05641e+06	1.80506e+06	1.20682e+06	1.28953e+06	1.01989e+06	1.70931e+06	1.81433e+06	1.83897e+06	1.83529e+06	1.97347e+06	1.53353e+06
AT1G78850.1	D-mannose binding lectin protein with Apple-like carbohydrate-binding domain	0.00234268	2.11681	39.18	1	1	30340.5	43156	42882.2	33869.2	32713.3	24433.7	10596	7752.35	23583.2	15786.8	21992.5	18264.5
AT5G35980.1	YAK1 - yeast YAK1-related gene 1	0.00251606	12.1807	88.66	2	2	17355	11442.4	4469.03	3689.88	4669.09	1422.07	448.471	793.989	387.453	1563.89	24.4664	315.813
AT4G31580.1	SRZ-22, SRZ22, RSZP22, RSZ22, At-RSZ22 - serine/arginine-rich 22	0.00252309	8.70605	45.61	1	1	19938.1	18293.2	2803.41	4636.76	5917.86	2342.3	853.133	1111.92	290.956	2390.75	217.182	1330.79
AT5G51110.1	Transcriptional coactivator/pterin dehydratase	0.00254627	1.87615	436.37	7	7	255530	323571	600664	662186	460594	611209	861325	952776	753008	815382	1.15655e+06	927601
AT4G20720.1;AT1G05090.1	dentin sialophosphoprotein-related	0.00254672	2.6177	124.75	2	2	134752	124142	117007	46004.4	112062	100675	18066.6	28689	61240.8	60537.4	39101.9	34807
AT5G65750.1	2-oxoglutarate dehydrogenase, E1 component	0.0025587	1.54916	1238.37	25	11	276799	303621	395420	369301	400725	487045	568040	626820	486298	522709	769968	485307
AT3G55800.1	SBPASE - sedoheptulose-bisphosphatase	0.00255974	1.8049	185.76	5	5	105473	86407.5	136822	161991	140215	173758	290064	215506	196402	166791	321022	262554
AT3G44720.1;AT5G22630.1	ADT4 - arogenate dehydratase 4	0.00259635	5.25806	115.61	3	1	10233.6	9871.74	30947.8	19447.9	32116.9	18277.7	7724.49	8285.15	3564.31	702.237	655.283	2060.95
AT3G28270.1	Protein of unknown function (DUF677)	0.0027617	1.98695	112.24	3	3	17573.9	14471.5	29219.6	20339.6	24139.3	23917.5	30800.5	34389.5	32252.9	37902.8	71873	50411.7
AT5G55220.1	trigger factor type chaperone family protein	0.0027665	1.44712	483.87	9	9	122910	115955	149670	174319	166036	154401	206193	155385	236786	210162	234780	234919
AT2G45540.1;AT2G45540.2;AT3G60920.1	WD-40 repeat family protein / beige-related	0.00304671	1.93328	1022.67	18	18	935195	863209	427349	380766	527314	530552	286956	281448	314938	382682	316709	312693
AT2G26590.1	RPN13 - regulatory particle non-ATPase 13	0.00314533	1.64594	152.06	3	3	88732.5	97899.8	165570	111623	96939.1	106860	205831	196697	157010	160009	247544	131779
AT3G54640.1	TSA1, TRP3 - tryptophan synthase alpha chain	0.00320637	2.24563	66.61	2	2	35301.7	54653.1	93876.9	77791.8	64199.7	38221.5	21374.5	34756.9	15221.8	32563.9	26553.8	31641.6
AT3G01500.2;AT3G01500.3	CA1 - carbonic anhydrase 1	0.00323773	6.4915	2374.52	33	1	1797.11	2392.55	6731.94	8159	3669.98	5076.65	39679.6	9047.88	10931.2	9432.66	60911.9	50637.3
AT5G55280.1	FTSZ1-1, ATFTSZ1-1, CPFTSZ - homolog of bacterial cytokinesis Z-ring protein FTSZ 1-1	0.00327285	2.4112	284.17	4	4	114058	125149	202611	333948	261904	409321	613371	648516	453906	330864	783454	658866
AT2G12550.1	ubiquitin-associated (UBA)/TS-N domain-containing protein	0.00340264	2.23129	20.13	1	1	16854.6	22688	26129.6	14571	17319.9	15808.4	11428.9	12681	3965.52	4055.58	10233.6	8445.3
AT4G18480.1	CHLI1, CH42, CH-42, CHL11, CHLI-1 - P-loop containing nucleoside triphosphate hydrolases superfamily protein	0.00341156	1.5116	394.82	6	2	38641.4	34881.6	63656.7	46279.6	65720.6	47016.9	82078.5	84167.3	66800.5	72847	63884.8	77952.9
AT5G15090.1	VDAC3, ATVDAC3 - voltage dependent anion channel 3	0.00352314	1.70206	355.34	9	7	108693	122421	275995	175431	198586	150760	343025	230367	270690	329458	307184	275602
AT1G79230.1	ST1, ATMST1, MST1, ATRDH1, STR1 - mercaptopyruvate sulfurtransferase 1	0.00356545	1.5331	53.63	1	1	19125.8	18229.1	23806.8	33523.6	31371.8	31792.9	39867.4	46663.4	34573.4	38002.2	44517	38376.6
AT1G15520.1	PDR12, ATPDR12, ABCG40, ATABCG40 - pleiotropic drug resistance 12	0.0035963	22.272	278.5	5	1	453.137	571.999	1375.95	1885.88	3805.12	4951.66	279.818	13.364	131.243	0	127.059	34.1742
AT1G09340.1	CRB, CSP41B, HIP1.3 - chloroplast RNA binding	0.00363507	1.57184	585.35	11	11	531690	578621	1.02863e+06	658485	881027	694137	1.44713e+06	1.13386e+06	1.00669e+06	882913	1.23117e+06	1.17125e+06
AT3G11820.2	SYP121, AT-SYR1, ATSYP121, SYR1, ATSYR1, PEN1 - syntaxin of plants 121	0.00363575	1.75156	72.18	1	1	13750.8	13521.8	21792.9	24069.9	16720.4	20120.9	10899.4	11094.7	10858.4	14856.9	8533.01	6545.55
AT4G09775.1	unknown protein	0.00366433	3.44217	20.44	1	1	1958.31	1963.87	5943.47	1549.55	695.595	4531.2	8970.69	14550.1	3877.11	9490.28	7593.77	12802.7
AT4G33680.1	AGD2 - Pyridoxal phosphate (PLP)-dependent transferases superfamily protein	0.0036978	1.94327	22.45	1	1	7017.13	10533	11074.5	20993.3	11089.9	21055.6	21465.6	34036.6	21077.9	25927.2	31094.2	25286.7
AT2G33150.1	PKT3, PED1, KAT2 - peroxisomal 3-ketoacyl-CoA thiolase 3	0.00374132	1.84095	214.03	6	6	65227.6	82001.5	138828	118464	127640	100642	307676	200508	148709	144408	185138	178524
AT2G41740.1	VLN2, ATVLN2 - villin 2	0.00382946	1.70237	674.91	13	12	1.59864e+06	1.55696e+06	1.01101e+06	901343	1.00623e+06	851432	618264	516904	826846	857022	635911	613278
AT3G26900.1	SKL1, ATSKL1 - shikimate kinase like 1	0.00392791	2.33304	70.13	2	2	19270.1	31397	30263.2	33765.6	44143.5	53982.4	112192	96260.3	62335.5	36917.8	104303	84513.2
AT1G17220.1	FUG1 - Translation initiation factor 2, small GTP-binding protein	0.00397424	1.49924	234.02	6	5	63188.5	49906	77015.2	87515.2	90376.7	96185.5	119804	132142	108916	95919.7	129429	109720
AT3G13430.1	RING/U-box superfamily protein	0.00398431	6.10148	30.33	1	1	40447.9	19370.9	11081.8	3759.91	9771.53	4098.92	3105.28	4181.61	2240.81	1374.81	2375.04	1232.21
AT5G04140.2;AT5G04140.1	GLU1, GLS1, GLUS, FD-GOGAT - glutamate synthase 1	0.00406569	1.4659	790.47	16	15	297419	281652	434616	482220	465570	450207	535755	607605	544386	525656	699489	622399
AT3G63540.1	Mog1/PsbP/DUF1795-like photosystem II reaction center PsbP family protein	0.00418903	2.10312	61.86	1	1	2963.59	4934.43	4359.3	3092.47	6646.16	9171.3	10707	9514.42	16602.1	9503.74	12210.8	7010.37
AT2G35500.1	SKL2 - shikimate kinase like 2	0.00421393	1.81528	318.5	6	6	119169	140950	236240	246977	233741	262254	410287	356017	304175	256940	459127	463193
AT1G24851.1	unknown protein	0.00425461	3.18394	28.5	1	1	9713.06	21811.5	44596.8	52496.5	29418.9	20132.2	71447.1	42711.2	70743.3	72963.9	142443	166971
AT2G35130.2	Tetratricopeptide repeat (TPR)-like superfamily protein	0.00436178	2.06058	26.2	1	1	21515	8910.54	12375	16072.4	14788.2	14418.7	3405.5	8577.69	7220.8	11291.4	6869.36	5380.43
AT4G21210.1;AT3G01200.1;AT4G21210.2	ATRP1, RP1 - PPDK regulatory protein	0.00436352	1.94605	718.62	12	11	609786	640090	1.1775e+06	1.71873e+06	1.31284e+06	1.25375e+06	2.38482e+06	2.25381e+06	1.67295e+06	1.54213e+06	2.66689e+06	2.54269e+06
AT3G54050.1	HCEF1 - high cyclic electron flow 1	0.00438347	1.91218	103.85	3	3	27914.5	21892.9	39931.2	53596.6	35695.5	34025.7	63938.8	83538.8	39486.7	55527.1	71579.6	93332.3
AT2G16920.1	UBC23, PFU2 - ubiquitin-conjugating enzyme 23	0.00444402	1.85504	25.36	1	1	72577.5	69628.8	100236	62766.2	93275.8	70196.5	220608	109916	147469	154737	156402	80289.3
AT5G04420.1	Galactose oxidase/kelch repeat superfamily protein	0.00447597	1.71199	456.87	9	9	769969	711472	558576	437485	508323	338261	282948	348543	353002	397635	284509	275013
AT4G34620.1	SSR16 - small subunit ribosomal protein 16	0.00453128	1.64073	71.66	3	3	42256.8	46138.1	78312.7	79194.2	77821.3	58875.4	142700	101151	95655.7	78203.4	105246	104785
AT2G29630.1	PY, THIC - thiaminC	0.00455746	1.31816	766.08	16	16	510989	504168	735148	634508	633342	699685	674594	815369	862881	924611	830746	792519
AT5G63190.1	MA3 domain-containing protein	0.00462118	3.01525	76.58	1	1	82071.8	101895	22152	29838.3	42265.6	40739.9	11298	14075.3	29603.4	13185.7	21918	15702.8
AT3G27925.1	DEGP1, Deg1 - DegP protease 1	0.00463029	1.57144	621.72	8	8	455228	506383	852442	684249	649118	477050	932310	955667	693013	836576	1.20287e+06	1.0752e+06
AT2G06530.1	VPS2.1 - SNF7 family protein	0.00464449	2.02708	32.77	1	1	27100.4	25048.5	13389.8	12286.8	16143.7	18489.3	8300.76	6442.57	14970.6	11523.7	5627.48	8612.98
AT1G62750.1	ATSCO1, ATSCO1/CPEF-G, SCO1 - Translation elongation factor EFG/EF2 protein	0.00469741	1.49778	790.64	15	15	555864	552445	859564	747113	953843	1.04922e+06	1.22416e+06	1.1398e+06	1.18436e+06	1.01012e+06	1.37785e+06	1.13033e+06
AT2G04039.2;AT2G04039.3	unknown protein	0.00481888	2.12303	27.11	1	1	1884.84	2640.4	2461.7	1500.33	1600.88	751.203	5689.63	3325.59	4886.84	2776.19	2897.96	3436.09
AT2G31660.1	SAD2, URM9 - ARM repeat superfamily protein	0.00491469	1.92588	275.12	4	3	650606	682492	414591	304236	502239	408447	188522	161983	379753	339698	245924	222434
AT1G34430.1	EMB3003 - 2-oxoacid dehydrogenases acyltransferase family protein	0.00495451	1.5165	1180.07	21	17	1.00641e+06	909143	1.7969e+06	1.40222e+06	1.25621e+06	1.08156e+06	1.85002e+06	2.18468e+06	1.4459e+06	1.66436e+06	2.14979e+06	2.00688e+06
AT5G16390.2;AT5G15530.1;AT5G16390.1	CAC1, CAC1A, BCCP, BCCP1, CAC1-A, BCCP-1 - chloroplastic acetylcoenzyme A carboxylase 1	0.00498988	2.11716	360.86	7	6	403999	336020	664075	715924	565953	1.05487e+06	1.30755e+06	1.23259e+06	1.07998e+06	752850	2.03665e+06	1.51034e+06
AT3G54890.1;AT3G54890.2	LHCA1 - photosystem I light harvesting complex gene 1	0.00501084	1.70378	129.73	4	4	33708.9	26252.5	22409.8	47952.1	33547.6	32173.7	51211.7	53881.1	43490.7	43030.1	86787	55616.9
AT3G10920.2	MSD1 - manganese superoxide dismutase 1	0.00501092	2.30034	142.82	3	3	17411.2	9259.72	17269.4	10876.9	27395.7	19554.1	33563.5	47727.3	21852.6	28447.8	68672	33835.5
AT2G42730.1	F-box family protein	0.00502339	3.90701	26.92	1	1	14635.3	8622.8	11349.3	34989.2	39521.1	13725.7	5158.06	12998.6	4897.01	1831.73	1656.19	4900.21
AT3G23400.1	FIB4 - Plastid-lipid associated protein PAP / fibrillin family protein	0.00504437	1.91102	131.71	4	4	136337	125389	283037	163776	174481	117140	350204	339891	174156	271406	435124	340544
AT4G04330.1	Chaperonin-like RbcX protein	0.00510742	1.737	153.03	4	4	102724	130192	241899	182708	186571	136536	101888	109512	65796.9	84843.4	104815	97697.8
AT5G20720.1	CPN20, CPN10, CHCPN10, ATCPN21, CPN21 - chaperonin 20	0.00522956	1.56387	130.84	4	4	219469	282242	443320	396970	311202	267816	619338	524868	385643	453278	584922	436183
AT2G37220.1	RNA-binding (RRM/RBD/RNP motifs) family protein	0.00527071	2.55066	338.58	5	5	33661.1	38163.2	91706	77673	104924	120322	219706	198564	123312	105430	309711	233032
AT1G11990.1	O-fucosyltransferase family protein	0.00531024	2.5337	20.38	1	1	4182.47	6600.93	14321	15076.5	8192.34	11055.5	20993.2	19706.6	19707.8	15565.8	52086.9	22514.7
AT1G36160.1;AT1G36180.2	ACC1, AT-ACC1, EMB22, GK, PAS3 - acetyl-CoA carboxylase 1	0.00544497	2.18866	880.37	20	13	1.2844e+06	1.34877e+06	658165	510287	711335	510053	294338	404676	360564	591161	357115	287165
ATCG00540.1	PETA - photosynthetic electron transfer A	0.00550226	2.01083	84.72	1	1	14421.6	10130.7	23522.9	34557.8	24992.8	26442.8	49898.2	56747.7	30129.6	33699.5	45052.7	54061.9
AT2G33800.1	Ribosomal protein S5 family protein	0.00557406	1.3	642.61	9	9	581851	523538	659071	769706	479346	568198	721816	866357	701062	846139	775091	745758
AT5G48880.1	PKT1, KAT5 - peroxisomal 3-keto-acyl-CoA thiolase 2	0.00561061	4.49322	348.72	5	1	3046.93	1334.79	90.8903	2406.37	507.055	229.885	4460.69	4269.08	3480.92	6807.17	9773	5429.1
AT1G31930.1	XLG3 - extra-large GTP-binding protein 3	0.00577958	5.23242	79.11	2	2	135050	112626	25109.6	18277.5	20859.7	32417.3	12235.5	7954.94	13984.9	16714.3	5324.41	9594.86
AT1G43700.1	VIP1, SUE3 - VIRE2-interacting protein 1	0.00579342	2.03994	312.89	6	4	688719	806990	537033	388418	435682	316807	192665	253469	306287	439630	191765	171938
AT4G35800.1	NRPB1, RPB1, RNA_POL_II_LSRNA_POL_II_LS, RNA_POL_II_LS - RNA polymerase II large subunit	0.00582304	6.61706	30.33	1	1	77077.3	65742.7	9281.29	11426.8	11822.4	14764.8	2079.95	4182.86	10310.5	7563.56	3139.48	1454.69
AT4G22240.1	Plastid-lipid associated protein PAP / fibrillin family protein	0.00585444	1.71206	131.65	3	2	113798	69741.6	108443	85048.9	61253	50383.3	196739	156126	108791	110948	135517	128506
AT5G51100.1;AT4G00651.1	FSD2 - Fe superoxide dismutase 2	0.0059338	1.38939	317.71	5	5	231672	260599	247163	216448	231099	174032	118662	167301	145987	206852	180229	160549
AT1G31330.1	PSAF - photosystem I subunit F	0.0059605	1.53882	112.4	1	1	75686.3	67101.2	151255	120122	76654.9	74125.2	142153	151964	138682	154772	154577	127200
AT3G26450.1;AT3G26460.1	Polyketide cyclase/dehydrase and lipid transport superfamily protein	0.00609692	2.62532	80.24	2	2	5152.86	5249.5	14955.1	17080.1	8834.62	12955.3	25660	27147.3	11936	21629.5	45658.2	36586.9
AT2G44060.1	Late embryogenesis abundant protein, group 2	0.0062966	1.61431	1861.48	29	29	1.29822e+07	1.22874e+07	9.18798e+06	7.3832e+06	8.83701e+06	6.35466e+06	6.06935e+06	5.13614e+06	7.01282e+06	7.13564e+06	5.12102e+06	4.85431e+06
AT2G40490.1	HEME2 - Uroporphyrinogen decarboxylase	0.00631651	3.86533	122.22	2	2	1685.4	3316.54	10806.3	23196	19618.4	25284.1	60177.8	57350.4	39371.7	26442.5	84331.4	56653.4
AT1G13360.1	unknown protein	0.00633675	2.10701	68.63	2	2	99689.8	118457	75578.2	83186.5	65980.9	51249.9	17728.1	37821.2	42915.4	74044.1	38082.9	23931
AT5G07340.1	Calreticulin family protein	0.00636127	2.88688	404.57	8	1	23539.8	26007.5	9533.64	12610.6	9392.86	6105.04	2976.24	4393.79	7537.24	7904.62	2810.3	4579.81
AT1G29910.1;AT2G34420.1;AT2G34430.1	CAB3, AB180, LHCB1.2 - chlorophyll A/B binding protein 3	0.00637227	1.88606	434.51	8	6	203987	197647	356358	455006	482110	607986	784585	579958	825454	606744	637954	909073
AT3G15980.1;AT3G15980.5	Coatomer, beta' subunit	0.00638347	3.20277	622.83	13	1	931999	972893	324338	271295	312902	288391	80958.6	143015	227046	295145	137462	84854.5
AT1G09070.1	SRC2, (AT)SRC2 - soybean gene regulated by cold-2	0.00643148	4.50113	27.93	1	1	9454.33	7927.19	1832.4	4337.68	4301.96	4442.54	957.939	1377.64	3005.98	1315.85	116.394	401.307
AT1G20020.2	ATLFNR2 - ferredoxin-NADP(+)-oxidoreductase 2	0.00653777	1.80679	480.43	9	2	13592.4	11813.7	8405.02	4938.66	4373.28	7694.01	19020.2	12262.5	14038.7	15459.7	15012.6	16022.1
AT1G32550.1;AT1G32550.2	FdC1 - 2Fe-2S ferredoxin-like superfamily protein	0.00656072	1.56881	57.78	1	1	23450.1	17608.7	18254	34776.3	19525.1	29466.9	46418.4	38802.1	27555.2	41849.5	31753.5	38088.9
AT1G74470.1	Pyridine nucleotide-disulphide oxidoreductase family protein	0.00661704	2.38325	96.75	3	3	6487.02	5691.6	12845.5	29484.5	19517.7	22872.7	43611.7	40734.8	25798.7	28031.3	45664.8	47093.4
AT4G01690.1	PPOX, HEMG1, PPO1 - Flavin containing amine oxidoreductase family	0.00664348	2.47147	101.94	3	2	5894	4171.06	29117.1	9689.91	15131.7	18809.5	43103.6	32590.5	30460.1	24932.5	47627.9	25955.8
AT1G15820.1	LHCB6, CP24 - light harvesting complex photosystem II subunit 6	0.006691	1.81924	175.84	3	3	66311.6	54037.3	128201	142394	135856	166824	198323	194709	244278	242063	212088	170404
AT4G38760.1	Protein of unknown function (DUF3414)	0.00690269	1.4887	22.31	1	1	37076.7	19801.1	29332.8	40397	40133.8	28412.4	40478.9	48840.5	45401.3	50229.5	59607	45967.9
AT1G64710.1	GroES-like zinc-binding dehydrogenase family protein	0.00697289	2.41892	122.89	3	3	52440.9	49869.8	156537	87902.6	106648	58043.1	59693.6	39103.8	15918.4	33363	33180.3	30174.7
AT1G53165.1;AT1G53165.3	ATMAP4K ALPHA1 - Protein kinase superfamily protein	0.00701886	2.50069	53.3	1	1	87077.7	87368	59193.2	32927.5	35747	27761.3	12191.6	21957.4	27333.2	34436	15598.9	20476.2
AT3G05625.1	Tetratricopeptide repeat (TPR)-like superfamily protein	0.00703461	1.46487	153.31	4	4	105563	63696.4	98980.9	108905	132644	129968	184785	148084	154284	132034	146265	171710
AT5G10450.4;AT5G10450.1	GRF6 - G-box regulating factor 6	0.00710385	1.31723	1123.86	15	4	420787	356276	350056	475455	381490	405871	580803	606780	419864	485264	602834	452554
AT4G17720.1;AT5G46870.1	RNA-binding (RRM/RBD/RNP motifs) family protein	0.00710521	2.14428	167.12	4	4	102332	89057.8	89208.8	37686.7	41342.6	47457.9	44567.5	24889.2	33297.6	28050.6	22269	36773.5
AT1G79940.1	ATERDJ2A - DnaJ / Sec63 Brl domains-containing protein	0.00720053	3.09294	58.39	2	1	10637.7	10325.3	14534.5	9470.14	16838.7	23067.4	4881.24	4834.7	4723.25	8425.61	655.663	3920.66
AT3G22110.1;AT4G15165.1	PAC1 - 20S proteasome alpha subunit C1	0.00724358	1.93083	168.44	2	2	14550	16285	27725.2	44967.5	34238.7	30498	40092.1	50591.9	39229.1	52104.6	66522.4	76349.1
AT1G18500.1	MAML-4, IPMS1 - methylthioalkylmalate synthase-like 4	0.00728261	1.61432	1578.66	22	8	401384	374993	651849	680576	574476	756820	1.00887e+06	941534	697022	712977	1.19899e+06	994043
AT5G52100.1	crr1 - Dihydrodipicolinate reductase, bacterial/plant	0.00730445	1.7561	47.56	1	1	17602.7	29114.4	41570.9	46841.5	45181.1	37054.3	62151.2	89429	62640.9	68642.3	49286.4	49564.6
AT1G26300.1	BSD domain-containing protein	0.00736657	3.10438	35.15	1	1	15149	13454.1	17382.3	11794.2	13447.9	6702.31	600.74	1959.78	4574.48	5508.43	7844.42	4615.29
AT2G33540.1	CPL3, ATCPL3 - C-terminal domain phosphatase-like 3	0.00743295	1.90495	108.6	3	3	232577	278273	147950	123013	169347	144273	74536.8	62696.2	151879	135510	68452.7	81969.8
AT3G48870.1	ATCLPC, ATHSP93-III, HSP93-III - Clp ATPase	0.00748901	1.80276	3411.49	55	4	36999.8	34198.1	42246.2	89881.7	77318.9	72717.8	122548	124008	88214	73277.1	111444	117536
AT2G21330.1;AT2G21330.2	FBA1 - fructose-bisphosphate aldolase 1	0.00758169	1.33629	1356.56	23	10	4.01179e+06	3.96372e+06	5.85252e+06	5.89816e+06	5.75647e+06	4.75615e+06	5.65194e+06	7.91781e+06	6.42427e+06	6.90457e+06	7.09676e+06	6.41243e+06
ATCG00480.1	ATPB, PB - ATP synthase subunit beta	0.00766008	1.86287	7106.86	94	91	6.7422e+07	6.12301e+07	1.97411e+08	1.41658e+08	1.35357e+08	1.16099e+08	2.54102e+08	2.67338e+08	1.5908e+08	1.75804e+08	2.55442e+08	2.27967e+08
AT3G60750.1;AT3G60750.2	Transketolase	0.0076904	1.59708	2061.24	34	24	2.68679e+06	2.82157e+06	4.24606e+06	4.81762e+06	6.31374e+06	5.43966e+06	7.74509e+06	6.83631e+06	6.17374e+06	5.72995e+06	8.20501e+06	7.35364e+06
AT4G23670.1;AT2G01520.1	Polyketide cyclase/dehydrase and lipid transport superfamily protein	0.00780939	1.45926	128.54	2	2	46087.2	50022.3	37057.3	43267.3	32138.6	26274.4	53291.4	45259.4	66864.8	68421.3	56539.7	52326.9
AT3G56410.2	Protein of unknown function (DUF3133)	0.00793751	62.5836	486.86	9	1	66155.4	90614.5	2050.3	305.871	843.435	5796.91	0	0	126.392	2366.29	0	156.038
AT1G08450.2;AT1G08450.1	CRT3, PSL1, EBS2, AtCRT3 - calreticulin 3	0.00794307	2.62201	29.39	1	1	108994	108822	53931.8	44589.4	51835.4	29965.6	10724.3	17968.8	30005.5	34043	22108.7	36994.3
AT4G08630.1	unknown protein	0.0079474	1.98471	58.17	2	2	228040	257312	177582	112535	133409	87568.1	85671.7	87398.6	78877.4	103453	55815	90844
AT4G25940.1	ENTH/ANTH/VHS superfamily protein	0.00799943	1.95241	57.08	1	1	117012	120862	67803.1	64821.2	84455.1	54918.6	41930	41408	61005.3	62150.3	22258.1	32398
AT3G52750.1	FTSZ2-2 - Tubulin/FtsZ family protein	0.00814964	1.27184	1926.76	27	17	1.47644e+06	1.66499e+06	2.33323e+06	1.69709e+06	1.71697e+06	1.63631e+06	2.16882e+06	2.4885e+06	1.8754e+06	2.18949e+06	2.24804e+06	2.41593e+06
AT5G07120.1	SNX2b - sorting nexin 2B	0.00845454	2.79416	268.91	5	5	339721	257381	114458	77221.3	139083	125260	53752.7	31327.4	93449.7	119845	39514.6	39013.1
AT5G49780.1	Leucine-rich repeat protein kinase family protein	0.00850959	5.94977	22.78	1	1	116694	117893	14465.1	20104	25624.7	18858.8	1484.26	5402.74	9946.55	29422.3	3495.53	2963.1
AT3G52200.2;AT3G52200.1	LTA3 - Dihydrolipoamide acetyltransferase, long form protein	0.00851158	1.26903	581.76	9	9	799868	741607	601831	851031	529880	625777	848756	859262	905052	825559	907136	920680
AT2G38230.1;AT2G38210.1;AT3G16050.1	ATPDX1.1, PDX1.1 - pyridoxine biosynthesis 1.1	0.00858256	1.59115	2031.05	29	17	2.62164e+06	2.25906e+06	2.11669e+06	2.70682e+06	1.96074e+06	2.12708e+06	4.26714e+06	4.19226e+06	2.41992e+06	2.37984e+06	4.59472e+06	4.09136e+06
AT5G63910.1	FCLY - farnesylcysteine lyase	0.00860264	1.63298	82.86	1	1	11165.2	9021.14	5181.77	11732.5	8466.47	10858.8	7895.08	4802.71	5781.54	5047.18	5068.01	5959.45
AT2G40730.1	Protein kinase family protein with ARM repeat domain	0.00867476	2.15145	689.48	12	12	2.1282e+06	2.22177e+06	1.02054e+06	716397	1.11211e+06	937601	637845	548692	786249	825055	578436	405642
AT5G01600.1	ATFER1, FER1 - ferretin 1	0.00867951	1.75111	206.09	4	4	530073	634915	288059	428817	334363	312968	174290	186219	302669	201049	331522	248584
AT1G74040.1	IMS1, MAML-3, IPMS2 - 2-isopropylmalate synthase 1	0.0086807	2.03985	1122.08	17	3	16530	19894.2	26218.6	45743.4	27106.1	43010.2	65342.6	73443.7	44972.1	30332.9	72910.1	77116.7
AT4G31700.1;AT4G31700.2	RPS6, RPS6A - ribosomal protein S6	0.00868944	4.45135	322.02	5	1	56014.1	43711.3	30429.3	11204.1	8647.2	9977.37	6573.6	5452.78	10182.9	6160.45	1738.3	5832.37
AT1G42970.1	GAPB - glyceraldehyde-3-phosphate dehydrogenase B subunit	0.00884974	1.63169	2455.62	35	29	9.00534e+06	8.46935e+06	2.01078e+07	1.59256e+07	1.88167e+07	1.57199e+07	2.55636e+07	2.49075e+07	1.98658e+07	1.97392e+07	2.92705e+07	2.43149e+07
AT2G39800.1;AT2G39800.2	P5CS1, ATP5CS - delta1-pyrroline-5-carboxylate synthase 1	0.00887264	3.00588	1045.58	23	2	2713.5	6310.94	19478.5	12339.8	13503.2	16135.8	43430.4	51997.2	14086.5	23268.1	48949.1	30128.3
AT1G65580.1	FRA3 - Endonuclease/exonuclease/phosphatase family protein	0.00895794	2.90614	21.09	1	1	34497.2	30497.3	11299.5	8500.85	16027.5	14309.3	4928.98	2807.67	7347.77	12414.3	9206.92	2911.06
AT4G02520.1;AT2G02930.1	ATGSTF2, ATPM24.1, ATPM24, GST2, GSTF2 - glutathione S-transferase PHI 2	0.00901784	1.59108	495.96	9	8	507625	529937	930867	644765	689113	471143	381912	408487	306915	279602	466628	528090
AT5G58940.1	CRCK1 - calmodulin-binding receptor-like cytoplasmic kinase 1	0.009094	2.99387	48.58	2	1	4068.93	8562.55	18514.2	18817.3	13330.2	9531.84	74345.4	40640.6	24515.9	12611.3	33572.4	32342.4
AT4G29060.1;AT4G29060.2	emb2726 - elongation factor Ts family protein	0.00919168	1.18981	1202.58	25	23	1.40601e+06	1.42808e+06	1.24223e+06	1.2125e+06	1.08294e+06	1.1103e+06	1.33749e+06	1.43488e+06	1.50208e+06	1.65566e+06	1.4699e+06	1.5022e+06
AT4G27700.1	Rhodanese/Cell cycle control phosphatase superfamily protein	0.00928224	2.21252	130.42	2	2	4328.64	6985.88	18349.5	18229.2	16433.5	23368.3	41042.8	32695.1	21242.8	28729	32151.3	38166.3
AT5G56030.1;AT5G56000.1;AT5G56010.1;AT5G56030.2	HSP81-2, ERD8, HSP90.2, AtHsp90.2 - heat shock protein 81-2	0.00942513	1.80458	1992.19	31	25	1.31023e+07	1.22329e+07	5.65473e+06	5.81495e+06	6.92928e+06	6.23571e+06	3.927e+06	4.51546e+06	5.29923e+06	5.69478e+06	4.01993e+06	4.23409e+06
AT3G59140.1	ATMRP14, MRP14, ABCC10 - multidrug resistance-associated protein 14	0.00945263	2.52044	20.27	1	1	8858.92	6129.63	11372.8	15906.4	16837.8	13038.1	33644	44076.6	12875.2	14302.6	36688.1	40247.4
AT3G27530.1	GC6, MAG4 - golgin candidate 6	0.00958554	2.19815	352.58	8	8	1.26824e+06	1.10212e+06	587727	376588	574584	529494	307591	304645	406213	532055	215264	253542
AT1G21660.1	Chaperone DnaJ-domain superfamily protein	0.00971587	2.02955	36.01	1	1	6169.53	4886.93	4404.57	3627.79	7548.25	19263.4	14717.9	14958.4	15334.4	10467.9	24077.2	13601.8
AT2G37720.1	TBL15 - TRICHOME BIREFRINGENCE-LIKE 15	0.0097159	2.58293	34.06	1	1	18781.7	14015.2	20196	37999.4	11663.4	14499.2	75616.3	45486.6	28498.1	18534.9	71562.4	62905.1
AT1G67840.1	CSK - chloroplast sensor kinase	0.00975807	1.78374	95.44	2	2	12831	7209.41	20877.6	18377.1	10600.3	15494.4	21870.6	21686.3	19713.3	20387	33328.3	35327.8
AT4G03430.1	STA1, EMB2770 - pre-mRNA splicing factor-related	0.00978059	3.10397	200.96	3	3	162128	113709	46375.2	38856.4	33664.5	43828.2	16325.8	19399.5	25935.3	48789.2	11535.3	19305.3
AT1G59710.1	Protein of unknown function (DUF569)	0.00989835	2.66492	327.58	4	4	618884	709750	214715	204595	210633	258762	88112.4	121118	183802	236664	100185	102166
AT1G17147.1	VQ motif-containing protein	0.00993125	19.3522	82.47	1	1	17231.4	17923.8	6045.16	8128.66	9303.03	14205.7	1009.78	0	733.297	1509.56	0	511.167
AT5G28500.1;AT5G28500.2	unknown protein	0.00993302	1.27734	1176.47	18	16	2.3976e+06	2.51545e+06	2.42513e+06	2.18504e+06	2.19453e+06	2.20907e+06	2.35942e+06	2.53317e+06	3.28094e+06	3.54315e+06	3.38297e+06	2.68963e+06
AT3G55760.1	unknown protein	0.0100488	1.47326	387.26	7	7	250598	252044	498729	364447	334938	353760	209458	236851	207992	213218	272690	254328
AT4G24190.1	SHD, HSP90.7, AtHsp90.7, AtHsp90-7 - Chaperone protein htpG family protein	0.0100859	1.6243	2442.73	37	30	9.16252e+06	9.57601e+06	6.29236e+06	5.38513e+06	5.95293e+06	4.75354e+06	3.95597e+06	3.68178e+06	5.01744e+06	5.90932e+06	3.38583e+06	3.36678e+06
AT4G14090.1	UDP-Glycosyltransferase superfamily protein	0.0101218	2.69347	20.27	1	1	43315.8	40394.7	169020	68487.3	89172.9	95926.4	339372	237062	67503.5	207606	267808	244401
AT5G35790.1;AT1G24280.1	G6PD1 - glucose-6-phosphate dehydrogenase 1	0.0104185	1.81302	354.39	6	6	59738.1	56156.4	146249	106283	131802	137953	267311	213376	137709	144625	206544	187472
AT5G64040.1;AT5G64040.2	PSAN - photosystem I reaction center subunit PSI-N, chloroplast, putative / PSI-N, putative (PSAN)	0.010451	1.2105	123.21	3	3	159376	144513	142965	136185	124715	167182	171679	161813	204635	192437	173625	154922
AT4G29670.1	ACHT2 - atypical CYS HIS rich thioredoxin 2	0.0104685	24.8233	26.23	1	1	482.76	115.974	234.452	57.6396	47.5469	2918.12	22.5507	17.0635	45.3183	1.30964	55.9364	13.1788
ATCG00120.1	ATPA - ATP synthase subunit alpha	0.0105834	1.70086	4494.6	58	48	7.26989e+07	7.58096e+07	1.71414e+08	1.63715e+08	1.8735e+08	1.46965e+08	2.92401e+08	2.1993e+08	2.18414e+08	1.77181e+08	2.6125e+08	2.22051e+08
AT5G39510.1	VTI11, ATVTI1A, ATVTI11, ZIG, SGR4, VTI1A, ZIG1 - Vesicle transport v-SNARE family protein	0.010585	2.00507	27.31	1	1	9881.07	7440.17	10454.6	3967.36	4940.42	6817.22	4799.77	3615.66	3115.06	4471.2	1679.23	4014.45
AT4G19870.1	Galactose oxidase/kelch repeat superfamily protein	0.0106033	2.03247	20.07	1	1	44866.3	51285.4	61013.3	43753.9	40911.2	20293.3	14599.9	10315.2	26484.2	29225.6	19594	28748.9
AT5G04440.1	Protein of unknown function (DUF1997)	0.0106847	1.89551	40.73	1	1	12992.1	6976.03	14620.9	20430	19184.6	28448.2	38426.5	34108.9	27345.6	20809.5	43317.7	30569.2
AT5G58070.1	ATTIL, TIL - temperature-induced lipocalin	0.010721	1.54768	166.87	5	5	122439	125019	200034	192142	163738	152083	197871	273305	189715	194799	367314	255732
AT1G76970.1	Target of Myb protein 1	0.0107389	2.93582	403.01	5	4	315808	291098	71975.3	83711.3	87430.3	163019	37455.6	52400.8	87604.5	80895.6	44492.6	42214.1
AT3G27800.1	unknown protein; Has 2 Blast hits to 2 proteins in 1 species: Archae - 0; Bacteria - 0; Metazoa - 0; Fungi - 0; Plants - 2; Viruses - 0; Other Eukaryotes - 0 (source: NCBI BLink).	0.0107543	2.16942	22.98	1	1	367460	486872	157904	377944	339026	191360	190838	185491	208693	74609.7	124453	101203
AT5G52640.1	HSP81-1, ATHS83, HSP81.1, HSP83, ATHSP90.1, AtHsp90-1, HSP90.1 - heat shock protein 90.1	0.010772	3.46717	406.36	8	1	177967	141820	31989.4	36418.1	47201.4	55257.3	15628.3	22388.8	35879.5	36660.1	10254.3	20703
AT5G43380.1	TOPP6 - type one serine/threonine protein phosphatase 6	0.0109217	2.04203	21.8	1	1	15983.8	17983.6	23413.1	56419.4	41658.8	71229.6	85650.6	73700	80036.5	48894	99737.5	74884.3
AT5G57350.1	AHA3, ATAHA3, HA3 - H(+)-ATPase 3	0.0109654	2.34727	261.29	6	1	3107	1671.64	7421.74	3887.87	6659.66	10383.5	18959.3	12157.5	8164.28	8308.47	18024.9	12153.8
AT4G12060.1	Double Clp-N motif protein	0.011006	1.4924	338.03	6	6	488817	440263	317229	447996	386882	349875	742672	633203	461276	399653	675835	715472
AT1G65260.1	PTAC4, VIPP1 - plastid transcriptionally active 4	0.0110236	1.70911	209.46	4	4	77658.2	53409.8	122887	119206	97313	158175	187511	161923	190103	115713	232555	186625
AT1G58220.1	Homeodomain-like superfamily protein	0.0112273	1.59418	32.46	1	1	24268.8	39420.7	39180	29085.1	21293.2	27470	15013.2	13222.5	26293	24617.7	18227.2	15987.6
AT2G40000.1	HSPRO2, ATHSPRO2 - ortholog of sugar beet HS1 PRO-1 2	0.0113604	7.07912	49.08	1	1	1385.98	1923.92	4761.36	15140.7	24333.3	11785.1	1411.74	1874.45	739.941	1351.63	1459.32	1543.97
AT4G35890.1	winged-helix DNA-binding transcription factor family protein	0.0117472	15.8272	24.41	1	1	3478.7	2867.06	139.338	193	233.378	34.8044	0	0	0	214.262	224.621	0
AT3G19770.1;AT3G19770.2	ATVPS9A, VPS9A, VPS9 - Vacuolar sorting protein 9 (VPS9) domain	0.0117479	1.72396	489.49	9	9	230700	266669	140797	97867.8	143788	146520	79877.9	96123.1	95815.7	128552	97344.4	97626.5
AT1G62180.1	APR2, APSR, PRH43, PRH, ATAPR2 - 5'adenylylphosphosulfate reductase 2	0.0118418	2.08518	426.68	8	3	24010.3	26689.6	40031.5	58486.6	72745.8	95141.5	121731	88069	103367	59539.9	145631	142885
AT3G50110.1	ATPEN3, PEN3 - PTEN 3	0.0119171	4.20065	52.63	2	1	55807.4	58112.3	7859.51	12293.5	18879	14737.3	3400.7	7952.58	13824.5	7154.89	2086.68	5500.47
AT3G01280.1	VDAC1, ATVDAC1 - voltage dependent anion channel 1	0.0119328	1.75546	197.55	6	4	37585.5	70211.6	156614	90434.9	58412.9	57008.2	177168	146299	117739	153909	123792	106626
AT3G12780.1	PGK1 - phosphoglycerate kinase 1	0.0120155	1.66398	1525.83	26	13	984621	920531	2.40497e+06	2.06039e+06	2.06842e+06	1.51531e+06	2.91404e+06	3.15151e+06	2.49541e+06	1.93713e+06	3.07442e+06	2.99116e+06
AT1G61150.1;AT1G61150.3	LisH and RanBPM domains containing protein	0.0121862	1.3847	141.68	4	4	90570.4	87862	78023.5	132016	108504	123980	136143	144821	123867	114176	177997	162834
AT3G14075.1	Mono-/di-acylglycerol lipase, N-terminal;Lipase, class 3	0.012298	4.56105	65.71	2	2	204235	230994	34661.2	38798	41254.9	64882.8	21336	8845.97	33605.4	53924.1	10392.6	6695.07
AT3G13235.3;AT3G13235.1	ubiquitin family protein	0.0124042	1.5313	149.41	4	4	177377	131613	133049	168268	97272.9	130897	246615	258601	142807	158412	253427	224098
AT4G25100.1	FSD1, ATFSD1 - Fe superoxide dismutase 1	0.0124803	1.51506	239.48	3	1	29865.2	36310.2	61887.3	33948.6	51890.2	31419	58457.5	76130.4	54089.4	77136.3	58539.4	47322.1
AT5G40430.1	MYB22, AtMYB22 - myb domain protein 22	0.0124938	2.42899	22.22	1	1	65042.8	93287.5	443545	237290	402049	203938	1.04715e+06	555746	399098	490494	592309	425462
AT1G32060.1	PRK - phosphoribulokinase	0.0125169	1.49739	2665.26	39	38	2.52356e+07	2.64635e+07	5.03058e+07	5.00858e+07	4.42212e+07	3.74841e+07	6.78569e+07	6.20625e+07	4.81919e+07	4.63862e+07	6.5268e+07	6.03188e+07
AT5G48300.1	ADG1, APS1 - ADP glucose pyrophosphorylase 1	0.0125924	1.42818	1454.86	23	23	2.05588e+06	2.17072e+06	3.50254e+06	2.93771e+06	3.48355e+06	2.60523e+06	4.44981e+06	4.76864e+06	2.9218e+06	3.60549e+06	4.49688e+06	3.68744e+06
ATCG00780.1	RPL14 - ribosomal protein L14	0.0126225	1.426	303.88	6	6	253943	210817	315701	300795	306943	304315	355987	410861	307692	316291	527428	495258
AT2G27600.1	SKD1, VPS4, ATSKD1 - AAA-type ATPase family protein	0.0127436	3.01461	27.54	1	1	364.045	456.704	3498.42	2200.67	2087.96	602.316	6360.43	4383.9	3684.4	4274.06	1644.04	7418.13
AT5G58250.1	unknown protein	0.01287	1.63019	143.7	2	2	88930.6	121973	254777	258435	201513	235204	298579	363719	290152	297922	338492	303517
AT5G46210.1	CUL4, ATCUL4 - cullin4	0.0129518	4.13388	45.7	2	2	531703	469397	75365.2	92329.5	96531.1	125090	36776	56384.2	61129.8	69640.8	50957.5	61458.2
AT1G64510.1	Translation elongation factor EF1B/ribosomal protein S6 family protein	0.0130657	1.33283	130.14	4	4	488992	451039	542057	539725	627673	451891	857900	681102	539899	689196	808397	557110
AT5G53450.1	ORG1 - OBP3-responsive gene 1	0.013117	2.99572	24.95	1	1	8960.9	6723.33	10986.3	2312.06	6800.54	3727.01	18198.9	8497.68	15392.2	10494.5	49941.6	15836.4
AT2G34460.1	NAD(P)-binding Rossmann-fold superfamily protein	0.0132129	1.86702	103.33	3	3	42319.7	33136.5	88560.4	101666	78976.3	130403	155126	108714	167042	135471	201874	118721
AT5G35630.1	GS2, GLN2, ATGSL1 - glutamine synthetase 2	0.0132285	1.63823	2059.53	27	22	5.29297e+06	5.35123e+06	1.11661e+07	1.17566e+07	1.16889e+07	1.1339e+07	1.56917e+07	1.34652e+07	1.46211e+07	1.18075e+07	2.01677e+07	1.69622e+07
AT3G25860.1	LTA2, PLE2 - 2-oxoacid dehydrogenases acyltransferase family protein	0.0133703	1.4972	1359.45	21	17	3.38815e+06	3.08375e+06	5.45847e+06	5.67193e+06	4.56953e+06	4.06597e+06	7.96803e+06	6.24074e+06	5.25259e+06	4.87523e+06	8.58725e+06	6.35946e+06
AT3G48890.1	ATMP2, ATMAPR3, MSBP2, MAPR3 - membrane-associated progesterone binding protein 3	0.0134297	2.71168	62.43	1	1	811089	810692	261295	321879	191375	258496	102185	131785	221722	273007	128129	122204
AT2G28390.1	SAND family protein	0.0134328	3.37949	59.78	1	1	43198.6	31140.6	11620.4	6727.36	9064.02	19704.7	2522.24	2984.4	5156.08	12646.6	8124.86	4504.83
AT4G34350.1	CLB6, ISPH, HDR - 4-hydroxy-3-methylbut-2-enyl diphosphate reductase	0.0134508	1.77164	274.04	6	5	67148.2	53992.5	90768	107342	86713.8	83361	232507	138322	88173.9	114100	187745	106063
AT4G04640.1	ATPC1 - ATPase, F1 complex, gamma subunit protein	0.0135521	1.63053	1790.3	25	25	2.97522e+06	2.67267e+06	7.33236e+06	5.09964e+06	5.21524e+06	5.72475e+06	9.50065e+06	8.45613e+06	6.45964e+06	6.16082e+06	9.53851e+06	7.20211e+06
AT1G12900.1;AT1G12900.2	GAPA-2 - glyceraldehyde 3-phosphate dehydrogenase A subunit 2	0.0136436	1.86531	1987.98	28	5	597821	714842	1.52895e+06	1.37912e+06	1.72001e+06	1.50527e+06	3.63823e+06	2.33106e+06	1.88113e+06	1.63652e+06	2.65139e+06	1.75075e+06
AT2G20960.1	pEARLI4 - Arabidopsis phospholipase-like protein (PEARLI 4) family	0.013992	2.5518	463.2	12	12	1.38789e+06	1.27802e+06	521275	320229	508797	498066	279105	181528	455653	431594	206870	214306
AT1G03475.1;AT4G03205.1	LIN2, HEMF1, ATCPO-I - Coproporphyrinogen III oxidase	0.014168	1.42238	113.66	4	4	64977	49460	54689.3	58197.2	78613.8	66560	66517.8	91243.3	74747.5	74757.5	98021.5	124546
AT3G47520.1;AT1G53240.1	MDH - malate dehydrogenase	0.0141885	3.15017	399.45	9	9	191711	197390	178603	319828	218317	324662	525263	402287	418109	304151	2.24501e+06	611536
AT5G54270.1	LHCB3, LHCB3*1 - light-harvesting chlorophyll B-binding protein 3	0.014216	1.78671	36.39	1	1	5899.36	5015.69	12784.8	11815.3	11491.6	7009.92	18651	12047.5	13964.6	21467.3	20120.2	10261.4
AT2G03140.2	alpha/beta-Hydrolases superfamily protein	0.0142509	2.18921	24.34	1	1	9624.1	6259.19	37906	27804.5	30029.1	24068.5	31303.6	46766.2	47762.5	41917	67230.9	62076.2
AT2G37540.1	NAD(P)-binding Rossmann-fold superfamily protein	0.0142614	1.93949	118.34	2	2	26146.1	24211	11876.1	45605.6	50690.3	54425.9	71179.3	70508.5	66233.5	43562	90323.5	71216.5
AT5G58870.1	ftsh9 - FTSH protease 9	0.0143935	1.91097	50.88	1	1	556.501	657.81	2080.82	2043.66	1476.17	2269.91	2720.13	2309.76	3203.59	2461.92	3471.14	3194.36
AT5G04020.1	calmodulin binding	0.0145185	1.97943	39.42	1	1	37740.2	45260.5	35367	18804.5	20593.1	28243.4	6565.82	10171.6	21104.6	15478.9	24989.4	15660.4
AT1G09795.1	ATATP-PRT2, HISN1B, ATP-PRT2 - ATP phosphoribosyl transferase 2	0.014614	1.57443	274.46	6	5	66027.3	79227.4	183390	136201	135179	124239	168668	248617	152988	200154	184587	185286
AT3G04790.1	Ribose 5-phosphate isomerase, type A protein	0.0146193	1.54871	376.06	7	7	235454	267654	542744	460537	546478	363180	634502	681001	440535	644240	686330	655145
AT5G15210.1	ATHB30, ZFHD3, HB30, ZHD8 - homeobox protein 30	0.0147516	6.38637	20.12	1	1	24630.5	40606.9	5822.28	4444.24	6615	2197.33	437.835	1628.9	6886.69	2708.15	969.432	571.517
AT1G55490.1;AT5G56500.1	CPN60B, LEN1 - chaperonin 60 beta	0.0147861	1.62346	2753.45	42	11	581827	534440	1.16712e+06	1.00865e+06	975215	1.18079e+06	1.6694e+06	1.48746e+06	1.15433e+06	1.00548e+06	1.68424e+06	1.84379e+06
AT3G58010.1	PGL34 - plastoglobulin 34kD	0.0148305	1.48117	792.26	15	14	1.57996e+06	1.50284e+06	2.32091e+06	3.2942e+06	2.96463e+06	3.02742e+06	3.88679e+06	4.16418e+06	3.08017e+06	3.28092e+06	3.50689e+06	3.83935e+06
AT1G29670.1	GDSL-like Lipase/Acylhydrolase superfamily protein	0.0150241	1.95153	862.61	12	12	403682	408218	1.0487e+06	810498	745212	723665	1.67015e+06	1.38661e+06	805760	730918	1.85986e+06	1.62597e+06
AT4G35520.1	MLH3, ATMLH3 - MUTL protein homolog 3	0.015398	2.23759	21.11	1	1	15006.9	13475.6	32566.6	50957.4	69949.5	108264	75224.2	110491	137145	81684.1	143912	100938
AT5G30510.1	RPS1, ARRPS1 - ribosomal protein S1	0.0157825	1.3508	1526.87	31	31	3.72523e+06	3.53807e+06	5.66628e+06	5.29963e+06	4.70447e+06	3.85614e+06	6.24032e+06	6.90542e+06	4.44315e+06	5.46494e+06	6.77895e+06	6.35477e+06
AT1G01170.1	Protein of unknown function (DUF1138)	0.0158607	1.65872	62.6	1	1	28356.4	20920.9	57011.5	64554.6	48823.3	39732.7	86782.2	66566.2	66151	54190.5	91513.5	65067.8
AT4G26230.1;AT2G19740.1	Ribosomal protein L31e family protein	0.015867	2.33443	39.09	1	1	184033	218031	94348.1	75196.5	106999	104191	63052.1	14302	85102.6	77625.7	52307.2	42937.6
AT1G79060.1	unknown protein	0.0159668	1.5466	20.14	1	1	43826.2	45750.5	104255	60563.4	58869.6	44037.1	73695.7	104659	68415.9	83712.8	109629	112493
AT3G04550.1	unknown protein	0.0160339	1.53991	452.42	9	9	487195	493025	1.06537e+06	1.06045e+06	849887	840411	1.34372e+06	944792	1.12264e+06	1.09656e+06	1.53171e+06	1.34651e+06
AT4G24280.1	cpHsc70-1 - chloroplast heat shock protein 70-1	0.0161316	1.26518	997.53	23	9	194503	213851	194175	173551	137291	155479	226864	189095	217774	233311	272479	212760
AT1G42440.1	unknown protein	0.0161738	3.33551	126.03	3	3	635144	611746	126990	133031	214443	147223	63397.8	73663.7	137322	176761	62002.2	47059.7
AT1G51100.1	unknown protein	0.0162418	1.37946	438.06	8	8	148475	117406	250260	200249	177660	142702	293045	217817	239292	215733	218294	245975
AT5G16660.1	unknown protein	0.016258	1.3999	133.51	3	3	44136.2	49956.9	27643.3	41971.8	34073.7	57515.4	63246.7	71066.2	48214.4	60227.3	63615.1	51021.4
AT1G52360.2;AT1G52360.1	Coatomer, beta' subunit	0.0163208	2.99196	754.66	17	5	755800	759847	150687	211150	225747	290596	69249.4	111058	170020	281763	77473.3	90522.4
AT4G35300.1	TMT2 - tonoplast monosaccharide transporter2	0.0164028	1.91526	39.99	1	1	175546	199671	130788	110950	119569	67840.3	52594.4	56514.1	87233.3	132834	41406	49395.4
AT5G40770.1;AT5G14300.1	ATPHB3, PHB3 - prohibitin 3	0.0165648	2.06572	344.88	6	5	24945.4	17553.8	89353.6	71626.3	48982.6	63396.7	127715	123435	86291.5	59676	132391	122968
AT1G21370.1	unknown protein	0.0165684	1.92025	26.71	1	1	76816.4	57601.8	55558	41039.8	31271.2	34657.9	29493.1	37831.1	30812.9	29027.5	16644.2	10830.2
AT1G14410.1	ATWHY1, PTAC1, WHY1 - ssDNA-binding transcriptional regulator	0.0167341	1.35801	399.27	8	7	456839	432441	700945	692255	667450	638275	838993	924629	690995	646481	959475	812256
AT5G48810.1	ATB5-B, B5 #3, ATCB5-D, CB5-D - cytochrome B5 isoform D	0.0167428	1.69294	74.86	2	2	119749	98629.3	155175	98018.3	125069	73517.8	30697.7	82115.4	64454.9	101638	57324.5	59625.8
AT3G18490.1	Eukaryotic aspartyl protease family protein	0.016895	1.44178	464.17	7	7	339382	295367	444264	482454	520511	579946	543612	681250	516374	536767	788124	771790
AT2G34640.1	PTAC12, HMR - plastid transcriptionally active 12	0.0170681	2.72549	1491.5	25	25	1.4956e+07	1.36259e+07	4.60555e+06	3.31233e+06	4.33793e+06	4.25469e+06	1.96489e+06	2.37684e+06	3.50889e+06	4.59943e+06	1.96679e+06	2.12786e+06
AT1G32990.1	PRPL11 - plastid ribosomal protein l11	0.0171261	1.52905	168.77	2	2	65957.3	63139.3	74801.8	88807.5	72829.4	52512.9	73989.2	126925	67145.4	116586	129986	124585
AT4G31160.1	DCAF1 - DDB1-CUL4 associated factor 1	0.0173076	1.48255	60.75	1	1	14472.2	26904.1	31701	28417.6	23344.5	21928.1	13067.1	14067.6	18242.4	16449.8	20657	16512.6
AT3G61480.1	Quinoprotein amine dehydrogenase, beta chain-like; RIC1-like guanyl-nucleotide exchange factor	0.0174247	1.46762	32.81	1	1	16803	13236.2	32721.2	24599.5	26135.8	29270.3	38649.9	38698.8	29244.1	36622.6	31564.4	34745.8
AT1G26110.1	DCP5 - decapping 5	0.0174451	Infinity	103.94	1	1	35914.5	31940.7	136.545	0	0	573.238	0	0	0	0	0	0
AT1G23890.2	NHL domain-containing protein	0.0180571	1.82288	25.22	1	1	4016.45	3846.62	7175.74	8387.75	7812.85	6482.73	6335.98	13788.7	6953.16	13081.9	14304.3	14298.7
AT5G01410.1	PDX1, ATPDX1.3, RSR4, PDX1.3, ATPDX1 - Aldolase-type TIM barrel family protein	0.0180824	1.48146	2056.17	32	19	2.93147e+06	2.92814e+06	4.65025e+06	4.5688e+06	3.67675e+06	3.54826e+06	7.69095e+06	4.93259e+06	4.01608e+06	4.0343e+06	6.17138e+06	6.19661e+06
AT5G55070.1	Dihydrolipoamide succinyltransferase	0.0181294	1.6483	636.81	14	6	148799	106768	354349	197281	186113	168928	363258	297534	262208	216501	326332	449884
AT3G14210.1	ESM1 - epithiospecifier modifier 1	0.0181498	1.61161	3325.53	48	46	7.82312e+07	7.46493e+07	1.70272e+08	1.47687e+08	1.21774e+08	1.00895e+08	2.53625e+08	1.96092e+08	1.36029e+08	1.26978e+08	2.15811e+08	1.8913e+08
AT4G10340.1	LHCB5 - light harvesting complex of photosystem II 5	0.0181657	2.17978	50.78	2	2	4028.55	5173.53	7462.13	10252.5	16513.2	17832.8	18890.1	39758.7	26806.6	14360	21168	12556
AT1G80380.4;AT1G80380.1;AT1G80380.2;AT1G80380.3	P-loop containing nucleoside triphosphate hydrolases superfamily protein	0.0183392	1.41075	709.24	14	14	847874	859497	1.47065e+06	1.23151e+06	1.69031e+06	1.49085e+06	2.10469e+06	1.91014e+06	1.54201e+06	1.49726e+06	1.88822e+06	1.76619e+06
AT4G24620.1	PGI1, PGI - phosphoglucose isomerase 1	0.0183621	1.89785	173.14	5	5	16930.4	10839.8	17149.3	17700	39228	58527.3	50303.5	49126.6	51249	29542	66223.5	57923.3
AT3G26650.1	GAPA, GAPA-1 - glyceraldehyde 3-phosphate dehydrogenase A subunit	0.0184299	1.89118	2058.74	29	7	898280	905696	2.709e+06	2.01958e+06	2.22097e+06	2.56623e+06	4.28748e+06	3.50913e+06	2.96593e+06	2.43202e+06	5.61686e+06	2.59624e+06
AT1G44910.1	ATPRP40A, PRP40A - pre-mRNA-processing protein 40A	0.0185938	3.11966	377.88	7	7	563638	705787	146915	150340	170024	147324	77196.3	69156.5	154792	163490	74650.3	64636.1
AT3G22120.1	CWLP - cell wall-plasma membrane linker protein	0.0186238	2.19396	69.32	1	1	2417.42	1193.76	3163.31	4154.08	1097.32	6289.32	8805.44	4036.59	7591.38	3587.79	8645.59	7516.08
AT3G49240.1	emb1796 - Pentatricopeptide repeat (PPR) superfamily protein	0.0186383	3.37544	27.36	1	1	150480	181096	54818	40289.2	48524.9	23195.1	19791.5	36863.1	20198.5	33112.5	25088.9	12601.4
AT5G58440.1	SNX2a - sorting nexin 2A	0.0188801	1.34562	174.14	4	4	323985	284690	265813	215233	297666	251462	146383	220734	253823	253384	176525	167061
AT4G38800.1	ATMTN1, ATMTAN1, MTN1, MTAN1 - methylthioadenosine nucleosidase 1	0.0189671	1.67455	50.25	1	1	24393.5	28287.7	39286.6	43829.5	39387.3	77411.6	84378.3	61866.6	66674	42167.5	91529.1	76368.3
AT5G47010.1	UPF1, LBA1, ATUPF1 - RNA helicase, putative	0.0189874	1.94748	148.56	3	3	383286	417448	242514	123407	167741	233930	109054	125738	170496	180524	96375.2	123122
AT1G26560.1	BGLU40 - beta glucosidase 40	0.0191334	1.5247	332.17	7	7	160966	133879	346105	236722	248241	179884	382213	425832	238125	300099	339450	305224
AT3G44310.1;AT3G44310.2;AT3G44320.1;AT5G22300.1	NIT1, ATNIT1, NITI - nitrilase 1	0.019218	1.3518	2672.6	31	21	1.35091e+07	1.28496e+07	2.03504e+07	2.13646e+07	1.57517e+07	1.83625e+07	2.41927e+07	2.77419e+07	1.78017e+07	1.93081e+07	2.44109e+07	2.46822e+07
AT4G08870.2;AT4G08870.1	Arginase/deacetylase superfamily protein	0.0193194	1.41688	58.52	1	1	41746.4	39034.6	50486	36445.9	44958.8	31393.4	82516.6	55111.3	38410	54231.3	59364.1	56178.4
AT5G61790.1	CNX1, ATCNX1 - calnexin 1	0.0193247	2.16827	1255.76	22	15	6.34988e+06	5.58867e+06	3.10222e+06	1.86173e+06	2.46421e+06	2.09147e+06	1.28113e+06	1.31193e+06	2.29618e+06	2.61505e+06	1.36178e+06	1.03039e+06
AT2G43750.1;AT3G59760.1	OASB, ACS1, CPACS1, ATCS-B - O-acetylserine (thiol) lyase B	0.0197247	1.72386	111.54	3	1	2906.09	4323.1	11997.1	12704.2	5250.17	4078.67	14196.1	11658.7	10372.8	10992.8	12412.3	11492.7
AT3G01510.1	LSF1 - like SEX4 1	0.0197679	1.74045	119.96	2	2	13370.1	14461.5	11391.5	9437.3	6501.91	15038.7	22868.5	22409.3	16619.6	10823.9	31155.6	18304.6
AT3G57290.1	EIF3E, TIF3E1, ATEIF3E-1, INT-6, ATINT6, INT6 - eukaryotic translation initiation factor 3E	0.0197862	1.28422	353.01	8	8	312391	298060	413613	335616	443151	316985	270758	205559	301425	297206	294873	280844
AT2G03820.1	nonsense-mediated mRNA decay NMD3 family protein	0.0198434	3.50046	203.63	6	6	2.08869e+06	1.79359e+06	559959	323692	604408	329247	301097	181200	483168	321416	211419	129942
AT1G12310.1	Calcium-binding EF-hand family protein	0.0198799	2.38317	23.72	1	1	287.356	543.31	3421.71	1000.51	2772.63	504.92	3184.39	2402.81	2323.92	2604.3	6429.89	3384.18
AT2G40890.1	CYP98A3 - cytochrome P450, family 98, subfamily A, polypeptide 3	0.0200362	1.57016	22.4	1	1	221425	213162	538965	246378	472012	308700	575166	387651	415790	583510	642434	536780
AT3G26760.1	NAD(P)-binding Rossmann-fold superfamily protein	0.0201649	1.78145	27.98	1	1	34984.1	46420.1	95788.3	97448.8	77074.2	75659.3	110606	195925	79205	92077.2	143537	139999
AT1G27040.1	Major facilitator superfamily protein	0.0202767	1.94203	20.47	1	1	29537.6	45932.9	53330.9	111925	53649.5	52334.8	24702.1	39557.6	36139.7	14897.2	28580.3	34652.8
AT1G20010.1	TUB5 - tubulin beta-5 chain	0.0203724	1.31429	3009.76	47	8	2.17855e+06	2.62724e+06	2.69582e+06	2.20784e+06	2.79613e+06	2.0581e+06	1.51929e+06	1.91585e+06	1.87022e+06	2.69036e+06	1.53999e+06	1.54532e+06
AT3G01780.1	TPLATE - ARM repeat superfamily protein	0.0203924	1.69688	129.16	2	1	58964	77205.6	38629	44810.3	55747.3	33290.5	35488.1	33470.3	48086.2	19294.9	27700.5	17851
AT5G59730.1	ATEXO70H7, EXO70H7 - exocyst subunit exo70 family protein H7	0.0209897	3.52097	27.44	1	1	27539.9	17061.9	4131.1	5285.36	7003.22	4254.72	1137.05	577.638	3165.79	2342.02	9990.55	1326.2
AT2G34620.1	Mitochondrial transcription termination factor family protein	0.0210639	2.89894	38.56	1	1	812.35	837.695	8243.06	7665.31	7239.2	9828.01	26025.8	14443.5	10600.8	8744.48	20312.1	20250.8
ATCG00660.1	RPL20 - ribosomal protein L20	0.0210887	1.88104	87	2	1	23693.6	11872.8	25060.9	13988.4	10326.9	9131.41	7220.95	9029.64	9147.21	13245.8	5569.81	5798.35
AT2G22090.1	UBA1A - RNA-binding (RRM/RBD/RNP motifs) family protein	0.0212632	3.32281	45.46	1	1	15838.2	20987.1	6479.92	3319.66	3840.16	6965.26	729.741	1820.7	5254.1	5218.62	2837.04	1423.46
AT3G22425.2;AT4G14910.1	IGPD - imidazoleglycerol-phosphate dehydratase	0.0215571	1.82953	57.51	1	1	7612.52	11392.7	20111.3	37778.5	27440.9	28308.9	35329.7	30207.2	43433.9	35736.3	57054.9	40915.1
AT5G08550.1	ILP1 - GC-rich sequence DNA-binding factor-like protein	0.0215769	5.0353	36.88	1	1	103495	124849	19067.5	14225.8	13332.2	17631	1283.91	3314.81	11030.1	32734.3	4318.58	5428.22
AT3G53900.2;AT3G53900.1	UPP, PYRR - uracil phosphoribosyltransferase	0.0217805	1.59931	556.71	12	12	230542	255119	507848	586441	451539	475202	816411	715977	482133	514511	856567	623386
AT3G06850.1	BCE2, LTA1, DIN3 - 2-oxoacid dehydrogenases acyltransferase family protein	0.0219685	1.79625	302.84	5	5	65997.2	53585.9	104924	188371	96386.6	117698	212754	212691	119524	111357	245499	224356
AT3G05420.1	ACBP4 - acyl-CoA binding protein 4	0.0220173	1.40239	2006.75	32	32	4.18498e+06	3.74753e+06	2.76403e+06	2.28147e+06	2.45833e+06	2.58517e+06	2.32236e+06	2.09565e+06	2.42012e+06	2.49683e+06	1.70094e+06	1.81466e+06
AT1G07020.1	unknown protein; Has 39 Blast hits to 39 proteins in 17 species: Archae - 0; Bacteria - 0; Metazoa - 6; Fungi - 3; Plants - 28; Viruses - 0; Other Eukaryotes - 2 (source: NCBI BLink).	0.0220575	2.6085	60.08	1	1	50402	30420.9	14895.5	8515.7	10262.3	15159.5	7640.26	7860.65	8220.95	8485.1	11004.2	6493.96
AT1G54080.1	UBP1A - oligouridylate-binding protein 1A	0.0221945	1.50986	347.18	5	1	13754.3	9654.97	16907.9	9201.32	14589.6	12095.8	6996.39	8929.23	5400.71	8428.76	13512.7	7203.1
AT1G72610.1	GLP1, ATGER1, GER1 - germin-like protein 1	0.0222414	1.48736	20.2	1	1	30475	22756.2	37534.2	28261.7	41137.3	53175.3	50400.9	51474.9	39862.2	46925.8	78023.8	50624.4
AT5G48880.2	PKT2, KAT5 - peroxisomal 3-keto-acyl-CoA thiolase 2	0.0222772	2.47591	327.23	5	1	564.252	4004.97	3386.05	9046.16	5395.1	6556.53	12497.9	19074.6	8295.43	12863.4	10694.4	8259.61
AT3G48050.1;AT3G48060.1	BAH domain ;TFIIS helical bundle-like domain	0.0222822	1.98289	209.58	6	5	287529	230201	140717	96766.9	99434.4	158651	98766.9	68363.3	128862	99630.8	38772.7	76626.6
AT1G26910.1	RPL10B - Ribosomal protein L16p/L10e family protein	0.0224847	1.83523	120.99	2	2	100482	81225.4	71976	57171.1	52722.7	29940.5	53236	38519.5	35303.5	38756.2	27199.4	21409.5
AT1G37130.1	NIA2, B29, NIA2-1, CHL3, NR, NR2, ATNR2 - nitrate reductase 2	0.0226597	2.62941	3712.95	68	65	1.20147e+08	1.0974e+08	3.84524e+07	2.32926e+07	3.43158e+07	3.96393e+07	1.94059e+07	1.63659e+07	3.28929e+07	3.44896e+07	1.97489e+07	1.61344e+07
AT4G25370.1	Double Clp-N motif protein	0.0226694	1.70895	61.01	2	2	23544.2	26394.4	34739	55540.8	57699.6	38916.3	51442.4	42755.9	74409.9	51398.2	88575.7	96156.3
AT2G39730.1;AT2G39730.3	RCA - rubisco activase	0.0227443	2.16053	10405.4	133	3	3.2537e+06	3.29432e+06	1.67145e+07	1.16059e+07	8.70018e+06	6.84227e+06	1.9089e+07	1.19861e+07	1.12574e+07	1.16798e+07	2.91512e+07	2.57506e+07
AT2G36160.1	Ribosomal protein S11 family protein	0.0228316	1.34451	233.45	4	1	57022.1	49443	32298.3	71836.5	45694.3	53996.2	65017.8	70098	63231.1	77218.2	60399.8	81223.4
AT2G41120.1	unknown protein	0.0235179	1.7743	24.47	1	1	15206.7	17603.1	18615.5	10316.6	19431	10027.3	10560.6	6285.09	8854.27	15714.6	3540.4	6445.79
AT3G48440.1	Zinc finger C-x8-C-x5-C-x3-H type family protein	0.0236095	3.82738	106.06	2	2	127872	118212	23619	18394.7	30071	20623	12136.4	11965.7	16820.7	31604.8	8890.46	7099.79
AT1G72220.1	RING/U-box superfamily protein	0.0237986	1.80225	21.33	1	1	17557.4	18174.4	15982.3	26057.9	11963.4	17291.3	36034	42867.7	12796.4	28905.5	38579	33706.5
AT3G52960.1	Thioredoxin superfamily protein	0.0238654	1.81699	317.93	5	5	48489.6	42890.5	181926	146606	156070	117449	234027	251565	146080	175247	245905	207135
AT1G55530.1	RING/U-box superfamily protein	0.0238905	5.86169	48.44	1	1	19931.3	27358.6	3702.35	5038.76	4183.76	6409.5	0	1557.01	2950.4	6858.64	0	0
AT3G17440.2	NPSN13, ATNPSN13 - novel plant snare 13	0.0239045	1.82433	27.78	1	1	39495.3	54269.5	33084.8	42326	30989.1	25101.3	8761.6	15660.8	31676.6	40937.7	16664.6	9777.47
AT5G50810.1	TIM8 - translocase inner membrane subunit 8	0.0242547	1.62365	118.14	1	1	9786.48	11842.1	30347.7	18383.9	17627.1	38662.9	39313.5	36698.2	28447.3	29278.1	39254.3	32643.7
AT5G54300.1	Protein of unknown function (DUF761)	0.024302	2.51662	20.34	1	1	3114.27	3123.11	3643.77	1575.79	2706.23	413.416	4424.5	4950.95	5981.17	3294.5	12913.3	5119.3
AT4G24840.1	unknown protein	0.0243517	3.80217	22.08	1	1	1298.27	1879.51	990.681	5024.21	8253.32	6533.82	697.131	758.268	2746.58	1450.97	357.356	296.578
AT1G02560.1	CLPP5, NCLPP5, NCLPP1 - nuclear encoded CLP protease 5	0.0244952	1.35237	889.09	13	12	1.44852e+06	1.61134e+06	1.97234e+06	2.87723e+06	1.88711e+06	1.88013e+06	2.98743e+06	3.25592e+06	2.05381e+06	2.25275e+06	2.55198e+06	2.68935e+06
AT1G58270.1	ZW9 - TRAF-like family protein	0.0245411	1.2648	392.82	6	6	1.00601e+06	772501	603895	782939	709128	879550	856518	949629	893852	1.04345e+06	1.25529e+06	1.01416e+06
AT2G44210.1;AT2G44210.2	Protein of Unknown Function (DUF239)	0.0245819	1.69446	65.86	2	2	64611.1	93273.1	202133	184100	171655	183864	227190	154179	302345	297929	305667	237090
AT2G05990.1	MOD1, ENR1 - NAD(P)-binding Rossmann-fold superfamily protein	0.0248071	2.45487	116.99	4	2	3161.57	11518.8	30963.9	33552.6	27074	42537	62281.3	64940.5	40064.4	35074.4	90435.3	72508
AT5G50840.1	unknown protein	0.0248894	16.5605	70.01	1	1	28703.4	22840.4	155.518	6859.81	2267.13	8327.41	428.1	0	35.1986	1816.86	0	1895.67
AT1G15340.1	MBD10 - methyl-CPG-binding domain 10	0.0249062	68.6418	20.66	1	1	43597.7	35832.7	2048.52	781.162	224.924	394.398	0	308.11	0	439.932	122.068	337.31
AT1G58025.2;AT1G58025.1	DNA-binding bromodomain-containing protein	0.0249792	6.50783	44.61	1	1	54115	53417.5	2047.54	7400.64	9254.44	3632.02	70.2991	108.082	8675.67	10261.1	558.899	281.438
AT1G24460.1	unknown protein	0.0253302	2.1745	249.11	4	4	910003	977736	326757	304788	366414	412853	170550	161703	440836	381356	215843	146638
AT3G15690.1	Single hybrid motif superfamily protein	0.0254069	2.20646	67.28	1	1	22942.9	22468.4	23112.9	33964.4	28175	61754.4	80091.6	20696.8	85878.2	53493	92520.7	91882
AT1G52230.1;AT3G16140.1	PSAH2, PSAH-2, PSI-H - photosystem I subunit H2	0.0254699	1.5667	92.68	2	2	46762.7	30749.7	111085	40331.7	81202.7	41793.1	95953.1	94838.8	109225	89831.4	92539.6	68971.8
AT5G62840.1	Phosphoglycerate mutase family protein	0.0255804	1.46631	429.76	7	7	254663	251341	524792	492805	441493	406032	750811	691751	439859	517965	545939	530483
AT5G45390.1	CLPP4, NCLPP4 - CLP protease P4	0.0260741	1.59891	2266.38	26	26	3.8016e+06	3.46193e+06	7.6668e+06	9.27734e+06	7.46611e+06	8.89057e+06	1.38626e+07	1.15071e+07	8.92761e+06	7.64693e+06	1.26215e+07	1.02932e+07
AT3G11630.1	Thioredoxin superfamily protein	0.0262203	1.58453	493.97	8	3	300798	263085	726380	540321	474183	554690	899057	597035	829050	629235	1.0263e+06	550225
AT1G56340.1;AT1G56340.2	CRT1, CRT1a, AtCRT1a - calreticulin 1a	0.0263064	1.98551	2248.28	34	23	4.36173e+07	4.86865e+07	2.43823e+07	1.6588e+07	2.05607e+07	1.45865e+07	1.25443e+07	1.25451e+07	1.65739e+07	2.19648e+07	1.16436e+07	9.55343e+06
AT2G47850.1	Zinc finger C-x8-C-x5-C-x3-H type family protein	0.0265253	2.99594	26.56	1	1	18273.4	21300.1	3046.72	5375.52	9077.07	5338.52	8410.4	1549.42	2391.11	3980.74	2690.92	1809.4
AT1G29400.1;AT3G26120.1	AML5, ML5 - MEI2-like protein 5	0.0266186	1.9975	121.8	5	4	143824	181454	66038.5	55916.3	83736.3	50879.1	41402.2	46224.6	45445.7	72215.6	42285	43714.7
AT2G34310.1	unknown protein	0.0268024	2.43391	194.67	3	3	310801	346592	96231.9	110380	88862	98753.2	71783.9	66295.2	91768.8	109726	50769.5	41726.7
AT3G51110.1	Tetratricopeptide repeat (TPR)-like superfamily protein	0.0268419	5.88697	31.19	1	1	6869.47	4983.21	9971.3	3249.59	6467.48	4327.11	76416.7	39614.4	7270.73	5512.54	72325.3	10015
AT1G03350.1	BSD domain-containing protein	0.0272462	2.01015	454.86	9	8	887330	922361	344488	295065	416885	377494	237968	215449	437144	351923	204615	166524
AT3G03710.1	RIF10, PNP - polyribonucleotide nucleotidyltransferase, putative	0.0273032	1.43634	144.36	4	4	50245.7	28720.6	37433.9	34167.2	35037.7	23966	68150.3	40410	50187.1	51289.3	34741.8	56236.8
AT1G69200.1	FLN2 - fructokinase-like 2	0.027429	2.55014	1224.01	19	18	5.56833e+06	5.33076e+06	1.15051e+06	1.23481e+06	2.33186e+06	1.98903e+06	1.02414e+06	926140	1.33526e+06	1.59131e+06	1.10708e+06	919732
AT5G54810.1	TSB1, TRPB, TRP2, ATTSB1 - tryptophan synthase beta-subunit 1	0.0274311	1.42612	665.73	12	4	444919	576096	855094	642698	656086	401781	340514	405906	372384	395530	512243	481402
AT4G20890.1	TUB9 - tubulin beta-9 chain	0.0275844	1.24892	3638.14	57	4	966009	902135	839722	748330	1.00207e+06	1.11664e+06	679358	604628	916478	875875	687144	700308
AT1G03680.1	ATHM1, TRX-M1, ATM1, THM1 - thioredoxin M-type 1	0.0277206	1.27066	169.38	3	3	167452	107778	143701	122824	167232	162542	163415	150115	215377	198624	206180	173706
AT3G56650.1	Mog1/PsbP/DUF1795-like photosystem II reaction center PsbP family protein	0.0277249	1.41011	149.68	4	4	59543.8	60698	120031	86915.1	128461	105142	146416	144523	120702	120977	151069	107089
AT1G08490.1	ATSUFS, SUFS, ATCPNIFS, ATNFS2, CPNIFS - chloroplastic NIFS-like cysteine desulfurase	0.0278186	2.81139	27.52	1	1	1225.1	379.756	5233.25	3072.59	3543.79	893.467	5438.99	4871.44	4919.62	2604.44	16234.8	6268.34
AT5G66190.1;AT5G66190.2	ATLFNR1, FNR1 - ferredoxin-NADP(+)-oxidoreductase 1	0.0280002	1.1896	934.69	15	14	877907	1.00116e+06	984131	1.01815e+06	845749	682298	1.0139e+06	1.12483e+06	1.14996e+06	1.16205e+06	1.03193e+06	952373
AT5G17910.1	unknown protein	0.0280158	3.01939	568.98	12	11	1.77133e+06	1.69775e+06	321422	386872	480092	456011	146305	182711	456500	486704	227080	194247
AT5G08590.1	ASK2, SNRK2-1, SNRK2.1, SRK2G - SNF1-related protein kinase 2.1	0.0280409	2.17013	372.69	5	4	518322	468423	181393	145663	209157	196392	105433	115686	166698	254858	83096.5	66509.6
AT1G17110.1	UBP15 - ubiquitin-specific protease 15	0.0280525	3.91673	21.66	1	1	38731.3	40988.3	9622.67	6306.34	6389.91	7605.88	6066.6	1318.41	7826.23	1450	8283.64	3048.97
AT5G39240.1	unknown protein	0.0281434	8.41837	20.94	1	1	6540.24	8531.42	454.601	1448.21	1093.02	235.183	0	204.421	1685.93	237.698	45.7043	0.385878
AT3G63490.1;AT3G63490.2	Ribosomal protein L1p/L10e family	0.0284672	1.51991	244.15	4	4	236266	253135	402863	402449	314203	280520	670452	558043	277201	380411	502983	482686
AT5G25070.1	unknown protein	0.0284853	1.30013	489.29	7	5	404447	520194	477117	353314	437536	301127	343052	251415	302920	339822	372597	308266
AT1G71270.1	POK, TTD8, ATVPS52 - Vps52 / Sac2 family	0.0285287	2.12733	379.34	5	5	812521	857747	378739	234262	423914	311000	116907	177440	336520	426995	183817	177084
AT2G28000.1;AT5G18820.1	CPN60A, CH-CPN60A, SLP - chaperonin-60alpha	0.0286214	1.4263	3483.59	47	45	9.34489e+06	8.9499e+06	1.74247e+07	1.4963e+07	1.20505e+07	9.29667e+06	1.91847e+07	1.92223e+07	1.20793e+07	1.36871e+07	2.0795e+07	1.77676e+07
AT1G19740.1	ATP-dependent protease La (LON) domain protein	0.0288086	1.90234	110.08	2	2	32886.7	37286.9	66314.3	168254	146180	157347	166088	209970	185034	121682	261091	213268
AT3G01260.1	Galactose mutarotase-like superfamily protein	0.0288131	1.5535	22.48	1	1	209972	156356	407621	281321	519799	422049	636569	574941	562743	418287	471899	438095
AT5G49360.1	BXL1, ATBXL1 - beta-xylosidase 1	0.0289538	1.54546	229.21	5	4	46266.7	45466.3	59630.9	72619.8	77029.4	73939.9	136984	98368.6	78457.8	66702	67722.8	131239
AT3G04260.1	PTAC3 - plastid transcriptionally active 3	0.0293198	2.09199	497.13	7	7	885050	902169	239457	320466	455453	347917	233941	166393	379543	284571	247389	194154
AT3G52880.2	ATMDAR1, MDAR1 - monodehydroascorbate reductase 1	0.0293738	2.09413	159.18	2	2	14709.5	10299.7	55765.2	59943.1	50376.5	51937.7	92419.8	94149.9	83745.6	41401.4	75396.2	121828
AT5G16715.1	EMB2247 - ATP binding;valine-tRNA ligases;aminoacyl-tRNA ligases;nucleotide binding;ATP binding;aminoacyl-tRNA ligases	0.0293882	1.63823	62.42	2	2	44735.8	77163.8	25773.4	39491.7	40828.8	29786	32120.1	28528.6	31590	20150.8	21914.6	23048
AT1G17100.1	SOUL heme-binding family protein	0.0294596	1.42856	318.48	5	5	316144	316122	535423	551548	528007	446009	452554	692193	536030	584948	867217	714539
AT1G69030.1	BSD domain-containing protein	0.0295871	2.43187	32.98	1	1	41547.1	36253.5	30569.1	13054.2	27062.3	8424.31	8100.38	8171.56	15340.1	22799.9	4547.56	5562.98
AT1G20760.1	Calcium-binding EF hand family protein	0.0296299	2.40794	807.5	15	14	3.81717e+06	3.80986e+06	1.21114e+06	936757	1.11601e+06	1.321e+06	536076	707735	1.17711e+06	1.33793e+06	655101	657586
ATCG01060.1	PSAC - iron-sulfur cluster binding;electron carriers;4 iron, 4 sulfur cluster binding	0.0298588	1.26865	238.94	4	4	667709	597088	386764	556832	506120	602921	658172	733632	536615	764343	769326	746570
AT1G75460.1	ATP-dependent protease La (LON) domain protein	0.030418	1.99983	86.67	3	3	7243.91	5276.59	53019	33945.8	41197.1	19334.8	69345.9	50406.5	43547.1	56000	47378.6	53328.9
AT5G62790.2;AT5G62790.1	DXR - 1-deoxy-D-xylulose 5-phosphate reductoisomerase	0.0307663	3.7742	62.31	2	2	648121	676719	164339	90169	213536	81937.6	45434.7	77059.1	114227	185670	40929.1	33427.4
AT1G58080.1	ATATP-PRT1, HISN1A, ATP-PRT1 - ATP phosphoribosyl transferase 1	0.0308936	1.69267	86.11	2	1	17961.2	15202.7	15857.9	62744.6	19048	27210.7	51160.5	32909.1	37558.3	29011.1	58484	58361
AT2G34470.1	UREG, PSKF109 - urease accessory protein G	0.0309627	1.5981	60.64	2	2	19345	27160	30307.7	58452.3	48948.9	65551.6	51212.4	65014	66939.5	50765.4	82381	82838.3
AT5G56110.1	AtMYB103, ATMYB80, MYB103, MS188 - myb domain protein 103	0.0313081	1.54649	20.55	1	1	8428.97	8681.06	13734.4	16028.8	14667.4	15606.9	12452.8	10769.9	7034.83	8039.37	5415.21	6173.54
AT3G04610.1	FLK - RNA-binding KH domain-containing protein	0.0314343	1.84664	65.44	2	1	75604.3	78418.1	57960.4	40776.8	54358.9	24204.4	18648.4	21883.3	35719.6	57687.1	24980.6	20499.9
AT4G37120.1;AT1G65660.1	SMP2 - Pre-mRNA splicing Prp18-interacting factor	0.031605	2.90406	68.97	2	2	34777.9	52785.9	25429.1	12619.1	10863	10881.4	1506.12	4211.1	13616.6	11298	13446.2	6663.49
AT3G06730.1	TRX P, TRX z - Thioredoxin z	0.0318869	1.20904	103.87	3	3	66685	67120.2	83981	72675.4	73831.8	58139.7	69396	55761.3	53069.2	67361.1	55971.2	47837.5
AT3G15040.1	Protein of unknown function, DUF584	0.0319861	2.82095	33.3	1	1	83323.1	90116.6	24491.1	29173.8	16107.2	26893.6	4387.45	4424.31	30868.3	37946.4	10272.5	7850.97
AT2G01190.1	Octicosapeptide/Phox/Bem1p family protein	0.032162	2.63487	443.91	8	8	2.78995e+06	2.66458e+06	841813	633396	731649	652810	373694	422218	764124	863083	383454	348873
AT1G06950.1	ATTIC110, TIC110 - translocon at the inner envelope membrane of chloroplasts 110	0.0322414	1.2314	1534.9	26	25	900768	741792	910195	1.10776e+06	1.13284e+06	1.18727e+06	1.26876e+06	1.39657e+06	1.00291e+06	1.15796e+06	1.27041e+06	1.26795e+06
AT1G11860.1	Glycine cleavage T-protein family	0.0326948	1.40477	202.45	5	5	137641	113058	200014	124266	172746	139170	189803	130980	191178	222440	270809	240669
AT1G33680.1;AT4G10070.1	KH domain-containing protein	0.033013	3.12368	251.24	6	5	836562	906366	151029	212192	225985	174378	81308.6	62406.2	248469	220924	106805	82509.1
AT1G80910.1	Protein of unknown function (DUF1712)	0.0331269	1.85157	24.11	1	1	31427.8	15055	29592	24635.1	21682.4	32501.9	70723.1	64620.8	29393.8	36886.9	22789.6	62383
AT5G59540.1;AT5G43440.1	2-oxoglutarate (2OG) and Fe(II)-dependent oxygenase superfamily protein	0.033201	3.95668	52.87	2	1	928.299	2412.82	3609.49	8736.44	10035.3	12614.7	2091.1	877.989	3313.78	570.728	1838.5	997.109
AT1G29700.1	Metallo-hydrolase/oxidoreductase superfamily protein	0.0333772	1.84562	131.21	3	3	29449.9	28386.9	41118.3	110440	111644	121642	173701	112653	109824	85377.2	175324	160141
AT2G46510.1	ATAIB, AIB - ABA-inducible BHLH-type transcription factor	0.0336174	1.72661	25.55	1	1	15136	20295.1	6433.11	9876.07	8658.56	9690.01	14132	25705.3	10755.6	20752.4	19715.4	29955.8
AT3G44110.1;AT3G44110.2	ATJ3, ATJ - DNAJ homologue 3	0.0336406	1.50418	961.68	18	13	3.69083e+06	3.84495e+06	3.10748e+06	1.73967e+06	3.29413e+06	2.68082e+06	1.32822e+06	1.76804e+06	2.65483e+06	2.83894e+06	1.92246e+06	1.69206e+06
AT1G13960.1	WRKY4 - WRKY DNA-binding protein 4	0.0336789	3.61489	114.76	3	3	128364	140990	28469.8	23342	20627.3	28707.7	18224.5	15092.5	19648	29811.5	5010.71	14705.4
AT3G60830.1	ATARP7, ARP7 - actin-related protein 7	0.0336869	1.70701	71.92	2	2	12311.1	13087.6	16925.6	16002.5	21551.9	14554.4	2651.56	6837.09	11379.3	13306.8	11675.3	9470.61
AT2G35780.1	scpl26 - serine carboxypeptidase-like 26	0.0338069	1.65327	164.48	4	4	31288.2	32247.6	70364.5	78602.1	70350.3	68232.8	100727	99548.8	64154.5	73184	156733	86092.9
AT3G27050.1	unknown protein; Has 43 Blast hits to 43 proteins in 17 species: Archae - 0; Bacteria - 0; Metazoa - 0; Fungi - 0; Plants - 40; Viruses - 0; Other Eukaryotes - 3 (source: NCBI BLink).	0.0339065	1.40968	212.5	5	4	138365	162032	249898	242386	232963	151971	355809	319855	197961	281117	290820	214501
AT1G32220.1	NAD(P)-binding Rossmann-fold superfamily protein	0.0339338	1.55458	581.34	9	8	575459	613895	1.72114e+06	1.6017e+06	1.51038e+06	1.28305e+06	1.99545e+06	2.22932e+06	1.57043e+06	1.49589e+06	2.03107e+06	2.03505e+06
AT3G58110.1;AT3G58110.2	unknown protein	0.0339943	1.27047	474.05	11	11	494159	584544	570248	464750	407585	410079	865191	601708	528580	598246	566514	563958
AT4G15790.1	unknown protein	0.0342338	8.69834	85.84	1	1	18978.9	13296.7	3661.37	2097.36	2314.3	5018.91	0	374.933	2153.76	1981.71	223.596	481.661
AT4G34110.1	PAB2, PABP2, ATPAB2 - poly(A) binding protein 2	0.0342839	1.34749	655.7	13	11	586921	665891	1.02927e+06	987745	844166	638458	1.42637e+06	1.02004e+06	788840	987045	1.05708e+06	1.12449e+06
AT3G12580.1	HSP70, ATHSP70 - heat shock protein 70	0.0343075	2.03153	1528.02	23	1	17943.4	5860.95	11674.8	7153.49	5947.83	5744.99	36905.8	14576.9	17608.9	9097.09	21834.6	10340.6
AT4G24930.1	thylakoid lumenal 17.9 kDa protein, chloroplast	0.0343692	1.31749	694.96	11	11	1.33845e+06	1.33879e+06	2.72456e+06	1.70812e+06	2.22501e+06	1.87818e+06	2.67956e+06	2.31955e+06	2.06832e+06	2.78132e+06	2.63297e+06	2.29144e+06
AT1G09630.1	ATRAB11C, ATRABA2A, ATRAB-A2A, RAB-A2A, RAB11c - RAB GTPase 11C	0.0344335	1.70324	186.42	4	1	64844.7	58420.5	129880	132098	144776	135933	72065.8	38749.6	72423.9	51234.9	81799.9	74716.3
AT2G05070.1	LHCB2.2, LHCB2 - photosystem II light harvesting complex gene 2.2	0.0344816	2.08116	164.7	3	1	30867.6	9332.3	36960.9	48046.6	26780.8	46435.3	127748	39416.1	45985.7	44799	89985.8	65015.9
AT5G51195.1	unknown protein	0.0345274	2.17489	22.01	1	1	173918	294229	188612	233759	130977	65439.8	31697.2	91051	155007	142139	39570.2	40300
AT1G73110.1	P-loop containing nucleoside triphosphate hydrolases superfamily protein	0.0345526	1.79727	554.64	11	10	194337	231594	741917	713889	667816	531249	1.08321e+06	933133	631114	571831	1.23175e+06	1.08599e+06
AT1G04780.1	Ankyrin repeat family protein	0.0347863	1.85618	49.91	2	2	61657.5	50681.6	29483.1	21812	26145.8	17145	21754.1	20376.5	17423.8	22624.4	15488.9	13811.1
AT1G62740.1	Hop2 - stress-inducible protein, putative	0.0348667	10.3219	45.72	2	1	279888	313673	10665.8	34753.6	9164.87	29153.2	1918.7	9367.88	21700.4	26340.4	2539	3751.12
AT1G20950.1	Phosphofructokinase family protein	0.0349189	1.24736	341.42	7	5	134286	108837	160401	165057	191055	157096	121621	140594	121976	113551	114287	122908
AT2G38060.1	PHT4;2 - phosphate transporter 4;2	0.035067	6.45039	21.55	1	1	0	202.029	0	1610.89	578.762	1381.78	3581.74	3667.82	5452.11	9245.89	1431.35	961.405
AT3G55020.1	Ypt/Rab-GAP domain of gyp1p superfamily protein	0.0350705	1.99639	289.31	7	5	410455	411111	159903	146850	220868	128636	94149.6	92700.2	180407	199912	79887.9	93192.5
AT3G56060.1	Glucose-methanol-choline (GMC) oxidoreductase family protein	0.0351519	4.05392	68.69	1	1	5758.15	3784.09	1172.08	4648.73	1036.79	2102.09	148.778	454.236	3135.08	599.611	2.04067	224.214
AT3G58500.1;AT2G42500.1	PP2A-4 - protein phosphatase 2A-4	0.035225	1.31049	289.14	7	5	761029	785826	1.14319e+06	701889	890500	640226	851153	636033	588678	607862	553782	518845
AT3G14067.1	Subtilase family protein	0.0355189	1.21201	533.92	8	8	812442	831271	904832	538334	770262	652810	836998	1.00745e+06	883034	992506	850188	895948
AT5G64160.1	unknown protein	0.0358512	3.0663	188.85	4	4	457991	421061	108639	81337.4	89389.5	107625	24505.7	50599.6	123282	141257	31206.4	42038.2
AT1G26470.1	unknown protein	0.0358674	2.79584	28.06	1	1	12195.8	19252.2	3552.54	5082.07	5218.32	2854.01	752.778	1890.21	8210.1	3506.32	1666.38	1198
AT5G10470.2;AT5G10470.1	KAC1 - kinesin like protein for actin based chloroplast movement 1	0.0358956	1.20772	1580.53	32	26	967089	992556	1.39398e+06	1.18136e+06	1.35932e+06	1.17607e+06	1.69393e+06	1.52996e+06	1.23062e+06	1.41625e+06	1.41358e+06	1.2547e+06
AT2G47730.1	ATGSTF8, ATGSTF5, GST6, GSTF8 - glutathione S-transferase phi 8	0.0359619	1.4144	577.32	8	8	552558	501790	1.03628e+06	1.15212e+06	955741	969457	1.3657e+06	1.38625e+06	1.01265e+06	1.00037e+06	1.42331e+06	1.12128e+06
AT1G66410.1;AT1G66410.2;AT2G27030.1;AT2G27030.2	CAM4, ACAM-4 - calmodulin 4	0.0359734	1.8999	796.28	10	5	6.40615e+06	6.93343e+06	2.40208e+06	2.52544e+06	3.18895e+06	2.66713e+06	1.53834e+06	1.65646e+06	3.67056e+06	2.75145e+06	1.59373e+06	1.48652e+06
AT1G70320.1	UPL2 - ubiquitin-protein ligase 2	0.0361586	1.84631	1395.64	20	10	3.26388e+06	3.78278e+06	1.26817e+06	1.33347e+06	1.87049e+06	1.56633e+06	839613	944190	1.91323e+06	1.54801e+06	994566	847558
AT5G38600.1	Proline-rich spliceosome-associated (PSP) family protein / zinc knuckle (CCHC-type) family protein	0.0362638	1.68723	106.25	3	3	52813.8	54739.1	17412.6	41366.3	30839	38245.5	28568.8	21213.6	32930.1	20369	18897.8	17549.2
AT4G37060.2	PLP5 - PATATIN-like protein 5	0.0363669	1.32941	24.16	1	1	17230.5	10810.7	8939.39	11680.9	15082.9	12671.2	21012.2	19618.4	18279	14833.5	14078.3	13766
AT4G27260.1	GH3.5, WES1 - Auxin-responsive GH3 family protein	0.0363676	39.1424	49.14	2	1	21.7419	161.183	151.069	0	2.85078	661.161	426.491	366.902	331.278	225.195	37268.6	445.896
AT2G01210.1	Leucine-rich repeat protein kinase family protein	0.0364697	1.85702	21.99	1	1	1.3143e+06	800217	460503	388985	382695	474095	292525	464448	266728	416464	318937	298382
AT3G29690.1	HXXXD-type acyl-transferase family protein	0.0364829	1.38747	23.33	1	1	11072.7	6412.29	4728.19	10302.5	5669.67	8077.42	10808.4	12075.2	8689.13	9000.11	10999.9	12615.6
AT4G11150.1;AT1G64200.1;AT3G08560.1	TUF, emb2448, TUFF, VHA-E1 - vacuolar ATP synthase subunit E1	0.0365366	1.12786	694.89	13	12	848286	718861	974055	824746	810351	823539	1.05883e+06	907955	922613	910031	851175	988532
AT1G79150.1	binding	0.0367571	1.66537	53.25	2	1	104398	109085	196165	376417	371164	237223	350426	421871	291527	287381	556379	414685
AT4G24230.1	ACBP3 - acyl-CoA-binding domain 3	0.0371443	1.72237	87.13	2	2	60250.3	57646.9	35835.3	21227.5	44834	31154.1	21445.8	43160.2	12756.3	20149.1	24232.8	23955.3
AT5G59305.1	unknown protein	0.0375545	3.63674	21.92	1	1	585.827	358.137	7951.86	7066.52	5212.44	5479.27	15947.5	33638.9	5190.92	4091.92	20095.3	17969.4
AT1G73750.1	Uncharacterised conserved protein UCP031088, alpha/beta hydrolase	0.0376052	1.94269	35.81	1	1	5552.3	6199.95	18979.8	26112.5	18358.1	26976.1	46162.4	28228.3	24195.6	17875.3	46263	35776.7
AT1G06530.1	Tropomyosin-related	0.0376493	1.68997	136.65	4	4	131145	111729	72077.3	43920.7	63116.2	68605.7	35853.3	40395.4	64653.7	74047.5	32763.7	42582.8
AT5G09660.1;AT5G09660.3	PMDH2 - peroxisomal NAD-malate dehydrogenase 2	0.0376691	1.30687	2086.28	29	26	2.37408e+07	2.44631e+07	4.63391e+07	4.58326e+07	3.6725e+07	3.26909e+07	5.07307e+07	4.78816e+07	4.26446e+07	3.95789e+07	4.62503e+07	4.70847e+07
AT1G55510.1	BCDH BETA1 - branched-chain alpha-keto acid decarboxylase E1 beta subunit	0.0377566	1.27768	21.9	1	1	166343	126934	117430	157457	133361	137772	129608	132677	79548.7	118638	115437	80979.8
AT3G42170.1	BED zinc finger ;hAT family dimerisation domain	0.0378006	1.28096	926.07	17	17	950404	929316	1.39732e+06	1.11624e+06	1.4911e+06	1.41586e+06	824288	833995	1.03629e+06	1.05945e+06	1.0391e+06	905921
AT5G19940.1	Plastid-lipid associated protein PAP / fibrillin family protein	0.0382457	1.39944	203.14	3	3	79604.9	60258	136047	112999	91997.3	119597	146040	156094	117286	99383.2	175230	146334
AT1G12430.1	PAK, ARK3 - armadillo repeat kinesin 3	0.0382675	1.78463	41.29	1	1	12583.7	1699.92	3823.22	8445.29	4081	6572.9	10473.2	17886.7	8194.69	9427.12	10604.9	9812.62
AT5G38840.1	SMAD/FHA domain-containing protein	0.0382675	2.47755	534.38	6	5	658633	732724	171361	195862	165925	260261	79099.2	111143	240395	243799	98198.6	109191
AT1G63680.1	ATMURE, PDE316, MURE - acid-amino acid ligases;ligases;ATP binding;ATP binding;ligases	0.0384186	2.16615	411.46	8	8	1.53497e+06	1.61118e+06	506737	380990	663772	571028	364423	333052	534809	616301	316356	267340
AT1G30860.1	RING/U-box superfamily protein	0.0388541	1.91572	26.86	1	1	10226.4	11534.8	8125.46	7697.04	8345.79	6289.4	962.237	2388.99	9093.25	11414.9	670.999	2727.67
AT1G01510.1	AN - NAD(P)-binding Rossmann-fold superfamily protein	0.0388677	2.12469	153.86	3	3	397980	352004	145841	93506.2	116943	187906	86104.6	89612.4	150148	130388	61076.4	91784.4
AT5G08680.1	ATP synthase alpha/beta family protein	0.0390049	3.12564	2202.5	25	1	111052	109063	13811.8	45162.3	21088.1	35926.6	4952.6	9237.04	32731.9	41511.3	7139.16	11959.4
AT3G27890.1	NQR - NADPH:quinone oxidoreductase	0.0395907	1.91091	195.55	4	4	51903.4	59231.3	372346	282152	218393	136907	235282	406926	244253	302054	510901	442583
AT5G47690.2	binding	0.0396549	2.66464	372.68	8	7	830114	709018	210334	154303	186720	215810	131221	86461	226551	229831	99397.7	92056.5
AT2G39010.1	PIP2E, PIP2;6 - plasma membrane intrinsic protein 2E	0.039924	1.94086	86.84	2	1	5308.02	1815.95	6563.71	2839.32	3537.22	6959.11	7360.28	9120.24	6136.63	4472.02	17602.1	7757.2
AT5G52070.1	Agenet domain-containing protein	0.0401827	2.76483	26.32	1	1	3684.15	2864.53	18279.9	8537.45	16256.5	5142.01	2994.02	2770.39	4959.12	5190.59	1561.16	2332.28
AT3G23920.1	BAM1, BMY7, TR-BAMY - beta-amylase 1	0.0404069	1.47548	281.82	6	5	81508.2	75802.2	85131.5	91890.3	122312	133500	197347	103655	136310	115018	210111	108305
AT1G52400.1	BGL1, BGLU18, ATBG1 - beta glucosidase 18	0.0404651	1.44159	181.75	4	4	237628	239082	191427	163259	131567	111914	161143	117078	115006	138263	112241	101887
AT2G24020.1;AT2G24020.2	Uncharacterised BCR, YbaB family COG0718	0.040543	1.32713	269.72	5	4	207145	192168	391154	226615	331963	295994	321176	439724	290459	358356	376176	397286
AT3G56150.1	EIF3C, ATEIF3C-1, EIF3C-1, ATTIF3C1, TIF3C1 - eukaryotic translation initiation factor 3C	0.040743	2.01017	2053.58	32	31	2.01509e+07	1.97417e+07	6.60559e+06	7.01319e+06	7.79498e+06	6.37474e+06	4.37741e+06	4.51753e+06	7.25191e+06	8.60574e+06	4.87701e+06	4.03974e+06
AT2G36530.1	LOS2, ENO2 - Enolase	0.0409201	1.41979	158.21	3	3	41343.3	42583.5	78246	96939.2	92414.9	83724.1	95671.4	117990	88016.1	101625	126508	88153.5
AT2G14720.1;AT2G14740.1	VSR4, VSR2;1, BP80-2;1, MTV4 - vacuolar sorting receptor 4	0.0410468	1.26636	150.61	4	3	203427	181970	318955	211604	222012	214747	153381	165444	206521	216234	158479	168132
AT5G21160.1;AT5G21160.2	LA RNA-binding protein	0.0411966	2.28993	679.61	6	6	1.01896e+06	893659	290085	239784	237769	404144	207574	196963	280654	311550	152209	197995
AT1G64790.1;AT1G64790.2	ILA - ILITYHIA	0.041199	1.32652	572.07	11	10	208858	173286	105044	161951	157994	144273	114509	122043	154448	110061	125400	90760.2
AT5G42220.1	Ubiquitin-like superfamily protein	0.0411991	1.58755	157.58	3	3	34008.7	29266.8	40116.8	73558.3	49251.5	103785	114708	50104.9	81960.4	87738.5	93313.3	96044.9
AT5G45900.1	APG7, ATAPG7, ATG7, ATATG7 - ThiF family protein	0.0413621	4.21205	76.44	1	1	34816.1	35471.9	2046.53	12414.2	7544.44	7360.07	1111.43	2574.49	9758.25	2871.36	3782.18	3561.38
AT4G36730.2;AT4G36730.1	GBF1 - G-box binding factor 1	0.0414793	2.41121	312.19	5	4	584672	584195	166668	144989	149060	183531	78132.4	99625.2	151029	227606	115459	80099.8
AT1G06210.1	ENTH/VHS/GAT family protein	0.0415216	2.24704	25.4	1	1	220459	199939	116442	52710.1	53711.2	86723.7	52906	37436	92015	80009.7	28854.3	33644.5
AT3G09800.1	SNARE-like superfamily protein	0.0417986	1.46138	29.04	1	1	48790.5	68178.9	47226.8	27258.4	37384.3	32538.7	28664.9	30224.5	22525.4	31779.1	35275.5	30386.7
AT1G72300.1	Leucine-rich receptor-like protein kinase family protein	0.0420241	1.97818	23.99	1	1	1302.92	574.736	3288.28	9270.56	3229.53	11196.8	10484.6	8356.31	14263.9	8476.63	6881.28	8633.23
AT1G14030.1	Rubisco methyltransferase family protein	0.0420949	2.06489	269.25	4	4	6474.04	9340.09	41126.3	61971.7	86239	124191	134778	117381	106464	72221.7	127806	121405
AT3G55280.1;AT3G55280.3	RPL23AB - ribosomal protein L23AB	0.0421749	2.41552	1307.4	21	21	4.516e+07	3.73609e+07	1.55715e+07	1.24211e+07	9.7529e+06	9.778e+06	8.51361e+06	7.97302e+06	1.33293e+07	1.2951e+07	4.81819e+06	6.25192e+06
AT2G40290.1;AT2G40290.2	Eukaryotic translation initiation factor 2 subunit 1	0.042183	2.02708	292.32	4	4	533107	770040	160688	313229	274928	255824	187653	134611	303720	239878	136310	136320
AT1G09210.1	CRT1b, AtCRT1b - calreticulin 1b	0.0422625	2.69858	2157.57	32	21	2.38636e+07	2.39176e+07	7.03451e+06	4.65114e+06	6.79349e+06	4.96288e+06	2.96508e+06	3.20439e+06	7.00043e+06	7.48763e+06	3.03303e+06	2.70231e+06
AT5G51820.1	PGM, ATPGMP, PGM1, STF1 - phosphoglucomutase	0.0423367	2.0137	61.53	2	2	1277.96	1132.89	5718.93	3201.8	6185.06	1889.07	2889.1	5538.88	6850.41	9011.19	4422.88	10364.9
AT1G10510.1	emb2004 - RNI-like superfamily protein	0.0423417	2.20766	48.64	1	1	2039.35	3219.24	3183.39	16351.6	17180.2	41777.4	53656.9	13870.5	22789.4	20538.2	46392.4	27646.5
AT1G73080.1	PEPR1, ATPEPR1 - PEP1 receptor 1	0.0426151	2.44349	22.21	1	1	1.12315e+06	1.23393e+06	296141	304272	505120	298295	100472	181255	341148	550679	156378	209227
AT1G23860.1;AT1G23860.4	SRZ-21, SRZ21, RSZP21, RSZ21, At-RSZ21 - RS-containing zinc finger protein 21	0.0427323	3.94739	36.97	1	1	16686.6	39560.2	9043.76	2613.47	9401.17	3544.78	2125.31	3847.58	5063.3	3432.22	1352.31	4661.16
AT2G47220.1	DUF5, ATDUF5 - DOMAIN OF UNKNOWN FUNCTION 724 5	0.042949	12.3502	29.16	1	1	35959.3	32065.3	2027.64	948.878	1419.71	1053.16	113.591	0	1119.79	4090.96	0	624.869
AT1G69960.1	PP2A - serine/threonine protein phosphatase 2A	0.0432822	1.47389	169.79	4	1	23701	16881.6	28382.4	24270.9	16271	18866.4	7880.28	9453.06	12924.4	21499.5	17308.6	18032.7
AT1G79340.1;AT1G79330.1	AtMC4, MC4 - metacaspase 4	0.0434778	1.68035	304.74	5	5	653376	729271	325502	303279	290255	398978	252820	196050	371867	392511	224757	169191
AT1G18450.1;AT1G73910.1	ATARP4, ARP4 - actin-related protein 4	0.0434933	1.39284	122	2	2	75960	73601.3	47224.7	49195.2	51580	40058.8	40771.6	30033	49321.4	53780.9	36032.9	32457.2
AT4G16720.1	Ribosomal protein L23/L15e family protein	0.0435206	1.7613	247.26	4	4	521614	513975	213089	213141	256335	203927	154909	136510	230886	290768	120627	157583
AT4G27500.1	PPI1 - proton pump interactor 1	0.0435474	2.05022	34.7	1	1	58813.7	35105.6	13663.3	22518.9	14731.2	22857.4	10783	7172.89	15182.6	8411.72	25813.1	14427.9
AT1G73430.1	sec34-like family protein	0.0437511	1.47006	78.71	2	2	14419.1	11010.6	20998.4	18750.8	28566.3	16299.8	11239	13698.5	13960.9	9576.58	10718.3	15664.2
AT4G35000.1	APX3 - ascorbate peroxidase 3	0.0437736	1.31348	371.9	9	9	125150	154161	196193	208934	240448	272758	258014	245116	275514	243346	327966	223122
AT1G17050.1	SPS2 - solanesyl diphosphate synthase 2	0.0440175	1.90336	107.3	2	2	7837.59	4410.15	19156.3	27417.2	32422	48340.8	55914.8	48794.3	43679.5	24740.9	43176.4	49373.1
AT2G20530.1	ATPHB6, PHB6 - prohibitin 6	0.0441256	2.89506	155.44	3	1	61.4246	137.218	1985.07	2627.74	3425.81	5139.99	6630.77	3326.43	5432.02	3424.71	11249	8665.09
AT2G26460.1	SMU2 - RED family protein	0.0444151	1.24688	221.91	5	4	146424	133180	150868	110860	159597	137260	102466	81151.5	138055	143249	105416	101890
AT4G12770.1	Chaperone DnaJ-domain superfamily protein	0.0445326	4.43872	358.62	6	2	909563	925940	165488	80890.5	155840	106236	83771	62870.2	113755	187069	38349.6	42255.9
AT3G10670.1	ATNAP7, NAP7 - non-intrinsic ABC protein 7	0.0445949	1.82318	75.74	2	2	3106	3934.25	13981.9	17274.3	8376.85	19159.4	18719.1	21823.2	17230.7	11742.3	29409.5	21099.9
AT4G33700.1	CBS domain-containing protein with a domain of unknown function (DUF21)	0.0446358	2.31289	23.25	1	1	2396.25	2373.04	3197.77	13588.6	14998.9	24565	8755.91	27187.4	15505.6	48745.7	19288.9	21879
AT2G07360.1	SH3 domain-containing protein	0.0449839	1.95319	301.37	6	6	2.32923e+06	2.07163e+06	869014	607304	951464	1.03101e+06	426856	506402	1.02505e+06	1.11192e+06	462670	491108
AT5G49650.1	XK-2, XK2 - xylulose kinase-2	0.0450451	1.5092	26.01	1	1	151175	130702	48035.5	120938	44940.7	93386.4	176133	156417	118436	136618	140476	161108
AT5G58030.1	Transport protein particle (TRAPP) component	0.0450554	1.75847	50.14	1	1	1141.99	629.567	3498.11	906.525	9158.19	22929	9016.64	13043.5	11401.6	6986.98	15163.6	11672.7
AT2G38280.1	FAC1, ATAMPD - AMP deaminase, putative / myoadenylate deaminase, putative	0.0451094	2.82066	176.79	4	4	373693	350890	75140.4	61004	94805.3	107332	35191.4	30018.1	112480	114872	46224.3	38028.5
AT2G45960.1;AT1G01620.1	PIP1B, TMP-A, ATHH2, PIP1;2 - plasma membrane intrinsic protein 1B	0.0451801	1.52477	176.84	2	1	156457	118871	342790	227797	262594	269401	412442	408730	206421	283827	376743	412825
AT1G19570.1;AT1G19570.2	DHAR1, ATDHAR1, DHAR5 - dehydroascorbate reductase	0.045474	1.76141	26.37	1	1	1365.33	1993.71	9550.5	6998.4	4193	2148.73	4583.73	6065.36	9327.65	7076.97	10229.5	8953.24
AT1G79830.4;AT1G79830.1	GC5 - golgin candidate 5	0.0455109	1.52832	579.43	12	12	1.03962e+06	990015	509579	489609	503441	508849	476683	436237	504902	517331	389641	319357
AT3G12800.1;AT2G07640.1	SDRB, DECR - short-chain dehydrogenase-reductase B	0.045615	1.60966	107.44	3	3	44073.5	28437.3	70994.8	54591	33796.7	41413	43052.2	36774.9	13149.1	25883.9	21153.2	29777.7
AT3G47390.2;AT3G47390.1	PHS1 - cytidine/deoxycytidylate deaminase family protein	0.0460007	1.28531	350.24	7	7	167847	177667	196015	142858	255759	221993	113549	160520	172090	173511	143449	141052
AT4G15802.1	HSBP, AtHSBP - heat shock factor binding protein	0.0460377	1.75874	339.06	6	6	1.95738e+06	1.95259e+06	797856	793201	1.03674e+06	929677	559568	352000	1.25619e+06	937808	576599	563745
AT4G33400.1	Vacuolar import/degradation, Vid27-related protein	0.0462866	2.69166	43.65	1	1	26217.5	25654.7	5402.12	5400.46	5995.38	9692.01	4221.03	7298.11	5760.75	6224.63	1927.36	3681.14
AT3G19480.1	D-3-phosphoglycerate dehydrogenase	0.0462944	1.43455	660.58	13	9	276675	188941	476475	524646	473612	424570	566947	637272	414065	492557	647013	634730
AT2G35490.1	Plastid-lipid associated protein PAP / fibrillin family protein	0.0464481	1.28976	818.32	10	10	2.57964e+06	2.81663e+06	5.3588e+06	4.77964e+06	4.27807e+06	3.44824e+06	5.63142e+06	4.73198e+06	4.37463e+06	4.83215e+06	5.4558e+06	4.97528e+06
AT1G74880.1	NDH-O - NAD(P)H:plastoquinone dehydrogenase complex subunit O	0.0466217	1.64735	74.43	2	2	94577.2	92955	344047	195727	178914	217202	384940	260839	283215	205754	485487	230433
AT4G25450.1;AT4G25450.3	ATNAP8, NAP8 - non-intrinsic ABC protein 8	0.0466895	1.61556	83.41	1	1	14183.5	9493.38	13498.6	30019.9	25274.1	27328.3	29531.1	45407.3	23399	20180.8	41964.6	33057.9
AT5G41550.1	Disease resistance protein (TIR-NBS-LRR class) family	0.0467409	702.17	24.66	1	1	0	13.2631	0	0	0	0	0	55.424	172.334	77.7601	9007.4	0
AT2G34357.1	ARM repeat superfamily protein	0.0471041	16.6514	99.25	1	1	77550.6	73056.8	8578.98	426.617	4834.95	9407.78	0	29.3386	6019.52	1313.52	711.899	2366.61
AT4G31480.1;AT4G31490.1	Coatomer, beta subunit	0.0471257	1.5663	876.53	16	15	646757	594309	1.37282e+06	1.03157e+06	1.41438e+06	1.33186e+06	735604	849997	670284	756334	488597	579947
AT3G61430.1	PIP1A, ATPIP1, PIP1, PIP1;1 - plasma membrane intrinsic protein 1A	0.0476511	1.88367	189.89	2	1	13464.8	21409.8	66974.4	46456	44246.3	62316.2	96066.2	95983	32106	69395	102115	84420.7
AT3G04750.1	Tetratricopeptide repeat (TPR)-like superfamily protein	0.0478604	1.8561	21.55	1	1	78349	83887.5	83964.3	203378	98209.1	112687	189357	249790	85179.7	118173	336040	247365
AT5G35390.1	Leucine-rich repeat protein kinase family protein	0.0479101	1.98676	22.84	1	1	2181.3	6379.46	4040.67	3498.73	940.091	4018.19	11685.9	3169.34	8093.14	6802.36	7854.9	4232.37
AT5G03940.1	FFC, 54CP, CPSRP54, SRP54CP - chloroplast signal recognition particle 54 kDa subunit	0.0479711	1.47333	294.98	7	7	87072.3	105196	257361	206185	170234	169300	246302	226570	255135	156181	304142	278144
AT5G57490.1	VDAC4, ATVDAC4 - voltage dependent anion channel 4	0.0484459	2.70372	24.99	1	1	78.3642	72.6721	3458.96	1156.24	997.149	20.7157	3824.38	2186.52	1316.78	458.79	3929.48	3922.61
AT2G37270.1	ATRPS5B, RPS5B - ribosomal protein 5B	0.0484744	1.54675	488.2	6	2	87673.7	39769.2	99067.1	87152.6	82274.1	120362	162396	151114	112223	71949.1	161271	139633
AT4G23420.3	NAD(P)-binding Rossmann-fold superfamily protein	0.0491677	3.98333	21.8	1	1	604904	529233	106020	82019.2	79563.6	63261.5	32278.5	33853.6	89583.7	107393	55828.3	48846.2
AT5G25265.1	unknown protein	0.0491935	9.61965	23.93	1	1	0	146.085	118.556	161.49	829.597	1778.87	2412.63	1204.58	18545.3	795.764	351.918	5881.61
AT3G16940.1	calmodulin binding;transcription regulators	0.0492267	3.79814	21.42	1	1	996.478	580.179	5711.45	9209.57	2491.27	1628.79	378.793	2048.3	1935.3	367.513	272.159	426.312
AT5G65840.1	Thioredoxin superfamily protein	0.0492956	1.92688	144.98	2	2	8297.06	10516.7	47245.3	41195.3	35322.6	28924.7	94942.9	72113.5	33600.3	34278.8	47559.7	47968.2
AT2G25970.1	KH domain-containing protein	0.0493335	1.25839	414.83	7	7	324836	315431	274968	277474	287532	415774	465186	281915	394419	362411	478756	403248
AT2G18110.1	Translation elongation factor EF1B/ribosomal protein S6 family protein	0.0495992	1.87937	247.74	4	2	85304.1	77274.8	42293.9	43674.7	61806.9	28445.6	11532.9	8017.73	53130.4	70411.9	20633	16547.1
AT5G51120.1;AT5G51120.2;AT5G51120.3	PABN1, ATPABN1 - polyadenylate-binding protein 1	0.0496914	1.83656	587.74	7	6	4.09426e+06	3.70652e+06	1.65715e+06	1.25544e+06	1.57164e+06	1.71543e+06	898239	769938	1.62382e+06	1.9751e+06	1.28939e+06	1.0667e+06
AT2G43160.1	ENTH/VHS family protein	0.0500555	1.80294	486.7	8	5	639540	712524	293578	256200	263605	264279	139787	149650	282439	326570	242538	206664
AT3G19910.1	RING/U-box superfamily protein	0.0501995	2.64667	106.3	1	1	64089.8	105101	30257.9	23330.1	23076.5	16339	3850.59	15620.6	13557.2	23589	16674.4	25774
AT3G48500.1	PDE312, PTAC10 - Nucleic acid-binding, OB-fold-like protein	0.0504302	2.2866	921.89	13	13	3.90798e+06	4.13888e+06	1.68301e+06	1.01869e+06	1.64302e+06	840283	808979	750748	1.5087e+06	1.57812e+06	628240	511899
AT4G22570.1;AT4G12440.1	APT3 - adenine phosphoribosyl transferase 3	0.0505674	2.10036	65.03	2	1	316.284	448.821	7758.23	4162.43	3848.97	5110.93	8303.64	9798.45	4915.34	7414.89	7845.52	7185.81
AT4G30530.1	Class I glutamine amidotransferase-like superfamily protein	0.0506835	1.95459	139.7	3	3	107674	60970.1	116923	223564	257466	211095	122957	68286	57849.3	45683.7	97965.6	107460
AT1G26630.2	FBR12, ATELF5A-2, ELF5A-2 - Eukaryotic translation initiation factor 5A-1 (eIF-5A 1) protein	0.0507576	1.44747	50.76	1	1	9026.29	6399.48	7852.21	5732.92	8464.52	8825.37	5689.07	4398.56	8084.91	5680.83	2289.75	5844.33
AT1G74150.1	Galactose oxidase/kelch repeat superfamily protein	0.0508842	5.01578	25.82	1	1	14195	28212.3	3127.07	8237.77	2450.98	1033.29	5032.1	1369.32	1198.15	1315.7	1866.68	633.3
AT3G23700.1	Nucleic acid-binding proteins superfamily	0.051142	1.96028	53.45	1	1	2297.64	1411.54	6807.98	6292.86	12181	7080.47	13567.8	8182.53	15000.6	5087.6	15248.5	13623.3
AT5G46760.1	Basic helix-loop-helix (bHLH) DNA-binding family protein	0.0515034	2.33719	102.03	2	2	35965.8	33020.2	14099	6440.89	8500.64	12907.1	6354.41	5592.71	10202.4	10976.4	7604.55	6734
AT3G15970.1	NUP50 (Nucleoporin 50 kDa) protein	0.0516695	2.21346	22.84	1	1	82163.6	73285.7	18906.7	22331.5	25916.5	27090.1	11908.1	13941.9	32794.2	29845.1	13712.2	10605.7
AT1G12920.1	ERF1-2 - eukaryotic release factor 1-2	0.0518671	3.04249	130.46	3	1	35672.8	28869.9	3970.5	8503.1	12385.1	7547.21	713.031	3372.91	10278	11144.9	3176.06	3179.9
AT3G19820.1	DWF1, DIM, EVE1, DIM1, CBB1 - cell elongation protein / DWARF1 / DIMINUTO (DIM)	0.0520087	1.24958	50.39	2	2	66599.6	57919.4	63199.8	72321.9	53751.6	84665	64141.4	63024.6	46843	47956.1	39350	57558.7
AT1G23310.1;AT1G23310.2	GGT1, AOAT1, GGAT1 - glutamate:glyoxylate aminotransferase	0.0522496	1.37871	800.6	13	7	174790	182853	444755	365773	328764	331023	412863	396938	353429	365437	495967	495582
AT4G10750.1	Phosphoenolpyruvate carboxylase family protein	0.0522941	2.94968	133.46	2	2	172840	160439	40993.8	36602	32996.9	25453	17726	18485.6	39383.6	51920.4	16791.7	14803.3
AT3G25770.1;AT1G13280.1	AOC2 - allene oxide cyclase 2	0.0522955	1.29894	225.43	5	3	298520	319275	381771	264932	285567	292342	592977	439259	319798	381575	334278	325290
AT4G14880.1	OASA1, OLD3, CYTACS1 - O-acetylserine (thiol) lyase (OAS-TL) isoform A1	0.0526064	1.39602	282.63	8	6	127501	77369.1	160896	176297	141885	108840	163327	253452	129456	166740	170870	222906
AT1G74690.1	IQD31 - IQ-domain 31	0.052723	2.12126	144.88	1	1	684958	627245	273012	189634	259585	408521	157695	157473	361715	250221	37378.8	187172
AT5G52520.1	OVA6, PRORS1 - Class II aaRS and biotin synthetases superfamily protein	0.0527594	1.42365	1190.16	20	20	462902	447969	1.26387e+06	1.03413e+06	1.13746e+06	975755	1.3672e+06	1.27009e+06	1.16701e+06	1.172e+06	1.50208e+06	1.09844e+06
AT1G04860.1	UBP2, ATUBP2 - ubiquitin-specific protease 2	0.0532577	4.51109	183.32	2	1	85180.5	52864.7	4650.43	7196.71	13392.1	23460.5	3713.29	536.259	10102	17481.3	7498.12	2065.93
AT3G53870.1	Ribosomal protein S3 family protein	0.0533904	1.37466	270.59	5	1	15168.7	26876.5	19523.5	26714.3	18883.4	17808.7	36097.4	32423.4	18041.6	24621.5	34797.7	25816.9
AT1G71720.1	Nucleic acid-binding proteins superfamily	0.053627	1.81732	103.05	2	2	19244.2	6984.04	23379.9	50772.1	30245.2	28271.7	63522.2	52613.9	30386.8	24941.7	52798.4	64504.5
AT2G26570.1;AT4G33390.1	WEB1 - Plant protein of unknown function (DUF827)	0.0542507	1.59897	1179.12	24	23	1.47773e+06	1.40085e+06	775233	568696	778490	770833	490858	496361	914184	851282	376829	480209
AT1G28200.1	FIP1 - FH interacting protein 1	0.0542867	1.52633	80.15	2	2	171141	181555	157483	105139	140161	75301.4	49441.7	99122.2	99495.3	117975	108799	69467.2
AT5G11710.1	ENTH/VHS family protein	0.0543781	1.82734	141.19	3	3	105446	105234	49898.5	41495.8	32330.1	37051.5	24798.2	32701.4	43365.4	29904.3	41425.1	31082.6
AT5G04900.1	NOL - NYC1-like	0.0544209	1.72066	77.52	2	2	10104.7	8182.4	31036.8	29629.6	24975.6	41402.2	39163.6	44371.8	27744.6	29421.2	68093.9	41271.2
AT4G21280.1;AT4G21280.2	PSBQ, PSBQA, PSBQ-1 - photosystem II subunit QA	0.054583	1.24283	186.41	4	4	205048	185712	187614	187184	138513	146105	173374	200819	214423	289055	237552	189968
AT1G09850.1	XBCP3 - xylem bark cysteine peptidase 3	0.0546375	1.66859	24.83	1	1	10399.7	14266.9	20189.7	12477.5	18198.6	30723.7	11455.4	9855.25	13976.5	13557.1	4409.69	10426.4
AT1G61690.1	phosphoinositide binding	0.0547345	1.953	195.06	5	5	516985	421190	164666	135783	189031	170307	96871.7	94070.1	146108	156515	231716	92928.2
AT5G08490.1	Tetratricopeptide repeat (TPR)-like superfamily protein	0.0548181	2.67779	46.92	2	1	51655.3	39813.9	16185.7	6414.53	12725.6	12574.9	10971	7408.82	11075.1	10250.6	3471.94	8869.05
AT3G01310.2;AT3G01310.1	Phosphoglycerate mutase-like family protein	0.0552197	1.83744	438.85	7	4	498985	423895	228050	181612	230626	136525	202299	103004	164669	225264	150911	78887.6
AT3G53890.1;AT5G27700.1	Ribosomal protein S21e	0.0555343	1.45923	20.24	1	1	46195.2	32608.4	36849.3	94513.7	83964.9	74247.9	92753.7	103507	64617.7	86503.7	74693.7	115475
AT3G53460.1;AT3G53460.4	CP29 - chloroplast RNA-binding protein 29	0.0555843	1.69955	185.73	3	3	15001.7	37992.5	32407.2	46781.9	32395.8	32017.5	48744.3	28859.3	46498.2	42455.8	100099	67468.4
AT3G17880.1;AT3G17880.2	HIP, ATTDX, ATHIP2, TDX - tetraticopeptide domain-containing thioredoxin	0.0556587	2.33069	523.82	9	8	2.56864e+06	2.52872e+06	789422	585915	796797	611021	417573	403742	794917	1.01831e+06	315080	431570
AT4G30010.1	unknown protein	0.0557806	1.27004	32.55	1	1	16030.7	13397.4	10636.1	14051.6	15119.2	13658	20161.6	18267.9	14770.4	20557.9	19599.9	11920.2
AT3G21945.1	Receptor-like protein kinase-related family protein	0.0560139	4.62927	28.62	1	1	75535.1	60771	8989.19	7362.72	7790.25	7704.69	4327.8	1888.42	9657.02	9046.44	6393.99	5010.21
ATCG01120.1	RPS15 - chloroplast ribosomal protein S15	0.0560833	1.27474	141.67	2	2	63896.5	102898	132703	109515	106742	104449	154786	134635	100772	148350	133848	118203
AT3G45640.1;AT1G10210.1	ATMPK3, MPK3, ATMAPK3 - mitogen-activated protein kinase 3	0.0563402	2.37668	184.96	6	6	657237	72116.6	238765	176518	247216	166266	111878	153545	73038	80647.2	106288	130190
AT3G01500.1	CA1, ATBCA1, SABP3, ATSABP3 - carbonic anhydrase 1	0.0564955	1.71275	2418.11	33	1	55370.3	45761.5	184154	130897	126295	108205	328857	182299	165844	125128	201374	110955
AT3G19420.1	ATPEN2, PEN2 - PTEN 2	0.0565368	1.6648	1408	22	21	7.12293e+06	7.74861e+06	3.14963e+06	2.76119e+06	3.73011e+06	4.09307e+06	2.40995e+06	2.25006e+06	4.30709e+06	4.10049e+06	2.1476e+06	1.96733e+06
AT4G02620.1	vacuolar ATPase subunit F family protein	0.0565671	1.69905	740.25	11	11	111403	90959	372868	328420	578595	705614	736780	707764	552783	451638	737424	530894
AT5G02160.1	unknown protein	0.0565873	1.26038	324.66	5	5	197084	185673	275682	192113	258543	344821	335488	345843	243038	278728	336259	293124
AT3G58730.1	vacuolar ATP synthase subunit D (VATD) / V-ATPase D subunit / vacuolar proton pump D subunit (VATPD)	0.0567407	1.54472	782.54	13	13	450522	416626	1.36091e+06	1.20344e+06	993823	1.21354e+06	1.99253e+06	1.59843e+06	1.12438e+06	1.01552e+06	1.50212e+06	1.47747e+06
AT5G56930.1	emb1789 - CCCH-type zinc finger family protein	0.0567607	1.85191	29.39	1	1	14277.9	19458.8	11847.3	24632	19609.9	6251.11	19978.8	3441.25	8466.82	7798.11	4110.48	8084.6
AT1G69680.1	Mog1/PsbP/DUF1795-like photosystem II reaction center PsbP family protein	0.0568039	2.59452	46.78	1	1	5106.02	3543.93	3887.2	10201.1	5212.6	15725.3	19856.2	18416.1	6758.09	4664.4	37118.9	26505.3
AT3G49590.3;AT3G49590.1	Autophagy-related protein 13	0.0569277	3.77959	43.8	1	1	25539	24750.8	2823.41	4431.46	3522.78	3201.42	354.371	1731.46	6329.48	6571.02	1044.57	973.28
AT3G25690.1	CHUP1 - Hydroxyproline-rich glycoprotein family protein	0.0569573	1.80392	598.37	11	11	1.10121e+06	1.04535e+06	454433	382801	434011	347012	311445	314119	386695	505608	263797	305357
AT2G44630.1	Galactose oxidase/kelch repeat superfamily protein	0.057051	1.44414	27.22	1	1	31727.1	28783.7	13423	24616.9	33287.8	29619	37797.6	46381.8	39435.9	43663.2	22119.7	43768.8
AT5G10630.2;AT5G10630.1	Translation elongation factor EF1A/initiation factor IF2gamma family protein	0.0573076	2.37091	122.55	3	2	53570.3	30101.3	9428.34	14192.8	10763.8	13777.6	3901.2	3480.58	17154.9	15986.4	5633.29	9448.4
AT5G62670.1	AHA11, HA11 - H(+)-ATPase 11	0.0575087	1.86706	175.48	4	1	872.313	1836.49	4998.71	5802.95	11719	30115.4	27443.9	20617.5	15345.6	12097.4	18927.7	8900.27
AT3G03776.1	hydroxyproline-rich glycoprotein family protein	0.057897	1.36688	28.79	1	1	9818.12	8184.19	14446.4	8956.6	9866.35	11650.9	17416.8	13540.2	10101.5	10035.2	15636.1	19277.9
AT1G23030.1	ARM repeat superfamily protein	0.0578997	5.8355	22.07	1	1	44477.1	48220.3	3940.36	15084.2	3442.58	10467.9	0	2507.15	3740.88	13661.1	0	1619.91
AT4G37930.1;AT5G26780.1	SHM1, STM, SHMT1 - serine transhydroxymethyltransferase 1	0.0579084	1.39137	392.21	7	7	99115.8	71891.2	204746	100137	101669	100245	199033	168619	132914	118269	126214	198024
AT5G47030.1	ATPase, F1 complex, delta/epsilon subunit	0.0580455	1.49204	27.25	1	1	41071.9	48167.5	74086.1	162689	89210	132603	121659	129363	153308	98409.1	172064	142580
AT4G29410.1;AT2G19730.1	Ribosomal L28e protein family	0.0581356	1.5708	125.48	2	2	55423.3	55826.8	110667	113372	79848.3	67312.9	42444.9	21318.9	88906.7	50235.7	52484.1	51747.3
AT5G03630.1	ATMDAR2 - Pyridine nucleotide-disulphide oxidoreductase family protein	0.0581402	2.50983	40.64	2	1	53779.6	42743.9	14382.2	10859.7	26270.6	81488.9	7396.2	10210.3	37826.2	16561.7	7902.61	11553.6
AT1G01350.1;AT5G06420.1	Zinc finger (CCCH-type/C3HC4-type RING finger) family protein	0.0582032	6.80555	66.75	2	2	64889.6	57576.1	4548.32	5014.27	5793.04	2838.42	1321.31	764.976	5256.78	8100.83	3686.99	1537.51
AT1G51980.1	Insulinase (Peptidase family M16) protein	0.0584569	1.52852	523.72	8	5	143957	137020	336388	418466	326705	330718	469007	379074	398710	272300	613111	455964
AT5G10940.1	transducin family protein / WD-40 repeat family protein	0.0584692	1.94766	307.79	5	5	141192	164852	52940.9	42947.1	54832.3	82063.9	32814.3	33938.4	72610.1	78637.5	29135.9	29517.6
AT1G70730.3;AT1G70730.2	PGM2 - Phosphoglucomutase/phosphomannomutase family protein	0.0584888	1.50832	196.73	5	3	10866.6	12932.9	29111.7	39652	33412.7	48437.3	43929.7	42186.2	46867.5	36229.1	50838.5	43020.3
AT5G56290.1	PEX5, ATPEX5 - peroxin 5	0.0587864	1.67526	58.34	1	1	3226.51	2445.81	6216.91	7478.32	10589.5	20338.8	17597.1	13591.3	15623.8	7355.19	15507.7	14583.7
AT2G23350.1	PAB4, PABP4 - poly(A) binding protein 4	0.0589202	1.32618	578.15	15	15	429322	531259	892164	920248	623650	784172	928808	893524	733052	770868	1.15411e+06	1.06414e+06
AT1G23490.1;AT1G10630.1	ATARFA1A, ATARF1, ATARF, ARF1 - ADP-ribosylation factor 1	0.0595505	1.44921	602.74	10	10	1.18511e+06	1.04758e+06	2.32729e+06	1.99083e+06	2.32659e+06	2.1837e+06	1.23336e+06	1.22952e+06	1.59603e+06	1.1565e+06	1.26731e+06	1.14979e+06
AT4G20360.1	ATRAB8D, ATRABE1B, RABE1b - RAB GTPase homolog E1B	0.059563	1.41729	4453.26	59	58	3.82759e+07	3.63866e+07	1.03487e+08	8.16708e+07	8.49626e+07	8.52951e+07	1.23298e+08	1.04586e+08	8.93146e+07	8.00708e+07	1.12505e+08	9.97696e+07
AT3G57150.1	NAP57, AtNAP57, CBF5, AtCBF5 - homologue of NAP57	0.0601349	2.25801	487.25	5	5	924189	996752	420268	170998	306762	302809	181665	170950	407441	294543	136018	191915
AT2G46900.1	unknown protein	0.0602142	2.20204	84.7	3	3	51340.2	46490.7	16096.1	10792.3	20923.7	18182.1	8603.81	9196.84	25899.4	14716.6	3109.6	12870.7
AT5G38470.1	RAD23D - Rad23 UV excision repair protein family	0.0605669	1.22532	219.54	4	4	154330	104215	87040.2	122039	114765	127726	142210	121113	155924	133829	133296	183743
AT5G49460.1	ACLB-2 - ATP citrate lyase subunit B 2	0.0607044	1.49862	713.41	12	2	34303.6	32180.9	64850.4	71712.9	61017.1	77434.1	106872	86859.9	64198.2	53443.7	120766	79635.7
AT5G13650.1	elongation factor family protein	0.0608086	1.46788	369.96	8	8	109179	75249.9	201132	263404	261961	221251	325826	294685	238609	210334	314812	277638
AT2G41900.1	CCCH-type zinc finger protein with ARM repeat domain	0.060922	2.84925	259.54	6	6	530241	486429	95431.3	98836.3	122414	90944.4	65634.2	43645.5	153176	128599	53703.2	55127.5
AT5G01310.1	APTX - APRATAXIN-like	0.0610191	2.11252	44.98	2	1	834.375	988.059	4339.5	579.744	2282.69	5211.04	7399.43	2501.28	3867.12	1980.37	5603	8721.34
AT1G21630.1;AT1G21630.2	Calcium-binding EF hand family protein	0.0612246	1.56049	527.41	14	14	758924	836368	501307	379451	443632	359746	194544	295166	509593	510123	343909	248201
AT1G35160.1	GRF4, 14-3-3PHI, GF14 PHI - GF14 protein phi chain	0.0617035	1.36717	729.27	12	3	130028	107766	243089	213541	202890	195554	325258	296256	196236	190913	262422	223050
AT1G63650.1	EGL3, EGL1, ATMYC-2 - basic helix-loop-helix (bHLH) DNA-binding superfamily protein	0.0618999	16.902	26.16	1	1	14724.9	13575.2	1025.1	555.187	403.999	285.826	522.702	459.02	403.716	391.574	0	31.6649
AT4G33510.1;AT4G33510.2	DHS2 - 3-deoxy-d-arabino-heptulosonate 7-phosphate synthase	0.0624029	1.51286	1095.83	20	19	942401	887258	2.5891e+06	2.45616e+06	2.2462e+06	2.38534e+06	3.17465e+06	3.41908e+06	1.93e+06	2.23894e+06	3.61089e+06	3.03412e+06
AT1G64800.1	DNA binding;sequence-specific DNA binding transcription factors	0.0624835	107.371	29.83	1	1	1832.33	2172.56	3.20594	0	32.4392	3137.15	0.625142	0.448704	33.2106	32.565	0	0
AT5G16920.1	Fasciclin-like arabinogalactan family protein	0.062648	1.40989	20.03	1	1	15270.2	14468.4	18125.2	37103.6	22870.3	35513.3	30770	36508.7	37626.6	22016.7	39037	36150.7
AT3G13470.1	TCP-1/cpn60 chaperonin family protein	0.0631456	2.0682	2603.19	35	3	103511	98987.2	219855	164545	145501	201492	264650	314512	142897	159113	794249	256049
AT1G76080.1	ATCDSP32, CDSP32 - chloroplastic drought-induced stress protein of 32 kD	0.0632311	1.22016	291.94	6	6	448977	367073	600070	706806	636623	606489	735524	652794	638883	638752	762106	679057
AT1G80480.1	PTAC17 - plastid transcriptionally active 17	0.0633143	1.28362	626.38	11	9	382133	384194	836083	526893	761073	593083	706545	796324	727176	647637	785226	808522
AT3G56410.1	Protein of unknown function (DUF3133)	0.0633548	10.0827	488.84	9	1	28069.2	30930.5	1845.37	5636.44	230.053	4120.39	149.79	360.599	3188.45	1425.73	334.843	1565.69
AT5G23570.1	SGS3, ATSGS3 - XS domain-containing protein / XS zinc finger domain-containing protein-related	0.0638258	2.12008	136.92	2	2	35586.1	35611.3	18162.2	7869.26	9103.43	13789	4808.59	9099.36	7884.05	24243.9	6384.55	4238.37
AT2G32680.1	AtRLP23, RLP23 - receptor like protein 23	0.0639117	3.20987	56.61	1	1	32796.4	33728.9	6767.23	6664.94	4093.22	5837.84	4432.96	3535.9	2399.92	7432.61	2237	7965.38
AT1G60950.1	FED A, ATFD2 - 2Fe-2S ferredoxin-like superfamily protein	0.0640647	1.48617	40.25	1	1	275782	360470	145188	366164	368344	472187	363307	343843	748274	501514	520812	476963
AT1G12410.1	CLPR2, NCLPP2, CLP2 - CLP protease proteolytic subunit 2	0.0642071	1.5808	1262.62	17	17	619689	722220	2.0658e+06	2.61212e+06	2.88163e+06	3.15688e+06	3.39574e+06	3.27412e+06	3.30409e+06	2.31236e+06	3.65978e+06	3.11569e+06
AT2G24370.1	Protein kinase protein with adenine nucleotide alpha hydrolases-like domain	0.0643735	1.44962	21.72	1	1	54148.4	53909.8	245757	151251	92995.9	76468.8	155479	168602	131098	150572	197931	174129
AT3G50500.1;AT3G50500.2;AT5G66880.1	SPK-2-2, SNRK2-2, SNRK2.2, SRK2D - SNF1-related protein kinase 2.2	0.0643933	2.93502	116.99	3	3	261013	187768	40327.5	41194.1	39516.4	49734.6	22195.1	30388.1	40615.2	45902.6	47312.7	24676.6
AT2G47670.1	Plant invertase/pectin methylesterase inhibitor superfamily protein	0.0647173	1.57893	20.78	1	1	44801.5	40655.5	87840.1	44097	34136.5	30490.7	77445	132262	41724.5	73401.1	53675.3	66784.8
AT3G17850.1	Protein kinase superfamily protein	0.0647689	1.4545	199.45	3	3	242214	208222	132939	115371	172534	126994	99133.6	59852	141430	151538	123891	110490
AT5G05470.1	EIF2 ALPHA, ATEIF2-A2, EIF2-A2 - eukaryotic translation initiation factor 2 alpha subunit	0.0650775	6.23453	28.42	1	1	19277.3	26695.7	525.823	1095.06	1115.9	708.998	546.199	0	2560.66	4801.49	18.274	0
AT3G11230.2;AT3G11230.1	Yippee family putative zinc-binding protein	0.0651359	2.71625	25.48	1	1	14497.3	64224.9	7857.94	10976.6	12827.8	7095.14	1078.33	1905.79	14040.1	19170.7	5343.23	1712.47
AT5G14540.1	Protein of unknown function (DUF1421)	0.0651868	2.39615	46.79	1	1	82482.7	63959.9	28773.9	20744.9	20687.5	12232.3	8739.49	6724.87	21549.8	31852.5	16100	10553.5
AT3G02260.1	BIG, DOC1, TIR3, UMB1, ASA1, LPR1, CRM1 - auxin transport protein (BIG)	0.0657733	2.32332	165.07	3	3	35576.2	4894.36	7608.95	9390.55	7000.59	12333.8	3713.01	2071.74	13621.2	6806.29	4333.33	2512.57
AT5G24690.1	Protein of unknown function (DUF3411)	0.0657882	2.00014	214.41	4	4	763405	648682	210985	174285	261811	276827	168415	162477	215755	325365	150990	144915
AT3G10050.1	OMR1 - L-O-methylthreonine resistant 1	0.0658684	1.40513	203.84	4	4	22134.1	49997.9	70356.5	64623.6	61860.5	56974.8	89487.1	83805.7	62707.6	58182.6	78041.2	85775.3
AT5G14240.1	Thioredoxin superfamily protein	0.0658984	1.47352	365.46	7	7	333567	386129	258101	188075	196149	177439	99285.2	151426	220724	226991	197244	149077
AT1G06850.1	AtbZIP52, bZIP52 - basic leucine-zipper 52	0.066045	2.46382	20.79	1	1	165689	226015	65050.4	44956.1	52991.4	36599.8	20618.6	37645.3	53584.3	74991.7	36544.4	16609.5
AT3G23510.1	Cyclopropane-fatty-acyl-phospholipid synthase	0.0661257	2.00379	24.21	1	1	31605	22742.5	90958.5	55999.6	109291	55621.9	18349.3	51999.5	28354.2	47143.9	22167.5	14748.7
AT5G06290.1	2-Cys Prx B, 2CPB - 2-cysteine peroxiredoxin B	0.0661507	1.29263	447.04	8	3	83358.6	95536.9	203293	135178	149696	122970	147967	194520	144252	193832	181827	158825
AT5G28540.1	BIP1 - heat shock protein 70 (Hsp 70) family protein	0.0663201	3.16905	861.33	15	1	459579	404802	164684	69587.7	114580	235349	55708.2	64349	131741	128692	2010.06	74602.3
AT1G48830.1	Ribosomal protein S7e family protein	0.0666007	1.59064	34.88	1	1	4330.62	5050.84	22868.1	19149.4	10480.1	11931.9	19795.6	21201.2	11699.3	17779.1	26098.6	20832.8
AT1G17130.1;AT1G17130.2	Family of unknown function (DUF572)	0.0666951	4.33205	103.93	3	3	93321.4	87271.8	10518.4	12569.8	10466.6	6248.43	1810.81	2854.94	19373.9	19007.2	4727.52	3101.4
AT2G42130.4;AT2G42130.1;AT2G42130.2;AT2G42130.5	Plastid-lipid associated protein PAP / fibrillin family protein	0.0672483	1.70388	755.43	14	2	29478	28244.3	70774.8	82676	40562.8	35350.9	126131	72788.6	41180.6	46169.5	104642	98248.6
AT3G13080.1	ATMRP3, MRP3, ABCC3 - multidrug resistance-associated protein 3	0.0672979	1.83982	24.22	1	1	31472.1	17804.1	61769.5	122711	37625	65319.3	47655.9	158446	60520.5	86799.5	153773	112274
AT3G60820.1;AT3G60820.2	PBF1 - N-terminal nucleophile aminohydrolases (Ntn hydrolases) superfamily protein	0.067308	1.61511	193.82	3	3	43262.6	32667.3	106810	79247.6	79058.4	74929.8	106249	124126	70739.5	62457.2	167110	141164
AT1G20450.1	LTI29, LTI45, ERD10 - Dehydrin family protein	0.0673646	2.55794	1527.58	25	24	1.83468e+07	1.74518e+07	5.73015e+06	3.12835e+06	4.28083e+06	3.65913e+06	1.92099e+06	2.55319e+06	5.32479e+06	6.59697e+06	2.10991e+06	2.05646e+06
AT4G17770.1	ATTPS5, TPS5 - trehalose phosphatase/synthase 5	0.0679391	3.42296	37.21	1	1	75044.2	65425.6	10063.1	9907.95	20508	8239.73	9581.67	6180.57	14127.9	19951.9	3207.15	2221.24
AT5G28740.1	Tetratricopeptide repeat (TPR)-like superfamily protein	0.0679483	1.79982	115.23	3	3	81781.1	71973.4	28376.8	21775.7	40358.7	32976.4	21709.8	18783	30420.7	44344	17746.1	21035.6
AT1G13440.1;AT1G13440.2	GAPC-2, GAPC2 - glyceraldehyde-3-phosphate dehydrogenase C2	0.0680435	1.45531	1149.3	19	2	85390.8	147140	359243	198673	353352	190040	263662	410729	266789	342315	356712	300945
AT5G39410.1	Saccharopine dehydrogenase	0.0682834	1.41035	28.79	1	1	12131.4	11198.4	22333.6	21685.1	13713.8	17233.5	12831.8	11433.8	8194.01	7892.88	15453.6	13889.9
AT3G48100.1	ARR5, ATRR2, IBC6, RR5 - response regulator 5	0.0682908	1.84808	24.35	1	1	7352.49	4539.63	17802.8	33761.4	36669.3	28913.1	33041.3	49539.5	35261.8	18384.7	40448	61798.4
AT1G09575.1	Protein of unknown function (DUF607)	0.0683979	1.97032	24.78	1	1	1103.66	2107.31	21504.3	7004.01	10907.5	12767.3	24146.2	17603.5	13386.1	10250.4	31748.6	12009
AT1G10940.1	ASK1, SNRK2-4, SNRK2.4, SRK2A - Protein kinase superfamily protein	0.068726	1.87479	100.93	3	2	140717	170706	45351.7	46025.3	104179	66978.3	46490.8	42221.4	88200	55968.1	39342	33922.6
AT2G42590.1;AT2G42590.2	GRF9, GF14 MU - general regulatory factor 9	0.0688491	1.3931	729.32	13	11	957816	944103	2.52003e+06	1.73729e+06	2.48329e+06	2.47616e+06	3.12003e+06	2.39927e+06	2.49867e+06	2.12238e+06	2.84698e+06	2.50214e+06
AT3G09770.1	RING/U-box superfamily protein	0.0689477	1.28878	27.84	1	1	19595.9	23298	29908.6	21696.1	27088.7	19632.1	15731.5	26454.9	11793.8	20920.2	19132.1	15543.8
AT3G49680.1;AT3G49680.2;AT5G65780.1	ATBCAT-3, BCAT3 - branched-chain aminotransferase 3	0.0690925	1.76697	41.83	2	2	2927.57	2670.64	13941	13279.8	16200.1	18501.5	27576.1	19484.7	14262.6	11992.1	25157.8	20833.3
AT2G39800.3	P5CS1 - delta1-pyrroline-5-carboxylate synthase 1	0.0694294	1.9289	979	21	1	23439.2	5755.51	4208.15	10061.1	6480.96	8085.43	19207.4	25700.7	6187.1	11170.3	31309.8	18359.7
AT4G29590.1	S-adenosyl-L-methionine-dependent methyltransferases superfamily protein	0.0698262	1.54661	58.34	1	1	32774.4	20752.6	49854.6	39570.6	38563.9	22619.2	96795.3	58679.9	35885.6	38675.4	45247.2	40434.1
AT4G32180.1	ATPANK2, PANK2 - pantothenate kinase 2	0.0700059	1.19826	196.14	5	5	84134.7	71751.4	111164	93537.4	101741	97359.9	60839.5	72362.1	91703.9	91373.6	74916.3	75890
AT1G29220.1	transcriptional regulator family protein	0.0700497	2.88047	270.3	3	3	303979	232486	44087.2	44758.9	50847.8	67755.1	31682.8	31903.4	59801	74618.8	30975.8	29279.1
AT4G13430.1	IIL1, ATLEUC1 - isopropyl malate isomerase large subunit 1	0.0701661	1.84658	42.47	1	1	8086.29	4644.58	5032.8	5210.77	7654.43	4576.2	21659.3	14827.2	8823.39	4457.05	7063.57	8178.3
AT2G39660.1	BIK1 - botrytis-induced kinase1	0.0702536	1.75083	28.04	1	1	4293.76	7981.41	21409.2	19503	45310.6	66832.1	58738	39986.9	70571.3	45885.8	48316.9	25966.1
AT4G21750.1	ATML1 - Homeobox-leucine zipper family protein / lipid-binding START domain-containing protein	0.0703059	1.64536	42.74	2	1	754.008	364.974	1918.66	2443.79	1751.32	8066.89	5003.25	4548.26	4750.42	2148.59	3939.28	4783.55
AT4G27585.1;AT5G54100.1	SPFH/Band 7/PHB domain-containing membrane-associated protein family	0.0703262	1.67688	293.88	4	4	246217	211450	168507	92747.7	86413.7	103173	72685.6	85593.6	117404	117442	44427.3	104232
AT5G45490.1;AT5G45440.1	P-loop containing nucleoside triphosphate hydrolases superfamily protein	0.0704401	1.71226	59.65	2	2	22896.3	18814.8	161552	130040	105773	60531.1	117025	221999	95230.8	127780	163045	130377
AT4G03120.1	C2H2 and C2HC zinc fingers superfamily protein	0.0706215	2.52903	180.9	2	2	91865.6	103584	27722.5	28389.6	15046.3	26956.4	3260.92	9995.77	33581.4	43866.8	14504.1	10869.1
AT5G05240.1	Uncharacterised conserved protein (UCP030365)	0.0707057	1.86073	24.18	1	1	13987.4	21121.5	25683.6	50207.2	25895.1	11072.3	13998.9	5404.04	27689.4	13274.4	9568.07	9586.01
AT3G45140.1	LOX2, ATLOX2 - lipoxygenase 2	0.0708338	1.41806	2173.83	34	33	2.27563e+06	2.34516e+06	6.35095e+06	5.03094e+06	7.13116e+06	5.72332e+06	6.79317e+06	7.87814e+06	5.46212e+06	5.87996e+06	7.8036e+06	7.1041e+06
AT3G43230.1	RING/FYVE/PHD-type zinc finger family protein	0.0710669	11.2654	109.26	1	1	38.3618	8595.67	257.657	1517.16	847.251	1489.43	4.7181	177.778	406.198	246.693	270.268	25.7367
AT1G21680.1	DPP6 N-terminal domain-like protein	0.0711161	2.02133	41.37	1	1	731.085	376.547	2127.16	6264.02	9746.71	8710.95	8593.15	8068.93	5350.09	5033.88	16468.5	12994.8
AT5G08060.1	unknown protein	0.0713054	1.48382	56.9	1	1	9411.13	13640.3	19269.7	12279.1	23058.4	7333.58	32234.8	23748.1	15502.5	22956.9	16154.4	15516
AT1G47260.1	APFI, GAMMA CA2 - gamma carbonic anhydrase 2	0.0715009	1.51758	67.49	2	2	16161	10008.6	30496.9	38235.1	25802.1	15885.2	37533.1	25148.5	23541.1	28792.1	48434.7	43835.3
AT5G27030.1	TPR3 - TOPLESS-related 3	0.0717941	1.53933	367.35	9	2	14576.3	12964.5	15010.5	30040.2	36259.8	55176.7	48224.6	30121.9	66919.3	37600.2	35223.7	34402.9
AT4G27640.1	ARM repeat superfamily protein	0.071832	1.5811	122.15	2	2	14241.7	17089.3	13653.9	32548.7	20928	33610.2	13852.5	6868.82	16359.9	12594.2	18980.2	14875.8
AT4G19191.1	Tetratricopeptide repeat (TPR)-like superfamily protein	0.0718571	9.33409	23.18	1	1	17076.2	29230.6	1485.13	1770.35	1172.51	695.342	690.179	659.367	1131.79	1418.53	487.803	1122.26
AT4G33580.2	ATBCA5, BCA5 - beta carbonic anhydrase 5	0.0719264	4.96081	23.88	1	1	7887.73	3498.97	334.232	869.04	790.212	984.134	11.2932	315.54	837.085	177.551	591.283	962.806
AT5G58330.1	lactate/malate dehydrogenase family protein	0.0720233	1.54616	130.51	3	3	83200.1	58705.2	193694	169369	164578	167707	328748	213369	157699	152612	275356	166739
AT5G60790.1	ATGCN1, GCN1 - ABC transporter family protein	0.0722292	1.75805	114.42	3	3	3468.75	6467.62	25760.7	31101	42330	41698.3	28698.9	40974.6	46387.6	47641.4	56430.9	45027.2
AT2G01720.1	Ribophorin I	0.0723033	1.50152	96.7	2	2	68351.7	65941.8	116491	120285	161836	151284	103680	56001.9	87602	77537.8	71982	58861.1
AT1G29900.1	CARB - carbamoyl phosphate synthetase B	0.0723957	1.72903	56.96	2	2	26261.7	23449.3	33334.5	36372.3	24378.4	19001.3	28215	53662.1	28629.4	93366.5	25915.3	51692.9
AT5G20890.1	TCP-1/cpn60 chaperonin family protein	0.0724549	1.5113	203.61	4	4	27481.4	30446.2	63212.8	95554.6	76287.3	110286	91762.6	103899	90466	68011.3	129801	125520
AT4G23850.1	LACS4 - AMP-dependent synthetase and ligase family protein	0.072644	1.57174	704.67	10	10	135873	128722	209507	259321	365352	335616	178047	170766	122401	149727	158406	133264
AT5G09400.1	KUP7 - K+ uptake permease 7	0.0732698	2.08444	24.04	1	1	170487	112461	111053	84127.2	77102	67700.1	46435.7	61563.9	56933.7	93033.5	2924.05	37956.3
AT5G03900.2	Iron-sulphur cluster biosynthesis family protein	0.0733594	1.5122	37.32	1	1	31976.3	69229.5	60175.3	75073	62518.9	41006	46354.7	59616.9	24096.9	19497.2	29424.4	45834.2
AT1G08980.1	ATAMI1, AMI1, ATTOC64-I, TOC64-I - amidase 1	0.073532	4.13939	21.03	1	1	21085.7	21303.1	4155.99	1902.55	2278.72	3333.14	2972.61	2191.03	3118.78	2537.11	342.317	1897.86
AT3G44785.1	Zinc finger C-x8-C-x5-C-x3-H type family protein	0.0735878	2.63482	26.88	1	1	158.311	130.475	6182.99	3354.27	3327.32	1102.19	9116.28	8142.2	1679	1949.96	4724.47	11948.9
AT1G55860.1	UPL1 - ubiquitin-protein ligase 1	0.0736145	1.60858	1416.26	25	15	2.26997e+06	2.35466e+06	1.12854e+06	856412	1.14266e+06	1.07258e+06	1.0417e+06	571292	1.25926e+06	1.23658e+06	739021	638252
AT5G27270.1	EMB976 - Tetratricopeptide repeat (TPR)-like superfamily protein	0.0736723	1.61662	20.82	1	1	48527.1	84289.7	82833.7	117702	54418.8	33166.7	29192.6	52590.9	51330.5	40376	48794.4	38096.5
AT5G41600.1	BTI3, RTNLB4 - VIRB2-interacting protein 3	0.0738174	1.97353	101.57	1	1	116186	109614	82327.7	31164.1	55558.1	44879.3	36920.1	20957.9	83245.7	43004.3	6191.18	32495
AT3G08530.1	Clathrin, heavy chain	0.0741382	1.40335	4993.98	74	18	823728	850823	1.43597e+06	1.26236e+06	1.90893e+06	1.639e+06	1.05583e+06	867227	983607	1.05696e+06	900530	780058
AT4G38600.1;AT4G38600.2	KAK, UPL3 - HEAT repeat ;HECT-domain (ubiquitin-transferase)	0.0741994	2.1924	310.93	8	8	594196	509369	153316	111349	156230	194816	119645	101820	190918	174287	99502.5	98027.4
AT5G14740.2;AT5G14740.1;AT5G14740.3;AT5G14740.5	CA2, CA18, BETA CA2 - carbonic anhydrase 2	0.0742234	1.17028	2534.2	33	16	3.66155e+06	3.85832e+06	5.7606e+06	5.24936e+06	5.06298e+06	4.49596e+06	5.83537e+06	5.84112e+06	4.85789e+06	5.03684e+06	5.12228e+06	6.17833e+06
AT5G19855.1	Chaperonin-like RbcX protein	0.0743418	1.26834	131.43	3	2	186073	160516	151600	137426	181445	99420	159679	110929	117573	122200	98369	113833
AT4G02510.1	TOC159, TOC86, PPI2, TOC160, ATTOC159 - translocon at the outer envelope membrane of chloroplasts 159	0.0746758	2.61448	3762.25	49	45	6.52882e+07	6.47176e+07	1.44479e+07	1.21767e+07	1.52423e+07	1.26089e+07	8.47247e+06	7.9393e+06	1.83701e+07	2.00576e+07	8.07005e+06	7.65191e+06
AT5G08580.1	Calcium-binding EF hand family protein	0.0747542	1.78565	54.67	1	1	11995	25339	7700.59	8422.99	13344	7876.75	6566.13	2241.17	15197.2	9196.16	5506.68	3114.15
AT5G47190.1	Ribosomal protein L19 family protein	0.0755759	1.3867	151.62	4	2	56038.7	62902.4	107936	67876.6	29377.5	39162.3	61034.2	75114.9	99816	99880.6	79886.6	88045.1
AT4G30890.1	UBP24 - ubiquitin-specific protease 24	0.0755819	1.54955	164.62	2	2	12644.4	13960.1	23533.9	23078.2	20013.9	40031.4	33708.7	16309.4	38288.4	29142.4	50193.8	38852.6
AT1G66070.1	Translation initiation factor eIF3 subunit	0.0757326	1.73474	205.58	4	4	489540	544016	264538	179226	261810	246259	52875.6	124219	325930	416154	131826	93480.1
AT2G17870.1	ATCSP3, CSP3 - cold shock domain protein 3	0.075948	1.35124	140.75	4	4	26226.6	21217.6	54524	49213.2	45291.9	74373.1	57364.3	65266.8	56893.3	67065.4	61905.6	57481.7
AT3G29400.1	ATEXO70E1, EXO70E1 - exocyst subunit exo70 family protein E1	0.076008	5.23325	89.81	1	1	203.868	5199.23	944.614	4148.7	2130.9	1412.25	1012.75	0	487.057	907.469	99.879	175.608
AT5G23680.1;AT3G48800.1	Sterile alpha motif (SAM) domain-containing protein	0.0760548	2.16562	122.01	2	2	86676.8	101321	30680.5	29087.2	40295.3	17587.6	12194.1	8183.27	39547.8	47764.2	17130.7	16316.7
AT5G66540.1	unknown protein	0.0761237	7.22731	39.33	1	1	12480.1	16426.7	1139.8	3309.74	145.111	1065.56	42.4563	0	2336.42	2011.81	250.967	141.18
AT1G71400.1	AtRLP12, RLP12 - receptor like protein 12	0.0768858	1.5179	51.4	2	1	62717.6	117284	121169	94756.5	98226.6	49488.9	47308.7	30710.3	51236.1	95535	78731.5	54631.6
AT1G62780.1	unknown protein	0.0770441	1.254	875.27	15	14	974573	1.01383e+06	1.78733e+06	1.6782e+06	1.57687e+06	1.22849e+06	1.90083e+06	2.13145e+06	1.63494e+06	1.3624e+06	1.61623e+06	1.71131e+06
AT1G07990.1	SIT4 phosphatase-associated family protein	0.077392	2.26638	1035.74	18	17	2.53155e+06	2.85525e+06	743969	539572	718998	765064	391952	431128	864638	1.04895e+06	433285	428028
AT4G25710.1	Galactose oxidase/kelch repeat superfamily protein	0.0781385	1.63571	20.14	1	1	5121.15	4858.36	23145.1	21132.2	27499.2	47086.8	41364.7	37201.5	30440.2	23768.4	45872.7	32102.5
AT3G16350.1	Homeodomain-like superfamily protein	0.078231	1.26945	21.85	1	1	84452.6	71868	90685.6	72367.3	77852.2	64204.5	77496.5	53175.4	61037.8	86146.7	49747.2	35885
AT4G27440.1	PORB - protochlorophyllide oxidoreductase B	0.0788166	1.48103	1773.81	27	15	982425	1.01836e+06	2.92893e+06	3.08763e+06	2.95939e+06	2.8557e+06	3.73585e+06	3.53173e+06	2.71367e+06	2.3718e+06	4.40055e+06	3.73263e+06
AT1G69460.1	emp24/gp25L/p24 family/GOLD family protein	0.0788415	2.01077	26.05	1	1	3426.94	7573.91	10226.3	6536.97	4909.7	10122.2	3782.05	3713.94	3030.62	5566.63	333.681	4856.54
AT5G16620.1	PDE120, TIC40, ATTIC40 - hydroxyproline-rich glycoprotein family protein	0.0788862	2.02399	69.88	2	2	56116.8	68060.2	14173.8	24196.1	23929.4	17600.8	6970.53	8752.78	29775.4	36712.1	9841.12	8777.16
AT3G55200.1	Cleavage and polyadenylation specificity factor (CPSF) A subunit protein	0.0793108	1.46815	109.46	2	2	7119.99	7113.12	13939.2	23199.8	20144	27799.1	26219.2	16054	29419	24737.8	23946.3	25433.3
AT4G18810.1	NAD(P)-binding Rossmann-fold superfamily protein	0.0793597	1.77647	24.65	1	1	1527.05	1370.34	7671.05	6057.26	5279.88	2474.35	3980.84	10729.6	5121.64	4510.21	6998.42	11969.5
AT4G31080.2	Protein of unknown function (DUF2296)	0.0806873	1.59547	115.4	3	3	209474	155713	75015	73862.6	94262.6	86295.9	48682.9	75409.6	80059.6	119440	64101.9	47676.3
AT1G10580.1	Transducin/WD40 repeat-like superfamily protein	0.0808162	2.61311	176.81	3	3	202801	229805	58470.7	44358.9	39770.3	37753	17609.7	24269.4	64951.1	76388.8	27130.4	24221
AT3G02090.1;AT3G02090.2	MPPBETA - Insulinase (Peptidase family M16) protein	0.081072	1.40718	1108.93	16	16	587553	586452	1.40772e+06	1.40963e+06	1.15284e+06	1.0309e+06	1.65195e+06	1.33724e+06	1.11344e+06	992503	1.8507e+06	1.74362e+06
AT3G17390.1;AT2G36880.1	MTO3, SAMS3, MAT4 - S-adenosylmethionine synthetase family protein	0.0811715	1.17318	635.79	9	7	1.32353e+06	1.17135e+06	1.27034e+06	1.81005e+06	1.40316e+06	1.58212e+06	1.07755e+06	1.33387e+06	1.08467e+06	1.23231e+06	1.42678e+06	1.1417e+06
ATCG00330.1	RPS14 - chloroplast ribosomal protein S14	0.0812886	1.33462	68.86	2	2	108337	120634	69135	149354	85492.6	85776.8	144482	198099	97282.4	140035	137374	108497
AT1G56070.1;AT3G12915.1	LOS1 - Ribosomal protein S5/Elongation factor G/III/V family protein	0.0814806	1.38684	1103.89	19	17	457620	461752	1.31769e+06	973230	1.0891e+06	1.11494e+06	1.28073e+06	1.25906e+06	1.11106e+06	977652	1.6642e+06	1.21609e+06
AT5G28060.1;AT3G04920.1	Ribosomal protein S24e family protein	0.0816172	2.10347	66.56	2	2	17821.5	46067.5	28364.8	20126.3	23229.7	13410.1	713.791	17784.4	19845.2	14352.5	7189.21	10959.7
AT4G14070.1	AAE15 - acyl-activating enzyme 15	0.0819733	1.4902	152.54	3	2	21719.1	42294.7	36067.8	32009.4	54992.7	44736.2	11532.2	33296.4	31530.6	36903.3	23918.5	18382
AT3G09790.1	UBQ8 - ubiquitin 8	0.0819819	1.52149	77.72	2	1	26848.1	40892.2	40349.9	121499	60436.4	213808	134010	91110.1	122652	85509.5	165654	167642
AT1G06690.1	NAD(P)-linked oxidoreductase superfamily protein	0.0820997	1.8589	61.8	2	2	1464.92	795.706	4033.24	6742.65	11163.6	21105.9	6404.77	7887.36	20584.7	13114.9	22847.6	13379.9
AT1G76450.1	Photosystem II reaction center PsbP family protein	0.0830891	1.45536	94.78	3	3	17568.9	17617.5	33696.8	47866.1	50074.5	47934	51633	50793.7	50902	32181.6	54682.8	72356.2
AT1G02780.1	emb2386 - Ribosomal protein L19e family protein	0.0833707	2.66264	121.32	1	1	34955.2	29489.2	10502.1	5046.85	4176.09	6270.85	3480.96	1939.88	10912	14979.7	1147.63	1506.24
AT2G40300.1	ATFER4, FER4 - ferritin 4	0.0837282	1.27909	255.69	6	5	217366	234967	143829	198632	222415	155502	105560	115324	185030	154604	202055	154258
ATCG00470.1	ATPE - ATP synthase epsilon chain	0.0839359	1.68017	979.59	12	11	687247	831094	2.67516e+06	2.63138e+06	2.46012e+06	2.42074e+06	4.4682e+06	1.73857e+06	3.01174e+06	2.02599e+06	4.68438e+06	3.73882e+06
AT2G47710.1	Adenine nucleotide alpha hydrolases-like superfamily protein	0.0841246	1.53298	209.81	4	4	199524	234165	252529	333970	236692	232072	342223	486016	186679	285641	650208	331762
AT1G12800.1	Nucleic acid-binding, OB-fold-like protein	0.0844787	1.32459	508.48	11	11	137671	164587	329100	350394	335197	344794	364831	307281	382649	344583	427100	374676
AT4G14385.2	unknown protein	0.0847161	1.48707	25.27	1	1	32381.7	71479.4	163829	51765.7	95122.8	71511.4	106414	157815	68493.1	124463	148900	116765
AT4G23210.1	CRK13 - cysteine-rich RLK (RECEPTOR-like protein kinase) 13	0.0847679	1.55187	33.26	1	1	29341.8	32153.6	21580.3	51499.3	28669.2	54776.7	27272.3	9920.92	24985.7	14956.7	36824.9	26528.8
AT2G32780.1	UBP1, ATUBP1 - ubiquitin-specific protease 1	0.0848423	1.82521	21.12	1	1	16008.9	20340.7	112611	123226	81777.3	98659.9	188497	129947	79868.6	67540.1	180346	179936
AT1G79090.1	unknown protein	0.0851459	1.67098	151.89	3	2	542233	495683	245526	175843	164345	290753	168102	172696	243644	212238	204458	144531
AT3G53110.1	LOS4 - P-loop containing nucleoside triphosphate hydrolases superfamily protein	0.0853091	1.60776	397.77	7	7	940115	992508	511603	338637	471548	437169	338703	306155	484597	684519	261876	220254
AT5G13630.1;AT5G13630.2	GUN5, CCH, CHLH, CCH1, ABAR - magnesium-chelatase subunit chlH, chloroplast, putative / Mg-protoporphyrin IX chelatase, putative (CHLH)	0.0859494	1.43868	697.03	17	16	209370	204614	564365	648627	635501	828615	820582	641265	725836	625056	919605	714746
AT3G19380.1	PUB25 - plant U-box 25	0.0860693	3.71009	21.64	1	1	79560.7	49433.2	12920.8	6127.58	6810.15	11303.2	8442.69	6346.42	10871.9	8201.05	4012.24	6910.49
AT3G43590.1	zinc knuckle (CCHC-type) family protein	0.0862254	1.90861	79.86	1	1	12180.7	10667.7	3345.37	3508.75	4555.71	3214.52	2762.25	2324.54	5599.74	2844.58	3222.95	2879.42
AT2G45290.1	Transketolase	0.0863246	2.22638	545.99	11	1	13831.8	15978.9	4284.95	9772.84	22840.6	40172.1	24174.9	34137.2	26421.5	10527.6	80853.8	61842.6
AT4G22320.1;AT4G22320.2	unknown protein	0.0864047	2.46487	221.93	4	4	406023	385550	85541	91988.1	91602.4	75830.1	89140.4	79225.3	73792.9	90894.1	81969.1	46072
AT4G34920.1;AT4G34930.1	PLC-like phosphodiesterases superfamily protein	0.0864866	1.21877	432.65	11	11	578044	471590	677716	788538	748602	1.00607e+06	769773	940861	894451	733800	965079	900850
AT4G36690.2;AT4G36690.3	ATU2AF65A - U2 snRNP auxilliary factor, large subunit, splicing factor	0.0865506	2.65414	141.87	2	2	1.44564e+06	1.33028e+06	353478	197965	307753	267511	128855	109068	424249	458483	187675	162060
AT1G27130.1	ATGSTU13, GST12, GSTU13 - glutathione S-transferase tau 13	0.0867545	2.00421	45.53	1	1	6104.76	2328.51	14746.7	10211.1	10736	6007.42	1617.41	6881.9	3412.35	5683.07	2810.01	4609.84
AT4G22670.1	AtHip1, HIP1, TPR11 - HSP70-interacting protein 1	0.0871049	1.89546	4318.77	48	46	2.19463e+08	2.11677e+08	7.66306e+07	5.73046e+07	7.71229e+07	6.7506e+07	5.75457e+07	4.65787e+07	9.1063e+07	8.86932e+07	4.75267e+07	4.30167e+07
AT5G48960.1	HAD-superfamily hydrolase, subfamily IG, 5'-nucleotidase	0.0878252	1.36595	391.3	8	8	94654.4	144172	230465	319681	211503	283808	314879	324972	279978	217254	356353	260834
AT4G25890.1	60S acidic ribosomal protein family	0.0879301	1.5179	171.34	3	2	109038	96408.2	61032.6	47258.4	45249.9	52010.9	26512.1	47742.3	54804.7	76821.1	31220.4	33666.8
AT3G49920.1	VDAC5, ATVDAC5 - voltage dependent anion channel 5	0.0880314	3.15991	22.4	1	1	8737.67	11302.2	9878.94	8822.18	5224.82	522.032	480.003	3936.99	1032.61	4272.87	180.203	4176.16
AT5G50920.1	CLPC, ATHSP93-V, HSP93-V, DCA1, CLPC1 - CLPC homologue 1	0.0884248	1.33566	5319.69	83	30	1.75684e+06	1.56402e+06	4.48959e+06	3.71049e+06	3.0285e+06	2.81355e+06	4.63215e+06	4.38217e+06	3.09097e+06	3.11192e+06	3.87169e+06	4.10216e+06
AT1G66200.1;AT1G66200.2;AT1G66200.3	ATGSR2, GSR2, GLN1;2 - glutamine synthase clone F11	0.0884498	1.56438	671.51	11	2	72008.7	88132.7	496263	292423	383532	334501	576481	347486	449393	304350	488930	440965
AT1G62380.1	ACO2, ATACO2 - ACC oxidase 2	0.0888932	1.64987	36.51	1	1	1648.88	534.721	4185.62	4463.68	5863.75	8918.2	6913.72	5411.1	8902.79	5957.78	9102.6	5973.11
AT3G10800.1	BZIP28 - Basic-leucine zipper (bZIP) transcription factor family protein	0.0890312	3.32566	23.77	1	1	160050	158295	29928.9	28717.8	16850.7	20265.6	8199.07	14828	27410.4	43031.5	20195	10855.3
AT1G53850.1	PAE1, ATPAE1 - 20S proteasome alpha subunit E1	0.0891326	2.25231	222.51	4	1	1364.33	3341.06	7475.35	13341.9	14448.9	10522.6	20629	14008.1	13664.6	4324.92	28205.3	32896.6
AT1G50480.1	THFS - 10-formyltetrahydrofolate synthetase	0.0898398	1.49843	314.84	7	7	21221	23235.2	88576.3	90322.8	109790	83820.5	125397	99512.3	87019	85318.1	116192	111356
AT5G05230.1	RING/U-box superfamily protein	0.089882	2.58893	69.44	1	1	60264.9	57290.8	11541.8	14079.4	15337.4	8502.56	11244.4	7513.82	12637.6	21070.9	5177.09	6868.28
AT5G03415.1	DPB, ATDPB - Transcription factor DP	0.0901623	3.06255	131.22	2	2	59975.4	53039.7	8754.86	7345.28	6520.03	15829.8	2293.14	6722.1	11820.7	21065.5	2160.47	5395.25
AT5G16290.1	VAT1 - VALINE-TOLERANT 1	0.0902592	1.44956	536.98	10	10	145988	153562	363139	548463	370032	307198	474906	515410	399599	270586	533581	543236
AT3G02360.1;AT5G41670.1	6-phosphogluconate dehydrogenase family protein	0.0904995	2.73766	46.34	1	1	263.008	891.789	4158.64	3278.47	4400.23	6070.44	6862.93	8280.12	2204.31	3633.21	24879.8	6326.49
AT2G32060.1	Ribosomal protein L7Ae/L30e/S12e/Gadd45 family protein	0.0907729	1.31808	105.15	2	2	78112.5	117724	150664	85726.4	99449.2	91055.4	78819.7	73385	96674.5	76630.5	46161.3	100782
AT1G69740.1	HEMB1 - Aldolase superfamily protein	0.0908171	1.35907	189.46	4	4	93545.3	75630.7	141598	72901.6	57735.6	67148.4	134137	63702.4	130272	124899	114194	123960
AT4G27000.1	ATRBP45C - RNA-binding (RRM/RBD/RNP motifs) family protein	0.0911287	1.4465	156.81	4	4	80658.3	101108	207184	177863	195713	152450	125496	205042	177572	236688	319425	259291
AT5G59290.2	UXS3, ATUXS3 - UDP-glucuronic acid decarboxylase 3	0.0911895	1.67752	65.08	1	1	5055.51	13284.6	62023.7	38852.2	31216.1	30952.1	47960.2	67046.2	26543.2	40516.7	63245.6	58964.3
AT3G13200.1	EMB2769 - Cwf15 / Cwc15 cell cycle control family protein	0.0914797	2.2642	268.49	5	5	948590	910905	296043	166517	189631	374962	212083	152459	348354	297213	118401	146397
AT5G18700.1	RUK, EMB3013 - Protein kinase family protein with ARM repeat domain	0.0916976	2.82713	51.51	2	1	16824.7	17168.3	6899.77	3769	2193.14	3733.62	2400.04	2139.82	4449.11	7659.78	88.0011	1157.17
AT4G04210.1	PUX4 - plant UBX domain containing protein 4	0.0918652	2.46062	372.83	5	4	1.35343e+06	1.27551e+06	329921	326149	296578	207207	204729	239814	302003	453063	159985	180180
AT1G03860.1;AT4G28510.1	ATPHB2, PHB2 - prohibitin 2	0.0920002	1.50388	278.4	4	3	38795	31835.3	109188	119319	76782.3	88079.6	128213	131696	81348.6	69624.3	137610	149306
AT1G64930.1	CYP89A7 - cytochrome P450, family 87, subfamily A, polypeptide 7	0.0921991	5.79473	23.53	1	1	31187.7	24645.1	735.55	3125.17	3686.7	4581.66	1653.08	2232.21	1762.89	2809.23	831.206	2439.61
AT5G39570.1	unknown protein	0.092238	2.42131	1639.96	22	22	6.28097e+07	5.46453e+07	1.78287e+07	9.40285e+06	1.24347e+07	1.58198e+07	1.00786e+07	8.91134e+06	2.11042e+07	1.72242e+07	4.44755e+06	9.65861e+06
AT2G38440.1	ITB1, SCAR2, DIS3, WAVE4, ATSCAR2 - SCAR homolog 2	0.0922767	2.07382	237.12	6	5	176521	149536	49931.4	37600.6	44695.5	69985.5	30144.1	41170.2	61193.6	76162.4	12198.5	33863.7
AT5G47490.1	RGPR-related	0.0923116	7.57619	33.54	1	1	6097.39	11470.4	73.7103	1649.51	1935.4	1300.07	816.548	420.093	620.27	876.019	69.2149	171.179
AT2G19940.1	oxidoreductases, acting on the aldehyde or oxo group of donors, NAD or NADP as acceptor;copper ion binding	0.0925558	1.47316	128.46	2	2	13337.4	14086.5	59545.4	40814.5	43514.5	30144.9	48122.7	61257.5	35154.3	36532.4	62257.4	53433.6
AT1G78110.1	unknown protein	0.0929429	2.67942	24.94	1	1	37498.4	38968.9	4244.96	5206.53	12895.7	11775.1	3051.19	3486.8	16662	12871.5	3107.71	2094.53
AT5G43830.1	Aluminium induced protein with YGL and LRDR motifs	0.0931813	1.63989	83.79	2	2	1357.91	2524.5	13810.5	13075.1	17972.9	26762.4	20099.5	18876.6	19886.1	19245.4	28342.3	17367.2
AT5G62390.1	ATBAG7, BAG7 - BCL-2-associated athanogene 7	0.0932383	1.35961	600.14	12	12	855016	754376	431189	425379	423168	442790	376588	336770	480999	476205	412771	367308
AT1G25490.1	RCN1, REGA, ATB BETA BETA, EER1 - ARM repeat superfamily protein	0.0935198	1.62451	363.84	8	5	71340.8	61095.9	173550	152254	200934	154863	98450.4	81652.9	85850.8	88049.6	92576	54517.2
AT5G67030.1;AT5G67030.2	ABA1, LOS6, NPQ2, ATABA1, ZEP, IBS3, ATZEP - zeaxanthin epoxidase (ZEP) (ABA1)	0.0936184	1.42995	246.74	6	6	20698.2	26871.7	80549.4	65876.9	80443.2	94774.9	81817.8	106554	76899.6	93078.6	77125.1	92481.1
AT3G08510.1;AT2G40116.1;AT3G08510.3;AT3G55940.1;AT4G38530.1	ATPLC2, PLC2 - phospholipase C 2	0.0940589	1.60595	823.73	15	14	3.69493e+06	3.21722e+06	1.21228e+06	1.39323e+06	1.7777e+06	1.31467e+06	1.08863e+06	1.15779e+06	1.72415e+06	1.39914e+06	1.27985e+06	1.20253e+06
AT3G46970.1	ATPHS2, PHS2 - alpha-glucan phosphorylase 2	0.0941526	1.43032	655.28	12	12	185711	224079	726457	583457	700702	636910	761197	817445	591196	601146	891925	710024
AT2G26670.1;AT2G26670.2	HY1, ATHO1, HO1, TED4, GUN2, HY6 - Plant haem oxygenase (decyclizing) family protein	0.0943223	1.64409	39.67	1	1	3647.08	5116.33	13947.1	13379.1	18695.8	23245.3	21868.8	12474.4	24067.1	12613.4	32518.2	24747.6
AT4G32260.1	ATPase, F0 complex, subunit B/B', bacterial/chloroplast	0.0943975	1.33738	141.98	3	3	80146.4	113062	200838	156875	155688	103456	202493	212182	132448	169343	233833	133062
AT4G09520.1	Cofactor-independent phosphoglycerate mutase	0.0944117	1.79493	33	1	1	3706.16	4839.78	40611.3	23543.5	24066.4	12093.3	65988.3	38886.7	20248.2	27789.3	24530.1	17954.3
AT4G21640.1	Subtilase family protein	0.0945374	1.50483	29.75	1	1	3900.05	4781.67	13132.3	23373.8	13907.7	22375	18018.9	21650.2	19670	14028.8	25970.1	23260.7
AT5G54600.1	Translation protein SH3-like family protein	0.0946421	5.8782	35.09	1	1	3958.27	2945.87	195.286	111.915	202.9	2314.75	348.797	0	762.031	172.987	371.282	0
AT2G05830.1;AT2G05830.2	NagB/RpiA/CoA transferase-like superfamily protein	0.0946651	1.52147	107.26	3	3	4889.14	7156.44	25721.1	39312.9	17382.6	21447	28917.5	36646	19783.1	25162.7	36863.3	28980.1
AT5G40580.3;AT3G27430.2;AT3G27430.3	PBB2 - 20S proteasome beta subunit PBB2	0.0947453	2.82856	54.69	2	1	1587.1	961.364	6721.69	3751.51	3031.18	8956.14	7615.05	6895.46	4567.68	2767.65	38163.2	10730.3
AT1G58290.1	HEMA1 - Glutamyl-tRNA reductase family protein	0.0948033	1.31697	173.97	4	2	42412.2	19481	12701.5	19719.8	17779.7	20593.1	24985.1	31778.9	30637.9	37136	21263.7	28943.4
AT3G61600.1;AT2G46260.1	ATPOB1, POB1 - POZ/BTB containin G-protein 1	0.0948499	1.34495	163.65	4	4	138108	126331	101269	73558.5	120793	90032.3	49667.4	54604.6	93781.2	139342	78924.4	67038.1
AT1G56450.1	PBG1 - 20S proteasome beta subunit G1	0.0949961	1.43367	95.22	2	2	23470.3	29950.2	142785	50669.8	52120.4	39388.1	82258.4	109365	48720.1	69621.5	95207.7	79959
AT2G41960.1	unknown protein	0.0952071	1.55749	25.52	1	1	88295.7	116685	106035	72674.9	229039	114433	44176.5	37007.5	106534	169386	54280.6	55495.8
AT3G20630.1	UBP14, TTN6, ATUBP14, PER1 - ubiquitin-specific protease 14	0.0957649	1.45956	456.05	9	9	75025	90490.5	294047	280750	317248	301307	323731	350660	254721	277472	412205	364564
AT5G40450.1	unknown protein	0.0960395	1.89163	12557.2	184	179	1.34398e+08	1.29617e+08	4.07715e+07	3.59139e+07	4.23497e+07	4.64268e+07	2.81885e+07	2.67782e+07	5.54306e+07	6.01296e+07	2.8765e+07	2.7749e+07
AT5G13450.1;AT5G13450.2	ATP5 - delta subunit of Mt ATP synthase	0.0960624	1.46441	317.35	9	9	205970	169857	682233	626754	470355	416749	820628	714505	435141	448519	737165	610373
AT1G34220.1	Regulator of Vps4 activity in the MVB pathway protein	0.0963577	2.13261	2309.42	35	35	1.78308e+07	1.61633e+07	4.14728e+06	4.06264e+06	4.49569e+06	4.87715e+06	2.64224e+06	3.34107e+06	6.02364e+06	6.08576e+06	2.9501e+06	3.14211e+06
AT5G41330.1	BTB/POZ domain with WD40/YVTN repeat-like protein	0.0965565	1.57932	213.1	5	5	24269	25275.4	82691.3	123149	116471	153428	178281	97977.6	131237	92155.7	186681	143259
AT4G18100.1	Ribosomal protein L32e	0.0967335	1.61995	69.47	1	1	37191.9	34030.6	30161	20676.5	18191.4	24175.7	16397.8	15256.5	28474.7	23400.9	2875.76	15095.5
AT5G23880.1	EMB1265, CPSF100, ESP5, ATCPSF100 - cleavage and polyadenylation specificity factor 100	0.0970165	1.66902	106.83	2	1	6490.95	3379.57	8032.63	26626.4	30082	19656.3	30128	19473.6	25011.4	12004.9	37727.2	32990
AT1G09130.1;AT1G09130.3	ATP-dependent caseinolytic (Clp) protease/crotonase family protein	0.0970573	1.41976	933.63	17	15	2.01046e+06	2.11663e+06	5.39548e+06	3.83106e+06	3.99257e+06	2.93161e+06	7.44766e+06	5.86422e+06	3.19105e+06	3.77843e+06	4.45024e+06	4.05803e+06
AT5G47040.1	LON2 - lon protease 2	0.0975389	2.50026	48.03	1	1	99.6286	282.151	4940.33	7189.88	3598.06	6561.08	11300.7	12286.9	3067.56	2339.29	13258.1	14431.1
AT4G25880.3;AT4G25880.1	APUM6, PUM6 - pumilio 6	0.0975842	1.76564	90.37	2	2	145523	76261.7	66296.7	32005.7	37431.2	65690.2	51235.4	24219.6	62818	43406.2	20866.9	37145.8
AT3G16240.1	DELTA-TIP, TIP2;1, DELTA-TIP1, AQP1, ATTIP2;1 - delta tonoplast integral protein	0.0979212	1.55744	468.22	5	5	92970	70737.5	367469	355732	332084	540000	616778	507737	429515	279495	466820	439174
AT2G19710.1	Regulator of Vps4 activity in the MVB pathway protein	0.0983091	2.05771	23.2	1	1	23214.5	17484.4	7906.58	4479.11	5856.47	5713.99	2483.24	2309.36	5459.09	4856.95	9617.8	6694.4
AT3G15000.1;AT1G53260.1	cobalt ion binding	0.0983502	1.20988	160.58	3	3	328785	316838	265208	290568	231281	217707	192934	213352	258137	233588	297511	168574
AT2G32260.1	ATCCT1, CCT1 - phosphorylcholine cytidylyltransferase	0.0989091	2.2045	121.25	3	3	699395	575382	155458	188101	132956	155376	99901.3	118744	234556	231634	91381.1	88680.8
AT1G71220.2	EBS1 - UDP-glucose:glycoprotein glucosyltransferases;transferases, transferring hexosyl groups;transferases, transferring glycosyl groups	0.0991548	1.52349	31.43	1	1	13342.5	39203.2	13773.6	13730.2	18106.6	18500.3	20162.7	13429.6	9290.04	9684.07	14488.5	9516.7
AT4G28550.1	Ypt/Rab-GAP domain of gyp1p superfamily protein	0.0994023	2.33678	26.08	1	1	78920	100524	141722	206653	156457	113896	113325	542572	126859	111980	410852	559567
AT4G00100.1;AT3G60770.1	ATRPS13A, RPS13, PFL2, RPS13A - ribosomal protein S13A	0.0997944	1.48225	135.8	4	4	80327.2	74838.6	70627.4	45891.8	38469.1	31475.3	36268.2	28257.4	50750.2	57489.2	25219.4	32495.7
AT1G12850.1	Phosphoglycerate mutase family protein	0.100757	4.15985	77.12	2	2	52466	71024.1	4787.89	6432.46	8458.11	4892.28	1183.29	5288.72	5888.35	17076.6	2640.03	3515.85
AT3G51880.1;AT3G51880.2	HMGB1, NFD1 - high mobility group B1	0.100788	2.22911	110.6	1	1	45241.1	90922.1	22557	23818.3	17834.8	11615.9	7457.7	6399.69	28008.2	18744.6	18921.1	15569.3
AT1G23190.1	PGM3 - Phosphoglucomutase/phosphomannomutase family protein	0.101013	1.48274	153.47	4	2	8517.23	7281.48	23220	35781.3	36090.5	53614.2	47329.1	35478.6	39073.8	30133.7	47063.8	44838.2
AT2G34820.1	basic helix-loop-helix (bHLH) DNA-binding superfamily protein	0.101322	4.14277	20.28	1	1	895.981	0	1252.26	846.633	1254.46	2051.74	3093.37	9545.62	1518.89	2017.42	4961.4	4967.25
AT5G03040.1	iqd2 - IQ-domain 2	0.101513	1.29508	192.18	5	4	69986.4	86805.8	88847.4	105562	70778	136349	144052	138181	101837	109591	150350	79069.9
AT4G32160.1	Phox (PX) domain-containing protein	0.10156	1.39901	47.65	2	1	8465.15	7196.28	7672.53	6254.64	5755.95	10000.2	6883.12	4845.39	1887.19	4027.07	10711	4058.32
AT3G61130.1	GAUT1, LGT1 - galacturonosyltransferase 1	0.101648	4.10779	21.48	1	1	46726.1	41967.8	6833.06	2272.09	5050.48	8534.41	2568.13	3232.23	9208.24	6624.67	4701.09	780.912
AT5G64050.1	ATERS, OVA3, ERS - glutamate tRNA synthetase	0.10168	1.93449	47.58	1	1	3211.65	830.304	8249.89	11003.2	10405.4	5459.18	8640.77	4974.98	8475	17421.3	22013.4	14228.7
AT1G26890.1	FBD, F-box and Leucine Rich Repeat domains containing protein	0.101967	1.35228	23.76	1	1	237834	206419	387894	299473	263071	161283	333913	555894	264252	351309	347618	251118
AT3G23900.1	RNA recognition motif (RRM)-containing protein	0.102025	2.52609	244.99	5	5	700918	634334	126084	111938	144424	145803	83981.9	59658.1	199820	232940	89831.8	71469.8
AT1G14650.1;AT1G14640.1	SWAP (Suppressor-of-White-APricot)/surp domain-containing protein / ubiquitin family protein	0.102279	1.46673	409.23	11	9	637862	616950	297939	279838	352291	271859	270876	264290	335003	383898	197036	223879
AT3G59400.1	GUN4 - enzyme binding;tetrapyrrole binding	0.102766	1.30471	125.75	3	3	33525.9	46862.9	94735.5	51030.4	74758	50184.6	100071	66469.4	92594.7	65083.2	62636.2	71226
AT2G12875.1	unknown protein; Has 30201 Blast hits to 17322 proteins in 780 species: Archae - 12; Bacteria - 1396; Metazoa - 17338; Fungi - 3422; Plants - 5037; Viruses - 0; Other Eukaryotes - 2996 (source: NCBI BLink).	0.102841	1.49374	21.23	1	1	118164	102172	178761	144002	186522	216707	126034	79388.6	143335	151640	30909.6	102220
AT4G13670.1	PTAC5 - plastid transcriptionally active 5	0.103078	1.3969	193.94	5	5	106430	115995	160641	131972	96516.4	122275	177499	160825	113831	99807.6	240644	232480
AT1G18210.1	Calcium-binding EF-hand family protein	0.103285	1.58685	41.37	2	2	241041	391258	152203	116227	213617	151330	67386.8	113790	221671	232026	81031.9	81697
AT4G24830.1;AT4G24830.2	arginosuccinate synthase family	0.103493	1.41067	217.58	5	5	25199.5	26832.6	75284.3	64410.4	69606.8	120509	90899.8	80577.4	127005	79546.7	87071.7	73552.3
AT5G36230.1	ARM repeat superfamily protein	0.103615	1.54361	44.22	2	2	12398.3	7920.29	5936.17	3919.7	7958.15	11981	5775.78	3145.35	7901.44	7080.22	4782.07	3780.35
AT4G23190.1	CRK11, AT-RLK3 - cysteine-rich RLK (RECEPTOR-like protein kinase) 11	0.103666	3.33553	26.51	1	1	70393.1	57754.7	14045.9	4920.68	7951.91	15957.9	7772.32	6373.35	11282.3	16211.9	3334.77	6298.83
AT3G12775.1	ubiquitin-conjugating enzyme family protein	0.103722	114.584	21.43	1	1	22628.4	29050.6	1838.99	0	157.603	0	0	0	0	449.309	19.1281	0
AT3G51250.1	Senescence/dehydration-associated protein-related	0.104095	4.10783	155.88	2	2	23000.7	62959.7	2826.33	5657.25	3912.5	7737.29	1991.88	657.297	9558.32	7109.38	2461.81	4048.52
AT4G23630.1	BTI1, RTNLB1 - VIRB2-interacting protein 1	0.104136	2.82197	188.33	3	3	5.86336e+06	6.07993e+06	1.17932e+06	1.08726e+06	895977	918925	636401	696243	1.2842e+06	1.69367e+06	722028	646046
AT1G50570.1	Calcium-dependent lipid-binding (CaLB domain) family protein	0.104209	1.78565	564.44	10	10	2.6086e+06	2.61143e+06	690986	949779	889577	1.11964e+06	973807	663751	1.12025e+06	1.10563e+06	544238	559709
AT4G39980.1	DHS1 - 3-deoxy-D-arabino-heptulosonate 7-phosphate synthase 1	0.104404	1.45062	293.26	5	5	200298	231959	532743	407044	464630	316572	232794	368283	183660	196953	275400	227274
AT1G22780.1	PFL, RPS18A, PFL1 - Ribosomal protein S13/S18 family	0.104744	1.20385	161.75	3	3	75794.1	69022.6	86366	96223.2	80041.6	60081.9	56887.9	47272.2	74251.4	57737.8	81217.5	70995.3
AT4G34490.1	ATCAP1, CAP 1, CAP1 - cyclase associated protein 1	0.105017	1.22521	222.59	5	5	72441.5	81908.3	107583	132282	113078	102089	93888	148861	116099	106453	138758	142561
AT1G66680.1	AR401 - S-adenosyl-L-methionine-dependent methyltransferases superfamily protein	0.105364	1.68695	98.9	2	2	317045	280138	139422	83327.5	113928	120201	84793.1	75596	113858	151715	109342	89529.4
AT2G20950.1;AT2G20950.3	Arabidopsis phospholipase-like protein (PEARLI 4) family	0.106179	2.85422	63.2	1	1	51561.2	57255.5	6875.79	9316.43	6729.82	15705.5	4456.42	7843.6	11623.4	20938.8	3809.85	2986.17
AT4G08580.1	microfibrillar-associated protein-related	0.1062	4.21926	179.15	3	3	110195	111913	8191.1	14728.5	4757.19	11723	1588.95	4414.85	22838.3	27580.5	419.059	5137.81
AT4G02780.1	GA1, ABC33, ATCPS1, CPS, CPS1 - Terpenoid cyclases/Protein prenyltransferases superfamily protein	0.106309	1.67849	22.98	1	1	2192.46	2593	7951.54	7573.19	10127.8	18942.5	20514.2	18299.6	7300.16	7655.51	18528.6	10586.7
AT4G23040.1	Ubiquitin-like superfamily protein	0.10679	1.79473	1296.89	21	20	6.17113e+06	6.33578e+06	2.11146e+06	1.87442e+06	2.32909e+06	1.93828e+06	1.80573e+06	1.5074e+06	2.60705e+06	2.87949e+06	1.4392e+06	1.32844e+06
AT4G14615.1	unknown protein	0.106809	2.66296	21.24	1	1	203.311	365.639	19394.1	11704.4	16714.6	24701.8	21650.7	45236	40004.5	51173	3433.59	33121
AT4G11740.1	SAY1 - Ubiquitin-like superfamily protein	0.106887	2.01144	2987.04	45	44	5.07027e+07	5.05924e+07	1.40111e+07	1.27797e+07	1.44955e+07	1.4017e+07	1.13898e+07	1.08921e+07	1.71781e+07	2.11226e+07	8.90353e+06	8.36753e+06
AT5G06160.1	ATO - splicing factor-related	0.106958	1.41154	798.58	15	15	3.98243e+06	3.56857e+06	2.3305e+06	1.77171e+06	1.74892e+06	1.89506e+06	1.62847e+06	1.47627e+06	2.0777e+06	2.4652e+06	1.82425e+06	1.36533e+06
AT3G26400.1	EIF4B1 - eukaryotic translation initiation factor 4B1	0.107037	2.62916	704.94	12	8	541662	467746	92495.9	87426.2	84472.4	116191	75435.5	55175.1	133411	127147	76096.7	61419.5
AT3G04930.1;AT5G28040.1	DNA-binding storekeeper protein-related transcriptional regulator	0.107059	1.89673	145.29	3	3	310027	268975	88283.4	92957.6	70621	104494	61757.9	72721.7	122945	118600	54852.8	62266
AT4G18600.1	WAVE5, ATSCAR-LIKE, SCARL - SCAR family protein	0.107238	1.7168	42.81	1	1	1623.03	2203	791.705	541.175	1435.24	753.733	662.194	393.506	1501.87	926.625	377.973	417.836
AT3G57890.1;AT3G57890.2	Tubulin binding cofactor C domain-containing protein	0.10766	1.18631	846.1	15	14	694363	675986	1.13605e+06	883397	970787	819403	659402	649668	710152	758320	784414	804530
AT1G78476.1	unknown protein.	0.107976	2.35146	20.9	1	1	114019	103055	24735.2	19808.6	21254.8	32107.7	10683.6	15793.6	31432.5	36800.3	23595.9	15645.1
AT5G26742.3	emb1138 - DEAD box RNA helicase (RH3)	0.108052	1.38459	99.82	2	2	12607.6	8984.9	17572.3	36863.1	25745.2	13648	28349.9	24869.6	25493.4	16532.1	35493.1	29072.7
AT3G58610.1	ketol-acid reductoisomerase	0.108284	1.38207	504.1	8	8	87472.8	77925.9	265927	210080	209924	227539	235388	258185	166506	249297	295742	285956
AT5G47520.1;AT2G31680.1	AtRABA5a, RABA5a - RAB GTPase homolog A5A	0.108307	1.83902	111.39	2	1	172657	151342	47222	58160.9	78735.6	43708.5	83984.8	47251.9	51628.5	61473.8	20736.5	34989.2
AT5G13210.1	Uncharacterised conserved protein UCP015417, vWA	0.108345	5.314	52.34	1	1	25209.9	18437.5	1267.75	3335.62	1610.04	1643.88	1131.33	400.599	4180.23	3716.73	0	263.375
AT3G61320.1	Bestrophin-like protein	0.108368	8.53359	25.04	1	1	21219.5	30612.4	656.36	3203.07	1099.76	756.839	1305.82	2783.55	767.246	1437.18	401.748	48.1457
AT4G26750.1	hydroxyproline-rich glycoprotein family protein	0.108519	1.40614	34.93	1	1	9164.08	21305.7	37305.5	30598.4	26661.8	27401.8	38354.1	50756.8	27094.6	27235.8	30700.1	40207.2
AT4G20150.1	unknown protein	0.108851	1.60462	55.18	1	1	561.839	581.73	5486.26	4661.96	3573.43	6162.51	4641.27	5759.7	4513.07	3994.25	7226.7	7606.55
AT5G66730.1	C2H2-like zinc finger protein	0.109059	2.11319	32.58	1	1	8366.66	4418.58	1835.06	1153.55	1778.94	3665.57	1045.83	708.917	1778.01	2111.1	3507.61	889.473
AT2G18990.1;AT3G25580.1	TXND9 - thioredoxin domain-containing protein 9 homolog	0.109233	2.54189	108.97	2	2	37953.2	81508.3	16077.2	11809.7	12648.8	9068.84	5037.16	12475.2	14835.9	21169.4	4367.12	8627.11
ATCG00490.1;AT2G07732.1;ATMG00280.1	RBCL - ribulose-bisphosphate carboxylases	0.10978	1.22875	3249.61	42	42	3.70171e+07	3.37737e+07	7.19819e+07	5.49119e+07	6.36535e+07	5.43128e+07	6.26646e+07	6.97478e+07	5.01689e+07	6.36135e+07	7.18863e+07	6.97765e+07
AT5G41100.1;AT5G41100.2	unknown protein	0.109857	3.13376	34.73	1	1	5317.64	6195.17	4357.58	1903.87	2866.44	286.586	871.788	709.506	1813.39	1348.48	547.468	1387.39
AT1G20840.1	TMT1 - tonoplast monosaccharide transporter1	0.110612	2.86869	50.18	1	1	12756.7	26062.7	3198.13	1525.64	7896.97	3770.6	1823.61	516.142	4874.05	8447.04	696.25	2888.94
AT1G24560.1	unknown protein	0.110718	1.51561	80.85	2	2	34060	37056.6	72694.9	135667	85194.5	154153	185513	141746	108952	97860.2	177951	74316.7
AT1G20693.1;AT1G20696.1	HMGB2, HMG BETA 1, NFD2, NFD02 - high mobility group B2	0.11076	2.62086	146.8	2	2	280033	279963	63428.1	51074.5	41818.5	43996.2	26268	32099.6	94904.2	98643.9	12649.6	25535.6
AT2G31370.1	Basic-leucine zipper (bZIP) transcription factor family protein	0.111149	3.15229	658.65	10	8	1.67867e+06	1.60443e+06	186085	224393	231972	323935	95509	121770	355320	388217	247374	139876
AT2G43180.1;AT2G43180.2;AT2G43180.3	Phosphoenolpyruvate carboxylase family protein	0.111218	1.23349	566.86	8	8	527335	654985	1.19788e+06	1.01353e+06	971992	808904	1.38704e+06	983742	978505	955241	1.02689e+06	1.05143e+06
AT5G08280.1	HEMC - hydroxymethylbilane synthase	0.111293	1.2468	564.88	10	10	2.3847e+06	2.04826e+06	2.08191e+06	1.65657e+06	2.0876e+06	1.61555e+06	1.59828e+06	3.056e+06	2.16419e+06	2.93083e+06	2.81037e+06	2.24554e+06
AT2G38270.1	CXIP2, ATGRX2 - CAX-interacting protein 2	0.111331	1.40354	160.87	4	4	44036.2	60057.5	172401	184482	162657	135825	231316	180114	155067	133792	169864	195777
AT3G51120.1	DNA binding;zinc ion binding;nucleic acid binding;nucleic acid binding	0.112001	1.97716	50.47	1	1	6573.05	4358.07	1846.1	1288.48	2625.26	5467.75	327.77	918.763	2543.31	1513.07	3541.18	2363.26
AT2G27710.1;AT2G27710.4	60S acidic ribosomal protein family	0.112109	2.1192	1119.91	13	8	3.1362e+07	2.98411e+07	7.67969e+06	7.21925e+06	6.76144e+06	8.56842e+06	4.59682e+06	4.27706e+06	1.39854e+07	1.11693e+07	4.63544e+06	4.48049e+06
AT5G65770.2;AT5G65780.2	LINC4 - little nuclei4	0.112232	1.83192	31.03	1	1	59461.1	52496.2	20337	14783.3	17157.8	26109.1	13851.7	13005.4	29896.1	30111.6	5449.42	11590.4
AT2G26990.1	FUS12, ATCSN2, COP12, CSN2 - proteasome family protein	0.112312	1.34668	454.08	9	9	843986	911420	585120	824437	1.09454e+06	1.28715e+06	666922	349220	1.02284e+06	763967	694205	621613
AT3G20820.1	Leucine-rich repeat (LRR) family protein	0.112457	2.02586	23.87	1	1	77090.9	73737	30874.7	51205.7	14457.7	33114.7	7721.98	14239.3	45044.7	63092.8	254.151	8097.21
AT1G17890.2	GER2 - NAD(P)-binding Rossmann-fold superfamily protein	0.11272	1.50528	26.02	1	1	5549.13	18745.1	23187.9	9727.68	31130.1	29177.5	23152.5	19035.3	30012.7	44342.4	24686.3	35667.6
AT5G54930.1	AT hook motif-containing protein	0.113095	4.44487	21.18	1	1	47370.1	35039.1	2293.48	20305.2	15522.2	1797.51	2006.15	3467.18	5677.07	9748.88	5412.87	1208.91
AT1G31080.1	F-box family protein	0.113466	2.47472	25.36	1	1	62978.6	41500.4	8926.24	7209.17	13197.2	15173.9	8917.68	4206.96	23517	17861.3	922.543	4777.49
AT4G12610.2	RAP74, ATRAP74 - transcription activators;DNA binding;RNA polymerase II transcription factors;catalytics;transcription initiation factors	0.113736	13.1254	109.55	2	1	64980	51892.8	20.7923	1052.68	0	4532.97	493.691	0	0	8837.74	0	0
AT3G03380.1	DegP7 - DegP protease 7	0.114316	1.6514	154.74	2	2	515.737	1562.06	8438.54	18154.8	10109.9	6257.68	10133	10117.1	10309.1	7976.3	19621.5	16219.7
AT5G08540.1	unknown protein	0.114784	1.8924	248.25	4	4	1.18401e+06	1.11166e+06	373278	339068	350720	301053	176938	280296	354688	546417	316140	259456
AT3G13930.1	Dihydrolipoamide acetyltransferase, long form protein	0.114867	1.22429	791.29	14	10	851366	773338	656499	612318	543362	452461	1.05759e+06	901353	644884	746599	727435	683832
AT3G09560.1	ATPAH1, PAH1 - Lipin family protein	0.114969	1.79103	214.73	3	3	388289	332361	120559	87130.1	126563	200307	95992.6	89458.2	163905	164896	108030	78547.1
AT3G58630.1	sequence-specific DNA binding transcription factors	0.115021	5.08465	36.83	1	1	17989.9	21739.7	1795.01	1378.85	861.417	1619.61	664.351	428.137	2570.31	3950.27	962.764	349.955
AT5G50950.1;AT5G50950.3	FUM2 - FUMARASE 2	0.115276	1.56978	433.29	9	5	75334.1	76878.1	364090	284287	223553	230465	281279	432215	236144	164425	451942	403451
AT1G06060.1	LisH and RanBPM domains containing protein	0.115516	1.76209	30.27	1	1	752.139	912.539	11181.2	7266.3	4667.16	5637.2	5346.82	9976.35	5984.44	6935.83	19261.5	6091.77
AT5G11730.1	Core-2/I-branching beta-1,6-N-acetylglucosaminyltransferase family protein	0.115628	2.05635	21.15	1	1	554993	399145	133053	96886.7	119508	179880	92884.7	89802.5	199756	181325	62970	94667
AT1G65540.1	LETM1-like protein	0.115886	2.04538	155.71	4	4	112287	104907	47675.6	20500.7	31256.6	26344.4	17081.7	17784.2	29135.8	59345.2	23396.9	20937.1
AT1G55300.1	TAF7 - TBP-associated factor 7	0.115963	2.64119	24.01	1	1	86997.5	79180.8	12307.9	9773.7	21212.2	21977.5	9736.46	11641.5	10577.9	33575.2	6983.23	15116.6
AT1G73600.1	S-adenosyl-L-methionine-dependent methyltransferases superfamily protein	0.116021	2.56675	127.22	2	1	2760.89	25.5819	2310.54	5445.12	2699.74	2011.61	6043.98	1527.32	9780.09	6246.44	5156.55	10397.4
AT1G11720.2	SS3 - starch synthase 3	0.116235	1.222	1354.43	27	25	790132	692888	1.35338e+06	1.29421e+06	1.36157e+06	1.17774e+06	1.54167e+06	1.59448e+06	1.18538e+06	1.18677e+06	1.3907e+06	1.25162e+06
AT5G25780.1	EIF3B-2, EIF3B, ATEIF3B-2 - eukaryotic translation initiation factor 3B-2	0.116256	1.67542	874.58	18	3	709897	798682	426635	186130	398379	302878	364704	196037	501455	242667	200002	179850
AT2G37710.1	RLK - receptor lectin kinase	0.116322	2.1284	46.54	1	1	577.439	6213.9	2745.73	1765.01	1398.31	2159.97	3783.64	0	0	914.696	1494.62	788.986
AT3G24430.1	HCF101 - ATP binding	0.116365	1.36581	1094.66	21	19	587413	584584	1.73506e+06	1.64802e+06	1.36205e+06	1.17106e+06	1.57522e+06	2.01686e+06	1.11386e+06	1.31579e+06	1.97648e+06	1.68289e+06
AT1G07920.1;AT1G07930.2;AT5G60390.2	GTP binding Elongation factor Tu family protein	0.116397	1.2595	1390.6	24	24	4.87204e+06	4.58141e+06	1.1287e+07	7.69307e+06	9.62923e+06	7.46972e+06	1.02893e+07	1.00248e+07	7.45131e+06	8.62986e+06	1.14699e+07	9.4829e+06
AT1G15140.1	FAD/NAD(P)-binding oxidoreductase	0.116472	1.61578	39.41	1	1	444.145	310.604	4568.14	2211.47	4314.04	1976.86	6346.51	3907.47	2114.07	2729.34	3680.17	3560.95
AT1G03760.1	Prefoldin chaperone subunit family protein	0.11663	2.63	390.24	9	9	777813	676954	109641	119517	114873	196830	77273	97430.2	202783	249855	65173.1	66280.6
AT5G23120.1	HCF136 - photosystem II stability/assembly factor, chloroplast (HCF136)	0.116642	1.20764	199.41	4	4	261351	272696	362546	238464	288744	256783	257335	303194	276969	362183	445228	384634
AT1G47510.1	AT5PTASE11, 5PTASE11 - inositol polyphosphate 5-phosphatase 11	0.116765	1.48239	23.51	1	1	11145.2	11189.9	18760.4	7994.31	13288.6	7350.59	13185	10301.1	15439.5	12026.1	29809.4	22604.2
AT3G10380.1	SEC8, ATSEC8 - subunit of exocyst complex 8	0.11792	1.49806	136.51	3	3	90538.3	105644	34492	44865.2	58098.2	50864	52327.9	31749.3	53089.1	57583.3	31016.4	30899.8
AT1G79890.1	RAD3-like DNA-binding helicase protein	0.118052	1.41133	44.58	2	2	20200.5	8668.58	32465.6	11281.4	19630.9	15803.7	26675	19639.4	17600.4	18906.2	38024.1	31649.7
AT3G14415.1;AT3G14415.2	Aldolase-type TIM barrel family protein	0.11847	1.44143	2989.99	41	16	1.58994e+06	1.47935e+06	6.27471e+06	5.92557e+06	5.98619e+06	4.05053e+06	7.89101e+06	6.61003e+06	4.61488e+06	4.13302e+06	6.96685e+06	6.26156e+06
AT4G17370.1	Oxidoreductase family protein	0.118596	1.73417	21.28	1	1	60937.9	78819.2	35393.6	127976	73485.5	95625.5	45932	99735.1	167399	99175.9	211578	195118
AT1G68010.1;AT1G68010.2	HPR, ATHPR1 - hydroxypyruvate reductase	0.118964	1.40319	303.1	7	6	52102.5	68242.3	277152	229321	253976	149069	224937	266904	193775	208494	296797	254187
AT5G19220.1;AT1G27680.1	ADG2, APL1 - ADP glucose pyrophosphorylase large subunit 1	0.119216	1.21284	1032.87	18	18	518419	649617	1.13574e+06	948617	1.05913e+06	760539	899178	1.22959e+06	949666	1.07658e+06	996576	999992
AT1G53430.1;AT1G07570.1;AT1G53430.2;AT4G35600.1;AT5G18610.1	Leucine-rich repeat transmembrane protein kinase	0.119237	3.12341	123.15	2	1	21221.7	18854.1	1820.64	2985.96	2271.34	1746.4	1827.75	0	6489.6	5891.83	1446.8	0
AT5G60980.1;AT5G60980.2	Nuclear transport factor 2 (NTF2) family protein with RNA binding (RRM-RBD-RNP motifs) domain	0.119387	1.36639	808.97	12	12	2.15193e+06	2.15614e+06	1.55573e+06	1.03959e+06	1.33847e+06	990410	946537	1.01002e+06	1.4028e+06	1.56584e+06	934983	896517
AT3G05350.1	Metallopeptidase M24 family protein	0.119968	1.38636	368.33	9	9	101933	111514	304208	321415	349216	298545	351861	326503	315166	234598	456241	376910
AT5G45510.1	Leucine-rich repeat (LRR) family protein	0.120152	1.27387	249.86	6	5	100831	104194	63939.7	51897	72741.2	77138.3	45637.6	73010	66114.4	71258.2	51048.9	62469.1
AT4G39680.1	SAP domain-containing protein	0.120428	2.46103	151.51	4	4	142200	106011	37436.7	17583	29657.2	19337.9	21161.8	10226.1	55441.9	31841.6	6504.59	17945.5
AT1G11790.1	ADT1 - arogenate dehydratase 1	0.120719	1.42976	264.35	4	1	27685.5	30766.1	19317.5	44436.3	21904.5	52016.6	51562.5	43098.1	32175.1	26285.8	65788.1	61504.9
AT3G08740.1	elongation factor P (EF-P) family protein	0.120904	1.40711	159.39	3	3	12503.2	10306.1	37661.1	25659.6	32196.4	13880.4	40517.3	36676.3	23356.3	32190.2	34425.5	18864.2
AT5G16730.1	Plant protein of unknown function (DUF827)	0.121474	1.91697	211.77	5	3	56764.4	39347.4	14765.6	20576.1	10298.3	14291.5	9896.22	8566.12	20898	18537	12823.7	10680.2
AT1G09020.1	SNF4, ATSNF4 - homolog of yeast sucrose nonfermenting 4	0.121683	1.40918	311.02	7	7	83943.4	76956.3	164779	164569	159340	155472	218677	163987	124667	146478	320634	160033
AT2G27020.1	PAG1 - 20S proteasome alpha subunit G1	0.121753	1.3233	113.62	1	1	41745.6	45802.6	108819	93318.7	49789.8	84929.3	92293.1	134022	67671.6	84876.9	80975.1	101776
AT5G17920.1;AT2G43800.1;AT5G20980.1	ATCIMS, ATMETS, ATMS1 - Cobalamin-independent synthase family protein	0.121818	1.38325	1196.8	18	8	255071	201647	665697	633525	661034	642223	960482	628593	608433	500483	768279	765356
AT1G54060.1	ASIL1 - 6B-interacting protein 1-like 1	0.122023	1.5557	192.14	4	4	271928	287644	152458	102775	118327	126745	59492.7	86818	138810	171336	164220	60612.3
AT3G54900.1	CXIP1, ATGRXCP - CAX interacting protein 1	0.122199	1.394	166.99	2	2	129493	99921.8	149330	214427	315833	259022	330823	169953	269382	184924	324238	348910
AT1G42480.1	unknown protein	0.122212	1.84806	455.73	7	5	352133	250744	136525	63522.4	98941	104112	89473.3	98018.1	96839.4	109293	70667.6	80050.7
AT4G36630.1	EMB2754 - Vacuolar sorting protein 39	0.12232	3.36877	43.28	1	1	8884.65	12091.6	1986.8	4103.07	5462.91	2511.07	0	741.585	4647.54	1437.02	2132.75	1442.53
ATCG00360.1	YCF3 - Tetratricopeptide repeat (TPR)-like superfamily protein	0.122731	1.50118	22.8	1	1	795.716	805.271	2941.62	4356.02	1116.09	3635.95	3721.45	3588.52	5012.79	1663.35	3368.7	3137.29
AT3G28290.1	AT14A - Protein of unknown function (DUF677)	0.122809	1.45495	68.77	1	1	4571.42	2858.34	4631.55	10458.4	13445	2304.65	5847.46	10792.5	12234.5	12859.4	6914.18	7031.96
AT3G20000.1	TOM40 - translocase of the outer mitochondrial membrane 40	0.122947	1.43686	164.19	5	4	13914.3	20690.1	81620.8	68060.4	65916.7	77940.9	60176.8	90402.4	67972.3	68667.4	92072.9	92203.1
AT5G14060.1;AT3G02020.1	CARAB-AK-LYS - Aspartate kinase family protein	0.123306	1.58677	146.25	4	3	5618.38	10754.9	37512.8	31030	27816.9	36201.2	38889.3	54563.3	22255.4	23320.1	46720	50576.6
AT3G09200.1;AT3G09200.2	Ribosomal protein L10 family protein	0.123318	2.07514	1887.29	26	8	1.13758e+07	1.10754e+07	3.07198e+06	2.34071e+06	3.27142e+06	2.59585e+06	1.91321e+06	1.50445e+06	5.25333e+06	3.8278e+06	2.14254e+06	1.61357e+06
AT4G01430.1	nodulin MtN21 /EamA-like transporter family protein	0.123395	1.6662	27.57	1	1	5857.4	3384.22	20124.8	12430	50798.7	49797.4	22260.6	45676.3	17079.8	31324.2	57933.9	62979.4
AT3G55620.1	emb1624 - Translation initiation factor IF6	0.123439	1.38108	27.15	1	1	6154.51	7924.65	5826.27	8660.14	14854.8	25220.6	19019.7	15161.2	18382	10424.1	20642.7	11169.1
AT1G05055.1	ATGTF2H2, GTF2H2 - general transcription factor II H2	0.123936	3.77599	29.64	1	1	22662.6	17344.9	1270.67	1629.77	4037.36	2854.12	262.788	4011.51	3217.71	4501.54	1181.9	12.9865
AT1G79050.1	recA DNA recombination family protein	0.123992	1.47455	24.36	1	1	1330.42	1123.26	7592.43	6114.99	13003.5	17813.1	11318.1	10230	13528.1	8273.53	15726.4	10194.9
AT3G14420.1;AT3G14420.3;AT3G14420.4;AT3G14420.5;AT4G18360.1	Aldolase-type TIM barrel family protein	0.124082	1.39015	2684.03	43	18	1.43508e+06	1.33017e+06	4.42779e+06	4.51087e+06	3.88288e+06	2.76295e+06	4.89297e+06	5.09624e+06	2.64993e+06	3.47969e+06	4.70098e+06	4.689e+06
AT3G28700.1	Protein of unknown function (DUF185)	0.12486	1.59499	30.01	1	1	1683.83	3714.45	4564.43	10473.8	8643.18	12244.6	8136.57	9830.82	11724.8	5256.91	19082.3	11880.3
AT5G52310.1;AT5G52300.1	COR78, LTI78, RD29A, LTI140 - low-temperature-responsive protein 78 (LTI78) / desiccation-responsive protein 29A (RD29A)	0.125759	1.63745	7167.07	87	84	3.24669e+08	3.19102e+08	1.26525e+08	1.04089e+08	1.27252e+08	1.18889e+08	9.88192e+07	8.53322e+07	1.59126e+08	1.67899e+08	9.74103e+07	7.57257e+07
AT1G31440.1	SH3 domain-containing protein	0.125765	1.93396	46.86	1	1	16432	16883.7	3502.81	7087.85	4550.78	5500.87	3174.46	1761	7104.74	7075.02	5900.46	2884.59
AT3G44590.1	60S acidic ribosomal protein family	0.126084	1.88843	361.33	6	5	2.53624e+06	2.15586e+06	901639	482483	789566	724939	448344	605155	840098	989517	606390	530095
AT2G32730.1;AT1G04810.1	26S proteasome regulatory complex, non-ATPase subcomplex, Rpn2/Psmd1 subunit	0.126489	1.13436	637.72	12	12	522479	475371	637190	561768	653059	582858	410550	606118	469850	573260	511423	454921
AT5G65720.1;AT5G65720.2	ATNIFS1, NIFS1, NFS1, ATNFS1 - nitrogen fixation S (NIFS)-like 1	0.126659	1.51269	94	3	3	18987.3	21335.2	69086.4	89194.7	82385.7	69756.7	92782.8	94272.5	51118.9	57820.3	118805	115771
AT5G06970.1	Protein of unknown function (DUF810)	0.126723	3.02863	187.69	3	3	297276	214582	50788.4	24076.8	42719.3	46142.2	37272.4	32726.4	37934.8	48388.8	35412	31331.8
AT3G55410.1	2-oxoglutarate dehydrogenase, E1 component	0.127206	1.18799	3621.26	59	44	4.50491e+06	4.35819e+06	8.39138e+06	6.88596e+06	7.42494e+06	6.75827e+06	8.27614e+06	8.025e+06	6.63471e+06	6.89124e+06	8.48887e+06	7.212e+06
AT1G50120.1	unknown protein	0.127965	1.60807	51.4	1	1	12547.9	19241.1	10704.1	6730.74	7642.48	4265	1598.41	3053.98	13635.4	13675.1	3079.97	2972.41
AT5G12110.1	Glutathione S-transferase, C-terminal-like;Translation elongation factor EF1B/ribosomal protein S6	0.128018	3.90988	226.51	4	1	29637.4	29517.2	1958.94	5405.37	4924.55	1105.5	538.194	352.253	4593.76	11282.9	0	1788.15
AT4G04910.1	NSF - AAA-type ATPase family protein	0.128053	2.00367	65.41	1	1	452.885	1143.94	5455.29	9199.21	7439.76	8372.96	17819.6	7333.33	7286.26	2764.38	15441.1	13600.9
AT5G55670.1	RNA-binding (RRM/RBD/RNP motifs) family protein	0.128142	2.31591	169.41	3	3	200885	205764	43786.3	29236.2	46044.2	40273.1	13263.3	22263.5	106944	57559.4	13423.4	30938.4
AT2G21385.1;AT2G21385.4	unknown protein	0.128255	1.34686	89.29	3	3	29580.6	20828.8	61505.3	41718.9	37081.2	55242.4	81985.3	55550.6	50260.8	51395.9	34689.5	57388.1
AT3G54530.1	unknown protein	0.128336	1.4284	32.72	1	1	9839.61	9846.97	21605	14452.4	16297.3	8670.52	13473	12776	13889.6	22936.6	19278	32935.4
AT2G44490.1	PEN2, BGLU26 - Glycosyl hydrolase superfamily protein	0.128485	1.90098	306.91	8	7	97297.5	110152	440535	345832	398575	405345	162964	119186	161658	155995	187659	158227
AT3G57180.1	BPG2 - P-loop containing nucleoside triphosphate hydrolases superfamily protein	0.128593	2.00831	35.94	1	1	24857.1	22832	10001.2	3167.47	10991.7	10724.3	4098.93	5845.75	12014.6	8486.07	7190.26	3480.4
AT5G60540.1	EMB2407, ATPDX2, PDX2 - pyridoxine biosynthesis 2	0.128651	1.34951	249.45	5	5	163628	162332	342807	235858	287627	183460	346132	462024	184863	237888	323863	301770
AT2G42740.1;AT3G58700.1	RPL16A - ribosomal protein large subunit 16A	0.128971	1.2505	203.84	5	5	117223	92746.2	160069	166332	93850.7	133563	170172	148326	119772	124607	216581	175657
AT5G65950.1	unknown protein	0.12905	1.24755	104.51	3	3	39342.4	35338.6	35224.8	70341.2	73711.6	80706.1	62838.9	76028.3	63138.3	68563	63316.4	83624.9
AT3G49601.1	unknown protein	0.12909	4.16669	36.98	1	1	10502.3	6533.8	2167.54	1299.92	938.089	984.924	418.842	2141.1	567.639	817.605	0	1437.16
AT4G13520.1	SMAP1 - small acidic protein 1	0.129383	3.95238	52.57	1	1	624984	687108	48459.9	43468.4	66034.9	75929.7	6918.33	32544.3	137463	154158	32333.1	27737.2
AT2G03670.1	CDC48B - cell division cycle 48B	0.129897	2.61367	21.81	1	1	864918	734182	225760	77537.1	141125	167997	82210.8	67725.3	315583	259435	13699.7	107481
AT3G03250.1	UGP, UGP1, AtUGP1 - UDP-GLUCOSE PYROPHOSPHORYLASE 1	0.13003	1.73799	29.66	1	1	1188.37	461.257	14964.8	6391.7	19203.8	15978.5	16089.9	5949.01	19859.5	11918.1	25970.4	21343.9
AT3G45030.1;AT3G47370.1	Ribosomal protein S10p/S20e family protein	0.130386	1.25208	123.99	3	3	140041	137142	224547	149942	147146	122911	105059	146928	116735	172874	119669	74893.9
AT4G31990.1;AT4G31990.4	ASP5, AAT3, ATAAT1 - aspartate aminotransferase 5	0.130481	3.17657	114.44	3	3	24173.8	14340.9	40047.8	26151.7	32022.5	20486.7	66902.1	43222.7	16580.6	31098.7	304874	36753.1
AT1G64920.1	UDP-Glycosyltransferase superfamily protein	0.13058	2.03761	25.62	1	1	1102.19	7576.28	17072.7	21004.3	11079.6	11487.1	22684.6	17911.5	13164.8	7055.84	39768	40666.8
AT1G21600.1	PTAC6 - plastid transcriptionally active 6	0.130627	1.67087	282.86	6	6	1.29628e+06	1.19618e+06	538346	345299	577155	440526	253041	208868	735694	731515	362636	337891
ATCG00800.1	structural constituent of ribosome	0.130877	1.27401	1026.07	14	11	1.1099e+06	929407	1.47201e+06	1.67914e+06	1.72648e+06	2.07013e+06	1.95828e+06	2.41111e+06	1.52332e+06	1.33236e+06	2.34751e+06	1.87699e+06
AT5G01650.1	Tautomerase/MIF superfamily protein	0.130891	1.37794	74.12	2	2	6979.14	9367.99	42921.2	30370.8	34514.1	22855.2	27004.8	32196.9	30899.8	35397.3	38407.8	38662.6
AT1G52510.1;AT1G52510.2	alpha/beta-Hydrolases superfamily protein	0.131235	1.42124	357.49	5	5	112379	104634	440534	303250	345608	259708	440361	452121	306951	210575	447998	367818
AT2G02160.1	CCCH-type zinc finger family protein	0.131473	2.0137	1139.47	20	20	3.34561e+06	3.35686e+06	1.02141e+06	716974	858236	891203	770535	648194	1.31707e+06	1.19034e+06	573257	561081
AT5G18230.1;AT5G18230.2	transcription regulator NOT2/NOT3/NOT5 family protein	0.131809	1.20586	401.8	7	7	411059	447088	321652	267303	351637	334183	267921	227517	428872	244433	276180	323874
AT3G59040.1	Tetratricopeptide repeat (TPR)-like superfamily protein	0.132048	3.28711	28.76	1	1	10209.6	243.068	4501.27	2592.59	3447.18	4705.69	20422.3	9152.58	3501.64	2204.18	42492.4	6703.53
AT5G61500.1	ATATG3, ATG3 - autophagy 3 (APG3)	0.132131	2.11046	75.18	2	2	44826.7	50977.5	10585.6	8213.87	14691.2	16747	9864.87	10712.2	12661.1	11918.1	16599.3	7443.47
AT4G26780.1	AR192 - Co-chaperone GrpE family protein	0.132346	2.39915	573.51	10	9	1.57137e+06	1.21168e+06	328877	224832	238941	342473	171474	184655	420197	408145	273536	175139
AT3G42660.1	transducin family protein / WD-40 repeat family protein	0.133	1.42431	22.35	1	1	4138.61	7103.05	19114.6	9431.36	20592.8	20014.4	11892	16931.8	15804.3	26169.9	21747.7	21961.3
AT2G02480.1	STI - AAA-type ATPase family protein	0.133185	1.51159	51.69	2	2	106899	74482.7	58406.8	25560.3	57959.3	73441.1	37987.7	36475.1	60201.4	50565.9	37822.3	39418.5
AT2G26390.1	Serine protease inhibitor (SERPIN) family protein	0.133196	1.34224	32.77	1	1	8074.89	5197.47	7553.59	4632.15	5768.77	3443.06	3124.56	3857.64	6205.43	5949.36	3223.71	3469.27
AT3G15360.1	ATHM4, TRX-M4, ATM4 - thioredoxin M-type 4	0.133327	1.55733	28.35	1	1	160.388	623.657	7882.78	6485.79	8620.84	4223.88	6826.29	6653.12	8606.85	8830.71	5796.98	6887.12
AT3G52140.1	tetratricopeptide repeat (TPR)-containing protein	0.133508	1.48864	102.07	2	2	29719.4	27546.7	68651.7	41896.4	71115.1	29817.9	30071.8	21110	24778.6	39498	45559.5	19514.5
AT2G21160.1;AT2G21160.2	Translocon-associated protein (TRAP), alpha subunit	0.133692	2.09514	107.2	2	2	89408.1	13326.2	85869.3	61661.5	61432.7	21199.5	10395.3	39634.3	16179.2	32346.9	39193.9	21140.5
AT1G61520.1	LHCA3 - photosystem I light harvesting complex gene 3	0.133894	1.32147	98.22	2	2	268915	302584	924166	528809	764243	504078	710718	953625	594107	760179	808309	524392
AT1G20970.1	unknown protein	0.13392	5.29416	343.83	7	7	591702	557025	33472.3	31942.5	31160.4	46360.6	19458.6	23395.8	80671	94933	14562.8	10957.5
AT1G27970.1;AT1G27970.2	NTF2B - nuclear transport factor 2B	0.134221	1.25711	695.26	10	10	1.38102e+06	1.39611e+06	3.03547e+06	3.16348e+06	2.91392e+06	2.62572e+06	3.1045e+06	3.59449e+06	2.79496e+06	2.34124e+06	3.29616e+06	3.11642e+06
AT4G16144.1	AMSH3 - associated molecule with the SH3 domain of STAM 3	0.134405	1.59863	21.41	1	1	5072.73	2215.6	7542.71	20481.8	9599.41	2325.81	17620.1	21859	7147.09	7065.36	7459.55	14364.9
AT3G51260.1;AT5G66140.1	PAD1 - 20S proteasome alpha subunit PAD1	0.134417	1.32157	182.71	4	4	114518	91318.1	218324	256528	197876	147385	244202	263842	171465	148036	275883	252438
AT3G12930.1	Lojap-related protein	0.134834	1.38513	228.76	5	5	143487	168644	626646	508291	569866	586244	679563	455299	544429	523132	787634	615686
AT1G72390.1	unknown protein	0.135281	5.09738	26.97	1	1	35728.2	26668.1	2759.4	4359.29	4077.34	5029.49	0	2460.63	2296.46	5960.75	1972.64	2733.48
AT3G52230.1	unknown protein	0.13536	1.79488	152.71	2	2	2.04566e+06	1.9147e+06	610749	579889	506215	860657	432907	566132	806358	896696	426510	502758
AT2G20360.1	NAD(P)-binding Rossmann-fold superfamily protein	0.135484	1.21561	357.4	9	8	233014	220314	388506	364826	342860	372154	476123	352888	380764	288446	458843	378936
AT2G16600.1	ROC3 - rotamase CYP 3	0.135591	1.48539	32.95	1	1	1842.06	13072.5	10667	11586.7	15840	18187.1	12790.7	15605	22240.3	19306	20638.5	15172.4
AT1G43690.1	ubiquitin interaction motif-containing protein	0.135597	1.20845	771.76	16	16	700748	671570	373761	502779	455324	496222	394862	428624	461298	484096	480391	399075
AT2G44410.1	RING/U-box superfamily protein	0.13595	2.21597	25.92	1	1	224107	179196	48905.6	34176.7	42464.1	83472.8	47120.6	32007.7	80002.8	74492.8	8090.97	34607.5
AT5G09390.1	CD2-binding protein-related	0.136056	1.91583	276.59	6	5	1.26109e+06	1.16868e+06	323831	326601	322366	362475	215830	243609	352111	451236	472596	229849
AT2G37550.1;AT3G53710.1	ASP1, AGD7 - ARF-GAP domain 7	0.13629	1.54033	51.47	2	2	10230.6	9625.41	10545.1	4935.17	5804.15	3287.63	3876.75	3581.21	7807.67	3688.97	2661.5	7227.02
AT2G11000.1	ATMAK10, MAK10 - MAK10 homologue	0.136977	2.66767	23.72	1	1	1530.8	1440.33	13036.6	9329.77	11049.6	7189.29	160.57	1188.55	3346.36	5251.88	3356.36	3031.28
AT3G53990.1;AT3G53990.2	Adenine nucleotide alpha hydrolases-like superfamily protein	0.136991	1.35811	167.7	3	3	110921	160472	542850	420144	397189	255317	480655	514524	281172	403851	419824	462582
AT1G35720.1	ANNAT1, OXY5, ATOXY5 - annexin 1	0.137003	1.10133	386.47	7	7	265978	234270	276432	212838	256003	234520	204965	227172	245341	233447	185740	247204
AT2G02740.1	ATWHY3, PTAC11, WHY3 - ssDNA-binding transcriptional regulator	0.137336	1.39383	425.64	8	7	157999	163020	625841	507495	632216	435669	710262	632528	538208	364145	717379	553051
AT4G05180.1	PSBQ, PSBQ-2, PSII-Q - photosystem II subunit Q-2	0.137499	1.30383	154.9	3	3	97938.3	95324.2	220594	172802	145397	89249	278915	147188	155094	184871	141475	163302
AT4G17170.1	AT-RAB2, ATRABB1C, ATRAB2A, RAB2A, RABB1C, ATRAB-B1B, RAB-B1B - RAB GTPase homolog B1C	0.137524	1.30624	87.54	1	1	80004.6	59435.6	82990.8	60297.1	79162	39686	91683.7	37322.5	42225.2	54813.8	40690.5	40694
AT1G21750.1	ATPDIL1-1, ATPDI5, PDI5, PDIL1-1 - PDI-like 1-1	0.13811	1.22192	91.42	3	3	94419.1	117059	147150	109132	106647	73128.1	100461	83763.5	79120.4	79743.1	115167	71679.4
AT4G17040.1	CLPR4 - CLP protease R subunit 4	0.138464	1.24073	539.18	11	11	1.81127e+06	1.68742e+06	4.18978e+06	2.85004e+06	3.44172e+06	2.68306e+06	4.097e+06	4.00863e+06	2.70827e+06	3.46431e+06	3.0041e+06	3.39238e+06
AT5G38480.1;AT5G38480.2	GRF3, RCI1 - general regulatory factor 3	0.138928	1.13176	923.82	16	10	823912	712110	888945	1.11627e+06	921664	1.16838e+06	982385	1.10954e+06	1.21425e+06	1.06188e+06	1.05398e+06	951223
AT3G01390.1	VMA10, AVMA10 - vacuolar membrane ATPase 10	0.139049	1.40389	116.4	2	2	39993	32431.5	39532.4	16580.7	29942.3	21615.8	17233.5	18749.9	46383.7	24322.9	10654.7	10939.2
AT3G51890.1	Clathrin light chain protein	0.139369	1.4164	769.82	12	10	2.79964e+06	2.38219e+06	1.09932e+06	1.18134e+06	1.31948e+06	1.22831e+06	832505	1.13539e+06	1.30723e+06	1.22064e+06	1.12997e+06	1.4417e+06
AT1G29370.1	Kinase-related protein of unknown function (DUF1296)	0.139427	3.37795	961.18	18	2	317679	366444	36328.3	35927.5	37672.4	56452.8	30508.7	28717.9	48254.5	90647.4	22766.6	30885.9
AT3G56860.1;AT2G41060.1	UBA2A - UBP1-associated protein 2A	0.140042	2.65931	447.72	7	7	558693	514873	72274.4	63890.3	104413	114594	44615	65327.6	154345	187941	32468	52563.3
AT1G47200.1;AT5G43070.1	WPP2 - WPP domain protein 2	0.141041	1.10672	417.84	6	6	406518	344967	340264	355579	328481	296302	337334	315318	333246	343493	290738	252163
AT1G68720.1	TADA, ATTADA - tRNA arginine adenosine deaminase	0.141237	1.36755	88.27	2	2	24373.5	29891.9	29381.5	18035.3	13413.4	26528.8	23434.8	16951.4	20636.5	17058.4	7647.33	17832.1
AT5G35530.1	Ribosomal protein S3 family protein	0.141428	1.32515	196.17	4	1	26829.1	31572.1	72991.2	52389.3	48080	32038.4	83172.6	63804	38677.2	48703.2	46703	68648.4
AT3G60340.1	alpha/beta-Hydrolases superfamily protein	0.142107	1.31152	75.33	1	1	12103.7	6971.85	11402.3	13234.1	12373.7	8291.88	12274.7	6916.07	9394.81	9940.94	4073.73	6486.01
AT1G01090.1	PDH-E1 ALPHA - pyruvate dehydrogenase E1 alpha	0.14231	1.19716	1624.06	30	30	4.06079e+06	3.98772e+06	7.90712e+06	6.91893e+06	6.9748e+06	5.97676e+06	7.69293e+06	7.61489e+06	5.96129e+06	6.12055e+06	7.92206e+06	7.57776e+06
AT5G42070.1	unknown protein	0.142378	1.29388	25.83	1	1	7375	3867.69	9607.94	11409.3	10602.7	12111.4	10496.2	8858.41	11833	11559.9	12333.9	16048.1
AT1G53470.1	MSL4 - mechanosensitive channel of small conductance-like 4	0.142464	1.35756	55.26	2	1	535142	563269	921728	807846	677753	354047	304471	715200	451544	605842	389963	376155
AT3G07020.1	UDP-Glycosyltransferase superfamily protein	0.142893	2.1382	104.36	3	3	434701	426125	83120.9	95235.8	90350.7	132359	60990.3	65341.5	146302	172223	93925.4	51382
AT5G14720.1	Protein kinase superfamily protein	0.143075	2.87909	276.76	5	5	743880	670933	78073.9	76364.7	105787	182574	54387	48231.4	198999	214985	71028.2	57578.5
AT1G73230.1	Nascent polypeptide-associated complex NAC	0.143341	1.90819	53.54	1	1	23416.3	34089.8	5066.52	11915.7	10811.7	8319.23	8456.9	6636.89	15257.2	7701.35	5194.26	5815.13
AT5G47390.1	myb-like transcription factor family protein	0.143501	1.80672	125.22	2	2	102752	126190	65584	35394	47978.1	22137.6	18715.6	51102.7	41605.1	75217.2	19103.3	15671.2
AT1G75990.1	PAM domain (PCI/PINT associated module) protein	0.14363	1.53708	327.39	7	2	9809.02	15377.4	38137.3	28467.3	21404	15430.7	13642.9	16438.5	12648.1	8326.18	16319.3	16307
AT1G06400.1	ARA2, ATRABA1A, ATRAB11E, ARA-2 - Ras-related small GTP-binding family protein	0.143901	1.9935	228.99	5	1	68783.5	17045.3	9114.16	21211.7	17569.2	22121.5	876.786	14163.2	32079.6	14153.2	8948.44	7955.67
AT2G30520.1;AT3G49970.1	RPT2 - Phototropic-responsive NPH3 family protein	0.144782	1.40897	92.14	3	2	7672.75	7590.99	22997.9	16392.4	24055.4	17862.1	37412.8	25339.8	14738.6	21345.1	20477.7	16752
AT1G52320.2;AT1G52320.1	unknown protein	0.144915	2.95575	78.38	2	2	180952	172546	21308.9	27654.5	25001.9	26343.5	19600.7	18254.3	39431.5	43138.1	13918.3	19190.5
AT2G20890.1	PSB29, THF1 - photosystem II reaction center PSB29 protein	0.145274	1.24626	210.09	5	5	76828.6	66364.9	78342.5	124108	121996	96629.9	139394	134991	79752.3	90787	128335	129967
AT4G03280.2;AT4G03280.1	PETC, PGR1 - photosynthetic electron transfer C	0.145414	1.90831	27.84	1	1	3403.82	2538.85	25106.5	25138.2	36092.9	24307.6	61519.5	12027.9	33515.8	14857.1	59042.2	41523.6
AT5G53400.1	BOB1 - HSP20-like chaperones superfamily protein	0.145802	Infinity	21.38	1	1	614.69	1450.1	0	0	0	0	0	0	0	0	0	0
AT4G21660.1;AT1G11520.1	proline-rich spliceosome-associated (PSP) family protein	0.146165	4.82522	818.15	18	2	68945.4	124547	9126.43	14292.5	6250.88	4505.31	10248.7	3706.25	9960.58	13860.3	4300.24	5106.9
AT2G27820.1	PD1, ADT3 - prephenate dehydratase 1	0.146493	1.27799	333.07	4	2	27552.7	28044.1	59192	48418.7	68200.2	72166.3	75328.7	65718.9	63826.3	44088.1	66415.6	72586.1
AT5G55100.2	SWAP (Suppressor-of-White-APricot)/surp domain-containing protein	0.146526	6.75269	30.24	1	1	281.689	450.927	0	0	0	590.977	1050.3	4768.95	417.386	1448.05	0	1253.12
AT3G22380.1	TIC - time for coffee	0.146971	2.17719	160.29	3	3	382298	429331	123310	64576.1	81317	117284	82550.6	73282.1	107047	139401	71967	76056.2
AT4G21105.1	cytochrome-c oxidases;electron carriers	0.147018	1.4668	46.13	1	1	2776.37	2429.28	9369.56	13863.8	11079.8	22422.5	13169.2	8637.88	23265.5	14726	19095.1	11962
AT2G28360.1	SIT4 phosphatase-associated family protein	0.147309	3.15303	166.27	4	4	208114	255054	17586.2	28047.9	30899.2	48572.3	14373.3	19905.3	65244.4	55301.5	19431.9	12317.4
AT1G76850.1	SEC5A - exocyst complex component sec5	0.147459	1.92664	375.21	8	8	726704	558395	243917	129111	167454	191627	155505	125041	251875	227843	154626	132116
AT2G22450.1	riboflavin biosynthesis protein, putative	0.147521	1.32909	77.65	1	1	70677.6	37110.2	25736.9	30006.2	12182.6	24847.2	31744.8	36729.4	39966.1	59846.6	53716.2	44560.4
AT3G11070.1	Outer membrane OMP85 family protein	0.147582	2.76853	93.14	2	2	282323	237586	36316.7	32388.8	35630.1	63714.1	27337	34269.6	57342.4	82895.9	19767.8	26879.4
AT1G55280.1	Lipase/lipooxygenase, PLAT/LH2 family protein	0.147814	1.35669	42.29	1	1	10541.3	12755.9	14226.7	14962.6	14763	5739.7	7283.93	7847.36	8181.58	12862.1	10713.8	6910.97
AT3G06483.1	PDK, ATPDHK - pyruvate dehydrogenase kinase	0.147948	1.27847	362.59	9	9	261833	328733	687040	519819	467049	428966	864501	478448	478875	459058	622142	540463
AT1G06510.1	unknown protein	0.14807	1.57454	64.45	2	1	5466.24	6519.6	1860.61	13140.1	4041.68	9645.47	6035.95	4845.99	13266.1	10023.4	16013.2	13857.8
AT1G12840.1	DET3, ATVHA-C - vacuolar ATP synthase subunit C (VATC) / V-ATPase C subunit / vacuolar proton pump C subunit (DET3)	0.148504	1.28985	553.27	8	8	340322	424700	513313	693063	671418	614208	706078	901351	552752	427577	830126	783177
AT4G04885.1	PCFS4 - PCF11P-similar protein 4	0.148529	1.55529	21.37	1	1	3439.03	3214.56	2217.38	849.791	1872.23	3844.49	535.453	767.857	1582.97	1315.86	4686.3	1037.34
AT5G32470.1	Haem oxygenase-like, multi-helical	0.148666	2.26076	26.88	1	1	43157.6	21900	10148.8	5763.64	6277.96	8974.86	6509.18	8981.14	8246.22	9586.89	1359.94	7878.82
AT1G27310.1	NTF2A - nuclear transport factor 2A	0.148767	1.42065	345.51	6	6	353161	428752	2.39046e+06	2.00125e+06	2.28951e+06	1.93114e+06	1.91253e+06	2.4582e+06	1.7349e+06	1.71734e+06	2.79191e+06	2.7311e+06
AT5G36001.1	RING/U-box superfamily protein	0.148837	1.54351	20.83	1	1	8852.85	4839.62	70741.7	47681.3	38548.1	25560.8	90659.8	51724.3	26444.8	33810.5	52067.2	48168.3
AT3G16370.1	GDSL-like Lipase/Acylhydrolase superfamily protein	0.148899	1.46519	172.88	2	2	26195.8	29882.5	22902	46546.9	20656.1	50072.2	50355.9	18883.3	45952.5	45735.6	67025.9	59598.2
AT3G60020.1	ASK5, SK5 - SKP1-like 5	0.148922	5.95862	25.14	1	1	13282.5	16999.9	785.061	1654.26	1078.69	666.946	736.72	1763.95	0	428.478	2272.06	583.254
AT1G22450.1	COX6B, ATCOX6B2 - cytochrome C oxidase 6B	0.148999	2.10326	222.51	4	4	1.02524e+06	945785	193999	245811	197648	266637	155308	142584	414555	364641	125574	164321
AT1G05230.1	HDG2 - homeodomain GLABROUS 2	0.149455	4.45704	25.22	1	1	39118	32311.5	1589	4374.09	2846.03	3567.98	2236.85	4245.89	2631.13	7007.74	310.712	2370.87
AT3G47460.1	ATSMC2 - Structural maintenance of chromosomes (SMC) family protein	0.149536	2.4111	53.01	2	1	118250	137170	5.41109e+06	3.56593e+06	2.89873e+06	2.16124e+06	8.18449e+06	7.35919e+06	1.04098e+06	995003	9.13391e+06	7.7468e+06
AT2G03460.1	Galactose oxidase/kelch repeat superfamily protein	0.149575	1.37108	23.23	1	1	132801	156478	251811	232575	194937	96527.7	230239	120661	97203.9	134195	89515.7	105040
AT1G69360.1	Plant protein of unknown function (DUF863)	0.149746	1.54361	24.75	1	1	49405.4	38941.6	119172	87505.2	118181	105420	237850	140385	116451	76924.5	161520	67424
AT4G23460.1	Adaptin family protein	0.149753	1.41139	512.29	12	3	11461.6	8527.49	72395	84762.8	165609	242118	179576	160808	111005	80238.8	166379	127478
AT5G57610.1	Protein kinase superfamily protein with octicosapeptide/Phox/Bem1p domain	0.150166	1.96788	78.68	2	2	37217.3	43161.3	10696.1	11232.5	11486.3	7997.22	5415.95	10153.3	13239.8	20044.1	7780.54	5255.6
AT1G24230.1	Paired amphipathic helix (PAH2) superfamily protein	0.150171	2.54533	20.2	1	1	96013.1	83080.8	20367.8	16135	11166	32057.1	16852.5	13630.4	25756.4	26909.1	976.209	17559.8
AT5G15450.1;AT4G14670.1	APG6, CLPB3, CLPB-P - casein lytic proteinase B3	0.150203	1.28331	2034.98	39	34	1.07774e+06	1.11662e+06	2.76207e+06	2.24158e+06	1.50628e+06	1.13469e+06	2.20102e+06	2.39256e+06	1.43991e+06	1.63033e+06	2.63883e+06	2.32385e+06
AT5G52580.2	RabGAP/TBC domain-containing protein	0.15039	1.74635	50.79	1	1	2659.07	7674.13	34213.9	9473.04	14640.6	27689.8	22636.4	53210.9	9649.38	14497.9	34714.7	33552.2
AT2G17560.1	HMGB4, NFD4, NFD04 - high mobility group B4	0.151005	Infinity	29.27	1	1	0	2122.85	238.91	0	0	0	0	0	0	0	0	0
AT4G38130.1;AT4G38130.2	HD1, ATHD1, HDA1, RPD3A, HDA19, ATHDA19 - histone deacetylase 1	0.151646	4.37181	171.54	4	4	663614	510925	32676.7	41303	45610.9	53304.7	19191.9	27071	99076.1	123775	13910.3	25184.8
AT2G01250.1;AT2G01250.2	Ribosomal protein L30/L7 family protein	0.152079	1.17413	152.22	4	4	138207	109361	127270	116090	102787	77762.8	111415	95699.4	82361.4	82159	108656	91603.1
AT2G45470.1;AT3G60900.1	FLA8, AGP8 - FASCICLIN-like arabinogalactan protein 8	0.152278	1.30589	115.58	2	2	44354.4	37254.4	55125.1	35304.2	32549	22621.8	18824.4	25181.6	31263	44074.1	31868.4	22776.2
AT3G13530.1	MAPKKK7, MAP3KE1 - mitogen-activated protein kinase kinase kinase 7	0.152867	3.08265	347.16	6	6	357074	304811	30284.9	29657.8	49661.9	69791	18748.7	27633.2	87296.4	93033.3	21344.5	24852.4
AT2G17300.1	unknown protein	0.153433	4.80006	47.73	2	2	1475.38	1790.72	3796.5	176.361	2582.49	8930.54	1532.18	3234.13	6345.16	5303.97	69714.7	3880.4
AT1G12230.1;AT1G12230.2	Aldolase superfamily protein	0.153584	1.23597	389.77	8	8	366832	346709	369920	470973	337770	426131	519017	663969	289007	458273	445170	489962
AT2G14120.1	DRP3B - dynamin related protein	0.153853	1.53656	531.12	10	5	29100.6	28189	79986.6	109513	132741	151782	223245	90637	112755	65846.7	169481	154429
AT5G65683.1	Zinc finger (C3HC4-type RING finger) family protein	0.153957	2.06913	20.85	1	1	13605.8	11966.2	9989.51	43607.4	52777.1	13725.5	11970.8	2100.5	12033.9	16611.1	14952	12734
AT2G07698.1;ATMG01190.1	ATPase, F1 complex, alpha subunit protein	0.154046	1.24784	2089.6	35	30	3.87969e+06	3.27074e+06	9.51449e+06	7.74919e+06	7.99441e+06	6.31186e+06	9.91747e+06	7.68815e+06	6.67914e+06	7.24441e+06	8.10748e+06	8.68017e+06
AT4G20110.1	VSR7, VSR3;1, BP80-3;1 - VACUOLAR SORTING RECEPTOR 7	0.154907	1.25499	20.08	1	1	106376	79944.6	140551	83515.4	121534	169009	108033	84539.1	99187.7	95014.3	80349.6	91390
AT5G10060.1	ENTH/VHS family protein	0.154991	1.2166	26.01	1	1	11908.7	10652.5	17031.2	15478.7	17175.1	21197.3	19196.8	24474.5	13154.8	18907.3	17407.2	20542.3
AT2G25120.1	Bromo-adjacent homology (BAH) domain-containing protein	0.155167	1.41067	24.26	1	1	1502.2	2721.63	8260.82	7221.48	10947.5	9818.34	9901.45	10624.1	6296.01	7323.83	12729.4	10217.7
AT5G60640.1;AT5G60640.2;AT5G60640.3	ATPDIL1-4, PDI2, ATPDI2, PDIL1-4 - PDI-like 1-4	0.15535	2.12909	765.05	14	14	5.22447e+06	5.02986e+06	1.12249e+06	1.0706e+06	956869	1.47472e+06	697512	868169	1.72446e+06	2.03261e+06	829261	836411
AT4G32770.1	VTE1, ATSDX1 - tocopherol cyclase, chloroplast / vitamin E deficient 1 (VTE1) / sucrose export defective 1 (SXD1)	0.155406	1.40929	401.93	8	8	123042	77858.8	219340	223527	239926	182227	450017	263525	164194	211100	228882	184473
AT1G07310.1	Calcium-dependent lipid-binding (CaLB domain) family protein	0.155495	1.30929	24.92	1	1	84240.1	54101.5	34083.1	36580.7	48047	43007	41454.3	28780.5	49277.7	36560.7	40115.9	32987.6
AT1G61040.1	VIP5 - plus-3 domain-containing protein	0.155636	3.85684	76.13	1	1	10257	7731.48	1074.07	391.139	2846.55	1129.22	865.914	396.207	1182.8	1353.09	1377.25	899.53
AT3G18240.1	Ribosomal protein S24/S35, mitochondrial	0.155805	1.60233	513.77	12	7	171445	205005	70208.7	66562.7	86691.2	65760.3	66111.2	26554.2	100575	77228.3	80815.9	64154.9
AT2G15860.1	unknown protein	0.15583	1.55618	217.3	4	4	293724	291076	70487.3	149677	177442	217218	98286.2	132295	173283	150626	112763	103623
AT5G42020.1;AT5G42020.2	BIP, BIP2 - Heat shock protein 70 (Hsp 70) family protein	0.156287	3.59453	804.34	15	1	222539	201850	81951.7	39307.1	63986.1	129287	24411.5	22230.3	66402.5	65756.8	0	26767.2
AT4G36810.1	GGPS1 - geranylgeranyl pyrophosphate synthase 1	0.156523	1.42919	22.15	1	1	2503.46	2388.12	8938.1	22668.1	13816.2	21806.8	13122.9	14668	28902.2	17531.4	16605.6	12244.2
AT1G07890.1	APX1, MEE6, CS1, ATAPX1, ATAPX01 - ascorbate peroxidase 1	0.156635	1.2715	95.34	3	3	68607.4	57292.3	114877	105471	115492	107373	133431	111617	131172	83780.4	169669	93956.7
AT5G64860.1	DPE1 - disproportionating enzyme	0.157177	1.42462	63.7	2	2	1740.17	6432.43	5594.91	20918.3	16550	19073.7	20662.2	11281	15075.2	12208.9	19503.1	21434.1
AT3G16470.3	JR1 - Mannose-binding lectin superfamily protein	0.157387	1.22678	109.2	1	1	21093.6	14966	22881.6	33512.7	21191.4	24048.8	20697.1	18735.7	22436.9	15411.5	18718.9	16240.6
AT2G47910.1	CRR6 - chlororespiratory reduction 6	0.157453	1.4674	76.52	2	2	1576.94	1680.65	15068.1	25499.5	18075.6	16919.6	18152.2	11615.8	17914.3	16831.5	28713.1	22434.3
AT5G01900.1	WRKY62, ATWRKY62 - WRKY DNA-binding protein 62	0.157625	3.92789	21.41	1	1	2402.69	1104.5	1946.18	2811.78	1224.62	0	5661.75	8289.46	5235.05	4128.45	410.929	13549.1
AT1G15730.1	Cobalamin biosynthesis CobW-like protein	0.157685	1.37991	261.93	5	4	84187.4	92776.1	233286	260866	189071	157825	139477	363545	173786	211169	263107	253677
AT2G38040.1	CAC3 - acetyl Co-enzyme a carboxylase carboxyltransferase alpha subunit	0.158095	1.52401	4085.12	56	56	3.76437e+07	3.42368e+07	1.68804e+07	1.29471e+07	1.31015e+07	1.43854e+07	1.16738e+07	1.24206e+07	1.78643e+07	2.01232e+07	1.2968e+07	9.72307e+06
AT4G02580.1	NADH-ubiquinone oxidoreductase 24 kDa subunit, putative	0.158491	1.4968	113.09	1	1	19364.3	21095.3	41811.1	25267	25332.7	10175.8	10368.1	7131.19	10483.4	29309	23181.3	15094.8
AT5G09900.1;AT5G09900.2;AT5G09900.3;AT5G64760.1	EMB2107, RPN5A, MSA - 26S proteasome regulatory subunit, putative (RPN5)	0.158959	1.4677	435.44	10	9	230770	256680	672005	555530	675613	481504	315661	376000	285386	344114	334662	301053
AT1G15930.1	Ribosomal protein L7Ae/L30e/S12e/Gadd45 family protein	0.159232	1.26432	60.84	2	2	20381.3	16843.7	14977.4	34173.8	16376.8	12131.4	16976.1	24592.6	23034.1	24735.4	20600.7	35312.1
AT3G25520.1;AT3G25520.2	ATL5, PGY3, OLI5, RPL5A - ribosomal protein L5	0.159557	2.0362	1584.92	26	3	9.62087e+06	8.56159e+06	2.3946e+06	2.44305e+06	1.74671e+06	2.09463e+06	1.45756e+06	1.88591e+06	2.92463e+06	3.85525e+06	1.4216e+06	1.64701e+06
AT1G67140.1	SWEETIE - HEAT repeat-containing protein	0.159586	3.12692	437.71	8	7	2.03747e+06	1.57304e+06	168395	191447	276702	331464	166077	213149	357989	436860	106599	183552
AT5G39830.1	DEGP8, DEG8 - Trypsin family protein with PDZ domain	0.160081	1.46868	74.7	2	2	7026.08	18280.9	53506.7	52921.3	40017	36833	41588.3	73134.1	28064.7	48811.6	67838	46907.6
AT1G60200.1	splicing factor PWI domain-containing protein / RNA recognition motif (RRM)-containing protein	0.160178	1.9941	460.63	8	8	585132	600377	132578	156412	142314	149759	147592	124946	182605	219939	123773	87044.4
AT3G18190.1	TCP-1/cpn60 chaperonin family protein	0.160284	1.31501	315.57	8	8	148323	128025	297227	375864	371559	383848	430390	339228	355817	239976	476686	399798
AT1G70820.1	phosphoglucomutase, putative / glucose phosphomutase, putative	0.160609	1.27581	248.74	4	4	47247.1	38230.1	74003.2	69610.7	84396.8	149345	103623	71774.6	109545	76675.9	122821	106050
AT2G17390.1	AKR2B - ankyrin repeat-containing 2B	0.160753	1.39066	131.47	4	3	72006.8	74714.2	35495	38526.5	36256.6	50255.3	48720.6	39672.2	110378	94619.4	67669.6	66226.8
AT1G56330.1	SAR1, ATSAR1, ATSARA1B, ATSAR1B, SAR1B - secretion-associated RAS 1B	0.160922	1.37591	539.2	11	2	17655.6	18082.8	26080.9	24753	41808.4	42682.3	18253.5	17601.3	33485.9	18388.1	17011.8	19586.1
AT3G15930.1	Pentatricopeptide repeat (PPR) superfamily protein	0.161087	1.62626	21.93	1	1	15218.5	7641.86	8393.59	17950.4	26163.5	29309.5	7647.94	3592.88	22388.2	12968.1	9132.42	8637.57
AT2G27720.1;AT2G27720.2	60S acidic ribosomal protein family	0.161405	1.73708	1226.77	16	11	3.28854e+07	3.09392e+07	8.66518e+06	1.04239e+07	9.24759e+06	1.11386e+07	8.85022e+06	6.74268e+06	1.50806e+07	1.29579e+07	8.08234e+06	7.75384e+06
AT3G50590.1	Transducin/WD40 repeat-like superfamily protein	0.161436	1.32213	94.79	2	2	141063	115623	119004	69554.3	95473.7	103743	72312.9	43728.9	160721	82467.2	29794.5	98416
AT5G16880.1;AT5G16880.3	Target of Myb protein 1	0.161558	1.08978	664.64	12	11	660599	694131	583037	764587	677551	604655	717488	601509	621767	527379	600718	587430
AT3G57560.1	NAGK - N-acetyl-l-glutamate kinase	0.161642	1.30992	332.22	5	5	105144	104826	259669	217337	204124	124217	210951	243616	257336	122035	267441	228602
AT3G58510.1	DEA(D/H)-box RNA helicase family protein	0.1617	1.43017	21.72	1	1	1806.77	1684.38	1463.6	4955.37	6798.82	3159.35	4463.14	3768.22	5245.62	2170.69	5737.57	7029.76
AT5G04430.1	BTR1, BTR1S - binding to TOMV RNA 1L (long form)	0.161829	1.57981	73.61	2	2	18557.2	15993.3	9018.16	11240.7	7756.57	3219.79	8646.28	9393.07	18994.9	19007.6	32816.2	15070.7
AT5G17690.1	TFL2, LHP1 - like heterochromatin protein (LHP1)	0.161924	5.8584	148.95	2	2	130053	87349.6	13486.3	3560.84	5771.32	6540.83	8795.42	7904.54	10707.9	8546.88	591.163	5575.12
AT5G35360.3;AT5G35360.1;AT5G35360.2	CAC2 - acetyl Co-enzyme a carboxylase biotin carboxylase subunit	0.161949	1.16265	1742.96	33	31	4.91612e+06	4.64632e+06	8.77778e+06	7.37195e+06	7.87533e+06	5.9041e+06	9.19871e+06	7.45965e+06	6.81189e+06	7.17679e+06	7.98516e+06	7.28268e+06
AT4G28030.2;AT4G28030.1	Acyl-CoA N-acyltransferases (NAT) superfamily protein	0.162266	1.35204	86.48	2	2	31972.2	54971.2	182792	157703	145754	115783	183031	199059	118039	128388	131219	171789
AT5G19320.1	RANGAP2 - RAN GTPase activating protein 2	0.162382	1.71052	134.57	3	3	168842	279458	63000.1	79463.6	79855.7	99822.2	70701.2	16224.2	126874	116984	62504.5	57125.3
AT4G14150.1	PAKRP1, KINESIN-12A - phragmoplast-associated kinesin-related protein 1	0.162539	4.04093	20.16	1	1	326.004	207.256	1764.84	1249.43	4486.96	4603.52	26746.3	2384.83	14618	539.924	5211.89	1568.38
AT3G54760.1	dentin sialophosphoprotein-related	0.162724	2.02169	1194.82	21	20	4.40217e+06	4.50317e+06	1.06415e+06	779147	1.06593e+06	1.2022e+06	492671	613860	1.91754e+06	2.11723e+06	622453	674812
AT3G10530.1	Transducin/WD40 repeat-like superfamily protein	0.162788	2.32152	20.27	1	1	1017.5	1471.29	4377.17	873.789	1084.08	0	1467.37	3100.59	2904.5	3970.93	7093.1	1948.21
AT4G08140.1	unknown protein	0.162959	1.34673	93.41	2	1	6404.56	7576.62	2449.85	0	0	0	1855.01	2164.63	432.671	746.773	6665.87	335.773
AT1G78820.1;AT1G78830.1	D-mannose binding lectin protein with Apple-like carbohydrate-binding domain	0.162986	1.34115	78.21	1	1	3573.68	5994.4	13548.9	16683	13361.6	14592.2	14573.6	13020.9	10295.7	16404.3	19658.5	16914.8
AT1G06190.1;AT1G06190.2	Rho termination factor	0.16316	2.32824	403.07	8	8	2.35738e+06	2.09891e+06	438211	334516	405885	572070	353851	350012	622787	770618	238258	330423
AT1G06070.1	Basic-leucine zipper (bZIP) transcription factor family protein	0.163164	1.88781	163.2	3	3	356670	273784	74354	65174.5	97597.2	125337	66081.7	68791.9	104369	151549	71364.1	63807.1
AT5G47640.1	NF-YB2 - nuclear factor Y, subunit B2	0.163269	1.262	501.06	8	2	417501	347562	416195	236851	276117	380950	332949	244876	422627	222258	147589	274063
AT4G25050.1	ACP4 - acyl carrier protein 4	0.163718	1.15872	222.78	4	4	264193	230932	319903	189859	341494	369584	329396	352745	336908	342070	358093	269113
AT1G64330.1	myosin heavy chain-related	0.163799	2.18385	723.76	12	12	1.6367e+06	1.69529e+06	306091	354742	341012	374838	260981	288687	556618	632470	197724	219654
AT5G13020.1	Emsy N Terminus (ENT)/ plant Tudor-like domains-containing protein	0.163805	2.44666	136.62	3	3	107207	209855	27213.5	26442.5	26538.8	34393.3	18379.8	23638	53057.5	41142.8	26053.9	14152.2
AT3G13300.1	VCS - Transducin/WD40 repeat-like superfamily protein	0.163958	1.14911	1170.8	19	14	690210	814979	749683	826966	1.08737e+06	944925	654914	744989	713521	737454	975287	624342
AT1G56080.1	unknown protein	0.164216	2.29613	28.27	1	1	2963.12	762.49	2832.89	5759.7	8622.55	7112.16	7458.73	3024.04	29164.5	2854.34	10915.5	10996
AT5G23010.1	MAM1, IMS3 - methylthioalkylmalate synthase 1	0.16438	1.57569	43.84	2	1	4790.74	43902.2	60546.4	71756.6	28710	18611.2	29403.7	93928.4	49559.8	88644.4	60487.4	37734.3
AT3G01090.1;AT3G01090.2;AT3G29160.1	AKIN10, SNRK1.1, KIN10 - SNF1 kinase homolog 10	0.164625	1.30141	192.42	4	4	114537	75983.5	75741.2	139509	100127	123558	159267	142681	76909.2	109285	191681	139357
AT3G02830.1	ZFN1 - zinc finger protein 1	0.164759	1.75608	305.44	5	5	285381	173708	66093.6	79694.7	60923.6	77788.6	50496.3	56623.8	90609.7	113766	43048.2	68893.8
AT1G80000.1	CASC3/Barentsz eIF4AIII binding	0.165095	2.40814	53.68	2	2	36148.6	22332.8	7430.48	2791.78	7306.28	19953.9	4029.78	4803.17	8971.87	7161.65	10747.6	4135.78
AT5G42765.1	unknown protein	0.165201	1.32974	25.8	1	1	26166.7	33659.5	11861.2	55990.9	37887.4	53402.8	47762	36984.7	50317.8	34981.2	60350.6	60774.6
AT3G57410.1	VLN3, ATVLN3 - villin 3	0.165462	3.157	106.76	3	3	51015.5	37598	13015.7	16235	14303.9	17746.5	7324.54	9125.57	10402.5	12305.4	0	8328.4
AT5G42580.1	CYP705A12 - cytochrome P450, family 705, subfamily A, polypeptide 12	0.16574	1.46347	25.32	1	1	727.094	523.493	20519.1	6062.05	8377.01	156.776	21765.4	5999.93	9380.29	4094.14	2335.87	9644.37
AT4G33010.1;AT2G26080.1	AtGLDP1, GLDP1 - glycine decarboxylase P-protein 1	0.165855	1.24313	286.82	7	7	119872	98918	359515	222686	191526	142144	248409	287283	185159	204530	225718	259436
AT5G23860.1	TUB8 - tubulin beta 8	0.166139	1.19434	3152.69	53	1	147136	104815	115732	94630.1	97772.7	154318	105735	123525	82266.4	120591	87241.7	78800.2
AT3G53380.1	Concanavalin A-like lectin protein kinase family protein	0.166349	10.3606	20.18	1	1	119218	109681	99.1527	2774.9	2085.62	6214.86	1928.59	0	4480.6	16323.7	324.818	114.016
AT2G28290.1	SYD, CHR3 - P-loop containing nucleoside triphosphate hydrolases superfamily protein	0.166416	1.5284	484.88	10	10	424225	448939	149351	180317	185817	166496	107180	169286	194173	267032	116297	163529
AT2G15270.1	unknown protein	0.166488	3.20051	24.18	1	1	16112.7	14549.9	2398.08	1576.39	2153.43	1266.78	881.161	1232.05	2850.92	4030.48	659.62	2236.8
AT3G62030.2;AT3G62030.3	ROC4 - rotamase CYP 4	0.166622	1.25612	417.74	7	7	339081	387981	987300	800220	735752	508427	719699	818121	649602	687566	1.10951e+06	736954
AT3G59870.1	unknown protein	0.166844	1.1445	679.68	9	6	238692	251090	320010	336640	366150	319802	377925	344678	423415	271179	328559	351413
AT1G54180.1	ATBRXL3, BRX-LIKE3 - BREVIS RADIX-like 3	0.166928	1.83	41.79	1	1	3219.47	10670.3	20034.1	9144.81	22001.4	8308.17	11743.6	6977.82	4329.76	7696.76	2589.79	6759.81
ATCG00840.1	RPL23.1, RPL23 - ribosomal protein L23.1	0.166981	1.59846	24.62	1	1	2577.53	5877.26	19173.4	11182.1	12793.6	13966.1	14520.7	13506.1	12082.3	10309.6	39858.8	14533.4
AT5G02280.1	SNARE-like superfamily protein	0.167116	1.4981	61.52	1	1	15872.2	16852.9	42152.6	37349.5	49146	22790.7	26473.6	13827.7	28787.5	17116.2	17975.9	18750.7
AT2G01350.4;AT2G01350.1;AT2G01350.2	QPT - quinolinate phoshoribosyltransferase	0.167382	1.25219	242.89	5	5	189463	209464	241635	160597	121722	118992	136218	173596	109506	128488	154707	129525
AT1G35340.1	ATP-dependent protease La (LON) domain protein	0.167704	1.69431	42.09	2	2	1383.51	1678.39	4415.55	4848.78	3032.51	4041.71	3699.68	8314.15	4763.49	2230.29	3171.55	10691.2
AT2G41680.1	NTRC - NADPH-dependent thioredoxin reductase C	0.168362	1.30816	136.36	2	2	12093.3	12099	49793.2	38719.1	32420.9	31383.5	33295	40784.1	27217	38118.3	48515.9	42971.1
AT4G29610.1	Cytidine/deoxycytidylate deaminase family protein	0.168623	1.52745	47.41	2	2	1.24653e+06	1.69222e+06	1.00783e+06	536535	711513	452423	462845	789294	504657	814620	653022	472604
AT1G72560.1	PSD - ARM repeat superfamily protein	0.168675	1.32861	27.9	1	1	12264.1	12382.7	20386	8908.58	16367.2	10004.7	7939.38	4821.93	9798.46	14784.5	12267.8	10837.2
AT1G20670.1	DNA-binding bromodomain-containing protein	0.169257	1.62381	21.77	1	1	34145.4	29837.9	18042.3	13739	13985.5	30301.6	7014.17	12432.2	24647.6	26569.9	591.158	14993.7
AT4G17330.1	ATG2484-1, G2484-1 - G2484-1 protein	0.169328	1.64806	538.51	8	7	692877	710950	227584	241748	208995	252431	196388	185579	307012	318650	205759	203176
AT5G45170.1	Haloacid dehalogenase-like hydrolase (HAD) superfamily protein	0.169368	1.31689	53.04	1	1	11842.4	10573.8	15150.8	6880.88	13639	8066.08	24340.1	12026	10291.8	11172.5	12854.6	16431
AT5G07820.1	Plant calmodulin-binding protein-related	0.169447	2.39779	48.79	2	1	82473.8	77522.7	10199.9	21796.1	12283.6	18175.3	14279.4	14274.5	20690.2	27593.2	7622.35	8313.65
AT1G79280.2;AT1G79280.1	NUA - nuclear pore anchor	0.169606	1.8138	1835.4	36	34	8.21542e+06	7.43676e+06	1.96247e+06	1.89215e+06	2.45326e+06	2.61733e+06	1.81278e+06	1.64685e+06	3.58431e+06	3.27397e+06	1.72446e+06	1.50783e+06
AT1G30470.1;AT1G30470.3	SIT4 phosphatase-associated family protein	0.169829	1.78504	441.49	9	9	7.32231e+06	7.46277e+06	1.89111e+06	1.94917e+06	2.32405e+06	2.39146e+06	1.57231e+06	1.33396e+06	3.28915e+06	3.43856e+06	1.75297e+06	1.68889e+06
AT5G44320.1	Eukaryotic translation initiation factor 3 subunit 7 (eIF-3)	0.170077	Infinity	20.57	1	1	0	0	0	0	0	0	0	0	60.6006	0	4473.08	0
AT1G04820.1	TUA4, TOR2 - tubulin alpha-4 chain	0.170247	1.20522	2763.37	45	4	814954	699538	519182	559190	555919	452774	389912	680814	377797	557183	547260	435323
AT5G05520.1	Outer membrane OMP85 family protein	0.170585	3.92698	229.87	5	5	826833	904489	54011.7	58097.6	78501.1	102948	29712.9	29431.2	163782	177399	86885.6	28422.5
AT5G46110.3;AT5G46110.1	APE2, TPT - Glucose-6-phosphate/phosphate translocator-related	0.170602	1.23504	54.94	2	2	37744	45748.4	83907.7	65701.7	97091.4	122707	97610.5	89002.5	95269.2	77457.9	115477	84533.6
AT4G02030.1	Vps51/Vps67 family (components of vesicular transport) protein	0.170666	1.33591	180.91	4	4	15855.8	12466.8	18740.4	22700.6	28555.9	30833.9	9455.86	16878	14594.1	17800.6	22833.3	15116.7
AT2G17410.1	ARID/BRIGHT DNA-binding domain-containing protein	0.170712	1.97619	502.27	9	9	1.11044e+06	1.0777e+06	208974	218504	254906	380447	160611	136261	487872	554571	135813	169939
AT1G08520.1	ALB1, ALB-1V, V157, PDE166, CHLD - ALBINA 1	0.170889	1.58631	1191.6	26	24	7.53725e+06	6.62885e+06	3.08339e+06	2.19544e+06	2.66141e+06	2.36073e+06	2.57937e+06	2.21825e+06	3.08965e+06	3.7478e+06	1.79952e+06	1.9893e+06
AT4G39730.1	Lipase/lipooxygenase, PLAT/LH2 family protein	0.1709	1.2449	111.96	1	1	64191.4	70148.4	172776	144440	181461	171475	141265	177903	185829	143626	186045	166842
AT2G36870.1;AT2G36870.2	XTH32 - xyloglucan endotransglucosylase/hydrolase 32	0.170919	1.41634	65.6	2	2	5594.69	9173.63	67758.3	53718.8	56149.9	26809.2	36158.5	79875.8	38912.7	37861.4	59452.8	58206.7
AT5G04590.1	SIR - sulfite reductase	0.171049	1.63687	32.03	1	1	4303.78	2153.48	20402.9	14242.2	10696.3	12275.3	30806	11988.9	15469.8	9696.58	28429.1	8490.34
AT3G53420.1;AT2G37180.1	PIP2A, PIP2, PIP2;1 - plasma membrane intrinsic protein 2A	0.171116	1.25724	341.36	6	3	1.10988e+06	882029	1.15413e+06	686291	716454	996092	963712	916560	661059	742297	348978	777728
AT1G77140.1	VPS45, ATVPS45 - vacuolar protein sorting 45	0.171694	1.57482	54.62	2	2	11666.6	2432.94	20176.3	23611.1	23189.5	18590.4	23965.4	36266.6	13269.6	14937.7	32631.7	35886
AT4G20300.2;AT4G20300.1	Protein of unknown function (DUF1639)	0.171813	4.12806	107.23	2	2	13538.6	8366.19	1182.68	1037.87	1322.01	368.956	429.96	306.397	2545.92	1705.5	386.854	879.241
AT2G28540.2	RNA binding (RRM/RBD/RNP motifs) family protein	0.171971	2.80442	35.92	1	1	2.96308e+06	2.74368e+06	309813	395329	437386	438220	209921	247155	740931	825765	274135	300677
AT2G33040.1	ATP3 - gamma subunit of Mt ATP synthase	0.172112	1.19293	778.98	12	12	902114	818025	1.08581e+06	1.64215e+06	1.45871e+06	1.46132e+06	1.56204e+06	1.39468e+06	1.48356e+06	1.06494e+06	1.71334e+06	1.57111e+06
AT3G01340.1	Transducin/WD40 repeat-like superfamily protein	0.17213	1.22666	493.73	11	9	336059	329545	976106	704464	741561	607982	795985	825630	628962	668971	833638	780190
AT1G49760.1	PAB8, PABP8 - poly(A) binding protein 8	0.172537	1.14422	749.12	13	11	748862	693412	1.03216e+06	1.13429e+06	862833	958055	1.08583e+06	1.19837e+06	805191	980690	1.13727e+06	1.00531e+06
AT1G50320.1	ATHX, ATX, THX - thioredoxin X	0.17273	1.30898	20.48	1	1	13876.5	18967.2	84600.5	58673.3	87852.7	56336.6	63070.1	68718.6	63995.7	86526.7	66841.2	70124.1
AT4G34390.1	XLG2 - extra-large GTP-binding protein 2	0.17298	1.68637	107.21	2	2	60387.6	43061.8	15124.9	20727.8	30681.4	16522.3	28774.7	22770.7	10567.3	3104.85	23410.5	21967.8
AT3G03950.1	ECT1 - evolutionarily conserved C-terminal region 1	0.173103	1.44413	39.15	1	1	312.851	491.02	20612.3	8527.6	8508.82	6275.25	14367.3	10634.6	9288.47	5304.59	6196.28	18801.7
AT1G76860.1;AT1G21190.1	Small nuclear ribonucleoprotein family protein	0.173521	1.12917	112.6	4	4	225403	204645	278532	184585	258000	206776	178600	192712	188906	241623	220884	179879
AT4G25730.1	FtsJ-like methyltransferase family protein	0.173589	1.41271	21.3	1	1	4018.31	5525.6	20198.6	21099.7	44075.2	38432.9	34382.7	20422.5	39602.2	17738.2	36607.3	39632.6
AT4G33250.1	EIF3K, TIF3K1, ATTIF3K1 - eukaryotic translation initiation factor 3K	0.1739	1.4548	163.45	3	2	39173.6	31629.8	119049	140933	152902	167608	172160	75108.1	179038	114008	221274	185918
AT2G17980.1	ATSLY1 - Sec1/munc18-like (SM) proteins superfamily	0.17431	1.17369	56	1	1	37133.8	27493.9	39024.7	42600.2	29623.2	26276.2	46740.2	42230.9	33263.6	35103.6	31461	48464.1
AT5G50360.1	unknown protein	0.174424	3.41862	26.05	1	1	22083	14838.3	4524.51	1419.78	2427.74	3765.32	1985	914.564	4874.7	4802.13	0	1774
AT5G42270.1;AT1G50250.1	VAR1, FTSH5 - FtsH extracellular protease family	0.174491	3.02865	72.26	3	1	0	0	556.728	0	89.2334	564.01	371.308	1421.33	502.371	0	852.588	516.986
AT1G29350.1	Kinase-related protein of unknown function (DUF1296)	0.174494	1.69597	1107.49	21	5	1.39606e+06	1.23819e+06	346389	380111	441471	539453	304272	308487	529555	670942	433544	313195
AT1G67350.1	unknown protein; Has 2 Blast hits to 2 proteins in 1 species: Archae - 0; Bacteria - 0; Metazoa - 0; Fungi - 0; Plants - 2; Viruses - 0; Other Eukaryotes - 0 (source: NCBI BLink).	0.174576	1.34081	43.12	1	1	1154.52	771.229	12352.3	3523.8	7602.42	1230.34	7688.61	4415.99	8191.8	3856.02	3045.87	8513.86
AT5G08290.1	YLS8 - mRNA splicing factor, thioredoxin-like U5 snRNP	0.17471	1.68103	48.95	1	1	2145.87	3749.47	4059.18	4046.69	12348.6	7252.76	2485.32	3203.88	4324.98	6516.47	1593.55	1865.09
AT3G49990.1	unknown protein; Has 1524 Blast hits to 1298 proteins in 225 species: Archae - 9; Bacteria - 84; Metazoa - 474; Fungi - 184; Plants - 98; Viruses - 17; Other Eukaryotes - 658 (source: NCBI BLink).	0.174844	1.65821	339.53	5	5	267096	244904	92170.1	88507.4	101791	63699.7	46954.9	73857.2	106172	155326	60921.3	74295.7
AT4G34200.1	EDA9 - D-3-phosphoglycerate dehydrogenase	0.17493	1.42421	672.09	9	6	157433	154757	373827	575618	377295	513744	654596	412530	439602	241304	649626	668202
AT1G07110.1;AT3G30200.1	F2KP, ATF2KP, FKFBP - fructose-2,6-bisphosphatase	0.175555	1.15184	1080.86	22	22	2.91366e+06	2.85774e+06	2.57346e+06	1.83594e+06	2.3239e+06	1.93006e+06	1.97781e+06	1.81997e+06	2.02687e+06	2.25084e+06	2.36526e+06	2.09112e+06
AT5G67500.1	VDAC2, ATVDAC2 - voltage dependent anion channel 2	0.176069	1.45705	170.59	3	3	24889.5	19985.2	33463.5	13001.2	17381.5	11210.9	33344.1	40532	35201.9	19994.4	11920.5	33753.8
AT1G51730.1	Ubiquitin-conjugating enzyme family protein	0.176179	1.76526	40.76	1	1	2739.73	6925.77	6374.7	6409.44	22732.6	37441.5	23322.8	4541.42	50039.4	27438.8	24250.8	16259.5
AT1G31910.2;AT1G31910.1	GHMP kinase family protein	0.17656	1.36168	160.82	4	4	11935	6622.77	46518.3	61630.9	47001.9	68599.3	58460.3	56859.8	59951.6	36278.1	64136.5	54259.4
AT3G57300.2;AT3G57300.1	INO80 - INO80 ortholog	0.176771	2.70164	61.36	1	1	99305.9	98730.5	5854.51	13559.5	16741	29696.9	4935.84	8910.71	42811.9	25643.2	12272.3	3103.08
AT4G24450.1;AT1G10760.1	GWD3, PWD, ATGWD2 - phosphoglucan, water dikinase	0.176819	1.98454	72.1	3	1	19.52	0	1081.78	1027.05	1416.93	1508.96	2029.24	3707.26	553.717	1554.23	375.632	1810.26
AT4G37910.1	mtHsc70-1 - mitochondrial heat shock protein 70-1	0.176873	1.40098	113.76	3	1	101.391	41.508	2778.56	720.277	800.734	461.115	2123.06	913.632	820.926	397.904	1018.65	1595.66
AT5G24490.1	30S ribosomal protein, putative	0.176964	1.63306	470.94	8	8	1.43061e+07	1.46992e+07	3.079e+06	5.67275e+06	7.2012e+06	6.68624e+06	4.03361e+06	4.27635e+06	8.95956e+06	5.03536e+06	5.07069e+06	4.24878e+06
AT1G27400.1	Ribosomal protein L22p/L17e family protein	0.177082	1.54585	62.24	1	1	45421.5	26024.4	77099.9	21933.1	54509.4	20271.9	9181.07	15583.6	47109.1	56281.1	19103.2	11399.6
AT3G28220.1	TRAF-like family protein	0.177325	1.45369	84.74	2	2	6647.98	13936.1	51822.1	39044.3	47424.9	47171.9	73342	29340	39922.7	35493.3	66041.1	55390.2
AT4G28980.1	CDKF;1, CAK1AT - CDK-activating kinase 1AT	0.177736	4.99165	23.86	1	1	36606.2	38996.1	8361.83	429.307	1671.04	4759.04	618.88	966.721	6404.6	8460.77	0	1744.14
AT4G00800.1	transducin family protein / WD-40 repeat family protein	0.178119	1.72111	132.1	2	2	153655	201031	194432	44697.3	72157.5	72661.1	463085	110092	265421	78620.1	157592	196460
AT5G47480.1	RGPR-related	0.178267	1.656	1051.34	16	16	2.07376e+06	2.27861e+06	661365	581418	734477	1.1366e+06	489205	478736	1.15832e+06	1.15026e+06	792027	440041
AT1G24300.1	GYF domain-containing protein	0.178415	1.895	20.76	1	1	109371	99549.2	40850.8	14314.8	86328.7	57361.5	29212.1	45295	22952.5	35158.4	49271	33296.3
AT5G41790.1	CIP1 - COP1-interactive protein 1	0.178706	1.80887	2758.95	41	41	9.27795e+06	8.73178e+06	2.66827e+06	2.33266e+06	2.48201e+06	2.31738e+06	1.82355e+06	1.65316e+06	4.16383e+06	4.28856e+06	1.81483e+06	1.6304e+06
AT5G23540.1;AT5G23540.2	Mov34/MPN/PAD-1 family protein	0.179276	1.23606	701.53	12	12	760167	812189	1.25149e+06	1.62804e+06	1.34204e+06	1.37159e+06	1.61346e+06	1.42727e+06	1.22921e+06	1.00585e+06	1.92459e+06	1.65659e+06
AT3G47700.1	MAG2 - RINT-1 / TIP-1 family	0.179354	1.35955	43.02	1	1	2228.79	1715.29	8404.91	7782.77	12600.7	19365.5	16159.7	11169.4	9591.59	7098.33	15146.3	11664.3
AT4G25433.1	peptidoglycan-binding LysM domain-containing protein	0.179582	4.37979	26.46	1	1	218621	175250	9896.56	18830.2	18443.7	14325.7	6308.75	6425.4	16129.2	36923.2	19059	19124.6
AT4G37080.1	Protein of unknown function, DUF547	0.179858	1.20318	25.95	1	1	101167	77710.3	248957	165348	107876	92290.3	152765	175444	138944	148889	189534	148966
AT4G04890.1	PDF2 - protodermal factor 2	0.180147	1.12852	117.77	2	2	12717.5	14983.2	10634.7	14893.6	13458.4	19293.1	17005.7	13561.6	16512.4	15135.8	16235.7	18579.2
AT4G14210.1	PDS3, PDS, PDE226 - phytoene desaturase 3	0.180525	1.2288	227.04	5	5	44220.3	41421.5	96207.1	107187	99425.5	130153	108222	113989	89916.4	101203	108255	115690
AT2G37310.1	Pentatricopeptide repeat (PPR) superfamily protein	0.18152	1.91334	22.45	1	1	15777.4	29071.5	66773.9	132642	67569.1	50053.8	27151.8	43435.5	37382	11411.7	31902.9	37855.2
AT4G13370.1	Plant protein of unknown function (DUF936)	0.181868	3.28957	23.83	1	1	148811	136774	7271.28	29100	15529.4	15805.7	9085.48	7378.85	46135.5	27468.8	10481.9	6846.87
AT1G30100.1	NCED5, ATNCED5 - nine-cis-epoxycarotenoid dioxygenase 5	0.182383	4.04605	20.76	1	1	58179.6	48242	8659.96	1084.67	8131.13	6167.96	2825.31	852.292	10586.3	8278.01	8505.95	1197.22
AT3G61870.1;AT3G61870.2	unknown protein	0.182436	1.76541	69.04	1	1	394.264	0	16591.1	12122.6	6672.17	12851.7	13216.6	20207.2	11364.9	6423.23	15237.3	19406.1
AT2G17000.1	Mechanosensitive ion channel family protein	0.182548	4.10061	21.09	1	1	2.39644e+06	2.1609e+06	152287	108913	134409	248047	81527.7	85564.9	453598	511294	34820.7	101541
AT2G27680.1	NAD(P)-linked oxidoreductase superfamily protein	0.182728	1.21987	151.88	4	4	129806	113634	93537.5	232907	138917	166785	154436	154295	157769	144307	220567	236726
AT3G13920.1;AT1G72730.1;AT3G13920.2;AT3G13920.3	EIF4A1, RH4, TIF4A1 - eukaryotic translation initiation factor 4A1	0.18287	1.34489	1185.85	22	2	79011.1	58610.4	199808	98350.5	188465	140871	189994	184640	108121	107894	238893	199455
AT1G16225.1	Target SNARE coiled-coil domain protein	0.18341	1.53826	22.53	1	1	4915.96	1815.68	20197.2	7592.48	16834.5	11856.9	28080.8	24042.9	7677.72	11586.9	14870.8	10978.4
AT3G19240.1	Vacuolar import/degradation, Vid27-related protein	0.183811	2.45107	186.03	3	2	483764	473302	76762.8	53946.6	70755	144206	49143.4	39451.1	154807	164252	93522.4	30320.5
AT5G53490.1;AT5G53490.2	Tetratricopeptide repeat (TPR)-like superfamily protein	0.18382	1.6727	55.21	1	1	18959.8	15426.2	23139.5	23993.9	23523.5	36139.5	42884.1	43109.4	53819.7	37417.1	9208.08	49716.6
AT1G21610.3;AT1G21610.2	wound-responsive family protein	0.183873	4.86871	66.62	2	1	20717.6	19600.8	3323.94	1593.92	1176.46	781.662	2903.64	888.272	2169.14	1413.1	1137.79	1181.45
AT1G50600.1	SCL5 - scarecrow-like 5	0.184137	1.38617	121.42	4	3	60416.4	60202.9	24771.2	53533.4	66748.9	70361.8	15971.4	42011.1	43648.7	58420.6	33775.8	48592.6
AT1G49970.1	CLPR1, NCLPP5, SVR2 - CLP protease proteolytic subunit 1	0.184532	1.27213	558.92	9	9	860220	704675	2.78342e+06	2.09122e+06	1.84411e+06	1.13639e+06	2.10025e+06	2.53788e+06	1.57881e+06	1.62094e+06	2.47211e+06	1.67348e+06
AT5G55660.1	DEK domain-containing chromatin associated protein	0.184687	4.18362	33.04	1	1	33707.1	23070.2	2207.77	2635.56	2034.17	2325.52	1627.58	994.018	4074.04	4496.34	2728.1	1851.05
AT4G15410.1	PUX5 - serine/threonine protein phosphatase 2A 55 kDa regulatory subunit B prime gamma	0.184744	1.47769	777.93	14	14	1.73442e+06	1.53271e+06	763296	566892	709551	621646	569347	488022	964871	889800	593854	506120
AT5G26360.1	TCP-1/cpn60 chaperonin family protein	0.184777	1.3196	124.97	3	3	22292.2	21036.3	93273.3	58988.5	86935.5	60978.2	92437.3	70599.2	49530	70638.7	100922	69161.6
AT1G57720.1	Translation elongation factor EF1B, gamma chain	0.185302	1.25309	336.49	6	4	166681	163749	264756	205340	252685	248066	415865	322653	194286	260774	214881	222162
AT1G29340.1	PUB17, ATPUB17 - plant U-box 17	0.185439	2.02708	26.9	1	1	1632.14	1801.42	2176.74	2367.8	760.038	732.526	6808.86	4319.67	1801.8	3973.83	748.447	1545.18
AT4G17215.1	Pollen Ole e 1 allergen and extensin family protein	0.18578	1.5529	20.31	1	1	14265.9	4028.56	2272.85	1309.49	3175.52	5557.84	13109.4	962.785	2948.94	310.31	1090.12	1290.13
AT3G53130.1	LUT1, CYP97C1 - Cytochrome P450 superfamily protein	0.186371	1.23758	55.76	2	2	6799.49	9135.53	18051.8	21936.7	10149.9	15572.2	20531	20294.6	13819.9	17134.4	13504.9	15757.8
AT4G11260.1	ATSGT1B, ETA3, RPR1, EDM1, SGT1B - phosphatase-related	0.186774	1.22821	161.58	3	3	76291.8	73762	156955	161321	221063	197611	156722	188112	196101	176578	215181	156735
AT4G28780.1	GDSL-like Lipase/Acylhydrolase superfamily protein	0.186861	1.25654	103.04	2	2	20161	27519.4	65350.1	37862.7	38894	26871.6	60347.3	33791	32292.9	46960	45501	53348.6
AT1G26310.1	CAL, CAL1, AGL10 - K-box region and MADS-box transcription factor family protein	0.187049	1.24007	29.73	1	1	73681.9	63432.1	35883.6	66633.7	79034.8	100015	90179.4	100380	117728	68559.4	66315.2	76033.3
AT1G65010.1;AT3G09980.1;AT4G27595.1	Plant protein of unknown function (DUF827)	0.187154	1.37912	1490.14	29	28	2.49665e+06	2.3076e+06	1.23769e+06	1.14084e+06	1.07407e+06	1.05303e+06	760149	1.00649e+06	1.48671e+06	1.78143e+06	804312	911514
AT2G18020.1;AT4G36130.1	EMB2296 - Ribosomal protein L2 family	0.187255	1.40436	196.37	2	2	301916	235712	104456	112097	143730	147181	87287.4	102631	170589	194649	82596.7	106421
AT4G13200.1	unknown protein	0.18736	1.88418	448.7	7	7	583347	525991	153386	158423	125205	131055	108413	116653	179484	232623	139326	113760
AT1G17630.1	Pentatricopeptide repeat (PPR-like) superfamily protein	0.187396	1.39171	29.69	1	1	0	435.53	891.491	15.4537	1162.14	2318.82	671.289	571.347	1202.5	523.701	1611.95	2132.02
AT4G33230.1	Plant invertase/pectin methylesterase inhibitor superfamily	0.187915	1.38572	20.42	1	1	277651	264486	117289	137286	102828	163403	88478.2	129439	119508	182328	131828	115489
AT3G60860.1	SEC7-like guanine nucleotide exchange family protein	0.18836	78.0631	26.53	1	1	0	0	0	2.09039	50.5113	0	3083.34	0	111.464	0	911.441	0
AT5G41950.1	Tetratricopeptide repeat (TPR)-like superfamily protein	0.18849	1.47783	1039.86	18	18	5.48027e+06	5.27753e+06	2.56136e+06	1.74265e+06	2.283e+06	2.18224e+06	1.65266e+06	1.93289e+06	2.61824e+06	3.47016e+06	1.88533e+06	1.65406e+06
AT2G46020.2;AT2G46020.1	CHR2, ATBRM, BRM, CHA2 - transcription regulatory protein SNF2, putative	0.1889	2.53935	172.87	5	5	162255	129946	18340.9	22657.5	24378	30763.9	12088.9	27725.9	29965.1	40529.2	15655	26965.3
AT5G10240.1	ASN3 - asparagine synthetase 3	0.188966	1.37335	513.96	12	2	1485.57	1244.26	24885.1	15140.5	21246.9	38585.1	25306.4	20582	20064.5	12305	38058	24572.4
AT2G19830.1;AT4G29160.1	SNF7.2, VPS32 - SNF7 family protein	0.189105	1.57464	58.71	1	1	63544.9	46787.9	23970.8	15417.1	17787.9	34253.2	24314.9	18453	26828.4	27922	15239.8	15374.2
AT4G17090.1	CT-BMY, BAM3, BMY8 - chloroplast beta-amylase	0.189386	1.11632	743.17	13	13	670741	641821	1.06485e+06	1.00666e+06	991245	880704	1.05248e+06	989061	977681	966266	968761	913136
AT1G33240.1	AT-GTL1, AT-GTL2, GTL1 - GT-2-like 1	0.189609	1.62464	546.69	9	8	396439	515052	244945	156369	201324	102143	142913	132913	226437	298908	89226.2	104451
AT5G67385.1	Phototropic-responsive NPH3 family protein	0.189689	1.49645	166.88	3	3	101334	95490.6	38171.2	48364.8	35375.9	35747.4	45901.5	21243	41385.1	36675.6	63432.4	28245.7
AT5G21170.1	AKINBETA1 - 5'-AMP-activated protein kinase beta-2 subunit protein	0.190312	1.49358	102.02	2	2	251565	229358	102332	74453.6	101734	108048	59017.3	100244	109852	166847	80365.5	64488.7
AT5G09810.1;AT2G42170.1	ACT7 - actin 7	0.190672	1.2973	3182.24	51	17	4.07578e+06	4.2581e+06	1.56247e+07	1.21448e+07	1.41166e+07	1.19294e+07	1.54679e+07	1.66008e+07	9.69482e+06	1.08623e+07	1.59383e+07	1.20624e+07
AT1G56050.1	GTP-binding protein-related	0.190841	1.22992	217.34	4	4	55661.6	49482.9	152801	121300	109175	79577.4	132554	146477	99230.5	98835.7	99391.4	122106
AT1G29660.1	GDSL-like Lipase/Acylhydrolase superfamily protein	0.192206	1.20837	205.99	4	4	361957	407047	469071	418086	437268	392086	560232	498457	457471	317281	719188	450787
AT4G37830.1	cytochrome c oxidase-related	0.192578	1.31841	72.68	2	2	112070	120404	259442	171113	197875	105248	83261.8	119951	126722	152836	137762	112280
AT5G20630.1	GLP3, GLP3A, GLP3B, ATGER3, GER3 - germin 3	0.192704	1.17506	340.6	5	5	776206	647907	1.61642e+06	1.08792e+06	1.26702e+06	900905	1.23608e+06	1.44924e+06	1.00018e+06	1.27076e+06	1.23673e+06	1.20564e+06
AT3G28760.1	unknown protein	0.192731	1.59387	99.64	2	2	18166.7	13625.8	47615.3	34589.9	41255.2	48376.6	36138.5	32415.6	40487.4	32105	128456	54957.2
AT3G13060.2	ECT5 - evolutionarily conserved C-terminal region 5	0.192759	1.76143	79.14	2	1	36533	29680.6	36485.6	10453.7	15135.8	18389.1	21011.9	13449.2	20273.2	12518.4	357.076	15662.4
AT3G54470.1	uridine 5'-monophosphate synthase / UMP synthase (PYRE-F) (UMPS)	0.192941	1.40217	63.97	1	1	4962.76	4852.49	9273.29	19585.1	35619.6	53700	40307.3	18842	29476.9	11852.1	34099.5	44891
AT2G05170.1	ATVPS11, VPS11 - vacuolar protein sorting 11	0.192988	1.22401	27.1	1	1	11461.4	14912.7	40135.1	25811.1	34194.7	18556	32029.4	27488.3	22687.8	30805.8	34219.5	30337.9
AT4G37800.1	XTH7 - xyloglucan endotransglucosylase/hydrolase 7	0.193662	1.21674	268.63	9	6	126879	173788	407457	307100	336741	270675	273554	307017	302109	339943	404686	347023
AT2G46680.1	ATHB-7, ATHB7, HB-7 - homeobox 7	0.193729	1.24233	25.82	1	1	103977	75188.3	165346	126633	96719	181585	192953	145656	104506	123185	191949	172814
AT5G40490.1	RNA-binding (RRM/RBD/RNP motifs) family protein	0.194483	1.47374	38.13	1	1	15842.4	8979.09	4483.68	6225.75	4303.23	4078.85	9588.11	9240.54	13556.8	16739.4	3725.04	11866.4
AT4G00630.1	KEA2, ATKEA2 - K+ efflux antiporter 2	0.19464	1.82711	127.87	4	2	2767.37	3762.06	41551.4	26607	16539.4	28706.6	65973.2	45589.5	11103.2	10713	32582.5	53170.6
AT3G26520.1	TIP2, SITIP, GAMMA-TIP2, TIP1;2 - tonoplast intrinsic protein 2	0.194718	1.47029	77.23	1	1	265578	275981	449951	364848	107204	227578	192994	310776	161250	233528	154920	96744.9
AT2G01140.1	Aldolase superfamily protein	0.195362	1.3504	183.46	4	1	14827	12203.5	25597.8	28423.4	35375.4	25135	28934	42747.4	34659.5	14740.2	32849.5	37234.4
AT5G20290.1;AT5G59240.1	Ribosomal protein S8e family protein	0.195888	1.43869	114.05	3	3	66243	47108.9	24862.3	20904.4	23400.8	32633.7	16369.1	21422.1	33534.8	31030.2	31525.8	15666.4
AT5G24000.1	Protein of unknown function (DUF819)	0.195901	1.25112	47.03	2	1	59846.6	45592.6	91679.9	60111.7	90708.2	86440	78411.7	67629.5	46580.4	55092.6	60365.6	39111.4
AT5G55210.1	unknown protein	0.195959	2.18472	59.82	2	2	133500	225841	19269.6	43353.8	30437.4	36140.2	11806.9	18505.8	72380	89349.9	15320.8	16254.3
AT5G61520.1	Major facilitator superfamily protein	0.195967	3.69328	20.22	1	1	2072.41	2481.02	2864.98	8793.35	6175.79	15793.9	89605.1	14091.4	6863.85	1444.71	11996.8	17012.7
AT1G17210.1	ATILP1, ILP1 - IAP-like protein 1	0.19656	2.1664	659.75	15	14	2.70257e+06	2.41782e+06	407979	445820	578348	728213	517350	456102	757090	838555	419662	371998
AT4G04040.1	MEE51 - Phosphofructokinase family protein	0.196669	1.69647	23.84	1	1	768.669	2230.26	4887.2	7300.8	7164.59	9131.49	10433.5	3683.64	9689.77	3025.72	13713	12864.2
AT1G61570.1	TIM13 - translocase of the inner mitochondrial membrane 13	0.19673	1.34914	48.3	1	1	4800.8	4428.65	19123.1	15497.8	13825.6	22896.4	15326.4	14265.5	24539.3	26795	14997.4	12780
AT5G25930.1	Protein kinase family protein with leucine-rich repeat domain	0.197136	1.52703	26.03	1	1	267019	196940	329041	210973	337459	457737	283243	225980	181265	229474	11429.8	246825
AT4G19570.1	Chaperone DnaJ-domain superfamily protein	0.197437	8.34258	25.7	1	1	106913	79568.3	3356.11	5083.65	2736.29	2522.7	2901.05	4714.56	5186.41	6999.23	2146.09	2047.67
AT1G32150.1	bZIP68, AtbZIP68 - basic region/leucine zipper transcription factor 68	0.198218	2.6609	130.62	2	2	193196	188196	21375.5	25988.3	21754.9	36696.5	12055.2	23120	55666.7	60344	10745.7	21167.3
AT2G03510.1	SPFH/Band 7/PHB domain-containing membrane-associated protein family	0.198371	2.30457	35.46	1	1	209.266	449.235	1490.44	4110.94	3085.45	2562.88	0	1540.99	1184.35	1770.37	42.8535	628.661
AT5G40870.1;AT3G27190.1	ATUK/UPRT1, UKL1, UK/UPRT1 - uridine kinase/uracil phosphoribosyltransferase 1	0.199201	1.21775	150.63	4	3	69779	74168.6	166905	170671	127119	109035	163914	165974	103290	126494	166202	148075
AT5G07350.1	Tudor1, AtTudor1, TSN1 - TUDOR-SN protein 1	0.199215	2.24283	154.14	3	2	53518.6	63134	23444.4	5602.16	21603.7	9571.83	7101.31	13343.1	20782.8	23843.9	4386.07	9404.98
AT1G79040.1	PSBR - photosystem II subunit R	0.199519	1.41908	92.2	1	1	45789.3	65028.7	188972	138431	224284	193819	113058	194063	243648	356258	157940	150227
AT2G20760.1	Clathrin light chain protein	0.199758	2.15183	234.46	4	2	399970	368019	98709.7	90826.2	66915.1	65240.8	85163.2	73028.3	104589	111557	59715.1	72344.4
AT3G11330.1	PIRL9 - plant intracellular ras group-related LRR 9	0.199941	1.34461	87.09	2	2	22444.2	18333.2	11618.8	63293.5	48364	53254.9	58533.3	36104.8	60136.5	26938.2	46526.5	63956.4
AT2G44310.1	Calcium-binding EF-hand family protein	0.199964	1.70946	142.24	3	3	491180	438645	97345.6	172401	141731	173807	97848.8	157034	175117	243701	100817	111789
AT5G09590.1	MTHSC70-2, HSC70-5 - mitochondrial HSO70 2	0.200708	1.74142	168.56	4	3	3616.07	3866.46	31416.9	17332.2	19193.1	14854.1	7194.72	27457.8	15739.9	26430.5	60312.6	20078
AT3G07770.1	Hsp89.1, AtHsp90.6, AtHsp90-6 - HEAT SHOCK PROTEIN 89.1	0.200955	1.29823	333.44	5	2	9169.48	8136.17	38477.4	47333.8	36470.7	22314.5	23997.1	49517.5	34739.4	35942	30852.9	35137.4
AT5G42140.1	Regulator of chromosome condensation (RCC1) family with FYVE zinc finger domain	0.200982	2.4573	22.22	1	1	108502	108232	9955.06	44231.1	12579.5	26622.1	17226.7	32076.2	7485.1	44519.4	11332.9	13564.3
AT2G29190.1	APUM2, PUM2 - pumilio 2	0.201223	1.2735	21.41	1	1	70712.4	40811.3	76375.3	44578.9	35699.5	85329.2	97135.6	88094.8	55049.7	69458.8	48076.1	92376.3
AT4G33500.1	Protein phosphatase 2C family protein	0.201453	1.26447	286.93	5	5	54962.7	61635.5	141378	113369	111358	78067.8	73818.8	151662	130847	89270.6	129062	134419
AT3G02620.1	Plant stearoyl-acyl-carrier-protein desaturase family protein	0.201577	3.75885	28.99	1	1	104190	82325.7	8270.54	9861.25	6606.12	6446.24	6644.78	4763.89	13025.9	21444	1643.61	10394.5
AT4G14030.1;AT4G14040.1	SBP1 - selenium-binding protein 1	0.201675	1.31333	112.82	2	2	8587.95	8877.25	35998.5	48722.9	44054.1	35597.9	31222.9	34912.9	46798	31422.8	38629.4	55828.9
AT1G50910.1	unknown protein; Has 1105 Blast hits to 802 proteins in 217 species: Archae - 2; Bacteria - 177; Metazoa - 445; Fungi - 210; Plants - 58; Viruses - 6; Other Eukaryotes - 207 (source: NCBI BLink).	0.201991	2.30128	22.63	1	1	25416.9	23791.3	8563.42	3715.28	6949.25	2800.18	3751.45	4618.87	4459.47	6443.6	8051.78	3629.97
AT5G65410.1	ATHB25, ZFHD2, HB25, ZHD1 - homeobox protein 25	0.202506	1.72966	645.69	9	9	3.13969e+06	3.25392e+06	1.09468e+06	726134	797784	1.37644e+06	895055	832280	1.43721e+06	1.40627e+06	666173	769173
AT5G56770.1	unknown protein	0.203203	2.7884	22.49	1	1	0	0	732.573	0	153.041	152.695	715.405	222.208	557.597	127.999	1272.01	0
AT2G16070.2;AT2G16070.1	PDV2 - plastid division2	0.20405	1.71657	133.07	3	2	207365	226637	64523.7	52142.8	66369.6	70884.6	57409.6	37007	114683	69025.5	74082.9	48547
AT3G45190.1	SIT4 phosphatase-associated family protein	0.204052	1.60766	1478.07	21	19	8.94052e+06	8.1349e+06	2.59085e+06	2.533e+06	2.93387e+06	3.18188e+06	2.03428e+06	2.34591e+06	4.21368e+06	4.53957e+06	2.56219e+06	1.91688e+06
AT5G65270.1;AT4G39990.1	AtRABA4a, RABA4a - RAB GTPase homolog A4A	0.204136	1.63034	193.21	3	2	9230.82	8647.35	31936.5	25793.6	24030.5	35741.9	15116.7	15682.5	12450.5	10497.4	11579.1	17712.3
AT5G65260.1;AT5G10350.1	RNA-binding (RRM/RBD/RNP motifs) family protein	0.20453	1.49777	165.56	2	1	8809.81	11586.8	9156	14186.8	17994.7	30606.6	29631.8	9126.96	20196.6	13788.8	39106.3	26454.6
AT5G23140.1	CLPP2, NCLPP7 - nuclear-encoded CLP protease P7	0.204756	1.23799	166.57	3	3	35164.4	33050	80479.8	119778	102560	70687.3	101835	96482.1	67253.3	80281.6	102234	98759.3
AT4G24770.1	RBP31, ATRBP31, CP31, ATRBP33 - 31-kDa RNA binding protein	0.204973	1.56228	769.97	15	14	5.30173e+06	5.37265e+06	1.89945e+06	1.67773e+06	1.89405e+06	1.85267e+06	1.30626e+06	1.53411e+06	3.13071e+06	2.76928e+06	1.45759e+06	1.32255e+06
AT2G22780.1	PMDH1 - peroxisomal NAD-malate dehydrogenase 1	0.205234	1.16866	341.57	6	4	166276	217680	351785	335754	238126	200271	248749	338922	301245	354072	256567	264998
AT2G36830.1	GAMMA-TIP, TIP1;1, GAMMA-TIP1 - gamma tonoplast intrinsic protein	0.20594	1.13697	23.14	1	1	123159	129740	161600	153173	138295	148493	148293	120644	99527.6	181440	108910	92705.1
AT3G11250.1	Ribosomal protein L10 family protein	0.20604	1.38678	1434.1	20	2	704794	756527	368063	289233	338585	333806	359608	271253	471417	475050	234785	200469
AT4G09010.1	APX4, TL29 - ascorbate peroxidase 4	0.206358	1.48737	25.24	1	1	3785.12	1848.25	30065.3	19785.1	19349.8	19623.1	28416.3	12297.6	14104.3	14888.6	36948.5	33837.2
AT4G30930.1	NFD1 - Ribosomal protein L21	0.206497	2.25711	215.36	3	3	971885	1.28041e+06	246946	210606	219250	146608	130885	176141	365544	418333	130398	141368
AT5G65685.1;AT5G65685.2	UDP-Glycosyltransferase superfamily protein	0.206501	1.29496	274.27	7	7	81052.9	93567.8	257261	296611	345003	466491	391138	266044	347997	241715	458748	288576
AT3G03740.1	ATBPM4, BPM4 - BTB-POZ and MATH domain 4	0.207214	43.8271	22.12	1	1	5992.15	8627.7	0	49.095	108.063	6.38827	0	44.3393	0	114.925	178.048	0
AT1G64750.1;AT1G64750.3	ATDSS1(I), DSS1(I) - deletion of SUV3 suppressor 1(I)	0.207267	3.13929	329.6	4	4	2.29155e+06	3.02594e+06	157668	197448	228460	315788	87371.3	77838.3	836955	745619	145006	87545
AT5G44520.1	NagB/RpiA/CoA transferase-like superfamily protein	0.207387	1.33391	133.6	3	3	29570.7	58389.3	45220.1	82472.3	89762.3	97173.5	119363	55342.1	110414	53803.9	95735	102360
AT3G62870.1	Ribosomal protein L7Ae/L30e/S12e/Gadd45 family protein	0.207516	2.09879	183.35	4	1	781.258	1291.32	11703.3	6443.32	5859.87	89.4586	11226.2	6372.01	10295.6	5410.08	629.139	20989.2
AT1G04510.1	MAC3A - MOS4-associated complex 3A	0.207839	1.62002	67.65	2	1	420.948	788.864	8185.93	4649.5	5631.69	7132.55	3221.57	6875.67	5949.65	2814.41	14720.7	9849.76
AT1G04350.1	2-oxoglutarate (2OG) and Fe(II)-dependent oxygenase superfamily protein	0.208085	1.58105	29.43	1	1	1076.79	587.105	5399.4	3070.76	3117.23	1132.92	7208.08	3588.54	3970.93	2002.32	1220.47	4751.74
AT1G68790.1	LINC3 - little nuclei3	0.208294	2.33485	97.54	3	2	74125	46124.6	9228.63	5471.25	11281.9	11512.3	3283.21	6449.85	22119.6	24144.3	1221.05	10342.7
AT1G73460.1	Protein kinase superfamily protein	0.209591	1.63312	294.54	5	2	60301.8	51137.4	24191.3	12059.1	17983.1	24596.3	24917.7	10886.2	32366	16105	20194.4	12037.3
AT4G27120.1	unknown protein	0.209719	2.66886	42.99	2	2	201119	183180	18410.8	35861.9	25255.9	37434.2	17330.3	39986.7	26212.7	52814.2	20157.6	31317.2
AT5G19510.1	Translation elongation factor EF1B/ribosomal protein S6 family protein	0.209853	3.89192	277.21	6	4	69663.1	54889	5594.31	2866.76	5978.35	5352.24	4122.78	1644.33	15406.1	8806.64	3866.1	3242.05
AT4G19510.1;AT4G19510.2	Disease resistance protein (TIR-NBS-LRR class)	0.210008	1.67257	20.3	1	1	26980.6	44476.3	10099.6	10448.2	18958.1	8713.35	12570.7	5522.36	25920.2	9003.51	7688.68	10846.7
AT3G22960.1	PKP1, PKP-ALPHA - Pyruvate kinase family protein	0.210175	1.19088	465.6	9	8	142122	131850	266108	347529	303173	325971	285433	304607	258455	295007	336636	326135
AT5G66055.1	EMB16, EMB2036, AKRP - ankyrin repeat protein	0.210569	1.44752	21.37	1	1	18310.4	16632.7	5601.53	14179.2	24111.8	13445.6	6804.35	6636.22	18146.1	13430	13201.1	5533.53
AT3G55440.1;AT2G21170.1	ATCTIMC, TPI, CYTOTPI - triosephosphate isomerase	0.210683	1.20714	120.65	3	3	112869	86204	175295	171189	216202	185951	260567	204761	173912	145010	180732	179032
AT2G31810.1;AT2G31810.2;AT2G31810.3	ACT domain-containing small subunit of acetolactate synthase protein	0.211207	1.24303	838.9	18	18	751128	701533	1.91229e+06	1.66323e+06	1.57292e+06	1.15318e+06	2.15425e+06	1.7081e+06	1.12949e+06	1.24952e+06	1.74111e+06	1.6563e+06
AT3G54860.1	ATVPS33, VPS33 - Sec1/munc18-like (SM) proteins superfamily	0.211347	1.27971	32.92	1	1	6861.61	12673.3	46171	19668.9	49495.7	55532.7	31437	43451	32043.8	41118.3	57814.6	37795.8
AT1G22530.1	PATL2 - PATELLIN 2	0.21141	1.12785	774.76	16	14	679557	618050	639283	506720	522815	394981	708658	635981	662571	670007	490224	623736
AT5G19370.1	rhodanese-like domain-containing protein / PPIC-type PPIASE domain-containing protein	0.211667	1.26512	460.74	10	9	181126	179994	293164	465756	546644	578717	577689	446200	400990	304205	541792	569825
AT4G01120.1	GBF2, ATBZIP54 - G-box binding factor 2	0.21182	42.003	25.12	1	1	63328	49153.4	1834.49	223.3	66.8968	606.776	640.078	515.091	523.144	335.77	107.767	621.122
AT3G63070.1	Tudor/PWWP/MBT domain-containing protein	0.211857	182.79	24.62	1	1	0	0.371049	3.26536	39.9071	0.481903	15.2952	0.901454	86.2333	0	41.2157	10701.7	13.1386
AT2G36560.1	AT hook motif DNA-binding family protein	0.2121	1.39311	22.43	1	1	172062	142552	984457	936455	504995	299154	684989	481332	371463	508846	1.13952e+06	1.04844e+06
AT1G02280.1	TOC33, ATTOC33, PPI1 - translocon at the outer envelope membrane of chloroplasts 33	0.212399	1.23741	45.94	2	2	30338.8	13554.8	21738.7	27516.5	23561.5	32278.2	24452.9	45483.6	23612.4	26016.4	36310.1	28483.7
AT4G28080.1	Tetratricopeptide repeat (TPR)-like superfamily protein	0.212411	1.88337	2255.45	39	36	1.44255e+07	1.30285e+07	2.76331e+06	3.1435e+06	3.5037e+06	4.44067e+06	2.75266e+06	3.14309e+06	4.59445e+06	5.37609e+06	2.93528e+06	3.12994e+06
AT5G27290.1	unknown protein	0.212454	1.38498	28.38	1	1	0	0	1192.67	2018.35	1413.64	1161.4	491.759	1061.75	786.358	300.371	2735.11	2638.22
AT5G41520.1;AT5G41520.2	RNA binding Plectin/S10 domain-containing protein	0.212544	1.1477	156.65	4	4	320584	273703	475334	446911	414157	408736	354847	546859	381429	491433	440877	469524
AT5G51940.1;AT2G04630.1	NRPB6A, NRPD6A, NRPE6A - RNA polymerase Rpb6	0.212626	1.87362	88.17	3	3	82436.3	65573.5	12713.7	17853.7	20837	37295.3	20743.9	14785.7	23115.1	15892.3	33877.1	17924.2
AT3G18773.1	RING/U-box superfamily protein	0.212655	2.29006	29.27	1	1	8041.57	7394.32	1445.11	714.329	170.884	1520.23	38.4092	231.27	4371.91	2990.15	722.705	67.3641
AT2G38410.1	ENTH/VHS/GAT family protein	0.212962	1.8416	540.52	7	7	873101	873041	149362	254111	230979	324097	185567	165018	349791	387232	187507	193550
AT5G37000.1	Exostosin family protein	0.213011	8.13219	28.79	1	1	0	0	181.258	1354.11	559.743	414.672	3852.97	5762.95	0	1335.25	2719.75	6739.17
AT4G34090.2	unknown protein	0.21423	1.22391	381.84	7	6	46477.8	90629.3	188956	157893	117844	78830	121001	172271	118851	124951	168355	127600
AT4G10930.1	unknown protein	0.214644	2.33279	98.91	2	2	24147.2	37865.2	4085.55	5726.96	5866.86	6487.08	5235.38	6110.26	6808.59	9513.69	6024.95	2392.19
AT2G48110.1	REF4, MED33B - reduced epidermal fluorescence 4	0.214681	1.97335	24.38	1	1	204.299	181.007	4398.37	1912.39	3642.41	2296.22	6624.99	4219.04	2353.02	1834.11	639.701	9261.8
AT1G08800.1	Protein of unknown function, DUF593	0.214758	2.34346	132.88	3	2	47255.5	32285.7	6312.54	7911.29	4441.1	11246.6	8326.12	2024.23	8993.49	5866.11	14240.7	7254.96
AT5G46540.1	PGP7 - P-glycoprotein 7	0.214783	1.45221	50.98	2	2	105162	60316.6	119393	73634.8	96831.5	32121.4	92444.3	25625.7	59542.1	58188.2	14698.8	85169.6
AT5G02850.1	hydroxyproline-rich glycoprotein family protein	0.215137	2.31282	89.51	3	3	159160	195210	23910.4	19884.1	41245.1	32857.1	21793.8	16160.9	70696	64235.1	13316.8	17992.6
AT1G07140.1	SIRANBP - Pleckstrin homology (PH) domain superfamily protein	0.215306	1.57694	21.02	1	1	137463	110717	37163.5	36081.5	45044.9	72621	17935.3	32709.2	63684.9	74768.4	37409.8	51936.9
AT5G22010.1	AtRFC1, RFC1 - replication factor C1	0.215743	3.59035	20.55	1	1	6726.68	9521.02	117.822	1934.95	2103.55	2000.96	2677.4	1057.25	1166.16	453.153	0	886.377
AT5G64710.1	Putative endonuclease or glycosyl hydrolase	0.215889	6.15827	21.69	1	1	731.225	0	608.503	860.102	787.505	639.531	219.856	949.999	856.605	826.551	17858.8	1623.4
AT5G51300.1	splicing factor-related	0.215929	1.6173	376.38	8	8	2.02114e+06	1.89088e+06	451454	681372	645048	933434	357566	530006	994027	1.11368e+06	503122	596898
AT5G53000.1	TAP46 - 2A phosphatase associated protein of 46 kD	0.216489	1.474	380.41	6	5	251615	467154	153394	130022	129506	182109	134945	123729	190684	174090	167893	99972.9
AT3G12110.1	ACT11 - actin-11	0.217058	1.33378	2097.27	39	2	28335.5	23851.7	110735	70260.3	113855	102513	86168.7	144432	58965.2	86529.6	134203	89303.4
AT1G21380.1	Target of Myb protein 1	0.217205	1.4377	1363.59	19	18	7.25439e+06	7.27131e+06	2.74924e+06	2.57679e+06	3.28574e+06	3.23295e+06	2.31127e+06	2.77679e+06	4.23105e+06	4.37203e+06	2.49768e+06	2.15324e+06
AT1G06220.1;AT5G25230.1	MEE5, CLO, GFA1 - Ribosomal protein S5/Elongation factor G/III/V family protein	0.217491	1.58972	645.6	13	12	3.24199e+06	3.75996e+06	707632	1.29999e+06	1.88531e+06	2.28639e+06	1.01506e+06	938424	2.4673e+06	1.79154e+06	979521	1.09974e+06
AT1G66970.2;AT1G66980.1	SVL2 - SHV3-like 2	0.217552	1.16003	343.28	6	5	104477	149446	261535	222885	221114	179395	190737	239323	198044	224730	245056	223210
AT2G20595.1	highly expressed in the female gametophyte central cell and expressed at low levels in the egg and synergids	0.217567	1.69874	26.26	1	1	32778.1	21521.6	88879.9	66063.1	33785.1	20253.3	173792	96735.9	38631.5	53924.1	25365.1	58797.3
AT3G48860.2;AT3G48860.1	unknown protein	0.217656	1.62927	210.09	4	4	81461.2	81189.5	26488.2	24621.8	20413.7	36265	20560.8	23101	32123.2	41732.8	29955	18515
AT5G05190.1	Protein of unknown function (DUF3133)	0.217672	2.71189	48.81	2	2	116530	116888	14450.4	20376	8653.42	23667.6	8503.87	11821.5	17298.3	44803.7	15889.1	12515.9
AT2G18410.1	unknown protein	0.217747	3.09759	43.25	1	1	118702	143096	8880.06	6743.12	24295.4	13869.1	6474.91	9531.28	38786.5	38060	1855.22	7172.75
AT5G18110.1	NCBP - novel cap-binding protein	0.217919	1.3742	40.95	1	1	67145.5	54344.9	56863.2	22134.8	33537	30665.3	31510.1	15804.4	64751.9	30266.1	25067	25215.3
AT1G76180.1	ERD14 - Dehydrin family protein	0.218341	2.2746	1555.3	21	19	9.27958e+07	8.44139e+07	1.46607e+07	1.38698e+07	1.5569e+07	1.75912e+07	1.14148e+07	1.15425e+07	2.71691e+07	2.98811e+07	1.335e+07	1.16721e+07
AT2G47060.1	Protein kinase superfamily protein	0.219115	1.38561	50.64	2	1	1562.89	1262.65	2359.59	6468.47	14545.1	16597	8648.54	20490.4	4699.96	4660.71	9422.11	11376.5
AT1G01320.1	Tetratricopeptide repeat (TPR)-like superfamily protein	0.219269	1.54083	1412.86	24	22	7.80248e+06	7.53988e+06	2.98521e+06	2.29749e+06	2.73928e+06	2.69928e+06	2.33081e+06	2.54497e+06	3.65263e+06	4.13262e+06	2.15419e+06	2.10007e+06
AT1G51080.1	unknown protein	0.219417	14.8667	23.03	1	1	68755.9	45915.4	0	365.191	506.966	241.599	0	113.902	2357.61	5316.7	0	0
AT1G76030.1;AT1G20260.1	ATPase, V1 complex, subunit B protein	0.219473	1.15957	4339.77	58	14	1.76304e+06	1.55831e+06	3.61474e+06	2.5932e+06	2.73587e+06	2.45273e+06	3.23488e+06	3.25956e+06	2.30039e+06	2.88144e+06	2.57096e+06	2.81916e+06
AT5G56180.1	ATARP8, ARP8 - actin-related protein 8	0.219635	1.3695	26.62	1	1	180957	160533	351892	300541	491540	336268	349833	220143	229682	237191	145250	148120
AT3G11910.1	UBP13 - ubiquitin-specific protease 13	0.219648	1.22775	1153.59	26	10	217360	289734	498163	523693	499541	494471	538696	508409	476880	330742	652051	590784
AT5G24020.1	MIND, ARC11, ATMIND1 - septum site-determining protein (MIND)	0.22041	1.26432	423.86	7	7	67902.5	94087.1	345298	392964	370071	236175	302059	329923	252970	264510	324718	430511
AT2G17240.1	unknown protein	0.22052	1.95758	110.52	3	3	1.46655e+06	1.30408e+06	404984	320868	386216	208633	210740	252299	436854	587943	399633	202525
AT2G24820.1	TIC55-II - translocon at the inner envelope membrane of chloroplasts 55-II	0.220527	1.22986	167.74	4	4	127290	85184.2	142299	126619	146629	130217	253886	158731	114276	150083	129858	125689
AT3G13940.1	DNA binding;DNA-directed RNA polymerases	0.221188	3.1147	20.5	1	1	79891.6	120057	5081.51	21389.7	12517.8	18995.7	17315.9	10499	16553.8	8088.45	21406.4	8947.85
AT3G56910.1	PSRP5 - plastid-specific 50S ribosomal protein 5	0.221284	2.30426	22.87	1	1	27451.6	22573.9	6295	3526.57	1969.67	3480.01	2749.93	1205.55	12238.1	10055.5	1.14517	2087.23
AT1G74970.1	RPS9, TWN3 - ribosomal protein S9	0.221674	1.42162	927.35	10	10	3.73391e+07	3.55453e+07	1.7983e+07	1.57852e+07	1.58852e+07	1.19631e+07	1.11198e+07	1.26317e+07	2.13697e+07	2.74795e+07	1.12283e+07	1.07819e+07
AT1G43190.1	PTB3 - polypyrimidine tract-binding protein 3	0.222087	1.26679	251.36	4	4	115911	116898	250713	283184	258034	300440	330768	264943	214078	180114	376597	312227
AT3G43540.1;AT3G43540.2	Protein of unknown function (DUF1350)	0.222281	1.27515	210.82	3	3	88254.4	74876.1	244679	186251	186068	162341	225133	281422	203819	117808	172724	200881
AT2G17380.1	AP19 - associated protein 19	0.223063	1.27899	52.4	1	1	24565.1	17702.8	29756.8	47057.9	65508.2	95195.7	66753.7	58101.2	49153.1	35416	88794.2	59624.8
AT1G72910.1	Toll-Interleukin-Resistance (TIR) domain-containing protein	0.223106	1.24909	23.07	1	1	42458.6	28242.1	29157.3	13260.6	19734.2	17108	36287.2	29831.4	34630	17500.3	35808	33257.6
AT1G66840.1	PMI2, WEB2 - Plant protein of unknown function (DUF827)	0.223724	1.29291	46.57	1	1	3846.68	10887	6736.99	13818.3	11866.4	19403.5	15653.9	8772.39	19041.8	11123.7	18184.2	13278.3
AT4G18800.1;AT5G45750.1	ATHSGBP, ATRAB11B, ATRABA1D, RABA1d - RAB GTPase homolog A1D	0.224011	1.55825	216.26	5	2	53675.3	19841	27259.4	9593.77	18614.5	16015.6	20490	10252.6	28454.3	11501.1	8336.02	14018.6
AT3G25150.2	Nuclear transport factor 2 (NTF2) family protein with RNA binding (RRM-RBD-RNP motifs) domain	0.224175	1.10407	150.81	5	5	214195	291619	235515	190210	207541	256985	212689	204685	186985	234165	216821	209123
AT2G19930.1	RNA-dependent RNA polymerase family protein	0.224467	4.06698	21.02	1	1	456356	477396	39011.2	20618.6	43597.1	26459	31499.4	14387.6	67232.9	110858	26279.2	11224.3
AT2G32580.2	Protein of unknown function (DUF1068)	0.224659	1.30105	23.23	1	1	1.3243e+06	1.23676e+06	2.15963e+06	2.3389e+06	2.29549e+06	2.56736e+06	3.34253e+06	3.13447e+06	1.22962e+06	2.36386e+06	2.56909e+06	2.87209e+06
AT3G07220.1	SMAD/FHA domain-containing protein	0.225342	1.86967	64.18	2	2	27150.1	12030.9	2888.26	5649.76	7008.41	8449.24	3705.08	2888.78	8515.58	8379.83	5428.86	4872.17
AT1G07480.1;AT1G07470.1	Transcription factor IIA, alpha/beta subunit	0.226021	1.72607	327.49	4	4	1.67315e+06	2.00174e+06	473332	488816	716843	429012	781953	397761	707968	881490	308156	272990
AT4G37670.2	NAGS2 - N-acetyl-l-glutamate synthase 2	0.226171	14.7431	44.6	1	1	0	0	1135.17	2477.07	2945.27	4536.47	0	648.371	82.4795	19.8835	0	1.75121
AT5G37475.1	Translation initiation factor eIF3 subunit	0.226414	1.21383	47.46	1	1	35355.5	43454.1	60265.8	35157.9	36650.3	37511.6	20865.7	21759.5	53189	54413	21993.3	32416.8
AT5G47860.1	Protein of unknown function (DUF1350)	0.227162	1.43187	28.42	1	1	14178	14089.7	33446.6	11058.7	15006.9	12689.4	22980.5	11542.9	9546.58	10060.6	1329.96	14706
AT4G13930.1	SHM4 - serine hydroxymethyltransferase 4	0.227214	1.26853	165.54	4	4	49467.5	67625	95293.2	139494	145413	134301	99853.9	156690	122952	84882.2	172742	164077
AT4G19160.3	unknown protein; Has 315 Blast hits to 315 proteins in 152 species: Archae - 0; Bacteria - 250; Metazoa - 2; Fungi - 0; Plants - 46; Viruses - 0; Other Eukaryotes - 17 (source: NCBI BLink).	0.227229	1.37099	25.24	1	1	4968.27	3229.64	1850.84	36779.4	4059.08	6687.25	14810.4	3971.11	9244.81	5553.33	22561.5	22792.6
AT3G04120.1	GAPC, GAPC-1, GAPC1 - glyceraldehyde-3-phosphate dehydrogenase C subunit 1	0.227463	1.29803	1158.29	19	2	54058.2	96541.3	74914.2	101515	104999	100571	74291.5	68784.6	154029	103259	156794	134170
AT1G24120.1	ARL1 - ARG1-like 1	0.227465	1.33153	28.2	1	1	25510.3	30335.5	31606.7	17751.8	15693.1	34716.8	3723.36	11481.1	30484.7	34467.6	17667.4	19044.4
AT4G23400.1	PIP1D, PIP1;5 - plasma membrane intrinsic protein 1;5	0.22844	1.27443	33.03	1	1	1077.44	1293.19	10428.5	7848.67	14035	18652.7	13551.7	10195.7	11010.7	6057.73	15535.8	11620.9
AT1G68590.1;AT1G68590.2	Ribosomal protein PSRP-3/Ycf65	0.22865	1.26245	127.95	3	3	260986	349880	910112	1.08118e+06	972544	667131	897631	1.00002e+06	957855	529813	894504	1.07529e+06
AT3G54230.1	SUA - suppressor of abi3-5	0.229111	1.7832	48.22	1	1	12098.6	5981.2	3504.6	1313.92	4031	2574.24	2782.04	377.516	3560.58	6061.43	1439.14	2324.59
AT3G03140.1	Tudor/PWWP/MBT superfamily protein	0.2293	1.55143	38.71	1	1	38050.9	12202.1	10774.5	6420.08	8336.46	9490.49	935.698	4012.66	17249.4	16132.1	14161.9	2473.35
AT5G23080.1	TGH - SWAP (Suppressor-of-White-APricot)/surp domain-containing protein	0.229806	1.6725	30.23	1	1	2277.91	3013.48	899.337	533.76	1331.17	335.595	379.277	474.289	2014.03	1797.34	158.834	193.434
AT5G15490.1;AT3G01010.1	UDP-glucose 6-dehydrogenase family protein	0.230082	1.58601	260.77	5	1	16471.2	18229.4	70982.3	51859.4	57240	40419.6	18452.4	33750.2	22174.9	26429.5	26942.6	33158.3
AT4G34740.1;AT2G16570.1	ATASE2, CIA1, ATPURF2, ASE2 - GLN phosphoribosyl pyrophosphate amidotransferase 2	0.230438	1.25451	328.31	6	5	148424	130646	309125	346431	287593	297534	395553	295432	242312	208021	417993	347243
AT3G13750.1;AT1G45130.1	BGAL1 - beta galactosidase 1	0.230894	1.20088	644.53	11	10	264951	344198	822033	640792	602500	678791	605149	739687	528803	617755	840578	694905
AT5G14040.1	PHT3;1 - phosphate transporter 3;1	0.231161	1.65425	365.4	7	7	27968	32377.1	125656	117777	103285	70289	47140.7	62966.9	41240.6	43268.5	49264.1	44681.3
AT5G46290.1;AT5G46290.2;AT5G46290.3	KASI, KAS1 - 3-ketoacyl-acyl carrier protein synthase I	0.23147	1.2066	1561.23	23	22	1.10454e+06	984682	2.42191e+06	2.36197e+06	2.26866e+06	2.19324e+06	2.43354e+06	2.24927e+06	2.04338e+06	1.61736e+06	2.76353e+06	2.56976e+06
AT4G32810.1	CCD8, MAX4, ATCCD8 - carotenoid cleavage dioxygenase 8	0.232377	1.27616	21.77	1	1	17501.7	16520.5	62629.7	38075.1	54808	71164.2	33968.8	53245	78404.8	47122	57189.5	62764.1
AT5G36170.1	HCF109, ATPRFB - high chlorophyll fluorescent 109	0.232525	1.5315	59.96	1	1	2564.45	8304.36	26506.3	9245.94	16484.8	12834.3	17033	30624.5	25753	5743.73	13737.3	23411
AT1G42550.1	PMI1 - plastid movement impaired1	0.23356	1.50952	756.25	14	13	2.20056e+06	2.05392e+06	804571	603371	902421	780754	772745	695956	977329	1.326e+06	527554	566599
AT2G25170.1	PKL, GYM, CHD3, CHR6, SSL2	0.233574	1.0867	32.4	1	1	0	0	1142.02	2232.73	2199.04	4982.97	640.762	2419.23	2455.96	1593.71	528.571	2076.25
AT4G26910.1	Dihydrolipoamide succinyltransferase	0.233966	1.25914	532.06	13	4	130978	108735	161704	122880	95308.9	118410	171514	176243	102751	101766	137188	239809
AT1G20440.1	COR47, RD17, AtCOR47 - cold-regulated 47	0.234139	2.39355	1134.98	18	14	2.46164e+07	2.35915e+07	3.51213e+06	3.18844e+06	3.77352e+06	4.29695e+06	2.79575e+06	3.00272e+06	7.65793e+06	7.59167e+06	2.84949e+06	2.41434e+06
AT1G24610.1	Rubisco methyltransferase family protein	0.234319	1.187	104.1	1	1	2315.93	1258.52	6551.28	5797.56	8571.62	3402.17	38.2338	3709.48	6538.39	2803.66	0	10412.5
AT3G55000.1	TON1A, TON1 - tonneau family protein	0.234428	1.41035	54.09	1	1	2765.5	3021.82	2323.87	889.57	2151.62	5559.18	3295.47	2226.98	6730.53	4239.7	5028.85	2047.62
AT1G64880.1	Ribosomal protein S5 family protein	0.234709	1.39208	517.19	11	10	2.70512e+06	2.74231e+06	1.68408e+06	930017	1.28464e+06	1.11235e+06	946335	1.01686e+06	1.55442e+06	1.81588e+06	1.27884e+06	900537
AT2G17310.1	SON1 - F-box and associated interaction domains-containing protein	0.234802	1.21577	30.13	1	1	56627.1	56570.4	74468.5	75077.2	93680.7	187131	128670	113760	134061	91000.5	123949	69396.4
AT2G05320.1	beta-1,2-N-acetylglucosaminyltransferase II	0.235014	1.53217	26.97	1	1	46261.2	85647.3	58852	47428.1	16861.8	25591	14649.7	32598.1	45323.1	50398.5	22678.4	17518
AT1G08420.1	BSL2 - BRI1 suppressor 1 (BSU1)-like 2	0.235878	1.24034	685.85	13	4	58585.6	69136.3	108437	307175	185320	256291	236023	191291	196436	125447	252954	219511
AT3G42850.1	Mevalonate/galactokinase family protein	0.236258	1.26775	44.51	2	1	856068	1.03225e+06	5.15303e+06	2.48586e+06	4.30571e+06	2.65519e+06	3.21927e+06	2.5444e+06	2.51916e+06	3.19137e+06	4.92561e+06	4.503e+06
AT3G52860.1	unknown protein; Has 86 Blast hits to 86 proteins in 36 species: Archae - 0; Bacteria - 2; Metazoa - 41; Fungi - 13; Plants - 26; Viruses - 0; Other Eukaryotes - 4 (source: NCBI BLink).	0.236828	2.07427	74.18	1	1	47548.4	48817.3	21142.8	8384.13	20742.7	4264.49	10106.1	7146.42	26572.8	16770.7	1767.9	10384.4
AT1G56110.1	NOP56 - homolog of nucleolar protein NOP56	0.236955	1.33018	46.34	2	1	5675.23	6454.91	49738.1	32567.7	38704.7	31381.6	18804.5	51582.2	26421.4	45083.2	36462.3	40490.5
AT5G58930.1	Protein of unknown function (DUF740)	0.237214	1.36638	30.4	1	1	7437.53	11944.1	24068.8	21474.5	9626.58	24456.5	25716.5	33806.2	20601.9	22568.9	9216.36	23372.9
AT3G57370.1	Cyclin family protein	0.237773	1.24976	24.25	1	1	25383.2	30741.9	26264.2	52993.4	37227.2	30259.7	24926.2	54116.4	32087.8	38247.2	56197.9	47962.3
AT1G56190.1	Phosphoglycerate kinase family protein	0.239329	7.01645	731.86	13	1	3383.25	2349.69	7012.53	6173.78	5772.07	6062.04	5361.41	4881.11	7227.09	3272.1	183611	11426.8
AT1G58170.1	Disease resistance-responsive (dirigent-like protein) family protein	0.239579	1.17263	22.53	1	1	218.566	410.553	11315.1	14681.3	21686.7	8541.39	19612.3	11062.2	9700.4	10318	6697.34	9277.87
AT3G44340.1	CEF - clone eighty-four	0.23976	1.20895	197.98	4	4	164722	117375	164931	212399	270389	217172	165473	195042	131987	143730	159286	153231
AT3G07660.1	Kinase-related protein of unknown function (DUF1296)	0.241032	1.89725	260.91	7	7	1.06336e+06	995894	228058	234109	218669	260344	205895	225239	372799	388688	191191	197650
AT5G08040.1	TOM5 - mitochondrial import receptor subunit TOM5 homolog	0.242084	1.54509	31.04	1	1	0.391919	395.02	4074.8	1277.95	3087.62	1604.41	4655	3576.06	1098.09	1740.24	1486.94	3574.72
AT2G18450.1;AT5G66760.1	SDH1-2 - succinate dehydrogenase 1-2	0.242542	1.23871	100.01	2	2	12387.5	25506.5	25252.8	45900.1	35176.7	37660.9	39845.8	32262.2	31435.7	26029	44870.6	50859.5
AT4G29520.1	unknown protein	0.243239	2.38831	571.46	9	9	1.82896e+06	1.69139e+06	277920	189973	282411	335299	168780	145572	470445	562535	416439	164769
AT3G18390.1	EMB1865 - CRS1 / YhbY (CRM) domain-containing protein	0.243377	1.95264	441.84	7	7	1.14862e+06	944840	211437	174233	243685	285581	218609	182909	389501	439220	122858	187587
AT1G09310.1	Protein of unknown function, DUF538	0.244241	1.23131	43.48	1	1	22949.4	31307.4	21531.7	44947.1	43865	42208.5	33365.1	30227.6	55043.4	32959.3	46242.4	56808.8
AT2G27030.3;AT2G41110.2	CAM5 - calmodulin 5	0.244308	1.37828	588.46	6	2	2.06955e+06	2.62538e+06	1.52022e+06	1.25841e+06	913937	1.76574e+06	1.32457e+06	182164	1.9289e+06	1.75774e+06	1.10586e+06	1.06736e+06
AT3G01290.1	SPFH/Band 7/PHB domain-containing membrane-associated protein family	0.245166	1.42804	83.73	3	3	18296.6	21072.6	52345.9	48971.8	62243.1	42372.9	40510.3	30944.2	21931.4	22906.5	27922.4	27561.2
AT3G63130.1	RANGAP1, ATRANGAP1 - RAN GTPase activating protein 1	0.24653	1.26591	222.56	3	3	236736	346846	234929	139881	213074	149719	137327	161948	219824	274730	136198	113637
AT5G16810.1	Protein kinase superfamily protein	0.246772	1.16751	308.05	5	5	69949.9	53891.7	139002	72433.9	90660.7	105525	86905.2	99147	108349	86580.4	137994	101511
AT2G31690.1	alpha/beta-Hydrolases superfamily protein	0.248018	2.53077	20.85	1	1	8427.77	127.167	1050.05	1869.6	1171.84	1719.88	1561.31	2167.26	45.8334	46.0069	1267.59	588.663
[truncated: 1,210 more rows]
