# Supplementary material for: Sustained mitogen-activated protein kinase activation reprograms defense metabolism and phosphoprotein profile in Arabidopsis thaliana
Source: Front Plant Sci. 2014 Oct 20;5:554. doi: 10.3389/fpls.2014.00554 (PMC4202796; doi:10.3389/fpls.2014.00554)
Supplement: Supplementary file 3 [file Presentation3.ZIP › SUPPTAB_S14 Consolidated PAPE enriched proteins 4-8h.xlsx]

## Sheet: Tabelle1
Table S14. . Consolidated list of putative phosphoproteins enriched after PAPE procedure (from 4-8 h after DEX)
		4h		5h		7h		8h
Protein code	Description	Max f change	Anova (p)	Max f change	Anova (p)	Max f change	Anova (p)	Max f change	Anova (p)
AT2G02010.1	GAD4 - glutamate decarboxylase 4	Infinity	0.0495001	7.71858	4.21942e-08	6.72893	6.19318e-09	4.6525	1.68357e-07
AT1G20970.1	unknown protein	Infinity	0.0110293					7.62616	0.0135538
AT5G40450.1	unknown protein	369.719	0.0307052					2.8424	0.0185025
AT1G06530.1	Tropomyosin-related	181.937	0.0264034					2.09274	0.0461407
AT5G24110.1	WRKY30, ATWRKY30 - WRKY DNA-binding protein 30	98.4706	1.18666e-06	20.8125	7.81553e-06	70.551	1.64013e-11	9.47129	5.36526e-06
AT5G65430.1	GRF8, 14-3-3KAPPA, GF14 KAPPA - general regulatory factor 8	86.4671	0.0310141
AT1G76580.1	Squamosa promoter-binding protein-like (SBP domain) transcription factor family protein	70.1538	0.0217735
AT1G15750.1	WSIP1, TPL - Transducin family protein / WD-40 repeat family protein	47.3066	0.0482807
AT4G01800.1	AGY1, AtcpSecA, SECA1 - Albino or Glassy Yellow 1	33.3878	0.00482734
AT1G80840.1	WRKY40, ATWRKY40 - WRKY DNA-binding protein 40	29.7836	2.54656e-05					12.8855	1.21143e-06
AT1G62300.1	WRKY6, ATWRKY6 - WRKY family transcription factor	23.7211	0.00181794			37.9603	4.62838e-06	10.7551	0.000299317
AT1G28280.1	VQ motif-containing protein	19.4022	6.32594e-08	2.88363	7.24185e-07	14.0093	0.000121861	10.9333	1.33327e-05
AT3G11130.1	Clathrin, heavy chain	5.49999	0.009037					2.3328	0.00696744
AT4G18130.1	PHYE - phytochrome E	5.4372	7.10932e-05
AT2G38470.1	WRKY33, ATWRKY33 - WRKY DNA-binding protein 33	4.63738	0.000156111			4.22823	1.31951e-07	9.52882	3.83457e-06
AT2G38410.1	ENTH/VHS/GAT family protein	4.39392	0.0349916
AT4G14160.1	Sec23/Sec24 protein transport family protein	3.76593	0.015617
AT4G16680.1	P-loop containing nucleoside triphosphate hydrolases superfamily protein	3.74882	0.0495141
AT4G03430.1	STA1, EMB2770 - pre-mRNA splicing factor-related	3.13035	0.00381363					2.4674	0.0105175
AT1G13960.1	WRKY4 - WRKY DNA-binding protein 4	3.07323	0.000556144			2.1531	0.00265841	3.44851	0.00132892
AT2G35920.1	RNA helicase family protein	3.01257	0.0125511
AT5G62490.1	ATHVA22B, HVA22B - HVA22 homologue B	2.99057	0.00510656
AT4G38710.1	glycine-rich protein	2.92059	0.00163401			2.15669	0.0122482	12.0681	0.000107995
AT1G02930.1	ATGSTF6, GST1, ERD11, ATGSTF3, GSTF6, ATGST1 - glutathione S-transferase 6	2.81766	1.83302e-06					16.7249	6.15699e-06
AT2G41900.1	CCCH-type zinc finger protein with ARM repeat domain	2.80235	4.74333e-05					2.87105	0.00974114
AT4G03120.1	C2H2 and C2HC zinc fingers superfamily protein	2.77937	0.00936093
AT1G32900.1	UDP-Glycosyltransferase superfamily protein	2.67365	0.00572416
AT4G28080.1	Tetratricopeptide repeat (TPR)-like superfamily protein	2.65365	3.48996e-06	2.85209	0.00185458			1.83529	0.245553
ATCG00350.1	PSAA - Photosystem I, PsaA/PsaB protein	2.64351	0.0356493
AT5G57870.1	eIFiso4G1 - MIF4G domain-containing protein / MA3 domain-containing protein	2.61692	0.000317604			2.25462	0.00365758
AT5G53480.1	ARM repeat superfamily protein	2.56259	0.0482528
AT1G37130.1	NIA2, B29, NIA2-1, CHL3, NR, NR2, ATNR2 - nitrate reductase 2	2.55497	0.000567517					3.43256	0.00498568
AT1G21380.1	Target of Myb protein 1	2.53614	0.00846437
AT3G13300.1	VCS - Transducin/WD40 repeat-like superfamily protein	2.5076	0.00322579	2.24613	0.0224354			2.87388	0.00294832
AT5G18230.1	transcription regulator NOT2/NOT3/NOT5 family protein	2.39837	0.00114338
AT1G56220.1	Dormancy/auxin associated family protein	2.38402	0.0134657
AT4G39680.1	SAP domain-containing protein	2.35306	0.00191097
AT5G63190.1	MA3 domain-containing protein	2.32793	0.0397212					3.62012	0.010884
AT5G62790.1	DXR, PDE129 - 1-deoxy-D-xylulose 5-phosphate reductoisomerase	2.32462	0.0222481					4.11867	0.0213126
AT4G32285.1	ENTH/ANTH/VHS superfamily protein	2.30849	9.31261e-05	2.68891	3.03713e-05	3.74731	1.03973e-06	6.46462	9.90814e-06
AT2G40730.1	Protein kinase family protein with ARM repeat domain	2.29643	0.0131684					2.26737	0.0171442
AT2G02160.1	CCCH-type zinc finger family protein	2.29187	0.000219785
AT5G51120.1	PABN1, ATPABN1 - polyadenylate-binding protein 1	2.27416	0.00020723	2.18955	0.0192318
AT4G38550.1	Arabidopsis phospholipase-like protein (PEARLI 4) family	2.26233	0.00791709	2.47663	5.55119e-06	2.42371	5.97086e-06	4.57631	0.0008397
AT1G79280.1	NUA, AtTPR - nuclear pore anchor	2.25219	0.00117478	3.27573	0.0107883	6.39729	0.0249564	3.30037	0.015957
AT2G22125.1	CSI1 - binding	2.20551	0.00342275
AT2G32240.1	unknown protein	2.20371	0.00152816	2.24891	0.00296796	2.55464	8.69859e-05	5.11164	3.08254e-06
AT2G43160.1	ENTH/VHS family protein	2.2014	0.0361749	2.04514	0.00337703			2.03296	0.0112253
AT3G01820.1	P-loop containing nucleoside triphosphate hydrolases superfamily protein	2.20017	2.56883e-05
AT3G45780.1	PHOT1, NPH1, JK224, RPT1 - phototropin 1	2.19113	0.000779175					3.54101	0.039179
AT2G34357.1	ARM repeat superfamily protein	2.18747	0.0021257					13.7585	0.0442476
AT1G29310.1	SecY protein transport family protein	2.18177	0.0244293	2.55497	0.00972334
AT2G41430.1	ERD15, LSR1, CID1 - dehydration-induced protein (ERD15)	2.18114	0.00553605	2.64358	0.0257007	2.26142	0.00145752	3.48736	0.000568829
AT3G04260.1	PTAC3 - plastid transcriptionally active 3	2.17169	0.0181717					4.05903	0.0498066
AT5G46210.1	CUL4, ATCUL4 - cullin4	2.15956	0.0044292
AT2G37270.1	ATRPS5B, RPS5B - ribosomal protein 5B	2.12454	0.0470878
AT3G55800.1	SBPASE - sedoheptulose-bisphosphatase	2.11226	1.22355e-05
AT1G29400.1	AML5, ML5 - MEI2-like protein 5	2.11056	0.00244208					6.44009	0.00739622
AT2G21390.1	Coatomer, alpha subunit	2.09602	0.0415079					2.3398	0.00241542
AT4G13350.1	NIG - NSP (nuclear shuttle protein)-interacting GTPase	2.07694	0.00469733
AT5G46630.1	Clathrin adaptor complexes medium subunit family protein	2.07268	0.0122381
ATCG00480.1	ATPB, PB - ATP synthase subunit beta	2.05636	0.0170503			5.07669	0.0460088
AT5G52530.1	dentin sialophosphoprotein-related	2.05432	0.00263643
AT3G57410.1	VLN3, ATVLN3 - villin 3	2.05012	0.0324072					7.22872	0.0240552
AT3G06650.1	ACLB-1 - ATP-citrate lyase B-1	2.03787	0.0237641
AT5G47010.1	UPF1, LBA1, ATUPF1 - RNA helicase, putative	2.02433	0.0513123					2.46216	0.02608
AT5G67240.1	SDN3 - small RNA degrading nuclease 3	2.01678	0.00914553
AT4G01400.1	unknown protein	2.00583	0.0022876
AT3G56410.1	Protein of unknown function (DUF3133)	2.00372	0.00111895			3.37613	0.0180827	5.29952	0.00410314
AT5G06160.1	ATO - splicing factor-related			21.9216	0.0326156
AT1G33680.1	KH domain-containing protein			10.5696	0.0343217			3.34734	0.0233587
AT5G16270.1	ATRAD21.3, SYN4 - sister chromatid cohesion 1 protein 4			10.0822	0.0241755
AT2G03120.1	ATSPP, SPP - signal peptide peptidase			9.30954	0.0357568
AT4G14400.1	ACD6 - ankyrin repeat family protein			9.23387	3.62908e-05
AT4G12590.1	Protein of unknown function DUF106, transmembrane			7.14025	0.0243472
AT1G55020.1	LOX1, ATLOX1 - lipoxygenase 1			6.81046	0.028662
AT1G07110.1	F2KP, ATF2KP, FKFBP - fructose-2,6-bisphosphatase			6.77728	0.0181137			1.80221	0.116536
AT1G20960.1	emb1507 - U5 small nuclear ribonucleoprotein helicase, putative			6.58273	0.0497922			2.8239	0.0212877
AT3G52230.1	unknown protein			6.08639	0.00463664
AT4G19010.1	AMP-dependent synthetase and ligase family protein			5.56782	0.0416571
AT1G65010.1	Plant protein of unknown function (DUF827)			5.23213	0.0378581
AT1G52360.1	Coatomer, beta' subunit			5.22003	0.00502056			3.52784	0.0119247
AT1G16460.1	ATRDH2, ATMST2, MST2, ST2, STR2, RDH2 - rhodanese homologue 2			4.88443	0.0129011			2.47593	0.0425001
AT3G10300.2	Calcium-binding EF-hand family protein			4.64095	0.0403808
AT2G31865.1	PARG2 - poly(ADP-ribose) glycohydrolase 2			4.45498	8.16607e-05
AT1G72390.1	unknown protein			4.32673	0.000316207
AT5G17020.1	XPO1A, ATCRM1, ATXPO1, XPO1, HIT2 - exportin 1A			4.057	0.0358692
AT3G56610.1	unknown protein			3.89421	0.00500694
AT2G34640.1	PTAC12, HMR - plastid transcriptionally active 12			3.66807	0.020905			2.84233	0.00948998
AT5G55210.1	unknown protein			3.51861	0.0017502
AT2G20580.1	RPN1A, ATRPN1A - 26S proteasome regulatory subunit S2 1A			3.36482	0.0172111
AT4G08850.1	Leucine-rich repeat receptor-like protein kinase family protein			3.3216	0.0166425
AT2G28780.1	unknown protein			3.31898	0.00845715
AT3G04180.1	RmlC-like cupins superfamily protein			3.30318	3.18467e-05
AT1G01320.1	Tetratricopeptide repeat (TPR)-like superfamily protein			3.26689	0.0205446	2.70692	0.0134729
AT1G48120.1	hydrolases;protein serine/threonine phosphatases			3.20605	0.0305137
AT5G47690.1	binding			3.17632	0.0231172	2.39633	0.0101553	3.06273	0.0482082
AT1G52510.1	alpha/beta-Hydrolases superfamily protein			3.13119	0.0144612
AT1G08370.1	DCP1, ATDCP1 - decapping 1			3.11511	0.0032994
AT3G45140.1	LOX2, ATLOX2 - lipoxygenase 2			3.0585	0.017705
AT4G25080.1	CHLM - magnesium-protoporphyrin IX methyltransferase			3.05376	0.0331055
AT5G51070.1	ERD1, CLPD, SAG15 - Clp ATPase			2.92475	0.00245008	4.0095	4.81091e-11	4.5457	9.83739e-07
AT2G45710.1	Zinc-binding ribosomal protein family protein			2.88768	0.00458989
AT3G59020.1	ARM repeat superfamily protein			2.86754	0.0105418			2.94668	0.0026129
AT5G03650.1	SBE2.2 - starch branching enzyme 2.2			2.73811	0.0092
AT2G22780.1	PMDH1 - peroxisomal NAD-malate dehydrogenase 1			2.72839	0.010072
AT1G68990.1	MGP3 - male gametophyte defective 3			2.72643	0.00465427
AT5G19770.1	TUA3 - tubulin alpha-3			2.72299	0.000603085
AT4G20360.1	ATRAB8D, ATRABE1B, RABE1b - RAB GTPase homolog E1B			2.64185	0.00423956
AT4G03130.1	BRCT domain-containing DNA repair protein			2.64158	0.0381792
AT5G60230.1	SEN2, ATSEN2 - splicing endonuclease 2			2.61397	0.0452958
AT4G11380.1	Adaptin family protein			2.56299	0.0180099			2.04811	0.0393783
AT3G12780.1	PGK1 - phosphoglycerate kinase 1			2.52749	0.0252493
AT4G22240.1	Plastid-lipid associated protein PAP / fibrillin family protein			2.51467	0.020834
AT4G31320.1	SAUR-like auxin-responsive protein family			2.48627	0.0449029
AT3G51890.1	Clathrin light chain protein			2.46025	0.0223319			4.04535	0.04957
AT5G17990.1	TRP1, pat1 - tryptophan biosynthesis 1			2.45676	0.0309943
AT2G14740.1	ATVSR3, VSR3, VSR2;2, BP80-2;2 - vaculolar sorting receptor 3			2.45147	0.0309859
AT3G57390.2	AGL18 - AGAMOUS-like 18			2.45	0.00767436
AT3G11250.1	Ribosomal protein L10 family protein			2.43684	0.0303427
AT3G25470.1	bacterial hemolysin-related			2.43508	0.0135071
AT5G50920.1	CLPC, ATHSP93-V, HSP93-V, DCA1, CLPC1 - CLPC homologue 1			2.42518	0.0459383
AT3G44340.1	CEF - clone eighty-four			2.42359	0.00667577
AT3G01780.1	TPLATE - ARM repeat superfamily protein			2.41677	0.0490657			2.49633	0.00645731
AT2G45070.1	SEC61 BETA - Preprotein translocase Sec, Sec61-beta subunit protein			2.39715	0.0158918
AT5G43960.1	Nuclear transport factor 2 (NTF2) family protein with RNA binding (RRM-RBD-RNP motifs) domain			2.38003	0.00553331
AT5G66550.1	Maf-like protein			2.35994	0.0162724
AT5G10630.2	Translation elongation factor EF1A/initiation factor IF2gamma family protein			2.33512	0.0441907
AT5G01590.1	unknown protein			2.3204	0.0333885
AT5G64270.1	splicing factor, putative			2.32027	0.00787403
AT5G02500.1	HSC70-1, HSP70-1, AT-HSC70-1, HSC70 - heat shock cognate protein 70-1			2.31669	0.0194093			2.01783	0.0283662
AT1G04820.1	TUA4, TOR2 - tubulin alpha-4 chain			2.31265	0.00877954			1.31569	0.221832
AT3G27670.1	RST1 - ARM repeat superfamily protein			2.31077	0.0324072
AT4G12320.1	CYP706A6 - cytochrome P450, family 706, subfamily A, polypeptide 6			2.30793	0.0146524
AT3G57290.1	EIF3E, TIF3E1, ATEIF3E-1, INT-6, ATINT6, INT6 - eukaryotic translation initiation factor 3E			2.30327	0.00377097			2.17895	0.0366791
AT1G78900.1	VHA-A - vacuolar ATP synthase subunit A			2.30196	0.026738
AT4G19550.2	zinc ion binding;transcription regulators			2.29877	0.00278271
AT3G14710.1	RNI-like superfamily protein			2.29708	0.043241
AT1G54490.1	AIN1, EIN5, XRN4, ATXRN4 - exoribonuclease 4			2.2931	0.0133277
AT1G01160.1	GIF2 - GRF1-interacting factor 2			2.28429	0.0226899
AT1G07000.1	ATEXO70B2, EXO70B2 - exocyst subunit exo70 family protein B2			2.27674	7.25277e-06
AT1G75370.1	Sec14p-like phosphatidylinositol transfer family protein			2.26118	0.0451349			3.35577	0.023056
AT5G10630.1	Translation elongation factor EF1A/initiation factor IF2gamma family protein			2.25967	0.00930421			2.49869	0.0360293
AT5G06970.1	Protein of unknown function (DUF810)			2.24834	0.00169487			4.02161	0.011261
AT2G43680.1	IQD14 - IQ-domain 14			2.24449	0.0219323
AT3G42170.1	BED zinc finger ;hAT family dimerisation domain			2.23287	0.0455248
AT4G12780.1	Chaperone DnaJ-domain superfamily protein			2.22302	0.0445903			2.02138	0.0013091
AT2G07050.1	CAS1 - cycloartenol synthase 1			2.20783	0.0349983
AT1G02560.1	CLPP5, NCLPP5, NCLPP1 - nuclear encoded CLP protease 5			2.20772	0.00347253
AT4G22690.1	CYP706A1 - cytochrome P450, family 706, subfamily A, polypeptide 1			2.19857	0.00838957	2.87036	1.2153e-05	4.92472	8.65102e-08
AT3G05910.1	Pectinacetylesterase family protein			2.19315	0.00894215
AT5G52140.1	RING/U-box superfamily protein			2.19021	0.0121533
AT3G12580.1	HSP70, ATHSP70 - heat shock protein 70			2.17157	0.0132152
ATCG00170.1	RPOC2 - DNA-directed RNA polymerase family protein			2.16853	0.00177821			3.9096	0.00862695
AT2G24820.1	TIC55-II - translocon at the inner envelope membrane of chloroplasts 55-II			2.16483	0.000789083
AT2G47840.1	Uncharacterised conserved protein ycf60			2.13225	0.0296842
AT4G00165.1	Bifunctional inhibitor/lipid-transfer protein/seed storage 2S albumin superfamily protein			2.12316	0.0472213
AT4G20400.1	JMJ14, PKDM7B - JUMONJI 14			2.12107	0.019107
AT4G39460.1	SAMC1, SAMT1 - S-adenosylmethionine carrier 1			2.12076	0.0053631
AT5G14040.1	PHT3;1 - phosphate transporter 3;1			2.11931	0.0319745
AT5G52650.1	RNA binding Plectin/S10 domain-containing protein			2.11888	6.35366e-05
AT3G25520.1	ATL5, PGY3, OLI5, RPL5A - ribosomal protein L5			2.11185	0.00801778			2.25734	0.0404053
AT4G31480.1	Coatomer, beta subunit			2.11058	0.00889047			2.40765	0.00436153
AT3G55130.1	ATWBC19, WBC19 - white-brown complex homolog 19			2.08952	0.0103574
AT1G63680.1	ATMURE, PDE316, MURE - acid-amino acid ligases;ligases;ATP binding;ATP binding;ligases			2.08914	0.0377138			2.4894	0.0171771
AT5G43470.1	RPP8, HRT, RCY1 - Disease resistance protein (CC-NBS-LRR class) family			2.08485	0.0341297
AT1G24160.1	unknown protein			2.08021	2.44401e-05
AT1G04080.1	PRP39 - Tetratricopeptide repeat (TPR)-like superfamily protein			2.07685	0.0257934
AT3G50500.1	SPK-2-2, SNRK2-2, SNRK2.2, SRK2D - SNF1-related protein kinase 2.2			2.0576	0.0386523			2.79666	0.0259909
AT5G24450.1	Transcription factor IIIC, subunit 5			2.04589	0.0113504
AT1G80070.1	SUS2, EMB33, EMB177, EMB14 - Pre-mRNA-processing-splicing factor			2.03918	0.0175678
AT4G29130.1	ATHXK1, GIN2, HXK1 - hexokinase 1			2.03914	0.0175335
AT4G02510.1	TOC159, TOC86, PPI2, TOC160, ATTOC159 - translocon at the outer envelope membrane of chloroplasts 159			2.03822	1.5389e-08			3.26653	0.0281991
AT1G14650.1	SWAP (Suppressor-of-White-APricot)/surp domain-containing protein / ubiquitin family protein			2.01407	0.0384529
AT1G60000.1	RNA-binding (RRM/RBD/RNP motifs) family protein			2.00735	0.0358682
AT1G64740.1	TUA1 - alpha-1 tubulin			2.00111	0.0143076
AT1G22870.1	Protein kinase family protein with ARM repeat domain					37.8051	0.00281057
AT1G02920.1	ATGSTF7, GST11, ATGSTF8, GSTF7, ATGST11 - glutathione S-transferase 7					17.9995	1.07958e-12	8.90604	7.43424e-05
AT1G21130.1	O-methyltransferase family protein					11.0546	5.35565e-11	24.1853	6.25997e-09
AT3G16060.1	ATP binding microtubule motor family protein					9.19387	0.0365845
AT3G16270.1	ENTH/VHS family protein					8.79751	0.0116473
AT1G78850.1	D-mannose binding lectin protein with Apple-like carbohydrate-binding domain					7.87706	0.00272
AT2G38270.1	CXIP2, ATGRX2 - CAX-interacting protein 2					7.10038	0.0433489
AT3G46530.1	RPP13 - NB-ARC domain-containing disease resistance protein					6.42118	7.5931e-05
AT1G25450.1	KCS5, CER60 - 3-ketoacyl-CoA synthase 5					6.10335	2.66808e-05
AT2G44490.1	PEN2, BGLU26 - Glycosyl hydrolase superfamily protein					5.30681	0.016804
AT5G60600.1	GCPE, ISPG, CSB3, CLB4, HDS - 4-hydroxy-3-methylbut-2-enyl diphosphate synthase					4.23562	0.000144563
AT5G37600.1	ATGSR1, GLN1;1, GSR 1, ATGLN1;1 - glutamine synthase clone R1					4.15895	5.052e-07	3.30157	1.41024e-05
AT1G55450.1	S-adenosyl-L-methionine-dependent methyltransferases superfamily protein					4.05282	7.70193e-05	4.79731	6.41558e-05
AT2G41100.1	TCH3, ATCAL4 - Calcium-binding EF hand family protein					3.91044	1.37298e-07	6.73074	4.51941e-08
AT1G32060.1	PRK - phosphoribulokinase					3.82017	0.021414
AT3G48310.1	CYP71A22 - cytochrome P450, family 71, subfamily A, polypeptide 22					3.77561	0.00116758
AT3G28140.1	RNA ligase/cyclic nucleotide phosphodiesterase family protein					3.73405	0.00331055
AT2G34500.1	CYP710A1 - cytochrome P450, family 710, subfamily A, polypeptide 1					3.65771	2.1915e-08
AT2G26560.1	PLP2, PLA IIA, PLA2A - phospholipase A 2A					3.46947	4.87068e-09	3.40226	3.51806e-05
AT2G40000.1	HSPRO2, ATHSPRO2 - ortholog of sugar beet HS1 PRO-1 2					3.39269	9.55098e-05	7.4019	0.000979281
AT1G54380.1	spliceosome protein-related					3.22639	0.00077053
AT4G36630.1	EMB2754 - Vacuolar sorting protein 39					3.18798	0.0285257
AT2G14120.1	DRP3B - dynamin related protein					2.96085	0.00581904
AT3G51160.1	MUR1, MUR_1, GMD2 - NAD(P)-binding Rossmann-fold superfamily protein					2.8988	1.32565e-05	2.29674	0.00527023
AT5G05730.1	ASA1, TRP5, AMT1, WEI2, JDL1 - anthranilate synthase alpha subunit 1					2.84338	3.91301e-05	4.21016	5.09763e-07
ATMG00285.1	NAD2A, NAD2.1, NAD2 - NADH dehydrogenase 2A					2.81505	0.0129444
AT5G10360.1	EMB3010, RPS6B - Ribosomal protein S6e					2.80243	3.94629e-06	2.20275	0.0155074
AT2G23900.1	Pectin lyase-like superfamily protein					2.76771	6.37879e-05
AT5G11670.1	ATNADP-ME2, NADP-ME2 - NADP-malic enzyme 2					2.76662	0.00044656	2.65608	0.0186545
AT4G34930.1	PLC-like phosphodiesterases superfamily protein					2.7659	0.030329
AT2G27860.1	AXS1 - UDP-D-apiose/UDP-D-xylose synthase 1					2.72968	0.00102752
AT5G60360.1	SAG2, AALP, ALP - aleurain-like protease					2.67359	0.015375
AT5G60640.1	ATPDIL1-4, PDI2, ATPDI2, PDIL1-4 - PDI-like 1-4					2.65962	0.0203609	2.1932	0.0424572
AT1G22790.1	unknown protein					2.64063	0.00877842
AT2G39460.1	ATRPL23A, RPL23A, RPL23AA - ribosomal protein L23AA					2.62889	0.000387866	3.03473	0.025951
AT3G60240.2	EIF4G, CUM2 - eukaryotic translation initiation factor 4G					2.59124	6.38116e-05
AT1G74970.1	RPS9, TWN3 - ribosomal protein S9					2.57306	0.0341345
AT4G31700.1	RPS6, RPS6A - ribosomal protein S6					2.56289	1.83237e-05	4.02493	0.00828307
AT2G32630.1	Pentatricopeptide repeat (PPR-like) superfamily protein					2.51781	0.0167628
AT3G02230.1	RGP1, ATRGP1 - reversibly glycosylated polypeptide 1					2.51593	0.0125051	2.31816	0.0355831
ATCG00120.1	ATPA - ATP synthase subunit alpha					2.50237	0.025716
AT2G38060.1	PHT4;2 - phosphate transporter 4;2					2.4969	0.0224269
AT1G22800.1	S-adenosyl-L-methionine-dependent methyltransferases superfamily protein					2.4826	0.0242952
AT1G59870.1	PEN3, PDR8, ATPDR8, ABCG36, ATABCG36 - ABC-2 and Plant PDR ABC-type transporter family protein					2.47521	0.000175566	3.30211	8.24883e-05
AT3G26650.1	GAPA, GAPA-1 - glyceraldehyde 3-phosphate dehydrogenase A subunit					2.47252	0.0174032
AT1G29670.1	GDSL-like Lipase/Acylhydrolase superfamily protein					2.44146	0.00643902
AT4G20850.1	TPP2 - tripeptidyl peptidase ii					2.42677	0.00771853
AT3G60750.1	Transketolase					2.42552	0.0214875
AT2G20030.1	RING/U-box superfamily protein					2.41783	0.00123928
AT5G15650.1	RGP2, ATRGP2 - reversibly glycosylated polypeptide 2					2.36735	0.00446688
AT2G27710.1	60S acidic ribosomal protein family					2.36574	0.0190144	2.77995	0.02431
AT1G03120.1	ATRAB28, RAB28 - responsive to abscisic acid 28					2.36326	0.00230968
AT4G04910.1	NSF - AAA-type ATPase family protein					2.34875	0.0167678
AT3G29400.1	ATEXO70E1, EXO70E1 - exocyst subunit exo70 family protein E1					2.34513	0.0137999
AT5G49570.1	AtPNG1, PNG1 - peptide-N-glycanase 1					2.33044	3.53738e-07	2.61972	0.000163144
AT3G13460.1	ECT2 - evolutionarily conserved C-terminal region 2					2.32732	0.000297942
AT5G35360.1	CAC2 - acetyl Co-enzyme a carboxylase biotin carboxylase subunit					2.32552	0.0333431
AT2G35110.1	GRL, NAP1, NAPP - transcription activators					2.32546	0.0304667
AT1G64710.1	GroES-like zinc-binding dehydrogenase family protein					2.31643	0.00358734	2.39697	0.00852093
AT1G72370.1	P40, AP40, RP40, RPSAA - 40s ribosomal protein SA					2.29648	0.0279106	2.16033	0.0489273
AT5G44070.1	CAD1, ARA8, ATPCS1, PCS1 - phytochelatin synthase 1 (PCS1)					2.26792	0.000149228	2.39085	0.0269993
AT2G40300.1	ATFER4, FER4 - ferritin 4					2.25925	0.0145	2.33665	0.0451818
AT5G43130.1	TAF4, TAF4B - TBP-associated factor 4					2.25812	0.00704411
AT4G30530.1	Class I glutamine amidotransferase-like superfamily protein					2.25337	0.00538093	4.55414	0.00365305
AT3G44110.1	ATJ3, ATJ - DNAJ homologue 3					2.25318	0.00919916	3.36648	0.0106658
AT5G20010.1	RAN-1, RAN1, ATRAN1 - RAS-related nuclear protein-1					2.24957	0.0220197
AT3G56660.1	BZIP49 - basic region/leucine zipper motif protein 49					2.24102	0.0399334
AT5G20190.1	Tetratricopeptide repeat (TPR)-like superfamily protein					2.23282	1.30129e-05	2.73496	0.000742582
AT2G16485.1	nucleic acid binding;zinc ion binding;DNA binding					2.22031	0.0337496
AT5G54900.1	ATRBP45A, RBP45A - RNA-binding protein 45A					2.20569	0.0393601
AT2G24120.2	PDE319, SCA3 - DNA/RNA polymerases superfamily protein					2.2001	0.0244169
AT3G14415.1	Aldolase-type TIM barrel family protein					2.19757	0.0273419
AT2G27720.1	60S acidic ribosomal protein family					2.19641	0.0247245
AT2G40010.1	Ribosomal protein L10 family protein					2.1947	0.015419
AT3G27890.1	NQR - NADPH:quinone oxidoreductase					2.16375	0.0213093
AT4G02520.1	ATGSTF2, ATPM24.1, ATPM24, GST2, GSTF2 - glutathione S-transferase PHI 2					2.16178	0.00350506	2.79466	0.00129251
AT1G53850.1	PAE1, ATPAE1 - 20S proteasome alpha subunit E1					2.15492	0.035128
AT4G11850.1	PLDGAMMA1, MEE54 - phospholipase D gamma 1					2.14653	0.000268178
AT2G24050.1	eIFiso4G2 - MIF4G domain-containing protein / MA3 domain-containing protein					2.14626	0.00140444
AT1G42970.1	GAPB - glyceraldehyde-3-phosphate dehydrogenase B subunit					2.13812	0.0315732
AT1G70770.1	Protein of unknown function DUF2359, transmembrane					2.13758	0.0263286	4.90324	2.86639e-05
AT4G22670.1	AtHip1, HIP1, TPR11 - HSP70-interacting protein 1					2.11823	0.00893604	2.49515	0.0109756
AT1G80210.1	BRCC36A, AtBRCC36A - Mov34/MPN/PAD-1 family protein					2.09904	0.0118125
AT3G53900.1	UPP, PYRR - uracil phosphoribosyltransferase					2.09217	0.0372012
AT1G79990.1	structural molecules					2.08989	0.010682
AT5G06290.1	2-Cys Prx B, 2CPB - 2-cysteine peroxiredoxin B					2.07866	0.0205686
AT3G05340.1	Tetratricopeptide repeat (TPR)-like superfamily protein					2.07802	0.0439637
AT5G54810.1	TSB1, TRPB, TRP2, ATTSB1 - tryptophan synthase beta-subunit 1					2.07548	0.0126588	3.07851	0.00346664
AT5G04590.1	SIR - sulfite reductase					2.07046	0.0376158
AT1G03060.1	SPI - Beige/BEACH domain ;WD domain, G-beta repeat protein					2.06849	0.0176057
AT2G32700.1	LUH - LEUNIG_homolog					2.05484	0.000245392
AT1G36160.1	ACC1, AT-ACC1, EMB22, GK, PAS3 - acetyl-CoA carboxylase 1					2.05183	0.0380204	3.91736	0.0118079
AT4G39980.1	DHS1 - 3-deoxy-D-arabino-heptulosonate 7-phosphate synthase 1					2.04146	0.0152922
AT5G58290.1	RPT3 - regulatory particle triple-A ATPase 3					2.01043	0.0256028
AT1G23190.1	PGM3 - Phosphoglucomutase/phosphomannomutase family protein					2.00627	0.0103541
AT5G58310.1	ATMES18, MES18 - methyl esterase 18					2.00518	0.000441352	2.00175	0.00428226
AT3G02360.1	6-phosphogluconate dehydrogenase family protein					2.00226	0.0393101
AT2G32080.1	PUR ALPHA-1 - purin-rich alpha 1							Infinity	0.0414356
AT3G03510.1	Phototropic-responsive NPH3 family protein							Infinity	0.0115732
AT5G18490.1	Plant protein of unknown function (DUF946)							Infinity	0.000663358
AT3G49620.1	DIN11 - 2-oxoglutarate (2OG) and Fe(II)-dependent oxygenase superfamily protein							176.49	2.5726e-05
AT3G15500.1	ATNAC3, ANAC055, NAC055, NAC3 - NAC domain containing protein 3							65.397	0.0436558
AT3G14180.1	sequence-specific DNA binding transcription factors							55.8362	0.0402119
AT5G12930.1	unknown protein; Has 1807 Blast hits to 1807 proteins in 277 species: Archae - 0; Bacteria - 0; Metazoa - 736; Fungi - 347; Plants - 385; Viruses - 0; Other Eukaryotes - 339 (source: NCBI BLink).							36.5789	0.000232194
AT4G35890.1	winged-helix DNA-binding transcription factor family protein							30.9856	0.0121825
AT4G29610.1	Cytidine/deoxycytidylate deaminase family protein							18.5461	0.00120766
AT1G15520.1	PDR12, ATPDR12, ABCG40, ATABCG40 - pleiotropic drug resistance 12							18.4914	0.00554102
AT5G59450.1	GRAS family transcription factor							12.0148	0.00879684
AT1G68720.1	TADA, ATTADA - tRNA arginine adenosine deaminase							10.693	0.0154998
AT3G26830.1	PAD3, CYP71B15 - Cytochrome P450 superfamily protein							9.7224	3.64778e-06
AT4G31580.1	SRZ-22, SRZ22, RSZP22, RSZ22, At-RSZ22 - serine/arginine-rich 22							9.71563	0.00261064
AT1G62740.1	Hop2 - stress-inducible protein, putative							9.63329	0.040608
AT4G38200.1	SEC7-like guanine nucleotide exchange family protein							9.22214	0.036221
AT4G02940.1	oxidoreductase, 2OG-Fe(II) oxygenase family protein							9.09135	3.24404e-06
AT4G15790.1	unknown protein							8.95158	0.0278196
AT5G07120.1	SNX2b - sorting nexin 2B							8.67242	0.015909
AT1G60740.1	Thioredoxin superfamily protein							8.59354	1.58055e-06
AT4G37250.1	Leucine-rich repeat protein kinase family protein							8.16772	0.00775182
AT5G22060.1	ATJ2, J2 - DNAJ homologue 2							7.54557	0.000668333
AT5G39570.1	unknown protein							7.39621	0.013235
AT4G35800.1	NRPB1, RPB1, RNA_POL_II_LSRNA_POL_II_LS, RNA_POL_II_LS - RNA polymerase II large subunit							7.30929	0.00574344
AT1G15940.1	Tudor/PWWP/MBT superfamily protein							7.1248	0.0292068
AT3G10420.2	SPD1 - P-loop containing nucleoside triphosphate hydrolases superfamily protein							6.88714	0.00208865
AT4G10480.1	Nascent polypeptide-associated complex (NAC), alpha subunit family protein							6.15425	0.0244005
AT4G34390.1	XLG2 - extra-large GTP-binding protein 2							6.10592	0.00108267
AT2G26530.1	AR781 - Protein of unknown function (DUF1645)							6.09783	0.00167499
AT4G38130.1	HD1, ATHD1, HDA1, RPD3A, HDA19, ATHDA19 - histone deacetylase 1							6.08223	0.0251813
AT1G58025.1	DNA-binding bromodomain-containing protein							6.02025	0.0289892
AT3G18640.1	Zinc finger C-x8-C-x5-C-x3-H type family protein							5.83791	0.038836
AT4G22150.1	PUX3 - plant UBX domain-containing protein 3							5.4555	0.0432936
AT3G19910.1	RING/U-box superfamily protein							5.36388	0.00835484
AT1G51805.1	Leucine-rich repeat protein kinase family protein							5.32238	0.00102789
AT5G63490.1	CBS / octicosapeptide/Phox/Bemp1 (PB1) domains-containing protein							5.28395	0.000450464
AT5G45510.1	Leucine-rich repeat (LRR) family protein							5.24813	0.0483639
AT2G28290.1	SYD, CHR3 - P-loop containing nucleoside triphosphate hydrolases superfamily protein							5.19083	0.0194793
AT3G56430.1	unknown protein							5.1826	0.0460174
AT1G32790.1	CID11 - CTC-interacting domain 11							5.18045	0.0313685
AT5G08550.1	ILP1 - GC-rich sequence DNA-binding factor-like protein							5.17241	0.0169247
AT2G20950.1	Arabidopsis phospholipase-like protein (PEARLI 4) family							5.08366	0.000782563
AT3G13430.1	RING/U-box superfamily protein							5.071	0.003062
AT1G31930.1	XLG3 - extra-large GTP-binding protein 3							5.02091	0.00346006
AT3G56860.1	UBA2A - UBP1-associated protein 2A							4.77891	0.0331458
AT3G16940.1	calmodulin binding;transcription regulators							4.77016	0.0193081
AT3G14075.1	Mono-/di-acylglycerol lipase, N-terminal;Lipase, class 3							4.67265	0.00930085
AT3G56150.1	EIF3C, ATEIF3C-1, EIF3C-1, ATTIF3C1, TIF3C1 - eukaryotic translation initiation factor 3C							4.64334	0.0143306
AT4G03080.1	BSL1 - BRI1 suppressor 1 (BSU1)-like 1							4.54998	0.0171729
AT1G04860.1	UBP2, ATUBP2 - ubiquitin-specific protease 2							4.45575	0.0319221
AT4G12770.1	Chaperone DnaJ-domain superfamily protein							4.42398	0.0470819
AT4G10930.1	unknown protein							4.37318	0.0328863
AT3G51250.1	Senescence/dehydration-associated protein-related							4.24745	0.0442281
AT2G20900.1	DGK5, ATDGK5 - diacylglycerol kinase 5							4.21862	0.0170592
AT3G10790.1	F-box associated ubiquitination effector family protein							4.20305	0.0404482
AT2G05230.1	DNAJ heat shock N-terminal domain-containing protein							4.13822	0.0457574
AT3G48440.1	Zinc finger C-x8-C-x5-C-x3-H type family protein							4.13317	0.0415918
AT2G42730.1	F-box family protein							4.08049	0.00381946
AT3G25680.1	unknown protein							4.00963	0.0279029
AT4G05520.1	ATEHD2, EHD2 - EPS15 homology domain 2							4.00836	0.0141569
AT1G20200.1	EMB2719, HAP15 - PAM domain (PCI/PINT associated module) protein							3.98681	0.0285193
AT5G52640.1	HSP81-1, ATHS83, HSP81.1, HSP83, ATHSP90.1, AtHsp90-1, HSP90.1 - heat shock protein 90.1							3.98499	0.00929672
AT5G16880.1	Target of Myb protein 1							3.97924	0.0449212
AT2G45540.1	WD-40 repeat family protein / beige-related							3.94578	0.00402881
AT1G26380.1	FAD-binding Berberine family protein							3.92764	0.00117929
AT1G20450.2	LTI29, LTI45, ERD10 - Dehydrin family protein							3.92139	0.0102941
AT4G29520.1	unknown protein							3.91119	0.01858
AT1G23860.1	SRZ-21, SRZ21, RSZP21, RSZ21, At-RSZ21 - RS-containing zinc finger protein 21							3.91094	0.0160019
AT3G17850.1	Protein kinase superfamily protein							3.90148	0.0358406
AT5G24490.1	30S ribosomal protein, putative							3.82924	0.0389266
AT3G19420.1	ATPEN2, PEN2 - PTEN 2							3.78674	0.0232241
AT1G62020.1	Coatomer, alpha subunit							3.76085	0.000203556
AT3G54050.1	HCEF1 - high cyclic electron flow 1							3.74029	0.0153606
AT5G54930.1	AT hook motif-containing protein							3.72396	0.0288903
AT5G03690.1	Aldolase superfamily protein							3.71908	0.00787079
AT4G20890.1	TUB9 - tubulin beta-9 chain							3.69565	0.00128028
AT3G63180.1	ATTKL, TKL - TIC-like							3.67131	0.0147992
AT5G10940.1	transducin family protein / WD-40 repeat family protein							3.60572	0.010051
AT4G29440.1	Regulator of Vps4 activity in the MVB pathway protein							3.56525	0.0460735
AT5G22480.1	ZPR1 zinc-finger domain protein							3.56521	0.0105444
AT2G38280.1	FAC1, ATAMPD - AMP deaminase, putative / myoadenylate deaminase, putative							3.55918	0.0209669
AT4G33760.1	tRNA synthetase class II (D, K and N) family protein							3.55694	0.0494574
AT1G34220.1	Regulator of Vps4 activity in the MVB pathway protein							3.55358	0.0125267
AT4G10750.1	Phosphoenolpyruvate carboxylase family protein							3.54892	0.0188113
AT3G26400.1	EIF4B1 - eukaryotic translation initiation factor 4B1							3.52197	0.0340498
AT2G28360.1	SIT4 phosphatase-associated family protein							3.52039	0.0245116
AT1G29220.1	transcriptional regulator family protein							3.47318	0.0162974
AT3G28710.1	ATPase, V0/A0 complex, subunit C/D							3.465	0.0251088
AT4G37120.1	SMP2 - Pre-mRNA splicing Prp18-interacting factor							3.46242	0.0233829
AT2G30770.1	CYP71A13 - cytochrome P450, family 71, subfamily A, polypeptide 13							3.42589	0.00225718
AT5G17910.1	unknown protein							3.36534	0.0137729
AT3G26910.1	hydroxyproline-rich glycoprotein family protein							3.33797	0.00092826
AT5G04020.1	calmodulin binding							3.32481	0.000981071
AT2G01190.1	Octicosapeptide/Phox/Bem1p family protein							3.29812	0.0048184
AT1G44910.1	ATPRP40A, PRP40A - pre-mRNA-processing protein 40A							3.28172	0.00649968
AT2G20790.1	clathrin adaptor complexes medium subunit family protein							3.26819	0.0174301
AT1G20760.1	Calcium-binding EF hand family protein							3.2332	0.00897411
AT1G20950.1	Phosphofructokinase family protein							3.2332	0.00897411
AT1G69200.1	FLN2 - fructokinase-like 2							3.2325	0.00627
AT3G45190.1	SIT4 phosphatase-associated family protein							3.23004	0.0454205
AT3G08530.1	Clathrin, heavy chain							3.21678	0.00427141
AT3G52140.1	tetratricopeptide repeat (TPR)-containing protein							3.21619	0.00806237
AT1G42440.1	unknown protein							3.20586	0.0137953
AT3G15980.1	Coatomer, beta' subunit							3.19513	0.00572055
AT5G52310.1	COR78, LTI78, RD29A, LTI140 - low-temperature-responsive protein 78 (LTI78) / desiccation-responsive protein 29A (RD29A)							3.19195	0.00233598
AT2G26460.1	SMU2 - RED family protein							3.18873	0.014487
AT2G18990.1	TXND9 - thioredoxin domain-containing protein 9 homolog							3.17753	0.0460355
AT5G05520.1	Outer membrane OMP85 family protein							3.17076	0.0147969
AT4G04330.1	Chaperonin-like RbcX protein							3.1466	0.000155503
AT3G48050.1	BAH domain ;TFIIS helical bundle-like domain							3.13391	0.0158604
AT1G22920.1	CSN5A, JAB1, AJH1 - COP9 signalosome 5A							3.12471	0.00580162
AT2G34310.1	unknown protein							3.09931	0.0298082
AT3G48500.1	PDE312, PTAC10 - Nucleic acid-binding, OB-fold-like protein							3.09389	0.0213224
AT5G47480.1	RGPR-related							3.07576	0.0227187
AT4G17720.1	RNA-binding (RRM/RBD/RNP motifs) family protein							3.07224	0.00127976
AT5G13650.2	elongation factor family protein							3.06943	0.0182254
AT5G09620.1	Octicosapeptide/Phox/Bem1p family protein							3.06496	0.0303524
ATCG00190.1	RPOB - RNA polymerase subunit beta							3.06431	0.0271016
AT3G02260.1	BIG, DOC1, TIR3, UMB1, ASA1, LPR1, CRM1 - auxin transport protein (BIG)							3.06377	0.0420989
AT1G65580.1	FRA3 - Endonuclease/exonuclease/phosphatase family protein							3.06049	0.00843416
AT3G01410.1	Polynucleotidyl transferase, ribonuclease H-like superfamily protein							3.01969	0.0411374
AT2G47850.1	Zinc finger C-x8-C-x5-C-x3-H type family protein							3.01399	0.023757
AT1G70320.1	UPL2 - ubiquitin-protein ligase 2							3.01392	0.010972
AT2G31370.1	Basic-leucine zipper (bZIP) transcription factor family protein							3.00588	0.0189218
AT4G26780.1	AR192 - Co-chaperone GrpE family protein							3.00433	0.0405126
AT2G32680.1	AtRLP23, RLP23 - receptor like protein 23							2.99996	0.0331448
AT4G13750.1	NOV - Histidine kinase-, DNA gyrase B-, and HSP90-like ATPase family protein							2.98906	0.0155148
AT2G21160.1	Translocon-associated protein (TRAP), alpha subunit							2.97899	0.000950973
AT3G23900.2	RNA recognition motif (RRM)-containing protein							2.96523	0.0435809
AT2G32260.1	ATCCT1, CCT1 - phosphorylcholine cytidylyltransferase							2.9514	0.0188493
AT1G79940.1	ATERDJ2A - DnaJ / Sec63 Brl domains-containing protein							2.94812	0.00965077
AT5G08680.1	ATP synthase alpha/beta family protein							2.92786	0.0432042
AT3G01310.1	Phosphoglycerate mutase-like family protein							2.92629	0.00817438
ATCG00340.1	PSAB - Photosystem I, PsaA/PsaB protein							2.91155	0.0190235
AT5G13560.1	unknown protein							2.90107	0.00119042
AT3G13530.1	MAPKKK7, MAP3KE1 - mitogen-activated protein kinase kinase kinase 7							2.89474	0.0348765
AT1G76970.1	Target of Myb protein 1							2.88876	0.00395182
AT1G76850.1	SEC5A - exocyst complex component sec5							2.85899	0.0494413
AT3G54760.1	dentin sialophosphoprotein-related							2.83742	0.0412283
AT5G56030.1	HSP81-2, ERD8, HSP90.2, AtHsp90.2 - heat shock protein 81-2							2.83456	0.0229653
AT5G60980.2	Nuclear transport factor 2 (NTF2) family protein with RNA binding (RRM-RBD-RNP motifs) domain							2.82275	0.0169686
AT5G48205.1	zinc ion binding							2.81491	0.0226635
AT3G15730.1	PLDALPHA1, PLD - phospholipase D alpha 1							2.81422	0.00347116
AT2G28390.1	SAND family protein							2.76477	0.0242349
AT1G05520.1	Sec23/Sec24 protein transport family protein							2.76323	0.000408156
AT1G71810.1	Protein kinase superfamily protein							2.75386	0.0138872
AT5G61790.1	CNX1, ATCNX1 - calnexin 1							2.73783	0.00532834
AT1G48280.1	hydroxyproline-rich glycoprotein family protein							2.72311	0.0167312
AT2G22090.1	UBA1A - RNA-binding (RRM/RBD/RNP motifs) family protein							2.72306	0.031427
AT3G55020.1	Ypt/Rab-GAP domain of gyp1p superfamily protein							2.71726	0.0197725
AT3G48890.1	ATMP2, ATMAPR3, MSBP2, MAPR3 - membrane-associated progesterone binding protein 3							2.71546	0.0114427
AT2G22670.4	IAA8 - indoleacetic acid-induced protein 8							2.7008	0.0138702
AT5G07340.1	Calreticulin family protein							2.69067	0.00847366
AT1G24460.1	unknown protein							2.68924	0.0123615
AT4G33400.1	Vacuolar import/degradation, Vid27-related protein							2.68492	0.042125
AT5G38530.1	TSBtype2 - tryptophan synthase beta type 2							2.68459	0.0145976
AT1G17210.1	ATILP1, ILP1 - IAP-like protein 1							2.68059	0.00115605
AT3G24503.1	ALDH2C4, ALDH1A, REF1 - aldehyde dehydrogenase 2C4							2.67622	0.0107059
AT3G17490.1	F-box and associated interaction domains-containing protein							2.66455	0.0405082
AT1G47220.1	CYCA3;3 - Cyclin A3;3							2.64865	0.0279496
AT5G25780.1	EIF3B-2, EIF3B, ATEIF3B-2 - eukaryotic translation initiation factor 3B-2							2.64766	0.0342807
AT4G22320.1	unknown protein							2.6372	0.0232129
AT3G08870.1	Concanavalin A-like lectin protein kinase family protein							2.62932	0.00147483
AT2G46020.1	CHR2, ATBRM, BRM, CHA2 - transcription regulatory protein SNF2, putative							2.624	0.00782725
AT2G35130.2	Tetratricopeptide repeat (TPR)-like superfamily protein							2.61876	0.000335659
AT5G24690.1	Protein of unknown function (DUF3411)							2.61847	0.00433128
AT5G07660.1	SMC6A - structural maintenance of chromosomes 6A							2.61724	0.0394484
AT1G26300.1	BSD domain-containing protein							2.61653	0.00808908
AT1G56340.1	CRT1, CRT1a, AtCRT1a - calreticulin 1a							2.58109	0.0153653
AT5G19820.1	emb2734 - ARM repeat superfamily protein							2.55674	0.0139147
AT1G08450.2	CRT3, PSL1, EBS2, AtCRT3 - calreticulin 3							2.53736	0.0181162
AT1G30470.1	SIT4 phosphatase-associated family protein							2.53731	0.0284256
AT4G36730.1	GBF1 - G-box binding factor 1							2.52244	0.0189624
AT1G73660.1	protein tyrosine kinase family protein							2.51839	0.0428872
AT3G08510.1	ATPLC2, PLC2 - phospholipase C 2							2.50706	0.0104291
AT1G08190.1	ATVPS41, ZIP2, VPS41, ATVAM2, VAM2 - vacuolar protein sorting 41							2.50432	0.0200868
AT1G20620.1	CAT3, SEN2, ATCAT3 - catalase 3							2.50425	0.0145217
AT5G43440.1	2-oxoglutarate (2OG) and Fe(II)-dependent oxygenase superfamily protein							2.49555	0.0102652
AT2G20960.1	pEARLI4 - Arabidopsis phospholipase-like protein (PEARLI 4) family							2.49513	0.00935517
AT3G55760.1	unknown protein							2.49229	0.000324312
AT1G53165.1	ATMAP4K ALPHA1 - Protein kinase superfamily protein							2.48033	0.00694809
AT1G22300.1	GRF10, 14-3-3EPSILON, GF14 EPSILON - general regulatory factor 10							2.47933	0.0181871
AT1G59710.1	Protein of unknown function (DUF569)							2.47291	0.00592709
AT3G25690.3	CHUP1 - Hydroxyproline-rich glycoprotein family protein							2.46236	0.0206111
AT5G04420.1	Galactose oxidase/kelch repeat superfamily protein							2.46	0.00592184
AT3G60830.1	ATARP7, ARP7 - actin-related protein 7							2.45186	0.0413085
AT1G69030.1	BSD domain-containing protein							2.42929	0.0295526
AT4G08630.1	unknown protein							2.42721	0.00522668
AT1G09210.1	CRT1b, AtCRT1b - calreticulin 1b							2.41937	0.0244385
AT1G31440.1	SH3 domain-containing protein							2.41002	0.0407648
AT4G11740.1	SAY1 - Ubiquitin-like superfamily protein							2.40978	0.0243304
AT1G76400.1	Ribophorin I							2.40838	0.0243791
AT2G24200.1	Cytosol aminopeptidase family protein							2.4066	0.000768401
AT5G45430.1	Protein kinase superfamily protein							2.39066	0.00897927
AT5G22780.1	Adaptor protein complex AP-2, alpha subunit							2.37116	0.00206202
AT4G24770.1	RBP31, ATRBP31, CP31, ATRBP33 - 31-kDa RNA binding protein							2.36454	0.0167288
AT1G30630.1	Coatomer epsilon subunit							2.36005	0.00667387
AT3G06580.1	GAL1, GALK - Mevalonate/galactokinase family protein							2.35578	0.0136631
AT2G33540.1	CPL3, ATCPL3 - C-terminal domain phosphatase-like 3							2.33505	0.00414443
AT5G15210.1	ATHB30, ZFHD3, HB30, ZHD8 - homeobox protein 30							2.3287	0.0262585
AT5G16715.1	EMB2247 - ATP binding;valine-tRNA ligases;aminoacyl-tRNA ligases;nucleotide binding;ATP binding;aminoacyl-tRNA ligases							2.32863	0.00472946
AT1G03350.1	BSD domain-containing protein							2.32503	0.0240307
AT2G18110.1	Translation elongation factor EF1B/ribosomal protein S6 family protein							2.32419	0.0250354
AT4G24190.1	SHD, HSP90.7, AtHsp90.7, AtHsp90-7 - Chaperone protein htpG family protein							2.3075	0.00591148
AT3G27530.1	GC6, MAG4 - golgin candidate 6							2.29678	0.00612145
AT5G13490.1	AAC2 - ADP/ATP carrier 2							2.29577	0.0297375
AT1G07990.1	SIT4 phosphatase-associated family protein							2.29034	0.00735139
AT3G57150.1	NAP57, AtNAP57, CBF5, AtCBF5 - homologue of NAP57							2.27728	0.0323116
AT3G04930.2	DNA-binding storekeeper protein-related transcriptional regulator							2.26922	0.0347963
AT4G04210.1	PUX4 - plant UBX domain containing protein 4							2.26619	0.0282924
AT1G73460.1	Protein kinase superfamily protein							2.25836	0.0380471
AT3G49240.1	emb1796 - Pentatricopeptide repeat (PPR) superfamily protein							2.25809	0.0422266
AT1G55860.1	UPL1 - ubiquitin-protein ligase 1							2.24772	0.00580999
AT1G06210.1	ENTH/VHS/GAT family protein							2.24663	0.0386981
AT1G67090.1	RBCS1A - ribulose bisphosphate carboxylase small chain 1A							2.24583	0.00267712
AT2G39930.1	ISA1, ATISA1 - isoamylase 1							2.24431	0.00427902
ATCG00670.1	CLPP1, PCLPP - plastid-encoded CLP P							2.23172	0.0253275
AT5G08540.1	unknown protein							2.22902	0.0241123
AT5G54960.1	PDC2 - pyruvate decarboxylase-2							2.22195	0.0448764
AT5G14540.1	Protein of unknown function (DUF1421)							2.22135	0.0439152
AT3G58620.1	TTL4 - tetratricopetide-repeat thioredoxin-like 4							2.21942	0.0384966
AT4G38600.1	KAK, UPL3 - HEAT repeat ;HECT-domain (ubiquitin-transferase)							2.21533	0.031112
AT3G54640.1	TSA1, TRP3 - tryptophan synthase alpha chain							2.21284	0.00852252
AT3G57890.1	Tubulin binding cofactor C domain-containing protein							2.19919	0.0486642
AT3G16970.1	Plant self-incompatibility protein S1 family							2.19647	0.0413694
AT3G17880.1	HIP, ATTDX, ATHIP2, TDX - tetraticopeptide domain-containing thioredoxin							2.19372	0.043614
AT1G79090.1	unknown protein							2.18736	0.0369326
AT4G23630.1	BTI1, RTNLB1 - VIRB2-interacting protein 1							2.1858	0.0111886
AT4G23040.1	Ubiquitin-like superfamily protein							2.17936	0.0457127
AT1G20010.1	TUB5 - tubulin beta-5 chain							2.17505	0.00185411
AT5G51195.1	unknown protein							2.16751	0.033976
AT3G04580.1	EIN4 - Signal transduction histidine kinase, hybrid-type, ethylene sensor							2.15971	0.00213518
AT3G45010.1	scpl48 - serine carboxypeptidase-like 48							2.14794	0.011985
AT2G31660.1	SAD2, URM9 - ARM repeat superfamily protein							2.14772	0.00251704
AT4G20720.1	dentin sialophosphoprotein-related							2.14444	0.0135168
AT3G11820.1	SYP121, AT-SYR1, ATSYP121, SYR1, ATSYR1, PEN1 - syntaxin of plants 121							2.13845	0.0213861
AT2G17550.1	unknown protein; Has 264 Blast hits to 258 proteins in 65 species: Archae - 5; Bacteria - 5; Metazoa - 66; Fungi - 16; Plants - 107; Viruses - 0; Other Eukaryotes - 65 (source: NCBI BLink).							2.12478	0.0221725
AT5G51100.1	FSD2 - Fe superoxide dismutase 2							2.11848	0.0317452
AT2G06530.1	VPS2.1 - SNF7 family protein							2.11846	0.00704629
AT1G54060.1	ASIL1 - 6B-interacting protein 1-like 1							2.11396	0.0212305
AT5G08590.1	ASK2, SNRK2-1, SNRK2.1, SRK2G - SNF1-related protein kinase 2.1							2.11322	0.0360233
AT1G79340.1	AtMC4, MC4 - metacaspase 4							2.11167	0.00536266
AT1G01510.1	AN - NAD(P)-binding Rossmann-fold superfamily protein							2.1102	0.0371664
AT4G21660.1	proline-rich spliceosome-associated (PSP) family protein							2.10444	0.0456633
AT1G21630.1	Calcium-binding EF hand family protein							2.10252	0.0138237
AT1G34460.1	CYCB1;5, CYC3 - CYCLIN B1;5							2.09656	0.0208932
AT1G29150.1	ATS9, RPN6 - non-ATPase subunit 9							2.0902	0.000743272
AT5G38840.1	SMAD/FHA domain-containing protein							2.08671	0.0205598
AT2G07360.1	SH3 domain-containing protein							2.0784	0.0242524
AT4G04610.1	APR1, APR, PRH19, ATAPR1 - APS reductase 1							2.06058	0.02955
AT5G22640.1	emb1211 - MORN (Membrane Occupation and Recognition Nexus) repeat-containing protein							2.05558	0.0060899
AT3G63380.1	ATPase E1-E2 type family protein / haloacid dehalogenase-like hydrolase family protein							2.04456	0.00369244
AT5G53000.1	TAP46 - 2A phosphatase associated protein of 46 kD							2.03929	0.0443721
AT3G23510.1	Cyclopropane-fatty-acyl-phospholipid synthase							2.03824	0.0423069
AT2G31670.1	Stress responsive alpha-beta barrel domain protein							2.02551	0.0451571
AT1G67730.1	YBR159, KCR1, ATKCR1 - beta-ketoacyl reductase 1							2.02292	0.016515
AT1G22880.1	ATGH9B4, ATCEL5, CEL5 - cellulase 5							2.0157	0.0450606
AT1G21370.1	unknown protein							2.01459	0.0142359
AT2G29110.1	ATGLR2.8, GLR2.8 - glutamate receptor 2.8							2.01362	0.0383286
AT5G13280.1	AK-LYS1, AK1, AK - aspartate kinase 1							2.00599	0.0267671
AT2G44060.1	Late embryogenesis abundant protein, group 2							1.95441	0.0355514
AT1G50570.1	Calcium-dependent lipid-binding (CaLB domain) family protein							1.62146	0.391605
AT5G21160.1	LA RNA-binding protein							1.56697	0.165674
AT1G08520.1	ALB1, ALB-1V, V157, PDE166, CHLD - ALBINA 1							1.54498	0.383556
AT5G06600.1	UBP12 - ubiquitin-specific protease 12							1.49104	0.243486
AT1G64790.1	ILA - ILITYHIA							1.1589	0.99326
