# Supplementary material for: Sustained mitogen-activated protein kinase activation reprograms defense metabolism and phosphoprotein profile in Arabidopsis thaliana
Source: Front Plant Sci. 2014 Oct 20;5:554. doi: 10.3389/fpls.2014.00554 (PMC4202796; doi:10.3389/fpls.2014.00554)
Supplement: Supplementary file 3 [file Presentation3.ZIP › SUPPTAB_S15 Comparison of PAPE proteins between Col-0, mpk3 and mpk6.xls]

## Sheet: A. mpk3 DD vs. Col-0 4h
Table S15A. Comparison of "PAPE" proteins between Col-0 DD/KR and mpk3 DD 4h after DEX (p-value<0.05; Max fold change>2.0)				Normalized abundance (relative to maximum)											Normalized abundance																			Max. normalization of normalized abundance
	Abbreviations: p:p-value, f: fold, conf:confidence, quant: quantification			MEAN			Std Deviation								mpk3 DD						Col-0 DD						Col-0 KR							mpk3 DD						Col-0 DD						Col-0 KR
Protein code	Description	Anova (p)	Max f change	mpk3 DD	Col-0 DD	Col-0 KR	mpk3 DD	Col-0 DD	Col-0 KR	Conf score	Peptide count	Peptides used for quant	Highest in	Lowest in	replicate 1	replicate 2	replicate 3	replicate 4	replicate 5	replicate 6	replicate 1	replicate 2	replicate 3	replicate 4	replicate 5	replicate 6	replicate 1	replicate 2	replicate 3	replicate 4	replicate 5	replicate 6	Max.	replicate 1	replicate 2	replicate 3	replicate 4	replicate 5	replicate 6	replicate 1	replicate 2	replicate 3	replicate 4	replicate 5	replicate 6	replicate 1	replicate 2	replicate 3	replicate 4
AT5G53000.1	TAP46 - 2A phosphatase associated protein of 46 kD	1.0747e-13	5.71268	0.84641	0.154044	0.148163	0.104833	0.0189915	0.0164576	301.32	3	3	mpk3 DD	Col-0 KR	362992	362197	431671	391313	295594	348457	71985.7	58972.9	76124.9	54909	65812.2	71172.1	66998.9	56054.6	54064.2	69340.5	70865	66423.2	431671	0.840899	0.839057	1	0.906507	0.684766	0.807228	0.166761	0.136615	0.17635	0.127201	0.152459	0.164876	0.155208	0.129855	0.125244	0.160633
AT1G74690.1	IQD31 - IQ-domain 31	1.67955e-12	4.34875	0.871456	0.350411	0.200392	0.073463	0.0551518	0.0177495	188.17	2	2	mpk3 DD	Col-0 KR	506339	500667	473145	449687	566416	465386	162757	191382	184576	253730	186846	211580	105795	114463	113317	105037	109929	132491	566416	0.893934	0.88392	0.835331	0.793916	1	0.821632	0.287345	0.337883	0.325866	0.447956	0.329873	0.373541	0.18678	0.202083	0.200059	0.185441
AT5G24300.1	SSI1, SSI, ATSS1 - Glycogen/starch synthases, ADP-glucose type	1.89615e-12	5.59772	0.895866	0.160544	0.160041	0.0677022	0.0344161	0.0148605	647.66	8	8	mpk3 DD	Col-0 KR	2.76352e+06	3.20236e+06	2.6375e+06	2.69137e+06	2.88403e+06	3.03453e+06	343925	446317	502489	622581	533188	636217	505008	516092	562955	556569	503723	430710	3.20236e+06	0.862964	1	0.823611	0.840433	0.900596	0.947591	0.107397	0.139371	0.156912	0.194413	0.166498	0.198672	0.157699	0.16116	0.175794	0.1738
AT1G12900.1;AT1G12900.2	GAPA-2 - glyceraldehyde 3-phosphate dehydrogenase A subunit 2	2.90412e-12	8.07222	0.856279	0.107586	0.106077	0.134502	0.0250442	0.0111949	865.86	13	6	mpk3 DD	Col-0 KR	1.55426e+06	1.42918e+06	1.46922e+06	1.38501e+06	1.0253e+06	1.1223e+06	210829	168941	202177	106272	140999	174076	180195	142383	177145	171106	175314	143085	1.55426e+06	1	0.919527	0.945288	0.891104	0.659674	0.722079	0.135646	0.108696	0.130079	0.0683751	0.0907178	0.112	0.115937	0.0916082	0.113974	0.110088
AT5G16010.1	3-oxo-5-alpha-steroid 4-dehydrogenase family protein	5.13933e-12	13.0124	0.677273	0.0564955	0.0520484	0.20177	0.0085646	0.0121666	128.37	1	1	mpk3 DD	Col-0 KR	32731.5	24618.7	24608.3	24335.7	47473.3	39146.7	3337.47	2796.78	2257.53	2578.08	2847.13	2275.17	1665.38	2214.86	2098.87	2718.39	3222.87	2905.07	47473.3	0.689473	0.51858	0.51836	0.512618	1	0.824604	0.0703021	0.0589128	0.0475536	0.0543059	0.0599732	0.0479253	0.0350804	0.0466548	0.0442117	0.0572615
AT4G35850.1	Pentatricopeptide repeat (PPR) superfamily protein	1.77693e-11	5.81574	0.830427	0.176755	0.14279	0.127109	0.0348625	0.0185395	187.5	3	3	mpk3 DD	Col-0 KR	179676	141559	183815	141459	126501	142861	30668.8	22042.6	41928.5	34057.9	32610.7	33632.9	31012	26883.6	26886.4	26037.2	26289.1	20373.2	183815	0.977481	0.770113	1	0.76957	0.688198	0.777197	0.166845	0.119917	0.228101	0.185283	0.17741	0.182971	0.168713	0.146253	0.146269	0.141649
AT3G23810.1	SAHH2, ATSAHH2 - S-adenosyl-l-homocysteine (SAH) hydrolase 2	2.86944e-11	3.2281	0.92343	0.342009	0.28606	0.0733005	0.0617248	0.015202	1675.65	22	10	mpk3 DD	Col-0 KR	5.7018e+06	5.22474e+06	5.1974e+06	5.61916e+06	4.52501e+06	5.32319e+06	1.73541e+06	1.66767e+06	1.79335e+06	1.70992e+06	2.32056e+06	2.47351e+06	1.6039e+06	1.66198e+06	1.63893e+06	1.74173e+06	1.48023e+06	1.65958e+06	5.7018e+06	1	0.916332	0.911536	0.985505	0.79361	0.933598	0.304361	0.292481	0.314523	0.29989	0.406987	0.433812	0.281297	0.291483	0.28744	0.30547
AT2G30520.1;AT2G30520.2	RPT2 - Phototropic-responsive NPH3 family protein	1.34138e-10	16.6544	0.84921	0.0620328	0.0509901	0.0797002	0.0246592	0.0143302	102.21	2	2	mpk3 DD	Col-0 KR	126271	145463	120439	115946	119550	113502	10599.1	10665.3	3919.13	6436.23	14123.9	8397.2	7341.59	4366.78	9666.52	5535.03	8733.16	8859.91	145463	0.868064	1	0.827972	0.797086	0.821857	0.780279	0.072865	0.0733195	0.0269425	0.0442466	0.0970961	0.0577274	0.0504706	0.0300199	0.0664535	0.0380512
AT1G01960.1	EDA10 - SEC7-like guanine nucleotide exchange family protein	2.0389e-10	7.54206	0.841651	0.140637	0.111594	0.112332	0.0469162	0.0146865	366.14	7	7	mpk3 DD	Col-0 KR	413248	443088	370068	355095	355231	300823	45745.5	94606.1	66723.4	34406.4	63475.7	68931.2	57824	41630.5	49954.9	51018	54217.2	42032.1	443088	0.932654	1	0.835202	0.801409	0.801715	0.678924	0.103242	0.213515	0.150587	0.0776513	0.143257	0.15557	0.130502	0.0939554	0.112742	0.115142
AT5G44340.1	TUB4 - tubulin beta chain 4	2.60047e-10	47.9916	0.730967	0.0220654	0.0152311	0.246715	0.0154341	0.00352785	1413.95	19	5	mpk3 DD	Col-0 KR	507469	541133	1.18319e+06	1.08818e+06	1.06229e+06	806990	41200.3	56139.8	11015.3	16082.2	13951.4	18257.1	17386.8	10816.3	19783.6	23290.6	19767.8	17083.2	1.18319e+06	0.428897	0.457349	1	0.919696	0.897816	0.682044	0.0348213	0.0474477	0.00930982	0.0135922	0.0117913	0.0154303	0.0146948	0.00914159	0.0167205	0.0196845
AT3G02260.1	BIG, DOC1, TIR3, UMB1, ASA1, LPR1, CRM1 - auxin transport protein (BIG)	4.29849e-10	9.21267	0.656581	0.0856063	0.0712693	0.241795	0.0110925	0.0179243	204.97	4	4	mpk3 DD	Col-0 KR	132514	120061	68320.2	59681.5	83845.5	57614.8	10918.3	9259.15	12494	11407.9	13425.6	10559.3	11144.5	9113.75	12972.4	9232.04	6169.59	8032.81	132514	1	0.906023	0.51557	0.450379	0.632729	0.434783	0.0823935	0.069873	0.0942844	0.0860883	0.101314	0.0796843	0.0841004	0.0687758	0.0978945	0.0696685
AT2G16950.1;AT2G16950.2	TRN1, ATTRN1 - transportin 1	4.64226e-10	6.05083	0.733931	0.131341	0.121294	0.191422	0.0172279	0.0337958	629.4	10	10	mpk3 DD	Col-0 KR	1.94475e+06	2.16376e+06	1.52826e+06	1.60221e+06	1.11197e+06	1.17737e+06	277563	279644	243628	249563	339809	314940	195236	258120	403389	236156	221970	259840	2.16376e+06	0.898781	1	0.706297	0.740472	0.513905	0.544129	0.128278	0.12924	0.112595	0.115338	0.157045	0.145552	0.09023	0.119292	0.18643	0.109141
AT3G51310.1	VPS35C - VPS35 homolog C	5.54247e-10	9.97459	0.735587	0.0895688	0.0737461	0.200409	0.0294653	0.0141433	143.5	2	2	mpk3 DD	Col-0 KR	393770	442098	346112	318223	209404	241603	43889.9	56309.6	51915.2	32760	25447.8	27266.7	38893	35842.4	33585	36289.4	29382.9	21625.6	442098	0.890684	1	0.782886	0.719801	0.47366	0.546491	0.0992763	0.127369	0.117429	0.0741012	0.0575613	0.0616758	0.0879736	0.0810733	0.0759672	0.0820844
AT5G53480.1	ARM repeat superfamily protein	6.3156e-10	4.13602	0.809998	0.228431	0.19584	0.141316	0.0551649	0.0173025	789.06	12	11	mpk3 DD	Col-0 KR	1.94362e+06	1.99767e+06	1.35593e+06	1.43716e+06	1.40757e+06	1.56671e+06	342011	357031	437509	432033	628809	540585	415336	433602	409973	384983	358249	345198	1.99767e+06	0.972943	1	0.678756	0.719418	0.704605	0.784266	0.171205	0.178724	0.21901	0.216268	0.314771	0.270608	0.20791	0.217054	0.205226	0.192716
AT4G20890.1	TUB9 - tubulin beta-9 chain	6.98243e-10	10.1042	0.820473	0.0858412	0.0812015	0.118536	0.0209782	0.0347082	1261.92	18	4	mpk3 DD	Col-0 KR	1.16974e+06	1.10893e+06	1.5035e+06	1.24815e+06	1.36098e+06	1.01021e+06	94695	105216	106218	173512	152688	142046	84366.6	57305.5	135400	136551	208531	110367	1.5035e+06	0.778009	0.737561	1	0.830163	0.905203	0.671903	0.0629828	0.0699808	0.0706469	0.115405	0.101555	0.0944769	0.0561133	0.0381146	0.0900564	0.090822
AT4G14160.1;AT4G14160.3	Sec23/Sec24 protein transport family protein	7.47292e-10	4.96544	0.778278	0.182598	0.156739	0.172261	0.0365276	0.0236047	315.46	5	5	mpk3 DD	Col-0 KR	601066	585163	383486	426195	353231	457636	127850	75212.4	112266	92776.9	132872	117544	97662.9	111605	92395.9	103149	69793.5	90656.4	601066	1	0.973543	0.638009	0.709066	0.587675	0.761374	0.212705	0.125132	0.186778	0.154354	0.22106	0.195559	0.162483	0.185679	0.15372	0.17161
AT4G31490.1;AT4G31480.1	Coatomer, beta subunit	8.74463e-10	2.76957	0.869393	0.362573	0.313909	0.0942948	0.0422086	0.0479282	505.8	7	7	mpk3 DD	Col-0 KR	1.03177e+06	1.07768e+06	832372	848833	955507	875375	387399	406299	358277	411566	324847	456030	402479	324635	395400	337927	281716	287593	1.07768e+06	0.957408	1	0.772378	0.787652	0.886637	0.812281	0.359477	0.377014	0.332454	0.381902	0.301434	0.423161	0.373469	0.301236	0.366901	0.313571
AT4G38600.1;AT4G38600.2	KAK, UPL3 - HEAT repeat ;HECT-domain (ubiquitin-transferase)	9.55118e-10	10.2192	0.849509	0.107805	0.0831285	0.117299	0.0457475	0.0248231	139.97	3	3	mpk3 DD	Col-0 KR	254427	231067	275075	249148	195040	197315	42146.2	48824.7	19856.6	20239	21681.2	25179.5	14150.4	18114.7	27858.1	32186.1	19094.9	25795.4	275075	0.924937	0.840015	1	0.905744	0.709042	0.717314	0.153217	0.177496	0.0721862	0.0735763	0.0788191	0.0915366	0.051442	0.0658536	0.101274	0.117008
AT4G23460.1	Adaptin family protein	1.35429e-09	5.46652	0.698444	0.153382	0.127768	0.192723	0.0308917	0.0239983	251.53	4	2	mpk3 DD	Col-0 KR	80539.4	98693.6	48186.8	50913.4	63756.5	71502.2	14270.4	14705.9	14267.2	12236.2	14245.9	21101.4	9340.5	11826.8	11373	13659.7	13128.3	16330.9	98693.6	0.816055	1	0.488246	0.515874	0.646004	0.724487	0.144592	0.149006	0.144561	0.123982	0.144345	0.213807	0.0946414	0.119833	0.115236	0.138405
AT3G63460.1	transducin family protein / WD-40 repeat family protein	1.55267e-09	4.51483	0.729636	0.198283	0.161609	0.186703	0.0307495	0.0276641	644.71	9	9	mpk3 DD	Col-0 KR	1.58104e+06	1.45941e+06	1.01745e+06	906224	1.07493e+06	882445	250849	272026	317991	304765	357436	377886	210419	276456	324874	272774	228232	220301	1.58104e+06	1	0.923071	0.643531	0.573183	0.679889	0.558143	0.158661	0.172055	0.201128	0.192763	0.226077	0.239012	0.13309	0.174857	0.205482	0.172528
AT5G15490.1;AT3G01010.1	UDP-glucose 6-dehydrogenase family protein	2.36286e-09	3.04335	0.811078	0.269378	0.266508	0.11363	0.0465862	0.0437495	221.65	4	2	mpk3 DD	Col-0 KR	118149	106200	87667.8	83457.7	88796.4	90699	28751.5	30531.9	39633.3	31214.5	36540.2	24289.4	27622.3	33409.4	32189.9	24585.8	39662.5	31457	118149	1	0.898863	0.742008	0.706375	0.751561	0.767664	0.243349	0.258418	0.33545	0.264195	0.309271	0.205583	0.233792	0.282773	0.272451	0.20809
AT5G28850.2;AT5G28850.1	Calcium-binding EF-hand family protein	3.1918e-09	16.6739	0.620352	0.0545463	0.0372049	0.231086	0.0329011	0.00648382	92.31	2	1	mpk3 DD	Col-0 KR	33823.2	44746.1	16343.1	21644.7	28622.1	21370.8	2424.73	1654.59	1084.06	1704.8	2537.8	5238.4	1515.71	1357.2	1582.28	1912.45	2121.49	1499.52	44746.1	0.755892	1	0.36524	0.483724	0.639656	0.477603	0.0541888	0.0369774	0.024227	0.0380994	0.0567155	0.11707	0.0338736	0.0303311	0.0353614	0.04274
AT4G32640.1	Sec23/Sec24 protein transport family protein	3.20312e-09	17.202	0.638869	0.0670189	0.0371393	0.181389	0.0347831	0.014371	46.74	1	1	mpk3 DD	Col-0 KR	48352.7	52926.1	49804.8	43659	87535.7	53264.6	5803.65	11263.6	4618.04	2996.93	3429.84	7087.26	3428.85	3482.73	3152.42	2235.18	5411.37	1795.53	87535.7	0.552377	0.604624	0.568966	0.498756	1	0.60849	0.0663004	0.128674	0.0527561	0.0342366	0.0391822	0.0809643	0.0391708	0.0397864	0.0360129	0.0255345
AT1G78010.1	tRNA modification GTPase, putative	4.33216e-09	6.32862	0.698288	0.131399	0.110338	0.209425	0.0481964	0.0103876	48.55	1	1	mpk3 DD	Col-0 KR	59705.5	54923.5	31509.8	39178.3	32633.1	32199.6	6573.89	5390	5357.7	8840.63	7908.86	13000.4	6969.64	6120.24	6718.28	6240.53	5909.75	7568.32	59705.5	1	0.919906	0.527753	0.656192	0.546567	0.539307	0.110105	0.0902765	0.0897355	0.148071	0.132464	0.217742	0.116734	0.102507	0.112524	0.104522
AT1G70770.1	Protein of unknown function DUF2359, transmembrane	5.3073e-09	8.13558	0.746638	0.105956	0.0917744	0.207057	0.0314444	0.0310303	263.09	4	4	mpk3 DD	Col-0 KR	474764	581159	725513	685004	330333	453401	89930.9	76292.8	112208	77576	50985.1	54243.1	105563	55152.6	54839.2	70618.4	72989.1	40338.3	725513	0.654384	0.801032	1	0.944166	0.455309	0.624938	0.123955	0.105157	0.154661	0.106926	0.0702745	0.0747652	0.145502	0.0760188	0.0755868	0.0973359
AT5G15870.1	glycosyl hydrolase family 81 protein	6.32002e-09	7.19389	0.834609	0.138826	0.116016	0.102967	0.0533466	0.0306475	141.88	2	2	mpk3 DD	Col-0 KR	28146.1	24275.7	19624.5	21565.9	24371	22962.9	4506.47	3262.86	1813.98	3083.94	6113.13	4664.04	3744.86	3075.98	2480.97	2344.94	4676.82	3268.91	28146.1	1	0.86249	0.697235	0.76621	0.865873	0.815846	0.16011	0.115926	0.0644486	0.109569	0.217192	0.165708	0.133051	0.109286	0.0881459	0.083313
AT2G22125.1	CSI1 - binding	6.38746e-09	4.21407	0.742564	0.229369	0.176211	0.197459	0.0426574	0.0246788	340.7	6	6	mpk3 DD	Col-0 KR	290523	300832	200032	189847	151055	208034	65095.3	81923.4	61994.9	58067.3	58755.5	88172.5	53128.3	48319.7	64881.9	58359.4	45269.3	48100.6	300832	0.965733	1	0.664929	0.631071	0.502125	0.691529	0.216384	0.272323	0.206078	0.193022	0.19531	0.293096	0.176604	0.16062	0.215675	0.193993
AT5G07340.1	Calreticulin family protein	6.60298e-09	10.0133	0.595381	0.065242	0.0594588	0.309468	0.011818	0.0124475	355.33	6	2	mpk3 DD	Col-0 KR	1.94845e+06	2.53226e+06	4.8255e+06	4.98006e+06	1.44331e+06	2.06061e+06	336882	385068	305095	272059	253164	397184	251657	373419	243229	374728	249983	283633	4.98006e+06	0.391251	0.508481	0.968964	1	0.289818	0.413773	0.0676463	0.0773219	0.0612634	0.0546298	0.0508355	0.0797548	0.0505329	0.0749829	0.0488405	0.0752457
AT3G49720.1	unknown protein	7.33612e-09	2.6829	0.865427	0.400597	0.322571	0.101237	0.0539961	0.0553885	244.54	3	3	mpk3 DD	Col-0 KR	160837	130145	128455	127121	163363	138352	51503.7	71934.3	73341.4	57624.7	68135.4	70116.9	70077.6	52077.7	43687.6	51412.3	50713.1	48208.8	163363	0.984536	0.796661	0.786315	0.77815	1	0.846898	0.315272	0.440334	0.448948	0.35274	0.41708	0.429209	0.428969	0.318785	0.267427	0.314712
AT2G35500.1	SKL2 - shikimate kinase like 2	1.06933e-08	8.07191	0.81027	0.101721	0.100382	0.123913	0.0492166	0.0246171	40.67	1	1	mpk3 DD	Col-0 KR	63636.5	76344.3	49555.2	56862	67745.5	57013.7	3313.71	13501.6	5200.52	5617.58	10110.3	8851.26	10245.5	9513.35	6262.86	7664.11	5435.36	6860.18	76344.3	0.833546	1	0.649102	0.74481	0.887368	0.746796	0.0434048	0.176851	0.0681193	0.0735822	0.13243	0.115939	0.134201	0.124611	0.0820344	0.100389
AT4G24840.1	unknown protein	1.16485e-08	8.25869	0.652636	0.0940611	0.0790242	0.236806	0.0223571	0.0285077	53.61	1	1	mpk3 DD	Col-0 KR	27464.5	33348.5	14407.8	13319.7	24073.3	17972.7	2028.72	3120.02	3588.2	2943.34	4253.74	2886.73	4361.24	2923.28	2454.88	2239.32	1573.89	2259.41	33348.5	0.823563	1	0.432039	0.399409	0.721871	0.538938	0.0608339	0.0935581	0.107597	0.0882603	0.127554	0.0865627	0.130778	0.0876585	0.0736129	0.0671491
AT1G69200.1	FLN2 - fructokinase-like 2	1.49926e-08	6.2628	0.805587	0.136937	0.12863	0.153139	0.0496549	0.0401899	270.02	5	5	mpk3 DD	Col-0 KR	666150	699263	868651	836252	522811	605513	81918.4	105669	164332	180094	77123.8	104565	104578	114838	141452	159379	65256.8	84906	868651	0.766879	0.804999	1	0.962703	0.601866	0.697074	0.0943054	0.121648	0.189181	0.207326	0.0887857	0.120376	0.120391	0.132203	0.162841	0.183479
AT5G19820.1	emb2734 - ARM repeat superfamily protein	1.51053e-08	4.44272	0.68367	0.189674	0.153885	0.21228	0.0418542	0.0105634	1563.26	24	24	mpk3 DD	Col-0 KR	7.71282e+06	8.78822e+06	5.45298e+06	5.47455e+06	3.85793e+06	4.76292e+06	1.37415e+06	1.18847e+06	1.81015e+06	1.5022e+06	2.05555e+06	2.07085e+06	1.49295e+06	1.39912e+06	1.28535e+06	1.39342e+06	1.24047e+06	1.30295e+06	8.78822e+06	0.877632	1	0.620488	0.622942	0.438989	0.541966	0.156362	0.135235	0.205975	0.170933	0.233898	0.23564	0.169881	0.159204	0.146258	0.158556
AT2G19790.1	SNARE-like superfamily protein	1.86821e-08	32.8816	0.756274	0.0343741	0.0229999	0.17428	0.0186553	0.0117783	42.81	1	1	mpk3 DD	Col-0 KR	87373.7	77173.1	72459.1	55758	47924.4	55782.3	1539.67	3704.23	3383.69	674.928	5198.35	3519.48	2946.71	1364.29	1379.59	3332.91	690.138	2343.89	87373.7	1	0.883254	0.829301	0.638156	0.5485	0.638433	0.0176217	0.0423952	0.0387267	0.00772462	0.0594956	0.0402807	0.0337254	0.0156144	0.0157895	0.0381455
AT5G15400.1	U-box domain-containing protein	2.02104e-08	7.27761	0.666927	0.0924962	0.0916408	0.244718	0.0338765	0.0248254	209.05	4	4	mpk3 DD	Col-0 KR	336337	355741	176456	168275	163956	222753	22556.6	22088.9	36169.1	31738.4	54853.9	30021.2	31180.2	33957	35012.1	30431.9	18807	46214.2	355741	0.945455	1	0.496024	0.473028	0.460887	0.626166	0.0634074	0.0620925	0.101672	0.0892178	0.154196	0.0843906	0.0876485	0.0954543	0.0984203	0.0855452
AT3G55020.1	Ypt/Rab-GAP domain of gyp1p superfamily protein	2.39913e-08	3.07189	0.83518	0.389604	0.271878	0.117272	0.0965703	0.0164424	113.6	2	2	mpk3 DD	Col-0 KR	164055	171801	200607	185011	138534	145248	106960	91325	67795.8	58085.6	60208.1	84568.2	51636.7	57373.1	59026.8	54435.2	54449.6	50321.9	200607	0.817795	0.856408	1	0.922257	0.690575	0.724043	0.533183	0.455244	0.337954	0.28955	0.30013	0.421562	0.257403	0.285998	0.294242	0.271353
AT1G43690.1	ubiquitin interaction motif-containing protein	2.79007e-08	3.30555	0.821048	0.259243	0.248384	0.115497	0.0649382	0.0390389	470.2	9	9	mpk3 DD	Col-0 KR	440985	380625	524601	473884	369081	395157	99067	89528.8	165389	137048	160052	164909	136612	143099	143899	117316	94505.3	146384	524601	0.840611	0.725552	1	0.903324	0.703546	0.753252	0.188843	0.170661	0.315267	0.261243	0.305093	0.314351	0.260412	0.272778	0.274301	0.22363
AT1G80380.2;AT1G80380.1	P-loop containing nucleoside triphosphate hydrolases superfamily protein	2.84792e-08	2.4899	0.817939	0.350735	0.328502	0.10849	0.0514865	0.0621774	360.23	6	6	mpk3 DD	Col-0 KR	1.41288e+06	1.24401e+06	1.24453e+06	1.25862e+06	1.70426e+06	1.49958e+06	531209	522022	700249	535007	583253	714719	478549	543458	748045	605389	527360	456317	1.70426e+06	0.82903	0.729944	0.730246	0.738514	1	0.879902	0.311695	0.306305	0.410882	0.313924	0.342233	0.419372	0.280796	0.318882	0.438927	0.355221
AT5G13560.1	unknown protein	2.88501e-08	3.76448	0.829708	0.305591	0.220404	0.184455	0.0459028	0.0409046	152.71	3	3	mpk3 DD	Col-0 KR	272191	321226	317259	332655	173552	239154	122461	104003	104389	95218.3	107578	76288.5	77905.3	73807.8	73621.1	94468.8	67306.1	52802.3	332655	0.81824	0.965644	0.953719	1	0.521719	0.718925	0.368131	0.312645	0.313806	0.286238	0.323394	0.229332	0.234193	0.221875	0.221314	0.283985
AT5G51070.1	ERD1, CLPD, SAG15 - Clp ATPase	3.97433e-08	2.503	0.712332	0.336701	0.284591	0.171205	0.0334386	0.0132726	497.35	8	7	mpk3 DD	Col-0 KR	352903	338062	394772	379523	503838	601437	210851	233807	203533	173252	191754	201828	159145	183922	169058	170458	170728	173669	601437	0.586766	0.56209	0.656382	0.631028	0.837724	1	0.350578	0.388748	0.338411	0.288064	0.318827	0.335576	0.264609	0.305804	0.28109	0.283419
AT5G14060.1;AT3G02020.1;AT5G13280.1	CARAB-AK-LYS - Aspartate kinase family protein	3.9751e-08	5.15307	0.71606	0.157405	0.138958	0.157787	0.035336	0.0417086	209.12	4	4	mpk3 DD	Col-0 KR	176147	221602	207867	193504	316784	245112	53075.3	49012.1	30731.1	48041.2	65212.1	53107.3	58726.6	52074.4	48876.5	46660.1	21702.7	36077.1	316784	0.556047	0.699538	0.65618	0.610841	1	0.773753	0.167544	0.154718	0.0970098	0.151653	0.205857	0.167645	0.185384	0.164385	0.15429	0.147293
AT2G44490.1	PEN2, BGLU26 - Glycosyl hydrolase superfamily protein	4.58662e-08	23.7723	0.849583	0.0431639	0.0357384	0.105134	0.0211197	0.025543	53.9	1	1	mpk3 DD	Col-0 KR	115269	108506	93184.9	96543.1	81553.7	92526.2	4475.98	6202.85	8420.33	4329.42	5376.96	1047.24	1684.79	3204.47	1667.44	3327.85	9441.47	5391.16	115269	1	0.94133	0.808413	0.837546	0.707508	0.802698	0.0388307	0.0538119	0.0730494	0.0375593	0.0466471	0.00908517	0.0146162	0.0277999	0.0144656	0.0288703
AT3G13470.1	TCP-1/cpn60 chaperonin family protein	8.7596e-08	1258.47	0.668022	0.000644231	0.000530821	0.249873	0.00157804	0.00130024	1739.16	22	1	mpk3 DD	Col-0 KR	14623	7269.72	21846.7	27547.5	19067.2	20059.8	0	0	0	0	0	106.482	0	0	0	0	87.7366	0	27547.5	0.53083	0.263898	0.793055	1	0.692158	0.728188	0	0	0	0	0	0.00386539	0	0	0	0
AT5G26760.2;AT5G26760.1	unknown protein	9.12399e-08	10.0605	0.721492	0.0893801	0.0717151	0.20988	0.0503097	0.0220965	68.99	1	1	mpk3 DD	Col-0 KR	17553.2	19514.5	23002.3	16182.9	8729.74	14593.1	4116.61	1797.73	1484.49	2554.92	796.621	1585.28	1352.5	934.079	1437.47	2368	1870.14	1935.46	23002.3	0.763106	0.848374	1	0.703536	0.379517	0.634419	0.178966	0.0781545	0.0645369	0.111073	0.0346323	0.0689186	0.0587985	0.0406082	0.0624928	0.102946
AT1G02150.1	Tetratricopeptide repeat (TPR)-like superfamily protein	9.19718e-08	2.82765	0.824847	0.295572	0.291708	0.105041	0.0701513	0.0504091	40.25	1	1	mpk3 DD	Col-0 KR	50308.4	56065.3	61823.8	50684	55628.3	69512.3	16578.1	12886.8	21987.7	21937.9	25895.4	23989.2	23262.3	25244.8	16602.3	16517.6	20141.8	19894.9	69512.3	0.723734	0.806552	0.889393	0.729137	0.800266	1	0.238492	0.185389	0.316314	0.315598	0.37253	0.345107	0.334651	0.36317	0.23884	0.237621
AT4G01000.1	Ubiquitin-like superfamily protein	1.14945e-07	6.11277	0.701448	0.184542	0.114751	0.249773	0.0513151	0.0173051	73.5	1	1	mpk3 DD	Col-0 KR	33268.6	52492.7	26478.3	48210	18449.2	42026.7	10028	12488	12520.1	6997.24	6087.39	10002	4773.59	5749.48	6458.63	7434.32	5504.26	6221.36	52492.7	0.633775	1	0.504419	0.918413	0.351463	0.800619	0.191036	0.237899	0.238511	0.133299	0.115966	0.190541	0.0909381	0.109529	0.123039	0.141626
AT4G01810.1	Sec23/Sec24 protein transport family protein	1.16106e-07	2.63468	0.812725	0.437178	0.308472	0.162083	0.0487012	0.0417157	203.77	3	3	mpk3 DD	Col-0 KR	163281	149608	103192	148539	98652.2	132943	82454	62331.8	78402.4	66764.1	65216.5	73128.4	49534.8	56640	55085.8	39446.3	55754.8	45743.8	163281	1	0.916261	0.631988	0.909712	0.604187	0.8142	0.504982	0.381746	0.480169	0.408891	0.399413	0.447868	0.303371	0.346887	0.337368	0.241585
AT4G34450.1	coatomer gamma-2 subunit, putative / gamma-2 coat protein, putative / gamma-2 COP, putative	1.49563e-07	2.49264	0.840675	0.40766	0.337263	0.131457	0.0853316	0.0412181	755.78	11	11	mpk3 DD	Col-0 KR	1.84082e+06	1.79167e+06	1.42832e+06	1.19781e+06	1.44883e+06	1.57773e+06	623997	632621	1.05249e+06	722262	712866	758337	637957	706178	630207	677137	580494	493072	1.84082e+06	1	0.973301	0.775914	0.650695	0.787059	0.85708	0.338978	0.343663	0.57175	0.392359	0.387255	0.411957	0.346561	0.383622	0.342351	0.367846
AT3G06670.2	binding	1.70624e-07	4.28115	0.774297	0.260342	0.180862	0.156241	0.0664405	0.0380664	43.64	1	1	mpk3 DD	Col-0 KR	240022	256295	183413	185245	165003	160713	75132.8	75246.7	63078	76565.6	33609.9	76713.5	40086.3	51087.4	56554.9	52233.5	48295.6	29866.6	256295	0.936506	1	0.715633	0.722781	0.643799	0.627063	0.29315	0.293594	0.246115	0.29874	0.131138	0.299317	0.156407	0.19933	0.220663	0.203802
AT2G32240.1	unknown protein	1.91577e-07	3.43233	0.842273	0.368605	0.245394	0.157066	0.0942097	0.0429706	285.32	5	5	mpk3 DD	Col-0 KR	217395	226326	324537	314245	313744	344443	160297	169253	107986	126852	84426.6	112966	106020	74358.7	95041.7	88414.7	65616.5	77693.7	344443	0.63115	0.657078	0.942207	0.912328	0.910874	1	0.46538	0.491381	0.313509	0.368281	0.24511	0.327967	0.307802	0.215881	0.275929	0.256689
AT1G58290.1	HEMA1 - Glutamyl-tRNA reductase family protein	1.91845e-07	3.42044	0.820933	0.248739	0.240008	0.12544	0.0841155	0.067717	77.28	1	1	mpk3 DD	Col-0 KR	44301.5	46011.5	46587	48014.6	62360.3	59887	12308.9	11731.3	15210.8	11915.5	16433.1	25469.3	11509.5	12991.5	21779.4	12249	18686.9	12585.4	62360.3	0.710411	0.737834	0.747062	0.769954	1	0.960339	0.197383	0.188121	0.243918	0.191075	0.263519	0.408421	0.184565	0.20833	0.349251	0.196423
AT4G29810.2	ATMKK2, MKK2, MK1 - MAP kinase kinase 2	2.05098e-07	5.62967	0.696486	0.158046	0.123717	0.254806	0.0288361	0.0297861	48.86	1	1	mpk3 DD	Col-0 KR	302036	511962	504210	683310	237990	615985	90791.9	83310.3	115161	102077	120439	136186	97707.9	82468.7	96627.6	101121	46193.3	83103.8	683310	0.442019	0.749239	0.737894	1	0.34829	0.901472	0.132871	0.121922	0.168534	0.149387	0.176258	0.199303	0.142992	0.12069	0.141411	0.147987
AT1G04080.1;AT1G04080.2;AT1G04080.3	PRP39 - Tetratricopeptide repeat (TPR)-like superfamily protein	2.13883e-07	2.50052	0.731988	0.324179	0.292734	0.161955	0.0623953	0.0254136	381.99	5	5	mpk3 DD	Col-0 KR	530866	666950	374075	489807	380794	486704	194281	171515	291909	207266	229750	202547	174320	210992	215708	202989	181988	185438	666950	0.795961	1	0.560874	0.734398	0.570948	0.729745	0.291298	0.257162	0.437677	0.310767	0.344478	0.303692	0.261369	0.316354	0.323424	0.304354
AT2G20280.1	Zinc finger C-x8-C-x5-C-x3-H type family protein	2.84075e-07	3.36806	0.715511	0.230939	0.21244	0.14995	0.0851492	0.021175	141.13	3	3	mpk3 DD	Col-0 KR	83798.5	82158	103585	89443.5	136393	90165.5	42026.6	49126	29024	26882.6	22290.2	19641	28227	24388.7	32125.4	27376.3	30381.3	31352.9	136393	0.614391	0.602363	0.759461	0.655779	1	0.661073	0.308129	0.360181	0.212798	0.197097	0.163427	0.144003	0.206954	0.178812	0.235536	0.200717
AT3G56340.1;AT2G40510.1	Ribosomal protein S26e family protein	3.38981e-07	8.38907	0.824327	0.163329	0.0982621	0.125078	0.108401	0.028601	87.22	1	1	mpk3 DD	Col-0 KR	347691	400553	469625	478800	406654	533032	176811	141798	51138.6	34275.7	57024.9	61308.2	40984.5	46539.9	66552.3	36501.3	75371.1	48311.7	533032	0.65229	0.751462	0.881046	0.898258	0.762908	1	0.331709	0.266023	0.0959392	0.0643033	0.106982	0.115018	0.0768895	0.0873117	0.124856	0.0684787
AT5G51940.1	NRPB6A, NRPD6A, NRPE6A - RNA polymerase Rpb6	3.5197e-07	7.10952	0.57395	0.0969978	0.0807297	0.293581	0.0411867	0.012315	51.04	1	1	mpk3 DD	Col-0 KR	67053	62691.3	77984.3	181050	72159	162543	16747.6	8686.33	12868.2	17827.7	30818.8	18419.9	15267.9	13756.1	11576.6	14847.1	18343.6	13905.2	181050	0.370357	0.346266	0.430734	1	0.398559	0.897781	0.0925031	0.0479776	0.0710755	0.0984684	0.170223	0.101739	0.08433	0.0759796	0.0639418	0.0820058
AT2G45540.1	WD-40 repeat family protein / beige-related	4.8435e-07	2.09341	0.793588	0.392294	0.379089	0.159894	0.0279212	0.0521974	648.26	8	8	mpk3 DD	Col-0 KR	797723	850712	543515	716358	516303	626076	354064	355756	341521	293845	318150	339039	339944	366416	340655	352897	254700	280362	850712	0.937712	1	0.638895	0.842069	0.606906	0.735944	0.416197	0.418186	0.401453	0.345411	0.373981	0.398535	0.3996	0.430717	0.400436	0.414826
AT3G50370.1	unknown protein	5.02649e-07	4.29146	0.692426	0.220946	0.16135	0.198267	0.0544896	0.0474425	107.79	2	2	mpk3 DD	Col-0 KR	101471	93762.9	161435	141795	88035.2	84192.7	42350.4	45804	27229.6	29334.7	26705.8	42586.4	29293.6	32842.9	34275.6	25877.3	18587.9	15407.9	161435	0.628556	0.580807	1	0.878339	0.545328	0.521525	0.262337	0.28373	0.168672	0.181712	0.165427	0.263798	0.181457	0.203443	0.212318	0.160295
AT5G57850.1	D-aminoacid aminotransferase-like PLP-dependent enzymes superfamily protein	5.19506e-07	11.8925	0.597597	0.069497	0.0502499	0.240593	0.0295812	0.0240118	41.33	1	1	mpk3 DD	Col-0 KR	271494	198632	164496	135466	98742.7	104634	28694.8	24441.1	23788.8	15609.7	7646.55	13027	15945.6	23902.2	3885.1	13095.8	11122.3	13904.2	271494	1	0.731627	0.605892	0.498965	0.363701	0.385399	0.105692	0.0900246	0.087622	0.0574954	0.0281647	0.0479827	0.0587328	0.0880395	0.0143101	0.0482361
AT4G30160.1	VLN4, ATVLN4 - villin 4	5.57611e-07	6.59429	0.554703	0.111476	0.0841187	0.236595	0.0437263	0.0265615	85.52	2	1	mpk3 DD	Col-0 KR	9720.87	7435.12	11444.5	7405.87	20525.6	11781.8	1435.46	1365.12	2771.66	1774.11	2791.38	3590.95	2416.86	1825.79	2221.64	938.695	1551.35	1405.2	20525.6	0.473597	0.362236	0.557569	0.360811	1	0.574005	0.0699349	0.0665082	0.135034	0.0864339	0.135995	0.17495	0.117748	0.0889516	0.108238	0.0457328
AT4G19710.2	AK-HSDH II, AK-HSDH - aspartate kinase-homoserine dehydrogenase ii	6.36394e-07	6.60775	0.54769	0.121433	0.082886	0.253958	0.0400913	0.0199205	211.09	3	2	mpk3 DD	Col-0 KR	110775	136469	135821	234406	58456.8	94362.8	21701.6	17469.9	30174.1	24780.6	32684.4	43977.7	23362.1	22674.7	18669.7	17400.8	11373.1	23093.5	234406	0.472577	0.582192	0.579425	1	0.249383	0.402561	0.0925811	0.0745283	0.128726	0.105717	0.139435	0.187613	0.0996649	0.0967327	0.0796468	0.0742335
AT5G22780.1;AT5G22770.1	Adaptor protein complex AP-2, alpha subunit	7.73243e-07	2.83057	0.823596	0.308453	0.290964	0.12675	0.09665	0.0298356	547.93	8	8	mpk3 DD	Col-0 KR	572411	610087	430802	418736	514088	468668	134834	106358	241581	184454	205225	256646	199584	187517	187447	170819	172154	147560	610087	0.938246	1	0.706132	0.686355	0.842647	0.7682	0.221008	0.174333	0.395978	0.30234	0.336387	0.420672	0.32714	0.307361	0.307247	0.279991
AT2G46170.1	Reticulon family protein	9.60163e-07	13.8206	0.691606	0.0574409	0.0500418	0.276279	0.0230962	0.0393667	69.48	1	1	mpk3 DD	Col-0 KR	74177.7	55361.6	95952.4	92331.3	25855.9	54488.5	7096.87	8623.76	4912	5527.92	2125.1	4783.89	4379.84	3841.26	1188.79	12035.9	2598.82	4765.19	95952.4	0.773068	0.57697	1	0.962262	0.269467	0.56787	0.0739624	0.0898755	0.0511921	0.0576111	0.0221475	0.0498569	0.045646	0.040033	0.0123894	0.125436
AT2G34680.1	AIR9 - Outer arm dynein light chain 1 protein	9.96424e-07	8.40666	0.887549	0.107357	0.105577	0.0592745	0.0456641	0.0284829	62.14	1	1	mpk3 DD	Col-0 KR	99482.6	100907	117889	105220	104915	99381.1	14192.5	13324.8	16724.4	16429.5	13148.6	2117.59	13462.3	14070	10841	15830.8	6434.92	14039.4	117889	0.843863	0.855946	1	0.892534	0.889946	0.843003	0.120389	0.113028	0.141865	0.139363	0.111534	0.0179625	0.114194	0.119349	0.0919587	0.134285
AT4G16390.1	SVR7 - pentatricopeptide (PPR) repeat-containing protein	1.17856e-06	3.93424	0.88059	0.226287	0.223827	0.131491	0.0930613	0.0540569	59.71	1	1	mpk3 DD	Col-0 KR	146159	186740	169111	177387	123962	183288	68878.3	46683.3	16451.5	37405.3	35271.9	48850.8	60827.6	41939.4	37080.2	36480.5	42475.5	31981.4	186740	0.782688	1	0.905599	0.949917	0.663823	0.981516	0.368846	0.249991	0.0880986	0.200307	0.188882	0.261598	0.325734	0.224587	0.198566	0.195354
AT4G32760.1	ENTH/VHS/GAT family protein	1.24582e-06	4.03393	0.664283	0.229498	0.164674	0.200885	0.0707515	0.027411	56.62	1	1	mpk3 DD	Col-0 KR	25017.9	36713.7	32263	25667.9	41038.3	53823.5	12523.8	14323.4	13798.5	9667.21	6474.61	17326.7	10064	8896.7	6047.92	10024.1	8875.82	9271.46	53823.5	0.464814	0.682113	0.599423	0.47689	0.76246	1	0.232683	0.266118	0.256366	0.17961	0.120294	0.321917	0.186981	0.165294	0.112366	0.186241
AT4G28030.1	Acyl-CoA N-acyltransferases (NAT) superfamily protein	1.38578e-06	2.29572	0.902032	0.393911	0.392918	0.111384	0.0798007	0.0831954	42.24	1	1	mpk3 DD	Col-0 KR	234861	229387	213363	170395	236163	193990	106387	85538.6	122223	67961.3	85722.8	90330.5	98854.6	108643	94249.6	81408.3	113620	59980.2	236163	0.994486	0.97131	0.903458	0.721513	1	0.821422	0.45048	0.362201	0.517535	0.287773	0.362981	0.382492	0.418586	0.460034	0.399087	0.344713
AT5G58220.3;AT5G58220.2	TTL - transthyretin-like protein	1.65253e-06	2.6324	0.69082	0.271219	0.26243	0.158596	0.0701487	0.0491103	276.72	4	2	mpk3 DD	Col-0 KR	261100	241042	223025	211561	376839	248403	64899.9	89857.6	90350.9	132340	103593	132193	126970	85037.4	111035	105392	83645.8	81283.9	376839	0.692867	0.639641	0.591829	0.561408	1	0.659176	0.172222	0.238451	0.23976	0.351185	0.2749	0.350794	0.336933	0.225659	0.294648	0.279673
AT5G49570.1	AtPNG1, PNG1 - peptide-N-glycanase 1	1.80315e-06	2.65164	0.755071	0.353867	0.284757	0.18858	0.0642971	0.0548369	61.57	1	1	mpk3 DD	Col-0 KR	58392.7	69092.4	93980.2	104104	57551.6	88514.5	48336.3	33532.1	41726	32501.8	32534.6	32403.3	25354.9	34081.8	26021.8	39158.4	25404	27844.8	104104	0.560908	0.663686	0.902754	1	0.552828	0.850251	0.464308	0.322102	0.40081	0.312205	0.312521	0.311259	0.243554	0.327382	0.24996	0.376147
AT2G46520.1	cellular apoptosis susceptibility protein, putative / importin-alpha re-exporter, putative	1.97075e-06	3.11435	0.923236	0.299731	0.296446	0.080044	0.0737893	0.133845	211.26	4	4	mpk3 DD	Col-0 KR	423408	413233	363506	356579	437577	429615	84823.1	177048	143057	136252	104776	140976	74907	127169	241988	123367	118012	92865.1	437577	0.967621	0.944367	0.830726	0.814896	1	0.981804	0.193847	0.40461	0.32693	0.311378	0.239446	0.322173	0.171186	0.290621	0.553018	0.281932
AT1G16270.1	Protein kinase superfamily protein with octicosapeptide/Phox/Bem1p domain	2.02219e-06	5.06916	0.823947	0.187221	0.162541	0.147301	0.0738245	0.0604069	45.57	1	1	mpk3 DD	Col-0 KR	177155	169530	229382	230894	145551	188955	55595.1	57030.8	53974.2	26421	49130.6	17218.1	50798	23390	32321.7	21055.2	44126.1	53487.6	230894	0.767254	0.734233	0.99345	1	0.630381	0.818362	0.240782	0.246999	0.233762	0.114429	0.212784	0.0745716	0.220006	0.101302	0.139985	0.0911898
AT2G17790.1	VPS35A, ZIP3 - VPS35 homolog A	2.28965e-06	2.44972	0.813196	0.388887	0.331954	0.131324	0.0973837	0.0553573	108.88	1	1	mpk3 DD	Col-0 KR	58414.4	62519.9	48374.5	43066.7	50587.4	42082.6	18152.5	17146.9	21806.4	27560.6	30577.9	30634.5	25157.4	19947.5	24744.7	19642.4	18439.6	16590.8	62519.9	0.934334	1	0.773746	0.688848	0.809142	0.673108	0.290348	0.274263	0.348792	0.440829	0.489091	0.489996	0.402391	0.319059	0.39579	0.314178
AT1G05055.1	ATGTF2H2, GTF2H2 - general transcription factor II H2	2.81013e-06	4.25925	0.674167	0.286178	0.158283	0.196583	0.0733274	0.0541885	138.93	2	2	mpk3 DD	Col-0 KR	42296.4	35726.6	43400.8	58325.4	29731.4	26445.5	17402.7	10881.2	23546.3	16706.7	13728	17883.5	4740.88	10667	13635.1	11045.8	7796.69	7505.95	58325.4	0.72518	0.612539	0.744116	1	0.509751	0.453413	0.298373	0.186561	0.403707	0.28644	0.23537	0.306617	0.0812834	0.182889	0.233777	0.189382
AT3G43300.1;AT3G43300.2	ATMIN7, BEN1 - HOPM interactor 7	2.89809e-06	5.36595	0.76673	0.235854	0.142888	0.165881	0.11241	0.0304604	555.64	8	8	mpk3 DD	Col-0 KR	328963	339587	242028	221747	388886	267814	39654	40952.7	107717	106436	152209	103354	48690.8	71327.1	60638.7	64614	39953.5	48179.1	388886	0.845911	0.87323	0.622361	0.570211	1	0.688669	0.101968	0.105308	0.276989	0.273695	0.391397	0.265769	0.125206	0.183414	0.155929	0.166151
AT1G47970.1	unknown protein	3.15272e-06	Infinity	0.616722	0.0274359	0	0.320645	0.0342306	0	68.77	1	1	mpk3 DD	Col-0 KR	1643.92	2637.45	6688.99	7413.26	3224.69	5823.2	11.8916	637.71	301.023	0	0	269.709	0	0	0	0	0	0	7413.26	0.221754	0.355775	0.902301	1	0.434989	0.785512	0.00160409	0.0860229	0.0406061	0	0	0.036382	0	0	0	0
AT5G51430.1	EYE - conserved oligomeric Golgi complex component-related / COG complex component-related	3.39315e-06	4.28145	0.69053	0.224175	0.161284	0.219584	0.0993135	0.0243376	250.54	3	3	mpk3 DD	Col-0 KR	115356	126885	64896.4	73662.5	58325.8	86582	20524.9	14046.8	34079.2	22119.6	49631.6	30265.1	19398.7	18792.2	20695.7	23310.9	16079.8	24510.1	126885	0.909139	1	0.511458	0.580544	0.459674	0.682365	0.16176	0.110705	0.268583	0.174327	0.391154	0.238524	0.152884	0.148104	0.163106	0.183717
AT2G43710.2;AT2G43710.1	SSI2, FAB2 - Plant stearoyl-acyl-carrier-protein desaturase family protein	5.45707e-06	10.5969	0.739476	0.0780453	0.0697823	0.218135	0.0412433	0.0442507	58.51	1	1	mpk3 DD	Col-0 KR	15963.5	19856	12221	9659.85	11101.8	19296.3	987.992	2914.56	1562.76	2030.64	675.352	1126.72	2360.79	241.794	495.941	2141.39	1226.74	1846.94	19856	0.803959	1	0.615479	0.486494	0.559115	0.971808	0.0497578	0.146784	0.0787046	0.102268	0.0340124	0.0567446	0.118895	0.0121774	0.0249769	0.107846
AT5G55210.1	unknown protein	5.49759e-06	7.92595	0.88819	0.231791	0.112061	0.162756	0.140214	0.053411	51.26	1	1	mpk3 DD	Col-0 KR	109694	113907	111984	109588	65496.3	96357	53639.6	30290.8	20962.7	13059	9400.19	31063.6	22480.3	13188.7	7667.46	13372.4	5031.17	14847.1	113907	0.963015	1	0.983118	0.962083	0.574998	0.845927	0.470906	0.265926	0.184033	0.114646	0.0825251	0.27271	0.197357	0.115785	0.0673133	0.117398
AT1G50670.1	OTU-like cysteine protease family protein	6.88449e-06	4.78615	0.811015	0.203431	0.16945	0.150485	0.147271	0.0153899	44.92	1	1	mpk3 DD	Col-0 KR	41422.7	40607.3	62919.4	58586.1	56252.7	46383.3	10998.4	3943.94	13509.9	7376.8	30475.1	10494.6	10044.8	10372.3	9182.13	11694	11175.7	11501.3	62919.4	0.658345	0.645386	1	0.931129	0.894044	0.737186	0.174801	0.0626823	0.214717	0.117242	0.484351	0.166794	0.159646	0.16485	0.145935	0.185856
AT5G07120.1	SNX2b - sorting nexin 2B	7.02815e-06	18.3341	0.726581	0.0588281	0.03963	0.254165	0.0473568	0.0192052	46.99	1	1	mpk3 DD	Col-0 KR	105187	99336.9	204354	202537	100987	178475	27785.4	19090.7	7260.51	7725.94	1022.73	9245.15	6754.12	11707.1	3599.08	11114.5	11741.8	3674.68	204354	0.514731	0.486103	1	0.991108	0.494177	0.873364	0.135967	0.0934201	0.0355291	0.0378067	0.0050047	0.0452409	0.0330511	0.0572882	0.017612	0.0543886
AT1G67930.1	Golgi transport complex protein-related	7.0996e-06	10.7558	0.799277	0.0956354	0.0743113	0.171742	0.0622803	0.020836	88.82	1	1	mpk3 DD	Col-0 KR	64768.1	68072.6	51610.5	45188.7	59001.1	37812.3	861.367	1995.98	6312.14	8882.13	10560	10449.3	4398.54	6142.45	4200.73	4744.71	3517.48	7347.45	68072.6	0.951456	1	0.758168	0.66383	0.866738	0.55547	0.0126537	0.0293213	0.0927266	0.13048	0.155129	0.153502	0.0646154	0.0902338	0.0617096	0.0697006
AT2G02010.1	GAD4 - glutamate decarboxylase 4	7.96914e-06	6.03035	0.575147	0.130025	0.0953754	0.287059	0.0594764	0.0206068	81.68	1	1	mpk3 DD	Col-0 KR	55344	58973.1	113638	121162	166116	210223	21382	49711.4	23915.5	31404.9	12819.6	24771.8	26663.6	23702.4	18271.4	18480.5	14693.6	18489.3	210223	0.263263	0.280526	0.540558	0.576348	0.790189	1	0.101711	0.23647	0.113762	0.149388	0.0609808	0.117836	0.126835	0.112749	0.0869142	0.087909
AT1G52410.2	TSA1 - TSK-associating protein 1	8.2357e-06	8.64652	0.689456	0.0995523	0.079738	0.199641	0.0978593	0.0328889	69.64	1	1	mpk3 DD	Col-0 KR	5063.32	6098.16	7933.26	4322.83	6115.41	9415.19	2744.79	995.876	534.235	631.011	515.272	202.641	1047.73	657.85	468.402	1066.02	336.1	928.391	9415.19	0.537782	0.647693	0.842602	0.459133	0.649526	1	0.291528	0.105773	0.0567418	0.0670205	0.0547277	0.0215228	0.111281	0.0698711	0.0497495	0.113223
AT3G21200.1	PGR7 - proton gradient regulation 7	8.73319e-06	2.81619	0.689343	0.287979	0.244779	0.224675	0.059936	0.0340624	128.79	2	2	mpk3 DD	Col-0 KR	946575	1.05086e+06	543255	635601	437999	732116	296852	193808	346758	272263	350904	355161	290457	252114	195944	242500	272330	290020	1.05086e+06	0.900766	1	0.516964	0.604842	0.416803	0.696686	0.282486	0.184429	0.329977	0.259087	0.333922	0.337973	0.2764	0.239913	0.186461	0.230764
AT2G17870.1	ATCSP3, CSP3 - cold shock domain protein 3	8.78633e-06	2.44795	0.772083	0.326063	0.3154	0.147209	0.0911084	0.0754271	104.79	2	2	mpk3 DD	Col-0 KR	31854.4	36323.5	41454.2	41859.6	54713.4	47254.6	25452	13636.7	21564.6	18877.5	14143.3	13365.7	21234	16253.5	18633.7	12450	22133.3	12835.3	54713.4	0.582205	0.663887	0.757661	0.765071	1	0.863675	0.465188	0.24924	0.394137	0.345026	0.258498	0.244287	0.388094	0.297066	0.34057	0.22755
AT3G08510.3;AT3G08510.1	phospholipase C 2	9.02607e-06	2.77867	0.623871	0.23217	0.224521	0.235008	0.0380009	0.0350883	112.73	2	2	mpk3 DD	Col-0 KR	344028	457440	182737	299897	170334	257865	84945.4	87594.7	122776	101312	117401	123195	97529.3	95362.8	77254.3	110110	113640	122334	457440	0.752071	1	0.399477	0.655599	0.372363	0.563713	0.185697	0.191489	0.268398	0.221475	0.256649	0.269314	0.213207	0.208471	0.168884	0.240708
AT3G09560.1	ATPAH1, PAH1 - Lipin family protein	9.5981e-06	2.65443	0.79118	0.368244	0.298061	0.13351	0.123937	0.0143154	115.25	1	1	mpk3 DD	Col-0 KR	187753	173282	149262	134472	215845	164020	113652	102606	65148.5	82000.4	38995.1	74499.1	67166.9	62472.5	68026.6	61767.3	60657.7	65917.9	215845	0.869851	0.802807	0.691524	0.623001	1	0.759899	0.526547	0.47537	0.30183	0.379905	0.180663	0.345152	0.311182	0.289433	0.315165	0.286166
AT2G21390.1	Coatomer, alpha subunit	9.92423e-06	2.82868	0.835967	0.426087	0.295533	0.132521	0.144184	0.0561983	332.21	6	3	mpk3 DD	Col-0 KR	5.50306e+06	5.56514e+06	6.31472e+06	6.59023e+06	4.29777e+06	4.78435e+06	3.72558e+06	2.82478e+06	4.1044e+06	2.53274e+06	1.87422e+06	1.78631e+06	2.35532e+06	1.99136e+06	2.08361e+06	2.19175e+06	1.74856e+06	1.31517e+06	6.59023e+06	0.835034	0.844454	0.958195	1	0.652143	0.725977	0.565319	0.428632	0.622802	0.384318	0.284394	0.271055	0.357395	0.302168	0.316166	0.332575
AT1G01470.1	LEA14, LSR3 - Late embryogenesis abundant protein	1.20887e-05	3.39829	0.655934	0.217571	0.193019	0.219619	0.078111	0.0481037	59.94	1	1	mpk3 DD	Col-0 KR	78961.6	98214.8	43808.1	48723.1	47705.2	69121.9	13413.8	18146.8	15130.5	20257	32734.3	28529.9	19401.8	21835.2	20643.8	15913.1	11301	24648.9	98214.8	0.803969	1	0.446043	0.496087	0.485723	0.703783	0.136576	0.184766	0.154056	0.206252	0.333292	0.290485	0.197545	0.222321	0.21019	0.162023
AT3G45190.1	SIT4 phosphatase-associated family protein	1.393e-05	2.2033	0.860288	0.426558	0.390454	0.171341	0.107072	0.0302555	1112.75	14	14	mpk3 DD	Col-0 KR	4.12757e+06	4.15173e+06	4.22513e+06	3.80571e+06	2.46229e+06	3.03654e+06	2.22268e+06	2.23647e+06	2.03882e+06	1.77808e+06	1.1418e+06	1.39574e+06	1.57797e+06	1.686e+06	1.80443e+06	1.7823e+06	1.49204e+06	1.55558e+06	4.22513e+06	0.976909	0.982627	1	0.900732	0.582772	0.718687	0.526061	0.529326	0.482547	0.420833	0.270241	0.330343	0.373472	0.39904	0.427072	0.421834
AT1G26170.1	ARM repeat superfamily protein	1.44989e-05	8.92402	0.66558	0.142618	0.074583	0.274366	0.097236	0.0293175	273.68	4	4	mpk3 DD	Col-0 KR	231604	227111	134858	146620	72342.9	112370	66645.1	54431.8	26712.5	9448.83	16201.5	24746.3	11094.2	23250.8	21573.8	8709.82	24741.7	14272	231604	1	0.980601	0.58228	0.633063	0.312356	0.485182	0.287754	0.235021	0.115337	0.0407973	0.0699535	0.106848	0.0479017	0.10039	0.0931494	0.0376065
AT5G57610.1	Protein kinase superfamily protein with octicosapeptide/Phox/Bem1p domain	1.45044e-05	6.21142	0.819423	0.229123	0.131922	0.123882	0.105698	0.0297526	85.25	2	2	mpk3 DD	Col-0 KR	41015.9	38160.5	47822.1	42501.3	31360.9	34258.4	14197.7	16295.3	12006.1	12655.8	2082.79	8505.12	8594.87	6874.67	6309.75	5549.53	4311.25	6212.61	47822.1	0.857676	0.797967	1	0.888738	0.655783	0.716371	0.296887	0.340749	0.251057	0.264643	0.0435529	0.177849	0.179726	0.143755	0.131942	0.116045
AT3G50500.1;AT3G50500.2	SPK-2-2, SNRK2-2, SNRK2.2, SRK2D - SNF1-related protein kinase 2.2	1.62458e-05	3.01362	0.769097	0.312272	0.255208	0.148771	0.105223	0.099697	51.86	1	1	mpk3 DD	Col-0 KR	75037	66739.7	95123.8	94594.2	114325	81742.4	37317.2	57417.4	38618.5	26986.2	24577.3	29286.2	22545.7	28698	49889.6	32268.4	17127.4	24530.5	114325	0.656348	0.583772	0.832048	0.827416	1	0.715001	0.326413	0.50223	0.337796	0.236048	0.214978	0.256166	0.197207	0.251021	0.436384	0.282251
AT4G11260.1	ATSGT1B, ETA3, RPR1, EDM1, SGT1B - phosphatase-related	1.76171e-05	4.41572	0.709925	0.208825	0.160772	0.197623	0.0893889	0.0600794	95.43	1	1	mpk3 DD	Col-0 KR	60510.1	67456.4	35475.8	43586.1	34952.2	45353.2	24639.6	9396.78	12007	7822.97	16275.8	14377.3	13386.2	9483.03	3863.35	10158.9	12758.8	15420.4	67456.4	0.897026	1	0.525907	0.646138	0.518144	0.672334	0.365267	0.139302	0.177997	0.115971	0.241279	0.213135	0.198442	0.14058	0.0572718	0.150599
AT4G14540.1	NF-YB3 - nuclear factor Y, subunit B3	1.87076e-05	2.12885	0.869446	0.499356	0.408412	0.0849477	0.150687	0.0621848	566.37	7	5	mpk3 DD	Col-0 KR	246617	260566	280405	228932	231269	214993	211599	154664	153961	105426	112171	102309	130346	86867.7	104288	113133	118385	134105	280405	0.879502	0.929251	1	0.816433	0.82477	0.766723	0.754619	0.551574	0.549066	0.375979	0.400033	0.364863	0.464848	0.309794	0.371919	0.403462
AT2G26780.1	ARM repeat superfamily protein	1.88777e-05	3.8831	0.769585	0.223207	0.198188	0.207554	0.0921385	0.063539	41.23	1	1	mpk3 DD	Col-0 KR	29010.9	26775.4	21130.3	12840	18545.3	25656.1	5297.94	2549.36	7795.18	7218.06	5545.77	10446.2	4726.74	7535.44	4315.34	3539.09	6280.17	8100.94	29010.9	1	0.922945	0.728358	0.442593	0.639252	0.884363	0.182619	0.0878759	0.268698	0.248805	0.191162	0.360079	0.16293	0.259745	0.148749	0.121992
AT2G20790.2;AT2G20790.1	clathrin adaptor complexes medium subunit family protein	1.89857e-05	2.95737	0.794015	0.333804	0.268487	0.221035	0.104218	0.0508151	129.03	2	2	mpk3 DD	Col-0 KR	583777	467737	544964	573607	298371	312709	279503	228231	225275	176095	113447	146651	139389	148174	195737	192338	137480	127301	583777	1	0.801226	0.933515	0.98258	0.511104	0.535665	0.478784	0.390956	0.385892	0.301648	0.194332	0.251211	0.238771	0.253819	0.335294	0.329472
AT4G11850.1	PLDGAMMA1, MEE54 - phospholipase D gamma 1	2.19429e-05	2.04218	0.724775	0.371803	0.354902	0.153965	0.0966871	0.0338197	52.2	1	1	mpk3 DD	Col-0 KR	40132.1	37821.8	34983.6	29537.5	54676.2	40616.4	13882.2	17604.9	16281	23409.9	22799.4	27995.3	21107.8	19226.5	19111.8	21915.3	18154.6	16912.2	54676.2	0.733996	0.691741	0.639832	0.540226	1	0.742853	0.253899	0.321985	0.297771	0.428156	0.416989	0.512019	0.386052	0.351644	0.349546	0.400819
ATCG00500.1	ACCD - acetyl-CoA carboxylase carboxyl transferase subunit beta	2.8465e-05	2.10864	0.835217	0.445988	0.396093	0.0934992	0.15316	0.0523612	405.89	7	7	mpk3 DD	Col-0 KR	315863	361779	288952	286526	296841	263024	114838	113950	143639	133850	240770	221047	139255	139119	125163	179993	134155	142106	361779	0.873081	1	0.798698	0.791992	0.820505	0.727028	0.317425	0.314971	0.397036	0.369978	0.665517	0.611	0.384917	0.384541	0.345965	0.497521
AT1G54270.1;AT1G54270.2	EIF4A-2 - eif4a-2	2.90275e-05	2.2806	0.684959	0.326802	0.300342	0.179094	0.0890606	0.0446126	688.26	9	2	mpk3 DD	Col-0 KR	229048	307110	250196	346534	290932	457856	115176	108393	172579	118403	177468	205751	148625	148051	108821	114004	154897	150683	457856	0.500263	0.670756	0.54645	0.756863	0.635422	1	0.251556	0.236741	0.376928	0.258602	0.387607	0.449378	0.324611	0.323357	0.237674	0.248995
AT4G01800.1;AT4G01800.2	AGY1, AtcpSecA, SECA1 - Albino or Glassy Yellow 1	2.90303e-05	2.01885	0.885152	0.54992	0.438445	0.094652	0.125878	0.0817585	491.44	7	7	mpk3 DD	Col-0 KR	473599	542705	402754	474523	531844	456835	206124	322174	255621	263355	356683	386713	268794	229777	293985	255863	208274	170985	542705	0.872663	1	0.742123	0.874366	0.979987	0.841774	0.379808	0.593644	0.471012	0.485263	0.657231	0.712565	0.495284	0.423391	0.541703	0.471458
AT4G01400.1	unknown protein	3.10413e-05	9.18753	0.515485	0.0820451	0.0561071	0.290073	0.0527728	0.0234213	45.02	1	1	mpk3 DD	Col-0 KR	55322.6	86472.5	27654.7	43966.2	13383.7	40652.1	2312.2	2865.62	5321.42	9926.75	14278.7	7863.19	2561.2	3989.37	7786.83	6658.84	3227.74	4886.33	86472.5	0.639771	1	0.319809	0.508442	0.154775	0.470116	0.0267391	0.0331391	0.0615389	0.114797	0.165124	0.0909329	0.0296187	0.0461346	0.0900498	0.0770053
AT1G04350.1	2-oxoglutarate (2OG) and Fe(II)-dependent oxygenase superfamily protein	3.12523e-05	88.6318	0.477862	0.00872986	0.00539154	0.348464	0.0205128	0.0132065	48.82	1	1	mpk3 DD	Col-0 KR	4559.51	5817.72	997.199	1756.49	798.099	2751.4	294.234	0	0	10.4934	0	0	188.199	0	0	0	0	0	5817.72	0.783727	1	0.171407	0.301921	0.137184	0.472935	0.0505754	0	0	0.0018037	0	0	0.0323493	0	0	0
AT1G01910.1	P-loop containing nucleoside triphosphate hydrolases superfamily protein	3.40267e-05	2.72908	0.718974	0.285604	0.263449	0.200844	0.0808449	0.0751145	44.32	1	1	mpk3 DD	Col-0 KR	137645	126697	95105	73896.5	90461.6	69974.9	43895.3	23783.4	52152.1	35985	49516.2	30540.1	48051.9	36987.5	35411.8	24139.4	25375.3	47609.4	137645	1	0.92046	0.690943	0.536861	0.657208	0.508371	0.318901	0.172788	0.378888	0.261433	0.359738	0.221875	0.349099	0.268716	0.257269	0.175374
AT5G03040.1	iqd2 - IQ-domain 2	3.40575e-05	518.312	0.766585	0.00997188	0.001479	0.156603	0.00918537	0.00362281	41.19	1	1	mpk3 DD	Col-0 KR	27525.1	26542.1	38579.4	41538.4	27378.9	29492.4	764.74	919.427	0	456.502	0	344.629	0	0	0	368.613	0	0	41538.4	0.662643	0.638978	0.928764	1	0.659123	0.710003	0.0184104	0.0221344	0	0.0109899	0	0.00829663	0	0	0	0.00887402
AT3G48590.1;AT1G54830.1	HAP5A, ATHAP5A, NF-YC1 - nuclear factor Y, subunit C1	3.65389e-05	7.50336	0.755431	0.144965	0.100679	0.177342	0.189202	0.0190325	275.2	3	2	mpk3 DD	Col-0 KR	51691.8	42401	49910.7	29055.1	62507.2	47753.3	1557.99	3968.74	6857.04	6401.28	32836.9	2746.06	4905.11	6574.57	5696.36	5539.59	6770.61	8272.72	62507.2	0.826974	0.678338	0.798479	0.464828	1	0.763965	0.0249251	0.0634926	0.1097	0.102409	0.52533	0.0439319	0.0784728	0.105181	0.0911313	0.0886233
AT2G40730.1	Protein kinase family protein with ARM repeat domain	3.95778e-05	2.15724	0.812301	0.509497	0.376547	0.146128	0.135196	0.047834	405.33	5	5	mpk3 DD	Col-0 KR	607836	708602	879448	896774	595478	682566	562300	579031	553162	390184	309485	347257	349653	335786	389857	370715	308711	271343	896774	0.677803	0.790168	0.98068	1	0.664022	0.761135	0.627025	0.645683	0.616836	0.435098	0.34511	0.387229	0.389901	0.374437	0.434733	0.413387
AT4G34730.1	ribosome-binding factor A family protein	4.54617e-05	3.17499	0.960166	0.421257	0.302415	0.0555304	0.0819001	0.11609	89.19	2	2	mpk3 DD	Col-0 KR	373743	389065	380490	382537	384866	330700	182588	195617	176899	170374	105846	152055	36762.9	120952	172149	143168	119795	113128	389065	0.960619	1	0.97796	0.983223	0.989207	0.849986	0.4693	0.502788	0.454678	0.437906	0.272052	0.390822	0.0944905	0.310879	0.442469	0.367981
AT5G08590.1	ASK2, SNRK2-1, SNRK2.1, SRK2G - SNF1-related protein kinase 2.1	4.6073e-05	961.983	0.77823	0.00388223	0.000808985	0.170917	0.0067008	0.00109374	82.11	1	1	mpk3 DD	Col-0 KR	197633	211592	143058	157887	112350	165481	7.7165	1227.39	3547.21	72.7391	73.6391	0	0	15.0818	541.647	375.491	0	94.8272	211592	0.934032	1	0.676103	0.746188	0.530976	0.782079	3.64688e-05	0.00580074	0.0167644	0.000343771	0.000348024	0	0	7.1278e-05	0.00255987	0.0017746
AT1G22060.1	unknown protein	5.46968e-05	194.639	0.67023	0.0109556	0.00344345	0.239541	0.0178489	0.0084347	82.75	1	1	mpk3 DD	Col-0 KR	19223.1	15401.3	9127.31	7662.98	15954.1	9934.52	0	0	463.871	799.725	0	0	397.162	0	0	0	0	0	19223.1	1	0.801187	0.474811	0.398635	0.829945	0.516802	0	0	0.024131	0.0416024	0	0	0.0206607	0	0	0
AT3G53420.1;AT5G60660.1	PIP2A, PIP2, PIP2;1 - plasma membrane intrinsic protein 2A	5.61188e-05	2.42645	0.68651	0.344812	0.282928	0.171073	0.101418	0.0578995	220.93	3	3	mpk3 DD	Col-0 KR	1.97702e+06	1.90272e+06	1.62555e+06	1.50729e+06	2.9196e+06	2.09383e+06	675029	798909	758622	1.24584e+06	1.19138e+06	1.37051e+06	548229	960841	1.01167e+06	771351	902807	761332	2.9196e+06	0.677153	0.651703	0.556772	0.516267	1	0.717162	0.231206	0.273636	0.259837	0.426716	0.408063	0.469416	0.187775	0.3291	0.346508	0.264197
AT5G43470.1	RPP8, HRT, RCY1 - Disease resistance protein (CC-NBS-LRR class) family	5.74466e-05	3.19756	0.801587	0.290706	0.250687	0.148849	0.127768	0.0568446	48.51	1	1	mpk3 DD	Col-0 KR	40488.1	42193.7	29281.6	26607.4	33704.1	30656.7	7733.63	4426.59	16338.6	12904.5	13182.4	19010.1	12575.1	12920.4	12134.6	9378.77	9707.78	6747.88	42193.7	0.959577	1	0.693979	0.630602	0.798793	0.726569	0.183289	0.104911	0.387229	0.305838	0.312425	0.450542	0.298033	0.306216	0.287592	0.222279
AT3G17850.1	Protein kinase superfamily protein	6.07409e-05	239.289	0.820942	0.00870838	0.00343076	0.15141	0.0109768	0.00840361	42.76	1	1	mpk3 DD	Col-0 KR	31192.6	26274.4	30196.9	24893.3	18669	22417.9	466.936	0	0	0	840.974	321.914	0	642.087	0	0	0	0	31192.6	1	0.842327	0.968078	0.798049	0.598507	0.71869	0.0149694	0	0	0	0.0269606	0.0103202	0	0.0205845	0	0
AT2G25430.1;AT4G32285.1	epsin N-terminal homology (ENTH) domain-containing protein / clathrin assembly protein-related	6.0908e-05	3.35672	0.883562	0.571693	0.263222	0.109253	0.0860763	0.122105	202.72	4	4	mpk3 DD	Col-0 KR	102270	102309	91071.9	79609.9	112715	109571	63499.7	57091.2	83753.3	61479.2	59561.1	61247.4	41019.2	45509.4	29486.1	33966.1	8589.46	19444.9	112715	0.907327	0.907673	0.80798	0.706291	1	0.972101	0.563363	0.506507	0.743051	0.545437	0.52842	0.543381	0.363918	0.403755	0.261598	0.301344
AT1G55860.1	UPL1 - ubiquitin-protein ligase 1	9.00131e-05	2.01127	0.832625	0.418927	0.41398	0.148897	0.126616	0.08503	501.72	9	6	mpk3 DD	Col-0 KR	802805	753574	928644	919819	614670	619762	580736	450150	387575	375691	278270	261784	371020	391036	517707	412640	321935	292300	928644	0.864492	0.811478	1	0.990497	0.661901	0.667384	0.625359	0.48474	0.417356	0.404559	0.299652	0.281899	0.399529	0.421082	0.557487	0.444347
AT3G18390.1	EMB1865 - CRS1 / YhbY (CRM) domain-containing protein	9.53688e-05	9.21755	0.782195	0.165104	0.0848593	0.20564	0.0772286	0.0986391	125.91	1	1	mpk3 DD	Col-0 KR	79359.3	82151	145534	142103	132145	101725	33359.8	39494.1	21494.4	14108	9971.71	25741.8	2088.82	3835.3	1515.89	7372.91	22149.4	37137.4	145534	0.545296	0.564478	1	0.976424	0.907998	0.698973	0.229222	0.271373	0.147693	0.096939	0.0685178	0.176878	0.0143528	0.0263532	0.010416	0.0506609
AT3G53180.1	glutamate-ammonia ligases;catalytics;glutamate-ammonia ligases	0.000102174	2.86514	0.819508	0.31923	0.286027	0.137159	0.152051	0.114421	125.55	2	2	mpk3 DD	Col-0 KR	91056.6	102898	98571.2	73259.5	121681	110846	35084.9	17657	70648.9	31801.7	48616.3	29257.3	29898.9	24549.5	24040.6	38626.1	61108	30601.5	121681	0.74832	0.845636	0.810077	0.60206	1	0.910954	0.288334	0.145109	0.580606	0.261352	0.399538	0.240442	0.245715	0.201753	0.19757	0.317437
AT3G08960.1	ARM repeat superfamily protein	0.000105053	116.558	0.706664	0.0105457	0.00606279	0.208887	0.0093854	0.00438505	187.63	2	2	mpk3 DD	Col-0 KR	33612.7	30443.3	23056	22142.6	16639.4	16623.2	936.888	360.997	7.12532	231.611	206.908	383.292	428.013	97.0814	208.548	212.232	0	276.844	33612.7	1	0.90571	0.685933	0.658757	0.495034	0.494551	0.0278731	0.0107399	0.000211983	0.00689058	0.00615564	0.0114032	0.0127337	0.00288824	0.00620445	0.00631405
AT3G57150.1	NAP57, AtNAP57, CBF5, AtCBF5 - homologue of NAP57	0.000112524	2.12045	0.807757	0.5723	0.380936	0.155556	0.163555	0.0408608	215.64	3	3	mpk3 DD	Col-0 KR	540700	706244	814258	784460	566757	533914	630435	585679	472622	480090	296041	331134	277567	301533	367440	328569	302692	283282	814258	0.664041	0.867346	1	0.963404	0.696041	0.655707	0.774245	0.719279	0.580432	0.589604	0.363572	0.40667	0.340883	0.370316	0.451258	0.403519
AT5G27640.1;AT5G27640.2	TIF3B1, EIF3B, ATEIF3B-1, EIF3B-1, ATTIF3B1 - translation initiation factor 3B1	0.000112857	2.21712	0.858673	0.554978	0.387293	0.136183	0.177439	0.0846399	915.33	13	2	mpk3 DD	Col-0 KR	413273	372773	421728	321230	373347	270409	371304	220560	187569	209121	256992	158754	117057	171165	201991	199402	126294	164085	421728	0.979952	0.883918	1	0.761699	0.885278	0.641192	0.880434	0.522991	0.444763	0.495867	0.609379	0.376436	0.277564	0.405866	0.47896	0.47282
AT3G48110.1	EDD1, EDD - glycine-tRNA ligases	0.000128216	2.59106	0.893792	0.396686	0.344952	0.0960149	0.155462	0.100263	137.56	3	3	mpk3 DD	Col-0 KR	142677	128416	146008	170318	169377	156575	58028.5	54992.6	32470.3	61888.3	96131.1	101865	48878.1	62406.2	67287.7	65412.1	29872.9	78651.4	170318	0.837711	0.753982	0.857269	1	0.994474	0.919314	0.340707	0.322882	0.190646	0.36337	0.564422	0.598091	0.286982	0.36641	0.395072	0.384059
AT1G09430.1	ACLA-3 - ATP-citrate lyase A-3	0.000131535	2.08391	0.800083	0.516818	0.383934	0.143508	0.118692	0.0959079	155.28	3	2	mpk3 DD	Col-0 KR	89711.1	99231.1	69505.8	71237.3	89688.6	110347	58393.4	41362.7	51945.3	50419.3	59953.9	80101.1	49118.7	42356.1	58404.3	37163.5	39725.6	27427.7	110347	0.81299	0.899264	0.629883	0.645575	0.812786	1	0.52918	0.374842	0.470744	0.456916	0.543321	0.725902	0.445129	0.383844	0.529278	0.336788
AT5G35430.1	Tetratricopeptide repeat (TPR)-like superfamily protein	0.000152471	3.19031	0.638383	0.200802	0.200101	0.253718	0.103075	0.0285778	156.11	2	2	mpk3 DD	Col-0 KR	86103.4	77521.3	36350.2	51803.2	34411.4	43612.2	6886.52	9442.53	27515.2	14428.5	27833.5	17632.2	15466	15701.6	20863.1	14419.9	17875.2	19050.4	86103.4	1	0.900328	0.422169	0.601639	0.399652	0.50651	0.0799797	0.109665	0.319559	0.167571	0.323256	0.204779	0.179621	0.182358	0.242303	0.167472
AT1G23900.1	GAMMA-ADAPTIN 1, Gamma-ADR - gamma-adaptin 1	0.000155696	4.62004	0.745033	0.197871	0.161261	0.226584	0.111868	0.0565913	41.91	1	1	mpk3 DD	Col-0 KR	20383.2	18874	9590.33	9776.09	17513.9	14979.5	4313.88	1342.22	4889.6	5811.04	1204.92	6637.81	4500.65	1973.76	3064.73	1971.7	3695.96	4515.31	20383.2	1	0.925957	0.470501	0.479614	0.859232	0.734892	0.211639	0.0658493	0.239884	0.285089	0.0591133	0.32565	0.220802	0.0968326	0.150355	0.0967317
AT4G00730.1	ANL2, AHDP - Homeobox-leucine zipper family protein / lipid-binding START domain-containing protein	0.000163384	2.29739	0.684297	0.332293	0.297859	0.17435	0.0602894	0.125975	55.68	1	1	mpk3 DD	Col-0 KR	22813.7	22028.8	26502	30064.7	39677.9	21821.9	12019.5	16194.1	14338.4	15203.4	10353.3	10999.5	8296.58	13205.3	20912.7	12124.5	9022.52	7348.86	39677.9	0.574971	0.555191	0.667927	0.757718	1	0.549977	0.302926	0.408138	0.36137	0.383171	0.260934	0.277219	0.209098	0.332814	0.527061	0.305573
AT4G35230.1	BSK1 - BR-signaling kinase 1	0.000203644	6.02632	0.614242	0.148797	0.101927	0.260411	0.0806993	0.0607373	60.81	1	1	mpk3 DD	Col-0 KR	63503	54092.2	32945.1	19442.1	28654	35401.1	11072.8	2285.63	10281.5	6493.53	8888.74	17672	10561.7	5677.74	2437.64	2321.41	6515.56	11321.8	63503	1	0.851805	0.518795	0.306161	0.451222	0.55747	0.174366	0.0359925	0.161906	0.102255	0.139974	0.278286	0.166318	0.089409	0.0383862	0.036556
AT4G02030.1;AT4G02030.2	Vps51/Vps67 family (components of vesicular transport) protein	0.000205571	5.12844	0.593528	0.172138	0.115733	0.315046	0.101199	0.048454	68.64	1	1	mpk3 DD	Col-0 KR	28778.3	28734.5	11723.1	10654.8	10441.5	12152.4	10364.9	4671.95	4108.7	1541.52	4912.71	4123.28	3319.98	3160.35	1357.1	3187.66	3226.44	5732.06	28778.3	1	0.998475	0.407358	0.370237	0.362824	0.422275	0.360163	0.162342	0.14277	0.0535654	0.170709	0.143277	0.115364	0.109817	0.0471568	0.110766
AT2G31890.1	ATRAP, RAP - RAP	0.00021124	4.37069	0.801455	0.365552	0.18337	0.112168	0.199769	0.0709662	56.28	1	1	mpk3 DD	Col-0 KR	20434.1	14737.2	16848.2	16775	13915.9	15551.8	12416	12986.5	4114.18	4661.6	5194.15	5446.08	4254.06	4147.33	4130.75	4758.66	824.335	4366.97	20434.1	1	0.721207	0.824513	0.820929	0.681012	0.761069	0.607609	0.635528	0.201338	0.228128	0.25419	0.266519	0.208184	0.202961	0.202149	0.232878
AT5G51120.2;AT5G51120.1;AT5G51120.3;AT5G65260.1	PABN1 - polyadenylate-binding protein 1	0.000220919	6.98695	0.665345	0.491386	0.0952268	0.332851	0.328684	0.0233754	149.4	2	2	mpk3 DD	Col-0 KR	70464.4	63567.6	222613	244399	209603	270931	230949	248578	131177	97641	41037.3	49409.8	20509.7	35197.6	28328.5	27559.2	26046.9	17157.7	270931	0.260082	0.234626	0.821657	0.902069	0.773639	1	0.852426	0.917493	0.484171	0.36039	0.151468	0.18237	0.0757007	0.129914	0.10456	0.10172
AT1G24120.1	ARL1 - ARG1-like 1	0.000248095	184.011	0.849062	0.0049738	0.00461419	0.12574	0.00549776	0.00719656	60.63	1	1	mpk3 DD	Col-0 KR	68840.3	63322.7	58656.3	53566.8	71423.2	48046.8	748.374	0	783.87	4.58604	594.638	0	894.694	0	0	1082.67	0	0	71423.2	0.963838	0.886585	0.82125	0.749993	1	0.672706	0.010478	0	0.010975	6.42094e-05	0.00832556	0	0.0125267	0	0	0.0151585
AT3G01180.1	AtSS2, SS2 - starch synthase 2	0.000257881	57.8858	0.793078	0.0151047	0.0137007	0.181627	0.0125251	0.00750483	46.99	1	1	mpk3 DD	Col-0 KR	21332.6	18543.3	34596.8	30237.1	32108.5	27809.3	245.623	1043.32	0	991.137	227.248	628.106	228.955	850.674	723.684	474.016	276.387	290.29	34596.8	0.616607	0.535984	1	0.873987	0.928078	0.803811	0.0070996	0.0301566	0	0.0286483	0.00656847	0.018155	0.00661782	0.0245882	0.0209177	0.0137012
AT5G44090.1;AT1G03960.1;AT1G54450.1	Calcium-binding EF-hand family protein	0.000379825	4.51557	0.859014	0.266851	0.190234	0.0746762	0.13265	0.126233	168.58	2	1	mpk3 DD	Col-0 KR	69608.7	55029.6	55876.5	59179.8	59867.5	59207.1	15075.5	12916.7	7823.24	15974.2	31604.2	28057.1	26812	13668.2	16119.6	15603.3	4821.92	2426.67	69608.7	1	0.790556	0.802723	0.850177	0.860058	0.850571	0.216575	0.185561	0.112389	0.229485	0.454026	0.403068	0.385182	0.196357	0.231574	0.224157
AT1G07000.1	ATEXO70B2, EXO70B2 - exocyst subunit exo70 family protein B2	0.000390871	137.748	0.878692	0.0359018	0.00637898	0.142668	0.0382155	0.00943367	41.61	1	1	mpk3 DD	Col-0 KR	3642.04	3059.46	3651.59	2306.24	3050.18	3542.24	360.902	217.513	129.167	79.0103	0	0	0	19.3131	88.1702	0	32.2774	0	3651.59	0.997385	0.837844	1	0.63157	0.835301	0.970053	0.0988341	0.0595668	0.0353729	0.0216372	0	0	0	0.00528895	0.0241457	0
AT4G28770.2;AT4G28770.1	Tetraspanin family protein	0.000438576	66.1879	0.656242	0.0575009	0.00991483	0.183345	0.0623482	0.0242863	65.65	1	1	mpk3 DD	Col-0 KR	5836	9642.26	5930.55	6481.87	4371.08	5704.16	0	1643.27	624.356	546.624	512.381	0	0	0	0	573.608	0	0	9642.26	0.605252	1	0.615058	0.672236	0.453326	0.59158	0	0.170424	0.064752	0.0566904	0.0531391	0	0	0	0	0.059489
AT1G08520.1	ALB1, ALB-1V, V157, PDE166, CHLD - ALBINA 1	0.000439119	2.21249	0.767016	0.503424	0.346675	0.215828	0.135506	0.0374111	664.3	9	9	mpk3 DD	Col-0 KR	1.53274e+06	1.34715e+06	2.84618e+06	2.60752e+06	2.56365e+06	2.20117e+06	1.81662e+06	1.74292e+06	1.73281e+06	1.22074e+06	1.2148e+06	869120	1.04825e+06	962840	1.04139e+06	1.10568e+06	800871	961178	2.84618e+06	0.538523	0.473318	1	0.916147	0.900734	0.773375	0.638266	0.612373	0.60882	0.428905	0.426819	0.305363	0.3683	0.338292	0.365888	0.388479
AT3G07100.1	ERMO2, SEC24A - Sec23/Sec24 protein transport family protein	0.000461255	2.82133	0.767923	0.376785	0.272185	0.177245	0.21505	0.0737593	252.64	4	4	mpk3 DD	Col-0 KR	365475	399158	242424	276701	221522	333855	86224.1	79914	125230	112195	304437	194381	78439.1	138110	113457	135694	67448.4	118720	399158	0.915615	1	0.607338	0.693212	0.554972	0.836398	0.216015	0.200206	0.313735	0.281079	0.762696	0.486978	0.196511	0.346004	0.28424	0.339949
AT1G69800.1;AT1G69800.2	Cystathionine beta-synthase (CBS) protein	0.000511803	3.17772	0.75312	0.251811	0.237	0.13916	0.139498	0.0845564	137.45	2	2	mpk3 DD	Col-0 KR	174738	267139	158813	204069	195850	206519	27989.7	52187.3	32025.5	71029.5	120972	99408.7	62881.8	76438.3	78548.2	68551.1	18718.1	74734.7	267139	0.654109	1	0.594496	0.763904	0.733138	0.773075	0.104776	0.195356	0.119883	0.265889	0.452842	0.372123	0.23539	0.286136	0.294035	0.256612
AT5G42470.1	unknown protein	0.000514685	123.995	0.56617	0.0431752	0.00456606	0.250557	0.0313328	0.00894249	45.29	1	1	mpk3 DD	Col-0 KR	45877.6	33042.9	19371.7	16929.5	16773.5	23852	1194.26	2240.79	1282.41	0	3802.9	3364.29	0	0	1025.29	231.585	0	0	45877.6	1	0.720241	0.422247	0.369015	0.365614	0.519905	0.0260314	0.0488427	0.0279529	0	0.0828924	0.0733318	0	0	0.0223484	0.0050479
AT2G41100.1;AT2G41100.2;AT2G41100.3	TCH3, ATCAL4 - Calcium-binding EF hand family protein	0.000531954	3.55755	0.715772	0.280126	0.201198	0.231679	0.117742	0.0830488	82.6	1	1	mpk3 DD	Col-0 KR	20383.6	36063.5	26438.9	41412.8	17609.5	35944.7	5461.77	12830.9	5442.77	14730	15089.5	16049.8	2972.84	12066.1	8161.06	7599.93	7075.08	12118.1	41412.8	0.492204	0.870829	0.638423	1	0.425219	0.86796	0.131886	0.309829	0.131427	0.355688	0.364368	0.387556	0.0717856	0.291361	0.197066	0.183516
AT3G05560.1	Ribosomal L22e protein family	0.000587294	10.4979	0.526237	0.123048	0.0501278	0.329658	0.0831605	0.027868	42.57	1	1	mpk3 DD	Col-0 KR	111586	103552	331077	293569	74603	130963	57187	82686.2	2922.3	27005.1	29636.3	44993.1	18348.7	34164.5	8377.45	12835.3	11300.8	14550.1	331077	0.33704	0.312772	1	0.886711	0.225334	0.395566	0.17273	0.249749	0.00882665	0.0815675	0.0895148	0.135899	0.0554213	0.103192	0.0253037	0.0387682
AT5G27770.1	Ribosomal L22e protein family	0.000600609	2.75102	0.644095	0.312943	0.234129	0.238001	0.148053	0.0147566	56.71	1	1	mpk3 DD	Col-0 KR	105968	105954	235820	208579	120996	134027	96616.1	124480	89403.1	51684.5	44126.4	36479.5	53461.9	50476.7	60040.1	54060.9	54817.9	58417	235820	0.449357	0.4493	1	0.884482	0.513087	0.568345	0.409702	0.527858	0.379116	0.219169	0.187119	0.154692	0.226706	0.214047	0.254601	0.229246
AT5G45900.1	APG7, ATAPG7, ATG7, ATATG7 - ThiF family protein	0.000630871	2.79943	0.70125	0.286941	0.250497	0.180226	0.105018	0.132387	141.76	2	2	mpk3 DD	Col-0 KR	94342	112935	149872	181911	103400	122930	63152.6	86040.9	34442.8	42850.5	43700	42998.8	41577.6	51560.7	59838.8	81421.3	19947.8	19062.8	181911	0.518617	0.620827	0.823874	1	0.568409	0.675773	0.347163	0.472984	0.189339	0.235558	0.240228	0.236373	0.228561	0.28344	0.328946	0.447589
AT2G38470.1	WRKY33, ATWRKY33 - WRKY DNA-binding protein 33	0.000644681	3.50873	0.616881	0.546709	0.175813	0.293241	0.203141	0.0895058	127.15	2	2	mpk3 DD	Col-0 KR	41035.7	43296.8	64445.6	68856.7	124585	118905	84739.5	108333	65563.1	60138.3	35860.8	54035.5	8742.26	8494.29	33495.6	23859.8	23635	33195.2	124585	0.32938	0.347529	0.517283	0.552689	1	0.954407	0.680175	0.86955	0.526252	0.48271	0.287842	0.433725	0.0701711	0.0681808	0.268858	0.191514
AT5G54440.1	CLUB, AtTRS130 - CLUB	0.000700185	2.40863	0.655943	0.350772	0.27233	0.244971	0.0653076	0.0802839	155.69	3	3	mpk3 DD	Col-0 KR	58287.6	47788	20660.8	24310.5	42458	35895.1	20077.9	24763.5	22074.4	23758.9	16504.3	15495.1	17814.5	24127.1	13502.8	14982.5	10515.7	14298.1	58287.6	1	0.819865	0.354463	0.417078	0.728422	0.615827	0.344463	0.424851	0.378715	0.407615	0.283152	0.265839	0.305631	0.413932	0.231659	0.257044
AT2G27100.1	SE - C2H2 zinc-finger protein SERRATE (SE)	0.000716049	3.80671	0.893282	0.308407	0.23466	0.109239	0.145831	0.109164	179.6	3	3	mpk3 DD	Col-0 KR	25888.6	27384.6	24460.9	21371.9	20381.9	27285.4	12108.5	9993.97	1629.86	11240.4	9966.34	5734.71	6086.28	7058.19	4366.15	11094.8	2337.38	7613.71	27384.6	0.94537	1	0.893235	0.780432	0.744282	0.996375	0.442162	0.364948	0.0595172	0.410465	0.363939	0.209413	0.222252	0.257742	0.159438	0.405146
AT3G42050.1	vacuolar ATP synthase subunit H family protein	0.000813877	2.42429	0.55989	0.241374	0.23095	0.258811	0.0551165	0.0524493	134.83	2	2	mpk3 DD	Col-0 KR	128349	196765	79166	83763.5	52153.6	120803	46286.3	48914.5	63254.2	37243.4	34270.3	54995.3	57690.4	34954.8	54369.9	49499.3	43889.7	32253.1	196765	0.652297	1	0.402338	0.425703	0.265055	0.613948	0.235237	0.248593	0.321471	0.189279	0.174169	0.279497	0.293194	0.177647	0.276319	0.251566
AT5G47200.1	ATRABD2B, ATRAB1A, RAB1A - RAB GTPase homolog 1A	0.00104769	2.57377	0.696673	0.272353	0.270682	0.229421	0.132925	0.139447	165.07	3	1	mpk3 DD	Col-0 KR	236698	165708	124310	110579	251107	161236	37595.8	41479.7	64254.8	130626	70136.3	66246.4	34384.1	47766.1	51407.5	133377	74305.2	66581.2	251107	0.942615	0.659909	0.495048	0.440365	1	0.642099	0.14972	0.165187	0.255886	0.520202	0.279308	0.263817	0.13693	0.190222	0.204723	0.531156
AT5G54430.1	ATPHOS32, PHOS32 - Adenine nucleotide alpha hydrolases-like superfamily protein	0.00106646	3.51812	0.589634	0.186077	0.167599	0.209938	0.112317	0.0965861	63.97	1	1	mpk3 DD	Col-0 KR	11303.2	10525.4	14149.7	10269.9	22803	11621.3	2603.86	2269.35	5162.81	7641.21	1285.55	6495.87	4082.26	7065.8	2312.52	5685.44	1410.02	2374.48	22803	0.495688	0.46158	0.620522	0.450374	1	0.50964	0.11419	0.0995201	0.22641	0.335097	0.0563765	0.28487	0.179023	0.309863	0.101413	0.249329
AT5G08080.1;AT5G08080.2	SYP132, ATSYP132 - syntaxin of plants 132	0.00113668	3.01486	0.613601	0.21179	0.203525	0.244589	0.0972662	0.0664839	50.31	1	1	mpk3 DD	Col-0 KR	65465.8	69596.5	44830.9	35164.9	36394	93769.3	10283.7	27274.1	24960.6	18606.6	8055.78	29975.5	24128.7	22673.5	22430.6	19459.1	7061.5	18753.3	93769.3	0.698158	0.742209	0.478098	0.375015	0.388123	1	0.10967	0.290864	0.266191	0.19843	0.0859106	0.319673	0.25732	0.2418	0.23921	0.207521
AT1G71710.1	DNAse I-like superfamily protein	0.00115459	2.71202	0.614677	0.442011	0.226649	0.161044	0.281894	0.0625129	270.8	2	2	mpk3 DD	Col-0 KR	80825.7	68790.8	90822	124268	63659.6	74583.7	54627.1	57100	41367.3	136372	32223.9	39977.8	37929.5	35048.3	34494.3	16446.4	24647	36886	136372	0.592684	0.504434	0.665986	0.911237	0.466807	0.546912	0.400573	0.418706	0.303341	1	0.236293	0.293152	0.278132	0.257005	0.252942	0.120599
AT4G19040.1;AT4G19040.3	EDR2 - ENHANCED DISEASE RESISTANCE 2	0.00115986	2.84863	0.676624	0.251833	0.237526	0.227899	0.149686	0.126348	42.42	1	1	mpk3 DD	Col-0 KR	5284.39	13794.3	11447.2	9630.79	9435.8	6408.8	3193.38	2031.74	7256.39	4272.65	1792.47	2296.52	2965.9	1755.51	2088.88	4114.2	6402.78	2331.81	13794.3	0.383085	1	0.829852	0.698172	0.684036	0.464598	0.2315	0.147288	0.526042	0.30974	0.129942	0.166483	0.215009	0.127263	0.151431	0.298253
AT4G35800.1	NRPB1, RPB1, RNA_POL_II_LSRNA_POL_II_LS, RNA_POL_II_LS - RNA polymerase II large subunit	0.00124428	2.28612	0.785289	0.708741	0.343503	0.167818	0.220279	0.157445	44.73	1	1	mpk3 DD	Col-0 KR	29120.6	30403.5	42861.8	45965.4	39831.5	28394.2	29091.5	37814.6	29788.7	40411.7	15381.5	42977.7	22641.8	15056.8	9519.69	26573.4	11527.3	9416.69	45965.4	0.633532	0.661443	0.932479	1	0.866553	0.617728	0.6329	0.822675	0.648066	0.879176	0.334631	0.934999	0.492583	0.327567	0.207105	0.578116
AT1G13980.1	GN, VAN7, EMB30 - sec7 domain-containing protein	0.00148069	5.84943	0.623495	0.198611	0.106591	0.245775	0.146438	0.061217	61.08	1	1	mpk3 DD	Col-0 KR	39672.1	50232.4	17762.5	20479.9	33708.9	26062.3	18592	16057.6	14978.9	4572.05	4046.1	1613.47	4738.53	1691.55	7541.61	8531.41	7812.84	1809.89	50232.4	0.789771	1	0.353606	0.407703	0.671058	0.518833	0.37012	0.319667	0.298192	0.091018	0.0805475	0.03212	0.0943322	0.0336744	0.150134	0.169839
AT3G05070.1	unknown protein	0.00161304	44.0773	0.776356	0.0479823	0.0176135	0.159538	0.0682977	0.0405971	58.3	1	1	mpk3 DD	Col-0 KR	8510.01	9167.92	9942.3	13147.9	11270.1	14225.3	1465.65	0	0	2291.88	0	337.857	1427.77	0	75.5721	0	0	0	14225.3	0.59823	0.644478	0.698915	0.924259	0.792254	1	0.103031	0	0	0.161113	0	0.0237504	0.100368	0	0.00531251	0
AT5G26360.1	TCP-1/cpn60 chaperonin family protein	0.00213712	2.08756	0.816911	0.453597	0.391324	0.140049	0.168987	0.100021	116.53	2	2	mpk3 DD	Col-0 KR	90362.5	99625.5	94860.6	94510.3	65098.6	113921	72576.3	62178.7	21738.8	48582.3	66604.8	38363.7	55436.2	46813.1	28010.1	36116	43176.5	57927.4	113921	0.793205	0.874516	0.83269	0.829615	0.571438	1	0.637078	0.545807	0.190824	0.426458	0.58466	0.336758	0.486621	0.410927	0.245873	0.317028
AT1G04810.1	26S proteasome regulatory complex, non-ATPase subcomplex, Rpn2/Psmd1 subunit	0.00229323	4.59669	0.773264	0.192459	0.168222	0.132072	0.131864	0.0415679	178.05	3	1	mpk3 DD	Col-0 KR	318910	401396	317206	285323	299041	240436	20736.2	4615.91	87552	115769	98433.2	136408	68750.8	94521	72076.7	59743.8	66598.6	43450.8	401396	0.794501	1	0.790257	0.710825	0.745003	0.598998	0.0516602	0.0114996	0.218119	0.288416	0.245227	0.339834	0.171279	0.235481	0.179565	0.14884
ATCG00180.1	RPOC1 - DNA-directed RNA polymerase family protein	0.00230056	31.276	0.615247	0.140537	0.0196715	0.27254	0.143138	0.0166993	45.38	1	1	mpk3 DD	Col-0 KR	11554.7	17048.2	5021.47	5727.07	13768.6	9812.92	7153.25	1224.17	2628.5	371.106	1442.52	1555.87	343.792	681.836	421.431	0	565.12	0	17048.2	0.67777	1	0.294546	0.335935	0.807628	0.5756	0.419591	0.0718067	0.154181	0.0217681	0.0846142	0.0912631	0.0201659	0.0399947	0.0247201	0
AT3G59770.1;AT3G59770.3	SAC9 - sacI homology domain-containing protein / WW domain-containing protein	0.00243433	4.20426	0.493499	0.139436	0.117381	0.339635	0.0629582	0.0523769	49.77	1	1	mpk3 DD	Col-0 KR	25383	30097.5	6346.53	10366.2	6877.93	10047.4	6676.81	2883.81	2533.78	5604.22	5308.52	2172.9	4376.45	4039.93	5225.98	4233.83	923.186	2397.85	30097.5	0.843359	1	0.210866	0.344422	0.228521	0.333827	0.221839	0.0958156	0.0841855	0.186202	0.176377	0.0721952	0.145409	0.134228	0.173635	0.140671
AT5G27380.1	GSH2, GSHB - glutathione synthetase 2	0.00334867	2.1774	0.741254	0.359513	0.34043	0.22734	0.0967367	0.159871	55.67	1	1	mpk3 DD	Col-0 KR	70482.5	79775	38990.5	40457	75034.9	50061.2	42317.8	32396.6	24955.2	20319.9	25640.7	26450.7	22946	18352.3	45878.1	27409.1	37405.1	10956.3	79775	0.883516	1	0.488756	0.507139	0.940581	0.62753	0.530464	0.4061	0.31282	0.254715	0.321413	0.331567	0.287634	0.230051	0.575094	0.34358
AT3G45600.1	TET3 - tetraspanin3	0.00335589	6.52017	0.654623	0.196011	0.1004	0.219786	0.233319	0.0787905	42.52	1	1	mpk3 DD	Col-0 KR	20490.7	16069.9	7924.06	9673.34	13067.1	13257.1	1396.17	2231.07	13435.7	242.036	3893.69	2899.79	842.65	347.308	1879.89	1255.51	4421.26	3596.95	20490.7	1	0.784251	0.386714	0.472084	0.637707	0.646981	0.0681364	0.108882	0.655696	0.011812	0.190022	0.141517	0.0411235	0.0169495	0.0917434	0.0612719
AT4G28470.1	RPN1B, ATRPN1B - 26S proteasome regulatory subunit S2 1B	0.0034404	2.62816	0.642414	0.431053	0.244435	0.285416	0.12007	0.094746	357.46	5	2	mpk3 DD	Col-0 KR	66743.7	66292.7	25998.4	34302.5	24895.3	39030.1	42272.4	24841.7	23279.6	20229.4	28724.1	33273.3	23359.7	19419.2	11961.4	17473.1	5901.7	19771.9	66743.7	1	0.993243	0.389526	0.513944	0.372998	0.584776	0.633354	0.372195	0.348791	0.30309	0.430363	0.498523	0.349991	0.290952	0.179213	0.261794
AT2G06210.1	ELF8, VIP6 - binding	0.00348214	22.7674	0.542108	0.0324935	0.0238107	0.259716	0.0230787	0.0280196	48.41	1	1	mpk3 DD	Col-0 KR	3635.37	5061.18	8948.66	7056.6	13736.7	6242.05	201.995	0	692.125	396.35	523.243	864.402	36.6605	1079.48	235.952	351.028	171.238	88.1184	13736.7	0.264647	0.368443	0.651443	0.513705	1	0.454408	0.0147048	0	0.0503852	0.0288534	0.038091	0.0629266	0.00266881	0.0785841	0.0171768	0.0255541
AT3G25070.1	RIN4 - RPM1 interacting protein 4	0.00379364	2.29148	0.848959	0.603979	0.370485	0.106652	0.253407	0.136688	40.1	1	1	mpk3 DD	Col-0 KR	95268	91425.7	79415.6	76018.7	102489	77438.4	65780.1	59182.6	77688.9	98513	22350.1	47894	38872.3	62323.6	38483.8	37589.3	30968.5	19587.1	102489	0.92954	0.89205	0.774866	0.741723	1	0.755574	0.641824	0.577451	0.758018	0.961202	0.218073	0.467306	0.379281	0.608098	0.37549	0.366762
AT1G31800.1	CYP97A3, LUT5 - cytochrome P450, family 97, subfamily A, polypeptide 3	0.00384079	2.41218	0.652577	0.306094	0.270534	0.255507	0.161494	0.0839991	64.13	1	1	mpk3 DD	Col-0 KR	13600.1	14804	9227.64	6800.37	5276.25	8256.17	3117.67	8467.69	2336.11	6459.62	3453.36	3354.05	5733.43	4031.32	2803.41	3917.72	2510.34	5033.67	14804	0.918677	1	0.62332	0.45936	0.356407	0.557698	0.210596	0.571986	0.157802	0.436342	0.233272	0.226564	0.387289	0.272313	0.189368	0.264639
AT1G12930.1	ARM repeat superfamily protein	0.00402436	18.0487	0.543154	0.0832144	0.0300937	0.302177	0.0410442	0.0229156	41.34	1	1	mpk3 DD	Col-0 KR	10481.6	8954.33	3378.06	3681.43	4190.12	3473.14	1337.41	494.39	1160.85	816.439	249.211	1175	459.132	338.747	262.837	685.007	0	146.855	10481.6	1	0.854293	0.322286	0.351229	0.39976	0.331357	0.127596	0.0471676	0.110751	0.0778928	0.0237761	0.112102	0.0438037	0.0323184	0.0250761	0.0653534
AT1G23180.1	ARM repeat superfamily protein	0.00420353	3.41389	0.651549	0.221007	0.190852	0.225883	0.0744898	0.0903344	57.13	1	1	mpk3 DD	Col-0 KR	303117	362988	165593	241770	172127	173433	34340.8	66777.1	77116	98926	107280	96897.4	84429.5	83767.3	84334.7	97368.1	7668.81	58094.6	362988	0.83506	1	0.456193	0.666054	0.474194	0.477791	0.0946059	0.183965	0.212448	0.272532	0.295545	0.266944	0.232596	0.230771	0.232334	0.26824
AT4G25940.1	ENTH/ANTH/VHS superfamily protein	0.00445848	2.00473	0.767292	0.544726	0.382741	0.157868	0.225457	0.0932998	59.57	1	1	mpk3 DD	Col-0 KR	118902	138564	182378	164602	216091	174291	204908	137204	112312	95621.6	67372.9	88842.3	85505	99626.4	87335.1	94813.7	85762.3	43198.2	216091	0.550242	0.64123	0.843988	0.761726	1	0.806567	0.948252	0.634936	0.519744	0.442507	0.311781	0.411135	0.395691	0.46104	0.40416	0.438768
AT5G52580.1;AT5G52580.2	RabGAP/TBC domain-containing protein	0.00651348	23.5687	0.679609	0.055302	0.0288352	0.317766	0.045066	0.0276527	98.94	1	1	mpk3 DD	Col-0 KR	17061	15896.1	49988.5	59045.6	46712	52064.2	917.352	6914.47	3421.56	1928.81	488.679	5921.17	414.688	1068.47	3919.08	1296.31	0	3517.01	59045.6	0.288947	0.269218	0.846608	1	0.791117	0.881763	0.0155363	0.117104	0.0579479	0.0326664	0.00827631	0.100281	0.00702319	0.0180957	0.0663738	0.0219544
AT5G49840.1	ATP-dependent Clp protease	0.00661584	52.6215	0.734632	0.040376	0.0139607	0.195299	0.0743453	0.0135028	93.93	1	1	mpk3 DD	Col-0 KR	22433.2	20314.8	24015.2	28976.2	20186.1	11795.7	918.942	0	481.644	5507.04	112.039	0	484.292	844.063	0	235.877	862.936	0	28976.2	0.774194	0.701083	0.82879	1	0.696643	0.407083	0.0317136	0	0.0166221	0.190054	0.00386658	0	0.0167134	0.0291295	0	0.00814035
AT4G11420.1	EIF3A, ATEIF3A-1, EIF3A-1, ATTIF3A1, TIF3A1 - eukaryotic translation initiation factor 3A	0.00675274	3.1354	0.488602	0.462619	0.155834	0.1313	0.299582	0.121189	142.12	3	3	mpk3 DD	Col-0 KR	60596.6	71881.3	45540.9	37926.6	73621.9	78646.6	49362.4	51679.2	71360	19000.8	31629.2	125601	17143	17302.8	2725.21	5028.39	38208.3	37029.8	125601	0.482453	0.572299	0.362584	0.30196	0.586156	0.626162	0.39301	0.411455	0.568148	0.151279	0.251823	1	0.136488	0.13776	0.0216973	0.0400346
AT4G02640.1	BZO2H1, ATBZIP10 - bZIP transcription factor family protein	0.00694731	3.69249	0.488733	0.255105	0.132359	0.29349	0.121592	0.0547774	41.2	1	1	mpk3 DD	Col-0 KR	9706.95	15162.5	55857.6	34564.7	24395	24110	17427.8	13450	18474.5	22781.5	3969.09	9394.49	3961.57	8077.44	11953.6	6545.61	9418.99	4402.19	55857.6	0.17378	0.271449	1	0.618801	0.436735	0.431633	0.312004	0.240791	0.330744	0.40785	0.0710573	0.168186	0.0709226	0.144608	0.214001	0.117184
AT3G19910.1	RING/U-box superfamily protein	0.0077059	2.19222	0.596232	0.355848	0.271976	0.255359	0.10165	0.0852677	75.54	1	1	mpk3 DD	Col-0 KR	33719.7	66132.7	107891	80897.6	38862.7	58465.1	49095.1	54069.9	37871.1	27692.1	28422.6	33206.3	18593.9	36145.6	40518.4	35646.7	24195.1	20963.3	107891	0.312534	0.612957	1	0.749807	0.360203	0.54189	0.455043	0.501152	0.351012	0.256667	0.263438	0.307776	0.172339	0.335019	0.375549	0.330395
AT1G47550.1;AT1G47560.1	SEC3A - exocyst complex component sec3A	0.00824855	16.3759	0.693956	0.0788796	0.0423767	0.222495	0.0574778	0.0328508	48.31	1	1	mpk3 DD	Col-0 KR	20472.2	17873.4	8204.62	11811.4	15451.7	11427.3	1157.77	1657.89	698.734	3336.32	2609.31	228.994	401.862	1099.49	491.285	1555.97	0	1656.64	20472.2	1	0.873059	0.400769	0.576949	0.754768	0.558189	0.0565532	0.0809827	0.0341309	0.162969	0.127456	0.0111856	0.0196297	0.0537067	0.0239977	0.0760041
AT1G47830.1	SNARE-like superfamily protein	0.0083574	3.68129	0.853167	0.273715	0.231758	0.154761	0.335922	0.228868	63.17	1	1	mpk3 DD	Col-0 KR	39271.4	45505.5	61056.4	61298.6	59423.3	47232.4	37646.6	48167	7214.82	2323.24	2991.19	2327.24	8123.33	3076.41	37244.4	5467.46	25955.7	5371.24	61298.6	0.640657	0.742357	0.996049	1	0.969407	0.770529	0.614151	0.785776	0.1177	0.0379004	0.048797	0.0379656	0.132521	0.0501873	0.607589	0.0891939
AT1G61690.1	phosphoinositide binding	0.00840068	2.35772	0.678191	0.466903	0.287647	0.221007	0.193309	0.0919902	157.52	2	2	mpk3 DD	Col-0 KR	22765.8	15632.5	33303.3	25231.7	42148.3	32426.1	24482.6	22722.6	27693.2	24412.7	10050.4	8713.64	8046.68	17938.2	13869.8	12817.3	7537.21	12533.9	42148.3	0.540136	0.370893	0.790145	0.598641	1	0.769333	0.580867	0.539109	0.65704	0.57921	0.238453	0.206738	0.190913	0.425597	0.329072	0.3041
AT1G73660.1	protein tyrosine kinase family protein	0.0102014	2.25566	0.749518	0.396231	0.332283	0.263515	0.19646	0.121834	44.54	1	1	mpk3 DD	Col-0 KR	7249.8	9417.57	18999.9	19567.6	17303.4	15459.3	14908.9	9279.3	6076.58	5569.63	4581.42	6104	6927.04	5517.27	9188.77	5502.85	8972.24	2903.7	19567.6	0.3705	0.481284	0.970987	1	0.88429	0.790047	0.761915	0.474217	0.310543	0.284635	0.234133	0.311944	0.354006	0.281959	0.469591	0.281222
AT1G01510.1	AN - NAD(P)-binding Rossmann-fold superfamily protein	0.0105642	2.47345	0.640844	0.357737	0.259089	0.211628	0.124384	0.142155	122.52	2	2	mpk3 DD	Col-0 KR	18276.2	25181.3	16950.6	11325.3	14277.5	10812.9	11006.3	11704.6	9373.58	11722.2	5319.87	4923.32	6590.6	8330.85	8395.55	11152.8	1696.26	2979.25	25181.3	0.725783	1	0.673142	0.449748	0.566987	0.429402	0.437081	0.464812	0.372243	0.46551	0.211262	0.195515	0.261726	0.330834	0.333404	0.442898
AT1G02920.1	ATGSTF7, GST11, ATGSTF8, GSTF7, ATGST11 - glutathione S-transferase 7	0.011666	2.304	0.642305	0.295406	0.278778	0.326625	0.0828901	0.0442251	52.63	1	1	mpk3 DD	Col-0 KR	34686.9	28841.4	82767.3	76672.1	119408	117801	35944.7	25427.5	52733.7	36608.3	34909.7	26018.4	39102	38675.5	29073	25825.6	32293.8	34759.3	119408	0.290492	0.241538	0.693149	0.642104	1	0.986546	0.301025	0.212947	0.441627	0.306582	0.292357	0.217895	0.327467	0.323895	0.243477	0.216281
AT5G27970.1;AT5G27970.2	ARM repeat superfamily protein	0.0117037	19.5743	0.772632	0.0780562	0.0394716	0.180167	0.105107	0.0431504	70.79	1	1	mpk3 DD	Col-0 KR	36234.6	36814	24265.3	25968.5	26884.9	20494.7	3028.09	10480.9	908.932	0	1948.53	874.975	709.157	644.582	4638.2	1392.83	553.991	779.89	36814	0.984261	1	0.659132	0.705399	0.730289	0.556709	0.0822537	0.284697	0.0246899	0	0.052929	0.0237674	0.0192633	0.0175092	0.12599	0.0378343
AT5G24710.1	Transducin/WD40 repeat-like superfamily protein	0.0128619	2.7732	0.702407	0.339246	0.253284	0.282781	0.0984067	0.129719	50.32	1	1	mpk3 DD	Col-0 KR	35110.1	27405	24329.4	28751.4	5801.88	26571.8	14934.5	5970.85	14443.4	9751.25	13871.2	12494.7	17284.4	5945.06	10689.6	7419.78	4874.09	7144.1	35110.1	1	0.780545	0.692945	0.818893	0.165248	0.756812	0.425361	0.170061	0.411375	0.277733	0.395077	0.355871	0.492292	0.169326	0.304458	0.211329
AT1G78300.1	GRF2, 14-3-3OMEGA, GF14 OMEGA - general regulatory factor 2	0.0130042	23.9414	0.539471	0.0242183	0.022533	0.317334	0.0266715	0.0277439	328.85	6	1	mpk3 DD	Col-0 KR	23603.6	26062	7349.52	6292.01	36654.1	18681.7	243.051	0	0	2112.82	2020.07	950.264	0	2079.29	0	804.199	2072.06	0	36654.1	0.643956	0.711026	0.20051	0.171659	1	0.509676	0.00663093	0	0	0.057642	0.0551118	0.0259252	0	0.0567274	0	0.0219402
AT5G13030.1	unknown protein	0.0137032	2.95659	0.544887	0.226962	0.184296	0.263678	0.127131	0.118236	97.21	1	1	mpk3 DD	Col-0 KR	49562.1	72035.4	32814	34344.5	18219.2	28531.9	3657.18	10085.8	15326.4	29446	16416.3	23164.1	5518.07	23340.1	9573.67	24256.7	5241.44	11725	72035.4	0.688024	1	0.455526	0.476772	0.25292	0.396081	0.0507693	0.140012	0.212762	0.408771	0.227892	0.321565	0.0766022	0.324009	0.132902	0.336733
AT5G67030.1;AT5G67030.2	ABA1, LOS6, NPQ2, ATABA1, ZEP, IBS3, ATZEP - zeaxanthin epoxidase (ZEP) (ABA1)	0.0143619	2.19045	0.55158	0.313485	0.251812	0.299389	0.105076	0.054339	166.44	3	3	mpk3 DD	Col-0 KR	39191.7	45237.2	17823.1	15375.2	15156.1	16928.1	10722.6	8340.89	13093	13756.1	21469.6	17704.8	15848.1	8459.73	10329.3	11007.4	11839.9	10863.2	45237.2	0.86636	1	0.393993	0.339881	0.335037	0.374209	0.23703	0.184381	0.28943	0.304089	0.474601	0.391376	0.350333	0.187009	0.228336	0.243325
AT3G48860.2;AT3G48860.1	unknown protein	0.014817	3.61513	0.638094	0.459012	0.176507	0.245629	0.327851	0.226472	90.24	2	2	mpk3 DD	Col-0 KR	9952.58	11222.8	20979.3	24443.9	10927.5	16059	21758	18840.9	10963.8	2964.09	2081.86	10711.6	3986.98	897.017	163.284	766.517	5233.69	14839.6	24443.9	0.40716	0.459122	0.858263	1	0.447045	0.656973	0.89012	0.770783	0.448527	0.121261	0.0851689	0.438212	0.163107	0.036697	0.00667993	0.0313582
AT4G33510.1	DHS2 - 3-deoxy-d-arabino-heptulosonate 7-phosphate synthase	0.0151902	3.78569	0.752338	0.204058	0.198732	0.220096	0.207403	0.117106	184	3	1	mpk3 DD	Col-0 KR	55796	50677.7	25182.2	37598.5	37674.4	58886.5	568.787	1633.06	10165.6	11598.7	13746.4	34385.1	9038.84	21739.6	11015	16346.1	10714.2	1362.15	58886.5	0.947519	0.860599	0.427639	0.638492	0.639781	1	0.00965905	0.0277323	0.17263	0.196968	0.233439	0.583922	0.153496	0.369178	0.187056	0.277587
AT5G38600.1	Proline-rich spliceosome-associated (PSP) family protein / zinc knuckle (CCHC-type) family protein	0.0157386	2.31854	0.861801	0.625057	0.371699	0.133203	0.0997229	0.210976	40.95	1	1	mpk3 DD	Col-0 KR	110855	113992	87395.8	118137	78710.7	101775	75660.1	80676.1	60383.3	85944.9	82232	58159.5	74803	56516.1	29521.7	38385.6	4943.39	59299.6	118137	0.938353	0.964913	0.739782	1	0.666264	0.861495	0.640442	0.682901	0.511128	0.7275	0.696071	0.492304	0.633187	0.478393	0.249893	0.324924
AT1G52320.2;AT1G52320.1	unknown protein	0.0173452	2.16811	0.780159	0.457806	0.359834	0.166818	0.222491	0.144318	101.76	2	2	mpk3 DD	Col-0 KR	75241.2	80388.6	50372.3	50756.8	67423.5	52112.8	46640.4	65859	16367	39193.2	29354.7	23399.8	25794.1	29178.8	40142.9	36047.3	7649.49	34746.6	80388.6	0.935969	1	0.62661	0.631394	0.83872	0.648261	0.580187	0.819258	0.203598	0.487547	0.36516	0.291084	0.320868	0.362972	0.49936	0.448413
AT4G08520.1	SNARE-like superfamily protein	0.0176297	2.57765	0.751834	0.435623	0.291674	0.210182	0.308818	0.131203	44.02	1	1	mpk3 DD	Col-0 KR	131630	121869	124008	124085	48976.6	109381	51763.5	38616.3	146297	16299.5	51230.3	78176	78242.2	21959.4	42013	35299.7	45164.3	33348.7	146297	0.899739	0.833019	0.84764	0.848168	0.334774	0.747662	0.353823	0.263957	1	0.111413	0.350179	0.534363	0.534816	0.150101	0.287175	0.241287
AT4G17230.1	SCL13 - SCARECROW-like 13	0.0201469	8.41888	0.684428	0.0864514	0.0812968	0.253933	0.0548997	0.0434294	64.64	1	1	mpk3 DD	Col-0 KR	1849.18	2619.48	5313.84	3029.01	4202	4808.14	577.776	0	477.215	579.819	273.447	848.076	717.316	318.979	698.286	429.983	268.025	159.401	5313.84	0.347994	0.492954	1	0.570023	0.790766	0.904833	0.10873	0	0.0898061	0.109115	0.0514594	0.159598	0.13499	0.060028	0.131409	0.0809176
AT4G04320.2;AT4G04320.1	malonyl-CoA decarboxylase family protein	0.0214748	12.3265	0.809511	0.0695561	0.0656723	0.147179	0.0490144	0.0315624	44.02	1	1	mpk3 DD	Col-0 KR	31971.7	32259.7	38456.7	37804.1	48665.5	47214	0	2816.63	2391.56	4010.73	3820.19	7270.8	1884.07	3035.05	2295.89	1914.2	5700.85	4345.79	48665.5	0.656968	0.662886	0.790225	0.776815	1	0.970174	0	0.0578773	0.0491429	0.0824142	0.078499	0.149404	0.0387147	0.0623654	0.047177	0.0393338
AT4G27640.1	ARM repeat superfamily protein	0.0243598	7.95765	0.785051	0.116113	0.0986537	0.138123	0.0347962	0.0781001	102.89	2	2	mpk3 DD	Col-0 KR	55296.1	76428.2	66877.6	51956.2	47740.9	61701.2	9323.6	12208	4586.48	7156.96	9636.37	10334.3	631.418	13946.9	8017.97	12687.1	1.97999	9954.22	76428.2	0.723504	1	0.875039	0.679805	0.62465	0.80731	0.121992	0.159731	0.0600103	0.0936429	0.126084	0.135216	0.00826159	0.182483	0.104909	0.166
AT3G14010.1;AT3G14010.4	CID4 - CTC-interacting domain 4	0.0246958	6.36483	0.589646	0.159414	0.0926413	0.314738	0.241104	0.158962	41.88	1	1	mpk3 DD	Col-0 KR	897.594	883.046	1666.11	1433.37	2918.01	3072.7	1142.72	1695.04	0	25.8417	11.5773	63.8143	7.22039	1218.02	9.11635	0	440.758	32.8352	3072.7	0.292119	0.287384	0.54223	0.466487	0.949657	1	0.371894	0.551645	0	0.00841009	0.00376778	0.0207681	0.00234985	0.396402	0.00296688	0
AT3G04260.1	PTAC3 - plastid transcriptionally active 3	0.0280948	19.8709	0.79671	0.0635172	0.0400943	0.187651	0.0433929	0.0337263	43.11	1	1	mpk3 DD	Col-0 KR	14708.7	14399.2	22021.7	21860.4	25730.8	24279	2381.17	2744.2	2011.31	482.954	0	2186.47	488.624	0	1312.4	1742.02	2232.43	414.472	25730.8	0.571639	0.559608	0.855851	0.849581	1	0.943578	0.0925414	0.10665	0.0781674	0.0187695	0	0.0849748	0.0189898	0	0.0510049	0.0677019
AT1G32500.1	ATNAP6, NAP6 - non-intrinsic ABC protein 6	0.0282473	2.40765	0.637175	0.313432	0.264646	0.252333	0.14525	0.193802	42.5	1	1	mpk3 DD	Col-0 KR	5034.22	5975.79	7557.83	7509.21	12080.6	13516.5	3856.63	2224.55	5067.49	6785.97	1818.52	5665.78	6761.72	710.611	1419.25	1619.55	5831.53	5119.84	13516.5	0.37245	0.442111	0.559157	0.55556	0.893771	1	0.285328	0.164581	0.374912	0.502052	0.134541	0.419176	0.500257	0.0525737	0.105002	0.119821
AT3G25580.1	Thioredoxin superfamily protein	0.0346309	10.1474	0.45184	0.0568957	0.0445276	0.318201	0.0793614	0.0356678	64.51	1	1	mpk3 DD	Col-0 KR	32806.6	20115.8	14535.3	4222.31	10094	7166.01	2501.73	6840.81	0	1023.35	833.435	0	1308.8	3614.8	1198.9	24.4641	1361.42	1256.42	32806.6	1	0.613164	0.443059	0.128703	0.307683	0.218432	0.0762568	0.208519	0	0.0311935	0.0254045	0	0.0398943	0.110185	0.0365445	0.000745705
AT2G22795.1	unknown protein	0.0355695	4.93666	0.41998	0.411605	0.0850738	0.25919	0.47573	0.190004	47.38	1	1	mpk3 DD	Col-0 KR	5227.12	5411.01	1122.57	1212.88	8098.3	6009.42	10747	10536.2	4600.09	0	0	657.918	0	0	0	0	417.226	5068.53	10747	0.486377	0.503488	0.104454	0.112857	0.753537	0.55917	1	0.980382	0.428032	0	0	0.0612185	0	0	0	0
AT2G35110.1	GRL, NAP1, NAPP - transcription activators	0.0366993	11.4587	0.696266	0.0880123	0.060763	0.264677	0.0819902	0.0627796	62.63	1	1	mpk3 DD	Col-0 KR	15671.7	13350.6	6770.31	8694.19	6308.29	14674.9	2594.88	1.19609	3267.85	1204.64	406.299	800.944	265.576	0	959.76	186.38	2124.37	2177.47	15671.7	1	0.85189	0.432009	0.554771	0.402528	0.936396	0.165578	7.63216e-05	0.208519	0.0768673	0.0259257	0.0511077	0.0169462	0	0.0612416	0.0118928
AT5G23680.1	Sterile alpha motif (SAM) domain-containing protein	0.0392078	10.0243	0.686648	0.146653	0.0684985	0.242297	0.156131	0.0604098	40.85	1	1	mpk3 DD	Col-0 KR	12093.3	12466.4	29598.7	26772.9	20544.9	20467	5367.18	8380.84	10934	251.31	29.0785	1081.95	1537.19	0	4091	0	2962.96	3573.65	29598.7	0.408576	0.421181	1	0.904531	0.694116	0.691484	0.181332	0.283149	0.369409	0.00849058	0.000982426	0.0365539	0.0519343	0	0.138216	0
AT5G13310.1	unknown protein	0.044647	2.43415	0.705968	0.360357	0.290027	0.145124	0.255845	0.239079	42.59	1	1	mpk3 DD	Col-0 KR	13362.3	13313	20337.9	13439.7	12455.6	13238.9	9970.46	4337.83	14512.1	10835.5	1135.4	3182.16	1915.62	13739.7	8211.93	3046.35	932.022	7545.56	20337.9	0.657015	0.654592	1	0.660821	0.612432	0.650949	0.490241	0.213288	0.713549	0.532774	0.0558268	0.156465	0.09419	0.67557	0.403775	0.149787
AT1G64090.2	RTNLB3 - Reticulan like protein B3	0.0486362	3.49402	0.518541	0.305132	0.148408	0.101692	0.344516	0.136035	50.45	1	1	mpk3 DD	Col-0 KR	35054.6	38471.3	29084.6	22289.1	39748	34622	10805.4	9010.38	16447.4	64048.1	10906.1	6041.43	12909.7	9558.73	24580.1	54.746	2709.94	7218.31	64048.1	0.547316	0.600662	0.454105	0.348006	0.620596	0.540562	0.168708	0.140681	0.256798	1	0.170279	0.0943264	0.201562	0.149243	0.383776	0.000854763
AT4G34740.1	ATASE2, CIA1, ATPURF2, ASE2 - GLN phosphoribosyl pyrophosphate amidotransferase 2	0.0492771	2.82066	0.472872	0.193553	0.167646	0.307892	0.142111	0.0977449	49.33	1	1	mpk3 DD	Col-0 KR	6719.26	5836.14	3550.35	2057.17	14918.3	9245.42	1026.54	1025.11	1121.47	3585.94	4803.9	5761.92	1285.33	2298.52	4387.98	4112.04	2090.92	831.149	14918.3	0.450404	0.391207	0.237986	0.137896	1	0.619737	0.0688104	0.068715	0.0751743	0.240372	0.322014	0.386231	0.0861578	0.154074	0.294134	0.275637
AT2G47610.1	Ribosomal protein L7Ae/L30e/S12e/Gadd45 family protein	0.0496352	4.23393	0.311504	0.265769	0.0735734	0.131156	0.430192	0.154899	44.53	1	1	mpk3 DD	Col-0 KR	4152.26	4138.23	5374.05	7625.9	11507.3	6882.84	12544.4	21230.6	36.5027	0	1.95059	41.2071	43.3433	16.6051	286.66	248.077	8264.71	512.662	21230.6	0.195579	0.194918	0.253127	0.359193	0.542015	0.324194	0.590863	1	0.00171934	0	9.18761e-05	0.00194093	0.00204155	0.000782132	0.0135022	0.0116849
AT1G79730.1	ELF7 - hydroxyproline-rich glycoprotein family protein	0	Infinity	0.731009	0	0	0.230937	0	0	40.92	1	1	mpk3 DD	Col-0 DD	15861	14300	29984.2	26069.7	31445.9	20262.6	0	0	0	0	0	0	0	0	0	0	0	0	31445.9	0.504389	0.454749	0.953519	0.829034	1	0.644362	0	0	0	0	0	0	0	0	0	0
AT5G52200.2	phosphoprotein phosphatase inhibitors	0	Infinity	0.608765	0	0	0.317496	0	0	83.85	1	1	mpk3 DD	Col-0 DD	1534.45	2898.55	6128.95	6499.91	2253.65	4426.02	0	0	0	0	0	0	0	0	0	0	0	0	6499.91	0.236072	0.445936	0.942927	1	0.346721	0.680935	0	0	0	0	0	0	0	0	0	0
AT1G10200.1	WLIM1 - GATA type zinc finger transcription factor family protein	0	Infinity	0.608635	0	0	0.279075	0	0	42.42	1	1	mpk3 DD	Col-0 DD	4875.01	6397.37	10021.4	13108.6	18497.9	14650.4	0	0	0	0	0	0	0	0	0	0	0	0	18497.9	0.263545	0.345844	0.541758	0.708655	1	0.792007	0	0	0	0	0	0	0	0	0	0
AT3G55280.1	RPL23AB - ribosomal protein L23AB	3.17524e-14	53.6112	0.66598	0.0124224	0.0144753	0.244554	0.00208395	0.00186488	591.86	8	8	mpk3 DD	Col-0 DD	3.22777e+06	3.11436e+06	7.81639e+06	6.62078e+06	5.99016e+06	4.46389e+06	94029.2	79668.6	88637.1	124674	107290	88291.1	122139	115902	112743	108746	131234	88101.8	7.81639e+06	0.412949	0.398439	1	0.847038	0.766359	0.571094	0.0120298	0.0101925	0.0113399	0.0159503	0.0137262	0.0112956	0.015626	0.0148281	0.0144239	0.0139126
AT3G60750.2	Transketolase	1.29371e-11	12.7414	0.715239	0.0561349	0.0575156	0.179668	0.0152889	0.0136438	945.98	14	2	mpk3 DD	Col-0 DD	499522	645082	407539	479481	292758	443946	29039.8	28781.3	49490.4	27552.8	47471.3	34934.1	35394	30127.8	27856.8	35465.4	41583.5	52186.1	645082	0.774353	1	0.631763	0.743286	0.453831	0.6882	0.0450172	0.0446165	0.0767194	0.0427121	0.0735895	0.0541545	0.0548674	0.0467038	0.0431833	0.0549781
AT3G13300.2;AT3G13300.1	VCS - Transducin/WD40 repeat-like superfamily protein	1.40434e-11	12.061	0.803749	0.0666403	0.0756161	0.164961	0.020089	0.0144739	715.7	10	9	mpk3 DD	Col-0 DD	673633	665006	442636	423699	569777	473840	51685.4	60553.3	35970.9	58026.1	28691.1	34419.8	45086.8	53917.3	65334	56728.5	46833.7	37724.8	673633	1	0.987194	0.657088	0.628975	0.845827	0.70341	0.0767263	0.0898906	0.0533983	0.086139	0.0425915	0.0510958	0.0669308	0.0800395	0.0969876	0.0842127
AT4G16130.1	ARA1, ISA1, ATISA1 - arabinose kinase	2.39905e-11	17.3623	0.891045	0.0513206	0.0562863	0.103843	0.0172048	0.017345	63.1	1	1	mpk3 DD	Col-0 DD	117494	116406	107995	88933.4	91204.4	106123	3046.91	7981.91	5126.84	8614.45	5615.34	5793.79	3985.51	8119.04	4626.9	6519.52	7093.91	9335.03	117494	1	0.990738	0.919154	0.756917	0.776246	0.903217	0.0259324	0.0679345	0.0436348	0.073318	0.0477924	0.0493113	0.0339209	0.0691016	0.0393798	0.055488
AT5G10450.1	GRF6, AFT1, 14-3-3lambda - G-box regulating factor 6	2.7962e-11	13.2813	0.816156	0.0614517	0.0682851	0.117219	0.0206501	0.016957	515.98	8	3	mpk3 DD	Col-0 DD	845105	844278	836272	694200	1.00161e+06	683368	51845.1	58011.3	32145.6	56774.5	82089.6	88439	50931.3	70115.8	62604.3	86783.1	50503.5	89433.9	1.00161e+06	0.843744	0.842918	0.834925	0.693082	1	0.682268	0.0517616	0.0579179	0.0320938	0.0566831	0.0819574	0.0882965	0.0508493	0.0700028	0.0625035	0.0866433
AT2G31660.1	SAD2, URM9 - ARM repeat superfamily protein	4.62673e-11	4.43261	0.823028	0.185676	0.18772	0.0981395	0.0309464	0.0337555	243.4	3	3	mpk3 DD	Col-0 DD	418031	501786	386710	413199	354331	403849	99853.5	71144.5	78337	111453	104161	94068.2	91649.2	89774.6	101847	120217	93414.5	68268.5	501786	0.833086	1	0.770666	0.823456	0.706138	0.804823	0.198996	0.141782	0.156116	0.222111	0.207581	0.187467	0.182646	0.17891	0.202969	0.239577
AT1G74970.1	RPS9, TWN3 - ribosomal protein S9	5.12339e-11	4.67079	0.803701	0.17207	0.177293	0.13005	0.0373182	0.0171492	616.6	7	7	mpk3 DD	Col-0 DD	1.22086e+07	1.23684e+07	1.85117e+07	1.62999e+07	1.53406e+07	1.45379e+07	4.16303e+06	3.42658e+06	3.73023e+06	2.73558e+06	2.5959e+06	2.46045e+06	3.41412e+06	2.69142e+06	3.2138e+06	3.3796e+06	3.37099e+06	3.62196e+06	1.85117e+07	0.659511	0.668138	1	0.88052	0.8287	0.785337	0.224887	0.185104	0.201507	0.147776	0.14023	0.132913	0.184431	0.145391	0.17361	0.182566
AT3G60860.1	SEC7-like guanine nucleotide exchange family protein	9.35541e-10	31.617	0.784855	0.0248239	0.0377663	0.159025	0.012439	0.02465	53.84	1	1	mpk3 DD	Col-0 DD	55966.1	57714.3	43128	38696.1	39243.6	37036.2	1403.89	2867.52	992.999	1019.48	1169.55	1142.71	4130.88	1174.78	1886.54	3799.06	966.077	1120.6	57714.3	0.969709	1	0.747267	0.670476	0.679962	0.641716	0.0243248	0.0496847	0.0172054	0.0176643	0.0202645	0.0197994	0.0715745	0.020355	0.0326875	0.0658252
AT1G56070.1;AT3G12915.1	LOS1 - Ribosomal protein S5/Elongation factor G/III/V family protein	3.09904e-09	2.05518	0.839986	0.408716	0.416762	0.0970493	0.0543239	0.0204618	729.36	12	12	mpk3 DD	Col-0 DD	2.25388e+06	2.45691e+06	2.06655e+06	2.01841e+06	2.25881e+06	2.73634e+06	1.00361e+06	967676	1.08631e+06	1.051e+06	1.33572e+06	1.266e+06	1.20847e+06	1.20511e+06	1.11351e+06	1.09777e+06	1.07477e+06	1.14277e+06	2.73634e+06	0.823686	0.897882	0.755226	0.737632	0.825488	1	0.36677	0.353639	0.396993	0.38409	0.488142	0.462661	0.441637	0.440411	0.406936	0.401181
AT3G12930.1	Lojap-related protein	1.64485e-08	2.7195	0.758093	0.278762	0.353155	0.148325	0.0406868	0.0352019	111.04	2	2	mpk3 DD	Col-0 DD	369670	394113	520564	394488	428198	593771	133097	154912	160548	156732	189475	198362	209530	213888	185460	247390	202596	199295	593771	0.62258	0.663745	0.876707	0.664377	0.721149	1	0.224155	0.260895	0.270386	0.263961	0.319105	0.334072	0.352879	0.360219	0.312342	0.416642
AT5G25780.1	EIF3B-2, EIF3B, ATEIF3B-2 - eukaryotic translation initiation factor 3B-2	2.29541e-08	2.57048	0.846969	0.329499	0.332431	0.0908553	0.0611711	0.0635447	850.06	13	2	mpk3 DD	Col-0 DD	95960.9	87724.8	112494	99438.4	92822.4	83234	34715.7	47560.6	43656.3	31132.1	34041.6	31294	30063.5	36692.1	34745.6	31755.4	49372.4	41750.7	112494	0.85303	0.779816	1	0.883942	0.82513	0.739896	0.3086	0.422783	0.388076	0.276744	0.302608	0.278183	0.267245	0.326168	0.308866	0.282285
AT3G20810.3;AT3G20810.1;AT3G20810.2	JMJD5 - 2-oxoglutarate (2OG) and Fe(II)-dependent oxygenase superfamily protein	4.77042e-08	6.42627	0.723434	0.112574	0.117033	0.153286	0.0440076	0.03086	48.21	1	1	mpk3 DD	Col-0 DD	39514.1	40089.1	47755.9	34275.4	60210.6	39505	3082.91	3956.63	7136.21	8634.71	8354.98	9503.59	9441.67	7940.64	8305.05	5357.55	4567.34	6667.56	60210.6	0.656265	0.665816	0.793149	0.569258	1	0.656115	0.0512022	0.0657133	0.118521	0.143409	0.138763	0.157839	0.156811	0.131881	0.137934	0.0889803
AT3G59020.1	ARM repeat superfamily protein	6.42911e-08	4.09602	0.847933	0.207014	0.2147	0.147274	0.0661088	0.0457913	429.91	7	7	mpk3 DD	Col-0 DD	379057	370209	300730	227038	341646	309811	60121.1	52729.6	73283.4	66920.8	116955	100811	88653.1	86367.6	87663.3	81795.3	96504.2	47317.6	379057	1	0.976658	0.793363	0.598954	0.901304	0.817321	0.158607	0.139107	0.193331	0.176545	0.308543	0.265951	0.233878	0.227849	0.231267	0.215786
AT5G58220.1	TTL - transthyretin-like protein	1.64007e-07	2.54986	0.87368	0.342638	0.380101	0.0777011	0.0747402	0.0779542	233.85	3	1	mpk3 DD	Col-0 DD	200036	212329	227831	195724	248333	217530	72595.1	72556.7	104657	80423.4	68315.8	111983	127114	86169.2	98737.4	93192.2	67666.8	93470.7	248333	0.805512	0.855016	0.91744	0.788151	1	0.875962	0.292329	0.292175	0.421438	0.323853	0.275097	0.450938	0.511871	0.34699	0.397601	0.375271
AT1G43700.1	VIP1, SUE3 - VIRE2-interacting protein 1	1.82826e-07	3.57367	0.7855	0.219802	0.234211	0.17052	0.0492515	0.0702283	288.35	5	3	mpk3 DD	Col-0 DD	455915	436208	697863	673670	445300	580073	201427	157334	177872	151740	125578	106400	114931	143743	136064	135963	234664	215318	697863	0.653302	0.625062	1	0.965334	0.638091	0.831213	0.288634	0.225452	0.254881	0.217435	0.179947	0.152466	0.16469	0.205976	0.194972	0.194828
AT1G35160.1	GRF4, 14-3-3PHI, GF14 PHI - GF14 protein phi chain	1.97214e-07	6.1832	0.84202	0.136179	0.198662	0.116535	0.0458178	0.0876467	465.04	7	1	mpk3 DD	Col-0 DD	158001	142593	126894	115833	110361	144556	11165.4	28865.7	27316.6	14365.5	21871.4	25513.1	25605.6	17655.1	22921.6	24632.5	51592	45924.9	158001	1	0.902485	0.803124	0.733118	0.698483	0.914907	0.070667	0.182694	0.172889	0.0909208	0.138426	0.161475	0.16206	0.111741	0.145073	0.155901
AT3G47700.1	MAG2 - RINT-1 / TIP-1 family	2.00608e-07	3.61099	0.737492	0.204235	0.247505	0.215357	0.0373154	0.0375366	45.18	1	1	mpk3 DD	Col-0 DD	33216	34706.5	15371.3	22625.7	20774.9	26880	8294.34	4807.41	8345.05	7316.07	6799.7	6967.16	9115.34	8673.26	6325.71	7952.74	9879.47	9593.6	34706.5	0.957054	1	0.442894	0.651916	0.598589	0.774496	0.238985	0.138516	0.240446	0.210798	0.19592	0.200745	0.262641	0.249903	0.182263	0.229142
AT5G62690.1	TUB2 - tubulin beta chain 2	2.13107e-07	2.24343	0.881604	0.392971	0.398049	0.0849784	0.0680814	0.0728681	1505.88	22	1	mpk3 DD	Col-0 DD	3.66521e+06	3.03721e+06	3.44217e+06	3.26945e+06	2.77045e+06	3.20306e+06	1.23714e+06	1.06703e+06	1.46425e+06	1.48713e+06	1.69844e+06	1.68793e+06	1.48276e+06	1.8376e+06	1.21672e+06	1.53885e+06	1.58253e+06	1.09512e+06	3.66521e+06	1	0.82866	0.939147	0.892025	0.755878	0.873911	0.337536	0.291124	0.399499	0.405743	0.463397	0.460528	0.404551	0.501364	0.331964	0.419854
AT4G13350.1	NIG - NSP (nuclear shuttle protein)-interacting GTPase	2.56435e-07	26.95	0.701375	0.026025	0.0497997	0.207727	0.00966733	0.032734	45.03	1	1	mpk3 DD	Col-0 DD	23610.2	20623.7	39623.2	30650.9	44418.8	27998.6	824.74	820.122	1386.59	1850.91	771.898	1281.74	2824.88	282.747	4387.21	1017.54	2020.54	2739.33	44418.8	0.531537	0.464302	0.892037	0.690043	1	0.630333	0.0185674	0.0184634	0.0312162	0.0416697	0.0173777	0.0288558	0.0635966	0.00636548	0.0987694	0.0229079
AT5G18420.2;AT5G18420.1;AT5G18420.3	unknown protein	3.11377e-07	46.094	0.481996	0.0104568	0.0187933	0.327131	0.0122974	0.00922046	40.91	1	1	mpk3 DD	Col-0 DD	38240.6	30054	11280.9	8255.07	10728.7	12031.9	83.202	466.972	141.374	93.6187	302.682	1311.4	1076.49	414.4	1210.36	600.661	340.656	669.448	38240.6	1	0.785917	0.294997	0.215872	0.280557	0.314636	0.00217575	0.0122114	0.00369696	0.00244815	0.00791518	0.0342935	0.0281505	0.0108366	0.0316511	0.0157074
AT1G60780.1;AT1G10730.1	HAP13 - Clathrin adaptor complexes medium subunit family protein	3.41757e-07	2.68381	0.859162	0.320128	0.33151	0.114806	0.0832307	0.0556002	353.03	5	5	mpk3 DD	Col-0 DD	769655	800005	737353	603264	597223	616504	172499	190070	291462	240925	298958	342709	201758	284363	303625	299467	216038	286005	800005	0.962063	1	0.921685	0.754075	0.746525	0.770625	0.215623	0.237586	0.364325	0.301154	0.373696	0.428384	0.252196	0.355452	0.379529	0.374331
AT2G33800.1	Ribosomal protein S5 family protein	3.70582e-07	2.61034	0.760163	0.291212	0.375937	0.163719	0.0428921	0.0620495	393.14	5	5	mpk3 DD	Col-0 DD	563455	428086	815210	566530	708294	636582	256361	300049	219482	225377	215319	207810	309518	246484	287004	286745	398109	310945	815210	0.691177	0.525123	1	0.694949	0.868848	0.780881	0.314472	0.368063	0.269233	0.276465	0.264126	0.254915	0.379679	0.302356	0.352061	0.351743
AT3G52860.1	unknown protein; Has 86 Blast hits to 86 proteins in 36 species: Archae - 0; Bacteria - 2; Metazoa - 41; Fungi - 13; Plants - 26; Viruses - 0; Other Eukaryotes - 4 (source: NCBI BLink).	3.76757e-07	9.47643	0.823758	0.086927	0.0885675	0.134406	0.0386313	0.0497265	53.86	1	1	mpk3 DD	Col-0 DD	14194.1	12626	14829.5	9910.63	10899.9	10835.6	1013.83	2039.43	1290.91	1098.9	465.684	1825.78	1241.99	1357.93	1801.97	451.733	2421.91	604.953	14829.5	0.957148	0.85141	1	0.668303	0.73501	0.730677	0.0683653	0.137525	0.0870502	0.074102	0.0314025	0.123117	0.0837512	0.0915694	0.121512	0.0304617
AT2G32980.1	unknown protein; Has 158 Blast hits to 154 proteins in 73 species: Archae - 0; Bacteria - 61; Metazoa - 0; Fungi - 0; Plants - 55; Viruses - 28; Other Eukaryotes - 14 (source: NCBI BLink).	5.41099e-07	12.7652	0.681562	0.0533921	0.0559593	0.216373	0.0324128	0.0277554	296.33	4	4	mpk3 DD	Col-0 DD	109532	99619.8	180276	163179	99390.6	85218.3	5228.48	16076	8831.46	17473.4	3328.55	6814.03	14692.4	4888.23	10958.3	12828	14243.7	2918.05	180276	0.607581	0.552596	1	0.905163	0.551324	0.47271	0.0290026	0.0891741	0.0489885	0.0969258	0.0184636	0.0377977	0.0814996	0.0271153	0.0607864	0.0711574
AT3G12010.1	unknown protein	6.24652e-07	9.16821	0.724451	0.0790177	0.115153	0.170959	0.0489287	0.0613578	40.1	1	1	mpk3 DD	Col-0 DD	99317.2	86964.6	58934.4	61447.5	60341.8	64697.7	3746.48	6071.08	4094.67	5775.24	16068.5	11330.9	6796.1	12195.5	20857.9	16146	6079.73	6544.69	99317.2	1	0.875624	0.593395	0.618699	0.607566	0.651424	0.0377224	0.0611282	0.0412282	0.0581495	0.16179	0.114088	0.0684282	0.122793	0.210013	0.16257
AT5G07350.1	Tudor1, AtTudor1, TSN1 - TUDOR-SN protein 1	6.66431e-07	10.8147	0.669575	0.0619133	0.0857895	0.282182	0.0351809	0.0339066	154.73	3	1	mpk3 DD	Col-0 DD	29157.3	22635	67758.6	67808.7	46403	38655.4	1563.49	2792.19	8416.05	4823.95	3078.48	4515.4	8039.15	6708.94	4570.12	8478.4	2601.51	4505.51	67808.7	0.429994	0.333807	0.999261	1	0.684322	0.570065	0.0230573	0.0411775	0.124115	0.0711405	0.0453995	0.0665902	0.118556	0.0989392	0.0673973	0.125034
AT1G33265.1	Transmembrane proteins 14C	6.95671e-07	1011.44	0.674194	0.000666569	0.00086976	0.366204	0.00163275	0.00147692	40.37	1	1	mpk3 DD	Col-0 DD	6467.28	4133.07	21635.8	21367	25381.9	23689	101.513	0	0	0	0	0	0	90.4985	41.9585	0	0	0	25381.9	0.254799	0.162835	0.85241	0.84182	1	0.933303	0.00399942	0	0	0	0	0	0	0.00356547	0.00165309	0
ATCG00420.1	NDHJ - NADH dehydrogenase subunit J	1.16485e-06	13.3433	0.75011	0.0562162	0.0668525	0.202639	0.0272679	0.0647175	40.67	1	1	mpk3 DD	Col-0 DD	97970.2	101073	48126.6	73687.8	71639	62398.7	3600.91	5784.18	5863.25	1887.25	7142.16	9813.9	5107.68	2281.96	5694.65	1858.53	5978.94	19620.1	101073	0.969302	1	0.476157	0.729055	0.708785	0.617363	0.0356268	0.0572277	0.0580101	0.0186721	0.0706634	0.0970971	0.0505346	0.0225773	0.056342	0.018388
AT3G10050.1	OMR1 - L-O-methylthreonine resistant 1	1.26973e-06	5.11959	0.767142	0.149844	0.219586	0.16549	0.0976608	0.0345073	154.93	2	2	mpk3 DD	Col-0 DD	43884.9	39534.5	44083.4	62541.5	49642.1	66526.9	6802.3	4056.39	7924.86	9896.45	8522.01	22610	15287.8	18573.6	13315.8	13451.4	15051.5	11970.1	66526.9	0.659656	0.594263	0.66264	0.940094	0.746197	1	0.102249	0.0609737	0.119123	0.148759	0.128099	0.339863	0.229799	0.279189	0.200157	0.202195
AT1G55450.1	S-adenosyl-L-methionine-dependent methyltransferases superfamily protein	1.28031e-06	4.97776	0.892031	0.179204	0.301713	0.149284	0.0733342	0.116092	55.3	1	1	mpk3 DD	Col-0 DD	6807.53	10139.5	10333.8	7903.89	10440.6	10254.7	2268.57	1098.54	1282.64	2922.24	1226.47	2427.49	2132.59	2956.12	5117.69	4094.59	2476.88	2122.51	10440.6	0.652025	0.971165	0.989769	0.757034	1	0.982195	0.217283	0.105218	0.122852	0.279892	0.117471	0.232505	0.204259	0.283137	0.490172	0.392179
AT2G29550.1	TUB7 - tubulin beta-7 chain	1.35214e-06	9.28352	0.739791	0.0796886	0.112845	0.183272	0.0514913	0.0401366	1667.95	23	1	mpk3 DD	Col-0 DD	24848.4	15923.1	32668.5	22265.7	20500.4	28801	898.898	1702.95	4068.16	982.471	4945.09	3022.29	4263.81	3356.64	3462.87	1621.99	5644.87	3768.73	32668.5	0.760622	0.487415	1	0.681566	0.627529	0.881615	0.0275157	0.0521281	0.124529	0.030074	0.151372	0.0925138	0.130517	0.102748	0.106	0.0496501
AT3G05000.1	Transport protein particle (TRAPP) component	1.49726e-06	2.11155	0.921355	0.436341	0.457049	0.0908009	0.0673076	0.10589	64.22	1	1	mpk3 DD	Col-0 DD	91176	87947.8	77802.5	70096.8	89793.7	87216	31307.7	32994.7	43967.7	41536.5	46220.2	42676	54795.1	41216	33995.3	34441.3	52276.2	33307.2	91176	1	0.964593	0.853322	0.768807	0.98484	0.956568	0.343377	0.36188	0.482229	0.455564	0.506934	0.468062	0.600982	0.452049	0.372854	0.377745
AT5G27560.1	Domain of unknown function (DUF1995)	1.87141e-06	448.41	0.684454	0.0015264	0.00400721	0.292832	0.00361009	0.00981561	63.64	1	1	mpk3 DD	Col-0 DD	14022.1	10815.3	13977.8	8790.19	5675.96	4303.75	0	0	0	3.73206	124.688	0	0	0	337.137	0	0	0	14022.1	1	0.771299	0.996837	0.62688	0.404786	0.306925	0	0	0	0.000266155	0.00889227	0	0	0	0.0240432	0
AT2G20760.1	Clathrin light chain protein	2.44594e-06	3.23996	0.835025	0.257727	0.307143	0.13798	0.0639383	0.111944	91.09	2	2	mpk3 DD	Col-0 DD	287726	294544	405758	400384	356023	288474	136812	123463	88556.9	119190	68247	91179.6	178669	106908	111631	85343.5	183798	81404.8	405758	0.709107	0.725909	1	0.986754	0.877427	0.710951	0.337177	0.304276	0.21825	0.293747	0.168196	0.224714	0.440334	0.263476	0.275118	0.210331
AT1G42960.1	expressed protein localized to the inner membrane of the chloroplast.	3.98278e-06	7.84181	0.83202	0.106101	0.148555	0.125134	0.054488	0.072222	57.27	1	1	mpk3 DD	Col-0 DD	204353	247157	176650	226112	193367	262427	6319.77	33848.4	45242.2	39151.2	22903.8	19596.5	18868.9	49908	37426.8	36963.2	21039.7	69702.5	262427	0.778704	0.941815	0.673141	0.861619	0.736841	1	0.024082	0.128982	0.172399	0.149189	0.0872768	0.0746741	0.0719015	0.190179	0.142618	0.140851
AT5G41330.1	BTB/POZ domain with WD40/YVTN repeat-like protein	4.46741e-06	4.81863	0.73881	0.153324	0.169678	0.233066	0.0710007	0.0433006	43.34	1	1	mpk3 DD	Col-0 DD	27559.1	25229.2	17885.7	9301.82	20301.4	21888.2	1878.08	2898.82	5341.27	4256.4	3561.12	7417.03	3969.22	6402.84	2978.3	4939.24	4335.65	5431.84	27559.1	1	0.91546	0.648997	0.337523	0.73665	0.794229	0.0681476	0.105186	0.193812	0.154447	0.129218	0.269132	0.144026	0.232332	0.10807	0.179224
AT3G61600.1;AT2G46260.1	ATPOB1, POB1 - POZ/BTB containin G-protein 1	4.73672e-06	6.4412	0.796886	0.123717	0.138196	0.191103	0.0730339	0.0538399	98.37	2	2	mpk3 DD	Col-0 DD	402220	305042	360064	379175	192993	283644	88033.3	81366.2	27243.9	22609.3	53846	25469.6	19571	51283.8	60755.7	48005.3	72924.1	80971.1	402220	1	0.758397	0.895193	0.942706	0.47982	0.705198	0.218869	0.202293	0.0677339	0.0562112	0.133872	0.0633225	0.0486575	0.127502	0.151051	0.119351
AT1G04530.1	TPR4 - Tetratricopeptide repeat (TPR)-like superfamily protein	4.87416e-06	2.06295	0.752175	0.364611	0.404403	0.179553	0.0499024	0.0356953	729.37	10	10	mpk3 DD	Col-0 DD	4.74066e+06	5.06006e+06	6.55224e+06	5.91387e+06	3.67175e+06	3.63198e+06	2.24094e+06	2.92272e+06	2.45669e+06	2.45278e+06	1.92377e+06	2.33718e+06	2.63336e+06	2.53082e+06	2.85073e+06	2.98958e+06	2.54942e+06	2.34454e+06	6.55224e+06	0.723518	0.772265	1	0.902574	0.560382	0.554311	0.342012	0.446065	0.374939	0.374342	0.293605	0.3567	0.401902	0.386254	0.435078	0.456269
AT1G80210.1	BRCC36A, AtBRCC36A - Mov34/MPN/PAD-1 family protein	5.3675e-06	4.07755	0.588127	0.144235	0.186195	0.271046	0.0310075	0.045414	162.45	2	2	mpk3 DD	Col-0 DD	15915.2	15277.1	24088.5	23380.8	46348.9	38543.5	7816.29	5374.75	4921.55	8679.02	6310.73	7008.48	7471.86	9539.11	12529.5	6968.69	7494.14	7776.28	46348.9	0.343379	0.329611	0.519722	0.504452	1	0.831595	0.16864	0.115963	0.106185	0.187254	0.136157	0.151211	0.161209	0.205811	0.27033	0.150353
AT3G24430.1	HCF101 - ATP binding	5.54149e-06	10.9046	0.760158	0.0697096	0.104783	0.140781	0.058907	0.0211595	95.77	2	2	mpk3 DD	Col-0 DD	149257	126124	167549	174880	157030	217594	1689.32	8595.68	8729.14	11385.1	36730.2	23880.9	21622.6	23521.3	17459.9	24616.6	19118.3	30462.5	217594	0.685944	0.579632	0.770008	0.803699	0.721664	1	0.00776366	0.0395034	0.0401167	0.0523227	0.168802	0.10975	0.0993717	0.108097	0.0802408	0.113131
AT1G08420.1	BSL2 - BRI1 suppressor 1 (BSU1)-like 2	5.64594e-06	5.95691	0.647738	0.108737	0.165868	0.208564	0.06666	0.0910027	512.82	7	1	mpk3 DD	Col-0 DD	17285.8	20372	22429.9	29387.6	17917.1	37206	2770.64	2479.71	3233.72	2391.41	8843.89	4554.67	3825.67	4608.14	3425.38	5284.58	7430.85	12453.1	37206	0.464599	0.547546	0.602858	0.789864	0.481564	1	0.0744677	0.0666483	0.086914	0.0642749	0.237701	0.122418	0.102824	0.123855	0.0920654	0.142036
AT3G01310.1;AT5G15070.1	Phosphoglycerate mutase-like family protein	7.59968e-06	4.0299	0.729613	0.18105	0.191827	0.199286	0.0745634	0.0644101	105.46	2	2	mpk3 DD	Col-0 DD	36257.8	39191.6	64692.9	69140	51206.9	42183.3	7565.07	13197.4	9729.71	9078.26	13696.3	21839.9	17788.3	14425.4	15614	11130.4	5319.12	15300.3	69140	0.524412	0.566844	0.93568	1	0.740626	0.610115	0.109417	0.19088	0.140725	0.131303	0.198096	0.31588	0.257279	0.20864	0.225832	0.160984
AT2G05990.1	MOD1, ENR1 - NAD(P)-binding Rossmann-fold superfamily protein	9.46497e-06	3.19834	0.829663	0.259404	0.284598	0.110914	0.0891831	0.104013	63.75	1	1	mpk3 DD	Col-0 DD	17637.8	17638.9	19001.2	21474.4	14259.1	16887.6	7679.28	3380.79	4972.64	3429.33	6681.89	7279.3	6579.15	7014.26	3334.5	5645.15	4381.03	9715.32	21474.4	0.821342	0.821394	0.88483	1	0.664005	0.786407	0.357602	0.157434	0.231562	0.159694	0.311157	0.338976	0.306372	0.326634	0.155278	0.262879
AT5G11580.1	Regulator of chromosome condensation (RCC1) family protein	1.07643e-05	3.7528	0.881763	0.234961	0.277942	0.11025	0.117819	0.0909038	57.25	1	1	mpk3 DD	Col-0 DD	50203.3	40271.7	56077.1	50239.6	55479.5	44409.1	5402.53	18524.8	22924.4	13803.5	10245.5	8155.05	15459.7	14073	16089	11705.8	11033.3	25156.1	56077.1	0.895254	0.718149	1	0.895901	0.989342	0.791928	0.096341	0.330344	0.408802	0.246152	0.182704	0.145426	0.275686	0.250958	0.286909	0.208744
AT1G62020.1	Coatomer, alpha subunit	1.3172e-05	2.98663	0.813603	0.272415	0.288536	0.154804	0.0877773	0.0540267	257.48	5	2	mpk3 DD	Col-0 DD	1.28641e+06	1.22651e+06	1.45512e+06	1.31338e+06	878846	943072	520450	454455	445032	375685	429144	153614	312144	452195	418255	344244	517290	475001	1.45512e+06	0.884059	0.842895	1	0.902592	0.603968	0.648106	0.357668	0.312314	0.305838	0.258182	0.29492	0.105568	0.214514	0.310761	0.287437	0.236574
AT5G10960.1	Polynucleotidyl transferase, ribonuclease H-like superfamily protein	1.42461e-05	10.7845	0.588215	0.0545425	0.147603	0.270695	0.0325542	0.0801881	42.01	1	1	mpk3 DD	Col-0 DD	4355.65	2303.23	10830.5	7424.38	7432.85	5877.46	1221.24	480.773	220.699	675.855	614.278	331.496	2244.62	561.393	941.115	987.46	2211.03	2646.12	10830.5	0.402164	0.212661	1	0.685505	0.686286	0.542675	0.112759	0.0443905	0.0203775	0.0624028	0.0567172	0.0306076	0.207249	0.0518343	0.0868947	0.0911738
AT3G45830.1	unknown protein	1.47779e-05	7.19495	0.440183	0.0611794	0.0958415	0.308091	0.019165	0.0246647	43.4	1	1	mpk3 DD	Col-0 DD	28292.2	41396	87215	54085.4	96725.7	187505	15415.5	14714.3	13039.6	6445.03	10989.5	8224.9	16189.7	13763.4	26062.6	19434.4	13728.9	18645.7	187505	0.150888	0.220773	0.465134	0.288447	0.515856	1	0.0822134	0.0784742	0.0695425	0.0343725	0.0586088	0.0438649	0.0863427	0.0734029	0.138996	0.103647
AT1G01320.1	Tetratricopeptide repeat (TPR)-like superfamily protein	1.65888e-05	2.37896	0.738861	0.310581	0.328554	0.169512	0.0751974	0.0703422	526.11	8	8	mpk3 DD	Col-0 DD	440738	409843	665320	603082	420630	409861	244436	236685	254015	216416	140303	147960	216797	207324	211930	274417	259746	141348	665320	0.662444	0.616009	1	0.906453	0.632222	0.616035	0.367396	0.355746	0.381793	0.325281	0.21088	0.222389	0.325853	0.311615	0.318538	0.412458
AT5G50850.1	MAB1 - Transketolase family protein	2.04534e-05	174.164	0.874206	0.00501944	0.0112939	0.166728	0.00418249	0.0055749	66.58	1	1	mpk3 DD	Col-0 DD	108298	112191	106488	107531	62917.8	91042.4	476.875	28.0121	0.906953	1077.76	932.334	862.938	1464.41	1632.81	384.702	1365.79	680.739	2074.01	112191	0.965303	1	0.949168	0.958464	0.560809	0.811494	0.00425056	0.000249682	8.084e-06	0.00960642	0.00831023	0.00769168	0.0130528	0.0145539	0.00342899	0.0121738
AT5G57290.1;AT5G57290.2	60S acidic ribosomal protein family	2.28414e-05	3.37674	0.652601	0.193264	0.222635	0.230386	0.0527593	0.0885446	325.86	5	5	mpk3 DD	Col-0 DD	1.12827e+06	1.07061e+06	2.58036e+06	2.18159e+06	1.62403e+06	1.51881e+06	337226	530311	426233	721489	560882	415990	673271	368427	499186	553733	977811	374443	2.58036e+06	0.437253	0.414907	1	0.84546	0.629381	0.588606	0.13069	0.205518	0.165184	0.279609	0.217366	0.161214	0.260922	0.142782	0.193456	0.214596
AT1G19570.1	DHAR1, ATDHAR1, DHAR5 - dehydroascorbate reductase	2.54154e-05	2.0586	0.803852	0.390485	0.440633	0.116138	0.100242	0.0798104	65.92	1	1	mpk3 DD	Col-0 DD	66282.7	84047.1	61418.6	67086.6	55262.7	71270.8	27739.7	23885.3	34936.9	31147.8	48262.3	30942.8	42728.1	41085.4	36791.9	40477.4	36901	24219.7	84047.1	0.788638	1	0.730764	0.798202	0.657521	0.847986	0.33005	0.284189	0.415682	0.3706	0.574229	0.36816	0.508383	0.488838	0.437753	0.481604
AT3G61140.1	FUS6, ATFUS6, CSN1, COP11, EMB78, ATSK31, SK31 - 26S proteasome, regulatory subunit Rpn7;Proteasome component (PCI) domain	2.64648e-05	2.74121	0.653296	0.238324	0.292931	0.199446	0.061746	0.0767669	98.69	2	1	mpk3 DD	Col-0 DD	98750	86429.9	61577.8	86893.2	64589.1	136394	33139	35479.3	22942.8	26580.7	47056.2	29837.6	44170.3	32319.1	55447.2	34652.5	27054.1	46081.2	136394	0.724005	0.633678	0.45147	0.637075	0.473548	1	0.242965	0.260123	0.16821	0.194882	0.345002	0.218761	0.323843	0.236954	0.406522	0.254062
AT1G59610.1;AT1G10290.1	ADL3, CF1, DRP2B, DL3 - dynamin-like 3	2.88961e-05	Infinity	0.547842	0	0.065043	0.263445	0	0.100764	53.42	1	1	mpk3 DD	Col-0 DD	1117.61	1158.63	405.752	820.222	827.214	1893.02	0	0	0	0	0	0	0	369.596	369.17	0	0	0	1893.02	0.590384	0.612056	0.214341	0.433288	0.436981	1	0	0	0	0	0	0	0	0.195241	0.195016	0
AT5G61780.1	Tudor2, AtTudor2, TSN2 - TUDOR-SN protein 2	3.88446e-05	3.32871	0.66131	0.198668	0.216794	0.288608	0.032452	0.0444505	294.38	5	3	mpk3 DD	Col-0 DD	175981	218866	331101	336236	84964.1	186990	77203.4	69459.3	78849.2	67529.8	54283.4	53472.3	56231.3	67287.7	70429.7	97170.7	83424.9	62819.7	336236	0.523385	0.65093	0.984726	1	0.252691	0.556126	0.229611	0.206579	0.234505	0.20084	0.161444	0.159032	0.167237	0.20012	0.209465	0.288995
AT4G12830.1	alpha/beta-Hydrolases superfamily protein	4.56828e-05	6.84436	0.692702	0.101208	0.126213	0.176871	0.0580102	0.0931086	72.47	1	1	mpk3 DD	Col-0 DD	97011.9	88960.6	130353	91909.3	111190	164572	26463.9	13528.9	27311.4	20381.8	6628.16	5621.47	5214.06	12262.5	34104.2	44827.4	11432.3	16786.6	164572	0.58948	0.540557	0.792071	0.558475	0.67563	1	0.160805	0.0822067	0.165954	0.123847	0.0402752	0.0341581	0.0316825	0.0745116	0.20723	0.272388
AT4G13930.1	SHM4 - serine hydroxymethyltransferase 4	5.09869e-05	2.93473	0.634319	0.216143	0.24675	0.26397	0.0354397	0.0772108	44.8	1	1	mpk3 DD	Col-0 DD	40677.8	48707.9	97834.2	104393	49417.9	56279.2	21993.1	18787.9	26365.2	19904	20478.6	27853.5	27078.8	17297.6	20630.2	19324.1	37216	33006.5	104393	0.389661	0.466583	0.937175	1	0.473385	0.53911	0.210676	0.179973	0.252558	0.190665	0.196169	0.266814	0.259394	0.165697	0.197621	0.18511
AT5G58410.1	HEAT/U-box domain-containing protein	5.09988e-05	4.90617	0.728805	0.148549	0.199142	0.167676	0.0925935	0.119498	52.12	1	1	mpk3 DD	Col-0 DD	19183.9	22402.7	13860.9	15056.7	12265.3	15193.8	3431.24	2587.08	1987.61	7121.88	3667.76	1171.78	2335.18	9182.72	2711.69	4984.81	2235.79	5317.74	22402.7	0.85632	1	0.618715	0.672095	0.547491	0.678213	0.153162	0.115481	0.088722	0.317903	0.16372	0.0523052	0.104237	0.409894	0.121043	0.222509
AT3G26900.1	SKL1, ATSKL1 - shikimate kinase like 1	5.54464e-05	2.09391	0.828688	0.395761	0.478243	0.111269	0.0822893	0.122935	60.35	1	1	mpk3 DD	Col-0 DD	33445	24306.5	30967.7	26903.4	26390.5	24279.8	10346.9	11856.3	16542.6	14161	16068.8	10441.8	11681	10513.9	16769.9	20760	19448	16796.4	33445	1	0.726761	0.925928	0.804407	0.789071	0.725963	0.30937	0.354502	0.494621	0.423412	0.480453	0.312207	0.349259	0.314363	0.501416	0.62072
AT1G09270.1	IMPA-4 - importin alpha isoform 4	6.96031e-05	2.84095	0.828248	0.291539	0.311007	0.162054	0.0954941	0.0869168	99.59	2	2	mpk3 DD	Col-0 DD	44582.9	61961.5	37958.7	45381.4	56443.5	61588.8	23965.3	21242	7159.7	17637.9	17128	21252.4	10096.4	19756.4	25511.8	22846.5	16676.3	20735.6	61961.5	0.719526	1	0.612618	0.732413	0.910945	0.993984	0.386777	0.342825	0.115551	0.284659	0.27643	0.342994	0.162946	0.318849	0.411736	0.36872
AT1G31730.1	Adaptin family protein	7.08518e-05	8.15491	0.691993	0.084856	0.0907208	0.226512	0.0613645	0.0627137	171.34	1	1	mpk3 DD	Col-0 DD	336462	323383	203326	175095	169883	188826	15071.4	34936.8	25939.6	3418.81	64186.5	27751.7	17282.9	7935.21	69268.4	26948.7	34495	27214.4	336462	1	0.961127	0.604306	0.520402	0.504911	0.561211	0.0447937	0.103836	0.0770952	0.0101611	0.190769	0.0824809	0.0513665	0.0235843	0.205873	0.0800942
AT5G64860.1	DPE1 - disproportionating enzyme	7.95487e-05	2.16043	0.61306	0.283767	0.303549	0.217456	0.0598576	0.0335201	88.44	2	2	mpk3 DD	Col-0 DD	44938.9	32958.1	20969.2	22218.4	19378.3	24838.3	11678.8	9594.15	13496.1	14065.7	17033.8	10644.5	14621.2	13169.7	15945.7	11599.8	12815.4	13695.2	44938.9	1	0.733399	0.466616	0.494415	0.431215	0.552713	0.259881	0.213493	0.300322	0.312995	0.379044	0.236867	0.325358	0.293058	0.35483	0.258124
AT2G34310.1	unknown protein	8.49969e-05	3.66698	0.697805	0.190294	0.2285	0.218684	0.0754926	0.0731762	85.91	1	1	mpk3 DD	Col-0 DD	23418.5	26176	14902.7	10438.2	16893.6	17765.5	7392.18	4900.62	6628.73	4417.6	4830.01	1717.68	5357.08	5252.34	8291.8	5973.46	7918.14	3094.41	26176	0.894655	1	0.569326	0.398771	0.645385	0.678692	0.282403	0.187218	0.253237	0.168765	0.18452	0.0656204	0.204656	0.200655	0.316771	0.228204
ATCG00770.1	RPS8 - ribosomal protein S8	0.000104618	5.20296	0.641995	0.12339	0.187782	0.224772	0.087222	0.063659	108.29	1	1	mpk3 DD	Col-0 DD	44054.4	42676.1	62283.2	71287.9	80260.5	105387	10616.7	12640.8	15901.9	6469.66	3059.98	29333.9	16991.2	23244.1	9745.1	29736.8	17885.4	21136.6	105387	0.418023	0.404944	0.590992	0.676436	0.761575	1	0.100739	0.119946	0.15089	0.0613893	0.0290356	0.278343	0.161226	0.220559	0.0924693	0.282167
AT3G02520.1	GRF7, GF14 NU - general regulatory factor 7	0.000111992	3.64897	0.679512	0.18622	0.301126	0.176512	0.0925122	0.0613016	250.56	5	1	mpk3 DD	Col-0 DD	43539.6	35689.6	47151.6	39174.5	70644.9	51824	14763.1	3808.19	12298.9	22171.9	17500.2	8390.78	24608.3	22065.3	20847.9	26380.7	13957.4	19778.6	70644.9	0.616316	0.505196	0.667445	0.554528	1	0.733585	0.208976	0.0539061	0.174094	0.31385	0.247721	0.118774	0.348338	0.312341	0.295109	0.373427
AT2G27460.1	sec23/sec24 transport family protein	0.00013125	2.83702	0.717933	0.253059	0.254665	0.17449	0.108681	0.0406908	174.05	3	3	mpk3 DD	Col-0 DD	110392	90418.1	70974.3	60346.9	61192	82202.2	20398.5	8885.33	30430.2	27885.8	38936.1	41078.8	30292.9	30917.3	26220.5	28533.7	32615.9	20098.2	110392	1	0.819061	0.642928	0.546658	0.554314	0.744637	0.184782	0.0804886	0.275655	0.252607	0.352706	0.372117	0.274411	0.280068	0.237521	0.258475
AT1G67350.1	unknown protein; Has 2 Blast hits to 2 proteins in 1 species: Archae - 0; Bacteria - 0; Metazoa - 0; Fungi - 0; Plants - 2; Viruses - 0; Other Eukaryotes - 0 (source: NCBI BLink).	0.000141597	91.8003	0.41751	0.00454802	0.00682489	0.332774	0.0111403	0.012706	43.52	1	1	mpk3 DD	Col-0 DD	7389.36	4177.67	25224.5	42225.2	12228.4	14531.7	0	1152.25	0	0	0	0	0	1335	0	394.097	0	0	42225.2	0.174999	0.0989378	0.597379	1	0.289598	0.344147	0	0.0272881	0	0	0	0	0	0.0316162	0	0.00933321
AT3G46970.1	ATPHS2, PHS2 - alpha-glucan phosphorylase 2	0.000165061	3.76457	0.778969	0.206921	0.270419	0.126334	0.0388539	0.257954	177.28	3	3	mpk3 DD	Col-0 DD	150416	123100	116239	100413	97693.2	115155	27439.8	21624.1	34417.4	31011.5	37865.4	34387.1	20252.2	27972.2	22687.5	13168.8	117256	42715.4	150416	1	0.818394	0.772784	0.66757	0.649487	0.765578	0.182426	0.143762	0.228815	0.206172	0.251738	0.228613	0.134642	0.185966	0.150832	0.087549
AT3G60600.1	VAP27-1, VAP, (AT)VAP, VAP27 - vesicle associated protein	0.000176142	110.805	0.694527	0.00626802	0.0302954	0.216865	0.00826132	0.0151416	56.41	1	1	mpk3 DD	Col-0 DD	40517.8	40107.7	76766.3	70964.9	51780.7	39760.4	0	0	0	731.57	1598.28	557.187	1812.69	2034.01	1507.54	4494.04	1386.82	2718.9	76766.3	0.527807	0.522464	1	0.924427	0.674524	0.51794	0	0	0	0.00952982	0.0208201	0.00725822	0.0236131	0.0264961	0.019638	0.0585418
AT5G02850.1	hydroxyproline-rich glycoprotein family protein	0.000179558	3.33343	0.64145	0.192429	0.256428	0.288537	0.0640008	0.0457219	66.8	1	1	mpk3 DD	Col-0 DD	10049.5	8472.31	24105.2	14857.6	28297.8	23127.3	3277.72	4320.85	8265.89	5749.47	4439.27	6618.74	7487.51	7692.23	6580.5	9280.75	7126.08	5370.98	28297.8	0.355132	0.299398	0.85184	0.525044	1	0.817282	0.115829	0.152692	0.292103	0.203177	0.156877	0.233896	0.264597	0.271831	0.232545	0.327967
AT2G32700.7	LUH - LEUNIG_homolog	0.000191208	86.4577	0.871537	0.0100805	0.0150033	0.113334	0.00694998	0.00510813	127.89	2	2	mpk3 DD	Col-0 DD	56855.4	56650.6	69427	73582.3	71924.4	56338.5	360.3	1372.96	682.647	846.749	0	1187.82	941.954	573.077	1520.15	1407.41	833.093	1348.16	73582.3	0.772678	0.769895	0.943529	1	0.977469	0.765653	0.00489656	0.0186589	0.00927734	0.0115075	0	0.0161427	0.0128014	0.00778824	0.0206592	0.019127
AT5G20610.1	unknown protein	0.000192728	3.52016	0.826588	0.234816	0.332732	0.185595	0.0914328	0.154372	58.44	1	1	mpk3 DD	Col-0 DD	33535.6	23495.8	32617	19834.6	34722.7	36420	10594.6	7829.79	3748.43	11617.2	11777	5744.88	5051	7988.36	11623.6	10731.5	17360	19954.2	36420	0.920804	0.645136	0.895581	0.544607	0.953398	1	0.290901	0.214986	0.102922	0.318978	0.323366	0.15774	0.138688	0.21934	0.319154	0.29466
AT4G36020.1	CSDP1 - cold shock domain protein 1	0.000230116	547.472	0.663269	0.00121151	0.126232	0.211188	0.00296759	0.250825	40.13	1	1	mpk3 DD	Col-0 DD	4893.85	3495.53	4188.96	2627.3	6127.7	3052.53	0	0	0	0	44.5427	0	798.745	0	0	3842.32	0	0	6127.7	0.798643	0.570448	0.683611	0.428757	1	0.498152	0	0	0	0	0.00726907	0	0.13035	0	0	0.627042
AT5G66420.2;AT5G66420.1	unknown protein	0.00023565	57.8486	0.773162	0.0133653	0.0171703	0.212405	0.0312737	0.0299842	46.02	1	1	mpk3 DD	Col-0 DD	6263.96	8577	7594.23	6281.08	8927.8	3771.71	0	0	27.1174	0	688.817	0	0	264.54	0	0	655.215	0	8927.8	0.701624	0.960708	0.850628	0.703542	1	0.422469	0	0	0.00303741	0	0.0771542	0	0	0.0296311	0	0
AT3G51880.1;AT3G51880.2	HMGB1, NFD1 - high mobility group B1	0.000245492	36.3077	0.621233	0.0171102	0.0291778	0.307712	0.0419114	0.0539162	48.9	1	1	mpk3 DD	Col-0 DD	811.385	1930.21	1571.18	1016.86	2895.5	3015.75	0	0	309.601	0	0	0	0	404.116	0	0	123.841	0	3015.75	0.26905	0.640042	0.520993	0.337184	0.960128	1	0	0	0.102661	0	0	0	0	0.134002	0	0
AT4G15420.1	Ubiquitin fusion degradation UFD1 family protein	0.000297495	2.49969	0.682492	0.273031	0.321663	0.20623	0.0721185	0.10187	110.72	1	1	mpk3 DD	Col-0 DD	9966.64	8716.95	12910.3	10020.8	18498.2	15636.5	3737.42	3249.57	6178.64	5977.37	6367.06	4793.5	6354.69	5016.24	7877.62	8036.11	3071.46	5345.05	18498.2	0.538789	0.471231	0.697919	0.541717	1	0.845299	0.202042	0.175669	0.334012	0.323132	0.344198	0.259133	0.343529	0.271174	0.425858	0.434426
AT3G15980.1;AT3G15980.5	Coatomer, beta' subunit	0.000390736	7.07792	0.667027	0.0942406	0.0983556	0.246009	0.07908	0.102619	382.33	7	1	mpk3 DD	Col-0 DD	32693	30737.6	41967.3	47975.2	16310	22321.6	9083.59	2620.28	9090.23	1347.26	448.3	4537.62	14255.2	5896.95	1997.79	1784.69	2331.68	2045.53	47975.2	0.681456	0.640697	0.87477	1	0.339966	0.465274	0.189339	0.0546173	0.189478	0.0280823	0.00934441	0.0945826	0.297136	0.122917	0.0416422	0.0372003
AT1G73430.1	sec34-like family protein	0.000394412	4.18961	0.581016	0.13868	0.149197	0.245399	0.124893	0.072598	56.96	1	1	mpk3 DD	Col-0 DD	31399.5	53813.6	19077.7	24180.9	20647.3	38480.3	3790.82	4511.92	3010.9	7391.65	20837.2	5234.71	8919.38	9828.6	6276.57	14000.9	6772.37	2374.96	53813.6	0.583487	1	0.354514	0.449345	0.383682	0.715066	0.0704435	0.0838434	0.0559505	0.137356	0.387211	0.0972749	0.165746	0.182642	0.116635	0.260175
AT2G32920.1	ATPDIL2-3, PDI9, ATPDI9, PDIL2-3 - PDI-like 2-3	0.000475541	3.32617	0.63962	0.192299	0.205563	0.235817	0.0758791	0.0865781	112.23	1	1	mpk3 DD	Col-0 DD	38061	36005.1	16926.7	31645.9	22879.7	51280	5573.16	5502.25	12926.4	15117.5	9237.08	10810.2	15204.2	7542.92	10090.4	3453.73	13738.5	13217.8	51280	0.742219	0.702128	0.330083	0.61712	0.446172	1	0.108681	0.107298	0.252076	0.294804	0.18013	0.210807	0.296494	0.147093	0.19677	0.0673504
AT4G14110.1	COP9, CSN8, FUS7, EMB143 - COP9 signalosome, subunit CSN8	0.00065867	8.99358	0.701235	0.0779706	0.157785	0.230028	0.0718948	0.254034	40.23	1	1	mpk3 DD	Col-0 DD	3754.67	4383.81	7633.27	7735.97	4291.21	4749.47	1201.29	1409.22	225.181	172.814	175.589	434.976	197.529	757.852	181.138	148.248	5181.3	857.633	7735.97	0.485353	0.56668	0.986725	1	0.554709	0.613946	0.155286	0.182165	0.0291083	0.0223391	0.0226978	0.0562277	0.0255338	0.0979647	0.0234151	0.0191635
AT1G53440.1	Leucine-rich repeat transmembrane protein kinase	0.000666887	2.74446	0.77114	0.28098	0.374927	0.242177	0.121916	0.0523092	55.46	1	1	mpk3 DD	Col-0 DD	45847.3	46822.4	45924.4	29369.9	27022	21653.7	19196.9	4564.25	18035.1	16618.2	10076.8	10445.9	16775.3	19867.9	14087.8	16816.7	16903.7	20878.5	46822.4	0.979174	1	0.980821	0.627262	0.577117	0.462465	0.409993	0.09748	0.38518	0.354919	0.215213	0.223096	0.358274	0.424324	0.300878	0.359159
AT4G04040.1;AT1G12000.1	MEE51 - Phosphofructokinase family protein	0.000705855	3.21092	0.540799	0.168425	0.261168	0.23563	0.0831252	0.0878392	50.4	1	1	mpk3 DD	Col-0 DD	18824.8	15967	42566.6	22220.5	15746.8	22794	6097.45	13257.5	6405.48	6530.19	8266.19	2458.75	12905.3	9899.46	17445.8	6334.62	10225.7	9891.39	42566.6	0.442243	0.375106	1	0.522018	0.369934	0.535489	0.143245	0.311454	0.150481	0.153411	0.194194	0.0577624	0.303178	0.232564	0.409846	0.148817
AT1G50920.1	Nucleolar GTP-binding protein	0.000720047	28.8283	0.739344	0.0256464	0.0923526	0.176883	0.0628207	0.120753	66.78	1	1	mpk3 DD	Col-0 DD	4130.83	6716.37	4539.65	5456.04	3381.88	5569.5	0	0	0	0	0	1033.51	1249.53	1977.85	0.48579	279.311	0	214.471	6716.37	0.615039	1	0.675909	0.812349	0.503527	0.829242	0	0	0	0	0	0.153879	0.186042	0.294482	7.23292e-05	0.0415865
AT3G53990.1	Adenine nucleotide alpha hydrolases-like superfamily protein	0.000760303	35.7109	0.46653	0.0130641	0.0209708	0.389349	0.0320004	0.0191842	43.03	1	1	mpk3 DD	Col-0 DD	1106.76	1037.42	2118.71	7938.64	8111.42	11290.1	0	0	884.97	0	0	0	431.127	270.116	522.985	196.35	0	0	11290.1	0.0980294	0.0918878	0.187661	0.70315	0.718454	1	0	0	0.0783846	0	0	0	0.0381863	0.023925	0.0463224	0.0173913
AT5G14720.1	Protein kinase superfamily protein	0.000904522	14.7352	0.675613	0.0458502	0.0806244	0.228413	0.0571545	0.0501217	146.76	2	2	mpk3 DD	Col-0 DD	66749	59263.5	97783.3	113034	42616.5	78757.3	16903.4	8049.74	1673.77	26.2081	398.08	4044.62	7368.7	5177.88	7943.55	4663.39	20099.1	9427.2	113034	0.590521	0.524298	0.865078	1	0.377024	0.696757	0.149542	0.0712152	0.0148076	0.00023186	0.00352177	0.0357823	0.0651902	0.0458082	0.0702758	0.0412565
AT5G11200.2;AT5G11200.3	DEAD/DEAH box RNA helicase family protein	0.000928348	2.98619	0.675872	0.226333	0.265731	0.246562	0.149465	0.0650536	44.18	1	1	mpk3 DD	Col-0 DD	28116.8	25792.7	38925.1	33999.3	17151.8	13864.8	3808.75	4988.89	6142.54	5597.37	14727.9	17594.7	7305.73	12239.5	12421.8	8142.29	13129.4	8822.99	38925.1	0.722331	0.662623	1	0.873454	0.440636	0.356191	0.0978482	0.128167	0.157804	0.143799	0.378364	0.452015	0.187687	0.314438	0.31912	0.209178
AT4G20310.2	Peptidase M50 family protein	0.000998415	9.29805	0.599452	0.0644707	0.0809546	0.323171	0.0340192	0.0365781	43.08	1	1	mpk3 DD	Col-0 DD	36959.7	41123.3	144808	165124	86548.1	119339	13413.2	11958.9	8359.51	15822.1	375.139	13944.9	9418.63	20250	12172.7	5629.8	20847.3	11886.6	165124	0.223831	0.249046	0.876968	1	0.524141	0.722724	0.0812315	0.0724242	0.0506258	0.0958195	0.00227187	0.0844512	0.0570399	0.122635	0.0737188	0.0340944
AT3G54350.1	emb1967 - Forkhead-associated (FHA) domain-containing protein	0.00122378	33.3003	0.654065	0.0196414	0.0240277	0.321607	0.0332957	0.0507999	44.28	1	1	mpk3 DD	Col-0 DD	2427.59	2374.06	7240.31	8310.57	9463.54	7322.53	0	0	156.601	814.148	126.681	17.8343	1199.43	0	0	0	164.894	0	9463.54	0.25652	0.250864	0.765075	0.878167	1	0.773762	0	0	0.0165478	0.08603	0.0133862	0.00188453	0.126742	0	0	0
AT4G08320.1	TPR8 - Tetratricopeptide repeat (TPR)-like superfamily protein	0.00126935	5.39138	0.602765	0.111802	0.206386	0.200751	0.0786484	0.188011	102.9	1	1	mpk3 DD	Col-0 DD	45293.4	78852.2	38470	45839.2	35741.8	40979.6	4410.53	3263.78	3204.66	10954.8	18344.1	12716.9	11546.7	18750.6	12800.2	44435	2444.94	7666.59	78852.2	0.57441	1	0.487875	0.581331	0.453276	0.519701	0.0559341	0.0413912	0.0406414	0.138929	0.232639	0.161276	0.146435	0.237795	0.162332	0.563523
AT2G04740.1	ankyrin repeat family protein	0.00139602	3.98664	0.511782	0.128374	0.176484	0.281195	0.0402608	0.120259	41.21	1	1	mpk3 DD	Col-0 DD	17999.5	30785.9	11214.6	10277	6348.75	17908.3	4692.8	6036.23	3457.46	2566.31	3181.43	3778.49	2866.42	1923.78	6202.4	11870.7	6733.35	3002.75	30785.9	0.584666	1	0.364277	0.333822	0.206222	0.581703	0.152433	0.196071	0.112306	0.0833597	0.10334	0.122734	0.093108	0.0624888	0.201468	0.385588
AT5G18580.1	FASS, TON2, EMB40, FS1, GDO, FASS 2 - tonneau 2 (TON2)	0.00175831	81.8463	0.75104	0.00917623	0.0218439	0.18382	0.0108547	0.0186957	120.64	1	1	mpk3 DD	Col-0 DD	21032.3	34721.6	27790.3	29998.2	16846.9	26074.5	0	0	887.982	453.365	0	570.331	840.465	0	1182.96	629.604	156.494	1741.2	34721.6	0.605741	1	0.800376	0.863965	0.4852	0.750959	0	0	0.0255744	0.0130572	0	0.0164258	0.0242059	0	0.0340698	0.0181329
AT3G60240.2;AT3G60240.3	EIF4G, CUM2 - eukaryotic translation initiation factor 4G	0.00190109	57.9703	0.472343	0.00814801	0.0780822	0.292168	0.0103197	0.0761437	43.05	1	1	mpk3 DD	Col-0 DD	582.062	399.46	1154.53	1127.3	1174.87	2419.89	25.1924	66.8911	0	0.137513	13.9122	12.1707	350.118	59.2128	391.397	0	323.42	9.55637	2419.89	0.240532	0.165073	0.477098	0.465848	0.485505	1	0.0104106	0.0276422	0	5.6826e-05	0.00574907	0.00502945	0.144683	0.0244692	0.161741	0
AT5G55530.1	Calcium-dependent lipid-binding (CaLB domain) family protein	0.00208315	84.3093	0.689803	0.00818182	0.00884072	0.243108	0.006833	0.00747938	65.85	1	1	mpk3 DD	Col-0 DD	41891.6	42234.4	88732.4	81594.9	102635	67699.9	1249.21	934.727	575.483	324.736	1954.3	0	768.954	1025.62	2182.15	1183.52	283.973	0	102635	0.408161	0.4115	0.864542	0.794999	1	0.659617	0.0121714	0.00910727	0.00560707	0.00316399	0.0190412	0	0.00749211	0.00999282	0.0212612	0.0115313
AT3G24490.1	Alcohol dehydrogenase transcription factor Myb/SANT-like family protein	0.00215681	32.5575	0.65435	0.0200983	0.128246	0.226546	0.0320152	0.137844	161.81	2	2	mpk3 DD	Col-0 DD	44926.1	32127.5	62538.9	50392.9	25829.8	29718.8	0	1084.78	5253.44	492.629	0	710.699	17581.9	1580.78	2577.77	2564.29	20541.6	3275.63	62538.9	0.71837	0.51372	1	0.805784	0.41302	0.475204	0	0.0173457	0.0840027	0.00787715	0	0.0113641	0.281136	0.0252768	0.0412186	0.041003
AT3G28700.2	Protein of unknown function (DUF185)	0.00240478	2.43158	0.737864	0.30345	0.423991	0.181561	0.171604	0.14095	62.53	1	1	mpk3 DD	Col-0 DD	12904.3	23893.8	21902.1	29037	20282.6	20532.2	4594.08	4948.64	5226.59	9927.12	10791.1	17380.1	7318.4	18959.4	11572.3	9004.72	13126.8	13886.8	29037	0.444409	0.822874	0.754284	1	0.69851	0.707105	0.158215	0.170425	0.179998	0.341879	0.371633	0.59855	0.252037	0.65294	0.398538	0.310112
AT3G52180.1	ATPTPKIS1, DSP4, SEX4, ATSEX4 - dual specificity protein phosphatase (DsPTP1) family protein	0.00304874	2.38616	0.604164	0.253195	0.29783	0.23211	0.106718	0.105306	63.36	1	1	mpk3 DD	Col-0 DD	15506.7	20890.5	19757.4	14187.3	37353.2	27709.5	7428.4	5088.47	5671.79	14416.2	13425.1	10715.8	13515.9	6606.29	17161.7	12199.7	9410.88	7854.98	37353.2	0.415138	0.559271	0.528935	0.379814	1	0.741825	0.198869	0.136226	0.151842	0.385943	0.35941	0.286878	0.361841	0.17686	0.459444	0.326603
AT3G14310.1;AT1G53830.1	ATPME3, PME3 - pectin methylesterase 3	0.00365412	2.39242	0.663692	0.277414	0.323576	0.173821	0.117324	0.134735	40.78	1	1	mpk3 DD	Col-0 DD	21122	18685.9	22635.4	22011.5	36678.6	24926.1	5552.07	4160.46	12243.1	10985.5	14011.2	14098.5	5063.34	12778.7	10567.1	17930.2	16671.5	8198.94	36678.6	0.575869	0.50945	0.617129	0.600119	1	0.679584	0.151371	0.11343	0.333796	0.299506	0.382	0.38438	0.138046	0.348396	0.288101	0.488847
AT1G75850.1	VPS35B - VPS35 homolog B	0.00425957	16.7752	0.650968	0.0388055	0.10854	0.297153	0.0444934	0.0615984	73.45	1	1	mpk3 DD	Col-0 DD	82797.8	88761.4	47636	67809.7	21843.7	37836.7	5126.25	8804.62	0	0	6735.71	0	16752.7	4164.48	5140.25	7908.81	16118.4	7720.53	88761.4	0.932813	1	0.536674	0.763955	0.246094	0.426274	0.0577531	0.0991942	0	0	0.0758855	0	0.188739	0.0469176	0.0579108	0.0891018
AT1G50600.1	SCL5 - scarecrow-like 5	0.004388	2.54246	0.614277	0.241607	0.32635	0.215739	0.118409	0.0870917	40.87	1	1	mpk3 DD	Col-0 DD	12280.5	12437.8	7677.22	11749.9	21908.5	14693.4	3896.1	3997.4	1489.31	6542.24	7588.07	8246.41	8489.52	8701.97	6250.46	9269.37	5443.07	4744.62	21908.5	0.560537	0.567715	0.350422	0.536315	1	0.67067	0.177835	0.182459	0.0679788	0.298616	0.346352	0.376402	0.387498	0.397196	0.285298	0.423094
AT2G07360.1	SH3 domain-containing protein	0.0049371	58.0067	0.695929	0.0119974	0.0218011	0.236725	0.0195597	0.0252987	45.03	1	1	mpk3 DD	Col-0 DD	146642	208687	280523	291491	146735	143062	0	1366.02	0	14371.2	0	5245.52	0	8673.34	3461.73	20260.4	2671.09	3062.41	291491	0.503077	0.715931	0.962374	1	0.503396	0.490796	0	0.00468631	0	0.0493026	0	0.0179955	0	0.0297551	0.011876	0.0695062
AT2G39730.2;AT2G39730.3	RCA - rubisco activase	0.00494212	98.564	0.490182	0.00497324	0.00837558	0.307998	0.0043543	0.013411	6185.22	75	1	mpk3 DD	Col-0 DD	424378	468100	481751	479817	1.55358e+06	1.16159e+06	12346.4	7696.97	9344.04	0	0	16970.4	117.013	0	0	0	30380.9	47574.8	1.55358e+06	0.273162	0.301305	0.310091	0.308846	1	0.74769	0.00794709	0.00495435	0.00601453	0	0	0.0109234	7.53181e-05	0	0	0
AT4G17530.1;AT2G22290.1;AT2G44610.1;AT3G09900.1;AT3G11730.1;AT5G64990.1	RAB1C, ATRAB1C, ATRABD2C - RAB GTPase homolog 1C	0.0053778	16.7139	0.383767	0.0229609	0.0246288	0.304331	0.0356431	0.0478106	192.39	3	1	mpk3 DD	Col-0 DD	5943.17	5003.61	4564.89	3736.79	18521.8	4878.1	112.425	27.7697	0	1620.05	0	791.42	13.9808	0	0	506.603	0	2216.44	18521.8	0.320874	0.270147	0.24646	0.201751	1	0.263371	0.00606986	0.0014993	0	0.0874672	0	0.0427291	0.000754831	0	0	0.0273517
AT2G39730.1	RCA - rubisco activase	0.00623583	67.7212	0.470011	0.00694037	0.307628	0.258838	0.00584946	0.461123	6145.41	75	1	mpk3 DD	Col-0 DD	350587	351072	271778	305888	58294.8	88945.6	4582.82	8578.58	3874.67	2092.51	0	1936.68	6618.88	6669.97	8473.45	4475.28	505863	401604	505863	0.693047	0.694007	0.537256	0.604686	0.115238	0.175829	0.0090594	0.0169583	0.00765953	0.00413651	0	0.00382848	0.0130843	0.0131853	0.0167505	0.00884681
AT3G07630.1	ADT2 - arogenate dehydratase 2	0.00646289	2.29315	0.698954	0.304801	0.456806	0.284895	0.0605408	0.120134	115.17	2	1	mpk3 DD	Col-0 DD	9070.91	9709.99	4086.55	3956.19	10504.3	11687.9	4426.59	3294.17	3999.78	3940.96	2435.93	3277.54	6680	6859.99	3561.52	3872.28	5105.01	5955.89	11687.9	0.776093	0.830772	0.349639	0.338485	0.898733	1	0.378732	0.281844	0.342215	0.337182	0.208414	0.280421	0.57153	0.58693	0.304718	0.331306
AT4G17100.1;AT4G17100.2	unknown protein	0.00808684	3.6195	0.717893	0.19834	0.201505	0.255445	0.141894	0.108978	101.14	2	2	mpk3 DD	Col-0 DD	13445.3	16437.2	28548.4	32783.6	20703.6	33839.2	4283.26	3628.93	14599.1	7575.04	1112.46	9071.29	8662.73	713.738	5553.93	8864.17	11341.5	5776.59	33839.2	0.39733	0.485746	0.843649	0.968808	0.611824	1	0.126577	0.107241	0.431425	0.223854	0.0328749	0.268071	0.255997	0.0210921	0.164127	0.26195
AT3G05090.1	LRS1 - Transducin/WD40 repeat-like superfamily protein	0.00981575	3.73818	0.845367	0.226144	0.372483	0.103987	0.144411	0.288478	73.95	1	1	mpk3 DD	Col-0 DD	18978.9	15932.6	18948.2	21012.1	22879.9	18299.8	10602.2	5335.77	6940.79	1332.43	4138.08	2695.7	11613.4	5883.94	4598.73	8486.14	19756.6	795.555	22879.9	0.829501	0.696358	0.828158	0.918365	1	0.799822	0.463383	0.233208	0.303357	0.0582357	0.180861	0.11782	0.50758	0.257166	0.200994	0.370899
AT5G45950.1	GDSL-like Lipase/Acylhydrolase superfamily protein	0.0112198	15.0168	0.736397	0.0490382	0.0731434	0.19361	0.0761507	0.088794	52.69	1	1	mpk3 DD	Col-0 DD	26260.8	25960.7	21100.1	14239	27179.5	33565.6	950.169	0	963.21	581.638	6814.14	566.829	2557.81	333.563	421.36	28.9936	7803.29	3585.62	33565.6	0.782372	0.773432	0.628621	0.424214	0.809742	1	0.0283078	0	0.0286963	0.0173284	0.203009	0.0168872	0.0762033	0.00993763	0.0125533	0.000863789
AT3G45850.1	P-loop containing nucleoside triphosphate hydrolases superfamily protein	0.0127917	19.1996	0.621082	0.0323487	0.0324141	0.263513	0.0255274	0.0329023	58.16	1	1	mpk3 DD	Col-0 DD	3563.21	4715.97	8960.73	9949.39	5379.17	4507.86	490.754	473.922	0	559.467	406.957	0	322.509	0	75.6469	291.192	930.642	315.016	9949.39	0.358133	0.473996	0.900632	1	0.540653	0.45308	0.049325	0.0476333	0	0.0562314	0.0409027	0	0.032415	0	0.00760317	0.0292673
AT3G12080.1	emb2738 - GTP-binding family protein	0.0135034	32.6547	0.722923	0.0221384	0.0366798	0.174904	0.0201134	0.0455044	84.08	1	1	mpk3 DD	Col-0 DD	33025.6	29787.1	43374.9	35680.9	50644.3	27158.8	0	2434.99	770.447	1703.77	1817.9	0	2179.84	889.442	370.745	6291.07	1414.64	0	50644.3	0.65211	0.588163	0.856461	0.704539	1	0.536267	0	0.0480802	0.0152129	0.0336419	0.0358954	0	0.0430421	0.0175625	0.00732057	0.124221
AT1G06530.1	Tropomyosin-related	0.0165897	11.1982	0.858623	0.0766752	0.151672	0.0918754	0.0868247	0.0208943	63.01	1	1	mpk3 DD	Col-0 DD	63535.8	65222	56594	53466.8	71786.1	59218.3	1147.57	1322.96	7040.77	16600.8	6913.22	0	13297.9	11793.6	10396	10397.3	10562.9	8879.87	71786.1	0.885071	0.908561	0.788371	0.744808	1	0.824928	0.0159859	0.0184293	0.0980799	0.231253	0.0963031	0	0.185243	0.164289	0.14482	0.144838
AT2G05170.1	ATVPS11, VPS11 - vacuolar protein sorting 11	0.0191761	10.1824	0.752037	0.0738567	0.153398	0.284524	0.0465245	0.219036	43.77	1	1	mpk3 DD	Col-0 DD	2922.85	2218.45	1017.11	1353.05	2877.69	2799.42	236.305	344.874	397.619	162.61	55.5627	98.264	387.331	1714.72	0	360.336	45.167	182.6	2922.85	1	0.759001	0.347984	0.462919	0.984548	0.957771	0.0808472	0.117992	0.136038	0.0556339	0.0190097	0.0336192	0.132518	0.586659	0	0.123282
AT1G19835.1	Plant protein of unknown function (DUF869)	0.0219789	2.44517	0.634502	0.259492	0.291473	0.323709	0.111007	0.0843676	73.89	1	1	mpk3 DD	Col-0 DD	8517	9200.9	2828.17	5570.58	1914.37	6996.92	1752.3	3371.02	3822.47	2464.84	1299.76	1614.98	2414.98	3169.73	1462	3342.08	2250.03	3452.06	9200.9	0.925671	1	0.30738	0.605439	0.208064	0.760461	0.190448	0.366379	0.415445	0.267891	0.141264	0.175524	0.262472	0.344503	0.158897	0.363234
AT5G02310.1	PRT6 - proteolysis 6	0.0228884	49.7645	0.528149	0.010613	0.17928	0.345219	0.0259964	0.403207	42.31	1	1	mpk3 DD	Col-0 DD	5203.73	3146.28	6440.81	5874.36	0	2141.52	0	0	0	0	0	458.293	0	0	0	7197.05	544.669	0	7197.05	0.723036	0.437163	0.894924	0.816218	0	0.297555	0	0	0	0	0	0.0636779	0	0	0	1
AT4G16370.1	ATOPT3, OPT3 - oligopeptide transporter	0.0232008	2.2262	0.718011	0.322528	0.599496	0.145454	0.320007	0.214776	40.8	1	1	mpk3 DD	Col-0 DD	3835.87	3689.86	3785.66	3141.32	5454.34	3590.61	165.955	256.757	3949.79	2156.2	377.393	3648.96	4214.46	2930.51	3348.5	1233.63	3318.54	4573.48	5454.34	0.703269	0.6765	0.694063	0.575931	1	0.658303	0.0304262	0.0470739	0.724155	0.395319	0.0691914	0.669	0.772679	0.537281	0.613915	0.226174
AT4G38900.1	Basic-leucine zipper (bZIP) transcription factor family protein	0.0245503	9.96076	0.786337	0.0789435	0.113093	0.237678	0.0922579	0.167042	77.1	1	1	mpk3 DD	Col-0 DD	2701.38	4884.63	7393.37	6913.44	6853.52	6135.73	1133.76	0	809.496	1558.69	0	0	394.961	0	1609.48	3012.4	0	0	7393.37	0.365378	0.660678	1	0.935087	0.926982	0.829897	0.153348	0	0.109489	0.210823	0	0	0.053421	0	0.217692	0.407447
AT2G37180.1	RD28, PIP2;3, PIP2C - Aquaporin-like superfamily protein	0.0263255	4.372	0.832156	0.190338	0.233833	0.139995	0.337653	0.334818	51.57	1	1	mpk3 DD	Col-0 DD	11970.3	12972	8473.93	9302.57	9873.91	12175.5	10781.2	4033.11	0	0	0	0	6099.92	0	0	10472.1	0	1627.61	12972	0.922785	1	0.65325	0.717129	0.761173	0.938601	0.831115	0.31091	0	0	0	0	0.470239	0	0	0.80729
AT2G19520.1	FVE, ACG1, MSI4, NFC4, NFC04, ATMSI4 - Transducin family protein / WD-40 repeat family protein	0.0314246	6.84335	0.620782	0.0907132	0.147031	0.284818	0.137658	0.225315	40.15	1	1	mpk3 DD	Col-0 DD	1790.78	1846.18	3377.2	3903.17	5135.11	5891.47	0	209.945	118.566	101.831	653.261	2123	32.9038	2817.67	0	0	29.1765	2317.61	5891.47	0.303961	0.313365	0.573236	0.662512	0.871618	1	0	0.0356355	0.020125	0.0172845	0.110883	0.360351	0.005585	0.478263	0	0
AT5G65270.1	AtRABA4a, RABA4a - RAB GTPase homolog A4A	0.0373498	6.81314	0.794337	0.116589	0.206368	0.14313	0.109741	0.110063	74.41	1	1	mpk3 DD	Col-0 DD	21139.2	14177.6	22791.9	16721.4	17842.9	15953.4	1125.77	496.846	3253.76	5922.87	5144.44	0	5649.43	5441.95	936.903	8491.05	3987.28	3714.52	22791.9	0.927489	0.622047	1	0.733658	0.782864	0.699962	0.0493936	0.0217993	0.142759	0.259868	0.225714	0	0.247871	0.238767	0.0411069	0.372547
AT4G19510.2;AT4G19510.1	Disease resistance protein (TIR-NBS-LRR class)	0.0431835	23.0669	0.365751	0.0158561	0.0317156	0.435011	0.0195474	0.0439034	44.46	1	1	mpk3 DD	Col-0 DD	9415.39	7916.97	703.263	1281.38	97.018	1248.1	0	0	211.483	478.847	39.5647	165.854	0	569.191	68.8301	132.312	1021.36	0	9415.39	1	0.840854	0.0746929	0.136094	0.0103042	0.13256	0	0	0.0224614	0.0508579	0.00420213	0.0176152	0	0.0604532	0.00731038	0.0140527
AT5G42870.2;AT5G42870.1	PAH2 - phosphatidic acid phosphohydrolase 2	0.0439578	2.03867	0.442147	0.21688	0.220299	0.292035	0.0639735	0.113889	59.28	1	1	mpk3 DD	Col-0 DD	24743.1	25896.6	19294.3	18356	78083.3	40772.6	24984	15744.3	9939.33	19131.1	17061.3	14748.5	17197.2	16273	12506	34064.6	15123.5	8045.98	78083.3	0.316881	0.331653	0.247099	0.235082	1	0.522168	0.319966	0.201635	0.127291	0.245008	0.218501	0.188881	0.220241	0.208406	0.160162	0.436259
AT2G37170.1	PIP2B, PIP2;2 - plasma membrane intrinsic protein 2	0.0465542	15.6864	0.614682	0.0391857	0.10237	0.324296	0.0352697	0.12731	52.1	1	1	mpk3 DD	Col-0 DD	7761.29	23178.1	5725.75	13152.7	26350.5	21014.8	2219.99	1121.21	1905.2	948.974	0	0	2505.51	386.158	9054.44	0	3245.24	993.692	26350.5	0.29454	0.879608	0.217292	0.499143	1	0.79751	0.0842485	0.0425498	0.0723022	0.0360135	0	0	0.0950841	0.0146547	0.343615	0
AT4G38710.1	glycine-rich protein	4.35394e-06	3.44424	0.358822	0.693165	0.201253	0.098222	0.216864	0.0324454	88.07	2	2	Col-0 DD	Col-0 KR	36131.5	26708.1	51941.9	47432.8	58987.9	37589.5	68734.5	107834	120204	84211.3	52939.7	66004.5	27282.6	27544.7	18215.6	23495	21220.7	27390.3	120204	0.300584	0.22219	0.432114	0.394602	0.490731	0.312714	0.571815	0.89709	1	0.700569	0.440415	0.549103	0.226969	0.229149	0.151539	0.195459
AT1G13960.1	WRKY4 - WRKY DNA-binding protein 4	0.000104058	3.18778	0.256853	0.627217	0.196757	0.0898753	0.26521	0.0339093	84.55	1	1	Col-0 DD	Col-0 KR	12022.9	8568.5	11618	13712.1	22905.1	14963.7	54369.8	47228	30534	33968.7	18051.1	20458.7	11198.7	11289	7908.21	12842.3	9074.9	11872.7	54369.8	0.221131	0.157597	0.213684	0.252201	0.421284	0.27522	1	0.868643	0.561598	0.624771	0.332006	0.376288	0.205972	0.207634	0.145452	0.236202
AT1G62300.1	WRKY6, ATWRKY6 - WRKY family transcription factor	0.000259432	21.7832	0.371872	0.414201	0.0190147	0.14545	0.374758	0.0379028	90.63	1	1	Col-0 DD	Col-0 KR	5281.22	11237.6	9821.82	15226.2	14810.1	19481.9	33998.6	24407.7	12889.9	6718.65	269.731	6208.93	0	0	0	0	657.261	3221.58	33998.6	0.155336	0.33053	0.288889	0.447847	0.435608	0.573022	1	0.717903	0.379129	0.197615	0.0079336	0.182623	0	0	0	0
AT5G57870.2;AT5G57870.1	eIFiso4G1 - MIF4G domain-containing protein / MA3 domain-containing protein	0.000283048	2.4994	0.583805	0.684647	0.273924	0.193052	0.203087	0.0739455	228.41	2	2	Col-0 DD	Col-0 KR	51589.1	47502.5	79767.6	74796.7	114098	96052.5	132409	93046.4	62291	59848.3	97984.8	98341.3	32373.5	36989.4	33177.1	39670.9	22899.8	52509.7	132409	0.389619	0.358756	0.602433	0.564891	0.861706	0.725423	1	0.702719	0.470444	0.451995	0.740016	0.742709	0.244496	0.279357	0.250565	0.299609
AT1G28280.1	VQ motif-containing protein	0.000396022	81.2098	0.211808	0.679372	0.00836564	0.0902407	0.230884	0.0102571	89.08	1	1	Col-0 DD	Col-0 KR	12500.6	14161.1	34677.9	26728.7	37638	38576.9	129271	119978	85191.2	66778	61124.2	64594.5	601.961	1605.06	3501.51	0	0	780.065	129271	0.0967012	0.109546	0.268259	0.206765	0.291157	0.29842	1	0.928117	0.659014	0.516575	0.472839	0.499684	0.0046566	0.0124162	0.0270866	0
AT2G03340.1	WRKY3 - WRKY DNA-binding protein 3	0.00241344	2.4197	0.589778	0.725508	0.299833	0.159486	0.293046	0.097541	99.26	1	1	Col-0 DD	Col-0 KR	10056.3	12557.7	20234.2	13914.1	11559.9	11715.6	16571.8	22618.1	22115.2	20510.5	8980.13	7661.91	4377.19	6697.18	6750.38	10264.9	4575.32	8024.96	22618.1	0.444614	0.555208	0.894603	0.615178	0.511089	0.517976	0.73268	1	0.977766	0.906818	0.397033	0.338752	0.193526	0.296099	0.298451	0.453837
AT2G41430.1;AT2G41430.3	ERD15, LSR1, CID1 - dehydration-induced protein (ERD15)	0.00916748	2.15315	0.516155	0.663356	0.308086	0.164409	0.287241	0.0277664	123.85	2	2	Col-0 DD	Col-0 KR	291769	270717	597889	588323	437322	445516	821625	849724	634100	469552	315953	291064	272821	296708	259137	241432	269777	230853	849724	0.343369	0.318594	0.703627	0.692369	0.514663	0.524307	0.966931	1	0.746242	0.552593	0.37183	0.34254	0.32107	0.349182	0.304966	0.28413
AT5G47010.1	UPF1, LBA1, ATUPF1 - RNA helicase, putative	0.00994626	2.73939	0.218147	0.557936	0.203672	0.0687195	0.320934	0.0604921	67.88	1	1	Col-0 DD	Col-0 KR	68634.3	59054.8	31835.7	32370.5	47276.9	41589.5	185494	214505	118903	98099.2	37392.9	63686.5	45456.4	49488.2	49385.1	53910.9	45951.8	17939.1	214505	0.319966	0.275307	0.148415	0.150908	0.2204	0.193886	0.864754	1	0.554314	0.457329	0.174322	0.2969	0.211913	0.230709	0.230229	0.251327
AT5G45510.2;AT5G45510.1	Leucine-rich repeat (LRR) family protein	0.0332392	3.42221	0.403795	0.551631	0.161191	0.118061	0.40867	0.200828	42.52	1	1	Col-0 DD	Col-0 KR	23376.2	28347.9	37453.6	28082	49918.7	43414.7	86922.4	73598.1	71791.6	7221.35	4512.08	43648.9	8399.75	734.795	780.386	1841.11	38603.9	33706.8	86922.4	0.268932	0.326129	0.430886	0.32307	0.574291	0.499465	1	0.846711	0.825927	0.0830782	0.0519093	0.50216	0.096635	0.00845346	0.00897796	0.0211811
AT3G18740.1	Ribosomal protein L7Ae/L30e/S12e/Gadd45 family protein	0.0451783	18.3414	0.07729	0.166667	0.00908689	0.0646507	0.408248	0.0222582	45.15	1	1	Col-0 DD	Col-0 KR	221.318	501.73	859.262	179.923	0	869.338	0	0	0	0	0	5674.67	0	0	309.39	0	0	0	5674.67	0.039001	0.0884158	0.151421	0.0317064	0	0.153196	0	0	0	0	0	1	0	0	0.0545213	0
AT1G62780.1	unknown protein	1.11022e-16	11.3437	0.0786994	0.892742	0.882483	0.00895205	0.0881108	0.0908624	386.07	4	4	Col-0 DD	mpk3 DD	128123	135401	109932	102424	106524	125472	1.39805e+06	1.22108e+06	1.30622e+06	1.15816e+06	1.47787e+06	1.46856e+06	1.35131e+06	1.10509e+06	1.49912e+06	1.4219e+06	1.28243e+06	1.27784e+06	1.49912e+06	0.085466	0.0903204	0.0733312	0.0683229	0.071058	0.0836976	0.932583	0.814532	0.871326	0.772564	0.985826	0.979619	0.901401	0.737159	1	0.94849
AT5G14670.1;AT1G23490.1	ATARFA1B, ARFA1B - ADP-ribosylation factor A1B	1.11022e-15	6.53326	0.142401	0.930344	0.866734	0.0208849	0.0422055	0.0539385	659.77	9	8	Col-0 DD	mpk3 DD	708073	720311	522287	506959	635267	598422	4.32033e+06	3.81463e+06	4.09837e+06	3.85368e+06	4.01217e+06	4.01714e+06	4.1006e+06	3.8505e+06	3.84939e+06	3.65724e+06	3.50255e+06	3.50717e+06	4.32033e+06	0.163894	0.166726	0.120891	0.117343	0.147041	0.138513	1	0.88295	0.948626	0.891989	0.928673	0.929823	0.949141	0.891251	0.890995	0.84652
AT4G23650.1	CDPK6, CPK3 - calcium-dependent protein kinase 6	4.55191e-15	Infinity	0	0.693835	0.677944	0	0.382084	0.228225	45.05	1	1	Col-0 DD	mpk3 DD	0	0	0	0	0	0	1921.34	1945.07	9270.35	7469.78	9017.88	8968.12	7213.15	7278.25	7969.88	6537.32	6611.26	2098.78	9270.35	0	0	0	0	0	0	0.207256	0.209816	1	0.805771	0.972766	0.967399	0.778088	0.785111	0.859717	0.705186
AT1G11430.1	plastid developmental protein DAG, putative	5.9952e-14	17.2034	0.0443012	0.76213	0.616618	0.0121762	0.11974	0.0923068	53.99	1	1	Col-0 DD	mpk3 DD	14371.5	11449.2	8802.58	8015.74	7871.11	7761.54	219226	166742	157744	150575	157906	150277	157161	124968	120942	149797	151121	107081	219226	0.0655559	0.0522256	0.0401531	0.0365639	0.0359041	0.0354044	1	0.760594	0.719552	0.686852	0.720289	0.685491	0.716893	0.570044	0.55168	0.683301
AT3G61260.1	Remorin family protein	6.01741e-14	17.3068	0.0509802	0.882306	0.792669	0.0133693	0.0985779	0.0890776	188.13	3	3	Col-0 DD	mpk3 DD	78565.4	50873.6	72726	59888.3	66123	34843.2	960678	1.08463e+06	1.1868e+06	1.17202e+06	963721	914868	1.00557e+06	1.102e+06	913221	962907	824899	835837	1.1868e+06	0.0661994	0.0428663	0.0612791	0.050462	0.0557154	0.029359	0.80947	0.913911	1	0.987549	0.812034	0.77087	0.847292	0.928551	0.769482	0.811347
AT1G72370.1;AT3G04770.1	P40, AP40, RP40, RPSAA - 40s ribosomal protein SA	1.06692e-13	4.03884	0.225447	0.910544	0.772731	0.0232292	0.0653416	0.0781292	312.32	5	5	Col-0 DD	mpk3 DD	369194	365353	301904	284176	340445	324291	1.21506e+06	1.32142e+06	1.46773e+06	1.28117e+06	1.43338e+06	1.29982e+06	1.12988e+06	1.21448e+06	1.28443e+06	1.15836e+06	960252	1.05755e+06	1.46773e+06	0.251541	0.248925	0.205695	0.193617	0.231954	0.220948	0.827852	0.900321	1	0.872893	0.976596	0.8856	0.769815	0.827456	0.875115	0.789219
AT1G09130.1;AT1G09130.3	ATP-dependent caseinolytic (Clp) protease/crotonase family protein	1.71196e-13	5.60846	0.154739	0.867849	0.855469	0.0250853	0.0899805	0.0986874	630.29	9	9	Col-0 DD	mpk3 DD	387727	400180	397670	438429	571461	500465	2.42165e+06	2.37478e+06	2.75569e+06	2.16201e+06	2.52983e+06	2.87605e+06	2.28186e+06	2.47558e+06	2.68133e+06	2.90373e+06	2.09111e+06	2.47071e+06	2.90373e+06	0.133527	0.137816	0.136951	0.150988	0.196802	0.172352	0.83398	0.817836	0.949016	0.744564	0.871234	0.990467	0.785836	0.852551	0.923408	1
AT3G55410.1	2-oxoglutarate dehydrogenase, E1 component	2.48468e-13	2.96118	0.280651	0.831057	0.809307	0.0182305	0.0884183	0.0599709	1976.2	29	20	Col-0 DD	mpk3 DD	2.54701e+06	2.41848e+06	2.67917e+06	2.41309e+06	2.66376e+06	2.84736e+06	7.86144e+06	6.96955e+06	9.2457e+06	7.31085e+06	7.42037e+06	7.29429e+06	8.409e+06	7.82828e+06	7.12817e+06	7.15712e+06	6.91029e+06	7.46278e+06	9.2457e+06	0.27548	0.261579	0.289775	0.260996	0.288108	0.307966	0.850281	0.753816	1	0.79073	0.802575	0.788939	0.909504	0.846694	0.770972	0.774103
AT4G00810.1	60S acidic ribosomal protein family	2.93543e-13	25.6169	0.0271659	0.695907	0.512892	0.00289434	0.231555	0.0847916	547.83	7	6	Col-0 DD	mpk3 DD	453840	561643	511271	589617	514923	608877	1.98789e+07	1.70921e+07	1.63149e+07	1.18045e+07	8.27483e+06	9.63797e+06	1.07242e+07	1.15206e+07	1.13009e+07	1.14782e+07	7.67983e+06	8.47077e+06	1.98789e+07	0.0228302	0.0282532	0.0257193	0.0296605	0.025903	0.0306293	1	0.85981	0.820716	0.593821	0.416262	0.484834	0.539474	0.579537	0.568485	0.577405
AT1G01790.1;AT4G00630.1	KEA1, ATKEA1 - K+ efflux antiporter 1	2.99316e-13	9.24591	0.086428	0.799105	0.767463	0.0186849	0.109413	0.10977	252.22	4	4	Col-0 DD	mpk3 DD	22783.3	27614.4	24622.8	27057.1	37509.3	37277.6	227703	272497	341063	271124	263510	259376	277386	277326	296777	281822	242774	194435	341063	0.0668009	0.0809657	0.0721942	0.0793317	0.109978	0.109298	0.667626	0.798964	1	0.794937	0.772614	0.760491	0.813298	0.813123	0.870152	0.826303
AT1G49760.1	PAB8, PABP8 - poly(A) binding protein 8	3.72813e-13	5.68408	0.15253	0.866993	0.761045	0.0206747	0.0924909	0.110822	164.46	3	2	Col-0 DD	mpk3 DD	13758.6	15122.9	19044.6	16552.9	14558.3	18732.6	91747.7	106831	90233	100385	78550.1	87984.6	65966.9	76602.2	93080.4	74122.3	97210.8	80837.7	106831	0.128788	0.141559	0.178268	0.154944	0.136274	0.175347	0.858809	1	0.844631	0.939659	0.735273	0.823585	0.617487	0.717039	0.871284	0.693826
AT5G37510.1;AT5G37510.2	EMB1467, CI76 - NADH-ubiquinone dehydrogenase, mitochondrial, putative	3.79696e-13	6.01595	0.149911	0.901856	0.717539	0.0242175	0.0741	0.0916439	60.15	1	1	Col-0 DD	mpk3 DD	44911.2	41880.7	62779.5	53671.1	54135.3	62168.4	301922	301197	330391	290215	343388	355263	283224	273723	272734	273105	217910	208795	355263	0.126417	0.117886	0.176713	0.151074	0.152381	0.174993	0.849855	0.847813	0.92999	0.816902	0.966575	1	0.797225	0.77048	0.767695	0.768741
AT1G44910.1	ATPRP40A, PRP40A - pre-mRNA-processing protein 40A	6.19949e-13	10.5446	0.083284	0.878193	0.816884	0.0226277	0.0959028	0.129293	155.47	3	3	Col-0 DD	mpk3 DD	11184.4	8858.07	9153.92	11910.6	17292.3	14976.8	146839	130254	119622	143863	121758	111380	104612	142793	144409	117659	104258	105972	146839	0.0761679	0.0603251	0.0623398	0.0811131	0.117764	0.101994	1	0.887056	0.814649	0.979736	0.829197	0.758519	0.712424	0.972445	0.983452	0.801282
AT2G17360.1;AT5G58420.1	Ribosomal protein S4 (RPS4A) family protein	7.67386e-13	17.4726	0.043324	0.756983	0.666741	0.0131749	0.160588	0.0663065	85.43	2	2	Col-0 DD	mpk3 DD	4404.1	5806.09	6986.69	3817.3	8784.35	7384.31	102976	117131	143042	74903.4	95882.5	115747	113923	91353.5	96333.7	90935.3	87877.6	91807.3	143042	0.0307889	0.0405902	0.0488437	0.0266866	0.0614111	0.0516235	0.719899	0.818858	1	0.523647	0.670312	0.809182	0.796435	0.638649	0.673466	0.635725
AT5G60840.1	unknown protein; Has 361 Blast hits to 333 proteins in 92 species: Archae - 2; Bacteria - 55; Metazoa - 145; Fungi - 36; Plants - 42; Viruses - 19; Other Eukaryotes - 62 (source: NCBI BLink).	1.35691e-12	17.8658	0.0487545	0.871036	0.748958	0.0147297	0.143223	0.172434	40.22	1	1	Col-0 DD	mpk3 DD	5284.96	5186.92	6536	4399.65	9763.1	7166.85	124688	131056	126174	121449	84670.9	96890.7	127194	110393	106669	102027	67248	75402.3	131056	0.0403259	0.0395778	0.0498717	0.0335707	0.0744955	0.0546853	0.951405	1	0.962748	0.926691	0.646066	0.739306	0.970532	0.84233	0.813919	0.7785
AT1G22920.1;AT1G22920.2;AT1G71230.1	CSN5A, JAB1, AJH1 - COP9 signalosome 5A	1.59273e-12	4.67027	0.185715	0.867339	0.866509	0.0290606	0.121228	0.056532	452.35	5	4	Col-0 DD	mpk3 DD	167974	157838	113478	125863	169540	155240	620536	547976	775527	673332	740196	798654	762831	678582	687037	726601	650310	646884	798654	0.210322	0.19763	0.142086	0.157594	0.212282	0.194377	0.776977	0.686125	0.971042	0.843084	0.926804	1	0.955146	0.849657	0.860244	0.909782
AT2G47730.1	ATGSTF8, ATGSTF5, GST6, GSTF8 - glutathione S-transferase phi 8	1.64457e-12	4.44871	0.188019	0.836442	0.813816	0.0265822	0.126194	0.0543084	315.73	4	4	Col-0 DD	mpk3 DD	179411	180198	143243	143810	136101	186975	732612	584411	796296	599504	859609	741642	773681	728722	640098	675621	700729	678528	859609	0.208712	0.209628	0.166637	0.167297	0.158329	0.217512	0.852262	0.679858	0.926347	0.697415	1	0.862767	0.900039	0.847737	0.744639	0.785964
AT2G30170.1;AT2G30170.2	Protein phosphatase 2C family protein	1.79978e-12	3.54466	0.240462	0.852356	0.851411	0.0280786	0.115566	0.0455859	597.23	8	8	Col-0 DD	mpk3 DD	486543	513301	381770	406003	479795	499089	1.43746e+06	1.49762e+06	1.91749e+06	1.39462e+06	1.71532e+06	1.8438e+06	1.55883e+06	1.57939e+06	1.7192e+06	1.62239e+06	1.5552e+06	1.76041e+06	1.91749e+06	0.25374	0.267695	0.199099	0.211737	0.250221	0.260282	0.749655	0.781031	1	0.727315	0.894564	0.961571	0.812956	0.823675	0.896592	0.846103
AT1G64750.1;AT1G64750.3	ATDSS1(I), DSS1(I) - deletion of SUV3 suppressor 1(I)	1.87772e-12	22.466	0.0303271	0.681329	0.59368	0.00532456	0.235169	0.112915	281.71	3	3	Col-0 DD	mpk3 DD	196877	216993	227098	234124	145266	250622	6.98486e+06	4.96473e+06	6.23876e+06	4.29504e+06	3.30621e+06	2.76432e+06	4.97766e+06	4.36854e+06	4.09628e+06	4.97082e+06	3.33733e+06	3.12998e+06	6.98486e+06	0.0281863	0.0310662	0.0325129	0.0335189	0.0207973	0.0358808	1	0.710785	0.893183	0.614907	0.47334	0.395759	0.712636	0.62543	0.586452	0.711657
AT4G37925.1	NDH-M - subunit NDH-M of NAD(P)H:plastoquinone dehydrogenase complex	2.31215e-12	11.3098	0.0671292	0.759219	0.720089	0.0217152	0.125956	0.0613519	161.17	2	2	Col-0 DD	mpk3 DD	64468.3	80433.5	45978.4	41324.2	38923.6	79312.5	870065	682520	642891	579919	595052	592969	716751	588330	576672	646453	643043	587893	870065	0.074096	0.0924454	0.0528448	0.0474955	0.0447365	0.091157	1	0.784447	0.738901	0.666524	0.683917	0.681523	0.82379	0.676191	0.662792	0.742994
AT3G18240.1;AT4G21460.1	Ribosomal protein S24/S35, mitochondrial	2.57161e-12	4.82332	0.159247	0.768099	0.716036	0.0160935	0.159858	0.042559	258.13	3	3	Col-0 DD	mpk3 DD	156910	192039	197331	203075	192342	214756	1.21034e+06	1.12956e+06	879265	750150	837852	770780	886557	935127	785432	882878	877819	832053	1.21034e+06	0.129641	0.158665	0.163039	0.167784	0.158916	0.177435	1	0.933264	0.726464	0.619786	0.692248	0.636831	0.732488	0.772618	0.648937	0.729448
AT3G54760.2	dentin sialophosphoprotein-related	2.59892e-12	27.7971	0.0241112	0.670222	0.493074	0.00391697	0.233924	0.134558	726.16	9	1	Col-0 DD	mpk3 DD	12595.9	12511.9	8505.13	10266.6	11073.7	8976.43	383838	441908	321401	242293	191631	195986	294486	225669	219114	267666	157675	142748	441908	0.0285034	0.0283133	0.0192464	0.0232324	0.0250589	0.0203129	0.868594	1	0.727304	0.548289	0.433644	0.443501	0.666396	0.510671	0.495836	0.605706
AT4G20850.1	TPP2 - tripeptidyl peptidase ii	9.17655e-12	7.81946	0.105839	0.827601	0.791312	0.0181564	0.116374	0.176164	113.36	2	2	Col-0 DD	mpk3 DD	10273.4	8943.97	10770	6680.33	10877.4	8690.44	71696.6	57303.1	67840	74658.7	82256.8	85975.6	88555.3	73169	82101	70211.9	44489.1	61923	88555.3	0.116011	0.100999	0.121619	0.0754367	0.122832	0.0981356	0.809625	0.647088	0.766074	0.843074	0.928875	0.970869	1	0.826252	0.927115	0.79286
AT4G38130.1;AT4G38130.2	HD1, ATHD1, HDA1, RPD3A, HDA19, ATHDA19 - histone deacetylase 1	1.1994e-11	14.7024	0.0505675	0.743463	0.608557	0.00888718	0.21781	0.155669	168.4	3	3	Col-0 DD	mpk3 DD	13171.4	14439.3	21167.6	18484.9	15582.6	16133.7	254473	326229	250755	303752	141814	178209	287255	204059	213877	181113	162526	142341	326229	0.0403749	0.0442612	0.0648859	0.0566623	0.0477658	0.0494551	0.780045	1	0.76865	0.931101	0.434709	0.546271	0.880533	0.625508	0.655605	0.555173
AT3G51890.1	Clathrin light chain protein	1.25173e-11	5.79302	0.140131	0.81178	0.754911	0.0079201	0.17976	0.1172	399.44	4	4	Col-0 DD	mpk3 DD	273214	270955	290597	273924	312678	278444	1.98375e+06	2.0217e+06	1.79994e+06	1.60367e+06	1.132e+06	1.30599e+06	1.70623e+06	1.623e+06	1.74659e+06	1.62833e+06	1.23925e+06	1.21381e+06	2.0217e+06	0.135141	0.134023	0.143739	0.135492	0.154661	0.137728	0.981229	1	0.890308	0.793228	0.559927	0.645987	0.84396	0.80279	0.863923	0.805428
AT2G03390.1;AT2G03390.2	uvrB/uvrC motif-containing protein	3.1103e-11	2.69296	0.316697	0.852853	0.846765	0.0316819	0.0841405	0.0870444	504.44	7	7	Col-0 DD	mpk3 DD	736549	607224	734455	781393	773355	824698	1.87454e+06	1.8748e+06	2.34592e+06	1.90514e+06	2.13375e+06	1.87019e+06	2.1418e+06	1.91249e+06	2.08002e+06	2.11565e+06	1.60287e+06	2.06582e+06	2.34592e+06	0.31397	0.258843	0.313078	0.333086	0.32966	0.351546	0.799065	0.799177	1	0.812107	0.909558	0.797212	0.912992	0.81524	0.886654	0.901841
AT2G19730.1	Ribosomal L28e protein family	6.06972e-11	6.14027	0.134171	0.823848	0.735992	0.0402928	0.0895694	0.0442442	46.26	1	1	Col-0 DD	mpk3 DD	40402.3	52158	25991.1	30642.7	49150	59122	319823	242666	254834	253403	264536	245650	240801	213352	245241	252460	234956	225512	319823	0.126327	0.163084	0.0812673	0.0958114	0.153679	0.184859	1	0.758751	0.796798	0.792324	0.827134	0.768081	0.752922	0.667094	0.766804	0.789374
AT3G46000.1;AT3G46010.1	ADF2 - actin depolymerizing factor 2	6.36216e-11	27.4104	0.0295803	0.810806	0.725091	0.0192455	0.187412	0.156938	89.4	1	1	Col-0 DD	mpk3 DD	891.522	789.134	848.007	485.575	2540.16	1168.63	27419.1	19423.7	36867.9	34783.4	27906.5	37880.2	35565.1	28924.1	31208.1	27935.1	20688.6	20478.3	37880.2	0.0235353	0.0208324	0.0223866	0.0128187	0.0670579	0.0308506	0.723839	0.512768	0.973276	0.918248	0.736705	1	0.938884	0.763569	0.823865	0.73746
AT1G66670.1	CLPP3, NCLPP3 - CLP protease proteolytic subunit 3	7.02258e-11	4.20968	0.208062	0.875875	0.87199	0.0512693	0.0843605	0.0752581	291.98	4	4	Col-0 DD	mpk3 DD	882731	930637	621199	597168	482148	716986	2.90304e+06	2.70959e+06	2.93873e+06	2.65457e+06	3.21557e+06	3.38911e+06	3.31512e+06	2.90235e+06	3.20738e+06	2.77691e+06	2.87702e+06	2.65281e+06	3.38911e+06	0.260461	0.274597	0.183293	0.176202	0.142264	0.211556	0.856579	0.7995	0.86711	0.783265	0.948797	1	0.978171	0.856376	0.94638	0.819364
AT1G07470.1;AT1G07480.1	Transcription factor IIA, alpha/beta subunit	7.51356e-11	14.3086	0.0481233	0.688574	0.565047	0.00929232	0.268851	0.0922796	85.19	1	1	Col-0 DD	mpk3 DD	83517.6	70267	71215.7	44178.3	71200.8	64092.3	1.40082e+06	1.37318e+06	1.06986e+06	810042	552343	581153	672278	871245	969894	870045	656647	709054	1.40082e+06	0.0596206	0.0501614	0.0508386	0.0315375	0.050828	0.0457535	1	0.980273	0.763743	0.578264	0.3943	0.414867	0.479918	0.621955	0.692377	0.621098
AT3G53900.2	UPP, PYRR - uracil phosphoribosyltransferase	9.23577e-11	3.14581	0.252146	0.793204	0.749288	0.0220196	0.141947	0.075527	445.91	8	8	Col-0 DD	mpk3 DD	158559	149359	154256	177742	169985	139744	427257	412645	483286	449173	587334	627708	465766	534360	515965	464359	427408	414145	627708	0.252601	0.237944	0.245745	0.283161	0.270803	0.222626	0.680662	0.657384	0.769923	0.715577	0.93568	1	0.742011	0.851288	0.821983	0.739769
AT4G10340.1	LHCB5 - light harvesting complex of photosystem II 5	1.11258e-10	6.01499	0.132988	0.799923	0.750157	0.0309446	0.154699	0.113545	158.08	2	2	Col-0 DD	mpk3 DD	37472.4	34496.9	48957.3	41163	32601.2	23777.1	206828	160425	262481	197492	213063	273794	246650	214244	210892	201785	208145	150612	273794	0.136864	0.125996	0.178811	0.150343	0.119072	0.0868433	0.755417	0.585933	0.958682	0.721318	0.778187	1	0.900862	0.782503	0.77026	0.736997
AT5G41790.1	CIP1 - COP1-interactive protein 1	1.18618e-10	4.22992	0.168917	0.714507	0.664358	0.0104686	0.188876	0.0534995	2074.05	26	26	Col-0 DD	mpk3 DD	1.75776e+06	1.74737e+06	1.59607e+06	1.52666e+06	1.53897e+06	1.67616e+06	9.71185e+06	8.17412e+06	7.5681e+06	5.53651e+06	5.42024e+06	5.22427e+06	6.32771e+06	6.15236e+06	7.17092e+06	6.92975e+06	5.74857e+06	6.38359e+06	9.71185e+06	0.180991	0.179921	0.164343	0.157196	0.158463	0.172589	1	0.841664	0.779264	0.570078	0.558106	0.537927	0.651545	0.63349	0.738368	0.713535
AT5G06160.1	ATO - splicing factor-related	1.25279e-10	3.47254	0.232549	0.807533	0.709553	0.028318	0.1331	0.0904729	372.26	6	6	Col-0 DD	mpk3 DD	141256	160086	155991	169345	160285	201069	655381	468369	708118	485966	569177	543963	592232	489657	420158	474478	564850	473307	708118	0.199481	0.226072	0.220289	0.239148	0.226354	0.283948	0.925525	0.661427	1	0.686278	0.803789	0.768181	0.836346	0.69149	0.593344	0.670055
AT3G15730.1;AT1G52570.1	PLDALPHA1, PLD - phospholipase D alpha 1	1.26161e-10	4.80087	0.186628	0.895978	0.808838	0.0394989	0.066684	0.145642	734.66	12	12	Col-0 DD	mpk3 DD	423766	381089	253593	286765	405569	442758	1.68521e+06	1.61657e+06	1.95892e+06	1.86416e+06	1.66851e+06	1.73752e+06	1.7564e+06	1.84844e+06	1.77373e+06	1.68056e+06	1.25919e+06	1.18838e+06	1.95892e+06	0.216326	0.19454	0.129456	0.146389	0.207037	0.226021	0.860275	0.825238	1	0.951628	0.851748	0.886977	0.896617	0.943601	0.905461	0.857901
AT5G64040.1;AT5G64040.2	PSAN - photosystem I reaction center subunit PSI-N, chloroplast, putative / PSI-N, putative (PSAN)	1.2783e-10	16.1598	0.0529643	0.855893	0.78308	0.0225276	0.098985	0.0799682	77.08	1	1	Col-0 DD	mpk3 DD	25102.7	24097.5	6264.7	13793	26224.1	16035.7	276837	308744	325839	283035	350921	256730	250429	235260	291827	292543	269993	308745	350921	0.0715338	0.0686694	0.0178522	0.0393051	0.0747292	0.045696	0.788887	0.879809	0.928524	0.806549	1	0.731589	0.713632	0.670405	0.831603	0.833643
AT1G09010.1	glycoside hydrolase family 2 protein	1.34683e-10	4.20837	0.201833	0.849388	0.846779	0.050233	0.133534	0.0586015	352.39	5	5	Col-0 DD	mpk3 DD	148253	155688	112552	131329	151795	225328	704223	490019	763788	562236	696761	675487	731649	619423	641540	625418	654718	607807	763788	0.194102	0.203836	0.14736	0.171945	0.19874	0.295014	0.922014	0.641564	1	0.736115	0.912244	0.884391	0.957922	0.810988	0.839946	0.818838
AT3G46430.1	unknown protein	1.40942e-10	6.88352	0.117393	0.80808	0.728107	0.0302343	0.170849	0.142058	48.45	1	1	Col-0 DD	mpk3 DD	18338.4	12233.7	16671.1	9080.62	12080.2	11830.3	94283	63468.6	86577.8	80985.7	113193	113787	113911	85313.6	69902.6	73727.2	81133.2	73648.7	113911	0.160989	0.107397	0.146352	0.0797168	0.10605	0.103855	0.827691	0.557178	0.760048	0.710956	0.993697	0.998909	1	0.74895	0.61366	0.647235
AT5G09620.1	Octicosapeptide/Phox/Bem1p family protein	1.59622e-10	4.88081	0.159293	0.777477	0.670634	0.018675	0.195192	0.0769094	556.96	7	7	Col-0 DD	mpk3 DD	1.10316e+06	1.15025e+06	1.36388e+06	1.46034e+06	1.13236e+06	1.32855e+06	7.82702e+06	7.88752e+06	6.48062e+06	5.65515e+06	4.33748e+06	4.60644e+06	5.53574e+06	5.72261e+06	5.67688e+06	5.73249e+06	4.30366e+06	4.76646e+06	7.88752e+06	0.139861	0.145832	0.172917	0.185146	0.143564	0.168436	0.992329	1	0.821629	0.716973	0.549916	0.584016	0.701835	0.725527	0.719729	0.72678
AT5G66570.1	PSBO-1, OEE1, OEE33, OE33, PSBO1, MSP-1 - PS II oxygen-evolving complex 1	1.61158e-10	4.55165	0.184486	0.839716	0.784522	0.044848	0.104651	0.0764255	140.74	3	1	Col-0 DD	mpk3 DD	111578	115847	67746.3	66899.9	97922.5	117196	521439	430262	434163	350440	439298	451562	381989	367634	398804	408172	415740	482142	521439	0.213982	0.222168	0.129922	0.128299	0.187793	0.224755	1	0.825145	0.832625	0.672063	0.842472	0.865993	0.732568	0.705038	0.764815	0.78278
AT1G78900.1	VHA-A - vacuolar ATP synthase subunit A	1.68533e-10	3.34429	0.252413	0.844143	0.827007	0.0408071	0.143494	0.0495604	2337.94	31	31	Col-0 DD	mpk3 DD	5.19672e+06	5.44301e+06	3.69045e+06	3.82754e+06	4.19322e+06	4.83515e+06	1.23831e+07	1.21568e+07	1.66782e+07	1.42422e+07	1.79508e+07	1.75071e+07	1.50596e+07	1.5568e+07	1.5106e+07	1.57472e+07	1.41867e+07	1.34052e+07	1.79508e+07	0.289498	0.303218	0.205587	0.213224	0.233595	0.269356	0.689837	0.677228	0.929107	0.793402	1	0.975282	0.838939	0.867259	0.841521	0.877241
AT5G55220.1	trigger factor type chaperone family protein	1.68626e-10	21.2567	0.033904	0.720688	0.710709	0.0132104	0.217541	0.172461	65.82	1	1	Col-0 DD	mpk3 DD	5327.79	6519.37	2076.22	3589.98	6886.01	7251.11	92314.1	103026	64157.8	112984	155589	144715	99865.1	124753	115299	97628.7	73700.4	152224	155589	0.0342428	0.0419013	0.0133443	0.0230735	0.0442578	0.0466043	0.593321	0.662167	0.412355	0.726172	1	0.930111	0.641853	0.801814	0.741047	0.627479
AT1G10840.1;AT1G10840.2	TIF3H1 - translation initiation factor 3 subunit H1	1.829e-10	3.98968	0.222456	0.887527	0.850741	0.0603349	0.0977395	0.0560882	364.91	6	6	Col-0 DD	mpk3 DD	82278.3	73522	76123	66354.7	129714	106143	353819	289036	389135	345670	400180	353185	333301	354581	330409	323053	379448	321907	400180	0.205603	0.183722	0.190222	0.165812	0.324139	0.265238	0.884149	0.722263	0.972399	0.863786	1	0.882566	0.832877	0.886053	0.825651	0.807268
AT2G32060.1	Ribosomal protein L7Ae/L30e/S12e/Gadd45 family protein	1.82903e-10	4.37813	0.179514	0.785935	0.678414	0.0201128	0.202959	0.0230146	151.77	2	2	Col-0 DD	mpk3 DD	80725.8	98623.1	79747.6	84953.7	79214.4	70746	412652	457946	458655	282171	297643	253774	299728	316284	319315	318387	295659	317576	458655	0.176005	0.215027	0.173873	0.185223	0.17271	0.154247	0.8997	0.998454	1	0.615213	0.648946	0.553299	0.653493	0.68959	0.696197	0.694174
AT5G40810.1;AT3G27240.1	Cytochrome C1 family	1.90601e-10	4.75614	0.169409	0.805732	0.7165	0.0410659	0.142928	0.0540233	164.93	2	2	Col-0 DD	mpk3 DD	38844.9	49245.4	27491.9	37333.9	39512.1	56350.7	178367	151833	244752	192072	232398	183806	185558	187918	167213	173268	153889	184343	244752	0.158711	0.201205	0.112326	0.152538	0.161437	0.230236	0.728766	0.620354	1	0.78476	0.949524	0.750989	0.758147	0.767791	0.683193	0.707932
AT1G61250.1	SC3 - secretory carrier 3	2.11452e-10	6.84261	0.112602	0.770491	0.746955	0.0211485	0.227234	0.113909	74.2	1	1	Col-0 DD	mpk3 DD	11148.4	15418.8	10363.2	10745.6	9811.25	13888.9	54082.2	55385.2	101018	71285	100982	105647	94176.7	76220.6	77739.3	58306.9	86298.4	80738.3	105647	0.105525	0.145947	0.0980929	0.101712	0.0928685	0.131466	0.511916	0.524249	0.956187	0.674749	0.955847	1	0.891431	0.721467	0.735842	0.551905
AT1G59830.1;AT1G10430.1;AT1G69960.1	PP2A-1 - protein phosphatase 2A-2	2.31509e-10	3.34903	0.237796	0.796387	0.675819	0.0255025	0.129723	0.0950137	278.01	4	4	Col-0 DD	mpk3 DD	143877	178574	144382	152564	130536	146206	551995	425054	628085	429489	521599	444969	510505	446002	456970	414108	346082	373162	628085	0.229072	0.284314	0.229876	0.242903	0.207832	0.232781	0.878854	0.676745	1	0.683807	0.830459	0.708453	0.812796	0.710098	0.727561	0.659318
AT5G52310.1	COR78, LTI78, RD29A, LTI140 - low-temperature-responsive protein 78 (LTI78) / desiccation-responsive protein 29A (RD29A)	2.37055e-10	7.27167	0.101558	0.738499	0.567064	0.0141006	0.225442	0.0902116	3800.42	49	49	Col-0 DD	mpk3 DD	1.414e+07	1.43255e+07	1.99569e+07	1.87326e+07	1.789e+07	1.76949e+07	1.68606e+08	1.65702e+08	1.27318e+08	1.20678e+08	7.98647e+07	8.49232e+07	1.11368e+08	1.11818e+08	9.68467e+07	9.60654e+07	8.50109e+07	7.25524e+07	1.68606e+08	0.0838644	0.0849648	0.118364	0.111103	0.106105	0.104948	1	0.982778	0.75512	0.715738	0.473677	0.503679	0.660524	0.663193	0.574398	0.569763
AT3G05900.1	neurofilament protein-related	2.3784e-10	26.9992	0.0254523	0.687191	0.66596	0.0137511	0.215938	0.168357	109.6	2	2	Col-0 DD	mpk3 DD	1952.71	1544.08	1880.77	651.121	3405.72	1087.55	50055.9	68899.9	42218.2	57994.3	27364.5	37551.4	52057.8	48046.6	50946.4	60423.5	33094.3	30738.6	68899.9	0.0283413	0.0224104	0.0272971	0.00945025	0.04943	0.0157846	0.726502	1	0.612747	0.841719	0.397164	0.545014	0.755557	0.69734	0.739426	0.876976
AT3G09200.1;AT2G40010.1;AT3G09200.2	Ribosomal protein L10 family protein	2.39469e-10	3.63824	0.215683	0.784707	0.746509	0.0249325	0.173114	0.0637119	1191.94	16	8	Col-0 DD	mpk3 DD	4.38895e+06	4.27555e+06	4.25395e+06	3.41042e+06	4.40992e+06	4.94212e+06	1.98446e+07	1.93395e+07	1.61979e+07	1.33344e+07	1.28616e+07	1.18552e+07	1.66422e+07	1.33269e+07	1.34468e+07	1.53712e+07	1.47762e+07	1.53218e+07	1.98446e+07	0.221166	0.215451	0.214363	0.171856	0.222222	0.249041	1	0.974548	0.816239	0.671939	0.648116	0.5974	0.838625	0.67156	0.677607	0.774576
AT1G20200.1;AT1G75990.1	EMB2719, HAP15 - PAM domain (PCI/PINT associated module) protein	2.44777e-10	2.61985	0.337635	0.884555	0.812412	0.0384416	0.0806016	0.107006	363.7	6	6	Col-0 DD	mpk3 DD	678815	678887	523362	539959	637660	574934	1.57705e+06	1.7281e+06	1.79366e+06	1.49614e+06	1.4972e+06	1.42741e+06	1.46852e+06	1.40453e+06	1.7826e+06	1.53302e+06	1.22784e+06	1.32664e+06	1.79366e+06	0.378452	0.378492	0.291785	0.301037	0.355508	0.320537	0.879234	0.963447	1	0.834125	0.834717	0.795807	0.81873	0.783053	0.993833	0.854687
AT5G39570.1	unknown protein	2.49554e-10	5.24637	0.135782	0.712365	0.701375	0.0195698	0.197836	0.0824837	1052.53	13	13	Col-0 DD	mpk3 DD	4.1515e+06	3.91505e+06	3.99177e+06	3.49591e+06	5.2926e+06	4.26195e+06	2.44642e+07	3.08198e+07	2.26536e+07	2.35593e+07	1.36316e+07	1.66013e+07	2.4395e+07	2.04901e+07	2.47326e+07	1.95628e+07	2.19479e+07	1.85692e+07	3.08198e+07	0.134702	0.12703	0.129519	0.11343	0.171727	0.138286	0.793781	1	0.735033	0.76442	0.442299	0.538658	0.791534	0.664834	0.802491	0.634749
AT5G59610.1	Chaperone DnaJ-domain superfamily protein	2.55569e-10	6.00489	0.11779	0.707315	0.639648	0.0224554	0.210334	0.0593512	97.42	2	2	Col-0 DD	mpk3 DD	69873.1	61185.1	49633.2	45170.7	58391.3	74913.8	508203	461979	313693	364183	242477	266224	318488	353538	362596	323265	278596	313943	508203	0.137491	0.120395	0.097664	0.0888832	0.114897	0.147409	1	0.909044	0.617259	0.71661	0.477125	0.523853	0.626695	0.695663	0.713486	0.636094
AT4G02510.1	TOC159, TOC86, PPI2, TOC160, ATTOC159 - translocon at the outer envelope membrane of chloroplasts 159	2.75391e-10	6.02558	0.123725	0.745517	0.579155	0.009272	0.225605	0.0688034	2847.52	32	31	Col-0 DD	mpk3 DD	7.8792e+06	7.82983e+06	9.25243e+06	8.9681e+06	7.83499e+06	8.49272e+06	6.77e+07	6.46688e+07	5.72346e+07	4.72543e+07	3.25318e+07	3.34397e+07	3.74684e+07	4.24046e+07	4.57321e+07	4.11196e+07	3.40036e+07	3.45244e+07	6.77e+07	0.116384	0.115655	0.136668	0.132468	0.115731	0.125446	1	0.955226	0.845414	0.697996	0.480529	0.493939	0.553448	0.62636	0.675511	0.60738
AT3G47470.1	LHCA4, CAB4 - light-harvesting chlorophyll-protein complex I subunit A4	2.93087e-10	4.98912	0.161659	0.806535	0.679536	0.037185	0.157378	0.0826484	210.16	3	3	Col-0 DD	mpk3 DD	232573	299375	157211	182000	202106	244382	1.0382e+06	796471	1.14714e+06	939174	1.29445e+06	1.35846e+06	1.11276e+06	952738	859824	778469	893051	941912	1.35846e+06	0.171203	0.220377	0.115727	0.133975	0.148775	0.179896	0.764247	0.586302	0.84444	0.691349	0.952873	1	0.819131	0.701334	0.632938	0.573051
AT3G29360.1;AT1G26570.1;AT5G39320.1	UDP-glucose 6-dehydrogenase family protein	3.1519e-10	2.9596	0.285969	0.846353	0.770432	0.0419242	0.110808	0.0740384	231.68	4	2	Col-0 DD	mpk3 DD	49787.6	65484.5	57743	53477.9	41864.2	54972.5	188441	134158	179893	150239	145427	158770	152253	143660	152044	157464	147291	118376	188441	0.264207	0.347506	0.306424	0.283791	0.222161	0.291722	1	0.711935	0.954635	0.797273	0.771734	0.842541	0.807958	0.76236	0.806853	0.835614
AT5G08280.1	HEMC - hydroxymethylbilane synthase	3.58314e-10	3.43836	0.263055	0.904476	0.82394	0.0541076	0.0658951	0.0942783	330.56	6	6	Col-0 DD	mpk3 DD	159926	154179	118225	90124.5	156925	127245	491654	449001	455293	449264	417187	511062	392719	443937	500531	403242	360809	425271	511062	0.312928	0.301683	0.231333	0.176347	0.307057	0.248981	0.962023	0.878563	0.890876	0.879079	0.816312	1	0.768437	0.868655	0.979393	0.789027
AT4G17330.1	ATG2484-1, G2484-1 - G2484-1 protein	3.64599e-10	7.97134	0.0882296	0.703309	0.546636	0.0163835	0.236326	0.0724963	456.13	7	7	Col-0 DD	mpk3 DD	64044	82306.7	90251.1	97533.4	66723.5	65034.1	880076	822838	659497	560284	424076	367020	510730	485654	544248	539034	407864	398957	880076	0.0727709	0.0935223	0.102549	0.110824	0.0758156	0.073896	1	0.934963	0.749363	0.636631	0.481863	0.417032	0.580325	0.551832	0.61841	0.612486
AT4G34920.1;AT4G34930.1	PLC-like phosphodiesterases superfamily protein	3.96606e-10	2.53652	0.344951	0.874974	0.79535	0.0198336	0.124071	0.0835504	331.47	7	7	Col-0 DD	mpk3 DD	251334	246273	229001	239494	261801	267999	546203	506402	710969	625494	682553	722761	578646	639030	619349	605237	481170	525656	722761	0.347741	0.340739	0.316841	0.33136	0.362223	0.370799	0.755717	0.70065	0.983685	0.865422	0.944369	1	0.800605	0.884151	0.85692	0.837395
AT5G28500.1;AT5G28500.2	unknown protein	4.12543e-10	4.58175	0.163177	0.747638	0.723503	0.0353368	0.169528	0.0927303	1000.57	13	13	Col-0 DD	mpk3 DD	944517	937459	1.52254e+06	1.324e+06	977880	1.03167e+06	6.88216e+06	6.11389e+06	5.28178e+06	4.01636e+06	4.50304e+06	4.07492e+06	5.4778e+06	5.08532e+06	5.2524e+06	5.64743e+06	4.38039e+06	4.0322e+06	6.88216e+06	0.137241	0.136216	0.22123	0.192381	0.142089	0.149906	1	0.888369	0.76746	0.583591	0.654307	0.5921	0.795942	0.738914	0.763192	0.82059
AT4G23670.1	Polyketide cyclase/dehydrase and lipid transport superfamily protein	4.45185e-10	14.7852	0.0508032	0.751138	0.713789	0.0309541	0.119368	0.146366	81.42	1	1	Col-0 DD	mpk3 DD	2099.56	2280.39	4716.54	6572.1	2314.23	1466.98	44997.8	37484.4	55935.2	43792.1	47883.6	57476.9	46812.3	40394.4	41499.7	38845.7	63807.6	41911.3	63807.6	0.0329045	0.0357386	0.0739181	0.102999	0.0362689	0.0229906	0.705211	0.58746	0.876623	0.686315	0.750437	0.900785	0.733647	0.633066	0.650388	0.608794
AT4G14030.1	SBP1 - selenium-binding protein 1	4.62532e-10	14.9048	0.0546709	0.814858	0.552272	0.0267016	0.108813	0.138044	55.46	1	1	Col-0 DD	mpk3 DD	3038.44	2458.31	4620.52	1931.23	1079.38	1903.46	32120.6	34972.9	40589.2	34856.9	45823.8	35675.7	29794.1	33339.9	25880.6	26818.7	16251.4	19758.1	45823.8	0.066307	0.053647	0.100832	0.0421448	0.0235551	0.0415387	0.700959	0.763205	0.885767	0.760672	1	0.778542	0.65019	0.727569	0.564786	0.585258
AT5G28540.1;AT5G42020.1;AT5G42020.2	BIP1 - heat shock protein 70 (Hsp 70) family protein	5.42634e-10	3.65156	0.212715	0.77674	0.698019	0.0162229	0.190604	0.0564455	601.52	10	9	Col-0 DD	mpk3 DD	1.01117e+06	886599	988835	1.00293e+06	836102	914645	4.41928e+06	4.25558e+06	3.83411e+06	2.90454e+06	2.73376e+06	2.44854e+06	3.13217e+06	3.26501e+06	3.43449e+06	3.03966e+06	2.7467e+06	2.89045e+06	4.41928e+06	0.228809	0.20062	0.223755	0.226944	0.189194	0.206967	1	0.962956	0.867587	0.657242	0.618598	0.554059	0.70875	0.73881	0.777159	0.687817
AT5G17770.1	ATCBR, CBR1, CBR - NADH:cytochrome B5 reductase 1	5.44544e-10	5.93699	0.146362	0.868952	0.778579	0.0499599	0.112841	0.105506	70.66	1	1	Col-0 DD	mpk3 DD	30115.7	28555.8	23713.8	16731.8	32290.8	47124.8	175497	141438	198843	163013	177856	203300	185618	170619	129044	171052	154244	139134	203300	0.148134	0.140462	0.116645	0.0823013	0.158833	0.231799	0.863239	0.695712	0.978077	0.801836	0.874845	1	0.913027	0.839246	0.634747	0.841378
AT5G16260.1	ELF9 - RNA binding (RRM/RBD/RNP motifs) family protein	5.47225e-10	4.19558	0.182636	0.766264	0.579433	0.0177305	0.194864	0.0431212	263.3	3	3	Col-0 DD	mpk3 DD	186515	174651	160493	177497	146102	150396	908596	773148	862282	550890	474257	608176	557254	481026	574865	547416	485223	513042	908596	0.205279	0.192221	0.176639	0.195353	0.1608	0.165525	1	0.850925	0.949026	0.606308	0.521967	0.669357	0.613313	0.529416	0.632696	0.602485
AT4G16720.1	Ribosomal protein L23/L15e family protein	5.49386e-10	3.86862	0.213193	0.824764	0.619021	0.0453397	0.144022	0.0404982	150.9	2	2	Col-0 DD	mpk3 DD	114164	123907	135848	122605	190757	168673	669152	540284	651971	427454	554544	467950	401978	403084	417322	408438	388418	466078	669152	0.17061	0.185169	0.203015	0.183224	0.285072	0.25207	1	0.807416	0.974324	0.6388	0.828726	0.699318	0.600728	0.602379	0.623657	0.610381
AT4G03080.1	BSL1 - BRI1 suppressor 1 (BSU1)-like 1	5.56859e-10	3.54746	0.236983	0.840688	0.807364	0.0504246	0.117477	0.0959641	526.72	9	5	Col-0 DD	mpk3 DD	335520	377272	239140	240408	242768	347658	988509	860643	970297	1.05608e+06	1.25379e+06	1.19496e+06	1.12895e+06	1.18628e+06	897657	901366	958107	1.00124e+06	1.25379e+06	0.267604	0.300904	0.190734	0.191745	0.193627	0.277285	0.788416	0.686432	0.77389	0.842312	1	0.953081	0.900427	0.946152	0.715954	0.718912
AT1G02780.1	emb2386 - Ribosomal protein L19e family protein	5.77127e-10	6.88715	0.113134	0.779174	0.615667	0.0256517	0.174783	0.132535	155.36	2	2	Col-0 DD	mpk3 DD	17952.6	10207.5	12759.1	18860.1	17721.6	13963.3	134742	112201	122494	105743	76020	78726.8	83754.9	92278	101002	98116.7	58739.9	63847.9	134742	0.133236	0.0757556	0.0946923	0.139971	0.131522	0.103629	1	0.832706	0.909095	0.784778	0.564187	0.584276	0.621592	0.684847	0.749589	0.728179
AT5G11710.1	ENTH/VHS family protein	5.96017e-10	3.57763	0.227601	0.81427	0.624556	0.0475857	0.125819	0.0350553	132.12	2	2	Col-0 DD	mpk3 DD	66193	86097.3	46395.8	55357	69861.9	63385.8	283604	212828	269333	205399	204754	209664	183546	174538	163840	183308	189398	168130	283604	0.233399	0.303583	0.163594	0.195191	0.246336	0.223501	1	0.75044	0.949679	0.724246	0.721971	0.739284	0.647191	0.61543	0.577705	0.646353
AT5G17070.1	unknown protein	6.37626e-10	12.4469	0.0603844	0.751601	0.65195	0.0314142	0.136269	0.070034	42.75	1	1	Col-0 DD	mpk3 DD	3357.23	5699.99	1551.12	2960.46	2879.17	7018.25	64769	41977	49828.3	40865.4	50454.3	44188.6	46790.1	44610.4	45785.7	35889.8	37416.1	42864.8	64769	0.0518339	0.0880049	0.0239484	0.045708	0.044453	0.108358	1	0.648102	0.769324	0.63094	0.778988	0.68225	0.722414	0.688761	0.706908	0.55412
AT5G45010.1	ATDSS1(V), DSS1(V) - DSS1 homolog on chromosome V	7.07819e-10	14.8085	0.0441568	0.653894	0.521146	0.0118097	0.223935	0.177435	270.92	3	3	Col-0 DD	mpk3 DD	384418	489072	610085	690810	337195	479884	1.12911e+07	9.28934e+06	7.51229e+06	6.2993e+06	4.77703e+06	5.12994e+06	7.39711e+06	6.19096e+06	6.75656e+06	8.07056e+06	3.09311e+06	3.7975e+06	1.12911e+07	0.0340462	0.043315	0.0540325	0.0611819	0.0298639	0.0425011	1	0.822716	0.66533	0.557901	0.42308	0.454336	0.655129	0.548306	0.598398	0.714773
AT3G05590.1;AT5G27850.1	RPL18 - ribosomal protein L18	8.01597e-10	10.2619	0.0706996	0.725514	0.655147	0.0239911	0.179018	0.221153	55.14	1	1	Col-0 DD	mpk3 DD	10543.1	5451.31	5482.08	5014.5	5472.81	5464.6	79169.1	88233.3	57904.4	54079	55749.1	48951.8	54531.7	77558.5	72974.6	72250.5	33778.4	35741	88233.3	0.119491	0.0617829	0.0621316	0.0568324	0.0620266	0.0619336	0.89727	1	0.656265	0.61291	0.631838	0.5548	0.61804	0.879016	0.827064	0.818858
AT4G26780.1	AR192 - Co-chaperone GrpE family protein	8.16756e-10	15.709	0.0478516	0.751701	0.650273	0.0287809	0.20194	0.110942	204.19	3	3	Col-0 DD	mpk3 DD	16666.5	17640.3	13800.4	9416.21	45208	24627	369941	443588	374147	362335	205465	245197	249381	309611	327766	339801	292744	211417	443588	0.037572	0.0397673	0.0311108	0.0212274	0.101914	0.0555177	0.833974	1	0.843456	0.816829	0.46319	0.552758	0.56219	0.69797	0.738897	0.766029
AT5G19900.1	PRLI-interacting factor, putative	8.22494e-10	106.691	0.00625574	0.667433	0.444057	0.00349839	0.30343	0.141488	92.93	1	1	Col-0 DD	mpk3 DD	2138.17	1696	2364.8	639.777	1956.54	296.055	242213	206446	227295	129955	65946.3	98110.6	138849	113087	126504	134863	78406.7	53629.2	242213	0.00882763	0.00700211	0.0097633	0.00264138	0.00807775	0.00122229	1	0.852333	0.938408	0.536532	0.272265	0.405059	0.57325	0.46689	0.522284	0.556793
AT1G22780.1	PFL, RPS18A, PFL1 - Ribosomal protein S13/S18 family	8.63617e-10	3.40464	0.252563	0.859886	0.766587	0.0431538	0.12449	0.110716	252.1	4	4	Col-0 DD	mpk3 DD	130758	162440	112971	135887	175161	172325	544610	587010	576735	419932	451813	448470	512842	432752	399129	448155	537972	369114	587010	0.222754	0.276724	0.192452	0.23149	0.298395	0.293563	0.92777	1	0.982496	0.715375	0.769686	0.76399	0.873651	0.737214	0.679936	0.763454
AT5G14040.1	PHT3;1 - phosphate transporter 3;1	8.80383e-10	6.35336	0.113395	0.720438	0.57096	0.0273212	0.210422	0.0789542	305.75	5	5	Col-0 DD	mpk3 DD	88680.7	85727.9	54919.9	57152.7	53613.8	83980.5	323137	329855	443819	380647	593543	623301	380562	424426	383502	342491	308686	295613	623301	0.142276	0.137538	0.0881113	0.0916934	0.0860158	0.134735	0.518427	0.529206	0.712045	0.610695	0.952257	1	0.610558	0.680932	0.615275	0.549479
AT4G39680.1	SAP domain-containing protein	8.97309e-10	25.1691	0.0274122	0.68994	0.422417	0.00765187	0.295429	0.137945	418.6	5	5	Col-0 DD	mpk3 DD	6166.22	5810.94	3825.86	3712.4	3399.78	3574.19	154706	161056	128733	114501	58697.1	49020.2	77456.8	71517.5	93983.3	82610.4	46477.2	36151.9	161056	0.0382862	0.0360802	0.0237549	0.0230503	0.0211093	0.0221923	0.960574	1	0.799304	0.710941	0.364451	0.304367	0.480931	0.444054	0.583545	0.51293
AT1G03630.1	POR C, PORC - protochlorophyllide oxidoreductase C	9.25567e-10	2.92291	0.27169	0.794126	0.764171	0.0566442	0.109064	0.0470084	404.16	5	5	Col-0 DD	mpk3 DD	237753	229798	260995	225524	346226	347413	776885	694561	1.01078e+06	732605	791019	810260	767395	777026	720431	726674	850066	792851	1.01078e+06	0.235218	0.227348	0.258213	0.223119	0.342534	0.343708	0.768602	0.687155	1	0.724793	0.782585	0.801621	0.759212	0.768741	0.712749	0.718926
AT1G51690.1;AT1G51690.2	ATB ALPHA, B ALPHA - protein phosphatase 2A 55 kDa regulatory subunit B alpha isoform	9.96999e-10	10.1026	0.0746633	0.754292	0.679806	0.0296616	0.195103	0.168043	139.97	2	2	Col-0 DD	mpk3 DD	9797.41	6684.29	7852.61	4374.97	13116.6	5707.02	66331.2	69515.1	106105	84491.4	100597	53165.3	53142.4	59981.9	83413	82939.5	56699.1	96608.8	106105	0.0923369	0.0629969	0.0740079	0.0412324	0.123619	0.0537865	0.625147	0.655153	1	0.796299	0.948088	0.501063	0.500847	0.565307	0.786136	0.781673
AT1G19670.1	ATCLH1, CORI1, ATHCOR1, CLH1 - chlorophyllase 1	1.01477e-09	4.42424	0.170548	0.754545	0.747384	0.035699	0.104097	0.170041	256.95	3	3	Col-0 DD	mpk3 DD	314931	338544	209818	265993	312026	398611	1.29634e+06	1.21755e+06	1.69281e+06	1.35019e+06	1.1678e+06	1.41557e+06	1.79805e+06	1.49709e+06	1.35773e+06	1.40373e+06	973624	1.03278e+06	1.79805e+06	0.175151	0.188284	0.116692	0.147934	0.173535	0.221691	0.72097	0.67715	0.941469	0.750918	0.649482	0.78728	1	0.832617	0.755113	0.780696
AT1G79830.4	GC5 - golgin candidate 5	1.05735e-09	4.19792	0.190017	0.797675	0.74085	0.0262135	0.1919	0.102115	530.89	8	8	Col-0 DD	mpk3 DD	131365	161923	188560	172897	145086	140680	799719	824938	750382	595705	426972	550477	639667	633276	723012	649358	516654	504963	824938	0.159242	0.196285	0.228575	0.209588	0.175875	0.170534	0.969429	1	0.909622	0.722121	0.51758	0.667295	0.775413	0.767665	0.876444	0.78716
AT4G14880.1	OASA1, OLD3, CYTACS1 - O-acetylserine (thiol) lyase (OAS-TL) isoform A1	1.07344e-09	16.5482	0.0381851	0.631893	0.572786	0.0159112	0.254573	0.123499	58.91	1	1	Col-0 DD	mpk3 DD	5832.36	4817.4	2882.26	2879.49	7549.68	8017.44	59629.8	139577	115315	69637.4	97862	47165.9	57263.2	71262	103474	97107.7	76761.5	73819	139577	0.0417859	0.0345142	0.02065	0.0206301	0.0540896	0.0574409	0.427218	1	0.826174	0.498917	0.701132	0.33792	0.410262	0.510556	0.741338	0.695728
AT4G26110.1	NAP1;1, ATNAP1;1 - nucleosome assembly protein1;1	1.18096e-09	3.33309	0.240832	0.802716	0.709564	0.0366472	0.15102	0.0729386	312.15	5	5	Col-0 DD	mpk3 DD	265498	266577	306186	246757	368032	320590	1.07485e+06	1.22744e+06	1.07013e+06	873977	693071	972246	839342	951030	996890	872275	809101	757037	1.22744e+06	0.216303	0.217181	0.249451	0.201034	0.299837	0.261186	0.875682	1	0.871839	0.712033	0.564648	0.792094	0.683816	0.774809	0.812171	0.710646
AT2G20950.1	Arabidopsis phospholipase-like protein (PEARLI 4) family	1.28726e-09	5.82916	0.144528	0.842476	0.656231	0.0546017	0.131184	0.0702471	63.7	1	1	Col-0 DD	mpk3 DD	5741.21	6600.44	9998.74	12238.5	5101.21	5837.9	42145.5	45330.5	41876.8	50270.4	52490.4	33218.1	34685.5	39754.8	35326.5	35225.2	33328.6	28354.3	52490.4	0.109376	0.125746	0.190487	0.233157	0.0971837	0.111218	0.802917	0.863596	0.797799	0.957706	1	0.632841	0.660796	0.757373	0.673009	0.671079
AT4G16500.1	Cystatin/monellin superfamily protein	1.3167e-09	13.0877	0.0610598	0.799132	0.745137	0.0258066	0.0642441	0.250217	147.36	2	1	Col-0 DD	mpk3 DD	2554.73	4494.25	5926.12	2065.9	6889.08	4561.22	58692.4	62425.2	55302.8	63423.3	55637.6	51228.7	72309.7	61930.3	67459.3	59022.9	31120.6	31441	72309.7	0.0353303	0.0621528	0.0819547	0.0285701	0.0952718	0.0630789	0.81168	0.863303	0.764804	0.877106	0.769435	0.708463	1	0.856458	0.932922	0.816252
AT4G24770.1	RBP31, ATRBP31, CP31, ATRBP33 - 31-kDa RNA binding protein	1.38711e-09	4.4285	0.157335	0.696757	0.644899	0.0236338	0.21488	0.0435636	915.78	11	11	Col-0 DD	mpk3 DD	1.61705e+06	1.6384e+06	1.67394e+06	1.95268e+06	1.64539e+06	2.29438e+06	1.14637e+07	1.02238e+07	8.47136e+06	6.18578e+06	6.02991e+06	5.54987e+06	8.1752e+06	7.24239e+06	6.96346e+06	7.84203e+06	6.9832e+06	7.15129e+06	1.14637e+07	0.141058	0.142921	0.146021	0.170336	0.143531	0.200143	1	0.891845	0.738973	0.539597	0.526	0.484126	0.713138	0.631767	0.607436	0.684075
AT3G52380.1	CP33, PDE322 - chloroplast RNA-binding protein 33	1.40355e-09	4.8307	0.154738	0.747492	0.733446	0.0452804	0.172786	0.0518072	312.58	5	5	Col-0 DD	mpk3 DD	710512	664403	504595	401334	895338	501479	3.96117e+06	3.44046e+06	3.1708e+06	2.5927e+06	2.47236e+06	2.12818e+06	3.27813e+06	2.7857e+06	2.99171e+06	2.87628e+06	2.73087e+06	2.76917e+06	3.96117e+06	0.179369	0.167729	0.127385	0.101317	0.226028	0.126599	1	0.868545	0.80047	0.654529	0.624147	0.537259	0.827564	0.703251	0.755259	0.726117
AT4G23630.1;AT4G11220.1	BTI1, RTNLB1 - VIRB2-interacting protein 1	1.49446e-09	15.272	0.0492709	0.752463	0.595732	0.0231572	0.148697	0.143098	87.22	1	1	Col-0 DD	mpk3 DD	3121.56	5556.36	2580.58	1175.63	5205.92	3372.54	46326.6	46201.4	42886.8	55670.5	58739.7	71078.5	55872.8	48467.9	45487.8	34043.9	42606.9	27582.9	71078.5	0.0439171	0.0781722	0.0363061	0.0165399	0.0732418	0.0474482	0.651767	0.650005	0.603373	0.783227	0.826406	1	0.786072	0.681892	0.639965	0.478963
AT5G25980.2;AT5G25980.1	TGG2, BGLU37 - glucoside glucohydrolase 2	1.49743e-09	3.83425	0.204105	0.782592	0.748652	0.0507578	0.157931	0.0560145	222.36	3	2	Col-0 DD	mpk3 DD	68757.8	73686.7	63253.3	68914	101032	112306	296755	231431	398446	270111	373068	301113	303075	326985	299890	290855	309042	259938	398446	0.172565	0.184935	0.15875	0.172957	0.253565	0.281861	0.744781	0.580833	1	0.677912	0.936307	0.755719	0.760641	0.82065	0.752648	0.729973
AT5G48960.1	HAD-superfamily hydrolase, subfamily IG, 5'-nucleotidase	1.65005e-09	3.90137	0.219035	0.854534	0.845564	0.052759	0.138026	0.0959955	243.02	4	4	Col-0 DD	mpk3 DD	77872.9	79932.7	89599.4	113736	51790.9	88414.7	291777	240226	371561	334521	336368	381482	315593	347599	322784	378555	277127	293748	381482	0.204133	0.209532	0.234872	0.298142	0.135762	0.231766	0.764852	0.629719	0.973993	0.8769	0.881741	1	0.827281	0.911182	0.846131	0.992327
AT3G53110.1	LOS4 - P-loop containing nucleoside triphosphate hydrolases superfamily protein	1.65845e-09	9.84793	0.0676788	0.666496	0.510838	0.0153652	0.24611	0.1391	411.74	6	6	Col-0 DD	mpk3 DD	85350.4	69512.2	56944.2	74462.4	110626	84649.5	1.18586e+06	1.12054e+06	712009	646689	479969	597156	736807	686562	801071	567378	470278	372588	1.18586e+06	0.0719736	0.0586177	0.0480194	0.0627921	0.0932876	0.0713826	1	0.944917	0.600417	0.545335	0.404744	0.503565	0.621329	0.578959	0.675521	0.478454
AT1G42550.1	PMI1 - plastid movement impaired1	1.68835e-09	3.09017	0.253351	0.782899	0.709481	0.0314328	0.129354	0.104212	677.19	13	13	Col-0 DD	mpk3 DD	514508	557297	660375	702762	585296	688427	2.43974e+06	2.08106e+06	1.94809e+06	1.62854e+06	1.64275e+06	1.72023e+06	1.85613e+06	1.7878e+06	1.9283e+06	1.91316e+06	1.64309e+06	1.2572e+06	2.43974e+06	0.210886	0.228425	0.270674	0.288048	0.239901	0.282172	1	0.852986	0.798482	0.667506	0.673332	0.705089	0.760791	0.732785	0.790373	0.784167
AT1G29660.1	GDSL-like Lipase/Acylhydrolase superfamily protein	1.72078e-09	3.03068	0.279227	0.846246	0.7268	0.0439603	0.0779274	0.135984	198.82	3	3	Col-0 DD	mpk3 DD	135996	120023	91099.1	101430	99374.4	126851	402763	337843	331195	314543	333393	325283	297541	238575	289696	289128	248415	393013	402763	0.337658	0.297999	0.226185	0.251835	0.246732	0.314952	1	0.838815	0.822308	0.780963	0.827764	0.807628	0.738749	0.592347	0.719272	0.717863
AT4G27520.1	ENODL2, AtENODL2 - early nodulin-like protein 2	1.81926e-09	13.3808	0.0589027	0.788163	0.662242	0.0197509	0.227685	0.204742	53.24	1	1	Col-0 DD	mpk3 DD	3443.35	3215.3	4175.96	4447.42	1974.93	1908.69	52328.8	54229.7	52011.9	35138.6	23122.8	39619.4	29856.3	45482.4	32374.3	43284.5	46281.8	18199.7	54229.7	0.0634956	0.0592904	0.077005	0.0820109	0.0364178	0.0351965	0.964947	1	0.959103	0.647958	0.426386	0.730586	0.550553	0.8387	0.596985	0.79817
AT4G23400.1	PIP1D, PIP1;5 - plasma membrane intrinsic protein 1;5	1.82062e-09	3.80384	0.221043	0.840813	0.668242	0.045938	0.132897	0.0825381	41.06	1	1	Col-0 DD	mpk3 DD	27587.2	28992.2	19098.2	27422.3	17970.4	29916	88655.7	99808.4	109562	89530.4	113844	72927.3	93227.3	75489.8	71940.4	76533.1	74454.7	64806	113844	0.242325	0.254666	0.167758	0.240877	0.157851	0.262782	0.778749	0.876714	0.962392	0.786432	1	0.640592	0.818906	0.6631	0.631922	0.672264
AT4G24190.1	SHD, HSP90.7, AtHsp90.7, AtHsp90-7 - Chaperone protein htpG family protein	1.86175e-09	2.70089	0.290911	0.785719	0.733875	0.00601209	0.16272	0.0688084	1786.29	24	23	Col-0 DD	mpk3 DD	3.6649e+06	3.53789e+06	3.63932e+06	3.51964e+06	3.68056e+06	3.692e+06	1.24519e+07	1.0557e+07	1.14248e+07	9.06676e+06	7.41076e+06	7.79083e+06	1.05234e+07	8.79873e+06	9.07041e+06	8.69259e+06	9.6754e+06	8.06825e+06	1.24519e+07	0.294325	0.284125	0.292271	0.282659	0.295583	0.296501	1	0.847821	0.91752	0.728144	0.595152	0.625675	0.845123	0.706619	0.728437	0.698095
AT1G80480.1;AT1G15730.1	PTAC17 - plastid transcriptionally active 17	2.18005e-09	2.83205	0.292819	0.829278	0.810476	0.0461164	0.152204	0.0555669	376.38	6	6	Col-0 DD	mpk3 DD	136381	150434	177490	160029	195059	206542	384441	424242	534789	407204	570883	583942	432631	454373	489496	520284	451732	491110	583942	0.233552	0.257618	0.303952	0.27405	0.334038	0.353702	0.658355	0.726514	0.915826	0.697336	0.977636	1	0.74088	0.778113	0.838261	0.890985
AT5G62390.1	ATBAG7, BAG7 - BCL-2-associated athanogene 7	2.22233e-09	2.21766	0.40366	0.895181	0.788645	0.0401438	0.0722038	0.109907	275.33	5	5	Col-0 DD	mpk3 DD	261970	280041	332402	338316	292135	294975	740685	694055	695495	607995	607959	645249	538383	559567	743134	576156	587983	511191	743134	0.35252	0.376838	0.447298	0.455256	0.393113	0.396934	0.996705	0.933956	0.935894	0.81815	0.818101	0.86828	0.724476	0.752982	1	0.775305
AT4G27430.1	CIP7 - COP1-interacting protein 7	2.23248e-09	5.21087	0.145676	0.759098	0.695455	0.0401309	0.122212	0.172572	182.98	3	3	Col-0 DD	mpk3 DD	19314.4	18978.7	29981.2	28462	37104.1	21931	154708	145205	146910	148356	100204	116322	125636	129352	178217	121518	96434.9	92493.6	178217	0.108376	0.106492	0.168228	0.159704	0.208196	0.123058	0.868087	0.814764	0.824333	0.832444	0.562256	0.652701	0.704962	0.725812	1	0.681851
AT3G01340.1	Transducin/WD40 repeat-like superfamily protein	2.38292e-09	5.6523	0.144944	0.819268	0.804669	0.0399109	0.143008	0.169892	57.05	1	1	Col-0 DD	mpk3 DD	30748.8	29160.4	55165.4	55213.9	46212.4	55927.2	232249	178039	261965	287695	294934	284963	313256	285532	259726	267152	225933	160807	313256	0.0981585	0.0930882	0.176103	0.176258	0.147523	0.178535	0.741403	0.56835	0.836263	0.918403	0.94151	0.909681	1	0.911497	0.829116	0.852822
AT4G35260.1;AT2G17130.1	IDH1, IDH-I - isocitrate dehydrogenase 1	2.40696e-09	12.0508	0.0529858	0.638521	0.573598	0.0187257	0.234127	0.157332	127.66	2	2	Col-0 DD	mpk3 DD	8380.62	9990.01	3137.82	6357.36	5988.58	9314.26	63781.2	54861.8	73745.4	76483.3	135787	115558	64811.9	78985.9	114968	88167.1	61444.7	58944.9	135787	0.0617189	0.0735712	0.0231084	0.0468186	0.0441028	0.0685947	0.469715	0.404028	0.543097	0.56326	1	0.851024	0.477306	0.58169	0.846682	0.649304
AT5G42980.1	ATTRX3, ATH3, ATTRXH3, TRXH3, TRX3 - thioredoxin 3	2.42254e-09	3.37797	0.22828	0.771122	0.76485	0.0329883	0.136548	0.132169	305.3	4	4	Col-0 DD	mpk3 DD	149226	158140	145844	173260	110106	139811	516889	386746	639850	425045	503292	488591	342426	480957	565962	529495	562917	454578	639850	0.233221	0.247153	0.227934	0.270783	0.17208	0.218506	0.807829	0.604433	1	0.664289	0.786579	0.763603	0.535167	0.751672	0.884523	0.82753
AT1G55670.1	PSAG - photosystem I subunit G	2.45314e-09	5.67767	0.125962	0.715173	0.611131	0.045654	0.180335	0.0629002	40.4	1	1	Col-0 DD	mpk3 DD	8276.3	6057.62	4874.24	7277.91	5922.14	12461.8	36991.6	34759	39860.4	32126.5	59369.5	51649.9	41466.4	37683.6	32195.7	33565.2	39288.9	33495.7	59369.5	0.139403	0.102032	0.0821001	0.122587	0.0997505	0.209902	0.623073	0.585468	0.671396	0.541129	1	0.869974	0.698446	0.63473	0.542293	0.565361
AT2G25670.1	unknown protein	2.59888e-09	8.60758	0.0758478	0.652865	0.557191	0.0171111	0.236771	0.128517	248.13	2	2	Col-0 DD	mpk3 DD	30240.9	24998.1	16761	17779.4	24671.7	20739.6	297066	229288	223539	178213	125757	109801	205960	179202	167817	197395	137921	104839	297066	0.101799	0.0841499	0.0564219	0.0598502	0.0830513	0.0698148	1	0.771842	0.75249	0.599911	0.423331	0.369618	0.693315	0.603242	0.564915	0.664481
AT5G10470.1;AT5G10470.2	KCA1, KAC1 - kinesin like protein for actin based chloroplast movement 1	2.6734e-09	3.65463	0.230572	0.842658	0.670383	0.0496217	0.149106	0.0822722	576.09	9	7	Col-0 DD	mpk3 DD	138951	156041	149330	190004	132519	225413	466335	488111	717244	630493	614477	709685	421854	551763	543908	498426	421842	447173	717244	0.193729	0.217557	0.208201	0.264909	0.184761	0.314277	0.650176	0.680537	1	0.87905	0.85672	0.989462	0.58816	0.769283	0.758331	0.694919
AT1G54410.1	dehydrin family protein	2.78681e-09	9.75734	0.0772772	0.75402	0.727059	0.0110739	0.259642	0.23707	118.66	2	2	Col-0 DD	mpk3 DD	52903.7	49800.8	71161.2	62495.9	69400.2	57708.2	669013	783909	686158	740162	338596	328661	678848	520368	767516	738097	376568	338293	783909	0.067487	0.0635288	0.0907773	0.0797234	0.0885309	0.0736159	0.853432	1	0.875303	0.944193	0.431933	0.419259	0.865978	0.663812	0.979088	0.94156
AT3G02200.1;AT3G02200.2	Proteasome component (PCI) domain protein	2.88024e-09	11.4353	0.0618676	0.707473	0.634761	0.0293798	0.196394	0.145511	41.82	1	1	Col-0 DD	mpk3 DD	6143.97	8500.14	3547.31	3150.03	2281.83	5578.91	46943.5	34668.4	58437.4	49478.5	65738.7	78668.6	64119.8	60001.6	54028.3	45578.4	41771.4	34115.2	78668.6	0.0780995	0.10805	0.0450919	0.0400418	0.0290056	0.0709167	0.596725	0.440689	0.742831	0.628948	0.835641	1	0.815062	0.762714	0.686784	0.579372
AT2G10940.1	Bifunctional inhibitor/lipid-transfer protein/seed storage 2S albumin superfamily protein	2.93236e-09	7.5497	0.102492	0.773785	0.690683	0.036014	0.136562	0.138299	139.16	2	2	Col-0 DD	mpk3 DD	233839	225387	117618	90946.5	243316	219397	1.06644e+06	1.50639e+06	1.37294e+06	1.34816e+06	1.40268e+06	1.83836e+06	1.27539e+06	1.41147e+06	1.61837e+06	1.28962e+06	1.16671e+06	856793	1.83836e+06	0.1272	0.122602	0.0639798	0.0494715	0.132355	0.119344	0.580105	0.819421	0.74683	0.733349	0.763004	1	0.693763	0.767789	0.880334	0.701506
AT4G33650.1	ADL2, DRP3A - dynamin-related protein 3A	2.9351e-09	10.9806	0.0696874	0.765208	0.678407	0.0258213	0.180973	0.198554	234.13	3	1	Col-0 DD	mpk3 DD	2650.29	6396.1	4016.33	3879.05	7291.15	6962.28	40412.3	47743	51536.2	56724.5	71517.7	74607.4	49777	60158.6	60280.5	64264.5	24284.9	44920	74607.4	0.0355231	0.0857301	0.0538328	0.0519929	0.0977269	0.0933188	0.541666	0.639922	0.690765	0.760307	0.958586	1	0.667186	0.806335	0.807968	0.861368
ATMG00070.1	NAD9 - NADH dehydrogenase subunit 9	2.95292e-09	5.39204	0.143856	0.775675	0.751696	0.0547885	0.1419	0.131202	105.73	2	2	Col-0 DD	mpk3 DD	27657.6	27028.6	31614.3	18546.9	54464.1	31022.4	162957	131941	175993	147399	220515	187482	211087	177074	146016	133980	180375	146028	220515	0.125423	0.12257	0.143366	0.0841072	0.246986	0.140682	0.738984	0.598331	0.798102	0.66843	1	0.850204	0.957246	0.803003	0.662159	0.607577
AT4G05150.1	Octicosapeptide/Phox/Bem1p family protein	3.03115e-09	4.24395	0.176507	0.749085	0.617874	0.0363049	0.185987	0.071538	222.08	3	3	Col-0 DD	mpk3 DD	319451	287810	215192	183976	239150	220352	1.38421e+06	1.28975e+06	1.03943e+06	966471	761173	780304	932267	958791	928197	825695	719603	767040	1.38421e+06	0.230783	0.207924	0.155462	0.132911	0.172771	0.15919	1	0.931758	0.750919	0.698212	0.549898	0.563719	0.673502	0.692664	0.670562	0.596511
AT4G14960.2;AT1G04820.1;AT4G14960.1	TUA6 - Tubulin/FtsZ family protein	3.30231e-09	4.82616	0.174403	0.841696	0.77089	0.0550983	0.102486	0.111246	1512.49	21	4	Col-0 DD	mpk3 DD	2.55525e+06	2.98694e+06	1.37218e+06	1.31132e+06	2.19146e+06	2.54237e+06	9.32288e+06	9.92711e+06	1.09753e+07	8.95979e+06	1.09749e+07	1.23847e+07	1.04549e+07	1.09415e+07	1.03079e+07	9.88424e+06	7.49245e+06	8.20229e+06	1.23847e+07	0.206324	0.241181	0.110796	0.105883	0.176949	0.205284	0.752776	0.801566	0.886205	0.723459	0.886173	1	0.844178	0.883473	0.832308	0.798104
AT3G59290.1	ENTH/VHS family protein	3.50861e-09	11.1413	0.0568524	0.633412	0.382875	0.00659614	0.270763	0.07693	77.47	1	1	Col-0 DD	mpk3 DD	10940.5	8984.58	7791.55	9035.4	9529.96	8531.52	127115	120637	160689	96670.8	43534.9	62047.5	71802.8	65133.6	77852.9	45476.2	57667.5	51211.1	160689	0.0680845	0.0559127	0.0484882	0.056229	0.0593067	0.0530932	0.791062	0.750748	1	0.601601	0.270926	0.386133	0.446842	0.405338	0.484493	0.283007
AT1G17210.1	ATILP1, ILP1 - IAP-like protein 1	3.52381e-09	6.17118	0.130606	0.805992	0.658823	0.0173881	0.247244	0.135504	528.28	8	7	Col-0 DD	mpk3 DD	119239	118364	107402	92333.6	137232	107220	771769	870036	841613	867850	403436	452748	504241	636423	721272	661518	504858	410885	870036	0.137051	0.136045	0.123445	0.106126	0.157731	0.123236	0.887054	1	0.96733	0.997487	0.463701	0.520379	0.579564	0.73149	0.829013	0.760334
AT1G30690.1	Sec14p-like phosphatidylinositol transfer family protein	4.62595e-09	3.70043	0.215957	0.799134	0.750818	0.0542031	0.126744	0.121164	229.63	3	3	Col-0 DD	mpk3 DD	158022	171759	106191	94905.5	134370	101286	473007	528134	591580	437013	400080	406694	446377	525637	520754	444212	376912	351119	591580	0.267119	0.29034	0.179504	0.160427	0.227137	0.171213	0.799565	0.892752	1	0.738723	0.676291	0.687472	0.754551	0.888531	0.880276	0.750892
AT1G15750.1;AT1G80490.1	WSIP1, TPL - Transducin family protein / WD-40 repeat family protein	4.65473e-09	4.85328	0.17249	0.837142	0.771931	0.06791	0.135826	0.0800925	573.39	7	3	Col-0 DD	mpk3 DD	37259.6	32446.8	29395.3	31411	69939.4	59199.1	174089	173396	250885	199684	247056	215050	185909	204893	226303	186360	191502	167031	250885	0.148512	0.129329	0.117166	0.125201	0.27877	0.235961	0.693897	0.691135	1	0.795917	0.984736	0.857166	0.741011	0.816678	0.902018	0.742809
AT4G02620.1	vacuolar ATPase subunit F family protein	4.67401e-09	7.20065	0.110613	0.796488	0.720212	0.0354415	0.183615	0.183495	367.42	3	3	Col-0 DD	mpk3 DD	147782	161384	104058	128392	67080.2	83274.4	722637	593889	910243	679263	1.03397e+06	1.04262e+06	956880	719721	638381	880504	440800	869179	1.04262e+06	0.14174	0.154786	0.0998038	0.123143	0.0643378	0.0798699	0.693094	0.569609	0.87303	0.651493	0.991704	1	0.917761	0.690297	0.612282	0.844507
AT2G38280.1	FAC1, ATAMPD - AMP deaminase, putative / myoadenylate deaminase, putative	5.07164e-09	3.31824	0.234508	0.778153	0.638261	0.0481439	0.166368	0.0410358	182.07	3	3	Col-0 DD	mpk3 DD	97711.9	103231	85728	85115.8	97055.8	141866	408175	346676	434036	300376	288643	248573	270297	288138	307588	271986	264449	259713	434036	0.225124	0.237839	0.197514	0.196103	0.223612	0.326854	0.940416	0.798727	1	0.692052	0.665021	0.572701	0.622752	0.663858	0.70867	0.626644
AT3G10420.2;AT3G10420.1	SPD1 - P-loop containing nucleoside triphosphate hydrolases superfamily protein	5.66717e-09	5.26668	0.147338	0.775982	0.665051	0.0553811	0.134551	0.111915	180.86	3	3	Col-0 DD	mpk3 DD	54480.8	55018.1	104522	93446.8	46631.6	48202	370735	334023	455078	306753	281014	371192	298275	329346	363100	329907	277529	217743	455078	0.119718	0.120898	0.22968	0.205342	0.10247	0.10592	0.814662	0.733991	1	0.674067	0.617506	0.815666	0.655437	0.723714	0.797885	0.724947
ATCG00830.1	RPL2.1 - ribosomal protein L2	5.98707e-09	3.04478	0.277186	0.843971	0.806726	0.055924	0.15109	0.0765874	210.44	2	2	Col-0 DD	mpk3 DD	38168.8	40172.9	50141.1	40307.9	55811.2	61435.7	171989	154056	156244	113722	163412	111499	132365	145592	160239	138712	134031	121549	171989	0.221926	0.233578	0.291537	0.234363	0.324505	0.357207	1	0.895733	0.908453	0.661219	0.950128	0.64829	0.769612	0.846522	0.931682	0.806515
AT5G13850.1	NACA3 - nascent polypeptide-associated complex subunit alpha-like protein 3	6.54658e-09	5.52288	0.120165	0.663658	0.619497	0.0159629	0.251781	0.0793494	411.41	5	3	Col-0 DD	mpk3 DD	107556	129020	149677	132328	158639	129768	1.11928e+06	1.02112e+06	743492	658254	394853	519907	596776	632326	703201	636521	828079	763427	1.11928e+06	0.0960943	0.115271	0.133727	0.118226	0.141733	0.115939	1	0.912301	0.664261	0.588107	0.352775	0.464503	0.53318	0.564942	0.628264	0.56869
AT1G51100.1	unknown protein	6.58971e-09	3.28824	0.247809	0.814856	0.76232	0.0514444	0.163533	0.0691177	114.35	2	2	Col-0 DD	mpk3 DD	90815.8	63196.8	119561	84686.6	94676.1	81521.8	325389	221422	288639	224719	337800	359455	262650	258652	292884	237872	289342	302718	359455	0.252649	0.175813	0.332616	0.235597	0.263388	0.226793	0.905228	0.615994	0.802991	0.625165	0.939756	1	0.730691	0.719567	0.8148	0.661759
AT1G22450.1	COX6B, ATCOX6B2 - cytochrome C oxidase 6B	6.7681e-09	5.59303	0.132597	0.741621	0.630541	0.0345134	0.21105	0.117506	264.81	4	4	Col-0 DD	mpk3 DD	171824	147724	271909	242199	162508	167212	1.32447e+06	1.46229e+06	1.21963e+06	1.00557e+06	857364	637480	825370	1.04145e+06	1.07896e+06	1.10446e+06	724318	757647	1.46229e+06	0.117503	0.101022	0.185947	0.16563	0.111133	0.114349	0.90575	1	0.834052	0.687664	0.586316	0.435946	0.564436	0.712204	0.737855	0.755297
AT5G53440.1	unknown protein	7.15812e-09	5.26512	0.151314	0.796687	0.606186	0.0517156	0.178723	0.049036	187.92	2	2	Col-0 DD	mpk3 DD	35838.9	61130.1	39884.5	53980.6	25228.8	29638	264120	229473	270630	204706	149432	175284	170585	155383	179648	175283	145053	158361	270630	0.132428	0.225881	0.147376	0.199463	0.0932226	0.109515	0.975944	0.847923	1	0.756405	0.552164	0.647687	0.630325	0.574152	0.663814	0.647685
AT1G53850.1;AT3G14290.1	PAE1, ATPAE1 - 20S proteasome alpha subunit E1	7.33355e-09	8.33132	0.0749136	0.624129	0.60219	0.040648	0.189597	0.0442379	122.79	1	1	Col-0 DD	mpk3 DD	4664.43	8356.59	5127.14	12817.7	5605.33	2771.9	52981.6	41242.8	87529.9	50676.5	47278.6	48070.7	51153.2	46916.3	53911.5	58672.4	53793.8	51810.8	87529.9	0.0532896	0.0954712	0.0585759	0.146438	0.064039	0.031668	0.605297	0.471185	1	0.578962	0.540142	0.549191	0.584408	0.536003	0.615921	0.670313
AT4G31160.1	DCAF1 - DDB1-CUL4 associated factor 1	7.43048e-09	3.075	0.254552	0.782747	0.752039	0.051191	0.130619	0.123696	47.14	1	1	Col-0 DD	mpk3 DD	11694.9	9727.5	8218.45	9452.43	14187.8	9830.85	29973.5	41322.2	34233	26806.9	27638.5	34094.9	25289.8	29591.1	39640.6	32243.8	26912.4	32777.9	41322.2	0.283018	0.235406	0.198887	0.228749	0.343345	0.237907	0.725362	1	0.828442	0.648728	0.668853	0.825098	0.612014	0.716107	0.959304	0.780301
AT1G51730.1	Ubiquitin-conjugating enzyme family protein	7.44844e-09	3.29249	0.235731	0.776141	0.762829	0.0375041	0.086567	0.184646	114.34	2	2	Col-0 DD	mpk3 DD	54134.5	64552.3	52951.4	68811.3	50448.6	74101.1	231255	192647	222783	198496	178897	177678	258062	200499	156384	191692	133662	240845	258062	0.209773	0.250142	0.205188	0.266646	0.19549	0.287144	0.89612	0.746513	0.863291	0.769178	0.693233	0.68851	1	0.776942	0.605992	0.742814
AT5G61790.1	CNX1, ATCNX1 - calnexin 1	8.00486e-09	3.96391	0.186258	0.73831	0.612767	0.0125373	0.208517	0.109865	597.44	9	5	Col-0 DD	mpk3 DD	1.52731e+06	1.45825e+06	1.42324e+06	1.31723e+06	1.489e+06	1.61038e+06	7.89711e+06	7.53752e+06	5.98705e+06	5.40352e+06	3.95569e+06	4.20222e+06	6.35122e+06	5.22134e+06	4.56926e+06	4.39867e+06	4.67318e+06	3.82083e+06	7.89711e+06	0.193402	0.184656	0.180223	0.166798	0.18855	0.203921	1	0.954466	0.758133	0.68424	0.500903	0.532121	0.804246	0.661171	0.578599	0.556997
AT1G24460.2;AT1G24460.1	unknown protein	8.13545e-09	4.39093	0.168576	0.740205	0.60386	0.0271693	0.220793	0.0652645	110.76	2	2	Col-0 DD	mpk3 DD	101161	75749.9	87611.2	92574.8	72367	109975	533329	511182	427163	369991	278442	248531	334838	372191	328392	316056	315967	264893	533329	0.189678	0.142032	0.164272	0.173579	0.135689	0.206204	1	0.958474	0.800936	0.693739	0.522083	0.465999	0.627827	0.697864	0.615739	0.592609
AT4G13430.1	IIL1, ATLEUC1 - isopropyl malate isomerase large subunit 1	8.21944e-09	4.26106	0.186356	0.794072	0.693043	0.0566943	0.146617	0.0581447	87.8	1	1	Col-0 DD	mpk3 DD	55957.9	39585.3	28224.7	23356.7	44966.2	45706.2	145674	151968	212673	136890	201675	164386	166412	148905	154381	145907	136656	132089	212673	0.263117	0.186132	0.132714	0.109825	0.211433	0.214913	0.684966	0.714562	1	0.643664	0.948285	0.772952	0.78248	0.700157	0.725908	0.686061
AT3G52750.1	FTSZ2-2 - Tubulin/FtsZ family protein	8.34494e-09	5.75968	0.135348	0.779563	0.770979	0.0395833	0.231628	0.101215	932.43	10	4	Col-0 DD	mpk3 DD	203824	217045	111775	127469	244856	168432	667685	627845	1.15309e+06	1.12412e+06	1.32178e+06	1.28793e+06	1.01507e+06	1.01624e+06	1.19172e+06	1.1217e+06	803952	965701	1.32178e+06	0.154205	0.164207	0.0845638	0.0964377	0.185248	0.127428	0.505142	0.475	0.872381	0.850464	1	0.974389	0.767955	0.768843	0.901603	0.848632
AT3G22890.1	APS1 - ATP sulfurylase 1	8.36972e-09	3.19091	0.251232	0.801661	0.730639	0.0477725	0.119392	0.115379	232.03	4	4	Col-0 DD	mpk3 DD	105313	119010	75028.3	104943	73144.5	97661.1	253749	277137	298112	290303	334272	381519	284250	304595	306148	309818	193585	274118	381519	0.276035	0.311936	0.196657	0.275067	0.191719	0.25598	0.665102	0.726406	0.781381	0.760914	0.876162	1	0.745048	0.798374	0.802446	0.812065
AT5G65770.1;AT5G65780.2	LINC4 - little nuclei4	9.57289e-09	5.14505	0.159418	0.820212	0.658613	0.0420942	0.134915	0.171551	153.4	2	2	Col-0 DD	mpk3 DD	14153.5	13046	11327.5	6456.57	14404.6	9771.45	62703.1	51118	63540.1	72304.4	44931.9	61232.2	70061.7	51010.7	44959.7	46484.4	37840.9	35366	72304.4	0.195749	0.180431	0.156664	0.0892971	0.199221	0.135143	0.867211	0.706983	0.878786	1	0.621427	0.846868	0.968983	0.705499	0.621812	0.6429
AT1G20440.1	COR47, RD17, AtCOR47 - cold-regulated 47	9.78348e-09	3.83258	0.190355	0.729551	0.698129	0.0230389	0.200135	0.121654	607.03	9	9	Col-0 DD	mpk3 DD	1.8878e+06	1.97299e+06	2.12328e+06	2.01383e+06	2.38611e+06	2.55735e+06	9.74474e+06	1.13309e+07	8.13051e+06	9.05495e+06	5.64584e+06	5.69185e+06	6.73911e+06	8.8845e+06	9.29665e+06	9.29889e+06	6.55626e+06	6.68708e+06	1.13309e+07	0.166606	0.174125	0.187389	0.17773	0.210585	0.225698	0.860016	1	0.717553	0.799139	0.49827	0.502331	0.594756	0.784096	0.82047	0.820668
AT5G08530.1	CI51 - 51 kDa subunit of complex I	9.81694e-09	3.36834	0.215476	0.725795	0.705553	0.0329319	0.185306	0.106307	96.64	2	2	Col-0 DD	mpk3 DD	26428.1	37356.7	30546.1	26247.6	25366.2	29135.1	87750.5	67604	104046	78977.9	115928	135421	122920	93809.3	97599.6	82530.7	87062.6	89358	135421	0.195155	0.275856	0.225564	0.193822	0.187314	0.215144	0.647982	0.499213	0.768316	0.583202	0.856058	1	0.90769	0.692723	0.720712	0.609438
AT5G64430.1	Octicosapeptide/Phox/Bem1p family protein	9.98118e-09	4.1034	0.177151	0.72692	0.643569	0.0239651	0.20856	0.103898	260.63	4	4	Col-0 DD	mpk3 DD	125890	176720	162177	165743	151597	189510	868648	914134	649815	567753	424143	562522	621694	626577	669689	666599	433816	511474	914134	0.137715	0.19332	0.17741	0.181311	0.165836	0.207311	0.950241	1	0.710853	0.621083	0.463983	0.61536	0.680091	0.685432	0.732594	0.729213
AT2G20330.1	Transducin/WD40 repeat-like superfamily protein	1.00743e-08	12.2682	0.0592978	0.727475	0.497231	0.0238198	0.225632	0.166219	40.89	1	1	Col-0 DD	mpk3 DD	5065.03	4050.15	2286.13	2014.37	5317.13	2717.96	60291.1	50969.9	32839.4	52569.3	23703	42789	26876.7	41479	40401.5	33085.3	18130.9	19898.1	60291.1	0.0840096	0.0671766	0.0379182	0.0334108	0.088191	0.0450807	1	0.845397	0.54468	0.871925	0.393142	0.709707	0.445782	0.68798	0.670107	0.54876
AT3G47810.1	MAG1, VPS29, ATVPS29 - Calcineurin-like metallo-phosphoesterase superfamily protein	1.01705e-08	9.65913	0.0803421	0.776035	0.763123	0.0184131	0.285344	0.156857	143.58	3	3	Col-0 DD	mpk3 DD	33333.7	55315.2	42037.6	41362.2	38645	60182.1	561921	141929	544667	369777	466940	531191	311290	525543	408058	532521	433507	361969	561921	0.0593209	0.0984394	0.0748105	0.0736085	0.068773	0.107101	1	0.252579	0.969293	0.658059	0.83097	0.945312	0.553975	0.935262	0.726184	0.947678
AT2G34640.1	PTAC12, HMR - plastid transcriptionally active 12	1.02732e-08	3.41922	0.227324	0.777272	0.598292	0.0160238	0.206719	0.0487025	894.09	13	13	Col-0 DD	mpk3 DD	1.27236e+06	1.1361e+06	1.37198e+06	1.38538e+06	1.28757e+06	1.34096e+06	5.71456e+06	5.54469e+06	4.99974e+06	4.26375e+06	3.08695e+06	3.0409e+06	3.24731e+06	3.74165e+06	3.74516e+06	3.47685e+06	3.1314e+06	3.17147e+06	5.71456e+06	0.222653	0.198808	0.240085	0.242429	0.225314	0.234657	1	0.970275	0.874913	0.746122	0.540191	0.532132	0.568252	0.654757	0.655372	0.608419
AT1G09210.1	CRT1b, AtCRT1b - calreticulin 1b	1.03342e-08	3.77841	0.189953	0.717719	0.621314	0.015115	0.217757	0.0472588	1246.04	19	15	Col-0 DD	mpk3 DD	3.18214e+06	3.5465e+06	3.82178e+06	3.78397e+06	3.18443e+06	3.47489e+06	1.84201e+07	1.60501e+07	1.49153e+07	1.26845e+07	8.5033e+06	8.74942e+06	1.16405e+07	1.14148e+07	1.22815e+07	1.2353e+07	1.09352e+07	1.00429e+07	1.84201e+07	0.172753	0.192534	0.207479	0.205426	0.172878	0.188647	1	0.871335	0.809729	0.688625	0.461631	0.474993	0.631944	0.619692	0.666745	0.670626
AT5G66030.2;AT5G66030.1	ATGRIP, GRIP - Golgi-localized GRIP domain-containing protein	1.09389e-08	7.38505	0.0838629	0.619332	0.615661	0.0191937	0.25556	0.120464	121.42	2	2	Col-0 DD	mpk3 DD	3412.66	3983.66	2631.62	2980.93	4767.71	2978.63	31747	41248.3	22394.3	28597	12026.4	17265.3	30705.6	26130.2	29145.4	25384.7	24549.3	16454.8	41248.3	0.0827347	0.0965775	0.0637995	0.072268	0.115586	0.0722122	0.769657	1	0.542916	0.693289	0.291561	0.41857	0.744408	0.633486	0.706584	0.615412
AT5G46290.1;AT5G46290.2;AT5G46290.3	KASI, KAS1 - 3-ketoacyl-acyl carrier protein synthase I	1.1173e-08	2.31404	0.360894	0.835123	0.822073	0.0436398	0.140678	0.0746542	1050.36	13	13	Col-0 DD	mpk3 DD	1.82753e+06	2.04845e+06	1.68296e+06	1.90554e+06	1.85895e+06	2.3637e+06	4.23618e+06	3.39105e+06	5.0996e+06	4.0043e+06	4.91607e+06	5.39731e+06	4.95584e+06	4.83983e+06	4.18702e+06	4.21386e+06	4.50196e+06	3.92338e+06	5.39731e+06	0.338599	0.379532	0.311815	0.353054	0.344422	0.43794	0.784868	0.628286	0.944841	0.741907	0.910838	1	0.918206	0.896711	0.775761	0.780733
AT1G56560.1;AT3G05820.1	Plant neutral invertase family protein	1.11771e-08	288.135	0.00225195	0.648866	0.543234	0.00258322	0.266779	0.118077	41.93	1	1	Col-0 DD	mpk3 DD	332.117	98.9517	2.96942	30.6385	176.198	19.702	28254.5	19592.9	22106.4	24087.5	47404.8	48889.2	33903.2	32502.4	27418	20588.1	24407.2	20530.9	48889.2	0.00679325	0.002024	6.07376e-05	0.000626692	0.00360404	0.000402993	0.577929	0.400761	0.452174	0.492695	0.969638	1	0.69347	0.664818	0.560819	0.421117
AT1G10670.1;AT1G10670.3	ACLA-1 - ATP-citrate lyase A-1	1.14563e-08	4.58915	0.154288	0.708048	0.535771	0.0340288	0.160968	0.120685	202.18	3	1	Col-0 DD	mpk3 DD	10228.9	6931.51	8005.91	10081.5	12566.8	8021.73	43948.1	34403.7	33688.3	39912	43973	60316.4	31305.8	35375.6	39231.7	26821	39813.6	21346.9	60316.4	0.169588	0.114919	0.132732	0.167144	0.208348	0.132994	0.728626	0.570387	0.558527	0.661711	0.729039	1	0.519027	0.586501	0.650432	0.444672
AT5G53560.1	ATB5-A, B5 #2, ATCB5-E, CB5-E - cytochrome B5 isoform E	1.274e-08	8.59851	0.0925446	0.795745	0.603673	0.0303356	0.176258	0.221342	53.13	1	1	Col-0 DD	mpk3 DD	17926.7	11078.2	18344.7	6886.35	16747.3	12349.5	125284	134026	150076	133137	83722.9	90289	146957	109684	83078.1	77260.5	52077	74525.4	150076	0.11945	0.0738168	0.122235	0.0458856	0.111592	0.0822878	0.834804	0.893051	1	0.887129	0.557869	0.60162	0.979214	0.730856	0.553572	0.514808
AT1G65540.1	LETM1-like protein	1.31305e-08	5.89101	0.105438	0.621137	0.586696	0.0285414	0.241715	0.0881534	119.74	2	2	Col-0 DD	mpk3 DD	22778.5	29342.5	32742.7	32496.9	15454.9	21316.8	243638	207890	110077	119993	117009	109387	163088	147212	139811	130784	167385	109368	243638	0.0934932	0.120435	0.134391	0.133382	0.0634339	0.0874936	1	0.853276	0.451805	0.492507	0.480257	0.448975	0.669387	0.604225	0.573848	0.536797
AT3G02830.1	ZFN1 - zinc finger protein 1	1.36724e-08	11.3237	0.068799	0.779061	0.595763	0.0325246	0.198921	0.0943763	141.32	1	1	Col-0 DD	mpk3 DD	1881.74	5755.89	5737.51	1964.97	5859.01	7146.75	68668.3	61261	66648.4	36742.1	44805.3	42855.8	48856.4	41911.4	38187.2	37143.1	31895.7	47466.3	68668.3	0.0274034	0.0838216	0.0835539	0.0286153	0.0853233	0.104076	1	0.892129	0.970585	0.535066	0.652488	0.624098	0.711484	0.610346	0.556111	0.540906
AT5G05000.1	TOC34, ATTOC34, OEP34 - translocon at the outer envelope membrane of chloroplasts 34	1.46461e-08	2.95977	0.290759	0.86058	0.797265	0.0561489	0.106617	0.125039	57.8	1	1	Col-0 DD	mpk3 DD	38935.7	46551.4	33934.3	30311.3	50618.5	45657.8	129250	120914	119709	121928	95314.6	141015	78365.4	123747	119325	110721	126756	115645	141015	0.276109	0.330116	0.240642	0.21495	0.358957	0.323778	0.916565	0.85745	0.848908	0.86464	0.675916	1	0.555722	0.877543	0.846186	0.785167
AT1G20450.1	LTI29, LTI45, ERD10 - Dehydrin family protein	1.51095e-08	3.92808	0.190669	0.748961	0.721975	0.0453695	0.208075	0.0645081	601.87	10	10	Col-0 DD	mpk3 DD	1.94356e+06	1.95093e+06	1.99933e+06	1.79949e+06	3.12506e+06	2.72808e+06	1.0589e+07	1.18412e+07	1.0253e+07	8.53771e+06	6.0948e+06	5.8959e+06	7.30901e+06	9.13272e+06	9.31838e+06	8.79396e+06	8.772e+06	7.96817e+06	1.18412e+07	0.164136	0.164758	0.168845	0.151969	0.263914	0.230389	0.894248	1	0.865872	0.721018	0.514711	0.497915	0.617253	0.771267	0.786946	0.742658
AT2G46020.1;AT2G46020.2	CHR2, ATBRM, BRM, CHA2 - transcription regulatory protein SNF2, putative	1.56487e-08	19.0621	0.0408573	0.778827	0.561045	0.0270381	0.209337	0.17079	43.1	1	1	Col-0 DD	mpk3 DD	789.023	2820.66	1176.96	955.359	375.199	1855.24	30747.5	24982.8	28815.1	32521.5	20125.8	14779	22751.9	19620.5	23738.2	20712.4	11155.9	11497.2	32521.5	0.0242616	0.0867322	0.0361903	0.0293762	0.0115369	0.0570466	0.945452	0.768194	0.886031	1	0.618845	0.454438	0.699595	0.603307	0.729923	0.636884
AT1G74560.3	NRP1 - NAP1-related protein 1	1.56707e-08	5.95103	0.131812	0.78442	0.742803	0.0577707	0.136414	0.134243	40.69	1	1	Col-0 DD	mpk3 DD	14566.7	18022.2	6169.88	7653.95	6899.57	12762	83545.8	63705.6	64313.6	50054.9	72136.9	59453.1	65439.6	60554.1	42786.8	58098.3	72426	73043.4	83545.8	0.174356	0.215716	0.0738503	0.0916138	0.0825843	0.152755	1	0.762523	0.769801	0.599132	0.863441	0.711623	0.783279	0.724801	0.512135	0.695407
AT3G18640.1	Zinc finger C-x8-C-x5-C-x3-H type family protein	1.61225e-08	14.8316	0.0459533	0.681561	0.482537	0.0239226	0.250166	0.0918994	184.38	2	2	Col-0 DD	mpk3 DD	1682.7	4173.18	2586.1	1007.56	5233.61	3914.75	64534.7	67452.2	38105.3	47103.5	29429.4	29211.7	31674.9	27561	40141.6	40439.3	28091.6	27380.8	67452.2	0.0249465	0.0618687	0.0383397	0.0149373	0.07759	0.0580374	0.956747	1	0.564923	0.698324	0.4363	0.433073	0.469591	0.4086	0.595111	0.599525
AT2G31610.1;AT3G53870.1;AT5G35530.1	Ribosomal protein S3 family protein	1.69104e-08	2.85108	0.292191	0.833061	0.766236	0.0636294	0.109233	0.0926855	215.52	4	4	Col-0 DD	mpk3 DD	85669.1	64156.5	106603	83088.8	120527	107486	293696	244139	323721	261674	224536	270312	263050	272602	218877	209617	283888	240247	323721	0.264638	0.198184	0.329304	0.256668	0.372318	0.332034	0.907248	0.754165	1	0.808332	0.693609	0.835013	0.812583	0.842089	0.676128	0.647522
AT5G42650.1	AOS, CYP74A, DDE2 - allene oxide synthase	1.76855e-08	5.29907	0.143389	0.75983	0.752705	0.0462472	0.226676	0.0603656	265.74	5	5	Col-0 DD	mpk3 DD	85240	79373.7	40916.9	37362.2	58743.6	73367.3	222359	209384	379637	316022	435880	423887	348163	352483	322344	330450	279430	335665	435880	0.195558	0.1821	0.0938719	0.0857166	0.13477	0.16832	0.510139	0.48037	0.870966	0.72502	1	0.972485	0.798758	0.808669	0.739525	0.758122
AT1G64330.1	myosin heavy chain-related	1.79206e-08	3.32007	0.224413	0.745066	0.679033	0.0168119	0.204357	0.0995233	322.69	5	5	Col-0 DD	mpk3 DD	123774	113668	102237	111619	112952	125665	496520	512386	362194	372781	255795	290891	344438	393967	407118	364270	280897	296872	512386	0.241565	0.221841	0.199531	0.217842	0.220443	0.245254	0.969036	1	0.706878	0.727541	0.499224	0.567719	0.672223	0.768887	0.794554	0.71093
AT2G21230.3;AT2G21230.1;AT2G21230.2	Basic-leucine zipper (bZIP) transcription factor family protein	1.82592e-08	8.01676	0.0943754	0.756585	0.680427	0.062104	0.176344	0.167016	53.94	1	1	Col-0 DD	mpk3 DD	2756.34	1961.57	2374.32	2549.35	7986.18	2956.38	27465	36351.5	31450.8	27711.2	17313.4	24726.1	23662.7	26043.3	28072.4	33891.1	20014.1	16723.6	36351.5	0.0758247	0.0539611	0.0653156	0.0701304	0.219693	0.0813276	0.755538	1	0.865186	0.762312	0.476278	0.680193	0.650941	0.716431	0.772249	0.932315
AT2G40060.1	Clathrin light chain protein	1.85663e-08	6.16759	0.10966	0.676336	0.579704	0.0316813	0.213607	0.172982	393.63	5	5	Col-0 DD	mpk3 DD	391415	327200	439731	436842	715235	452405	3.19901e+06	4.19909e+06	2.22954e+06	3.37242e+06	1.869e+06	2.17092e+06	1.71445e+06	3.24289e+06	3.43689e+06	2.22881e+06	2.10493e+06	1.87741e+06	4.19909e+06	0.0932143	0.0779217	0.104721	0.104032	0.170331	0.107739	0.761834	1	0.530957	0.803131	0.445097	0.516998	0.40829	0.772283	0.818486	0.530784
AT5G66470.1	RNA binding;GTP binding	1.85723e-08	5.62408	0.110443	0.621141	0.611886	0.042236	0.208134	0.134826	60.53	1	1	Col-0 DD	mpk3 DD	3202.84	2525.46	2408.12	2920.87	2451.75	5584.8	17356.2	14600.1	10961.6	16996.7	18656.7	28814	14855.7	16340.4	20137.7	13284.8	17156.4	24010.3	28814	0.111156	0.0876471	0.0835745	0.10137	0.085089	0.193823	0.602353	0.506703	0.380426	0.589875	0.647488	1	0.515573	0.567101	0.698885	0.461054
AT1G20620.5;AT1G20620.1;AT1G20620.2;AT1G20620.4	CAT3, SEN2, ATCAT3 - catalase 3	1.8607e-08	3.05865	0.248435	0.759878	0.757015	0.0643602	0.155665	0.0624244	1492.76	19	17	Col-0 DD	mpk3 DD	6.50745e+06	7.06825e+06	6.46955e+06	5.92569e+06	9.84007e+06	1.07232e+07	2.08499e+07	1.96974e+07	2.14199e+07	2.06562e+07	2.84905e+07	3.12182e+07	2.38091e+07	2.59796e+07	2.37389e+07	2.35142e+07	2.46432e+07	2.01109e+07	3.12182e+07	0.20845	0.226414	0.207236	0.189815	0.315203	0.343492	0.667875	0.630958	0.686135	0.661672	0.912625	1	0.762667	0.832194	0.760419	0.75322
AT3G28920.1	AtHB34, HB34, ZHD9 - homeobox protein 34	2.0293e-08	7.46547	0.0937202	0.699665	0.44145	0.0205835	0.238002	0.114549	122.4	2	2	Col-0 DD	mpk3 DD	21388.2	28231.9	40352.9	38818.4	30286.2	33932.9	261120	343238	261095	291046	135663	148750	99208.4	165993	176291	207671	123302	136668	343238	0.0623128	0.0822515	0.117565	0.113094	0.0882365	0.098861	0.760753	1	0.76068	0.847941	0.395244	0.433373	0.289037	0.48361	0.513611	0.605034
AT2G27710.1;AT2G27710.4	60S acidic ribosomal protein family	2.04384e-08	4.61058	0.152873	0.704835	0.600443	0.0353427	0.22061	0.0725112	1453.13	16	11	Col-0 DD	mpk3 DD	4.20147e+06	4.36257e+06	5.77522e+06	5.85231e+06	7.7683e+06	6.3185e+06	3.38354e+07	3.73712e+07	2.5507e+07	2.64326e+07	1.61896e+07	1.87075e+07	1.89481e+07	2.41041e+07	2.51247e+07	2.25642e+07	2.45972e+07	1.92973e+07	3.73712e+07	0.112425	0.116736	0.154537	0.156599	0.207869	0.169074	0.905387	1	0.68253	0.707299	0.433211	0.500585	0.507024	0.644992	0.6723	0.603786
AT2G28290.1	SYD, CHR3 - P-loop containing nucleoside triphosphate hydrolases superfamily protein	2.07655e-08	2.86198	0.301717	0.863508	0.705308	0.0574616	0.109845	0.107803	482.37	9	8	Col-0 DD	mpk3 DD	176311	191739	229041	251409	164063	159464	647421	593792	600477	542311	444204	526113	507923	523170	466724	488282	335239	418448	647421	0.272329	0.296158	0.353775	0.388324	0.253411	0.246306	1	0.917166	0.927492	0.837649	0.686113	0.812629	0.784533	0.808084	0.720898	0.754196
AT2G23670.1	YCF37 - homolog of Synechocystis YCF37	2.12113e-08	6.63768	0.120893	0.802447	0.73815	0.0521846	0.145929	0.126124	48.37	1	1	Col-0 DD	mpk3 DD	15559	14560.7	11478.4	7310.93	4050.77	8599.14	58445.1	81815.1	84867.1	66788.4	55852.8	60839.5	78130.4	59086.7	62277.7	71690.5	55954.5	48728.2	84867.1	0.183333	0.17157	0.135251	0.0861456	0.0477308	0.101325	0.688666	0.964038	1	0.786976	0.658121	0.71688	0.92062	0.696226	0.733826	0.844739
AT5G22640.1;AT5G22640.2	emb1211 - MORN (Membrane Occupation and Recognition Nexus) repeat-containing protein	2.18706e-08	5.69484	0.126393	0.719789	0.591231	0.0271057	0.246249	0.104149	399.7	6	6	Col-0 DD	mpk3 DD	150456	135159	221728	219800	166909	151700	1.37897e+06	1.3229e+06	1.0567e+06	993785	537618	665425	872041	857489	970557	885571	743669	562402	1.37897e+06	0.109108	0.0980146	0.160793	0.159394	0.121039	0.11001	1	0.959339	0.7663	0.720673	0.38987	0.482553	0.632387	0.621834	0.703829	0.642199
AT4G21660.2;AT1G11520.1;AT4G21660.1	proline-rich spliceosome-associated (PSP) family protein	2.31965e-08	4.59947	0.146869	0.67552	0.574573	0.0378295	0.211057	0.0714501	631.54	9	9	Col-0 DD	mpk3 DD	233028	234777	362081	325747	368882	452407	2.24341e+06	1.8962e+06	1.5273e+06	1.26484e+06	1.03158e+06	1.12947e+06	1.46689e+06	1.36214e+06	1.40021e+06	1.29336e+06	1.18283e+06	1.02859e+06	2.24341e+06	0.103872	0.104652	0.161398	0.145202	0.164429	0.201661	1	0.845232	0.680797	0.563804	0.459826	0.50346	0.653866	0.607172	0.624145	0.576515
AT5G63910.1	FCLY - farnesylcysteine lyase	2.37945e-08	7.84519	0.101443	0.795837	0.65573	0.0474446	0.131803	0.201111	86.36	1	1	Col-0 DD	mpk3 DD	6276.6	11334.5	3110.73	5937.14	3802.12	6721.7	39724.9	50400.5	42644.8	43898.6	53946.9	61089.9	39293.9	58186.6	41756.5	45440.3	20947.8	34726.1	61089.9	0.102744	0.185537	0.0509206	0.0971869	0.0622381	0.11003	0.65027	0.825022	0.698066	0.71859	0.883074	1	0.643213	0.952475	0.683525	0.743826
AT2G17410.1	ARID/BRIGHT DNA-binding domain-containing protein	2.43084e-08	4.94355	0.150397	0.743492	0.502212	0.0518923	0.163361	0.0658605	531.75	8	1	Col-0 DD	mpk3 DD	54320.6	99255.2	47291.4	74005.3	38080.6	71487.8	426030	319251	352668	317172	244963	240418	218312	243200	188260	242044	217938	173992	426030	0.127504	0.232977	0.111005	0.173709	0.0893847	0.1678	1	0.749363	0.827799	0.744482	0.574989	0.564322	0.512433	0.570851	0.441892	0.568139
AT5G40450.1	unknown protein	2.44404e-08	4.06242	0.177948	0.722898	0.640318	0.00841551	0.237987	0.0901987	9276.66	133	133	Col-0 DD	mpk3 DD	2.03496e+07	2.14617e+07	1.94437e+07	1.88987e+07	2.00804e+07	2.10209e+07	1.09075e+08	1.13568e+08	8.90869e+07	7.7447e+07	4.88334e+07	5.45783e+07	7.71409e+07	8.07311e+07	7.96312e+07	7.95477e+07	6.10565e+07	5.82106e+07	1.13568e+08	0.179184	0.188977	0.171208	0.166409	0.176814	0.185095	0.960439	1	0.784437	0.681944	0.429993	0.480578	0.679249	0.710861	0.701176	0.700441
AT4G27320.1	ATPHOS34, PHOS34 - Adenine nucleotide alpha hydrolases-like superfamily protein	2.59338e-08	3.28882	0.237562	0.781297	0.690738	0.0409073	0.17962	0.12408	80.96	1	1	Col-0 DD	mpk3 DD	108626	102446	108812	98343.1	151777	107897	475596	473831	300239	369306	279548	330970	323782	330863	391663	395948	282153	246663	475596	0.228399	0.215405	0.228792	0.206779	0.319129	0.226866	1	0.99629	0.631291	0.776512	0.587785	0.695906	0.680794	0.695682	0.823522	0.832532
AT1G33040.1	NACA5 - nascent polypeptide-associated complex subunit alpha-like protein 5	2.61023e-08	10.0323	0.0625926	0.627949	0.554825	0.0200165	0.305169	0.0958303	151.37	2	2	Col-0 DD	mpk3 DD	13220.4	7434.43	14928.2	16055.3	7069.35	12277.4	189014	180362	130175	95206.6	57229.6	60158.7	80804	127415	104844	123335	102278	90540.8	189014	0.0699442	0.0393328	0.0789797	0.0849425	0.0374013	0.0649552	1	0.954227	0.688705	0.503702	0.30278	0.318277	0.427503	0.674103	0.554692	0.65252
AT5G60640.1;AT5G60640.3	ATPDIL1-4, PDI2, ATPDI2, PDIL1-4 - PDI-like 1-4	2.64134e-08	2.75422	0.284664	0.784027	0.741426	0.0213463	0.183979	0.0831597	480.2	7	7	Col-0 DD	mpk3 DD	1.42072e+06	1.40831e+06	1.33049e+06	1.17724e+06	1.30175e+06	1.45085e+06	4.30116e+06	4.73621e+06	3.80713e+06	4.09349e+06	2.86856e+06	2.47334e+06	3.10617e+06	3.7334e+06	4.13949e+06	3.44691e+06	3.10779e+06	3.53552e+06	4.73621e+06	0.299969	0.297351	0.280918	0.248562	0.274851	0.306331	0.908144	1	0.803836	0.864296	0.605667	0.522219	0.655836	0.788267	0.87401	0.727778
AT1G75780.1	TUB1 - tubulin beta-1 chain	2.66908e-08	3.17794	0.2434	0.77351	0.765842	0.048412	0.184426	0.0716691	815.19	11	1	Col-0 DD	mpk3 DD	26111.7	24158.8	25032.2	14534.9	22814	19124.3	90232.9	83400.5	79591.4	53537.6	51460.2	60553.5	68300.6	63710	81332.1	69964.9	67295.5	64022	90232.9	0.289381	0.267738	0.277418	0.161082	0.252835	0.211944	1	0.92428	0.882066	0.593327	0.570304	0.67108	0.756937	0.706061	0.901357	0.775381
AT4G21445.1	unknown protein	2.70714e-08	4.1045	0.18458	0.757607	0.749119	0.0602524	0.160736	0.124566	129.55	2	2	Col-0 DD	mpk3 DD	98976.7	121833	50483	75762.7	56899.6	85946.6	357845	278540	266635	280948	384473	442357	352656	324419	276506	282905	427645	324139	442357	0.223748	0.275417	0.114123	0.17127	0.128628	0.194292	0.808951	0.629671	0.60276	0.635115	0.869145	1	0.797219	0.733387	0.625074	0.639539
AT3G56150.1	EIF3C, ATEIF3C-1, EIF3C-1, ATTIF3C1, TIF3C1 - eukaryotic translation initiation factor 3C	2.75717e-08	3.19638	0.238174	0.761294	0.569165	0.0211793	0.16175	0.10172	1216.15	15	15	Col-0 DD	mpk3 DD	2.61592e+06	2.62025e+06	2.2082e+06	2.17194e+06	2.23798e+06	2.53085e+06	9.09097e+06	1.00663e+07	7.58097e+06	6.92017e+06	6.59118e+06	5.73082e+06	5.9855e+06	5.98363e+06	6.43445e+06	6.67364e+06	3.81552e+06	5.48351e+06	1.00663e+07	0.25987	0.260299	0.219366	0.215764	0.222325	0.251419	0.903111	1	0.753105	0.68746	0.654779	0.569308	0.594609	0.594423	0.639208	0.66297
AT3G04840.1	Ribosomal protein S3Ae	2.81309e-08	3.65065	0.208882	0.762553	0.646216	0.0518517	0.142012	0.112041	184.69	3	2	Col-0 DD	mpk3 DD	29079	42188.3	46900.9	60581.8	44608.8	59200.3	189638	143119	225454	163818	139570	169926	144737	184542	163979	127884	138592	114416	225454	0.12898	0.187126	0.208029	0.26871	0.197862	0.262582	0.841138	0.634802	1	0.726612	0.619061	0.753706	0.641982	0.818536	0.727327	0.567228
AT1G75950.1	SKP1, ASK1, ATSKP1, SKP1A, UIP1 - S phase kinase-associated protein 1	2.81885e-08	2.2967	0.395006	0.907209	0.746188	0.0405925	0.113488	0.104314	139.8	2	2	Col-0 DD	mpk3 DD	76585	69591	59346	63903.4	58650.1	67316.9	166830	144941	166787	118313	164144	147081	125672	140448	117902	145104	96576.1	121216	166830	0.459061	0.417138	0.355728	0.383046	0.351557	0.403507	1	0.868794	0.999745	0.709188	0.983904	0.881623	0.753294	0.841863	0.706723	0.869771
AT3G11250.1	Ribosomal protein L10 family protein	2.88176e-08	7.91052	0.0789735	0.624722	0.474272	0.029333	0.264988	0.070934	934.95	11	3	Col-0 DD	mpk3 DD	129271	50176.4	87254.8	65526.9	56970	73489	809021	976462	703461	455679	380478	335001	444663	457224	522824	510738	336947	506255	976462	0.132387	0.0513859	0.0893581	0.0671064	0.0583432	0.0752605	0.828523	1	0.720418	0.466663	0.389649	0.343076	0.455381	0.468245	0.535426	0.52305
AT1G66410.1;AT1G66410.2;AT2G27030.1;AT2G27030.2;AT2G41110.2;AT3G43810.1	CAM4, ACAM-4 - calmodulin 4	2.95357e-08	3.05281	0.254851	0.778011	0.71369	0.0483768	0.196404	0.0270711	495.63	6	6	Col-0 DD	mpk3 DD	2.23443e+06	2.48541e+06	1.70412e+06	1.81585e+06	1.52962e+06	1.73546e+06	7.52394e+06	7.38553e+06	6.47953e+06	5.13067e+06	4.14642e+06	4.45619e+06	5.20799e+06	5.27037e+06	5.72636e+06	5.45282e+06	5.17709e+06	5.38392e+06	7.52394e+06	0.296975	0.330334	0.226493	0.241342	0.2033	0.230659	1	0.981603	0.861188	0.681912	0.551097	0.592269	0.692189	0.70048	0.761085	0.724729
AT4G30530.1;AT4G30550.1	Class I glutamine amidotransferase-like superfamily protein	2.95883e-08	3.86244	0.204842	0.791191	0.63999	0.0483908	0.136997	0.136746	212.14	4	3	Col-0 DD	mpk3 DD	41061.6	47002.6	23766.1	28712.6	36146.6	39647.1	118617	125529	158890	115726	140806	176019	119539	129197	143513	115179	83236.1	85237.8	176019	0.23328	0.267032	0.13502	0.163123	0.205356	0.225243	0.673889	0.713159	0.902687	0.657462	0.799951	1	0.679126	0.733992	0.815328	0.654356
AT1G32550.1;AT1G32550.2	FdC1 - 2Fe-2S ferredoxin-like superfamily protein	3.02828e-08	9.35458	0.0896562	0.838696	0.688733	0.0367105	0.129551	0.22491	52.06	1	1	Col-0 DD	mpk3 DD	16846.6	19599.8	6770.16	6445.04	15107.8	14764.4	126486	138302	92117.4	147850	119426	119825	44172.5	114209	142068	119612	99617	91296.3	147850	0.113944	0.132566	0.0457908	0.0435918	0.102184	0.0998607	0.855504	0.935425	0.623047	1	0.807752	0.810449	0.298766	0.772464	0.960894	0.809007
AT1G06070.1	Basic-leucine zipper (bZIP) transcription factor family protein	3.10327e-08	3.93339	0.180405	0.709604	0.629579	0.0190112	0.22199	0.0888022	360.55	4	4	Col-0 DD	mpk3 DD	73440.5	75902.6	73535.2	68665.1	84262.1	61161.6	403691	343527	321877	283708	167535	198426	257460	277587	303065	255241	199534	232044	403691	0.181923	0.188022	0.182157	0.170093	0.208729	0.151506	1	0.850966	0.797336	0.702786	0.415009	0.49153	0.637765	0.687622	0.750735	0.632269
AT4G31120.1	SKB1, ATPRMT5 - SHK1 binding protein 1	3.17037e-08	9.39368	0.0784709	0.737131	0.599741	0.0312544	0.254287	0.166828	50.34	1	1	Col-0 DD	mpk3 DD	2674.59	8948.93	7310.46	4968.52	5022.23	4505.8	26811.5	36336.2	68268.2	48877.7	62738	71004.1	41634.8	49778.8	56442	50490.4	29599.3	27559	71004.1	0.0376682	0.126034	0.102958	0.0699752	0.0707315	0.0634584	0.377605	0.511748	0.961468	0.688378	0.883584	1	0.586372	0.701069	0.794912	0.711092
AT5G18660.1	PCB2 - NAD(P)-binding Rossmann-fold superfamily protein	3.19824e-08	24.1419	0.0282744	0.682597	0.396182	0.014751	0.182215	0.155568	56.85	1	1	Col-0 DD	mpk3 DD	251.169	312.221	169.385	40.2737	131.819	180.111	6395.53	4170.7	3425.51	3195.78	4916.31	4089.6	3405.07	3192.2	2950.81	3072.83	972.312	1609.56	6395.53	0.0392725	0.0488187	0.0264849	0.00629717	0.0206112	0.0281619	1	0.652127	0.535609	0.499689	0.768711	0.639447	0.532414	0.499129	0.461386	0.480464
AT2G15860.1;AT2G15860.2	unknown protein	3.25144e-08	5.01193	0.176211	0.883156	0.851685	0.0793665	0.0653357	0.0923485	151.66	2	2	Col-0 DD	mpk3 DD	81422.8	100610	33782.4	55394.5	29399.8	65543.8	317204	268670	322334	290589	329135	307200	288752	346321	287155	314216	252455	280839	346321	0.235108	0.290511	0.0975464	0.159951	0.0848918	0.189257	0.915924	0.775783	0.930739	0.839073	0.950377	0.887039	0.833769	1	0.82916	0.907298
AT5G19510.1	Translation elongation factor EF1B/ribosomal protein S6 family protein	3.31096e-08	18.562	0.0322465	0.59856	0.512792	0.0208131	0.311841	0.101255	152.19	2	1	Col-0 DD	mpk3 DD	13873.4	5197.29	16120.5	8214.67	4467.2	2689.81	261335	253782	141199	112835	72417.8	96980.9	171853	152720	107027	116042	145541	110880	261335	0.0530865	0.0198875	0.0616853	0.0314335	0.0170938	0.0102926	1	0.971097	0.540298	0.431762	0.277107	0.371098	0.657597	0.584385	0.409541	0.444035
AT2G30870.1	ATGSTF10, ERD13, ATGSTF4, GSTF10 - glutathione S-transferase PHI 10	3.60631e-08	6.02962	0.119212	0.718801	0.686214	0.0471475	0.209247	0.0797681	162.64	2	2	Col-0 DD	mpk3 DD	36708.7	31996.7	19407.5	24706.8	10772.6	19321.4	124100	83669.5	153160	123821	199804	177160	156490	153095	116822	131648	123602	140992	199804	0.183723	0.160141	0.097133	0.123655	0.0539159	0.0967016	0.62111	0.418758	0.766551	0.619714	1	0.886672	0.783219	0.766228	0.584685	0.658886
AT1G16880.1	uridylyltransferase-related	3.96755e-08	6.86714	0.0966346	0.663603	0.6554	0.0336664	0.266705	0.0988877	175.01	2	2	Col-0 DD	mpk3 DD	91184.8	107516	59057.3	48924.8	111491	131040	430175	563308	333178	578853	947235	918778	503300	697866	670584	714925	508106	630121	947235	0.0962642	0.113505	0.0623471	0.0516502	0.117701	0.13834	0.454137	0.594687	0.351737	0.611098	1	0.969958	0.531336	0.736741	0.707939	0.754749
AT5G56360.1	PSL4 - calmodulin-binding protein	4.06209e-08	5.12168	0.140068	0.717381	0.658924	0.0260093	0.267557	0.0492528	378.67	4	4	Col-0 DD	mpk3 DD	148649	139592	218494	211868	177245	162095	1.25885e+06	1.142e+06	1.0909e+06	952027	477169	497505	774020	870205	865847	888626	845708	732513	1.25885e+06	0.118083	0.110889	0.173567	0.168303	0.1408	0.128764	1	0.907178	0.866582	0.756267	0.379052	0.395206	0.614863	0.69127	0.687808	0.705903
AT5G01400.1	ESP4 - HEAT repeat-containing protein	4.19405e-08	337.68	0.00222248	0.750489	0.55146	0.00544395	0.222676	0.234478	134.41	2	2	Col-0 DD	mpk3 DD	0	609.34	0	0	0	0	37820.7	38556.5	40187.1	45695.1	19787.4	23715.1	27325.2	29447.6	37990.8	32074.5	13026.4	11329.6	45695.1	0	0.0133349	0	0	0	0	0.827675	0.843778	0.879461	1	0.433032	0.518985	0.59799	0.644436	0.831397	0.701925
AT1G07320.1	RPL4 - ribosomal protein L4	4.38212e-08	4.97525	0.139719	0.695136	0.641586	0.043083	0.214616	0.102195	881.63	11	11	Col-0 DD	mpk3 DD	2.99209e+06	2.80048e+06	5.66459e+06	5.8147e+06	6.02831e+06	5.31898e+06	3.4139e+07	3.20809e+07	2.01729e+07	1.82269e+07	1.84273e+07	1.93404e+07	2.39696e+07	2.21537e+07	2.5754e+07	2.42221e+07	1.72697e+07	1.80494e+07	3.4139e+07	0.0876444	0.0820318	0.165928	0.170325	0.176581	0.155804	1	0.939715	0.590906	0.533903	0.539775	0.566521	0.702118	0.648927	0.754389	0.709514
AT3G58010.1	PGL34 - plastoglobulin 34kD	4.45861e-08	2.45417	0.300346	0.737099	0.713414	0.0590989	0.140252	0.0448794	344.42	6	6	Col-0 DD	mpk3 DD	1.33535e+06	1.66655e+06	1.10477e+06	1.05904e+06	1.3495e+06	1.69548e+06	4.55625e+06	3.42674e+06	2.88357e+06	2.8728e+06	2.98845e+06	3.42262e+06	3.47193e+06	3.34182e+06	3.31609e+06	3.28836e+06	2.87015e+06	3.2146e+06	4.55625e+06	0.293082	0.365773	0.242474	0.232436	0.296186	0.372122	1	0.752096	0.632883	0.630518	0.655902	0.751192	0.762015	0.733459	0.727811	0.721725
AT1G33240.1	AT-GTL1, AT-GTL2, GTL1 - GT-2-like 1	4.49416e-08	2.42381	0.31286	0.758314	0.70162	0.0356372	0.164793	0.0630077	320.21	4	4	Col-0 DD	mpk3 DD	108124	136106	150494	147236	127628	137902	430166	397637	314254	277993	261293	275862	326251	317856	278222	305870	323168	259511	430166	0.251355	0.316403	0.349851	0.342278	0.296696	0.320578	1	0.924381	0.73054	0.646246	0.607424	0.641291	0.758431	0.738915	0.646779	0.711051
AT1G50620.1	RING/FYVE/PHD zinc finger superfamily protein	4.73177e-08	13.1051	0.0569034	0.745725	0.561003	0.0586322	0.213091	0.0663225	76.41	1	1	Col-0 DD	mpk3 DD	3912.31	6391.22	4117.5	7555.06	3224.86	26343.8	124157	132169	150971	121765	73240.7	73195.6	80241.3	86766.2	74998.2	81607.9	103649	80909.3	150971	0.0259143	0.042334	0.0272734	0.050043	0.0213607	0.174495	0.822386	0.875461	1	0.806542	0.48513	0.484831	0.5315	0.57472	0.496771	0.540552
AT4G37800.1	XTH7 - xyloglucan endotransglucosylase/hydrolase 7	4.81088e-08	2.95279	0.24729	0.730195	0.697305	0.0615344	0.158493	0.067265	224.38	3	3	Col-0 DD	mpk3 DD	80013.6	104283	79173	73805.3	68258.2	125843	244460	190210	358134	230860	262456	282924	270230	273235	263458	250720	217651	223076	358134	0.223418	0.291185	0.221071	0.206083	0.190594	0.351386	0.682593	0.531115	1	0.644619	0.732845	0.789996	0.754549	0.762942	0.735641	0.700075
AT4G09650.1	ATPD - ATP synthase delta-subunit gene	4.88475e-08	2.9481	0.272883	0.804488	0.77716	0.0695378	0.166799	0.049736	1101.3	12	12	Col-0 DD	mpk3 DD	6.62078e+06	7.44879e+06	4.23375e+06	3.99422e+06	5.02543e+06	4.92984e+06	1.34481e+07	1.13516e+07	1.74143e+07	1.43913e+07	1.96988e+07	1.87805e+07	1.53044e+07	1.51745e+07	1.43561e+07	1.48565e+07	1.49691e+07	1.7194e+07	1.96988e+07	0.336101	0.378135	0.214925	0.202765	0.255114	0.250261	0.682689	0.576259	0.88403	0.730568	1	0.953384	0.776923	0.770325	0.728784	0.754185
AT2G30950.1;AT1G06430.1	VAR2, FTSH2 - FtsH extracellular protease family	5.30949e-08	4.11751	0.175573	0.722925	0.705761	0.0545914	0.204185	0.0938899	320.29	3	3	Col-0 DD	mpk3 DD	23392.9	45148.9	22601.4	34147	21526.1	35515.2	97058.9	82582.1	142912	104985	150132	173082	122595	129108	101153	105043	131761	143266	173082	0.135155	0.260853	0.130582	0.197288	0.124369	0.205193	0.560768	0.477127	0.82569	0.60656	0.867406	1	0.708308	0.745937	0.584424	0.606894
AT5G10940.1	transducin family protein / WD-40 repeat family protein	5.41143e-08	5.16572	0.129272	0.667782	0.659464	0.0306889	0.23697	0.199272	109.72	2	2	Col-0 DD	mpk3 DD	19795.2	23620	31381.1	21134.4	18045.1	17210.5	76628.5	75210	85783.2	119359	163233	157458	169135	134741	80988.4	90587.3	93525.7	100254	169135	0.117038	0.139652	0.185539	0.124956	0.10669	0.101756	0.453061	0.444674	0.507187	0.705702	0.965104	0.930961	1	0.796645	0.478838	0.535592
AT1G09795.1	ATATP-PRT2, HISN1B, ATP-PRT2 - ATP phosphoribosyl transferase 2	5.57409e-08	3.58416	0.238135	0.853515	0.623002	0.0779781	0.137682	0.0747598	50.96	1	1	Col-0 DD	mpk3 DD	38736.5	29562.3	20613	23661.7	18462.2	17532.1	103631	83143.5	78207.6	68895.9	103980	94633.7	68920.8	72712	54413.4	63926.8	56819.1	71886.6	103980	0.372537	0.284307	0.19824	0.22756	0.177555	0.16861	0.99664	0.79961	0.75214	0.662588	1	0.910114	0.662827	0.699288	0.523306	0.614799
AT2G09990.1;AT5G18380.1;AT5G18380.3	Ribosomal protein S5 domain 2-like superfamily protein	5.73733e-08	2.30451	0.346041	0.797455	0.694525	0.040997	0.133786	0.0860001	107.06	2	2	Col-0 DD	mpk3 DD	75504.4	75154.9	87586	60331	77668.7	80915.3	157628	153681	193877	185851	142309	220186	163786	129415	152889	139942	183425	148093	220186	0.342911	0.341324	0.397782	0.274	0.352741	0.367486	0.715886	0.697957	0.880515	0.844061	0.64631	1	0.743851	0.58775	0.694361	0.635563
AT4G30810.1	scpl29 - serine carboxypeptidase-like 29	5.84254e-08	6.49304	0.0983067	0.638309	0.62005	0.0256173	0.263715	0.0822353	84.79	1	1	Col-0 DD	mpk3 DD	6872.26	7183.25	5073.94	4930.63	8488.12	9539.98	31512.1	18102.8	50981.3	44649.8	71355.2	56678.9	51946	43245	36946.9	40160.6	42646.1	50518.4	71355.2	0.0963105	0.100669	0.0711082	0.0690997	0.118956	0.133697	0.441623	0.2537	0.714472	0.62574	1	0.79432	0.727992	0.606052	0.517788	0.562827
AT2G18410.1	unknown protein	5.88986e-08	5.39981	0.133277	0.719669	0.590668	0.0421921	0.244024	0.0777076	99.47	1	1	Col-0 DD	mpk3 DD	58338.8	52919.8	80923.2	81290.6	37281	43017.1	401225	395562	442400	265681	219087	186338	269772	271772	304640	281642	216289	223755	442400	0.131869	0.11962	0.182918	0.183749	0.0842698	0.0972358	0.906927	0.894126	1	0.600543	0.495223	0.421198	0.609791	0.614312	0.688607	0.636621
AT2G26570.1;AT4G33390.1	WEB1 - Plant protein of unknown function (DUF827)	6.18807e-08	2.68283	0.293324	0.786936	0.675732	0.0387911	0.173378	0.0719891	680.06	10	10	Col-0 DD	mpk3 DD	338862	412752	389382	506440	418364	434142	1.42047e+06	1.32502e+06	1.2226e+06	1.04389e+06	792221	902704	1.009e+06	1.07582e+06	1.01752e+06	972084	894018	790703	1.42047e+06	0.238556	0.290574	0.274122	0.35653	0.294525	0.305633	1	0.932807	0.860705	0.734891	0.557718	0.635498	0.710326	0.75737	0.716324	0.684341
AT1G64520.1	RPN12a - regulatory particle non-ATPase 12A	6.39125e-08	2.23641	0.354346	0.792464	0.760004	0.0364495	0.162246	0.0755362	487.07	7	7	Col-0 DD	mpk3 DD	615496	731159	593819	612212	565535	704537	1.33558e+06	1.11837e+06	1.38871e+06	1.1532e+06	1.79803e+06	1.75538e+06	1.63177e+06	1.37944e+06	1.27889e+06	1.33538e+06	1.29996e+06	1.27363e+06	1.79803e+06	0.342316	0.406644	0.33026	0.34049	0.31453	0.391837	0.742798	0.621995	0.772347	0.641367	1	0.976276	0.90753	0.767195	0.711272	0.74269
AT4G25050.1	ACP4 - acyl carrier protein 4	6.67616e-08	8.87235	0.0837997	0.7435	0.549962	0.0446222	0.143224	0.179579	50.68	1	1	Col-0 DD	mpk3 DD	82127.8	80040.7	31055.7	36201.9	25431.2	34732.7	575957	389954	403397	330106	449106	420823	395828	310747	269391	354694	140899	428968	575957	0.142594	0.13897	0.0539201	0.0628553	0.0441548	0.0603043	1	0.677054	0.700395	0.573144	0.779757	0.73065	0.687253	0.539532	0.467727	0.615834
AT2G26460.1	SMU2 - RED family protein	6.83595e-08	4.49431	0.178542	0.802423	0.633242	0.06118	0.154043	0.096915	69.39	1	1	Col-0 DD	mpk3 DD	89365	88334.4	43727.3	37724.8	85420.2	62789.7	380267	365021	303556	259782	229576	292608	213583	273695	276298	267143	187873	226214	380267	0.235006	0.232296	0.114991	0.0992061	0.224632	0.16512	1	0.959907	0.798271	0.683156	0.603724	0.76948	0.561665	0.719744	0.72659	0.702514
AT3G06483.1	PDK, ATPDHK - pyruvate dehydrogenase kinase	6.86867e-08	14.2476	0.0367365	0.523409	0.487773	0.0191492	0.242125	0.0938128	40.78	1	1	Col-0 DD	mpk3 DD	6119.59	3970.98	2644.69	882.64	5127.5	6756.65	53850.8	36362.5	115698	53804.7	46599.4	57028.8	51937.3	56206.8	58106.3	42445.4	75563.5	54347	115698	0.0528928	0.0343219	0.0228586	0.00762882	0.0443179	0.058399	0.465442	0.314288	1	0.465044	0.402767	0.49291	0.448904	0.485805	0.502223	0.366863
AT1G14650.1;AT1G14640.1	SWAP (Suppressor-of-White-APricot)/surp domain-containing protein / ubiquitin family protein	7.01063e-08	3.01253	0.257387	0.775386	0.566353	0.0175244	0.163387	0.1124	395.65	6	6	Col-0 DD	mpk3 DD	407968	430036	483669	465725	416601	460809	1.72555e+06	1.60817e+06	1.28391e+06	1.26679e+06	961223	1.18218e+06	1.14699e+06	1.21136e+06	1.02033e+06	864004	941158	679785	1.72555e+06	0.236427	0.249216	0.280298	0.269899	0.24143	0.26705	1	0.931975	0.744057	0.734132	0.557052	0.6851	0.664709	0.702012	0.591308	0.500711
AT1G52360.2;AT1G52360.1	Coatomer, beta' subunit	7.41465e-08	3.77068	0.211478	0.797417	0.566402	0.0510319	0.175343	0.101528	491.11	8	3	Col-0 DD	mpk3 DD	180606	198751	157381	141803	112455	108739	709084	660659	653962	495123	466599	407190	366828	435744	475796	478970	307757	344666	709084	0.254703	0.280292	0.22195	0.199981	0.158592	0.153352	1	0.931707	0.922263	0.698257	0.65803	0.574248	0.517326	0.614517	0.671001	0.675477
AT3G09790.1;AT5G37640.1	UBQ8 - ubiquitin 8	7.47329e-08	6.66012	0.127672	0.85031	0.736284	0.0571909	0.17331	0.153682	55.59	1	1	Col-0 DD	mpk3 DD	35940.9	35407.3	13233.9	14943.9	47844.1	31669.7	163335	233724	215089	220851	133636	225792	147657	200417	201861	210691	141552	130345	233724	0.153775	0.151492	0.0566219	0.0639383	0.204704	0.135501	0.698837	1	0.92027	0.944921	0.571769	0.966064	0.631759	0.857495	0.863673	0.901452
AT3G57890.1;AT3G57890.2	Tubulin binding cofactor C domain-containing protein	7.55812e-08	5.8172	0.120525	0.701121	0.619517	0.0269651	0.195565	0.22092	180.48	3	3	Col-0 DD	mpk3 DD	82195.8	83540	58379.8	64425.2	78695.8	109171	465883	481371	481523	658793	256323	427467	353829	600694	488276	505708	247043	253252	658793	0.124767	0.126808	0.0886163	0.0977927	0.119454	0.165714	0.707177	0.730686	0.730917	1	0.38908	0.648863	0.537087	0.911809	0.741167	0.767627
AT1G76810.1;AT1G76720.1	eukaryotic translation initiation factor 2 (eIF-2) family protein	7.58438e-08	9.20011	0.0724363	0.666422	0.542942	0.0374825	0.248943	0.106049	122.23	2	2	Col-0 DD	mpk3 DD	3407.97	1058.1	2220.92	2687.23	5428.66	2307.79	33355.6	39369.4	30799.6	22184.4	14381.4	17329.5	27304.5	21576.8	24748.2	19550.8	19506.8	15564.6	39369.4	0.0865638	0.0268761	0.0564123	0.0682568	0.13789	0.0586188	0.847245	1	0.782323	0.563494	0.365293	0.440178	0.693546	0.548059	0.628616	0.496599
AT3G44590.1	60S acidic ribosomal protein family	8.17066e-08	9.08922	0.0667349	0.606568	0.582068	0.0106541	0.259767	0.235483	118.21	2	2	Col-0 DD	mpk3 DD	26690.4	24058.3	34094.5	27172.2	36488.4	29938.6	253464	269648	332707	445650	222849	97586	199831	373032	400442	242784	205544	134760	445650	0.059891	0.0539848	0.0765051	0.060972	0.0818769	0.0671796	0.568751	0.605066	0.746564	1	0.500053	0.218974	0.448403	0.837051	0.898557	0.544786
AT1G74470.1	Pyridine nucleotide-disulphide oxidoreductase family protein	8.5294e-08	2.58014	0.305648	0.788615	0.754487	0.0579523	0.125862	0.123371	90.14	2	2	Col-0 DD	mpk3 DD	93290.2	101241	65061.8	75912.6	72729.8	103583	211235	222504	221994	169218	216523	279089	264136	211511	206719	229480	187290	164277	279089	0.334267	0.362756	0.233122	0.272001	0.260597	0.371147	0.756872	0.797251	0.795422	0.606323	0.77582	1	0.946423	0.757863	0.740692	0.822247
AT3G23900.1	RNA recognition motif (RRM)-containing protein	9.12352e-08	15.8997	0.044116	0.701432	0.518657	0.0255913	0.309129	0.0822705	86.35	1	1	Col-0 DD	mpk3 DD	5319.5	3175.11	10869.2	11527.4	1992.65	8946.33	152546	150790	158031	91250.7	52848.6	59620.7	81020.1	94893.8	95405	81684	59899.3	78880.9	158031	0.0336612	0.0200917	0.0687787	0.0729439	0.0126093	0.0566113	0.965294	0.954183	1	0.577423	0.33442	0.377272	0.512685	0.600477	0.603711	0.516886
AT1G32060.1	PRK - phosphoribulokinase	1.01367e-07	2.18396	0.399028	0.871459	0.864999	0.0910524	0.0956076	0.0404711	1877.97	24	24	Col-0 DD	mpk3 DD	1.81485e+07	2.05701e+07	2.39196e+07	2.4838e+07	3.15708e+07	3.24429e+07	5.20033e+07	4.7747e+07	6.32746e+07	5.02711e+07	5.77323e+07	5.98188e+07	5.39174e+07	5.29743e+07	5.74774e+07	5.59457e+07	5.71276e+07	5.09523e+07	6.32746e+07	0.286821	0.325092	0.378028	0.392543	0.498949	0.512731	0.821867	0.754601	1	0.794492	0.91241	0.945385	0.852118	0.837213	0.908381	0.884174
AT5G13970.1	unknown protein	1.01646e-07	4.07383	0.180357	0.734746	0.594995	0.0516703	0.204306	0.0622599	330.69	5	5	Col-0 DD	mpk3 DD	80951.5	123195	95302.5	146828	64941.2	104732	569193	489921	484571	374516	255118	335954	371089	365143	327218	349423	345526	273604	569193	0.142221	0.216438	0.167434	0.257957	0.114093	0.184	1	0.860729	0.851329	0.657977	0.448211	0.590229	0.651956	0.64151	0.57488	0.613891
AT2G17390.1	AKR2B - ankyrin repeat-containing 2B	1.04083e-07	5.32574	0.16985	0.904579	0.792611	0.0886441	0.101226	0.166608	101.03	2	1	Col-0 DD	mpk3 DD	17710.4	29149.9	8602.58	16545.9	8237.25	10831.4	85457.1	88780.6	84554.2	66569.5	72586.5	87106.5	78555.9	89370.2	65122.6	68848.2	77318.3	45800.1	89370.2	0.198169	0.32617	0.0962577	0.185139	0.0921699	0.121197	0.956215	0.993402	0.946112	0.744874	0.8122	0.97467	0.878993	1	0.728683	0.770371
AT3G47370.1	Ribosomal protein S10p/S20e family protein	1.04895e-07	2.20114	0.370805	0.816195	0.783914	0.0829894	0.103919	0.0668591	49.08	1	1	Col-0 DD	mpk3 DD	65141	61117.1	70630.3	65107.7	84915.6	105304	166177	174930	203258	150444	146595	153986	140977	176452	166036	145447	160394	166716	203258	0.320484	0.300687	0.347491	0.32032	0.417772	0.518078	0.817567	0.86063	1	0.740163	0.721223	0.757589	0.693587	0.868119	0.816873	0.715575
AT2G40620.1	Basic-leucine zipper (bZIP) transcription factor family protein	1.07139e-07	14.8399	0.0366747	0.544249	0.437116	0.0230692	0.255255	0.277951	110.94	1	1	Col-0 DD	mpk3 DD	3518.3	4683.88	2429.23	2761.17	10910.4	5633.8	84949.1	71291.9	57864.6	136013	60227.4	33914.1	136047	45989.4	47101.8	36513.8	41220.6	49936.7	136047	0.025861	0.0344285	0.0178558	0.0202957	0.0801961	0.0414108	0.624411	0.524025	0.425329	0.999748	0.442696	0.249283	1	0.338041	0.346218	0.268392
AT1G64500.1	Glutaredoxin family protein	1.08258e-07	6.40608	0.122168	0.782617	0.597246	0.0444392	0.220508	0.143176	105.69	2	2	Col-0 DD	mpk3 DD	108069	147178	99001.9	84391.5	40104.9	94278.3	773278	781744	713827	583960	418766	399262	617099	581080	409030	477351	353921	362883	781744	0.138241	0.188269	0.126642	0.107953	0.0513019	0.1206	0.98917	1	0.91312	0.746997	0.535681	0.510732	0.789387	0.743312	0.523227	0.610623
AT2G13360.1	AGT, AGT1, SGAT - alanine:glyoxylate aminotransferase	1.10105e-07	4.3912	0.154305	0.677582	0.552839	0.0293716	0.248111	0.096015	717.28	10	10	Col-0 DD	mpk3 DD	625335	711525	422292	527356	485465	638324	1.81998e+06	1.50078e+06	2.35471e+06	2.06526e+06	3.68351e+06	3.55103e+06	2.50895e+06	2.34574e+06	1.81362e+06	2.10711e+06	1.55804e+06	1.88486e+06	3.68351e+06	0.169766	0.193165	0.114644	0.143167	0.131794	0.173292	0.494089	0.407433	0.639258	0.560676	1	0.964035	0.681131	0.636823	0.492362	0.572039
AT1G76850.1	SEC5A - exocyst complex component sec5	1.11912e-07	2.85842	0.281622	0.804993	0.712127	0.0544364	0.162865	0.115417	103.83	2	2	Col-0 DD	mpk3 DD	19813.2	22200.9	13426	14941	18270.9	15255.6	61493.5	38691.4	46086.9	57518.7	55218.3	38002.3	50053.6	43552.3	53405.6	35957.7	36125	43652.9	61493.5	0.3222	0.361029	0.218332	0.242968	0.297118	0.248084	1	0.629194	0.749459	0.935362	0.897953	0.617988	0.813965	0.708242	0.868475	0.584739
AT3G50670.1;AT3G50670.2	U1-70K, U1SNRNP - U1 small nuclear ribonucleoprotein-70K	1.15347e-07	10.0009	0.065089	0.650948	0.534748	0.0197606	0.27253	0.20149	86.72	2	2	Col-0 DD	mpk3 DD	3976.65	4055.75	3649.31	3773.13	5122.83	1674.29	44124.9	56978.3	32426.8	49144.9	18389.4	21475	44410.9	26267.8	42115.6	33602.4	18879	17538.5	56978.3	0.0697923	0.0711806	0.0640474	0.0662205	0.0899085	0.0293847	0.774416	1	0.569109	0.86252	0.322744	0.376898	0.779435	0.461014	0.739152	0.58974
AT5G35170.1	adenylate kinase family protein	1.17182e-07	4.55154	0.169617	0.772017	0.670475	0.051958	0.185031	0.172854	170.71	3	3	Col-0 DD	mpk3 DD	32243.5	38366.1	24845.9	25112.7	42724.7	53448.4	101420	137723	170695	175589	188108	212972	109902	160659	177251	187505	102627	118809	212972	0.151398	0.180146	0.116663	0.117916	0.200612	0.250965	0.476211	0.646672	0.80149	0.82447	0.883256	1	0.516041	0.75437	0.832273	0.88042
AT5G19760.1	Mitochondrial substrate carrier family protein	1.1994e-07	2.15373	0.367338	0.791146	0.679096	0.0412993	0.142561	0.0660244	523.66	7	7	Col-0 DD	mpk3 DD	367789	357803	298078	287345	287272	336739	585299	565173	812535	671691	877950	654870	642590	574153	620310	672450	534200	533567	877950	0.418918	0.407544	0.339516	0.327291	0.327208	0.383552	0.666665	0.643742	0.925491	0.765068	1	0.745909	0.731921	0.65397	0.706545	0.765932
AT5G48300.1	ADG1, APS1 - ADP glucose pyrophosphorylase 1	1.21716e-07	2.20306	0.363875	0.80164	0.769089	0.0666455	0.129594	0.0734224	1040.76	15	15	Col-0 DD	mpk3 DD	1.82819e+06	1.75519e+06	1.29532e+06	1.24586e+06	1.28005e+06	1.30033e+06	2.90997e+06	2.65877e+06	3.98715e+06	2.73238e+06	3.44137e+06	3.4479e+06	3.0345e+06	3.20332e+06	3.31517e+06	3.37836e+06	2.615e+06	2.85248e+06	3.98715e+06	0.458521	0.440213	0.324873	0.312469	0.321044	0.326131	0.729837	0.666835	1	0.685297	0.863116	0.864753	0.761071	0.803413	0.831464	0.847312
AT1G66580.1;AT1G14320.1;AT1G14320.2;AT1G26910.1	SAG24, RPL10C - senescence associated gene 24	1.24575e-07	2.54414	0.353001	0.898081	0.766834	0.0684367	0.0631316	0.147124	132.31	2	2	Col-0 DD	mpk3 DD	51037.2	48537	57280.2	60868.9	79692.4	70441.2	146830	173681	147190	148931	154593	164653	139686	151260	149849	155929	106361	96021	173681	0.293856	0.279461	0.329801	0.350464	0.458843	0.405578	0.845401	1	0.847473	0.8575	0.890096	0.948017	0.80427	0.870909	0.862785	0.897791
AT1G16190.1	RAD23A - Rad23 UV excision repair protein family	1.2612e-07	4.39222	0.191256	0.840037	0.739805	0.0785481	0.0926362	0.139441	217.96	4	3	Col-0 DD	mpk3 DD	429634	450557	207834	347761	153229	226229	1.28288e+06	1.58186e+06	1.16007e+06	1.26734e+06	1.27443e+06	1.40636e+06	838431	1.33136e+06	1.21607e+06	1.44355e+06	997569	1.19463e+06	1.58186e+06	0.2716	0.284827	0.131386	0.219843	0.0968659	0.143014	0.810993	1	0.733359	0.801168	0.805653	0.889052	0.530027	0.841643	0.768759	0.912564
AT5G08580.1	Calcium-binding EF hand family protein	1.29886e-07	646.135	0.00103009	0.665575	0.531334	0.00158685	0.198446	0.118361	57.08	1	1	Col-0 DD	mpk3 DD	1.83998	0	207.164	0	190.784	0	64685.2	48673.9	37233.1	42390.5	38762.2	26572.3	49316.2	31578.3	27661.9	34626.4	32047.3	30986.7	64685.2	2.84451e-05	0	0.00320265	0	0.00294943	0	1	0.752473	0.575604	0.655336	0.599244	0.410794	0.762403	0.488185	0.427638	0.535306
AT1G54630.1	ACP3 - acyl carrier protein 3	1.32707e-07	5.55739	0.150088	0.834098	0.602746	0.0817926	0.111258	0.115172	179.12	1	1	Col-0 DD	mpk3 DD	40115.4	32484	11546.6	14845.5	13598.7	17022.7	131413	104439	111871	104163	124495	143930	110038	83257.8	71478.1	96417.5	65658.4	93668.7	143930	0.278715	0.225693	0.0802238	0.103144	0.0944814	0.118271	0.913034	0.725621	0.777258	0.723707	0.864968	1	0.764525	0.578461	0.496618	0.669892
AT3G61470.1	LHCA2 - photosystem I light harvesting complex gene 2	1.38418e-07	6.98656	0.0995378	0.695427	0.523945	0.0440169	0.235271	0.0969789	281.81	3	3	Col-0 DD	mpk3 DD	68126.3	101538	26755	48902.2	41924.2	74250.4	286808	239398	605291	380864	515972	497282	413673	355506	255501	298508	309817	269832	605291	0.112551	0.16775	0.0442019	0.0807912	0.0692629	0.122669	0.473835	0.395509	1	0.629224	0.852436	0.821559	0.683428	0.587331	0.422112	0.493164
AT2G44710.1	RNA-binding (RRM/RBD/RNP motifs) family protein	1.41598e-07	7.23747	0.103925	0.752153	0.67884	0.0410004	0.232739	0.251241	135.02	2	2	Col-0 DD	mpk3 DD	10581.6	7136.64	7524.16	6899.25	17230.8	10132.1	87855.5	95428.9	70806.7	85922.5	40425.2	50223.9	57153.1	78502.5	84898.6	91767.3	31868.8	44495.4	95428.9	0.110885	0.0747849	0.0788458	0.0722973	0.180562	0.106174	0.920639	1	0.741984	0.900383	0.423617	0.526297	0.598908	0.822628	0.889653	0.961631
AT3G16240.1	DELTA-TIP, TIP2;1, DELTA-TIP1, AQP1, ATTIP2;1 - delta tonoplast integral protein	1.4265e-07	3.73458	0.223285	0.833878	0.650675	0.0688912	0.157659	0.124743	221.68	2	2	Col-0 DD	mpk3 DD	355814	390766	200145	192809	275396	219584	1.13888e+06	1.0241e+06	881061	706069	1.13407e+06	1.22005e+06	989338	941569	725901	830019	612014	664289	1.22005e+06	0.29164	0.320287	0.164047	0.158034	0.225725	0.17998	0.933473	0.839391	0.722152	0.578723	0.92953	1	0.810901	0.771747	0.594977	0.680317
AT1G62390.1	Phox2 - Octicosapeptide/Phox/Bem1p (PB1) domain-containing protein / tetratricopeptide repeat (TPR)-containing protein	1.50202e-07	8.33939	0.0814336	0.679107	0.594418	0.0361585	0.220305	0.233193	44	1	1	Col-0 DD	mpk3 DD	4465.9	4175.99	4236.2	2237.05	8210.59	7625.66	51217.9	21473.9	63346.9	39779.6	43564.9	38732.5	46153.8	29473.8	23533.6	27483.5	63089.2	36193.6	63346.9	0.0704991	0.0659226	0.066873	0.0353143	0.129613	0.120379	0.80853	0.33899	1	0.627965	0.687719	0.611435	0.728588	0.465277	0.371503	0.433856
AT1G18500.1	MAML-4, IPMS1 - methylthioalkylmalate synthase-like 4	1.53243e-07	2.97324	0.229409	0.682089	0.661329	0.0547572	0.174302	0.0770004	862.49	10	3	Col-0 DD	mpk3 DD	113844	125802	82480.6	81715.8	148903	131712	306234	252675	304927	299428	374532	497261	360521	309455	357994	365444	270865	308840	497261	0.228943	0.25299	0.16587	0.164332	0.299447	0.264875	0.615841	0.508134	0.613213	0.602155	0.753191	1	0.725013	0.622319	0.719932	0.734913
AT3G56090.1	ATFER3, FER3 - ferritin 3	1.55575e-07	6.66946	0.0932111	0.621667	0.501797	0.0451784	0.19763	0.1632	45.92	1	1	Col-0 DD	mpk3 DD	16151.5	15190.8	42628.5	31753.4	15881.4	18473.2	124193	116362	132851	145003	250469	165372	75414.3	115441	85571.8	162519	138581	176579	250469	0.064485	0.0606495	0.170195	0.126776	0.0634067	0.0737544	0.495842	0.464577	0.53041	0.578925	1	0.66025	0.301093	0.460901	0.341647	0.648858
AT4G39960.1	Molecular chaperone Hsp40/DnaJ family protein	1.57082e-07	2.39894	0.297535	0.713768	0.638385	0.039709	0.166029	0.0482563	71.21	1	1	Col-0 DD	mpk3 DD	11487.2	12927.2	9390.87	12629.3	14033.7	13191.2	41261.1	26315.5	24716.8	30065.6	22065.6	32280.5	26595.9	22783.9	25765.9	28050.8	26554.7	28291.5	41261.1	0.278403	0.313302	0.227596	0.306084	0.340121	0.319702	1	0.637781	0.599035	0.728668	0.53478	0.782347	0.644576	0.552188	0.62446	0.679836
AT3G13750.1	BGAL1 - beta galactosidase 1	1.65071e-07	3.24368	0.242099	0.785291	0.764049	0.0580936	0.213789	0.0778229	542.71	7	7	Col-0 DD	mpk3 DD	160118	176469	256316	241089	279022	302591	581871	512332	974536	645529	915246	962253	858845	682219	792539	720813	761621	651527	974536	0.164301	0.18108	0.263013	0.247389	0.286313	0.310497	0.597075	0.525719	1	0.662396	0.93916	0.987396	0.881285	0.700045	0.813247	0.739647
AT2G36390.1	SBE2.1, BE3 - starch branching enzyme 2.1	1.78543e-07	2.21546	0.400331	0.886917	0.799682	0.0870428	0.110382	0.0778667	927.02	11	8	Col-0 DD	mpk3 DD	535897	578818	630476	625428	942243	727230	1.4128e+06	1.20148e+06	1.66849e+06	1.408e+06	1.5779e+06	1.68198e+06	1.44837e+06	1.49322e+06	1.34848e+06	1.40488e+06	1.18643e+06	1.18889e+06	1.68198e+06	0.318611	0.344129	0.374842	0.371841	0.560199	0.432366	0.839963	0.714327	0.991981	0.837113	0.93812	1	0.861114	0.887775	0.801725	0.835256
AT2G39930.1	ISA1, ATISA1 - isoamylase 1	1.8038e-07	3.03109	0.26569	0.805332	0.691489	0.0602955	0.173761	0.11976	142.1	3	3	Col-0 DD	mpk3 DD	39330.3	36563.7	62841.6	48221.1	38497.5	39361	159595	94442.1	166118	114561	150365	117598	119425	115130	131872	138120	99829	84833.5	166118	0.236762	0.220107	0.378296	0.290283	0.231748	0.236947	0.960735	0.568526	1	0.68964	0.90517	0.70792	0.718921	0.693064	0.79385	0.831461
AT4G29520.1	unknown protein	1.83458e-07	3.66914	0.175186	0.642782	0.571912	0.0324558	0.235863	0.0543315	223.92	4	4	Col-0 DD	mpk3 DD	113430	130215	92628.5	80495.9	89481	117677	593586	504303	360216	326075	228423	276675	374752	326816	356879	341094	354890	282444	593586	0.191093	0.21937	0.156049	0.135609	0.150746	0.198247	1	0.849586	0.606848	0.549331	0.384818	0.466107	0.631336	0.550579	0.601225	0.574633
AT3G19240.1	Vacuolar import/degradation, Vid27-related protein	2.01413e-07	15.1187	0.0450887	0.68168	0.44885	0.0241436	0.300264	0.11068	80.05	1	1	Col-0 DD	mpk3 DD	21563.8	19625.6	4778.57	4701.92	19993.5	15997.8	288836	320336	301335	171754	118471	109468	125315	103118	160223	205126	140910	128003	320336	0.0673161	0.0612657	0.0149174	0.0146781	0.0624141	0.0499408	0.901666	1	0.940684	0.536169	0.369834	0.341727	0.3912	0.321906	0.500172	0.640346
AT1G01100.1;AT1G01100.3	60S acidic ribosomal protein family	2.13e-07	2.82139	0.270931	0.764401	0.612284	0.0477297	0.200215	0.0291783	569.46	7	4	Col-0 DD	mpk3 DD	4.13878e+06	4.0727e+06	5.12661e+06	5.80582e+06	5.23096e+06	6.35635e+06	1.89047e+07	1.80083e+07	1.65659e+07	1.16405e+07	1.08318e+07	1.07536e+07	1.1602e+07	1.15651e+07	1.1855e+07	1.06376e+07	1.23186e+07	1.14721e+07	1.89047e+07	0.218928	0.215433	0.271181	0.307109	0.276701	0.336231	1	0.952582	0.876281	0.615747	0.572966	0.568829	0.613711	0.611756	0.62709	0.562696
AT1G64880.1	Ribosomal protein S5 family protein	2.17186e-07	4.21918	0.188714	0.796216	0.739275	0.0564298	0.224875	0.181856	44.18	1	1	Col-0 DD	mpk3 DD	54729.7	49935.1	38457.9	36118.3	79022.5	49915.6	185521	271914	272175	265732	130385	174535	144369	228214	258715	247132	173567	155278	272175	0.201083	0.183467	0.141298	0.132702	0.290337	0.183395	0.681625	0.999038	1	0.976328	0.479048	0.641258	0.530427	0.838482	0.950546	0.907988
AT4G29440.1	Regulator of Vps4 activity in the MVB pathway protein	2.25088e-07	4.2297	0.172573	0.729932	0.687782	0.0500141	0.221375	0.11735	146.01	3	3	Col-0 DD	mpk3 DD	95760.6	109720	55505	54082.4	106536	95648.3	499549	457169	396563	360590	217561	256389	430136	329360	374280	359663	308449	259597	499549	0.191694	0.219638	0.11111	0.108263	0.213265	0.191469	1	0.915163	0.793842	0.721831	0.435515	0.513242	0.861049	0.659316	0.749236	0.719976
AT5G48810.1	ATB5-B, B5 #3, ATCB5-D, CB5-D - cytochrome B5 isoform D	2.28991e-07	5.18787	0.124672	0.646779	0.597033	0.0438328	0.24409	0.0685241	74.9	1	1	Col-0 DD	mpk3 DD	17118.1	19120.3	8160.95	12229	24905.5	20048	111922	100498	135799	64234.5	53582.4	60957.6	68983.9	69338.7	87360.3	87513.2	88408.1	84856.2	135799	0.126054	0.140798	0.0600957	0.0900522	0.183399	0.147629	0.824169	0.740046	1	0.473011	0.394571	0.44888	0.507984	0.510597	0.643304	0.64443
AT5G35630.1	GS2, GLN2, ATGSL1 - glutamine synthetase 2	2.39748e-07	2.48088	0.315803	0.783469	0.650696	0.054858	0.162839	0.0572678	1205.05	19	14	Col-0 DD	mpk3 DD	3.96008e+06	4.5532e+06	3.02734e+06	3.74901e+06	4.16664e+06	5.11336e+06	8.27903e+06	7.68026e+06	1.29667e+07	9.22401e+06	1.07834e+07	1.20207e+07	8.85665e+06	8.502e+06	7.5023e+06	8.23829e+06	9.61452e+06	7.91064e+06	1.29667e+07	0.305403	0.351144	0.233469	0.289125	0.321333	0.394344	0.638482	0.592305	1	0.711359	0.831623	0.927044	0.683028	0.655678	0.57858	0.63534
AT3G23700.1	Nucleic acid-binding proteins superfamily	2.51677e-07	2.91921	0.293099	0.855618	0.828094	0.10086	0.069121	0.11446	116.34	2	2	Col-0 DD	mpk3 DD	36316.6	39205.6	20955.3	15752	26760.3	21831.9	79390.2	71617.5	85045.6	73534.8	86280.8	73604.4	73860.1	82461.7	69397.3	76023.5	61179.3	91449.1	91449.1	0.397124	0.428715	0.229147	0.172249	0.292625	0.238733	0.868135	0.78314	0.929978	0.804106	0.943484	0.804868	0.807664	0.901722	0.758863	0.83132
AT5G58440.1	SNX2a - sorting nexin 2A	2.52742e-07	3.94746	0.19407	0.766084	0.68252	0.0448788	0.224189	0.167678	129.02	2	2	Col-0 DD	mpk3 DD	21186.1	21562.2	18898.7	17681.1	31923.3	20692.9	113313	110845	84735.4	98439.4	56201.8	57310.6	105885	81445.2	81363.8	82858.4	60497.7	51981.6	113313	0.186969	0.190288	0.166783	0.156038	0.281726	0.182616	1	0.978214	0.747798	0.868737	0.495986	0.505771	0.934445	0.718761	0.718043	0.731233
ATMG00510.1	NAD7 - NADH dehydrogenase subunit 7	2.58049e-07	2.56634	0.330727	0.84876	0.599634	0.070893	0.130308	0.0782334	57.23	1	1	Col-0 DD	mpk3 DD	39707.8	34216.4	26727.7	27510.6	45109.2	30323.8	94159.7	98664.7	102600	80462.3	68549.2	78060.1	70308.8	72206.1	57766.7	57587.4	51643.2	59621.9	102600	0.387016	0.333493	0.260504	0.268135	0.439662	0.295553	0.917737	0.961645	1	0.784234	0.668122	0.760821	0.685272	0.703764	0.563029	0.561281
AT3G63160.1	unknown protein	2.59645e-07	4.2323	0.175056	0.74089	0.682439	0.0697467	0.131375	0.207449	112.42	2	2	Col-0 DD	mpk3 DD	173014	187068	205670	154575	402972	262431	1.1142e+06	962159	1.10496e+06	1.14075e+06	730033	812728	1.31932e+06	1.04453e+06	993896	806200	653705	584494	1.31932e+06	0.131139	0.141791	0.155891	0.117163	0.305439	0.198913	0.844526	0.729283	0.837522	0.864651	0.55334	0.616019	1	0.791714	0.753339	0.611071
AT5G18400.1	Cytokine-induced anti-apoptosis inhibitor 1, Fe-S biogenesis	2.66621e-07	2.63897	0.275162	0.726143	0.656081	0.0460902	0.187631	0.063253	77.12	1	1	Col-0 DD	mpk3 DD	15534.2	21608.8	15677.1	19037.3	23085.7	17255.9	34686.8	37193.7	59207.8	50153.1	67959.5	46889	42976.8	44218.4	52961.2	41765.2	44410.2	41189.5	67959.5	0.228581	0.317967	0.230683	0.280127	0.339698	0.253914	0.510404	0.547292	0.871222	0.737986	1	0.689956	0.632388	0.650659	0.779305	0.614561
AT1G20340.1	DRT112, PETE2 - Cupredoxin superfamily protein	2.70542e-07	9.29463	0.0779192	0.724231	0.639093	0.0268275	0.292952	0.184462	72.11	1	1	Col-0 DD	mpk3 DD	19963	13531.3	18184.9	15635.6	5538.36	18058.8	194458	191737	167584	146632	54769.3	89813.1	170962	145555	118560	140393	99896.3	70293.1	194458	0.10266	0.0695849	0.0935157	0.0804063	0.0284811	0.0928676	1	0.986006	0.861803	0.754058	0.281651	0.461864	0.879172	0.748516	0.609696	0.721973
AT4G04210.1	PUX4 - plant UBX domain containing protein 4	2.78742e-07	2.61728	0.300555	0.786639	0.715218	0.0691133	0.154871	0.0440099	105.5	2	1	Col-0 DD	mpk3 DD	49122.4	37607.9	74387	69633.3	62845.7	62452.2	197439	174067	172985	118520	132121	136747	132762	138550	146341	130428	146784	152409	197439	0.248798	0.190478	0.376759	0.352682	0.318304	0.316311	1	0.881624	0.876145	0.600287	0.669171	0.692605	0.672417	0.701733	0.741194	0.660598
AT1G06190.1	Rho termination factor	2.91385e-07	3.24319	0.236379	0.766621	0.667629	0.0679389	0.178289	0.112807	41.18	1	1	Col-0 DD	mpk3 DD	25887.4	33324.1	57349.6	42998.5	38884.6	31698.7	162270	155140	128610	96498.5	101312	102567	87687.5	123663	130872	113987	86585.6	107222	162270	0.159533	0.205362	0.353421	0.264981	0.239629	0.195346	1	0.956059	0.79257	0.594678	0.624342	0.632077	0.54038	0.762081	0.806508	0.702451
AT1G20696.2;AT1G20696.1	HMGB3, NFD3, NFD03 - high mobility group B3	2.92609e-07	5.40895	0.115736	0.62601	0.501851	0.0353049	0.246792	0.118501	53.33	1	1	Col-0 DD	mpk3 DD	34498.7	38270.6	15128.3	26036.7	40291.3	28607.8	263291	228662	147800	118483	117230	113471	133294	115820	96358.8	126466	189469	131390	263291	0.131029	0.145355	0.0574586	0.0988895	0.15303	0.108655	1	0.868478	0.561356	0.450009	0.445247	0.430971	0.506261	0.439894	0.365978	0.480328
AT3G48500.1	PDE312, PTAC10 - Nucleic acid-binding, OB-fold-like protein	2.95934e-07	4.48643	0.143585	0.644182	0.437682	0.0219996	0.256914	0.0455466	522.05	8	8	Col-0 DD	mpk3 DD	793890	826881	851360	717024	643182	565083	5.10433e+06	4.1072e+06	3.98901e+06	2.7094e+06	1.93228e+06	1.88649e+06	2.33012e+06	2.43632e+06	2.38737e+06	2.18368e+06	2.27179e+06	1.79515e+06	5.10433e+06	0.155533	0.161996	0.166792	0.140474	0.126007	0.110707	1	0.804649	0.781495	0.530804	0.378557	0.369587	0.456499	0.477304	0.467715	0.427809
AT1G45201.1	ATTLL1, TLL1 - triacylglycerol lipase-like 1	2.99465e-07	2.47867	0.327404	0.811527	0.737876	0.062973	0.137239	0.118926	313.43	4	4	Col-0 DD	mpk3 DD	177205	196230	141953	110822	145717	166815	459631	372260	477871	322061	332972	362035	445508	344626	351965	361609	344862	267090	477871	0.370823	0.410634	0.297053	0.231908	0.304929	0.349078	0.961829	0.778997	1	0.67395	0.696783	0.7576	0.932277	0.721169	0.736526	0.756707
AT5G12470.1	Protein of unknown function (DUF3411)	3.10813e-07	8.23059	0.0550455	0.453057	0.417354	0.0123988	0.296043	0.126	105.08	2	2	Col-0 DD	mpk3 DD	6928.36	7282.26	6419.27	3950.18	7956.09	8146.49	26427.5	30421.3	53295.5	34249.9	67269	123179	36052	66164.5	72345.6	44175.4	35520.9	54196.6	123179	0.0562463	0.0591193	0.0521134	0.0320687	0.0645897	0.0661355	0.214546	0.246968	0.432667	0.27805	0.546108	1	0.29268	0.537142	0.587321	0.358628
AT3G06200.1	P-loop containing nucleoside triphosphate hydrolases superfamily protein	3.11969e-07	6.77901	0.115296	0.781592	0.773102	0.0715732	0.10277	0.212565	57.15	1	1	Col-0 DD	mpk3 DD	5159.55	5027	2197	1602.46	7923.74	2029.94	23914.4	26925	23735.5	33493.3	26444.2	27774.9	14373.1	26862.8	33805	34606.2	24337.2	26540.4	34606.2	0.149093	0.145263	0.0634857	0.0463056	0.228969	0.0586584	0.691045	0.77804	0.685874	0.967843	0.764148	0.802599	0.415332	0.776242	0.976849	1
AT5G47700.1	60S acidic ribosomal protein family	3.34351e-07	2.55208	0.31485	0.803523	0.672993	0.0602823	0.186669	0.0350773	445.2	5	2	Col-0 DD	mpk3 DD	2.68014e+06	2.67176e+06	3.67037e+06	3.1373e+06	3.55327e+06	4.32296e+06	9.70252e+06	1.05702e+07	1.0606e+07	7.01692e+06	6.89822e+06	6.33919e+06	7.63581e+06	7.45863e+06	7.26469e+06	6.95558e+06	6.7657e+06	6.74623e+06	1.0606e+07	0.252701	0.25191	0.346065	0.295804	0.335025	0.407595	0.914814	0.996621	1	0.661599	0.650407	0.597698	0.719951	0.703245	0.68496	0.655815
AT1G13020.1	EIF4B2 - eukaryotic initiation factor 4B2	3.83409e-07	3.76931	0.180909	0.681902	0.584751	0.051121	0.224394	0.134461	196.69	4	4	Col-0 DD	mpk3 DD	33475.2	33615.6	38854	35966	64321.5	42459.4	210130	229113	144573	126201	100620	126760	124255	129231	195790	121807	120851	111910	229113	0.146108	0.146721	0.169584	0.156979	0.280741	0.185321	0.917144	1	0.63101	0.550826	0.43917	0.553265	0.54233	0.564051	0.854557	0.531646
AT5G17910.1	unknown protein	3.97367e-07	3.68386	0.192614	0.709561	0.531991	0.0206181	0.24849	0.0722181	288.82	5	5	Col-0 DD	mpk3 DD	200968	193848	192644	208408	152510	177174	973930	931058	764980	635451	409324	431634	562326	574366	581656	527686	446022	416675	973930	0.206348	0.199037	0.197801	0.213986	0.156593	0.181917	1	0.955981	0.785457	0.652461	0.420281	0.443188	0.577378	0.589741	0.597226	0.541811
AT3G26400.1	EIF4B1 - eukaryotic translation initiation factor 4B1	3.97416e-07	5.55389	0.115444	0.641161	0.385798	0.0300073	0.243501	0.0777499	305.74	3	3	Col-0 DD	mpk3 DD	28932.5	27822.7	50582.9	50596.1	49677.2	48167.9	369270	292869	258746	218137	125577	155970	117273	160067	161771	166893	152264	96513.3	369270	0.0783505	0.0753451	0.136981	0.137017	0.134528	0.130441	1	0.793103	0.700697	0.590726	0.340068	0.422374	0.31758	0.43347	0.438083	0.451954
AT1G03760.1	Prefoldin chaperone subunit family protein	3.97609e-07	4.21014	0.175327	0.738152	0.602846	0.0395353	0.201937	0.178438	109.71	2	2	Col-0 DD	mpk3 DD	12283.1	9998.28	7196.78	12176.2	11414.9	7515.88	57592.4	53521.6	31580.9	46012.9	36484.3	29879.6	48290.2	35438.5	42446.1	36280.4	21652.6	24208.2	57592.4	0.213276	0.173604	0.124961	0.21142	0.198202	0.130501	1	0.929318	0.548352	0.79894	0.633492	0.518811	0.838483	0.615334	0.737009	0.629952
AT5G65010.1;AT5G65010.2	ASN2 - asparagine synthetase 2	4.02938e-07	2.05098	0.42166	0.864818	0.850577	0.0410848	0.131817	0.141335	521.5	7	5	Col-0 DD	mpk3 DD	611451	547070	620518	705432	596374	698576	978651	1.21944e+06	1.43598e+06	1.19105e+06	1.44221e+06	1.4842e+06	1.24046e+06	1.36256e+06	1.47645e+06	1.49387e+06	1.04684e+06	1.0037e+06	1.49387e+06	0.409308	0.366211	0.415377	0.472219	0.399215	0.46763	0.655113	0.816299	0.961254	0.797291	0.965422	0.993532	0.830372	0.912105	0.988344	1
AT1G15290.1	Tetratricopeptide repeat (TPR)-like superfamily protein	4.13006e-07	5.59651	0.127303	0.71245	0.546926	0.0704607	0.17102	0.153176	76.09	1	1	Col-0 DD	mpk3 DD	1371.9	1318.58	1595.5	882.987	2148.03	3750.63	7926.51	9958.2	14489.9	11935.5	8417.38	9212.52	4981.78	7474.73	11677.3	8828.01	7101.46	7486.15	14489.9	0.0946794	0.0909997	0.110111	0.060938	0.148243	0.258844	0.547037	0.68725	1	0.823713	0.580913	0.635788	0.34381	0.515858	0.80589	0.609252
AT5G03300.1	ADK2 - adenosine kinase 2	4.20358e-07	7.16194	0.115163	0.824793	0.793408	0.0601602	0.143703	0.19077	78.55	1	1	Col-0 DD	mpk3 DD	8766.92	8317.48	8053.18	6147.79	2185.43	2007.73	36559.5	32680.5	48784.1	45744.2	38981.6	51345.3	37688.4	46673.4	50710	48150.1	24464.4	36740.2	51345.3	0.170745	0.161991	0.156844	0.119734	0.0425634	0.0391025	0.712033	0.636486	0.95012	0.890913	0.759206	1	0.73402	0.90901	0.987628	0.937772
AT5G27030.1	TPR3 - TOPLESS-related 3	4.27814e-07	2.73231	0.280728	0.767036	0.76343	0.0205193	0.218716	0.125273	294.57	4	3	Col-0 DD	mpk3 DD	61537.1	61921.4	57193.2	55925.3	54865.2	66239	114703	102912	200247	153572	212353	193506	199725	177654	149672	142884	127641	175124	212353	0.289787	0.291597	0.269331	0.26336	0.258368	0.311929	0.540152	0.484628	0.942992	0.723194	1	0.911249	0.940532	0.836597	0.704827	0.672859
AT1G18210.1	Calcium-binding EF-hand family protein	4.43633e-07	6.37134	0.101526	0.646855	0.581421	0.0342424	0.275119	0.0978728	111.72	2	2	Col-0 DD	mpk3 DD	16768.3	6321.95	15753.1	11604.4	18212.4	10829.9	115730	130493	80701.2	88897.9	34145.5	56491.5	54605.4	81356	80254.9	92114.7	69063.3	77832.2	130493	0.1285	0.0484468	0.12072	0.0889279	0.139567	0.0829928	0.886868	1	0.618435	0.681249	0.261666	0.43291	0.418456	0.623453	0.615015	0.7059
AT4G25740.1;AT4G25740.2;AT5G52650.1	RNA binding Plectin/S10 domain-containing protein	5.03274e-07	4.30173	0.149222	0.641912	0.557121	0.0412226	0.264017	0.0393882	59.54	1	1	Col-0 DD	mpk3 DD	40115.9	48983.7	73512.1	62584.6	76036.2	88028.2	171267	179012	393990	198571	434767	296887	241993	219574	235428	236305	249055	270952	434767	0.0922699	0.112667	0.169084	0.14395	0.174889	0.202472	0.393927	0.411742	0.906209	0.456731	1	0.682864	0.556603	0.505038	0.541505	0.543521
AT1G62640.1	KAS III - 3-ketoacyl-acyl carrier protein synthase III	5.12917e-07	4.16882	0.1813	0.755806	0.575484	0.0369351	0.166302	0.199098	47.42	1	1	Col-0 DD	mpk3 DD	6038.61	3631.26	4519.27	4424.59	5532.37	3816.21	16958.1	19849.2	17752.5	13701.1	22603.5	25705.4	13924.2	16254	21049.4	19465.1	9641.29	8424.08	25705.4	0.234916	0.141265	0.17581	0.172127	0.215222	0.14846	0.659711	0.772181	0.690613	0.533005	0.879329	1	0.541686	0.632321	0.818872	0.757238
AT1G10580.1	Transducin/WD40 repeat-like superfamily protein	5.14386e-07	14.7673	0.0392178	0.579143	0.383027	0.0203459	0.327216	0.0601888	97.83	1	1	Col-0 DD	mpk3 DD	6528.03	10512.5	2855.14	11706.8	14495.6	18572.3	224412	212962	274834	112958	66832.3	63009.3	112431	96885.6	116489	127540	81922.7	96343.5	274834	0.0237527	0.0382505	0.0103886	0.0425958	0.052743	0.0675764	0.816539	0.774877	1	0.411005	0.243174	0.229263	0.409088	0.352524	0.423852	0.464063
AT5G65620.1	Zincin-like metalloproteases family protein	5.56132e-07	113.473	0.00379282	0.430385	0.426796	0.00929048	0.381979	0.188538	62.95	1	1	Col-0 DD	mpk3 DD	240.495	0	0	0	0	0	616.117	6400.14	512.032	10568	2354.81	6838.68	1837.28	7286.35	5810.78	4093.76	2866.67	5167.34	10568	0.0227569	0	0	0	0	0	0.0583005	0.605618	0.0484514	1	0.222826	0.647114	0.173854	0.689476	0.549849	0.387375
AT2G30930.1	unknown protein	5.57276e-07	2.89362	0.24659	0.713537	0.529457	0.0315623	0.164575	0.124837	170.85	2	2	Col-0 DD	mpk3 DD	44778.8	42306.5	54886.1	46385.5	58588.2	52671.8	144206	157487	202507	107853	134407	120516	143238	126905	114713	82884.8	80475.7	95094.5	202507	0.221122	0.208914	0.271034	0.229057	0.289315	0.260099	0.712106	0.777687	1	0.532588	0.663718	0.595123	0.707326	0.626672	0.566464	0.409294
AT1G76890.2	GT2, AT-GT2 - Duplicated homeodomain-like superfamily protein	5.71748e-07	3.25446	0.213327	0.694263	0.60829	0.0471898	0.21135	0.0967164	233.38	4	3	Col-0 DD	mpk3 DD	37664	30184.8	53553.8	48358.8	40877.5	55439	207880	185714	121809	143967	99841.3	106729	110282	128247	146432	142486	136438	94822	207880	0.181181	0.145203	0.257619	0.232629	0.19664	0.266688	1	0.893371	0.58596	0.692549	0.480284	0.513416	0.53051	0.616929	0.704407	0.685424
AT5G20920.2;AT5G20920.1	EIF2 BETA - eukaryotic translation initiation factor 2 beta subunit	5.8748e-07	8.60751	0.0745291	0.64151	0.408033	0.0279673	0.292883	0.135038	127.3	2	2	Col-0 DD	mpk3 DD	4901.05	4529.53	10766.4	5222.69	6267.59	9093.75	77780.6	91197.2	76205.3	45161.2	25395.7	35283.3	46785.6	43878.8	51188.7	36077.5	23806.5	21531.8	91197.2	0.0537412	0.0496674	0.118057	0.0572681	0.0687256	0.0997152	0.852883	1	0.83561	0.495204	0.278471	0.38689	0.513016	0.481142	0.561296	0.395598
AT1G10760.1	SEX1, SOP1, SOP, GWD1, GWD - Pyruvate phosphate dikinase, PEP/pyruvate binding domain	5.92574e-07	2.71155	0.256369	0.695159	0.656674	0.0332307	0.208012	0.110448	201.66	3	3	Col-0 DD	mpk3 DD	67837.2	66384.6	67533.5	59314.3	65670.5	85800.5	167073	152169	129304	158265	243620	268194	179861	224379	170103	180990	132106	169258	268194	0.252941	0.247525	0.251808	0.221162	0.244862	0.319919	0.622955	0.567382	0.482129	0.590114	0.908372	1	0.670637	0.836631	0.634253	0.674846
AT2G39020.1	Acyl-CoA N-acyltransferases (NAT) superfamily protein	5.96002e-07	2.60609	0.304203	0.79278	0.785944	0.0908757	0.139139	0.102574	229.2	3	3	Col-0 DD	mpk3 DD	1.1555e+06	1.39124e+06	708901	692546	765189	933890	2.41906e+06	1.94559e+06	2.75744e+06	2.0475e+06	2.45369e+06	3.09403e+06	2.63467e+06	2.62927e+06	2.51486e+06	2.58072e+06	2.42706e+06	1.80382e+06	3.09403e+06	0.373461	0.449655	0.229119	0.223833	0.247312	0.301836	0.781848	0.628821	0.891215	0.661758	0.79304	1	0.851534	0.849788	0.812811	0.834097
AT3G48890.1	ATMP2, ATMAPR3, MSBP2, MAPR3 - membrane-associated progesterone binding protein 3	6.0335e-07	2.31136	0.336708	0.778252	0.701245	0.0344036	0.168428	0.093201	144.57	2	2	Col-0 DD	mpk3 DD	244255	256331	256262	238319	299614	299602	702948	789202	603394	605173	392506	591965	591226	565414	493458	563926	657597	448924	789202	0.309496	0.324798	0.32471	0.301974	0.379642	0.379626	0.890707	1	0.764562	0.766816	0.497345	0.75008	0.749144	0.716438	0.625262	0.714552
AT2G27720.1;AT2G27720.2	60S acidic ribosomal protein family	6.31112e-07	2.83328	0.237332	0.672426	0.566603	0.0424667	0.179172	0.100044	1091.39	14	9	Col-0 DD	mpk3 DD	7.62648e+06	8.2213e+06	1.02392e+07	1.20788e+07	1.05707e+07	1.16562e+07	3.02347e+07	4.24109e+07	2.307e+07	2.94465e+07	2.23703e+07	2.35767e+07	1.75094e+07	2.77199e+07	2.84521e+07	2.64716e+07	2.16713e+07	2.23566e+07	4.24109e+07	0.179824	0.193849	0.241429	0.284804	0.249244	0.274841	0.7129	1	0.543964	0.694314	0.527467	0.555911	0.412851	0.653602	0.670868	0.62417
AT2G17240.1;AT3G24506.1	unknown protein	6.32063e-07	3.83001	0.180779	0.692384	0.615645	0.0191115	0.244644	0.137862	48.8	1	1	Col-0 DD	mpk3 DD	178307	145015	137665	146637	140799	136626	815958	735691	628944	528633	321639	358876	434512	618342	537406	530320	310689	582777	815958	0.218525	0.177723	0.168716	0.179711	0.172556	0.167442	1	0.901628	0.770804	0.647868	0.394186	0.439821	0.532517	0.757811	0.658619	0.649935
AT4G22670.1	AtHip1, HIP1, TPR11 - HSP70-interacting protein 1	6.79702e-07	2.41802	0.312864	0.756511	0.637155	0.0321061	0.195551	0.0560375	3158.7	36	36	Col-0 DD	mpk3 DD	3.61951e+07	3.78776e+07	4.67187e+07	4.5156e+07	4.47904e+07	4.45247e+07	1.35982e+08	1.25888e+08	1.13969e+08	9.40951e+07	7.44448e+07	7.28515e+07	1.00118e+08	8.93399e+07	8.58579e+07	8.2624e+07	8.4117e+07	7.77924e+07	1.35982e+08	0.266176	0.278549	0.343566	0.332074	0.329385	0.327431	1	0.92577	0.83812	0.691969	0.547462	0.535745	0.73626	0.656999	0.631393	0.607611
AT5G35360.2;AT5G35360.1;AT5G35360.3	CAC2 - acetyl Co-enzyme a carboxylase biotin carboxylase subunit	7.22303e-07	2.02368	0.408276	0.826219	0.756385	0.0731029	0.138561	0.0519638	720.67	10	10	Col-0 DD	mpk3 DD	2.88952e+06	2.24265e+06	2.38402e+06	2.3877e+06	3.33496e+06	3.33256e+06	4.82867e+06	4.72592e+06	6.03495e+06	4.72766e+06	6.76478e+06	6.45315e+06	5.4492e+06	4.89975e+06	5.26803e+06	5.50686e+06	4.60193e+06	4.97492e+06	6.76478e+06	0.427141	0.331518	0.352416	0.352961	0.492988	0.492634	0.713796	0.698607	0.892113	0.698864	1	0.953933	0.805524	0.724302	0.778744	0.814049
AT4G14070.1	AAE15 - acyl-activating enzyme 15	7.32509e-07	4.27682	0.178358	0.762804	0.752496	0.0774823	0.180637	0.151491	194.43	3	2	Col-0 DD	mpk3 DD	31158	23208.9	11867.1	12140.6	37383.2	24724.6	78905.9	69061.1	122386	108813	128092	93560.1	131274	107475	101805	94979.5	80394.3	76771.8	131274	0.237351	0.176797	0.0903998	0.0924831	0.284773	0.188343	0.601078	0.526084	0.932291	0.828901	0.975764	0.712709	1	0.818704	0.775515	0.723522
AT5G16880.1;AT5G16880.3	Target of Myb protein 1	7.64987e-07	2.74124	0.269741	0.739423	0.644773	0.0678654	0.175107	0.0819076	400.85	6	6	Col-0 DD	mpk3 DD	338899	453701	433314	646936	342896	485491	1.66903e+06	1.32123e+06	1.42034e+06	1.03411e+06	864867	1.09515e+06	1.02654e+06	1.10407e+06	1.2026e+06	1.24044e+06	1.01587e+06	867372	1.66903e+06	0.203051	0.271834	0.259619	0.387611	0.205446	0.290881	1	0.791616	0.850994	0.619586	0.518184	0.65616	0.615048	0.661503	0.720536	0.743208
AT2G13720.1	DNA topoisomerase (ATP-hydrolyzing)s;ATP binding;DNA binding	7.70428e-07	4.72473	0.174716	0.825484	0.711328	0.0735125	0.164137	0.180528	43.49	1	1	Col-0 DD	mpk3 DD	19364.3	15762.9	11123.4	6446.81	25775.3	16582.2	90675.8	68344.2	87206.4	78304.3	49354.5	75223.8	68141.2	88675.8	75891.1	59012.7	50258.4	45022.1	90675.8	0.213556	0.173838	0.122673	0.0710973	0.284257	0.182874	1	0.75372	0.961738	0.863563	0.544296	0.82959	0.751482	0.977943	0.83695	0.65081
AT1G20760.1	Calcium-binding EF hand family protein	7.75403e-07	2.93261	0.254862	0.747412	0.592797	0.0365009	0.21213	0.0804015	387.3	5	5	Col-0 DD	mpk3 DD	511181	590137	450198	417768	415278	527810	1.69222e+06	1.90454e+06	1.55587e+06	1.52421e+06	902660	961360	1.03482e+06	1.21909e+06	1.366e+06	1.17741e+06	955342	1.02137e+06	1.90454e+06	0.268401	0.309858	0.236382	0.219353	0.218046	0.277132	0.88852	1	0.816926	0.8003	0.473952	0.504772	0.543342	0.640095	0.717234	0.618214
AT4G22150.1	PUX3 - plant UBX domain-containing protein 3	7.81556e-07	2.20791	0.383805	0.847407	0.775078	0.0758497	0.120542	0.116234	100.9	2	1	Col-0 DD	mpk3 DD	120331	159644	115999	115444	95698.1	155460	331147	323053	231646	279059	271880	246915	280994	257612	220272	290048	200101	290965	331147	0.363376	0.482094	0.350294	0.348617	0.28899	0.469459	1	0.975556	0.699525	0.842702	0.821023	0.745635	0.848545	0.777937	0.665178	0.875887
AT5G03940.1	FFC, 54CP, CPSRP54, SRP54CP - chloroplast signal recognition particle 54 kDa subunit	8.04957e-07	3.88396	0.194178	0.754177	0.714566	0.0901143	0.196546	0.068843	134.84	2	2	Col-0 DD	mpk3 DD	28212.5	25872.7	14698.1	15154	29619.1	49152.6	96277.2	72931.5	106476	81490.3	139657	135124	96612.8	91712.5	110995	86840.8	108400	104201	139657	0.202014	0.185259	0.105244	0.108509	0.212086	0.351953	0.689385	0.52222	0.762411	0.583505	1	0.967541	0.691788	0.6567	0.794774	0.621816
AT3G25690.1;AT3G25690.3	CHUP1 - Hydroxyproline-rich glycoprotein family protein	8.64412e-07	2.4301	0.318373	0.773676	0.727606	0.0453345	0.196038	0.0871841	623.82	10	10	Col-0 DD	mpk3 DD	257530	324572	268690	308675	223694	243790	851702	751529	794741	615851	439111	500714	715552	600401	681845	645272	538988	536162	851702	0.302372	0.381087	0.315475	0.362422	0.262644	0.286238	1	0.882385	0.933122	0.723083	0.515569	0.587899	0.840144	0.704943	0.800568	0.757626
AT3G54890.1;AT3G54890.2;AT3G54890.4	LHCA1 - photosystem I light harvesting complex gene 1	9.45264e-07	5.15066	0.131851	0.679118	0.543939	0.0697998	0.211207	0.0445563	110.56	2	2	Col-0 DD	mpk3 DD	54885.9	75157.2	27214	24220.9	18636.8	45843.6	162679	128031	227379	187573	250280	310905	175455	176363	141635	172508	179109	169610	310905	0.176536	0.241737	0.0875315	0.0779045	0.0599438	0.147452	0.523243	0.4118	0.731346	0.603313	0.805004	1	0.564337	0.567257	0.455558	0.554856
AT5G22510.1	INV-E, At-A/N-InvE - alkaline/neutral invertase	9.57429e-07	4.0353	0.157419	0.635232	0.630086	0.0431664	0.270087	0.0880522	321.79	6	6	Col-0 DD	mpk3 DD	149160	174423	93567.6	118190	82942.3	134330	314697	273127	496099	427022	796827	729250	617376	542980	458018	455377	510444	428221	796827	0.187193	0.218897	0.117425	0.148326	0.104091	0.168581	0.394938	0.342769	0.622593	0.535903	1	0.915192	0.774794	0.681428	0.574803	0.571489
AT5G25100.2;AT5G10840.1	Endomembrane protein 70 protein family	9.79465e-07	4.59744	0.145035	0.666792	0.605575	0.0583759	0.203211	0.140763	196.03	4	4	Col-0 DD	mpk3 DD	25505.9	27146.9	17845.7	19839	8736.8	11251	80542.7	51615.7	126780	82174.6	68482.2	97618.6	90998.3	76311.2	71185.7	61267.5	103801	57083.8	126780	0.201183	0.214127	0.140761	0.156484	0.0689133	0.0887445	0.635297	0.40713	1	0.648169	0.540168	0.769987	0.717768	0.60192	0.561492	0.48326
AT1G02090.3;AT1G02090.1	FUS5, CSN7, COP15, ATCSN7 - Proteasome component (PCI) domain protein	1.00523e-06	3.91205	0.203114	0.794593	0.770213	0.0806456	0.211131	0.12829	99.31	2	2	Col-0 DD	mpk3 DD	30015.7	23440.2	11023.2	10622	21964.6	17318.8	67340.9	45496.2	92627.1	60525.4	93858.9	87629.5	73741.2	68854	87368.4	74239.8	51228.9	78315.5	93858.9	0.319796	0.249739	0.117445	0.11317	0.234018	0.184519	0.71747	0.48473	0.986876	0.644855	1	0.93363	0.78566	0.733591	0.930849	0.790973
AT3G01510.1	LSF1 - like SEX4 1	1.04789e-06	3.04892	0.260227	0.793412	0.701871	0.0465776	0.126681	0.208648	93.49	2	2	Col-0 DD	mpk3 DD	41057.5	31431.8	28466.3	32730.9	42397.4	43959.2	105480	96244.3	140930	92352.9	115761	120125	116831	137309	103495	105056	54845.4	75951.8	140930	0.291332	0.223031	0.201989	0.23225	0.30084	0.311922	0.748456	0.682923	1	0.65531	0.821409	0.852373	0.829	0.974305	0.734373	0.745449
AT1G35460.1	basic helix-loop-helix (bHLH) DNA-binding superfamily protein	1.05524e-06	3.61261	0.234055	0.845549	0.82937	0.0943207	0.139597	0.120529	102.26	1	1	Col-0 DD	mpk3 DD	3886.48	1865.6	5755.57	6870.69	3378.89	5497.92	19408	18318.3	16741.8	17808.3	13102.3	13083.5	18840	17994.8	17783.1	13893.7	13936.9	14129.7	19408	0.200252	0.0961255	0.296557	0.354014	0.174098	0.283282	1	0.943855	0.862626	0.91758	0.675099	0.674132	0.970737	0.927188	0.916281	0.715877
AT1G29310.1;AT2G34250.1	SecY protein transport family protein	1.07322e-06	20.4985	0.0286138	0.58654	0.334453	0.0273747	0.328656	0.16189	121.89	2	2	Col-0 DD	mpk3 DD	1350.28	299.121	258.342	207.503	149.771	586.73	4921.77	2500.26	13050.2	8095.71	16610.6	13278	10888.5	4797.5	4029.66	3940.25	5605	4071.87	16610.6	0.0812905	0.0180079	0.0155529	0.0124922	0.00901658	0.0353227	0.296304	0.150522	0.785658	0.487383	1	0.799371	0.655515	0.288822	0.242596	0.237213
AT1G08800.1	Protein of unknown function, DUF593	1.09373e-06	6.05402	0.087399	0.529116	0.386702	0.010828	0.287777	0.160523	101.58	2	2	Col-0 DD	mpk3 DD	18055.2	19811.3	14518.8	18936.1	21330.2	18074.3	85164.7	64995.3	82159.8	162459	64408.1	211150	63010.8	147909	65594.4	65677.8	87502.4	60218.1	211150	0.0855089	0.0938258	0.0687603	0.0896808	0.101019	0.0855993	0.403337	0.307816	0.389106	0.7694	0.305034	1	0.298417	0.700494	0.310653	0.311048
AT2G28360.1	SIT4 phosphatase-associated family protein	1.11438e-06	6.46547	0.0989723	0.639903	0.469982	0.0341219	0.272264	0.144021	152.31	2	2	Col-0 DD	mpk3 DD	12269.7	18415.2	15959.5	28329.9	31563.4	22277	188205	216920	164676	95882.1	71604	95559.3	113617	114894	123796	133042	71071.3	55271.2	216920	0.0565632	0.0848938	0.0735731	0.1306	0.145507	0.102697	0.867623	1	0.759155	0.442016	0.330094	0.440528	0.523775	0.529659	0.5707	0.613322
AT1G33680.1	KH domain-containing protein	1.1919e-06	4.81235	0.146105	0.703106	0.446259	0.0471585	0.242103	0.0996618	98.75	2	2	Col-0 DD	mpk3 DD	58786.9	55376	98608.6	114892	62716.2	66241.9	469353	520884	413297	353244	220931	219713	262067	277733	261542	242661	136139	214553	520884	0.11286	0.106311	0.18931	0.220571	0.120403	0.127172	0.90107	1	0.793452	0.678162	0.424146	0.421807	0.50312	0.533195	0.502112	0.465864
AT1G20970.1	unknown protein	1.34661e-06	4.62773	0.130947	0.605987	0.481033	0.0400147	0.245688	0.117697	76.34	1	1	Col-0 DD	mpk3 DD	35991.4	26666.1	27091.9	35945.4	35280.9	57247.1	277750	172021	209205	150491	103798	96611.7	149821	161007	154428	153045	92290.9	91048.2	277750	0.129582	0.0960076	0.0975408	0.129416	0.127024	0.20611	1	0.619339	0.753216	0.541822	0.37371	0.347837	0.53941	0.579683	0.555997	0.551019
AT3G01780.1	TPLATE - ARM repeat superfamily protein	1.35435e-06	2.46521	0.294416	0.725797	0.570505	0.0308234	0.197565	0.0816847	50.74	1	1	Col-0 DD	mpk3 DD	75236.2	82772.8	83512.3	97681.2	88285.9	74009.3	267454	283894	198285	167448	155436	163781	155552	157372	184827	194896	136733	142399	283894	0.265015	0.291562	0.294167	0.344076	0.310982	0.260693	0.942091	1	0.698446	0.589825	0.547513	0.576907	0.547921	0.554335	0.651042	0.686509
AT1G08190.1	ATVPS41, ZIP2, VPS41, ATVAM2, VAM2 - vacuolar protein sorting 41	1.37654e-06	3.68872	0.194861	0.718788	0.569432	0.0448185	0.253285	0.10299	52.82	1	1	Col-0 DD	mpk3 DD	18892.1	13937.8	22563.8	17415.5	26604.4	24545.6	98205.7	106023	96473.2	59891.3	47493.5	49163.2	50090.1	55132.7	79509.3	65273.8	60389.4	51843.5	106023	0.178188	0.131459	0.212819	0.164261	0.250929	0.231511	0.926264	1	0.909923	0.564887	0.447953	0.463701	0.472444	0.520005	0.749921	0.615654
AT4G20720.1	dentin sialophosphoprotein-related	1.46513e-06	4.91799	0.131986	0.649105	0.449078	0.0407027	0.276096	0.0780637	284.5	4	4	Col-0 DD	mpk3 DD	94487.5	46258.5	85788.1	55134	53223.6	54382.4	491561	445076	361849	267500	177341	171119	274252	235998	225043	236918	174163	178120	491561	0.192219	0.0941054	0.174522	0.112161	0.108275	0.110632	1	0.905434	0.736123	0.544185	0.360771	0.348115	0.557921	0.4801	0.457813	0.481971
AT1G15690.1;AT1G15690.2	AVP1, ATAVP3, AVP-3, AtVHP1;1 - Inorganic H pyrophosphatase family protein	1.67013e-06	3.80805	0.188633	0.718323	0.632055	0.0665604	0.236993	0.0628555	706.56	9	9	Col-0 DD	mpk3 DD	448339	486117	202352	201327	364228	336214	796578	835974	1.41185e+06	1.20525e+06	1.71216e+06	1.80119e+06	1.21402e+06	1.25643e+06	1.2408e+06	1.09568e+06	1.01951e+06	1.00425e+06	1.80119e+06	0.248913	0.269887	0.112344	0.111775	0.202215	0.186663	0.442252	0.464124	0.783844	0.669143	0.950576	1	0.67401	0.697556	0.688878	0.608312
AT3G26520.1	TIP2, SITIP, GAMMA-TIP2, TIP1;2 - tonoplast intrinsic protein 2	1.69583e-06	3.57737	0.205251	0.734257	0.676305	0.0784555	0.210903	0.14334	103.72	1	1	Col-0 DD	mpk3 DD	225773	253558	117418	106069	131886	136295	347661	490295	751979	524087	788467	571133	509899	514530	496415	734409	554782	389428	788467	0.286344	0.321583	0.14892	0.134526	0.167269	0.172861	0.440933	0.621833	0.953723	0.664692	1	0.724359	0.646697	0.65257	0.629596	0.93144
AT4G28440.1	Nucleic acid-binding, OB-fold-like protein	1.75848e-06	3.48261	0.204927	0.713683	0.67813	0.0668736	0.196656	0.172694	42.9	1	1	Col-0 DD	mpk3 DD	6480.12	2547.14	3928.14	3509.03	5676.3	5435.69	12341.8	14188.4	20774.9	11146.5	21846.2	15740.2	15347.2	10754.6	14624.8	13995.8	14103.6	22427.8	22427.8	0.288933	0.113571	0.175146	0.156459	0.253092	0.242364	0.550291	0.632624	0.926301	0.496996	0.974066	0.701817	0.684292	0.479522	0.652083	0.624039
AT4G15545.1	unknown protein	1.77955e-06	2.47723	0.324701	0.80436	0.611148	0.070931	0.166749	0.0604401	1181.22	15	15	Col-0 DD	mpk3 DD	3.68685e+06	5.02542e+06	6.16939e+06	7.12587e+06	4.97924e+06	6.12847e+06	1.65432e+07	1.69978e+07	1.44828e+07	1.29166e+07	1.03207e+07	1.0773e+07	1.06554e+07	1.06353e+07	1.08174e+07	1.17081e+07	8.68344e+06	9.82949e+06	1.69978e+07	0.216901	0.295651	0.362952	0.419222	0.292934	0.360544	0.973256	1	0.852041	0.759896	0.607177	0.63379	0.626871	0.625685	0.636398	0.688801
AT1G21600.1	PTAC6 - plastid transcriptionally active 6	1.88014e-06	2.66377	0.260821	0.694767	0.584036	0.0352298	0.231593	0.0234235	164.03	3	3	Col-0 DD	mpk3 DD	395138	357150	406846	450051	296968	394491	1.47013e+06	1.37265e+06	1.08751e+06	749997	723239	724857	885964	875389	899802	819514	852887	818097	1.47013e+06	0.268778	0.242938	0.276742	0.30613	0.202001	0.268337	1	0.933695	0.73974	0.510157	0.491956	0.493056	0.602643	0.59545	0.612056	0.557443
AT1G72640.1	NAD(P)-binding Rossmann-fold superfamily protein	1.98718e-06	3.6294	0.184546	0.669791	0.42527	0.0496689	0.174874	0.0956727	147.23	1	1	Col-0 DD	mpk3 DD	21872.2	26079.8	23934.8	19145.4	10909.8	17783.7	108126	72406.4	62789.7	53945.5	73630	63634.3	54617.2	49336.1	39583.4	49996.7	28027	54337.2	108126	0.202283	0.241197	0.221359	0.177065	0.100899	0.164472	1	0.669646	0.580707	0.498911	0.680962	0.588518	0.505124	0.456282	0.366085	0.462392
AT5G28740.1	Tetratricopeptide repeat (TPR)-like superfamily protein	2.00128e-06	3.16714	0.236264	0.748281	0.648391	0.041496	0.200404	0.160947	52.93	1	1	Col-0 DD	mpk3 DD	114081	103574	92822.6	77595.7	71929.3	104659	398327	357921	327801	279656	246252	178406	217734	312354	332414	274438	157198	255493	398327	0.2864	0.260022	0.233031	0.194804	0.180578	0.262746	1	0.898561	0.822944	0.702077	0.618214	0.447887	0.54662	0.784165	0.834525	0.688975
AT2G04410.1	RPM1-interacting protein 4 (RIN4) family protein	2.0031e-06	4.98074	0.121515	0.605234	0.457954	0.0424701	0.224663	0.137162	126.8	1	1	Col-0 DD	mpk3 DD	19793.7	26582.2	17297	11046.7	11607.4	24605.7	104449	74190.1	152152	94858.2	55946.2	70931	94400.2	75841.9	67849.1	86836.2	55601.4	37543.9	152152	0.130092	0.174708	0.113682	0.0726029	0.0762879	0.161717	0.686475	0.487604	1	0.623443	0.367699	0.466184	0.620432	0.49846	0.445929	0.570719
AT5G65410.1	ATHB25, ZFHD2, HB25, ZHD1 - homeobox protein 25	2.07755e-06	2.94606	0.234534	0.690951	0.468109	0.0292381	0.226807	0.0632661	272.42	5	5	Col-0 DD	mpk3 DD	732575	919976	826478	878716	912940	1.0664e+06	3.79268e+06	3.54314e+06	2.52577e+06	2.23434e+06	1.72829e+06	1.89912e+06	1.81597e+06	1.91321e+06	1.87358e+06	1.87538e+06	1.88432e+06	1.28987e+06	3.79268e+06	0.193155	0.242566	0.217914	0.231687	0.240711	0.281172	1	0.934204	0.66596	0.589119	0.455691	0.500733	0.47881	0.504446	0.494	0.494474
AT1G07110.1;AT3G30200.1	F2KP, ATF2KP, FKFBP - fructose-2,6-bisphosphatase	2.29296e-06	2.17469	0.384575	0.836331	0.636726	0.0557869	0.157232	0.0893169	893.08	14	14	Col-0 DD	mpk3 DD	1.25522e+06	1.09765e+06	959784	893382	862173	1.09269e+06	2.67e+06	2.65386e+06	2.50777e+06	1.87002e+06	1.77856e+06	1.91783e+06	1.83864e+06	1.73611e+06	1.94775e+06	1.82927e+06	1.55416e+06	1.29445e+06	2.67e+06	0.47012	0.411106	0.359469	0.3346	0.322911	0.409246	1	0.993954	0.939238	0.700382	0.666126	0.718287	0.688629	0.650227	0.729492	0.685118
AT5G17710.1	EMB1241 - Co-chaperone GrpE family protein	2.31339e-06	2.1475	0.346776	0.744704	0.697799	0.0320692	0.174173	0.121259	505.07	8	8	Col-0 DD	mpk3 DD	329598	334322	330723	374360	293214	293951	940167	876568	626305	579662	570353	607823	794737	640261	744308	708521	534355	514104	940167	0.350574	0.355598	0.35177	0.398184	0.311874	0.312658	1	0.932353	0.666163	0.616552	0.60665	0.646505	0.845314	0.681007	0.791676	0.753612
AT2G35840.1	Sucrose-6F-phosphate phosphohydrolase family protein	2.33522e-06	4.0169	0.162789	0.653907	0.625773	0.0469906	0.151712	0.273691	57.25	1	1	Col-0 DD	mpk3 DD	19764.8	13064.7	13337.7	10456.9	12191.7	8890.02	56519.1	66011.4	63966.7	35502.5	44767.2	45369.4	42944.2	27420	73993.5	42095.4	79556.7	32697	79556.7	0.248437	0.164218	0.16765	0.131439	0.153246	0.111744	0.710425	0.829739	0.804039	0.446253	0.562708	0.570277	0.539793	0.34466	0.930072	0.529124
AT4G26530.1	Aldolase superfamily protein	2.48574e-06	7.18867	0.0699654	0.502958	0.470153	0.0235529	0.259786	0.200531	101.83	1	1	Col-0 DD	mpk3 DD	21056.6	32909.1	22607.9	17036.9	11630.5	20358.3	299194	73903.1	130978	156364	128322	114132	48547.3	132543	97494.5	198924	166472	200021	299194	0.0703777	0.109992	0.0755628	0.0569427	0.0388729	0.0680438	1	0.247007	0.43777	0.522617	0.428892	0.381463	0.16226	0.443	0.325857	0.664865
AT3G07460.2;AT3G07470.1	Protein of unknown function, DUF538	2.55628e-06	3.52385	0.14788	0.521105	0.510514	0.0297371	0.261127	0.061384	129.77	2	2	Col-0 DD	mpk3 DD	30973.9	30713.7	41449.7	50210.8	46814.5	39032.7	78152.2	93649.4	137424	101377	269583	162702	139133	150275	140007	129168	110166	157009	269583	0.114895	0.11393	0.153755	0.186253	0.173655	0.144789	0.2899	0.347386	0.509763	0.376052	1	0.603531	0.516103	0.557433	0.519344	0.47914
AT1G29370.1	Kinase-related protein of unknown function (DUF1296)	2.5585e-06	513.72	0.00151808	0.779868	0.64054	0.00196177	0.164121	0.254676	553.14	8	1	Col-0 DD	mpk3 DD	176.555	524.319	0	644.622	0	0	134676	147719	111332	119728	95227.7	82525.6	81730.5	115575	143020	115634	37365.5	74395.4	147719	0.00119521	0.00354943	0	0.00436384	0	0	0.911705	1	0.753671	0.810512	0.644654	0.558665	0.553283	0.782396	0.968189	0.782797
AT4G35090.1;AT4G35090.2	CAT2 - catalase 2	2.58073e-06	2.22153	0.367153	0.815643	0.8067	0.109673	0.138276	0.0470832	716.97	11	9	Col-0 DD	mpk3 DD	1.32035e+06	1.47448e+06	1.67286e+06	2.04335e+06	2.50631e+06	2.79476e+06	3.74543e+06	3.8438e+06	4.11028e+06	3.90649e+06	5.27297e+06	5.36203e+06	4.40052e+06	4.51752e+06	3.95705e+06	4.06205e+06	4.46138e+06	4.55476e+06	5.36203e+06	0.24624	0.274986	0.311983	0.381078	0.467419	0.521214	0.698511	0.716856	0.766553	0.728547	0.983392	1	0.820682	0.842502	0.737976	0.757559
AT5G41950.1	Tetratricopeptide repeat (TPR)-like superfamily protein	2.6713e-06	3.59387	0.211552	0.76029	0.702136	0.0785728	0.198391	0.189432	574.42	8	7	Col-0 DD	mpk3 DD	249818	271042	140196	136693	108588	164202	691814	734867	703954	843401	445715	427629	427342	633990	777628	776241	474689	463203	843401	0.296203	0.321368	0.166227	0.162073	0.12875	0.19469	0.820266	0.871313	0.834661	1	0.528473	0.507029	0.506688	0.751707	0.922015	0.920369
AT3G25520.1;AT3G25520.2	ATL5, PGY3, OLI5, RPL5A - ribosomal protein L5	2.69486e-06	2.17049	0.376211	0.816561	0.783571	0.096024	0.141114	0.0836983	1263.65	17	3	Col-0 DD	mpk3 DD	1.49223e+06	1.60827e+06	2.87715e+06	2.53635e+06	2.09556e+06	1.95098e+06	5.5645e+06	5.19391e+06	4.90195e+06	4.12058e+06	3.84434e+06	3.63725e+06	3.85805e+06	3.9665e+06	4.55755e+06	5.12886e+06	4.1748e+06	4.47531e+06	5.5645e+06	0.26817	0.289023	0.517054	0.45581	0.376595	0.350611	1	0.933401	0.880933	0.740512	0.690869	0.653654	0.693333	0.712822	0.81904	0.921711
AT5G15200.1;AT5G15200.2;AT5G39850.1	Ribosomal protein S4	2.72275e-06	2.09941	0.430156	0.903074	0.745455	0.105823	0.0823467	0.0634736	342.27	6	6	Col-0 DD	mpk3 DD	505592	453101	869692	779201	773118	652993	1.42306e+06	1.52246e+06	1.56288e+06	1.22585e+06	1.29984e+06	1.4343e+06	1.01211e+06	1.11888e+06	1.25203e+06	1.16965e+06	1.14703e+06	1.29064e+06	1.56288e+06	0.3235	0.289914	0.556467	0.498567	0.494675	0.417813	0.910537	0.974134	1	0.784352	0.831692	0.917731	0.647595	0.715908	0.801104	0.748396
AT5G05520.1	Outer membrane OMP85 family protein	2.78108e-06	2.99677	0.240664	0.721214	0.596626	0.0540478	0.215441	0.114333	46.01	1	1	Col-0 DD	mpk3 DD	150547	150842	110592	108327	194171	134469	544768	587921	375782	453832	298484	283315	453928	375093	364873	344547	251790	314383	587921	0.256067	0.256569	0.188106	0.184255	0.330267	0.22872	0.926601	1	0.63917	0.771927	0.507695	0.481892	0.77209	0.637999	0.620616	0.586043
AT5G47490.1	RGPR-related	2.78428e-06	6.70054	0.0990039	0.66338	0.556277	0.0251636	0.347492	0.0577454	159.85	2	2	Col-0 DD	mpk3 DD	16660.6	20493.1	20112.8	14368	12125.1	10946.6	159207	159432	131251	106071	47327.2	31295.1	99423	97925	89988.8	87504	75613.3	81674.6	159432	0.1045	0.128538	0.126153	0.0901199	0.0760521	0.0686601	0.998589	1	0.823243	0.665306	0.29685	0.196292	0.623609	0.614213	0.564435	0.548849
AT2G22990.3;AT2G22990.6	SNG1, SCPL8 - sinapoylglucose 1	2.80287e-06	2.89918	0.251953	0.730459	0.653749	0.0713807	0.20915	0.105458	69.07	1	1	Col-0 DD	mpk3 DD	49563.4	41789.4	46934.6	50263.1	82816	71526.4	120270	116607	171381	143258	226823	215769	144650	159685	175086	147995	157719	104577	226823	0.218511	0.184238	0.206922	0.221596	0.365112	0.31534	0.530238	0.514089	0.755572	0.631585	1	0.951267	0.637721	0.704008	0.771904	0.652469
AT1G19870.1	iqd32 - IQ-domain 32	2.87056e-06	2.90231	0.273036	0.792434	0.615218	0.0536231	0.241517	0.0614978	347.06	6	6	Col-0 DD	mpk3 DD	228350	278579	285579	340609	198276	231960	948057	954303	946003	726963	456462	505541	584791	596001	634633	659605	552131	495462	954303	0.239285	0.291919	0.299254	0.35692	0.207771	0.243068	0.993456	1	0.991303	0.761774	0.47832	0.52975	0.612794	0.624541	0.665022	0.69119
AT1G68720.1	TADA, ATTADA - tRNA arginine adenosine deaminase	2.88188e-06	6.0269	0.104608	0.630463	0.524102	0.0568794	0.237238	0.150848	72.63	1	1	Col-0 DD	mpk3 DD	2996.31	1647.88	878.773	3790.67	1133.48	1947.21	19747.2	11105.9	15088.3	9603	12976.8	6178.12	12612.8	13666.7	11968	10283.1	7085.82	6480.98	19747.2	0.151733	0.0834487	0.0445011	0.19196	0.0573995	0.0986067	1	0.562401	0.764073	0.486296	0.657146	0.31286	0.638712	0.692083	0.606058	0.520734
AT3G54760.1	dentin sialophosphoprotein-related	2.94113e-06	2.89897	0.272241	0.789218	0.679064	0.0765215	0.165809	0.136456	810.91	11	3	Col-0 DD	mpk3 DD	233437	285615	180396	138975	208951	145380	639643	730206	558850	605066	366253	557735	596186	577754	457867	535126	484866	323338	730206	0.319686	0.391142	0.247048	0.190323	0.286154	0.199095	0.875975	1	0.765332	0.828624	0.501575	0.763804	0.816463	0.79122	0.627038	0.732843
AT3G61050.1	NTMC2TYPE4, NTMC2T4 - Calcium-dependent lipid-binding (CaLB domain) family protein	3.0433e-06	5.65639	0.122459	0.692676	0.573995	0.0472834	0.196373	0.231211	53.85	1	1	Col-0 DD	mpk3 DD	2105.77	5731.21	5227.66	3772.27	3793.03	7213.78	29853.9	16489.4	21313	23911.5	37895.3	28032	11761.8	23409.7	26290.7	27444.7	10160.2	31443.2	37895.3	0.0555682	0.151238	0.13795	0.0995446	0.100092	0.190361	0.7878	0.435131	0.562418	0.630987	1	0.739722	0.310377	0.617746	0.693773	0.724224
AT4G01650.1	Polyketide cyclase / dehydrase and lipid transport protein	3.07569e-06	5.10889	0.146337	0.747618	0.612209	0.0658637	0.153935	0.140562	45.48	1	1	Col-0 DD	mpk3 DD	13419	10638.1	8201.95	8550.88	2176.22	7116.85	47423	44692.4	34484	36064	57063.7	36243.9	41915.6	28968.8	46839.2	35522	26751.3	29612.6	57063.7	0.235158	0.186425	0.143733	0.149848	0.0381366	0.124718	0.831054	0.783202	0.604307	0.631995	1	0.635148	0.734541	0.507657	0.820823	0.622497
AT2G03150.1	emb1579 - ATP/GTP-binding protein family	3.11829e-06	2.62998	0.279738	0.735706	0.66295	0.0885757	0.112381	0.171426	112.19	2	2	Col-0 DD	mpk3 DD	31022.1	26911.3	21929.2	19980.9	45873.2	28872.7	69196.7	69933.6	90483.6	78150.7	61785.9	89616.7	56875	70550.9	104020	58181.2	62716.7	61415.7	104020	0.298233	0.258714	0.210818	0.192087	0.441005	0.27757	0.665227	0.672311	0.86987	0.751307	0.593983	0.861535	0.546771	0.678245	1	0.559329
AT1G70410.2;AT1G23730.1;AT1G70410.1	ATBCA4, BCA4 - beta carbonic anhydrase 4	3.15325e-06	2.51528	0.331167	0.832977	0.78464	0.0968171	0.161038	0.0793664	303.6	5	5	Col-0 DD	mpk3 DD	408980	447787	205554	227966	344985	370260	746797	585478	1.00933e+06	809912	890006	1.00296e+06	925538	839157	774231	733893	777000	701933	1.00933e+06	0.405201	0.443649	0.203654	0.22586	0.341797	0.366838	0.739896	0.580068	1	0.802427	0.881782	0.993687	0.916985	0.831403	0.767077	0.727111
AT2G47470.3;AT2G47470.1	ATPDIL2-1, UNE5, MEE30, PDI11, ATPDI11 - thioredoxin family protein	3.15995e-06	82.1136	0.00595297	0.48882	0.448622	0.0088289	0.321072	0.261991	56.02	1	1	Col-0 DD	mpk3 DD	336.04	34.6269	45.5842	23.3781	737.917	5.9093	33133.5	9792.56	15252.7	18290.9	19421.7	1286.44	11304.6	3933.1	24531.8	6986.92	19161.7	23268.3	33133.5	0.010142	0.00104507	0.00137577	0.000705574	0.022271	0.000178348	1	0.295549	0.460341	0.552036	0.586166	0.0388259	0.341184	0.118705	0.740393	0.210872
AT3G15640.2;AT1G80230.1;AT3G15640.1	Rubredoxin-like superfamily protein	3.17842e-06	2.45966	0.272286	0.66973	0.612775	0.0378181	0.220657	0.035976	87.88	2	2	Col-0 DD	mpk3 DD	321298	321041	279196	286245	223913	335207	1.08152e+06	926501	745454	578003	497522	516966	644917	707893	675582	689708	661253	597023	1.08152e+06	0.297079	0.296842	0.258151	0.264668	0.207035	0.30994	1	0.856664	0.689264	0.534435	0.460021	0.477998	0.596306	0.654534	0.624658	0.63772
ATCG00270.1	PSBD - photosystem II reaction center protein D	3.31817e-06	6.0935	0.0902431	0.549896	0.406874	0.0527319	0.227712	0.135802	98.5	1	1	Col-0 DD	mpk3 DD	3435.02	5096.28	2331.94	1444.19	2139.89	954.46	28445	13552.4	16029.8	12351.7	11722.9	11748.9	18476.7	9514.38	7206.01	10322.4	12903.2	11018.5	28445	0.12076	0.179163	0.0819806	0.0507713	0.0752292	0.0335546	1	0.476444	0.563537	0.43423	0.412126	0.413041	0.649558	0.334484	0.253331	0.362891
AT3G51800.2	ATG2, EBP1, ATEBP1 - metallopeptidase M24 family protein	3.33119e-06	3.27962	0.212954	0.698409	0.692603	0.0249028	0.264052	0.128458	83.06	2	2	Col-0 DD	mpk3 DD	22411.1	23003.6	24440.4	23435	30211.9	26446	103053	117355	82872.8	98481.1	37993.2	52016	70585.7	83855.5	107679	84417.7	76868	64277.4	117355	0.190968	0.196016	0.20826	0.199693	0.257439	0.22535	0.878131	1	0.70617	0.83917	0.323745	0.443235	0.60147	0.714544	0.917548	0.719334
AT1G45230.1;AT1G45230.2	Protein of unknown function (DUF3223)	3.44349e-06	23.114	0.0240674	0.556293	0.373454	0.0199142	0.258882	0.181516	50.52	1	1	Col-0 DD	mpk3 DD	1064.62	1700.49	544.68	73.2891	162.578	881.943	20914.3	30661.1	10007	13481.9	9815.97	17459.1	10373.4	15345.8	17218.4	15850.7	4066.41	5848.31	30661.1	0.0347221	0.0554607	0.0177645	0.00239029	0.0053024	0.0287642	0.682113	1	0.326376	0.439705	0.320144	0.569423	0.338326	0.500496	0.561572	0.516965
AT5G17900.1;AT4G08580.1	microfibrillar-associated protein-related	3.51128e-06	4.6071	0.161766	0.745272	0.570225	0.0778085	0.226632	0.105861	111.86	1	1	Col-0 DD	mpk3 DD	8086.15	8791.63	23816.9	25477.1	11400.6	21514.8	97642.8	102089	86213.2	70962	46277.8	53319.4	61096.2	53492.2	78514.4	55718.6	52176.6	48284.3	102089	0.0792069	0.0861173	0.233296	0.249558	0.111674	0.210745	0.956448	1	0.844491	0.6951	0.453308	0.522284	0.59846	0.523977	0.769078	0.545785
AT2G01190.1	Octicosapeptide/Phox/Bem1p family protein	3.51435e-06	2.71181	0.306775	0.831913	0.819044	0.12652	0.160572	0.0823575	222.14	4	3	Col-0 DD	mpk3 DD	93187.8	87429.7	134289	94730.2	228604	162985	435296	379086	428346	349014	335080	245948	390519	311154	378890	385174	360225	313197	435296	0.214079	0.200851	0.308501	0.217623	0.52517	0.374423	1	0.870871	0.984035	0.801785	0.769775	0.565013	0.897135	0.714811	0.87042	0.884856
AT1G26470.1	unknown protein	3.77922e-06	6.06056	0.100904	0.611537	0.517784	0.0688599	0.268342	0.110241	69.19	1	1	Col-0 DD	mpk3 DD	2083.44	1823.27	1038.63	2670.38	6107.93	1995.31	25963.5	21798	16030.2	13598.7	10417.9	7457.38	15769.4	15156.2	13424.5	14547.5	13904.4	7858.94	25963.5	0.080245	0.0702243	0.0400035	0.102851	0.235251	0.0768508	1	0.839566	0.617414	0.523763	0.401252	0.287226	0.607368	0.58375	0.517052	0.560305
AT3G13530.1	MAPKKK7, MAP3KE1 - mitogen-activated protein kinase kinase kinase 7	3.87372e-06	3.68703	0.213749	0.788098	0.574098	0.0618049	0.259736	0.0817469	74.36	1	1	Col-0 DD	mpk3 DD	29051.5	27511.5	15747.8	15743.9	16745.4	20100.5	92836	97389	88247.2	92174.5	37194	52671.5	60559.1	53403.4	54891.5	68184.2	54093.2	44333.5	97389	0.298304	0.282491	0.1617	0.16166	0.171944	0.206394	0.953249	1	0.906132	0.946458	0.381912	0.540836	0.621827	0.548351	0.563632	0.700123
AT4G28780.1	GDSL-like Lipase/Acylhydrolase superfamily protein	3.91042e-06	2.37594	0.31871	0.757235	0.751039	0.049011	0.192826	0.1608	58.96	1	1	Col-0 DD	mpk3 DD	8878.34	12331.1	8570.13	10950.2	10311.2	12303.7	19309.3	22224.1	25079.7	18395.5	33125.6	32368.9	17579.1	22065.1	28352.3	25677.3	22753.9	32843.9	33125.6	0.268021	0.372254	0.258716	0.330565	0.311275	0.371427	0.582911	0.670903	0.757111	0.555327	1	0.977159	0.53068	0.666104	0.855903	0.77515
AT3G60770.1	Ribosomal protein S13/S15	4.06939e-06	2.6825	0.332339	0.891499	0.775912	0.11073	0.0714833	0.161061	52.05	1	1	Col-0 DD	mpk3 DD	9627.59	10698.7	18888	14897.1	23264.1	19881.8	42733.5	48774.1	46290.3	38980.3	42034.3	42080	29240.6	47213.6	43067.1	31897.5	31339.2	44308.5	48774.1	0.197391	0.219351	0.387254	0.30543	0.476977	0.40763	0.876152	1	0.949075	0.799201	0.861815	0.862753	0.59951	0.968005	0.882992	0.653985
AT1G34220.1	Regulator of Vps4 activity in the MVB pathway protein	4.19091e-06	2.69861	0.287987	0.777165	0.557754	0.0363191	0.212463	0.0941069	1457.38	19	19	Col-0 DD	mpk3 DD	1.52736e+06	1.60661e+06	1.77806e+06	1.57013e+06	1.32156e+06	1.26305e+06	5.24722e+06	5.13429e+06	4.37095e+06	4.19114e+06	2.47099e+06	3.05311e+06	3.07503e+06	3.29328e+06	3.14731e+06	3.42075e+06	2.39484e+06	2.22873e+06	5.24722e+06	0.29108	0.306183	0.338859	0.299232	0.25186	0.240709	1	0.978479	0.833004	0.798736	0.470914	0.581854	0.586031	0.627625	0.599806	0.651918
AT5G19770.1	TUA3 - tubulin alpha-3	4.30071e-06	5.40371	0.116201	0.627919	0.513169	0.0519301	0.2248	0.160193	1317.44	19	2	Col-0 DD	mpk3 DD	313649	420347	128712	142314	234320	229811	1.10472e+06	1.32736e+06	750025	1.06884e+06	2.10719e+06	1.58073e+06	961772	1.37399e+06	1.28736e+06	1.24042e+06	453640	1.17089e+06	2.10719e+06	0.148847	0.199482	0.0610824	0.0675373	0.1112	0.10906	0.524263	0.629919	0.355935	0.507236	1	0.75016	0.456423	0.652049	0.610937	0.588662
AT2G42600.1	ATPPC2, PPC2 - phosphoenolpyruvate carboxylase 2	4.41364e-06	134.853	0.00465938	0.628333	0.531753	0.00777956	0.24127	0.212615	44.44	1	1	Col-0 DD	mpk3 DD	379.885	0	0	751.041	0	0	32128.2	40453.3	25586.1	23568.5	14883.7	15889.3	31358.8	24113.1	29867.4	19426.5	15042.9	9258.48	40453.3	0.0093907	0	0	0.0185656	0	0	0.794203	1	0.632483	0.582608	0.367923	0.392781	0.775183	0.596072	0.738317	0.48022
AT4G39730.1	Lipase/lipooxygenase, PLAT/LH2 family protein	4.53858e-06	2.83371	0.238578	0.676062	0.654429	0.0767549	0.101462	0.187855	201.98	2	2	Col-0 DD	mpk3 DD	398330	448840	224033	207712	364463	477770	1.12114e+06	930434	1.24584e+06	953455	912253	847610	1.4818e+06	1.09927e+06	750061	815708	818903	852648	1.4818e+06	0.268815	0.302902	0.15119	0.140175	0.24596	0.322426	0.756605	0.627908	0.840762	0.643445	0.615639	0.572014	1	0.74185	0.506183	0.550485
AT2G31370.5;AT2G31370.1	Basic-leucine zipper (bZIP) transcription factor family protein	4.68438e-06	2.48622	0.304668	0.757473	0.605278	0.0386295	0.193891	0.0990744	839.82	9	7	Col-0 DD	mpk3 DD	481925	484270	422922	356795	462407	376843	1.2794e+06	1.4142e+06	1.04317e+06	1.15144e+06	656143	882942	972589	938598	965749	892180	732358	634418	1.4142e+06	0.340777	0.342435	0.299055	0.252295	0.326975	0.266472	0.904681	1	0.737643	0.814202	0.463969	0.624342	0.687733	0.663697	0.682896	0.630874
AT3G22960.1	PKP1, PKP-ALPHA - Pyruvate kinase family protein	4.7454e-06	3.04951	0.239898	0.731572	0.623409	0.100038	0.17721	0.052681	123.84	2	2	Col-0 DD	mpk3 DD	48070.9	41995.6	30908.6	21758.8	73635.5	39128.8	96912.8	113510	150132	101309	177505	139775	105673	95618.8	117579	112206	122315	110556	177505	0.270815	0.236589	0.174129	0.122582	0.414837	0.220438	0.545974	0.639476	0.845794	0.570743	1	0.787446	0.595326	0.538684	0.662397	0.632129
AT2G44640.1	unknown protein	5.02216e-06	3.35536	0.181797	0.609993	0.584889	0.0205134	0.290511	0.0644281	118.19	2	2	Col-0 DD	mpk3 DD	29865.3	28744.8	25134.2	28182.5	28622.1	35210.8	51550	55452.6	85596	85995.8	150011	161132	98214.2	97313.5	94693.8	73586.4	100884	100776	161132	0.185347	0.178393	0.155985	0.174903	0.177631	0.218521	0.319923	0.344143	0.531215	0.533697	0.930981	1	0.609525	0.603935	0.587677	0.456683
AT1G75100.1	JAC1 - J-domain protein required for chloroplast accumulation response 1	5.04392e-06	3.23175	0.199447	0.644561	0.474706	0.024107	0.245063	0.0842924	275.83	4	4	Col-0 DD	mpk3 DD	246151	301318	276742	247356	217627	291788	1.12372e+06	1.32114e+06	849247	781594	533063	500567	660767	641785	759113	710058	465908	525285	1.32114e+06	0.186317	0.228074	0.209472	0.187229	0.164726	0.220861	0.850568	1	0.642814	0.591605	0.403487	0.37889	0.500149	0.485781	0.574589	0.537459
AT1G52380.1	NUP50 (Nucleoporin 50 kDa) protein	5.13081e-06	2.41023	0.303334	0.731104	0.674017	0.0400721	0.225352	0.0650998	546.56	9	9	Col-0 DD	mpk3 DD	472795	543092	636801	615376	533898	460788	1.72521e+06	1.79272e+06	1.29087e+06	1.33301e+06	803233	918940	1.03205e+06	1.30828e+06	1.26857e+06	1.26516e+06	1.28629e+06	1.08958e+06	1.79272e+06	0.263731	0.302943	0.355215	0.343265	0.297815	0.257033	0.962344	1	0.720066	0.743567	0.448053	0.512596	0.57569	0.729774	0.707623	0.705721
AT1G23310.1;AT1G23310.2;AT1G70580.1	GGT1, AOAT1, GGAT1 - glutamate:glyoxylate aminotransferase	5.61666e-06	2.21573	0.343557	0.761229	0.73682	0.0637589	0.206868	0.0684257	241.01	3	3	Col-0 DD	mpk3 DD	101866	109893	83649.7	88344.9	75332.9	66309	151460	132847	210105	162561	254881	252283	189448	162397	196734	202330	205005	170893	254881	0.399663	0.431155	0.328192	0.346613	0.295562	0.260157	0.594237	0.521212	0.824327	0.637792	1	0.989808	0.743281	0.637149	0.771866	0.793823
AT2G06530.1	VPS2.1 - SNF7 family protein	5.75218e-06	307.758	0.0018938	0.582833	0.211765	0.0032664	0.332565	0.144671	141.02	1	1	Col-0 DD	mpk3 DD	227.904	0	650.152	27.4022	0	0	65006.5	79686.1	56349.1	47310.9	16731.8	13577.8	10497.1	23453.7	32975.4	23544	2840.59	7937.4	79686.1	0.00286002	0	0.00815891	0.000343876	0	0	0.815781	1	0.707138	0.593715	0.209972	0.170391	0.13173	0.294326	0.413817	0.295459
AT2G17410.2	ARID/BRIGHT DNA-binding domain-containing protein	6.0824e-06	3.32896	0.240754	0.801461	0.687302	0.0967081	0.173017	0.131322	534.21	8	1	Col-0 DD	mpk3 DD	4945.44	8350.09	12093.9	7356.27	11475.7	4258.26	29131.9	29651.9	33561	28785.3	22992.1	17264.9	26093.8	20730.6	22413.1	26139.2	27333.5	15689.2	33561	0.147357	0.248803	0.360356	0.219191	0.341935	0.126881	0.868027	0.883522	1	0.8577	0.685083	0.514432	0.777503	0.617697	0.667831	0.778857
AT1G65120.1	Ubiquitin carboxyl-terminal hydrolase-related protein	6.13396e-06	3.6446	0.198716	0.72424	0.560199	0.06446	0.239232	0.13959	44.68	1	1	Col-0 DD	mpk3 DD	5572.16	6891.76	11845.9	6865.3	5466.71	6807.14	36441.4	28394.4	35170	24920.3	14656.9	18770.9	26092.4	15563.2	23590.7	23211.1	12978.6	21050.7	36441.4	0.152907	0.189119	0.325066	0.188393	0.150014	0.186797	1	0.779179	0.965112	0.683845	0.402205	0.515099	0.71601	0.427075	0.64736	0.636943
AT1G70820.1	phosphoglucomutase, putative / glucose phosphomutase, putative	6.88621e-06	4.6423	0.167397	0.777109	0.587138	0.0702271	0.202677	0.170383	164.49	2	2	Col-0 DD	mpk3 DD	26794.8	45946.1	34689.2	21051	12651.7	24011.9	106980	78539.9	151703	113321	151684	164424	101503	111254	109038	116164	40638.7	100638	164424	0.162962	0.279437	0.210974	0.128029	0.0769455	0.146037	0.650637	0.477668	0.922633	0.689199	0.922521	1	0.617327	0.676632	0.663153	0.706491
AT5G47640.1;AT2G47810.1	NF-YB2 - nuclear factor Y, subunit B2	6.9263e-06	2.61576	0.285845	0.747703	0.582549	0.0857293	0.138403	0.0931059	330.14	3	2	Col-0 DD	mpk3 DD	74935.3	81393.6	69022.6	60148.8	36474.3	41614.4	211996	165334	159233	145014	128239	141245	138155	98208.8	104511	139443	144216	116456	211996	0.353475	0.383939	0.325584	0.283726	0.172051	0.196298	1	0.779893	0.751113	0.684041	0.60491	0.666259	0.651683	0.463257	0.492983	0.657763
AT5G10240.1	ASN3 - asparagine synthetase 3	7.19708e-06	3.02238	0.235254	0.711026	0.67212	0.0672704	0.221169	0.140499	264.98	4	2	Col-0 DD	mpk3 DD	24856.2	19765.8	15364	13303.7	29156.1	20885.1	52617.1	35178.8	63914	53314.1	80354.5	87374.4	61035.5	61948.9	68691.5	72823.4	42979.6	44877.7	87374.4	0.284479	0.22622	0.175841	0.152261	0.333691	0.23903	0.602202	0.402621	0.731496	0.61018	0.919657	1	0.698551	0.709006	0.786175	0.833464
AT3G52150.1	RNA-binding (RRM/RBD/RNP motifs) family protein	7.68637e-06	3.09918	0.247873	0.768202	0.745597	0.101621	0.179794	0.166936	66.21	1	1	Col-0 DD	mpk3 DD	3652.33	10008.6	7842.7	4219.57	5594.25	4634.71	17806	21575.7	24173.8	11428.6	19264.2	17173.8	18625.3	22092.6	21332.6	19053.2	11077.5	15962.3	24173.8	0.151086	0.414025	0.32443	0.174551	0.231418	0.191724	0.736582	0.892525	1	0.472768	0.796903	0.71043	0.770474	0.913908	0.882467	0.788175
AT3G63170.1	Chalcone-flavanone isomerase family protein	8.29079e-06	3.68722	0.217628	0.802442	0.716164	0.104097	0.131766	0.176349	96.81	1	1	Col-0 DD	mpk3 DD	11435.5	13368.2	3951.83	11567.2	4419.11	6448.15	32617.8	31049.3	28353.4	23876.3	33649.1	39203.1	36269.3	28390.3	24623.8	17017.2	34201.2	27953.3	39203.1	0.2917	0.341	0.100804	0.29506	0.112724	0.164481	0.832022	0.792011	0.723245	0.609042	0.858329	1	0.925164	0.724186	0.628109	0.434078
AT5G25070.1	unknown protein	9.01837e-06	5.24935	0.152946	0.802866	0.706275	0.100548	0.197262	0.255146	118.11	2	2	Col-0 DD	mpk3 DD	3949.46	2869.38	10276.4	1796.56	5867.82	3219.24	28345.4	30488.9	17123.7	29282.2	17225.4	24405.4	9115.76	28954.6	28505.1	26121.8	19278.4	17225.6	30488.9	0.129538	0.0941123	0.337055	0.0589252	0.192458	0.105587	0.929696	1	0.561637	0.960422	0.564972	0.80047	0.298986	0.949676	0.934935	0.856764
ATCG00130.1	ATPF - ATPase, F0 complex, subunit B/B', bacterial/chloroplast	9.71244e-06	2.49797	0.253328	0.632805	0.623397	0.0382122	0.203655	0.128318	48.56	1	1	Col-0 DD	mpk3 DD	65479.1	61071.4	41477.9	51734.4	57225.5	53948.7	98644.7	129946	114304	108025	217726	158024	140531	161479	141777	142473	80928.1	147192	217726	0.30074	0.280496	0.190505	0.237612	0.262832	0.247782	0.453067	0.596832	0.524989	0.49615	1	0.725793	0.645449	0.74166	0.651171	0.654369
AT3G49870.1	ATARLA1C, ARLA1C - ADP-ribosylation factor-like A1C	9.81109e-06	54.2353	0.00826209	0.448097	0.349616	0.00862272	0.285682	0.240225	161.88	3	1	Col-0 DD	mpk3 DD	0	113.082	11.1801	8.96533	86.2738	47.8508	2268.71	1314.93	2047.38	1139.51	5393.15	2336.24	3375.82	1238.25	754.969	1276.74	973.184	3694.23	5393.15	0	0.0209677	0.00207302	0.00166236	0.0159969	0.00887253	0.420666	0.243815	0.379626	0.211288	1	0.433186	0.625946	0.229598	0.139987	0.236733
AT5G62810.1	PEX14, ATPEX14, PED2 - peroxin 14	1.00008e-05	3.37889	0.195935	0.662042	0.615462	0.0268799	0.251005	0.14628	267.34	3	2	Col-0 DD	mpk3 DD	14888.8	16191.9	12310.9	14891.8	11300	12713.6	49306.7	48709.6	70003.7	57267.6	31595.8	21189.2	37207.4	49213	47255.6	53394.5	46206.8	25230.5	70003.7	0.212686	0.2313	0.17586	0.212728	0.16142	0.181614	0.704343	0.695814	1	0.818065	0.451344	0.302687	0.531506	0.703006	0.675044	0.762738
AT2G42590.1;AT1G26480.1;AT1G34760.1;AT2G42590.2;AT2G42590.3	GRF9, GF14 MU - general regulatory factor 9	1.07853e-05	2.12256	0.363798	0.772184	0.70951	0.0576886	0.183417	0.102244	683.77	11	9	Col-0 DD	mpk3 DD	730628	795562	557596	603277	854889	730478	1.95733e+06	1.00966e+06	1.33518e+06	1.36559e+06	1.88759e+06	1.51315e+06	1.02896e+06	1.37201e+06	1.63275e+06	1.37496e+06	1.45491e+06	1.46888e+06	1.95733e+06	0.373278	0.406453	0.284876	0.308215	0.436763	0.373202	1	0.515838	0.682145	0.69768	0.964372	0.77307	0.525698	0.70096	0.834174	0.702466
AT1G73720.1	SMU1 - transducin family protein / WD-40 repeat family protein	1.10362e-05	6.69406	0.0928027	0.621227	0.493535	0.054052	0.276745	0.172371	40.14	1	1	Col-0 DD	mpk3 DD	959.151	930.917	285.266	348.382	224.278	615.116	1698.8	1913.01	4069.93	4072.95	4718.27	6039.89	3972.93	3038.97	1645.88	2586.32	2256.89	4384.41	6039.89	0.158803	0.154128	0.0472304	0.0576801	0.0371329	0.101842	0.281263	0.316729	0.673842	0.674341	0.781185	1	0.657782	0.50315	0.272501	0.428207
AT1G71500.1	Rieske (2Fe-2S) domain-containing protein	1.16883e-05	3.0077	0.22309	0.670989	0.662779	0.0718475	0.242572	0.133963	112.35	1	1	Col-0 DD	mpk3 DD	56436.3	49353.4	26307.6	27599.6	31154.2	38981.9	74742.5	72717.8	104871	108571	158662	171704	79969.8	102391	127380	115618	109524	147929	171704	0.328684	0.287433	0.153215	0.160739	0.181441	0.227029	0.435298	0.423506	0.610768	0.632314	0.924045	1	0.465742	0.596323	0.741858	0.673354
AT5G56010.1	HSP81-3, Hsp81.3, AtHsp90-3, AtHsp90.3 - heat shock protein 81-3	1.20514e-05	5.44502	0.148328	0.807651	0.769632	0.136789	0.107422	0.184565	1248.05	16	1	Col-0 DD	mpk3 DD	5448.03	4147.61	3497.78	1895.43	21856.7	14217.9	47205.1	41909.8	39475.2	46515.2	45559.5	57376.6	54717.9	54209.9	52333.3	35926.2	34979.5	32786.4	57376.6	0.0949522	0.0722875	0.0609619	0.033035	0.380934	0.2478	0.822725	0.730434	0.688003	0.8107	0.794043	1	0.953663	0.944809	0.912103	0.626148
AT1G27510.1	Protein of unknown function (DUF3506)	1.35089e-05	2.71479	0.197273	0.535554	0.520259	0.03193	0.238253	0.112584	41.27	1	1	Col-0 DD	mpk3 DD	26695.2	27284.7	33799.5	29115.9	35829.4	39618.1	75230.7	162501	91873.5	64595.4	69928.9	58039.7	109047	78151.2	64515.1	102719	85593.4	67231.7	162501	0.164277	0.167905	0.207995	0.179173	0.220487	0.243801	0.462954	1	0.565371	0.397507	0.430328	0.357165	0.67105	0.480927	0.397013	0.632108
AT5G16810.1	Protein kinase superfamily protein	1.39018e-05	2.61996	0.301689	0.790411	0.771197	0.135923	0.153612	0.133008	108.19	1	1	Col-0 DD	mpk3 DD	24016	35605.7	22138.3	61174.8	21375.3	40097.1	74529.3	68350.7	107478	86966.3	86472.7	111741	91229.1	85840.2	68235.7	77815.5	112924	86475.2	112924	0.212674	0.315307	0.196046	0.541735	0.18929	0.355081	0.659996	0.605281	0.951772	0.770132	0.76576	0.989524	0.807881	0.76016	0.604263	0.689097
AT5G44130.1	FLA13 - FASCICLIN-like arabinogalactan protein 13 precursor	1.44307e-05	3.17352	0.187987	0.596581	0.458359	0.0664477	0.204466	0.0896141	51.09	1	1	Col-0 DD	mpk3 DD	11897.7	12908	11749.2	8072.41	6371.51	4991.96	49640.6	27661.7	28113.9	27064.5	21343.5	23863.8	30794	21340.9	17821.8	22131.2	20343	24088.4	49640.6	0.239677	0.26003	0.236685	0.162617	0.128353	0.100562	1	0.557239	0.56635	0.545208	0.42996	0.480731	0.620339	0.429908	0.359017	0.445829
AT2G42320.1	nucleolar protein gar2-related	1.4606e-05	20.0097	0.0339385	0.6791	0.34737	0.0111331	0.28516	0.168638	75.9	1	1	Col-0 DD	mpk3 DD	2405.97	1756.47	1313.58	810.818	1712.48	1660.67	44193.2	35992.6	33261.9	47438.6	18616.6	13790.6	23560.3	18812.8	21677	1292.91	14947.7	18581.8	47438.6	0.0507175	0.0370262	0.0276901	0.0170919	0.0360989	0.0350066	0.931588	0.75872	0.701157	1	0.392434	0.290703	0.496649	0.396572	0.456947	0.0272543
AT1G14030.1	Rubisco methyltransferase family protein	1.46968e-05	2.96276	0.224697	0.665724	0.52461	0.0343215	0.224247	0.15465	92.27	2	2	Col-0 DD	mpk3 DD	28731.2	26969.5	36830.1	32289.3	26169.9	24930.1	60836.5	57630	130487	68744.1	107849	95663.6	64731.2	62522.9	84510.4	100141	49377.4	49445.8	130487	0.220184	0.206683	0.282252	0.247453	0.200556	0.191054	0.466227	0.441653	1	0.526828	0.826509	0.733128	0.496075	0.479151	0.647655	0.767437
AT2G20960.1	pEARLI4 - Arabidopsis phospholipase-like protein (PEARLI 4) family	1.49659e-05	49.9473	0.0135075	0.674664	0.674265	0.0273371	0.311871	0.238391	71.95	1	1	Col-0 DD	mpk3 DD	0	204.967	6.80213	0	1231.26	12.4558	7154.94	10786.3	4304.95	17020.3	17958.9	15472.1	13281.9	13525	14239.6	15638.1	3668.99	12300.9	17958.9	0	0.0114131	0.00037876	0	0.0685597	0.000693573	0.398406	0.600607	0.239711	0.947734	1	0.861529	0.739571	0.753108	0.792899	0.870771
AT4G04640.1	ATPC1 - ATPase, F1 complex, gamma subunit protein	1.54625e-05	2.31565	0.31039	0.718754	0.710381	0.0788596	0.220965	0.0476122	1033.21	14	14	Col-0 DD	mpk3 DD	4.03233e+06	4.42486e+06	2.44911e+06	2.45682e+06	2.85691e+06	3.31569e+06	5.39069e+06	4.79051e+06	7.59408e+06	7.03926e+06	1.04899e+07	9.93346e+06	8.03627e+06	6.93666e+06	7.02296e+06	7.42926e+06	7.20536e+06	8.08037e+06	1.04899e+07	0.384402	0.421822	0.233473	0.234209	0.272349	0.316085	0.513894	0.45668	0.723943	0.671052	1	0.946956	0.766098	0.661272	0.669498	0.708231
AT4G19006.1	Proteasome component (PCI) domain protein	1.62007e-05	3.08652	0.241122	0.744226	0.551632	0.0758122	0.215446	0.118183	237.69	4	1	Col-0 DD	mpk3 DD	54354.9	37656.4	30326.7	24638.5	48564.7	29147.6	80538.3	79723.4	139135	97928.9	155308	140872	99427	87718.6	51936.7	104406	84334.9	86213.9	155308	0.349981	0.242463	0.195268	0.158643	0.3127	0.187676	0.518572	0.513325	0.895867	0.630547	1	0.907048	0.640193	0.564804	0.334412	0.67225
AT3G13990.1	Kinase-related protein of unknown function (DUF1296)	1.62862e-05	2.61898	0.261563	0.685028	0.573714	0.0548596	0.220148	0.101769	147.47	2	2	Col-0 DD	mpk3 DD	41545.8	46016.8	70974.5	61458.9	50744.1	46927.2	202416	170196	154369	106443	114786	83755.4	120154	109669	149605	116348	115575	85423.8	202416	0.205249	0.227338	0.350636	0.303626	0.250692	0.231835	1	0.840822	0.762632	0.525861	0.567077	0.413778	0.5936	0.5418	0.739094	0.574795
AT1G34570.1	Essential protein Yae1, N-terminal	1.64463e-05	4.08768	0.183249	0.749065	0.63586	0.0919943	0.183712	0.16674	52.42	1	1	Col-0 DD	mpk3 DD	8399.51	10168.8	21097.5	19106.9	4824.48	20300	76305.2	71751.8	51240.3	46663.6	41156.8	55827.3	32833.7	50580.6	54244.9	54144.4	65342.3	33970.5	76305.2	0.110078	0.133265	0.276489	0.250401	0.0632261	0.266037	1	0.940326	0.671519	0.61154	0.539371	0.731633	0.430295	0.662872	0.710895	0.709577
AT1G56340.2	CRT1, CRT1a, AtCRT1a - calreticulin 1a	1.65493e-05	2.39927	0.290631	0.697304	0.641295	0.0390301	0.239176	0.0299752	1405.62	20	16	Col-0 DD	mpk3 DD	9.90487e+06	1.04681e+07	1.41926e+07	1.27098e+07	1.16802e+07	1.28841e+07	4.11976e+07	3.46105e+07	3.49346e+07	2.64599e+07	1.88363e+07	1.63245e+07	2.66443e+07	2.5696e+07	2.6388e+07	2.76507e+07	2.76961e+07	2.44435e+07	4.11976e+07	0.240424	0.254096	0.344502	0.308509	0.283516	0.31274	1	0.840111	0.847976	0.642268	0.457219	0.396249	0.646746	0.623727	0.640523	0.671172
AT4G36750.1	Quinone reductase family protein	1.69107e-05	5.03684	0.143763	0.724113	0.633542	0.0985058	0.270037	0.19477	157.54	3	3	Col-0 DD	mpk3 DD	2671.68	4263.82	2636.35	13726.1	5971.29	7113.64	25057.2	15230.6	37242.1	41792.5	21753.1	42179.1	35892.7	30044.3	35413.3	22956.7	18685.8	17340.6	42179.1	0.0633413	0.101089	0.0625036	0.325424	0.14157	0.168653	0.594068	0.361094	0.882951	0.990834	0.515732	1	0.85096	0.712303	0.839592	0.544267
AT5G65490.1	unknown protein	1.72455e-05	229.537	0.00168667	0.387153	0.0972434	0.00413148	0.433322	0.134235	54.92	1	1	Col-0 DD	mpk3 DD	0	76.4144	0	0	0	0	7550.81	379.059	6290.98	2803.64	64.8202	450.601	1077.06	56.9624	181.897	2661.24	189.309	239.135	7550.81	0	0.01012	0	0	0	0	1	0.0502011	0.833152	0.371302	0.00858454	0.0596758	0.142642	0.00754388	0.0240897	0.352444
AT1G06220.1	MEE5, CLO, GFA1 - Ribosomal protein S5/Elongation factor G/III/V family protein	1.72973e-05	3.00684	0.236531	0.71121	0.512061	0.0599313	0.252817	0.0709663	309.63	4	4	Col-0 DD	mpk3 DD	1.00305e+06	1.32253e+06	712482	875448	700276	1.11325e+06	4.03544e+06	3.9459e+06	3.2601e+06	2.3749e+06	1.73175e+06	1.87221e+06	2.36969e+06	2.22028e+06	1.94516e+06	2.21037e+06	2.09458e+06	1.55828e+06	4.03544e+06	0.248561	0.327728	0.176556	0.21694	0.173531	0.275868	1	0.977812	0.807866	0.58851	0.429134	0.463941	0.58722	0.550194	0.482018	0.547739
AT1G54580.1	ACP2 - acyl carrier protein 2	1.89917e-05	2.47622	0.35614	0.88188	0.628157	0.128869	0.103798	0.106165	107.82	1	1	Col-0 DD	mpk3 DD	14534.4	8382.02	9337.18	11979.7	6530.21	5493.14	26327	22410.7	23668.9	18304.9	24716.4	23875.9	14720.8	15610.9	14306.5	16860.2	15781.1	21945.6	26327	0.552072	0.31838	0.354661	0.455035	0.248042	0.20865	1	0.851242	0.899032	0.695289	0.938822	0.906897	0.559153	0.59296	0.543414	0.640413
AT1G37130.1	NIA2, B29, NIA2-1, CHL3, NR, NR2, ATNR2 - nitrate reductase 2	1.9159e-05	2.40476	0.31152	0.749131	0.661633	0.0348616	0.220316	0.131304	1672.29	26	25	Col-0 DD	mpk3 DD	1.83384e+07	1.67767e+07	1.67983e+07	1.56244e+07	1.82267e+07	1.3369e+07	5.30375e+07	5.14239e+07	4.02946e+07	4.08443e+07	2.39768e+07	2.88152e+07	4.39803e+07	3.64327e+07	4.05475e+07	3.53605e+07	2.86215e+07	2.56058e+07	5.30375e+07	0.345763	0.316317	0.316725	0.294592	0.343658	0.252068	1	0.969576	0.759739	0.770103	0.452072	0.543299	0.829231	0.686923	0.764507	0.666707
AT5G49460.1	ACLB-2 - ATP citrate lyase subunit B 2	1.93099e-05	2.87346	0.277346	0.79694	0.526897	0.103879	0.122717	0.0454866	370.63	5	1	Col-0 DD	mpk3 DD	26702.2	32088.6	10908.8	15053.3	30800.7	31022.9	71715.4	61797.4	64348.9	59134.8	88082.9	76101.3	45901.9	40706.4	48996.2	52167.9	46984	43707.6	88082.9	0.303148	0.3643	0.123847	0.170899	0.349678	0.352201	0.814181	0.701582	0.730549	0.671354	1	0.863974	0.521121	0.462137	0.556251	0.592259
AT4G24680.1	MOS1 - modifier of snc1	1.934e-05	4.93184	0.151132	0.745361	0.588622	0.0958115	0.159643	0.142776	178.78	2	1	Col-0 DD	mpk3 DD	35322.1	39227.6	6851.86	9514.89	33584.9	13413.4	152090	121467	125305	99117.5	95842.9	86350.7	103652	94841.7	109013	102525	52778.8	74333	152090	0.232244	0.257923	0.0450512	0.0625607	0.220822	0.0881939	1	0.798647	0.823886	0.651701	0.63017	0.567759	0.681516	0.623587	0.716762	0.674103
AT5G65960.1	GTP binding	1.94121e-05	4.3391	0.16416	0.712305	0.487256	0.0596003	0.235632	0.16957	131.01	1	1	Col-0 DD	mpk3 DD	8020.13	7015.49	18620	12085.8	14423.2	10684.7	58380.8	56719.1	58574.6	71931.3	26075.9	35740.6	50633.8	36201.1	41234.7	41143.6	19264.2	21816.5	71931.3	0.111497	0.0975304	0.258857	0.168018	0.200514	0.14854	0.811618	0.788517	0.814312	1	0.362511	0.496872	0.703919	0.503273	0.57325	0.571984
AT5G39210.1	CRR7 - chlororespiratory reduction 7	1.94466e-05	2.657	0.253679	0.674026	0.572696	0.0986184	0.196377	0.0731826	93.08	1	1	Col-0 DD	mpk3 DD	34654.2	40937.3	38930	43872.7	66562.9	86028.6	204317	166789	104327	115466	104339	131052	95316.3	109315	133198	121869	109620	132751	204317	0.16961	0.200362	0.190537	0.214728	0.325783	0.421055	1	0.816327	0.510612	0.56513	0.51067	0.641415	0.466512	0.535026	0.651916	0.596472
AT3G58610.1	ketol-acid reductoisomerase	1.96247e-05	2.1028	0.347636	0.73101	0.665847	0.0811914	0.175594	0.0767346	569.5	8	8	Col-0 DD	mpk3 DD	247111	248408	143797	152639	198425	176893	354020	290798	427946	346923	559624	475233	451511	370015	375110	337347	370807	330954	559624	0.441566	0.443883	0.256953	0.272753	0.354568	0.316093	0.632603	0.519631	0.764703	0.619922	1	0.849201	0.806812	0.661185	0.67029	0.602811
AT1G79920.1	Heat shock protein 70 (Hsp 70) family protein	1.98902e-05	6.18475	0.110131	0.681132	0.634481	0.0372078	0.303816	0.170374	210.31	3	2	Col-0 DD	mpk3 DD	1863.49	1340.17	2663.9	2121.05	1099.83	2700.73	9629.84	13871.5	15091.2	17841.2	13983	2496.45	14419.1	12545.4	11172.5	14107.8	9069.93	6604.57	17841.2	0.104449	0.075117	0.149312	0.118885	0.0616455	0.151376	0.539753	0.7775	0.845864	1	0.783747	0.139926	0.808191	0.703173	0.626221	0.790745
AT3G50820.1	PSBO2, PSBO-2, OEC33 - photosystem II subunit O-2	1.99578e-05	16.883	0.0452203	0.763457	0.655682	0.0265254	0.164064	0.182214	164.16	3	1	Col-0 DD	mpk3 DD	7178.59	7182.34	137.993	2664.32	6894.76	6019.17	98430.9	84800.7	80434.7	59201.5	110854	74072.4	62511.8	64452.9	94581.9	76152.9	43195.3	95215.5	110854	0.064757	0.0647909	0.00124482	0.0240345	0.0621967	0.0542981	0.887931	0.764975	0.72559	0.534049	1	0.668197	0.563911	0.581421	0.85321	0.686965
AT5G56030.1;AT5G56000.1;AT5G56030.2	HSP81-2, ERD8, HSP90.2, AtHsp90.2 - heat shock protein 81-2	2.19468e-05	3.71727	0.221599	0.823744	0.735323	0.149708	0.134034	0.182298	1269.88	16	1	Col-0 DD	mpk3 DD	7795.8	7757.13	4564.7	6372.03	23415.5	19096.9	46828.5	49908.6	44788.4	30603	38891.1	45479.6	42054.4	33218.1	51897	28567.5	44439.1	28790.5	51897	0.150217	0.149471	0.0879568	0.122782	0.451192	0.367977	0.902336	0.961686	0.863025	0.589686	0.749389	0.876343	0.810343	0.640078	1	0.550464
AT3G11070.1	Outer membrane OMP85 family protein	2.29004e-05	3.41271	0.205278	0.700556	0.661019	0.0516111	0.260254	0.194907	47.48	1	1	Col-0 DD	mpk3 DD	37258.7	30481	19718.9	20033.8	33382.8	28968.5	131795	137897	92244.1	106475	52558.5	58658.4	88606.7	103677	116906	116854	49534.8	71336.4	137897	0.270192	0.221042	0.142997	0.145281	0.242085	0.210073	0.955748	1	0.668934	0.772132	0.381143	0.425378	0.642556	0.751844	0.84778	0.847401
AT2G20890.1	PSB29, THF1 - photosystem II reaction center PSB29 protein	2.39771e-05	6.01206	0.102772	0.61787	0.606862	0.0774295	0.309508	0.109982	240.52	4	4	Col-0 DD	mpk3 DD	266708	216778	79602	56345.8	60690.5	61806.9	435099	210328	979599	681248	1.2032e+06	951060	782703	570888	575104	727655	876948	847775	1.2032e+06	0.221665	0.180168	0.0661584	0.0468299	0.0504408	0.0513686	0.361617	0.174806	0.814159	0.566195	1	0.79044	0.650516	0.474473	0.477977	0.604765
AT4G10730.1	Protein kinase superfamily protein	2.62592e-05	4.97373	0.140156	0.697098	0.546561	0.0592441	0.262006	0.210988	41.77	1	1	Col-0 DD	mpk3 DD	1363.04	2635.58	750.568	1860.85	3026.61	2340.65	8272.94	14242.8	13885	10465	8192.22	4513.93	6719.67	12441.6	7590.03	9972.02	5969.35	4014.71	14242.8	0.0956998	0.185046	0.0526979	0.130652	0.212501	0.164339	0.58085	1	0.974875	0.734753	0.575182	0.316927	0.471793	0.873537	0.532902	0.700143
AT1G33810.1	unknown protein	2.69887e-05	5.67164	0.0977059	0.554153	0.522659	0.0449639	0.273803	0.217242	76.47	1	1	Col-0 DD	mpk3 DD	3067.3	5046.19	2582.22	916.004	3764.5	4928.25	10140	25176.2	34635.3	16036.2	10057	19114.9	12264.9	30805.6	19111.6	10539.5	14115.2	21777.8	34635.3	0.0885598	0.145695	0.0745545	0.0264471	0.108689	0.14229	0.292764	0.726894	1	0.463001	0.290369	0.55189	0.354115	0.889428	0.551795	0.3043
AT5G55670.1	RNA-binding (RRM/RBD/RNP motifs) family protein	3.02301e-05	7.11376	0.081845	0.582225	0.539188	0.0477623	0.301118	0.201131	43.5	1	1	Col-0 DD	mpk3 DD	3556.71	2522.42	7050.58	4175.43	12360	8965.15	78665.5	54983.6	27660.6	45666.8	11227.3	56602.6	64406.6	46399	24606.9	23706.8	43847.6	51526	78665.5	0.0452131	0.0320651	0.0896273	0.0530782	0.157121	0.113965	1	0.698954	0.351623	0.580518	0.142722	0.719535	0.818741	0.589827	0.312804	0.301362
AT4G29130.1;AT1G47840.1	ATHXK1, GIN2, HXK1 - hexokinase 1	3.43481e-05	3.01089	0.211938	0.638124	0.56832	0.0505654	0.267193	0.0945475	257.89	5	2	Col-0 DD	mpk3 DD	31963	36030.9	21233.6	20272.7	35967	30605.5	56137.2	45683.4	93248.8	73280.6	123324	138462	72110.5	90926.1	94147.5	74426.8	58758.5	81775.2	138462	0.230843	0.260222	0.153353	0.146413	0.25976	0.221039	0.405434	0.329934	0.673461	0.529246	0.890667	1	0.520796	0.656685	0.679951	0.537525
AT1G06700.1;AT1G48210.1;AT2G43230.2;AT2G47060.1;AT3G17410.1	Protein kinase superfamily protein	3.44335e-05	2.5505	0.332376	0.847724	0.676333	0.108645	0.151336	0.113273	134	2	2	Col-0 DD	mpk3 DD	17665.8	18098.5	6513.7	10635.8	15259.5	13335.9	38949	35686.3	40872	38320.2	25716.9	28344.7	34896.6	28322.4	25381.6	27374.9	20799.5	29083.5	40872	0.432222	0.442809	0.159369	0.260221	0.373348	0.326286	0.952951	0.873125	1	0.937566	0.629205	0.693499	0.853803	0.692953	0.621003	0.669771
AT2G47400.1	CP12-1, CP12 - CP12 domain-containing protein 1	3.45513e-05	2.23174	0.305675	0.682188	0.621197	0.0732584	0.196893	0.0582019	297.1	3	3	Col-0 DD	mpk3 DD	538959	588312	513756	506210	300319	359860	1.53072e+06	1.19526e+06	1.08903e+06	973261	718583	758576	1.04164e+06	982731	912363	1.0428e+06	912910	812826	1.53072e+06	0.352095	0.384336	0.33563	0.3307	0.196195	0.235092	1	0.780851	0.711448	0.635819	0.469441	0.495568	0.68049	0.642005	0.596035	0.68125
AT4G36730.1;AT4G36730.2	GBF1 - G-box binding factor 1	3.53511e-05	2.77678	0.254011	0.705332	0.489596	0.057278	0.213792	0.116978	207.64	3	3	Col-0 DD	mpk3 DD	63241	60855.2	109806	92606.3	81564.2	80430.8	272665	320527	236583	229904	138550	158239	132662	159626	198727	202547	109223	138789	320527	0.197303	0.18986	0.34258	0.288919	0.254469	0.250933	0.850676	1	0.738105	0.717268	0.432256	0.493684	0.413886	0.498012	0.620001	0.631919
AT1G29530.1	unknown protein	3.76118e-05	4.87728	0.119078	0.580778	0.414257	0.0321166	0.32983	0.110406	81.81	1	1	Col-0 DD	mpk3 DD	13903.6	13077	11652.9	22315.7	12736.4	13222.9	121641	106171	90173.1	36565.4	39842.8	29484.6	61139.3	35823.6	49890.2	34082.1	67600.6	53806.8	121641	0.114301	0.107505	0.095798	0.183456	0.104705	0.108704	1	0.872822	0.741307	0.300602	0.327545	0.242391	0.502623	0.294504	0.410144	0.280187
AT4G27090.1;AT2G20450.1	Ribosomal protein L14	4.01732e-05	4.38976	0.148494	0.651852	0.522118	0.0601335	0.250475	0.157114	84.9	1	1	Col-0 DD	mpk3 DD	5530.39	2507.48	6758.64	8038.5	9202.94	10636.1	19521.9	47896.5	15288.2	37216.9	32571.8	34833.6	14256.3	27398.1	30325.6	34943.1	23916.4	19206.3	47896.5	0.115465	0.052352	0.141109	0.16783	0.192142	0.222063	0.407584	1	0.319192	0.777026	0.680045	0.727267	0.297649	0.572027	0.633147	0.729553
AT2G43160.1	ENTH/VHS family protein	4.03692e-05	2.63121	0.271499	0.71437	0.51139	0.0424059	0.219701	0.127362	326.15	5	5	Col-0 DD	mpk3 DD	75923.1	96600.8	113490	103340	120761	114333	383333	312646	344407	226943	186218	189503	277620	208000	181384	190498	192374	126322	383333	0.19806	0.252002	0.296061	0.269583	0.315029	0.29826	1	0.815598	0.898454	0.592026	0.485785	0.494357	0.724227	0.542608	0.473175	0.496951
AT3G44620.1	protein tyrosine phosphatases;protein tyrosine phosphatases	4.07112e-05	3.3716	0.261303	0.881009	0.740239	0.108303	0.126882	0.186114	51.45	1	1	Col-0 DD	mpk3 DD	5321.24	18634.5	28790.2	18303.5	20699.7	17527.7	69699.9	54209.2	68687.3	47594.7	61680.2	66566.2	46861.5	64600	66149.2	57072.3	35517.2	39367	69699.9	0.076345	0.267354	0.41306	0.262604	0.296983	0.251474	1	0.777752	0.985471	0.682852	0.88494	0.955041	0.672333	0.926831	0.949058	0.818829
AT2G32450.1;AT1G05150.1	Calcium-binding tetratricopeptide family protein	4.1457e-05	59.9378	0.0117208	0.702522	0.611746	0.012964	0.291009	0.330279	63.34	1	1	Col-0 DD	mpk3 DD	79.5912	230.667	7.46715	139.801	434.082	0	10028	12678.4	7534.01	11293.9	2241.72	9665.06	2161.67	10713.7	10701.6	11097.3	9180.61	2680.84	12678.4	0.0062777	0.0181937	0.000588967	0.0110267	0.0342379	0	0.790953	1	0.594241	0.890798	0.176814	0.762325	0.170501	0.845039	0.84408	0.87529
AT1G50370.1;AT3G19980.1	Calcineurin-like metallo-phosphoesterase superfamily protein	4.15666e-05	2.75464	0.257514	0.709359	0.623031	0.0713454	0.224176	0.126013	158.41	2	2	Col-0 DD	mpk3 DD	31020.5	31763.4	17007.1	17157.3	32328.5	26136.4	44184.6	45125.6	79358.6	73627.1	85225.9	100586	76116.8	65422.3	74395.5	63427.2	42615.2	54030.6	100586	0.308399	0.315785	0.169081	0.170574	0.321403	0.259842	0.439273	0.448629	0.788966	0.731984	0.847298	1	0.756736	0.650415	0.739624	0.63058
AT5G46860.1	VAM3, ATVAM3, SYP22, ATSYP22, SGR3 - Syntaxin/t-SNARE family protein	4.18764e-05	22.2757	0.0233534	0.520212	0.378457	0.0067331	0.384124	0.126204	48.33	1	1	Col-0 DD	mpk3 DD	2701.92	2396.72	3234.51	1954.45	4006.04	2035.29	61588.7	75794.2	116535	11979.1	93762.7	4077.89	33308.7	20400.2	54232.7	44171.6	54630.8	57877.2	116535	0.0231854	0.0205665	0.0277557	0.0167713	0.0343762	0.0174651	0.528499	0.650397	1	0.102794	0.804587	0.0349928	0.285825	0.175056	0.465376	0.379041
AT2G21620.1;AT2G21620.2	RD2 - Adenine nucleotide alpha hydrolases-like superfamily protein	4.221e-05	2.30418	0.311908	0.718693	0.596857	0.0855939	0.139534	0.115383	95.18	2	2	Col-0 DD	mpk3 DD	33475.1	45364.8	20162	35210.8	44741.4	47525.6	121018	81316.8	81991.4	75814.2	78570.4	83139.3	86932	71203.4	86760.1	76510.8	56569.8	55407.7	121018	0.276612	0.374859	0.166603	0.290954	0.369708	0.392714	1	0.671938	0.677512	0.626469	0.649244	0.686998	0.718337	0.588369	0.716917	0.632225
AT1G05230.1	HDG2 - homeodomain GLABROUS 2	4.22328e-05	10.3062	0.0721355	0.743444	0.600255	0.0721956	0.272472	0.224721	74.81	1	1	Col-0 DD	mpk3 DD	3249.52	1824.95	572.33	119.919	4576.88	407.659	24284.5	15602.6	24840.4	24120.2	9913.91	12043	22960.6	20976	11016.2	11389.8	10111	13009.8	24840.4	0.130816	0.0734669	0.0230403	0.00482757	0.184251	0.0164111	0.977621	0.628115	1	0.971006	0.399104	0.484815	0.924326	0.84443	0.443479	0.458521
AT1G20960.1	emb1507 - U5 small nuclear ribonucleoprotein helicase, putative	4.3901e-05	2.06087	0.431928	0.890148	0.74808	0.0990782	0.140558	0.131513	144.25	3	3	Col-0 DD	mpk3 DD	148672	154573	93504.6	94308.9	160305	131356	293049	289746	302026	293246	194912	240107	237125	262165	265914	228298	201321	160813	302026	0.492251	0.511789	0.309592	0.312255	0.530766	0.434917	0.970278	0.959341	1	0.97093	0.645349	0.794991	0.785114	0.868023	0.880437	0.755888
AT3G51420.1	SSL4, ATSSL4 - strictosidine synthase-like 4	4.4469e-05	75.3646	0.0085705	0.645912	0.407709	0.0117256	0.309948	0.115877	66.2	1	1	Col-0 DD	mpk3 DD	702.351	810.11	0	16.0642	0	124.106	11397.5	8591.37	17094.8	24335.6	32138	30992.7	11894.6	17074.7	9443.41	12751.4	9378.57	18075	32138	0.0218542	0.0252072	0	0.000499852	0	0.00386167	0.354642	0.267328	0.531919	0.757222	1	0.964363	0.37011	0.531292	0.293839	0.39677
AT4G02480.1	AAA-type ATPase family protein	4.52929e-05	2.69949	0.253916	0.685444	0.503314	0.0854597	0.169354	0.101116	46.23	1	1	Col-0 DD	mpk3 DD	14782.8	17118.1	18497.5	9309.89	11815.7	7300.27	35800.1	28174.6	31745.2	28406.5	51739.1	36919.9	26614.7	28095.6	31862.9	28051.4	16358	25263.3	51739.1	0.285719	0.330854	0.357515	0.179939	0.228371	0.141098	0.691937	0.544552	0.613563	0.549035	1	0.713578	0.514403	0.543024	0.615839	0.542171
AT1G72040.1	P-loop containing nucleoside triphosphate hydrolases superfamily protein	4.8833e-05	2.14012	0.354259	0.758156	0.532466	0.0568895	0.191692	0.0916721	40.94	1	1	Col-0 DD	mpk3 DD	11327	14082.8	16135.9	11600.7	14156	10818	33096.4	36752.9	32428.5	21262.2	23304.8	20342	16178.9	15793	22493.5	23990.5	20682.9	18279.2	36752.9	0.308194	0.383175	0.439037	0.31564	0.385167	0.294343	0.900511	1	0.882338	0.578516	0.634094	0.55348	0.440207	0.429707	0.61202	0.652752
AT5G16730.1	Plant protein of unknown function (DUF827)	4.92223e-05	4.97429	0.131563	0.654431	0.452677	0.0360382	0.281597	0.158517	86.94	1	1	Col-0 DD	mpk3 DD	17366.6	15570.1	11757.7	6999.12	13858.6	15411	89395.6	102566	41014.9	86969.1	44494.9	38294	47515.3	58655	45313.9	57790.7	15115.4	54185.8	102566	0.169321	0.151806	0.114636	0.0682401	0.135119	0.150254	0.87159	1	0.399888	0.847932	0.433817	0.373359	0.463265	0.571875	0.441802	0.563448
AT4G31080.1;AT4G31080.2	Protein of unknown function (DUF2296)	5.1706e-05	4.2797	0.187617	0.802943	0.726917	0.127215	0.177798	0.202796	58.03	1	1	Col-0 DD	mpk3 DD	7670.13	13416.6	1522.31	2684.2	6636.21	5451.48	32197.8	25025.7	32804.6	29049	17258	23644.4	28902.5	23506.4	26140.1	33206.9	15569.9	17506	33206.9	0.23098	0.404032	0.0458434	0.0808328	0.199845	0.164167	0.969611	0.753629	0.987886	0.874788	0.519711	0.712035	0.870379	0.707877	0.787191	1
AT3G47390.1	PHS1 - cytidine/deoxycytidylate deaminase family protein	5.23256e-05	4.4845	0.116216	0.521173	0.290801	0.0314981	0.301933	0.0584032	47.97	1	1	Col-0 DD	mpk3 DD	16545.9	19102	20004.3	8312.24	17641	13746.1	107209	136744	55586.3	35301.1	55501.4	37263	50950.1	38240.7	44220.2	43398.9	30206.6	31576.1	136744	0.120999	0.139691	0.14629	0.0607868	0.129008	0.100524	0.784008	1	0.406498	0.258154	0.405877	0.272501	0.372594	0.279651	0.323379	0.317373
AT3G19420.1	ATPEN2, PEN2 - PTEN 2	5.61431e-05	2.5285	0.284936	0.720462	0.556881	0.0255707	0.21422	0.145583	865.39	11	11	Col-0 DD	mpk3 DD	1.33195e+06	1.27952e+06	1.46775e+06	1.38156e+06	1.17357e+06	1.17356e+06	4.56705e+06	4.15556e+06	3.3626e+06	3.26497e+06	2.13873e+06	2.25341e+06	3.14326e+06	3.08621e+06	2.89345e+06	2.70967e+06	1.83317e+06	1.59405e+06	4.56705e+06	0.291643	0.280164	0.321377	0.302506	0.256965	0.256963	1	0.9099	0.736274	0.714897	0.468295	0.493406	0.688247	0.675756	0.633549	0.593308
AT4G32610.1	copper ion binding	6.15371e-05	2.92684	0.231957	0.678901	0.58467	0.0385192	0.273335	0.113144	62.47	1	1	Col-0 DD	mpk3 DD	51573.8	46555.5	56930.9	58874	37913.4	42919.4	198982	211797	166517	119295	65807.7	100336	120110	147744	134901	133571	128106	78555.1	211797	0.243506	0.219812	0.2688	0.277974	0.179009	0.202644	0.939497	1	0.786209	0.563252	0.310712	0.473738	0.5671	0.697574	0.636937	0.630658
AT4G35250.1	NAD(P)-binding Rossmann-fold superfamily protein	6.24301e-05	2.24688	0.343542	0.771897	0.631037	0.0748172	0.204042	0.11352	62.67	1	1	Col-0 DD	mpk3 DD	28496.1	31493.6	31234	21851.1	23540.2	17623.9	42691.1	38356.3	74827.6	53036.3	70168.4	67475.6	42895.7	38472.7	62339	48293.3	49589.7	41723.6	74827.6	0.380823	0.420882	0.417412	0.292019	0.314592	0.235527	0.570526	0.512595	1	0.70878	0.937734	0.901747	0.57326	0.514151	0.833102	0.645394
AT5G21170.1	AKINBETA1 - 5'-AMP-activated protein kinase beta-2 subunit protein	6.69606e-05	2.26797	0.302573	0.686226	0.610162	0.0693446	0.235581	0.0504082	55.41	1	1	Col-0 DD	mpk3 DD	212612	216642	266739	192211	272684	138800	715910	687430	438814	375194	313945	416364	421748	417859	501436	441837	442381	395666	715910	0.296982	0.302611	0.372587	0.268485	0.380891	0.193879	1	0.960218	0.612946	0.52408	0.438525	0.581587	0.589107	0.583675	0.700417	0.617169
AT1G50570.1	Calcium-dependent lipid-binding (CaLB domain) family protein	6.84414e-05	2.15237	0.339827	0.731433	0.64796	0.0578662	0.169369	0.188073	133.41	3	3	Col-0 DD	mpk3 DD	179603	170780	120977	121886	138202	161883	375429	348934	246740	277920	426088	247668	227411	289705	292007	438131	210262	245831	438131	0.409931	0.389792	0.276122	0.278195	0.315435	0.369485	0.856888	0.796416	0.563166	0.634331	0.972514	0.565284	0.519049	0.661229	0.666485	1
AT1G53430.1;AT1G53430.2	Leucine-rich repeat transmembrane protein kinase	7.95985e-05	4.17171	0.142719	0.595383	0.385452	0.0363151	0.306547	0.108048	104.12	1	1	Col-0 DD	mpk3 DD	32835.7	30148.1	28331.3	21782.6	16792	19975.3	104548	160363	175012	84997.8	52154.2	48119.3	83593.7	63252.5	81052.3	86016.6	47552.3	43284.6	175012	0.18762	0.172263	0.161882	0.124464	0.0959476	0.114137	0.597376	0.916298	1	0.485669	0.298004	0.274949	0.477646	0.361418	0.463125	0.49149
AT3G62560.1	Ras-related small GTP-binding family protein	8.07678e-05	5.20651	0.119643	0.622923	0.48868	0.0843285	0.28735	0.109016	308.78	4	1	Col-0 DD	mpk3 DD	25107.7	23714.9	5516.76	17015.7	4000.97	6188.81	36409.3	41247.6	71743.2	55888.5	105680	113595	66064.4	65769.8	54541.2	57639.5	56842.6	32210.7	113595	0.221029	0.208768	0.0485654	0.149793	0.0352215	0.0544816	0.32052	0.363112	0.631573	0.492	0.930331	1	0.581581	0.578987	0.48014	0.507414
ATCG00660.1	RPL20 - ribosomal protein L20	8.53144e-05	2.37155	0.316994	0.751766	0.630373	0.0820364	0.148404	0.174285	65.52	1	1	Col-0 DD	mpk3 DD	8813.4	10187.3	13087.6	12705.8	17762.2	16055.6	31898.2	30532.4	25832.5	23927.2	32909.7	41332	22507.9	29433.7	34663.9	31161.5	23942.1	14618.2	41332	0.213234	0.246476	0.316647	0.307408	0.429744	0.388454	0.771757	0.73871	0.625	0.578903	0.796228	1	0.544564	0.712129	0.838671	0.753933
AT4G13520.1	SMAP1 - small acidic protein 1	8.8201e-05	6.92908	0.0640615	0.443887	0.253086	0.0176802	0.363217	0.0604369	58.9	1	1	Col-0 DD	mpk3 DD	124556	133038	119365	98313.5	61369.4	78264.8	1.59978e+06	1.28018e+06	505323	348530	259032	267892	490251	414917	487874	459112	323695	253447	1.59978e+06	0.0778578	0.0831603	0.0746133	0.0614542	0.0383611	0.0489221	1	0.80022	0.31587	0.217861	0.161917	0.167455	0.306448	0.259358	0.304962	0.286984
AT3G17880.1;AT3G17880.2	HIP, ATTDX, ATHIP2, TDX - tetraticopeptide domain-containing thioredoxin	9.13649e-05	2.11509	0.327317	0.692305	0.548471	0.0830079	0.180753	0.0363557	181.04	3	3	Col-0 DD	mpk3 DD	191676	168942	320377	292635	324569	267053	797011	587892	524914	564541	364639	471650	494138	414423	421626	426105	437773	428758	797011	0.240493	0.211969	0.401974	0.367166	0.407232	0.335068	1	0.73762	0.658603	0.708323	0.457508	0.591774	0.619989	0.519971	0.529009	0.534629
AT4G14230.1	CBS domain-containing protein with a domain of unknown function (DUF21)	9.39259e-05	2.6181	0.286678	0.750553	0.729358	0.153257	0.147895	0.136624	45.06	1	1	Col-0 DD	mpk3 DD	15712.4	16707.9	6606.29	6926.55	4347.79	7894.29	26930.7	18478.5	33833.1	23811	24956.3	24351.6	27881.7	23806.4	24246.6	29830.5	16449	25844.4	33833.1	0.464408	0.493835	0.195261	0.204727	0.128507	0.23333	0.795987	0.546167	1	0.703777	0.73763	0.719757	0.824094	0.703641	0.716654	0.881697
AT1G58100.1;AT1G58100.2	TCP family transcription factor	9.53851e-05	29.8395	0.0172195	0.51382	0.285055	0.0167715	0.304195	0.14989	41.98	1	1	Col-0 DD	mpk3 DD	349.332	661.849	543.186	294.757	2193.68	3026.39	52739	68422.5	30549.1	22990	17584.2	18656.3	28541	23817.6	27394.5	563.278	19349.6	17359.1	68422.5	0.00510551	0.00967297	0.00793871	0.00430789	0.0320608	0.0442309	0.770784	1	0.446477	0.336	0.256994	0.272663	0.417129	0.348096	0.400372	0.00823235
AT4G35470.1	PIRL4 - plant intracellular ras group-related LRR 4	0.000105226	2.44727	0.272178	0.666092	0.661478	0.0724196	0.228713	0.166059	60.44	1	1	Col-0 DD	mpk3 DD	6233.53	4477.2	5465.47	4429.52	4892.63	8384.04	16854.5	10861.7	9003.38	15969.5	20747.7	9482.41	15276.3	18166.9	13776.8	11997.6	8036.24	15091	20747.7	0.300445	0.215793	0.263425	0.213495	0.235816	0.404095	0.812357	0.523515	0.433946	0.769701	1	0.457034	0.736289	0.875612	0.664016	0.578261
AT4G35100.1	PIP3, PIP3A, PIP2;7, SIMIP - plasma membrane intrinsic protein 3	0.000108951	2.69085	0.273031	0.734688	0.705333	0.10602	0.231964	0.102693	145.62	1	1	Col-0 DD	mpk3 DD	273413	305366	125895	104626	285384	228182	399547	349418	622024	610632	770503	807518	686318	597044	589018	493087	596579	455370	807518	0.338584	0.378154	0.155904	0.129565	0.353409	0.282572	0.494783	0.432706	0.770291	0.756183	0.954162	1	0.84991	0.739356	0.729417	0.61062
ATCG00340.1	PSAB - Photosystem I, PsaA/PsaB protein	0.000111278	5.20996	0.128512	0.669544	0.534965	0.0953463	0.190225	0.101015	43.52	1	1	Col-0 DD	mpk3 DD	7980.04	6654.23	1262.77	535.141	3588.48	3607.9	15106.8	15388.1	22728.9	17995.7	30643.7	21240.6	16954.7	19562.5	13907.3	18189.5	11443.6	18302.2	30643.7	0.260414	0.217149	0.0412081	0.0174633	0.117103	0.117737	0.492984	0.502164	0.741716	0.587256	1	0.693147	0.553287	0.638386	0.453838	0.593581
AT1G43190.1	PTB3 - polypyrimidine tract-binding protein 3	0.00011614	4.81144	0.142961	0.687847	0.595636	0.0525017	0.241639	0.277157	76.91	1	1	Col-0 DD	mpk3 DD	1416.49	4127.83	5313.4	3444.9	4764.34	5389.29	8381.79	17478.2	19927.9	24747.6	18622.7	28511.6	9641.19	21194.5	23377.5	25762.8	5957.29	15962.1	28511.6	0.049681	0.144777	0.186359	0.120825	0.167102	0.189021	0.293978	0.613021	0.69894	0.867982	0.653161	1	0.338149	0.743363	0.81993	0.90359
AT5G61500.1	ATATG3, ATG3 - autophagy 3 (APG3)	0.000117383	3.39659	0.231331	0.785736	0.564359	0.102055	0.242849	0.160725	51.14	1	1	Col-0 DD	mpk3 DD	33276	33234.6	17102.9	10508	16909.9	17986	88937.5	92953	92222.3	64759.6	36071.1	63276	57913.1	60962.6	64223.5	64780.8	33478.8	33394.4	92953	0.357987	0.357542	0.183995	0.113046	0.181918	0.193496	0.956801	1	0.992139	0.696691	0.388057	0.680731	0.623037	0.655843	0.690924	0.69692
AT5G39740.1	OLI7, RPL5B - ribosomal protein L5 B	0.000117854	2.17994	0.33532	0.730977	0.656097	0.109878	0.177348	0.132286	1236.99	16	2	Col-0 DD	mpk3 DD	645393	654400	1.35647e+06	1.19185e+06	761979	833251	2.37942e+06	2.70555e+06	1.96113e+06	1.77364e+06	1.47337e+06	1.57304e+06	2.05036e+06	1.45221e+06	1.67945e+06	1.79898e+06	2.30575e+06	1.36383e+06	2.70555e+06	0.238544	0.241874	0.501367	0.440521	0.281636	0.307979	0.879459	1	0.724856	0.655558	0.544573	0.581415	0.757838	0.536751	0.620745	0.664925
AT3G54900.1	CXIP1, ATGRXCP - CAX interacting protein 1	0.000124836	2.79981	0.269532	0.754639	0.742301	0.132295	0.211009	0.116171	49.44	1	1	Col-0 DD	mpk3 DD	39919.8	34055.3	24041.1	11851.3	9796.28	25615.7	62756.6	85167.1	48149.4	44785.9	76062	89834.4	65394.2	51833.2	65155.3	60942.6	80939.7	75839.8	89834.4	0.444371	0.37909	0.267615	0.131924	0.109048	0.285144	0.698581	0.948045	0.535979	0.498539	0.846691	1	0.727942	0.576986	0.725282	0.678388
AT5G45750.1;AT4G18800.1	AtRABA1c, RABA1c - RAB GTPase homolog A1C	0.000127221	3.67247	0.117539	0.431658	0.422062	0.0340141	0.108126	0.295289	94.02	2	1	Col-0 DD	mpk3 DD	2200.32	1485.16	2966.05	3769.47	2888.78	3110.33	12242.7	8188.07	9227.13	7383.85	13936.3	9324.4	7078.57	7756.09	3503.32	23283.2	9290.87	8049.74	23283.2	0.0945024	0.0637867	0.12739	0.161896	0.124071	0.133587	0.525814	0.351673	0.396299	0.317132	0.598554	0.400477	0.30402	0.333119	0.150465	1
AT1G65260.1	PTAC4, VIPP1 - plastid transcriptionally active 4	0.000128772	3.07221	0.203461	0.625074	0.512063	0.0563001	0.232259	0.154129	138.92	2	2	Col-0 DD	mpk3 DD	32592.7	26887.2	43671.6	38106	59025.7	38699.8	137698	104309	195765	123695	56411	116327	108197	63112.3	122974	60965.9	121501	124713	195765	0.166489	0.137344	0.223082	0.194652	0.301513	0.197685	0.703383	0.532829	1	0.631857	0.288157	0.594219	0.552688	0.322388	0.628174	0.311424
AT2G45740.1	PEX11D - peroxin 11D	0.000134446	43.6827	0.0156099	0.681884	0.605482	0.013686	0.173172	0.0885519	46.25	1	1	Col-0 DD	mpk3 DD	560.767	462.98	950.619	0	42.6632	1123.97	25013.5	20871.5	33536.3	21429.3	17878.7	18477.9	18774.6	23136.7	19345.3	16685.5	24622.4	19269.2	33536.3	0.0167212	0.0138053	0.028346	0	0.00127215	0.033515	0.745864	0.622354	1	0.638989	0.533114	0.550982	0.55983	0.6899	0.576847	0.497535
AT5G18230.1	transcription regulator NOT2/NOT3/NOT5 family protein	0.000138909	3.08394	0.24019	0.74073	0.326491	0.0805162	0.224028	0.131076	44.24	1	1	Col-0 DD	mpk3 DD	2407.59	2959.55	3114.97	4788.83	2348.51	2050.74	9631.17	10061.6	10681.4	12261.3	4529.4	7328.96	3266.6	3614.22	6766.67	5018.46	2806.84	2546.43	12261.3	0.196357	0.241374	0.25405	0.390565	0.191539	0.167253	0.785494	0.820597	0.871148	1	0.369406	0.597732	0.266416	0.294767	0.551873	0.409293
AT3G11700.1	FLA18 - FASCICLIN-like arabinogalactan protein 18 precursor	0.000166307	7.17648	0.083546	0.599566	0.408542	0.0545853	0.355045	0.111477	41.16	1	1	Col-0 DD	mpk3 DD	17493.7	10317	6413.21	8180.16	1202.54	6187.61	99334.9	95381.8	76667.7	40054.4	22272.2	23636.2	24960.1	45877.7	44002.7	55194.3	43292.2	30167.6	99334.9	0.176108	0.103861	0.0645615	0.0823493	0.0121059	0.0622904	1	0.960204	0.771811	0.403226	0.224213	0.237945	0.251272	0.461849	0.442973	0.555639
AT3G17750.1	Protein kinase superfamily protein	0.000170017	9.97756	0.0510326	0.509181	0.419284	0.0449689	0.354223	0.12895	109.66	1	1	Col-0 DD	mpk3 DD	1573.11	2252.41	4314.99	8206.05	2641.81	14223.5	5916.29	62781.5	108466	86007.4	23664	44537.7	55897.8	52020.1	61181.5	46509.1	26241.3	31019	108466	0.0145032	0.020766	0.0397819	0.0756554	0.0243561	0.131133	0.054545	0.578812	1	0.792942	0.21817	0.410614	0.515348	0.479598	0.564061	0.428789
AT2G25450.1	2-oxoglutarate (2OG) and Fe(II)-dependent oxygenase superfamily protein	0.000180406	5.61754	0.107138	0.601852	0.419399	0.0898221	0.328987	0.124607	69.5	1	1	Col-0 DD	mpk3 DD	2689.05	5631.22	900.712	1280.76	1413.87	1063.91	17291	3969.17	5480.85	10099.2	15881.5	20191.3	11364.1	10087.6	7988.54	9485.55	4123.58	7759.99	20191.3	0.133178	0.278893	0.0446089	0.0634314	0.0700239	0.0526915	0.85636	0.196578	0.271446	0.500177	0.78655	1	0.562819	0.499601	0.395643	0.469784
AT5G57110.1	ACA8, AT-ACA8 - autoinhibited Ca2+ -ATPase, isoform 8	0.000185629	3.72192	0.188096	0.700079	0.47769	0.0585495	0.303366	0.0962172	89.01	2	2	Col-0 DD	mpk3 DD	27066.5	26532.8	18126.3	17848.8	10369.8	23949.1	84325.4	109778	97150.4	98681.9	28102.1	43083.2	61096.5	53511.2	40201.5	63408.6	57589.2	38833	109778	0.246556	0.241694	0.165117	0.162589	0.0944612	0.218159	0.768142	1	0.884969	0.89892	0.255989	0.392456	0.556544	0.487448	0.366206	0.577606
AT1G52780.1	Protein of unknown function (DUF2921)	0.000201739	3.02078	0.232492	0.702308	0.423485	0.0641315	0.27987	0.107786	92.22	1	1	Col-0 DD	mpk3 DD	5237.39	6810.63	4541.27	3780.31	3330.99	6301.62	9314.52	8875.8	10857.9	20794.6	19279.7	21507.7	7886.48	12809.1	9230.31	9642.58	5742.47	9338.18	21507.7	0.243512	0.31666	0.211146	0.175765	0.154874	0.292994	0.433078	0.41268	0.504839	0.966842	0.896406	1	0.366682	0.595558	0.429163	0.448331
AT4G34870.1	ROC5, ATCYP1 - rotamase cyclophilin 5	0.000211298	5.27679	0.0957994	0.505513	0.3668	0.0635778	0.259716	0.132781	49.18	1	1	Col-0 DD	mpk3 DD	9727.55	2660.8	12936.4	13395.5	1694.36	5632.14	42464.4	30157.9	80109.6	26441.8	23559.9	40245.4	38296.7	16339.8	16523.5	40082.2	35402.8	29660.5	80109.6	0.121428	0.0332145	0.161484	0.167214	0.0211505	0.0703054	0.530078	0.376458	1	0.330071	0.294095	0.502379	0.478053	0.203968	0.206261	0.500341
AT1G03475.1	LIN2, HEMF1, ATCPO-I - Coproporphyrinogen III oxidase	0.000234951	36.1484	0.0169096	0.611256	0.610788	0.0139327	0.232463	0.178605	46.54	1	1	Col-0 DD	mpk3 DD	699.995	1189	143.34	0	565.833	483.444	12594.1	14672.2	23778.6	16757.8	13219.3	30373.3	22405.3	25208.4	15273.3	22240.7	14503.8	11678.5	30373.3	0.0230464	0.0391461	0.00471928	0	0.0186293	0.0159167	0.414642	0.483062	0.782878	0.551728	0.435228	1	0.737664	0.82995	0.502851	0.732246
AT5G65685.1;AT5G65685.2	UDP-Glycosyltransferase superfamily protein	0.000245426	2.28717	0.298777	0.683353	0.64209	0.0666778	0.21904	0.156896	122.04	2	2	Col-0 DD	mpk3 DD	41215.8	39012	25207	34957.6	23337.6	31276	53323.6	50659.9	61375.5	75614.4	108780	96258.3	77414.8	88632.2	69989.9	71783.5	37765.6	73494.4	108780	0.37889	0.358631	0.231724	0.321359	0.214539	0.287516	0.490196	0.465709	0.564216	0.695112	1	0.884888	0.711663	0.814783	0.643406	0.659895
AT1G29400.1	AML5, ML5 - MEI2-like protein 5	0.000247295	3.24739	0.18795	0.610346	0.336414	0.0460847	0.292745	0.0702123	59.88	1	1	Col-0 DD	mpk3 DD	19325.7	32992.8	20035.1	28534.4	18523.1	23059.2	126337	110337	89579.1	54903	43856	37644.7	47387.6	45993.9	54551.6	42006	29961.3	35109.2	126337	0.152969	0.261148	0.158584	0.225858	0.146616	0.182521	1	0.873349	0.709047	0.434575	0.347134	0.29797	0.375088	0.364056	0.431793	0.332491
AT5G58040.1	ATFIP1[V], FIPS5, ATFIPS5, FIP1[V] - homolog of yeast FIP1 [V]	0.00027825	100.304	0.0062505	0.626951	0.324335	0.00452629	0.288903	0.0457828	86.28	1	1	Col-0 DD	mpk3 DD	2242.29	1926.86	2590.23	4910.39	0	1584	353406	282541	275563	210798	95331.2	111768	126545	103338	112243	138910	113085	93609.2	353406	0.00634482	0.00545226	0.00732933	0.0138945	0	0.00448209	1	0.799481	0.779736	0.596477	0.26975	0.316261	0.358074	0.292406	0.317605	0.393061
AT1G67140.1	SWEETIE - HEAT repeat-containing protein	0.000291131	2.79025	0.246591	0.688049	0.620556	0.0847084	0.227781	0.209697	269.78	4	4	Col-0 DD	mpk3 DD	86258.3	100016	52209.5	40704.2	104458	68739.3	170503	234419	305759	267951	130164	153469	207290	178698	262157	253488	136294	100518	305759	0.282112	0.327107	0.170754	0.133125	0.341633	0.224815	0.557637	0.766677	1	0.876344	0.425708	0.501928	0.677951	0.58444	0.857397	0.829042
AT5G08550.1	ILP1 - GC-rich sequence DNA-binding factor-like protein	0.00030312	5.04534	0.145543	0.734311	0.503906	0.100733	0.260198	0.233762	53.18	1	1	Col-0 DD	mpk3 DD	13894	11179	2639.46	4799.38	1582.96	12348.5	38926	51669.3	53184	43214.9	31000.4	16327.1	19689.3	24974.6	26812.3	51257.8	18855	19209.4	53184	0.261243	0.210195	0.0496287	0.0902409	0.0297637	0.232184	0.731912	0.971518	1	0.812553	0.582889	0.306992	0.370211	0.469588	0.504142	0.963782
AT4G26630.1	DEK domain-containing chromatin associated protein	0.000312818	39.0873	0.0211346	0.826096	0.568781	0.0218292	0.221002	0.194178	57.79	1	1	Col-0 DD	mpk3 DD	499.87	697.987	200.946	0	221.392	0	11464.6	12494	12776.8	12613.2	6402.46	7577.96	6528.62	6617.22	9383.1	10906.4	3953.93	6213.87	12776.8	0.0391233	0.0546294	0.0157274	0	0.0173277	0	0.8973	0.977871	1	0.9872	0.501102	0.593104	0.510975	0.51791	0.734387	0.853612
AT1G15230.1	unknown protein	0.000326451	21.7015	0.0267414	0.580328	0.36274	0.0390044	0.305032	0.182608	52.12	1	1	Col-0 DD	mpk3 DD	580.147	78.4552	0	0	329.82	0	5483.99	3737.31	6160.38	2143.99	2122.06	1802.5	4451.27	1727.54	1317.61	1722.62	2178.88	2009.79	6160.38	0.0941739	0.0127354	0	0	0.0535389	0	0.890204	0.606669	1	0.348029	0.344469	0.292596	0.722564	0.280427	0.213885	0.279629
AT1G59910.1	Actin-binding FH2 (formin homology 2) family protein	0.000330145	34.5791	0.019361	0.669487	0.395506	0.0154634	0.262815	0.164774	66.93	1	1	Col-0 DD	mpk3 DD	155.292	194.69	0	0	209.439	148.667	4989.38	4901.3	6095.49	3876.71	1615.13	3007.09	4155.1	2670.84	2578.51	2025.19	1801.44	1233.72	6095.49	0.0254765	0.03194	0	0	0.0343597	0.0243897	0.818536	0.804087	1	0.635996	0.264971	0.49333	0.681667	0.438167	0.42302	0.332245
AT1G42440.1	unknown protein	0.000335586	4.22772	0.130548	0.55192	0.452476	0.0625781	0.275908	0.206439	81.27	1	1	Col-0 DD	mpk3 DD	15016.2	6371.05	7012.57	6864.06	3689.56	9684.61	30764	38893.1	62094.8	40308.6	14363.3	19204.4	23291.1	19369.6	31509.9	47876.2	34944.8	11586.8	62094.8	0.241827	0.102602	0.112933	0.110542	0.0594182	0.155965	0.495436	0.62635	1	0.649147	0.231312	0.309275	0.375089	0.311935	0.507448	0.771018
AT5G48220.1;AT5G48220.3	Aldolase-type TIM barrel family protein	0.000347826	3.91002	0.1409	0.550923	0.42879	0.04886	0.255654	0.229421	48.53	1	1	Col-0 DD	mpk3 DD	1689.56	1722.39	2006.68	3290.05	3586.24	2052.75	11813.7	16971.4	7577.01	7422.6	7325.35	4989.59	3502.66	12069.3	9114.16	10980.2	3975.27	4021.51	16971.4	0.0995529	0.101487	0.118238	0.193858	0.21131	0.120953	0.696092	1	0.446457	0.437358	0.431628	0.293999	0.206385	0.711153	0.53703	0.646984
AT4G00830.1;AT4G00830.3;AT4G00830.4	RNA-binding (RRM/RBD/RNP motifs) family protein	0.000350844	4.92545	0.129104	0.635893	0.461601	0.0517974	0.296682	0.18332	69.16	1	1	Col-0 DD	mpk3 DD	6010.54	9407.81	3403.28	4382.19	8963.41	4913.78	47869.9	39519.3	34247.9	23082.5	6917.35	31003.8	31457.8	17960.5	28899.4	29153.8	11523.4	13586	47869.9	0.12556	0.196529	0.0710945	0.0915439	0.187245	0.102649	1	0.825558	0.715437	0.482192	0.144503	0.647668	0.657152	0.375193	0.603708	0.609022
AT3G26618.1;AT1G12920.1	ERF1-3 - eukaryotic release factor 1-3	0.000353037	2.60741	0.236081	0.615561	0.490528	0.0947739	0.260302	0.0884759	78.38	1	1	Col-0 DD	mpk3 DD	18932.3	18595.8	31226.7	24776	48398.8	24459.1	104099	117466	55139.2	42940.4	55532.4	58667.3	41970.8	49128.3	62974.6	61649	70883.2	59115.9	117466	0.161173	0.158308	0.265837	0.210921	0.412025	0.208223	0.886209	1	0.469406	0.365557	0.472754	0.499441	0.357302	0.418235	0.53611	0.524825
AT1G76010.1	Alba DNA/RNA-binding protein	0.000366304	2.50607	0.310195	0.777371	0.547889	0.112021	0.214015	0.152584	150.29	2	2	Col-0 DD	mpk3 DD	48952.3	73301.6	42099.9	38832.9	28421.8	33278.6	93772.7	125935	141102	142323	67055.3	93638.6	110871	84271.5	85953.4	75225.7	65227.7	46313	142323	0.343953	0.515038	0.295806	0.272851	0.199699	0.233825	0.658874	0.884852	0.99142	1	0.47115	0.657931	0.77901	0.592115	0.603932	0.528557
AT5G58870.1	ftsh9 - FTSH protease 9	0.000374958	2.72098	0.219351	0.596851	0.588569	0.170318	0.225499	0.124941	53.82	1	1	Col-0 DD	mpk3 DD	7291.98	3820.86	1612.51	1489.25	1774.18	1751.42	13479.3	7717.8	5996.88	5168.15	9380.63	6528	9679.39	7123.49	7974.28	6880.12	5808.2	10135.5	13479.3	0.540976	0.283461	0.119629	0.110485	0.131623	0.129934	1	0.572567	0.444896	0.383414	0.695929	0.484298	0.718093	0.528477	0.591595	0.510422
AT2G19860.1;AT2G19860.2	ATHXK2, HXK2 - hexokinase 2	0.000380797	2.37316	0.301086	0.714525	0.601094	0.137165	0.163086	0.134742	261.13	5	2	Col-0 DD	mpk3 DD	11814.4	18824.3	4643.61	9135.75	7831.64	10735.9	24682.8	18140	22109.6	22740.3	26936.5	34865.8	17175.8	27759.2	19999.8	22221.8	14726.3	23863.1	34865.8	0.338854	0.539906	0.133185	0.262026	0.224622	0.307921	0.707938	0.520279	0.634134	0.652224	0.772577	1	0.492625	0.796173	0.573622	0.637351
AT3G63540.1	Mog1/PsbP/DUF1795-like photosystem II reaction center PsbP family protein	0.000381154	2.25448	0.320982	0.723646	0.722392	0.157653	0.16855	0.131795	58.49	1	1	Col-0 DD	mpk3 DD	28600	26555.6	12421.9	15338.1	7102.58	13525.9	41104.7	29811.1	31793.9	33415.6	53764.2	43548.1	43036.8	40012.6	31409.2	35204	33099.5	50271	53764.2	0.531953	0.493927	0.231044	0.285285	0.132106	0.251577	0.764537	0.554479	0.591357	0.621522	1	0.809983	0.800472	0.744223	0.584203	0.654785
AT5G58590.1	RANBP1 - RAN binding protein 1	0.000387059	3.3375	0.207537	0.692657	0.603487	0.0576738	0.266	0.238801	79.28	1	1	Col-0 DD	mpk3 DD	27849.6	25140.6	18045.1	20952.2	12468	16991.9	82218.9	89892.1	65594.8	89304.3	22399.4	55921.4	43046.7	97530.5	72065.8	56854.9	31627.5	52024.7	97530.5	0.285547	0.257771	0.18502	0.214827	0.127837	0.174221	0.843007	0.921682	0.672557	0.915655	0.229666	0.573373	0.441366	1	0.738905	0.582945
AT2G46280.1	TRIP-1, TIF3I1 - TGF-beta receptor interacting protein 1	0.00039004	2.16576	0.345221	0.747667	0.747423	0.102464	0.189653	0.204527	46.43	1	1	Col-0 DD	mpk3 DD	9600.82	8310.47	12011.6	7047.09	13472.3	15633.3	27110.6	30541.3	25312.1	26932.2	14263.1	18944.9	14302.2	22855.3	28954.8	26149.1	18896	31900.2	31900.2	0.300964	0.260515	0.376538	0.220911	0.422328	0.490069	0.849858	0.957401	0.793478	0.844266	0.447117	0.593879	0.448341	0.716463	0.907668	0.819715
AT1G80500.1	SNARE-like superfamily protein	0.000411367	6.15613	0.129803	0.799083	0.779929	0.123271	0.141783	0.118778	63.93	1	1	Col-0 DD	mpk3 DD	18205.6	10821.6	2933.69	1419.07	222.676	10869.2	41789.8	34002.9	50918.1	42032.3	57101.8	47929.5	44595.6	50025	49935.5	48171.6	42297.1	32187.3	57101.8	0.318827	0.189515	0.0513764	0.0248517	0.00389964	0.190347	0.731847	0.59548	0.891708	0.736094	1	0.83937	0.780985	0.876067	0.8745	0.843609
AT2G03820.1	nonsense-mediated mRNA decay NMD3 family protein	0.000431142	3.85458	0.141665	0.546058	0.250172	0.0959197	0.258759	0.0520067	102.44	2	2	Col-0 DD	mpk3 DD	12440.8	8858.44	38177.3	34277.5	16318.2	7607.06	138448	90459.1	77438.2	57591.3	41259.1	48408.8	25626.8	44162	41420.8	36132.3	30641.7	29831.8	138448	0.0898591	0.0639838	0.275751	0.247584	0.117865	0.0549452	1	0.653378	0.55933	0.415977	0.298011	0.349653	0.1851	0.318978	0.299179	0.260981
AT5G60980.1	Nuclear transport factor 2 (NTF2) family protein with RNA binding (RRM-RBD-RNP motifs) domain	0.000433039	2.45703	0.335914	0.82535	0.584281	0.144761	0.20033	0.104645	164.88	3	3	Col-0 DD	mpk3 DD	123488	98370.3	201688	197381	332650	270304	599434	607240	604825	476231	330662	388719	439043	415520	273602	340646	356268	303710	607240	0.203359	0.161996	0.332139	0.325046	0.547807	0.445135	0.987146	1	0.996024	0.784256	0.544533	0.640141	0.723015	0.684277	0.450567	0.560975
AT1G61010.1	CPSF73-I - cleavage and polyadenylation specificity factor 73-I	0.000439592	3.63429	0.199543	0.725198	0.621362	0.131191	0.21613	0.125647	42.82	1	1	Col-0 DD	mpk3 DD	6310.14	9861.05	1142.97	1867.65	5049.42	9590.3	14862.8	12807.6	23488	18341.2	25168.7	28249.1	19201.2	16219.5	21454.7	19708.2	17394.4	11339.8	28249.1	0.223375	0.349074	0.0404603	0.0661136	0.178746	0.33949	0.526133	0.453379	0.831459	0.649264	0.890955	1	0.67971	0.574159	0.75948	0.697655
AT3G16640.1	TCTP - translationally controlled tumor protein	0.000445705	3.20121	0.218383	0.699092	0.594153	0.101716	0.282234	0.148673	88.46	1	1	Col-0 DD	mpk3 DD	29262	32616.2	18312.4	16049.1	9107.19	13425.2	39904	24249.9	79079	71081	75256.1	90645	57253.6	49510.7	37776.4	69453.1	40884.9	68263.4	90645	0.32282	0.359824	0.202024	0.177054	0.100471	0.148108	0.440222	0.267526	0.872403	0.784169	0.830229	1	0.631625	0.546205	0.416751	0.76621
AT1G11890.1	SEC22, ATSEC22 - Synaptobrevin family protein	0.000449545	4.08144	0.16489	0.67299	0.454455	0.127639	0.263546	0.156023	55.43	1	1	Col-0 DD	mpk3 DD	2148.9	880.593	2473.13	1289.5	7213.29	4231.11	5740.66	7416.42	14544.6	15071.9	13224.7	18433	6340.99	13492	8463.16	8056.96	5098.35	8810.33	18433	0.116579	0.0477727	0.134169	0.0699561	0.391325	0.22954	0.311434	0.402345	0.789053	0.81766	0.717446	1	0.344002	0.73195	0.459131	0.437094
AT5G20990.1	B73, SIR4, CNX, CHL6, CNX1 - molybdopterin biosynthesis CNX1 protein / molybdenum cofactor biosynthesis enzyme CNX1 (CNX1)	0.0005268	78.8289	0.00442262	0.348631	0.318839	0.0108332	0.288199	0.385274	58.11	1	1	Col-0 DD	mpk3 DD	0	0	0	0	0	181.077	1909.92	289.36	454.291	5533.24	3371.1	2716.22	3641.21	1544.79	843.904	200.553	0	6823.9	6823.9	0	0	0	0	0	0.0265357	0.279886	0.0424039	0.0665735	0.810862	0.494014	0.398045	0.533596	0.226379	0.123669	0.0293898
AT3G55000.1	TON1A, TON1 - tonneau family protein	0.000536606	2.90684	0.208494	0.606058	0.355558	0.125465	0.204342	0.0854255	85.56	1	1	Col-0 DD	mpk3 DD	13366.1	15623.7	5801.44	5889.7	4522.57	4173.21	39471	24682.3	22507.2	16848.6	19631.9	20389.3	17912.6	13771.9	12135.9	16765.1	8586.66	15033.4	39471	0.338631	0.395827	0.14698	0.149216	0.11458	0.105729	1	0.625327	0.570222	0.426861	0.497376	0.516565	0.453816	0.348911	0.307463	0.424745
AT5G57490.1	VDAC4, ATVDAC4 - voltage dependent anion channel 4	0.000554727	62.6509	0.00786854	0.492971	0.36886	0.00671775	0.375273	0.239694	42.37	1	1	Col-0 DD	mpk3 DD	0	379.219	240.301	0	221.478	413.674	14009.9	21221.8	26575.7	2639.13	12868.8	1291.11	18202.8	1432.83	11454	3041.88	13026.1	11658.7	26575.7	0	0.0142694	0.00904214	0	0.00833386	0.0155658	0.527169	0.798539	1	0.0993061	0.48423	0.0485824	0.684941	0.053915	0.430994	0.114461
AT2G24765.1	ARF3, ARL1, ATARL1 - ADP-ribosylation factor 3	0.000577952	3.19183	0.197122	0.629181	0.58545	0.103283	0.23539	0.0800692	56.68	1	1	Col-0 DD	mpk3 DD	9080.71	14154.7	5311.25	1576.23	9271.52	9633.22	15637.8	16170.8	25398.7	26088.4	41452.8	31739.5	26641.8	23085.9	23440.4	20511.2	29673.1	22259	41452.8	0.219061	0.341464	0.128128	0.0380246	0.223664	0.23239	0.377244	0.3901	0.612713	0.629351	1	0.765678	0.642701	0.55692	0.565472	0.494807
AT3G51550.1	FER - Malectin/receptor-like protein kinase family protein	0.000585808	25.5707	0.0246094	0.629281	0.548227	0.0284266	0.312145	0.203345	70.03	1	1	Col-0 DD	mpk3 DD	0	1268.98	1207.03	0	708.145	0	3897.71	7163.08	21564.6	16061.6	14609.2	18124.9	13496.5	13985.3	16530.5	13480.3	9138.07	4302.96	21564.6	0	0.0588455	0.0559728	0	0.0328384	0	0.180746	0.332169	1	0.744816	0.677462	0.840495	0.625865	0.648534	0.766557	0.625112
AT5G54960.1;AT4G33070.1	PDC2 - pyruvate decarboxylase-2	0.000594267	2.1492	0.371646	0.798741	0.699195	0.141401	0.232589	0.121696	54.88	1	1	Col-0 DD	mpk3 DD	68457.8	59415.6	87457.4	87600	157919	86642.9	245526	217865	242039	222750	113247	135241	221866	145513	164096	140896	170072	187580	245526	0.278822	0.241993	0.356205	0.356786	0.643186	0.352888	1	0.88734	0.985802	0.907238	0.461241	0.550823	0.903636	0.592658	0.668344	0.573855
AT1G65980.1;AT1G65980.2	TPX1 - thioredoxin-dependent peroxidase 1	0.000627473	2.14794	0.258106	0.554396	0.531888	0.082678	0.232421	0.0871094	118.97	2	1	Col-0 DD	mpk3 DD	15309	20725	28300.7	23482.7	11334.5	16185.4	25291	38788.6	36289.1	30849.2	42042.8	74476.7	36082.1	45719.7	32963.6	43046.7	47161.4	32706.1	74476.7	0.205554	0.278276	0.379994	0.315302	0.152189	0.217322	0.339583	0.520815	0.487254	0.414213	0.56451	1	0.484475	0.613879	0.442603	0.577988
AT2G45820.1	Remorin family protein	0.000631109	2.64109	0.236614	0.62492	0.537979	0.0266175	0.296061	0.130384	174.56	3	3	Col-0 DD	mpk3 DD	79964.9	59943.2	80267.5	71994.5	83329	75620.8	153653	275638	317760	246035	105489	92873.3	202195	238430	138161	148743	132833	165327	317760	0.251652	0.188643	0.252604	0.226569	0.262239	0.237981	0.483551	0.86744	1	0.774278	0.331977	0.292275	0.636314	0.750346	0.434798	0.468097
AT2G38410.1	ENTH/VHS/GAT family protein	0.00063503	2.01049	0.363983	0.731786	0.511396	0.0767222	0.217945	0.0750404	304.57	4	4	Col-0 DD	mpk3 DD	243925	272645	307374	300563	176983	202716	688771	662611	516039	471758	346375	338643	394532	358777	385309	398422	281355	295016	688771	0.354145	0.395843	0.446264	0.436376	0.256955	0.294315	1	0.962019	0.749217	0.684927	0.502888	0.491662	0.572806	0.520894	0.559415	0.578453
AT4G36810.1	GGPS1 - geranylgeranyl pyrophosphate synthase 1	0.000668439	2.00094	0.420697	0.841788	0.597597	0.147523	0.161718	0.0924506	49.34	1	1	Col-0 DD	mpk3 DD	57022.2	44355.3	27823.6	39112.2	31390.2	20973.1	87425.2	79003.9	57285.4	54195.3	82558.6	81092.6	63679.5	52634.8	42327.1	57864.2	52810.8	44153.4	87425.2	0.65224	0.507352	0.318257	0.44738	0.359053	0.239898	1	0.903674	0.65525	0.619905	0.944334	0.927566	0.728389	0.602055	0.484152	0.661872
AT3G22845.1	emp24/gp25L/p24 family/GOLD family protein	0.000682248	2.64747	0.277228	0.733952	0.626576	0.120956	0.248175	0.209586	48.37	1	1	Col-0 DD	mpk3 DD	18039.6	16191	20251.6	12256.4	39202.1	24102.5	30425.7	64348.9	78180.6	74832.2	38169.6	58327.9	41904.6	69571.3	68465.1	29994.1	45898.1	38083.1	78180.6	0.230742	0.207097	0.259036	0.156771	0.50143	0.308293	0.389172	0.82308	1	0.95717	0.488223	0.746066	0.535997	0.889879	0.875731	0.383652
AT3G60750.1;AT2G45290.1	Transketolase	0.000693079	3.09929	0.26054	0.807491	0.774599	0.11376	0.207314	0.135826	883.33	13	1	Col-0 DD	mpk3 DD	53387.2	57231	70072	64681.6	8064.29	50048.3	194138	144438	192562	91712.6	136190	181546	151386	128257	179329	174003	158049	111249	194138	0.274997	0.294796	0.36094	0.333174	0.041539	0.257798	1	0.744	0.991885	0.47241	0.701514	0.935138	0.779787	0.660648	0.923721	0.896288
AT4G03560.1	ATTPC1, TPC1, ATCCH1, FOU2 - two-pore channel 1	0.000733332	3.01358	0.159853	0.481729	0.361811	0.0682987	0.270026	0.0594804	100.21	2	2	Col-0 DD	mpk3 DD	18331	18316.4	7521.1	5350.16	16536.7	12798.1	25464	27343	26566.4	30170.1	45873.3	82214.7	30228.4	30487.2	29771.9	21221.1	30250.9	36517.7	82214.7	0.222965	0.222788	0.0914813	0.0650755	0.201141	0.155666	0.309726	0.33258	0.323134	0.366967	0.557969	1	0.367676	0.370825	0.362124	0.258118
AT2G27680.1	NAD(P)-linked oxidoreductase superfamily protein	0.000739614	2.20452	0.35806	0.789348	0.632428	0.112754	0.233568	0.0655633	94.03	1	1	Col-0 DD	mpk3 DD	15892.4	15279.8	18636.2	9477.66	25168.6	22685.8	49870.9	20021.8	38867.4	32171.2	49247.4	46014.4	25750	33655.9	34527.9	30326.4	31214.3	33764.1	49870.9	0.318671	0.306388	0.37369	0.190044	0.504675	0.45489	1	0.401472	0.77936	0.64509	0.987497	0.92267	0.516333	0.67486	0.692346	0.608098
AT4G36690.1;AT4G36690.3	ATU2AF65A - U2 snRNP auxilliary factor, large subunit, splicing factor	0.00074818	2.55784	0.219679	0.561903	0.485272	0.067065	0.279495	0.0759301	112.82	1	1	Col-0 DD	mpk3 DD	21380.8	23723.6	26813.7	47300.3	31338.4	30667.1	137492	99044.8	90721	51256.1	44669.7	40358.8	69548.5	71308.1	56090.5	77216.9	74618.1	51543.1	137492	0.155506	0.172546	0.195021	0.344023	0.22793	0.223047	1	0.720369	0.659828	0.372794	0.32489	0.293536	0.505837	0.518636	0.407955	0.561612
AT5G47090.1	unknown protein	0.000748445	5.5199	0.122966	0.67876	0.350393	0.0371252	0.198469	0.195334	52.9	1	1	Col-0 DD	mpk3 DD	5482.07	5557.96	9589.41	4905.73	4680.92	5729.32	48720	33666.6	39006.6	22176.3	28924.8	25920.8	13164.7	28324.2	26141.8	15640.3	2017.39	17138.5	48720	0.112522	0.11408	0.196827	0.100692	0.096078	0.117597	1	0.691022	0.80063	0.455179	0.593695	0.532037	0.270211	0.581367	0.536573	0.321025
AT3G54640.1	TSA1, TRP3 - tryptophan synthase alpha chain	0.000758804	3.22105	0.197037	0.634665	0.592924	0.132572	0.225871	0.216181	69.86	1	1	Col-0 DD	mpk3 DD	4426.86	2623.56	4368	1410.25	814.792	998.182	8187.69	8538.91	5971.64	8025.08	4053.32	12384.9	10548.1	9780.5	8699.43	4668.45	4378.1	5985.15	12384.9	0.357441	0.211836	0.352688	0.113868	0.0657893	0.0805969	0.661104	0.689462	0.482172	0.647974	0.32728	1	0.851692	0.789713	0.702423	0.376948
AT4G03120.1	C2H2 and C2HC zinc fingers superfamily protein	0.000765068	24.23	0.0139788	0.338706	0.229447	0.02232	0.368141	0.230846	106.24	1	1	Col-0 DD	mpk3 DD	32.9687	1198.28	0	0	0	2000.39	1498.11	3173.49	38530.2	14432.3	17720.5	2947.9	13062.7	2910.31	5201.89	24992.2	5684.7	1192.25	38530.2	0.000855659	0.0310998	0	0	0	0.0519174	0.0388814	0.0823635	1	0.37457	0.459912	0.0765088	0.339024	0.0755331	0.135008	0.648637
AT3G17840.1	RLK902 - receptor-like kinase 902	0.000773751	2.20505	0.374458	0.8257	0.550152	0.192175	0.167817	0.0656868	65.86	1	1	Col-0 DD	mpk3 DD	13622.8	9883.43	6051.61	5132.92	4619.95	4246.64	19386.8	15430.3	10346.8	15028.4	18559.8	17294.2	11288	11096.4	10829.6	12295.9	9873.9	8610.42	19386.8	0.702685	0.509801	0.312151	0.264763	0.238304	0.219048	1	0.795914	0.533704	0.775185	0.957338	0.892057	0.582253	0.572367	0.558606	0.634241
AT3G20050.1	ATTCP-1, TCP-1 - T-complex protein 1 alpha subunit	0.000809002	2.02677	0.34412	0.697452	0.603241	0.119539	0.200827	0.0956048	88.69	1	1	Col-0 DD	mpk3 DD	230525	316519	124616	150152	167581	244514	305903	301632	406509	366767	522421	597616	336193	394191	332896	422137	271379	406243	597616	0.385741	0.529637	0.208522	0.251251	0.280416	0.40915	0.511873	0.504726	0.680218	0.613717	0.874176	1	0.562558	0.659606	0.55704	0.706368
AT1G47200.1;AT5G43070.1	WPP2 - WPP domain protein 2	0.000847957	2.17146	0.295724	0.642154	0.539182	0.0349027	0.266497	0.0777695	284.37	3	3	Col-0 DD	mpk3 DD	97491.3	106875	132848	108108	110484	98109.6	322163	368539	270103	182820	130837	145490	198104	217429	223884	225013	166058	161768	368539	0.264535	0.289996	0.360472	0.293343	0.299788	0.266213	0.874164	1	0.732903	0.496067	0.355016	0.394775	0.53754	0.589978	0.607492	0.610556
AT5G18570.1	EMB269, ATOBGC, CPSAR1 - GTP1/OBG family protein	0.000854553	2.03598	0.337702	0.687554	0.521131	0.0636598	0.220029	0.104689	157	3	3	Col-0 DD	mpk3 DD	63764	63117.3	96597.5	83705.2	80575.5	62378.9	222158	183125	177178	124058	94432.1	115523	111561	140802	145418	111031	85364.7	100463	222158	0.287021	0.284111	0.434815	0.376783	0.362695	0.280786	1	0.8243	0.797532	0.558425	0.425068	0.520002	0.502168	0.633793	0.65457	0.499785
AT1G79050.1	recA DNA recombination family protein	0.00103681	4.28247	0.114126	0.488742	0.423026	0.0277433	0.190003	0.32978	42.38	1	1	Col-0 DD	mpk3 DD	17570.3	17654.1	22143.9	21857	32538.8	23328.1	51328.1	142845	125682	53834.4	109319	95520.5	77760.7	117154	197285	22514.9	37803.7	48222.3	197285	0.0890605	0.0894853	0.112243	0.110789	0.164933	0.118246	0.260172	0.724052	0.637059	0.272876	0.554115	0.484175	0.394154	0.593832	1	0.114124
AT3G28715.2;AT3G28710.1;AT3G28715.1	ATPase, V0/A0 complex, subunit C/D	0.00111746	2.04818	0.360175	0.737705	0.685372	0.16328	0.163929	0.069891	69.89	1	1	Col-0 DD	mpk3 DD	31671.1	38325.8	17991.6	9164.65	26178.9	17473.2	36072.8	40618.2	48844.5	42638.8	55064.7	65155.9	43711.3	47186.4	52163.1	44247.2	39273.8	41354.5	65155.9	0.486082	0.588216	0.276132	0.140657	0.401788	0.268176	0.553638	0.6234	0.749655	0.654411	0.845123	1	0.670873	0.724207	0.800588	0.679098
AT5G39590.1	TLD-domain containing nucleolar protein	0.00112525	2.74634	0.26654	0.73201	0.342712	0.134439	0.231344	0.116367	48.25	1	1	Col-0 DD	mpk3 DD	4287.02	4890.97	9422.99	8774.43	17092.8	10638.9	34458.3	30642.5	29367.2	25608.2	16590.1	14676.4	18071	10404	10654.6	15236.8	8842.46	7646.84	34458.3	0.124412	0.141939	0.273461	0.254639	0.496045	0.308747	1	0.889264	0.852254	0.743167	0.481456	0.425918	0.524431	0.301929	0.309203	0.442181
AT5G03415.2	DPB - Transcription factor DP	0.00112784	2.7022	0.229839	0.62107	0.543031	0.0862817	0.224257	0.173678	87.38	1	1	Col-0 DD	mpk3 DD	6696.4	5394.47	1682.48	5513.53	3683.65	5110.98	12387.2	13534.3	20363.2	13529	7515.8	8552.2	10128.6	9326.86	15239.4	14439.8	11583.9	5628.35	20363.2	0.328849	0.264913	0.0826236	0.27076	0.180898	0.250991	0.608313	0.664648	1	0.664387	0.369088	0.419983	0.4974	0.458026	0.748383	0.709112
AT2G01720.1	Ribophorin I	0.00114405	2.89642	0.230868	0.668692	0.556013	0.107326	0.317522	0.114125	76.62	1	1	Col-0 DD	mpk3 DD	61770.7	62971.6	24071.4	22606.6	27421.2	40266.6	59844.3	51828.8	92001.1	143660	172608	172615	100067	84386.8	92821.4	110535	66096.6	121950	172615	0.357852	0.364809	0.139451	0.130966	0.158857	0.233274	0.346692	0.300257	0.532984	0.832257	0.99996	1	0.579712	0.488873	0.537736	0.640357
AT4G18440.1;AT1G36280.1;AT1G36280.2	L-Aspartase-like family protein	0.00119692	2.31176	0.35789	0.827357	0.75374	0.117454	0.279168	0.059366	44.24	1	1	Col-0 DD	mpk3 DD	25626	20299.1	36182.5	28922.3	46728.7	22629.9	64534.2	23937	83299.3	84005.5	81373.3	79865.8	62664.1	68130.7	69665.8	60079	56251.2	63119.1	84005.5	0.305051	0.24164	0.430716	0.344291	0.556257	0.269386	0.768214	0.284945	0.991593	1	0.968666	0.950721	0.745952	0.811026	0.8293	0.715179
AT5G44650.1	CEST, AtCEST - Encodes a chloroplast protein that induces tolerance to multiple environmental stresses and reduces photooxidative damage.	0.00121454	27.0668	0.0167158	0.452445	0.100796	0.00642352	0.416058	0.0898293	40.53	1	1	Col-0 DD	mpk3 DD	390.349	356.345	394.236	202.176	129.238	430.816	15500.1	18975.6	11939.3	928.569	1223.47	2945.45	875.045	3970.54	667.859	235.835	4097.73	1629.04	18975.6	0.0205711	0.0187791	0.0207759	0.0106545	0.00681075	0.0227037	0.816841	1	0.629193	0.0489348	0.0644759	0.155223	0.0461141	0.209244	0.0351956	0.0124283
AT4G18100.1	Ribosomal protein L32e	0.00138964	2.15539	0.271498	0.585184	0.57138	0.116181	0.165439	0.220514	66.74	1	1	Col-0 DD	mpk3 DD	8833.86	5867.63	11288.1	8295.44	18929	9857.85	20445.9	30559.5	25664.3	27967.2	14538.4	16769.5	22747.6	17872.2	38718.5	20783.1	17081.7	15534.9	38718.5	0.228156	0.151546	0.291544	0.21425	0.488887	0.254603	0.528064	0.789274	0.662842	0.72232	0.37549	0.433112	0.587512	0.461594	1	0.536773
AT2G45960.2;AT2G45960.3;AT3G61430.1	PIP1B, TMP-A, ATHH2, PIP1;2 - plasma membrane intrinsic protein 1B	0.00141892	4.78745	0.134451	0.643676	0.435896	0.0938022	0.347911	0.127141	133.58	2	2	Col-0 DD	mpk3 DD	17796.1	13811.5	5438.18	3637.77	3496.26	6787.94	23380.1	7332.81	63180.1	54068.1	58298.3	37745.7	40494.3	33830.8	24171	23987.9	18609.4	24146.5	63180.1	0.281672	0.218605	0.0860743	0.0575778	0.055338	0.107438	0.370054	0.116062	1	0.855777	0.922732	0.59743	0.640935	0.535466	0.382573	0.379674
AT1G29470.1	S-adenosyl-L-methionine-dependent methyltransferases superfamily protein	0.00144344	5.15769	0.115746	0.596983	0.508102	0.0741851	0.271484	0.279519	101.98	2	2	Col-0 DD	mpk3 DD	4089.39	2321.42	368.555	1022.59	3326.06	4516.9	7813.94	3718.49	16939.5	18377.3	16907	16935.5	13508.9	22527.6	8677.91	11081.6	3862.07	9019.87	22527.6	0.181528	0.103048	0.0163602	0.0453927	0.147644	0.200505	0.346861	0.165064	0.751942	0.815767	0.750499	0.751766	0.59966	1	0.385212	0.49191
AT3G04870.1	ZDS, PDE181, SPC1 - zeta-carotene desaturase	0.00144545	2.19585	0.357606	0.785249	0.434211	0.131813	0.21183	0.12556	119.43	2	2	Col-0 DD	mpk3 DD	26345.6	19375.9	16739.2	16081.4	10416.3	9994.56	33851.6	34342.5	46118.2	19672.9	37332.1	45968.6	31160.7	18566.1	21281.9	16129.8	16504.9	16506.6	46118.2	0.571261	0.420135	0.362962	0.348699	0.225861	0.216716	0.734017	0.744662	1	0.426575	0.809486	0.996754	0.67567	0.402577	0.461464	0.349749
AT3G04340.1	emb2458 - FtsH extracellular protease family	0.00145103	61.0272	0.00811832	0.495438	0.455822	0.0184673	0.380508	0.311106	40.52	1	1	Col-0 DD	mpk3 DD	240.48	12.6825	0	0	2.7851	0	700.61	0	4548.25	3956.54	4481.33	1933.02	2095.38	2851.53	5254.53	2075.49	288.755	1805.1	5254.53	0.0457662	0.00241364	0	0	0.000530038	0	0.133335	0	0.865587	0.752978	0.852852	0.367877	0.398776	0.542682	1	0.394992
AT1G64850.1	Calcium-binding EF hand family protein	0.00161451	3.02879	0.251883	0.762901	0.627605	0.0983138	0.224169	0.280703	47.07	1	1	Col-0 DD	mpk3 DD	9990.43	7020.63	5368.47	5615.7	2864.8	5354.52	23962.6	9223.66	22821.2	20082	17721.8	15875.1	22904.8	14505.4	11478.7	14831.3	21771.4	4742.42	23962.6	0.416918	0.292983	0.224036	0.234353	0.119553	0.223454	1	0.38492	0.952369	0.838057	0.739564	0.662497	0.955857	0.605337	0.479028	0.618938
AT5G61210.1	SNAP33, ATSNAP33, SNP33, ATSNAP33B - soluble N-ethylmaleimide-sensitive factor adaptor protein 33	0.00161877	8.91293	0.0613141	0.546488	0.231727	0.0611583	0.341859	0.0770116	103.55	1	1	Col-0 DD	mpk3 DD	120.853	4315.63	13632.7	6810.49	1799.96	2562.57	65652.7	79487.6	54776.3	29828.5	18435.3	12453.8	26736.1	10990.6	18205.7	21328.9	21530.6	11724.8	79487.6	0.00152041	0.0542931	0.171508	0.08568	0.0226445	0.0322387	0.825949	1	0.689117	0.37526	0.231927	0.156675	0.336355	0.138268	0.229038	0.26833
AT2G33150.1	PKT3, PED1, KAT2 - peroxisomal 3-ketoacyl-CoA thiolase 3	0.00182644	2.5378	0.209262	0.531064	0.45942	0.103124	0.257866	0.0925077	159.2	2	1	Col-0 DD	mpk3 DD	17432.1	16944	27783.6	35338	59607	34238.5	36203	81482.9	70416	86005.6	59087.5	152395	51725	69598.7	88458.3	71268.1	82101.5	56929.6	152395	0.114387	0.111184	0.182312	0.231884	0.391133	0.224669	0.23756	0.53468	0.462061	0.564358	0.387725	1	0.339413	0.456698	0.580452	0.467652
AT5G08650.1	Small GTP-binding protein	0.00189678	2.34084	0.294819	0.690125	0.510655	0.124852	0.193539	0.118564	70.06	1	1	Col-0 DD	mpk3 DD	15995	16369.9	6293.44	4892.95	13128.3	14829.7	22717.4	21007.2	20863.3	29837.3	40425.5	32541.3	19382	22943.1	27654.7	22921.3	15878.1	15081.8	40425.5	0.395665	0.40494	0.15568	0.121036	0.324754	0.366841	0.561957	0.519652	0.516092	0.738081	1	0.804969	0.47945	0.567541	0.68409	0.567
AT5G65430.1	GRF8, 14-3-3KAPPA, GF14 KAPPA - general regulatory factor 8	0.00189784	9.68211	0.0303466	0.293819	0.22198	0.0257855	0.350539	0.203399	414	6	1	Col-0 DD	mpk3 DD	383.487	801.919	1775.7	774.13	4053.28	1601.16	7777.5	4893.18	10509.7	51569.1	11722.3	4440.1	9051.47	1350.2	5985.33	31521.6	8469.24	12306.1	51569.1	0.00743637	0.0155504	0.0344335	0.0150115	0.0785989	0.0310488	0.150817	0.0948858	0.203798	1	0.227313	0.0860999	0.175521	0.0261824	0.116064	0.611249
AT5G12110.1	Glutathione S-transferase, C-terminal-like;Translation elongation factor EF1B/ribosomal protein S6	0.00209183	30.1937	0.0216036	0.652292	0.493304	0.0140709	0.259264	0.0640604	202.36	3	1	Col-0 DD	mpk3 DD	1669.9	0	5308.73	3190.37	2969.68	4466.97	135824	125409	85116.4	78602.7	50768.4	55860.2	68609.3	79296.2	74591.8	62249.4	57124.8	60142.7	135824	0.0122946	0	0.0390854	0.023489	0.0218642	0.032888	1	0.923322	0.626668	0.578711	0.373781	0.411269	0.505134	0.583816	0.549181	0.45831
AT2G17560.1	HMGB4, NFD4, NFD04 - high mobility group B4	0.00258695	29.1291	0.0150776	0.439198	0.187176	0.0145724	0.352679	0.127658	52.61	1	1	Col-0 DD	mpk3 DD	159.547	738.061	535.246	495.566	0	0	21316.6	15357.1	7547.74	6981.88	2171.15	2798.75	7721.14	4612.51	5145.18	4878.46	1044.1	538.296	21316.6	0.00748463	0.0346238	0.0251094	0.0232479	0	0	1	0.72043	0.354079	0.327533	0.101853	0.131295	0.362213	0.216382	0.24137	0.228858
AT2G44200.1	CBF1-interacting co-repressor CIR, N-terminal;Pre-mRNA splicing factor	0.00259059	11.4428	0.0510858	0.584563	0.444829	0.0603775	0.395319	0.209508	44.66	1	1	Col-0 DD	mpk3 DD	1106.98	1.65914	2124.08	1174.75	26.6223	8.32933	14493.3	12797.4	10410.2	10405.6	1917.81	809.304	4305.52	2801.44	11721.8	6162.29	6880.56	6810.73	14493.3	0.0763788	0.000114476	0.146556	0.0810543	0.00183686	0.0005747	1	0.882983	0.718276	0.717958	0.132324	0.0558397	0.297069	0.193291	0.808771	0.425181
AT2G47250.1;AT3G62310.1	RNA helicase family protein	0.00268496	21.37	0.0227824	0.48686	0.467062	0.0265014	0.351834	0.11721	68.24	1	1	Col-0 DD	mpk3 DD	231.103	346.302	299.127	0	978.442	0	3936.76	135.352	4676.18	7192.87	13570.2	10129.4	4752.48	6209.74	8697.3	4869.69	7764.18	5735.45	13570.2	0.0170301	0.0255192	0.0220429	0	0.0721021	0	0.290102	0.00997419	0.344591	0.530047	1	0.746446	0.350214	0.4576	0.64091	0.358851
AT4G02370.1;AT1G02816.1	Protein of unknown function, DUF538	0.00278994	2.00799	0.362882	0.728662	0.649878	0.148299	0.151159	0.226013	56.58	1	1	Col-0 DD	mpk3 DD	37784.7	33009.6	53006.4	46430.8	94347.1	56873.8	81720.4	96318.2	103518	114173	102104	147639	89308.9	136037	53619	132770	68228.2	95720.6	147639	0.255927	0.223584	0.359027	0.314489	0.63904	0.385222	0.553516	0.652391	0.701159	0.773329	0.691579	1	0.604915	0.921416	0.363177	0.899288
AT3G19170.1;AT3G19170.2	ATPREP1, ATZNMP, PREP1 - presequence protease 1	0.00306014	2.4288	0.300526	0.729916	0.651388	0.204935	0.25288	0.132887	123.22	2	2	Col-0 DD	mpk3 DD	31092.4	24061.6	5985.78	5823.58	14271.6	9741.79	26791.6	18777.3	47759.9	32426.4	44754.5	50454.2	27590	35663.8	43860.7	35301.9	28450	26324.9	50454.2	0.61625	0.476899	0.118638	0.115423	0.282863	0.193082	0.531008	0.372165	0.946599	0.642691	0.887033	1	0.546833	0.706855	0.869317	0.699683
AT5G43960.2;AT5G43960.1	Nuclear transport factor 2 (NTF2) family protein with RNA binding (RRM-RBD-RNP motifs) domain	0.00312955	45.5399	0.00995809	0.45349	0.118336	0.00920848	0.392834	0.152585	56.95	1	1	Col-0 DD	mpk3 DD	616.4	4.16677	518.248	846.837	1406.89	31.2803	15425.2	649.986	45622.9	57303.9	6200.81	30717.8	1701.51	23771.1	8401.17	622.282	2902.58	3288.06	57303.9	0.0107567	7.27136e-05	0.00904386	0.014778	0.0245514	0.000545868	0.269183	0.0113428	0.796157	1	0.108209	0.53605	0.0296927	0.414825	0.146607	0.0108593
AT1G59710.1	Protein of unknown function (DUF569)	0.00319316	2.30256	0.241352	0.555727	0.453621	0.0423642	0.2841	0.0740692	259.53	3	3	Col-0 DD	mpk3 DD	203587	221324	318645	246053	213800	226464	987404	730571	605974	410557	280710	277145	518472	475358	411144	518208	437197	327064	987404	0.206184	0.224147	0.32271	0.249191	0.216527	0.229353	1	0.739891	0.613704	0.415795	0.284291	0.280681	0.525086	0.481422	0.416389	0.524819
AT4G22485.1	Bifunctional inhibitor/lipid-transfer protein/seed storage 2S albumin superfamily protein	0.00328538	3.44874	0.141126	0.486707	0.227507	0.0580673	0.315964	0.0925716	99.67	1	1	Col-0 DD	mpk3 DD	23354	35011.9	19929.7	12283.6	15473.8	14808.1	142734	107683	50496.4	40291.6	45720.1	29893.6	23687.5	25031.5	48951.3	47247.3	33257.6	16663.4	142734	0.163619	0.245294	0.139628	0.0860593	0.10841	0.103746	1	0.754427	0.353779	0.282284	0.320316	0.209435	0.165956	0.175371	0.342954	0.331016
AT2G41900.1	CCCH-type zinc finger protein with ARM repeat domain	0.00371589	7.58251	0.0724771	0.549558	0.32077	0.0282865	0.354922	0.101626	44.71	1	1	Col-0 DD	mpk3 DD	5918.77	7321.76	2908.57	2814.97	7731.88	6253.99	60702.6	75770.9	54196.3	32992.3	23702.1	2478.93	30262.7	15529.7	35711.3	23227.9	24049	17049.6	75770.9	0.078114	0.0966303	0.0383863	0.0371511	0.102043	0.0825382	0.801134	1	0.715266	0.435422	0.312813	0.0327162	0.399398	0.204956	0.471307	0.306555
AT3G11820.1;AT3G11820.2	SYP121, AT-SYR1, ATSYP121, SYR1, ATSYR1, PEN1 - syntaxin of plants 121	0.00396617	4.32919	0.12068	0.522445	0.382822	0.0432503	0.305386	0.242535	42.23	1	1	Col-0 DD	mpk3 DD	755.053	1230.45	2011.34	1577.8	1605.73	867.374	2282.28	2263.26	7598.18	11114.5	5002.59	6579.39	8253.74	1401.9	3007.63	1624.97	5606.75	5634.16	11114.5	0.0679342	0.110707	0.180966	0.141959	0.144472	0.0780402	0.205343	0.203632	0.68363	1	0.450098	0.591967	0.742613	0.126133	0.270605	0.146203
AT3G14075.1	Mono-/di-acylglycerol lipase, N-terminal;Lipase, class 3	0.00401209	14.4679	0.0351249	0.508184	0.416453	0.0251914	0.252974	0.0989179	58.29	1	1	Col-0 DD	mpk3 DD	642.536	980.742	597.198	1864.71	0	1372.98	11588.7	25898.8	11735.1	8989.13	13114.7	7641.82	11888	9579.7	13092.8	12154.4	11877.8	6121.2	25898.8	0.0248094	0.0378682	0.0230589	0.0719999	0	0.0530131	0.44746	1	0.453114	0.347086	0.506382	0.295064	0.459016	0.369889	0.505535	0.469304
AT1G35680.1	Ribosomal protein L21	0.00401815	2.61367	0.221728	0.579525	0.5574	0.107521	0.265374	0.218578	80.25	1	1	Col-0 DD	mpk3 DD	9307.34	9376.09	15071.4	15808.5	30979.3	22184	60868.5	77216.6	41127	29171.1	23059.7	37050.8	58386.8	16146.3	39028	63171.9	44859.2	36650.8	77216.6	0.120535	0.121426	0.195184	0.20473	0.4012	0.287296	0.788282	1	0.532619	0.377782	0.298636	0.479829	0.756143	0.209105	0.505436	0.818113
AT5G67560.1	ATARLA1D, ARLA1D - ADP-ribosylation factor-like A1D	0.00402137	9.07991	0.0481464	0.437165	0.312107	0.0712215	0.332267	0.175864	159.83	3	1	Col-0 DD	mpk3 DD	668.211	100.359	71.2342	106.109	0	60.413	581.689	430.423	1191	1185.43	3483.56	2265.25	2035.15	1142.81	410.679	433.376	1385.36	1116.11	3483.56	0.191818	0.0288092	0.0204487	0.03046	0	0.0173423	0.166981	0.123558	0.341891	0.340293	1	0.650267	0.584214	0.328056	0.117891	0.124406
AT4G33110.1	S-adenosyl-L-methionine-dependent methyltransferases superfamily protein	0.00406423	2.81698	0.244292	0.688166	0.576009	0.121578	0.245059	0.257272	41.69	1	1	Col-0 DD	mpk3 DD	2494.01	3523.3	1080.62	1125.1	1633.17	1535.35	7771.81	4631.19	2710.58	4560.09	7368.18	5047.94	5569.22	7171.81	3249.02	5089.83	4408.74	1371.17	7771.81	0.320905	0.453344	0.139044	0.144767	0.21014	0.197554	1	0.595895	0.348771	0.586748	0.948065	0.649519	0.716593	0.922798	0.418051	0.65491
AT3G07770.1	Hsp89.1, AtHsp90.6, AtHsp90-6 - HEAT SHOCK PROTEIN 89.1	0.00438342	4.25062	0.164405	0.698822	0.698525	0.0767036	0.350567	0.207235	125.75	2	1	Col-0 DD	mpk3 DD	6638.07	7568.69	3148.62	1803.43	3725.41	5592.21	1932.51	21265.5	28868.2	15841.9	27579.8	25554.6	17889.1	9932.34	19462.4	27045.6	24100	22561.8	28868.2	0.229944	0.262181	0.109069	0.0624711	0.129049	0.193715	0.0669425	0.73664	1	0.548765	0.95537	0.885217	0.619681	0.344058	0.67418	0.936862
AT3G52840.1	BGAL2 - beta-galactosidase 2	0.00448722	3.08515	0.229991	0.709557	0.525462	0.208732	0.303663	0.195787	49.84	1	1	Col-0 DD	mpk3 DD	6533.33	17687	3110.18	3928.91	6198.98	28065.7	19184.5	12881.2	35030.4	43481	47483.1	44091.5	24165.5	38070.7	34478	19510.2	15297.3	18181.5	47483.1	0.137593	0.372491	0.0655007	0.0827434	0.130551	0.591066	0.404029	0.27128	0.737746	0.915716	1	0.928572	0.508929	0.801775	0.726111	0.410888
AT4G15110.1	CYP97B3 - cytochrome P450, family 97, subfamily B, polypeptide 3	0.0048149	2.10634	0.337435	0.710753	0.526186	0.0936902	0.267812	0.113068	206.62	3	3	Col-0 DD	mpk3 DD	54002.7	70206.5	43203.3	40126.3	43679.6	32729.4	58710.6	56291.3	140248	86325.8	124056	132459	75787.9	76614.5	71565.5	78754	94395.9	45662.5	140248	0.385051	0.500587	0.308049	0.286109	0.311445	0.233368	0.418619	0.401369	1	0.615522	0.884543	0.944465	0.540384	0.546278	0.510278	0.561533
AT3G15690.2;AT3G15690.1	Single hybrid motif superfamily protein	0.00490063	2.02942	0.358572	0.727693	0.726781	0.110363	0.109918	0.261942	52.69	1	1	Col-0 DD	mpk3 DD	67540.1	77730.3	35747.8	72820.1	46877.8	89224.1	116804	120821	121473	126549	170437	135270	135369	121924	140359	166073	45389.2	181247	181247	0.372641	0.428864	0.197232	0.401773	0.25864	0.492279	0.644449	0.666607	0.670205	0.698211	0.94036	0.746327	0.746878	0.672694	0.774405	0.916278
AT1G30630.1;AT2G34840.1	Coatomer epsilon subunit	0.0049337	15.1692	0.0509463	0.772815	0.728845	0.030478	0.186468	0.172822	63.12	1	1	Col-0 DD	mpk3 DD	2728.54	3104.06	1534.15	1497.79	0	2608.49	21198	22771	36991.5	29436.2	26107	37533.1	32750	29778.6	30795.6	31008.1	24322.6	15479.9	37533.1	0.0726969	0.082702	0.0408745	0.0399059	0	0.0694986	0.564783	0.606691	0.985572	0.784273	0.695573	1	0.872564	0.793396	0.820493	0.826154
AT1G71270.1	POK, TTD8, ATVPS52 - Vps52 / Sac2 family	0.004941	2.72329	0.208982	0.56912	0.328499	0.0436751	0.311196	0.102153	141.49	2	2	Col-0 DD	mpk3 DD	158809	200200	128911	128422	117984	135565	693751	617972	391291	267305	175019	223628	238577	225053	304067	304306	163218	132158	693751	0.228913	0.288576	0.185817	0.185112	0.170067	0.195409	1	0.89077	0.564022	0.385304	0.252279	0.322347	0.343895	0.3244	0.438294	0.438639
AT5G51820.1	PGM, ATPGMP, PGM1, STF1 - phosphoglucomutase	0.00497466	2.35977	0.313297	0.739308	0.68249	0.0931885	0.266865	0.225429	42.99	1	1	Col-0 DD	mpk3 DD	22346.8	23786.9	19867.6	21878.3	13650.5	9945.1	39391.7	46850.1	15458.9	59302.2	44880	57172.7	43720.2	46789.7	58446	44558.6	25976.1	23348.4	59302.2	0.376829	0.401113	0.335023	0.36893	0.230185	0.167702	0.664253	0.790024	0.260679	1	0.756801	0.964091	0.737244	0.789005	0.985561	0.751381
AT3G04920.1;AT5G28060.1	Ribosomal protein S24e family protein	0.005476	3.08204	0.214569	0.66131	0.611113	0.131624	0.259868	0.255869	41.29	1	1	Col-0 DD	mpk3 DD	1627.34	805.857	2192.75	2825.99	5025.28	5210.09	9435.4	9923.77	13738.6	3010.68	7731.71	10672.8	5508.63	2734.22	11955.9	9993.71	10549.2	9633.49	13738.6	0.11845	0.0586562	0.159604	0.205697	0.365777	0.379229	0.686778	0.722325	1	0.219139	0.562771	0.776847	0.400959	0.199017	0.870241	0.727416
AT2G40490.1	HEME2 - Uroporphyrinogen decarboxylase	0.0056773	3.6752	0.0933099	0.342933	0.225555	0.0439117	0.332829	0.0430486	63.57	1	1	Col-0 DD	mpk3 DD	29401	32783.1	11402.4	11861.6	14106.4	18459.6	35724.4	24151.3	210792	31590	69665.1	61802.5	51839.4	47733.4	31669.3	45122.3	49988.4	58918.6	210792	0.139478	0.155523	0.054093	0.0562714	0.0669208	0.0875725	0.169477	0.114574	1	0.149863	0.330492	0.293192	0.245927	0.226448	0.150239	0.21406
AT1G04430.1	S-adenosyl-L-methionine-dependent methyltransferases superfamily protein	0.00605306	11.6596	0.0603869	0.704089	0.605834	0.0539829	0.264449	0.171576	53.72	1	1	Col-0 DD	mpk3 DD	2523.89	1429.96	0	0	1142.51	2563.01	11985.5	7368.72	20981	11346.6	21139.7	16483.9	18387.2	14447.9	9716.28	8171.46	12436.4	13683.7	21139.7	0.119391	0.0676431	0	0	0.0540458	0.121241	0.566965	0.348572	0.992492	0.536741	1	0.779761	0.869796	0.683449	0.459622	0.386545
AT5G47790.1	SMAD/FHA domain-containing protein	0.0067019	3.08827	0.124683	0.385054	0.188318	0.0315901	0.310522	0.0405645	44.67	1	1	Col-0 DD	mpk3 DD	17299.6	16991	22762.2	17113.9	19937.4	9618.92	17772	38318.1	40402.7	35476.6	49706.2	138649	27207.2	24041.8	29111.6	22252	19051.7	34996.3	138649	0.124772	0.122547	0.164171	0.123434	0.143798	0.069376	0.12818	0.276367	0.291403	0.255873	0.358504	1	0.19623	0.1734	0.209966	0.160492
AT3G26935.1	DHHC-type zinc finger family protein	0.00684844	2.34867	0.319499	0.7504	0.600204	0.066631	0.270529	0.241034	46.61	1	1	Col-0 DD	mpk3 DD	15458.8	14829.1	9523.85	10049.8	14026.2	10933.9	37257.1	39030.7	36250.9	12203.8	29360.8	21628.4	32719.6	34342.4	27463.1	12715.8	13976.5	19340.8	39030.7	0.396068	0.379935	0.244009	0.257485	0.359363	0.280136	0.954559	1	0.928779	0.312671	0.75225	0.554139	0.838306	0.879883	0.703628	0.325791
AT1G58602.1	LRR and NB-ARC domains-containing disease resistance protein	0.00720056	2.71829	0.16612	0.451562	0.387402	0.159524	0.29963	0.122927	41.01	1	1	Col-0 DD	mpk3 DD	1772.34	1061.71	1869.07	2420.16	10065.5	3702.76	5170.26	4824.2	4996.96	20960.2	9132.7	11704.7	10501.8	9382.18	11263.3	5474.35	5563.44	6535.15	20960.2	0.0845571	0.0506537	0.0891724	0.115464	0.480218	0.176657	0.24667	0.23016	0.238402	1	0.435716	0.558425	0.501035	0.447618	0.537366	0.261178
AT3G47070.1	unknown protein	0.00723375	10.7152	0.0603751	0.646931	0.567877	0.0463257	0.189883	0.311534	58.86	1	1	Col-0 DD	mpk3 DD	1668.88	1592.85	670.385	0	274.93	1324.07	14962.5	11109.8	8934.78	6449.33	8658.75	9151.73	8494.12	12194.2	15268.7	9326.78	3886.99	2853.69	15268.7	0.1093	0.104321	0.0439058	0	0.0180061	0.0867176	0.979945	0.727618	0.585168	0.422388	0.56709	0.599377	0.556308	0.798639	1	0.610842
AT5G57170.1	Tautomerase/MIF superfamily protein	0.007377	2.1079	0.354899	0.748091	0.663383	0.312811	0.204507	0.197381	77.46	1	1	Col-0 DD	mpk3 DD	9868.44	7856.78	10045.7	6109.14	40420.4	13349.9	25480.3	21026	30952.5	25558.8	41162.1	40578.2	26347.4	33504.8	34685.7	29663.6	12119.2	27516.6	41162.1	0.239746	0.190874	0.244052	0.148417	0.981982	0.324326	0.619023	0.510811	0.751967	0.620932	1	0.985815	0.64009	0.813972	0.842662	0.720653
AT5G12860.1	DiT1 - dicarboxylate transporter 1	0.00751677	4.96445	0.132064	0.655628	0.559862	0.114379	0.211908	0.0670458	42.12	1	1	Col-0 DD	mpk3 DD	12799.8	14588.9	3652.67	1558.88	35.9942	10027.6	27718.6	23407.6	35489.7	28328.7	53842.3	43016.2	32692.8	34404.4	32629.4	28946.8	25843.4	26348.8	53842.3	0.237728	0.270956	0.0678402	0.0289526	0.000668511	0.18624	0.51481	0.434743	0.659141	0.526142	1	0.798929	0.607195	0.638985	0.606018	0.537622
AT3G57410.1	VLN3, ATVLN3 - villin 3	0.00761005	13.5144	0.0474929	0.641838	0.49372	0.0451131	0.295227	0.308802	61.54	1	1	Col-0 DD	mpk3 DD	5575.71	4138.36	33.0712	5352.53	0	11150.5	17713.2	92119.4	70754.5	77460.3	38578.3	58128.5	35905.3	72309.3	50147.6	83083.3	12007.3	19434.6	92119.4	0.060527	0.0449238	0.000359003	0.0581043	0	0.121043	0.192286	1	0.768073	0.840869	0.418786	0.631013	0.389769	0.784951	0.544376	0.901909
AT3G04930.1	DNA-binding storekeeper protein-related transcriptional regulator	0.00782028	2.37066	0.258419	0.612623	0.515612	0.0931912	0.265676	0.103435	68.48	1	1	Col-0 DD	mpk3 DD	56461.5	41651	53438.8	48065.4	13454.5	52862.2	171513	139028	96114.8	99491.6	84700.9	39589.6	119698	89709	89449.6	89305.6	71557.9	70885.7	171513	0.329196	0.242844	0.311573	0.280243	0.0784458	0.30821	1	0.810597	0.560393	0.580081	0.493845	0.230825	0.697895	0.523044	0.521532	0.520692
AT4G39460.1	SAMC1, SAMT1 - S-adenosylmethionine carrier 1	0.00912496	2.67882	0.23454	0.62829	0.513628	0.106541	0.257627	0.215123	75.35	1	1	Col-0 DD	mpk3 DD	15384.3	16617.2	10863.5	6388.67	5682.23	7368.06	12034	21477.8	34686.3	31822.7	22606.4	44273.9	22604.6	34887.4	29769.7	21893.7	20364.4	6922.06	44273.9	0.347479	0.375327	0.24537	0.144299	0.128343	0.16642	0.271809	0.485112	0.783448	0.718769	0.510604	1	0.510563	0.787992	0.672399	0.494506
[truncated: 487 more rows]
[truncated: 2 more columns]

## Sheet: B. mpk6 DD vs. Col-0 8h
Table S15B. Comparison of "PAPE" proteins between Col-0 DD/KR and mpk6 DD 8h after DEX (p-value<0.05; Max fold change>2.0)				Normalized abundance (relative to maximum)											Normalized abundance																				Max. normalization of normalized abundance
[truncated: 1,105 more rows]
[truncated: 4 more columns]
