# Supplementary material for: Sustained mitogen-activated protein kinase activation reprograms defense metabolism and phosphoprotein profile in Arabidopsis thaliana
Source: Front Plant Sci. 2014 Oct 20;5:554. doi: 10.3389/fpls.2014.00554 (PMC4202796; doi:10.3389/fpls.2014.00554)
Supplement: Supplementary file 3 [file Presentation3.ZIP › SUPPTAB_S16 List of all detected phosphopeptides.xls]

## Sheet: High confidence Phosphopeptides
Table S16A. List of all phosphopeptides detected with high confidence (q<0.01) (Protein ID and other details can be accessed by clicking on the plus symbol on the left column)									Confidence of phosphopeptide detection in individual experiments (High, p<0.01 or Medium p<0.05 )
Sequence	# PSMs	Protein Group Accessions	Modifications	MH+ [Da]	phosphoRS Site Probabilities	q-Value	PEP		Col-0 DD 4h	Col-0 KR 4h	Col-0 DD 5h	Col-0 KR 5h	Col-0 DD 7h	Col-0 KR 7h	Col-0 DD 8h	Col-0 KR 8h		mpk3 4h	mpk6 8h	# Missed Cleavages
RHSVSFATTR	21	AT4G15545.1	S3(Phospho)	1241.58	S(3): 92.0; S(5): 8.0; T(8): 0.0; T(9): 0.0	0	0.0003424		High	High				High				High	High	1
	Accession	Description	Σ# Unique Peptides	Σ# PSMs	# Peptides A2	# PSM A2	# Peptides B2		# PSM B2	# Peptides C2	# PSM C2	# Peptides D2	# PSM D2	# Peptides E2	# PSM E2	# Peptides F2		# PSM F2	# Peptides G2	# PSM G2	# Peptides H2	# PSM H2	# Peptides I2	# PSM I2	# Peptides J2	# PSM J2
	AT4G15545.1	unknown protein; BEST Arabidopsis thaliana protein match is: unknown protein (TAIR:AT1G16520.1); Has 30201 Blast hits to 17322 proteins in 780 species: Archae - 12; Bacteria - 1396; Metazoa - 17338; Fungi - 3422; Plants - 5037; Viruses - 0; Other Eukaryotes - 2996 (source: NCBI BLink).	6	91	5	31	4		30							2		4	1	2			1	1	3	23
VALTSLQSLPR	7	AT1G76850.1	S8(Phospho)	1264.67	T(4): 0.0; S(5): 0.3; S(8): 99.7	0	0.0003013		High	High				High						0
	Accession	Description	Σ# Unique Peptides	Σ# PSMs	# Peptides A2	# PSM A2	# Peptides B2		# PSM B2	# Peptides C2	# PSM C2	# Peptides D2	# PSM D2	# Peptides E2	# PSM E2	# Peptides F2		# PSM F2	# Peptides G2	# PSM G2	# Peptides H2	# PSM H2	# Peptides I2	# PSM I2	# Peptides J2	# PSM J2
	AT1G76850.1	exocyst complex component sec5	7	119	5	20	6		34					3	10	5		26	4	16	2	3	1	2	3	8
MFVKSPLNKK	57	AT4G28080.1	S5(Phospho)	1271.66	S(5): 100.0	0	0.003787		Medium				High	High	High			High	High	2
	Accession	Description	Σ# Unique Peptides	Σ# PSMs	# Peptides A2	# PSM A2	# Peptides B2		# PSM B2	# Peptides C2	# PSM C2	# Peptides D2	# PSM D2	# Peptides E2	# PSM E2	# Peptides F2		# PSM F2	# Peptides G2	# PSM G2	# Peptides H2	# PSM H2	# Peptides I2	# PSM I2	# Peptides J2	# PSM J2
	AT4G28080.1	Tetratricopeptide repeat (TPR)-like superfamily protein	30	1288	15	222	12		222	5	14	3	21	13	125	17		164	21	201	11	64	12	89	16	166
LLPLFPVTSPR	74	AT1G28280.1	S9(Phospho)	1319.71	T(8): 6.6; S(9): 93.4	0	0.002315		High				High	Medium	High			High		0
	Accession	Description	Σ# Unique Peptides	Σ# PSMs	# Peptides A2	# PSM A2	# Peptides B2		# PSM B2	# Peptides C2	# PSM C2	# Peptides D2	# PSM D2	# Peptides E2	# PSM E2	# Peptides F2		# PSM F2	# Peptides G2	# PSM G2	# Peptides H2	# PSM H2	# Peptides I2	# PSM I2	# Peptides J2	# PSM J2
	AT1G28280.1	VQ motif-containing protein	6	178	4	51				1	8			3	27	1		2	5	59			3	31
VVVGGSELTSSPK	28	AT4G28080.1	S11(Phospho)	1339.65	S(6): 0.0; T(9): 0.0; S(10): 0.6; S(11): 99.4	0	1.57e-07		High	High				High	High				Medium	0
	Accession	Description	Σ# Unique Peptides	Σ# PSMs	# Peptides A2	# PSM A2	# Peptides B2		# PSM B2	# Peptides C2	# PSM C2	# Peptides D2	# PSM D2	# Peptides E2	# PSM E2	# Peptides F2		# PSM F2	# Peptides G2	# PSM G2	# Peptides H2	# PSM H2	# Peptides I2	# PSM I2	# Peptides J2	# PSM J2
	AT4G28080.1	Tetratricopeptide repeat (TPR)-like superfamily protein	30	1288	15	222	12		222	5	14	3	21	13	125	17		164	21	201	11	64	12	89	16	166
SVETLSPFQQK	25	AT1G07110.1	S6(Phospho)	1343.63	S(1): 0.0; T(4): 0.0; S(6): 100.0	0	0.0003209		High	High			High	High	High			High		0
	Accession	Description	Σ# Unique Peptides	Σ# PSMs	# Peptides A2	# PSM A2	# Peptides B2		# PSM B2	# Peptides C2	# PSM C2	# Peptides D2	# PSM D2	# Peptides E2	# PSM E2	# Peptides F2		# PSM F2	# Peptides G2	# PSM G2	# Peptides H2	# PSM H2	# Peptides I2	# PSM I2	# Peptides J2	# PSM J2
	AT1G07110.1	fructose-2,6-bisphosphatase	14	350	6	54	6		53	2	6			8	39	6		35	7	66	5	26	12	36	10	35
SLSASSFLIDTK	71	AT1G07110.1	S3(Phospho)	1348.64	S(1): 0.0; S(3): 100.0; S(5): 0.0; S(6): 0.0; T(11): 0.0	0	1.324e-07		High	High			High	High	High	High		High	High	0
	Accession	Description	Σ# Unique Peptides	Σ# PSMs	# Peptides A2	# PSM A2	# Peptides B2		# PSM B2	# Peptides C2	# PSM C2	# Peptides D2	# PSM D2	# Peptides E2	# PSM E2	# Peptides F2		# PSM F2	# Peptides G2	# PSM G2	# Peptides H2	# PSM H2	# Peptides I2	# PSM I2	# Peptides J2	# PSM J2
	AT1G07110.1	fructose-2,6-bisphosphatase	14	350	6	54	6		53	2	6			8	39	6		35	7	66	5	26	12	36	10	35
SLSDHIQKEPK	49	AT5G40450.1	S1(Phospho)	1361.64	S(1): 100.0; S(3): 0.0	0	0.002796		High	High				High	High	High				1
	Accession	Description	Σ# Unique Peptides	Σ# PSMs	# Peptides A2	# PSM A2	# Peptides B2		# PSM B2	# Peptides C2	# PSM C2	# Peptides D2	# PSM D2	# Peptides E2	# PSM E2	# Peptides F2		# PSM F2	# Peptides G2	# PSM G2	# Peptides H2	# PSM H2	# Peptides I2	# PSM I2	# Peptides J2	# PSM J2
	AT5G40450.1	unknown protein; FUNCTIONS IN: molecular_function unknown; INVOLVED IN: biological_process unknown; LOCATED IN: chloroplast, plasma membrane; EXPRESSED IN: 24 plant structures; EXPRESSED DURING: 13 growth stages; Has 30201 Blast hits to 17322 proteins in 780 species: Archae - 12; Bacteria - 1396; Metazoa - 17338; Fungi - 3422; Plants - 5037; Viruses - 0; Other Eukaryotes - 2996 (source: NCBI BLin…	37	1895	23	321	22		341	22	156	15	139	14	138	22		242	22	279	13	94	10	62	14	123
SRLSSAAAKPSVTA	71	AT4G31700.1	S5(Phospho)	1425.71	S(1): 0.0; S(4): 10.7; S(5): 89.3; S(11): 0.0; T(13): 0.0	0	0.002069		High	High			High	High	High	High		High	High	1
	Accession	Description	Σ# Unique Peptides	Σ# PSMs	# Peptides A2	# PSM A2	# Peptides B2		# PSM B2	# Peptides C2	# PSM C2	# Peptides D2	# PSM D2	# Peptides E2	# PSM E2	# Peptides F2		# PSM F2	# Peptides G2	# PSM G2	# Peptides H2	# PSM H2	# Peptides I2	# PSM I2	# Peptides J2	# PSM J2
	AT4G31700.1	ribosomal protein S6	2	241	3	39	3		43	1	3	1	1	3	23	3		17	3	32	3	15	5	19	6	49
AEMGVEGTPPPASK	43	AT4G15802.1	T8(Phospho)	1450.63	T(8): 100.0; S(13): 0.0	0	1.41e-05		High	High				High						0
	Accession	Description	Σ# Unique Peptides	Σ# PSMs	# Peptides A2	# PSM A2	# Peptides B2		# PSM B2	# Peptides C2	# PSM C2	# Peptides D2	# PSM D2	# Peptides E2	# PSM E2	# Peptides F2		# PSM F2	# Peptides G2	# PSM G2	# Peptides H2	# PSM H2	# Peptides I2	# PSM I2	# Peptides J2	# PSM J2
	AT4G15802.1	heat shock factor binding protein	2	104	2	19	2		20					1	9	2		18	1	23	1	5	1	3	1	7
RAASGSLAPPNADR	90	AT4G11740.1	S4(Phospho)	1462.68	S(4): 98.6; S(6): 1.4	0	0.001419		High	High			High	High	High	High		High	High	1
	Accession	Description	Σ# Unique Peptides	Σ# PSMs	# Peptides A2	# PSM A2	# Peptides B2		# PSM B2	# Peptides C2	# PSM C2	# Peptides D2	# PSM D2	# Peptides E2	# PSM E2	# Peptides F2		# PSM F2	# Peptides G2	# PSM G2	# Peptides H2	# PSM H2	# Peptides I2	# PSM I2	# Peptides J2	# PSM J2
	AT4G11740.1	Ubiquitin-like superfamily protein	10	970	9	138	9		175	2	27	2	27	6	81	10		129	10	116	5	44	7	79	8	154
EVSTLSDPGSPRR	20	AT4G05150.1	S10(Phospho)	1480.68	S(3): 0.0; T(4): 0.0; S(6): 0.2; S(10): 99.8	0	0.005109		High	High					High	High			High	1
	Accession	Description	Σ# Unique Peptides	Σ# PSMs	# Peptides A2	# PSM A2	# Peptides B2		# PSM B2	# Peptides C2	# PSM C2	# Peptides D2	# PSM D2	# Peptides E2	# PSM E2	# Peptides F2		# PSM F2	# Peptides G2	# PSM G2	# Peptides H2	# PSM H2	# Peptides I2	# PSM I2	# Peptides J2	# PSM J2
	AT4G05150.1	Octicosapeptide/Phox/Bem1p family protein	8	391	7	44	8		59	3	17	3	51	2	24	4		53	6	42	4	19	3	27	5	55
KSVSTPFMNTTAK	38	AT1G37130.1	S4(Phospho)	1491.69	S(2): 0.0; S(4): 90.0; T(5): 9.9; T(10): 0.0; T(11): 0.0	0	0.0005478		High	Medium			High	High	High			High	High	1
	Accession	Description	Σ# Unique Peptides	Σ# PSMs	# Peptides A2	# PSM A2	# Peptides B2		# PSM B2	# Peptides C2	# PSM C2	# Peptides D2	# PSM D2	# Peptides E2	# PSM E2	# Peptides F2		# PSM F2	# Peptides G2	# PSM G2	# Peptides H2	# PSM H2	# Peptides I2	# PSM I2	# Peptides J2	# PSM J2
	AT1G37130.1	nitrate reductase 2	30	2867	14	263	15		297	12	105	11	137	26	378	20		319	21	529	15	179	20	320	19	340
SRSPAPYNTHER	67	AT2G20950.1	S3(Phospho)	1494.65	S(1): 50.0; S(3): 50.0; Y(7): 0.0; T(9): 0.0	0	0.0005136		High	High			High	High	High	High		High	High	1
	Accession	Description	Σ# Unique Peptides	Σ# PSMs	# Peptides A2	# PSM A2	# Peptides B2		# PSM B2	# Peptides C2	# PSM C2	# Peptides D2	# PSM D2	# Peptides E2	# PSM E2	# Peptides F2		# PSM F2	# Peptides G2	# PSM G2	# Peptides H2	# PSM H2	# Peptides I2	# PSM I2	# Peptides J2	# PSM J2
	AT2G20950.1	Arabidopsis phospholipase-like protein (PEARLI 4) family	5	88	3	23	1		20					1	1	2		10	3	17	1	2	2	10	1	5
TQRPPSPSLTAQR	50	AT4G23040.1	S6(Phospho)	1518.74	T(1): 0.0; S(6): 100.0; S(8): 0.0; T(10): 0.0	0	1.555e-05		High	High			High	High	High	High		High	High	0
	Accession	Description	Σ# Unique Peptides	Σ# PSMs	# Peptides A2	# PSM A2	# Peptides B2		# PSM B2	# Peptides C2	# PSM C2	# Peptides D2	# PSM D2	# Peptides E2	# PSM E2	# Peptides F2		# PSM F2	# Peptides G2	# PSM G2	# Peptides H2	# PSM H2	# Peptides I2	# PSM I2	# Peptides J2	# PSM J2
	AT4G23040.1	Ubiquitin-like superfamily protein	10	356	6	52	5		55	1	26	1	22	3	12	4		50	4	51	3	8	4	15	7	65
AASGSLAPPNADRSR	38	AT4G11740.1	S14(Phospho)	1549.71	S(3): 0.0; S(5): 0.0; S(14): 100.0	0	0.0008677		High	High				Medium	High					1
	Accession	Description	Σ# Unique Peptides	Σ# PSMs	# Peptides A2	# PSM A2	# Peptides B2		# PSM B2	# Peptides C2	# PSM C2	# Peptides D2	# PSM D2	# Peptides E2	# PSM E2	# Peptides F2		# PSM F2	# Peptides G2	# PSM G2	# Peptides H2	# PSM H2	# Peptides I2	# PSM I2	# Peptides J2	# PSM J2
	AT4G11740.1	Ubiquitin-like superfamily protein	10	970	9	138	9		175	2	27	2	27	6	81	10		129	10	116	5	44	7	79	8	154
SSPGGRSPGFETGSR	69	AT4G13350.1	S7(Phospho)	1558.66	S(1): 0.0; S(2): 0.0; S(7): 100.0; T(12): 0.0; S(14): 0.0	0	0.001949		High	High				High	High			High	High	1
	Accession	Description	Σ# Unique Peptides	Σ# PSMs	# Peptides A2	# PSM A2	# Peptides B2		# PSM B2	# Peptides C2	# PSM C2	# Peptides D2	# PSM D2	# Peptides E2	# PSM E2	# Peptides F2		# PSM F2	# Peptides G2	# PSM G2	# Peptides H2	# PSM H2	# Peptides I2	# PSM I2	# Peptides J2	# PSM J2
	AT4G13350.1	NSP (nuclear shuttle protein)-interacting GTPase	5	235	5	58	4		39					3	12	4		45	3	13	3	11	3	34	4	23
NATEVPSPDYSQGK	84	AT1G20760.1	S7(Phospho)	1572.65	T(3): 0.0; S(7): 99.4; Y(10): 0.6; S(11): 0.0	0	0.0002578		High	High			High	High	High	High		High	High	0
	Accession	Description	Σ# Unique Peptides	Σ# PSMs	# Peptides A2	# PSM A2	# Peptides B2		# PSM B2	# Peptides C2	# PSM C2	# Peptides D2	# PSM D2	# Peptides E2	# PSM E2	# Peptides F2		# PSM F2	# Peptides G2	# PSM G2	# Peptides H2	# PSM H2	# Peptides I2	# PSM I2	# Peptides J2	# PSM J2
	AT1G20760.1	Calcium-binding EF hand family protein	6	160	3	24	3		34	1	4	1	1	2	11	4		14	4	38	3	8	2	11	2	15
VGVGAESPAAATDCSK	50	AT3G54760.2	S7(Phospho); C14(Carbamidomethyl)	1599.67	S(7): 100.0; T(12): 0.0; S(15): 0.0	0	3.706e-06		High	High				High	High				High	0
	Accession	Description	Σ# Unique Peptides	Σ# PSMs	# Peptides A2	# PSM A2	# Peptides B2		# PSM B2	# Peptides C2	# PSM C2	# Peptides D2	# PSM D2	# Peptides E2	# PSM E2	# Peptides F2		# PSM F2	# Peptides G2	# PSM G2	# Peptides H2	# PSM H2	# Peptides I2	# PSM I2	# Peptides J2	# PSM J2
	AT3G54760.2	dentin sialophosphoprotein-related	10	238	5	38	6		52	3	7	2	10	2	7	5		32	5	32	2	4	4	21	5	35
SLSASGSFRNDSTPK	69	AT1G07110.1	S7(Phospho)	1633.72	S(1): 0.1; S(3): 0.1; S(5): 12.9; S(7): 86.9; S(12): 0.0; T(13): 0.0	0	0.0007622		High	High			High	High	High	High		High	High	1
	Accession	Description	Σ# Unique Peptides	Σ# PSMs	# Peptides A2	# PSM A2	# Peptides B2		# PSM B2	# Peptides C2	# PSM C2	# Peptides D2	# PSM D2	# Peptides E2	# PSM E2	# Peptides F2		# PSM F2	# Peptides G2	# PSM G2	# Peptides H2	# PSM H2	# Peptides I2	# PSM I2	# Peptides J2	# PSM J2
	AT1G07110.1	fructose-2,6-bisphosphatase	14	350	6	54	6		53	2	6			8	39	6		35	7	66	5	26	12	36	10	35
ALSESTNLHPFMTK	47	AT3G45780.1	S3(Phospho)	1655.75	S(3): 100.0; S(5): 0.0; T(6): 0.0; T(13): 0.0	0	4.463e-05		High	High			High	High	High	High			High	0
	Accession	Description	Σ# Unique Peptides	Σ# PSMs	# Peptides A2	# PSM A2	# Peptides B2		# PSM B2	# Peptides C2	# PSM C2	# Peptides D2	# PSM D2	# Peptides E2	# PSM E2	# Peptides F2		# PSM F2	# Peptides G2	# PSM G2	# Peptides H2	# PSM H2	# Peptides I2	# PSM I2	# Peptides J2	# PSM J2
	AT3G45780.1	phototropin 1	8	289	8	68	6		69					3	23	4		16	5	43	4	21	3	22	5	27
HSPSYGSQVHGGTHR	16	AT4G00752.1	S2(Phospho)	1686.71	S(2): 99.4; S(4): 0.6; Y(5): 0.0; S(7): 0.0; T(13): 0.0	0	7.778e-05		High	Medium										0
	Accession	Description	Σ# Unique Peptides	Σ# PSMs	# Peptides A2	# PSM A2	# Peptides B2		# PSM B2	# Peptides C2	# PSM C2	# Peptides D2	# PSM D2	# Peptides E2	# PSM E2	# Peptides F2		# PSM F2	# Peptides G2	# PSM G2	# Peptides H2	# PSM H2	# Peptides I2	# PSM I2	# Peptides J2	# PSM J2
	AT4G00752.1	UBX domain-containing protein	2	18	1	14	1		2										1	2
YGGNDSDEDEEKKK	11	AT5G39570.1	S6(Phospho)	1693.66	Y(1): 0.0; S(6): 100.0	0	0.000292		High	Medium				Medium	High					2
	Accession	Description	Σ# Unique Peptides	Σ# PSMs	# Peptides A2	# PSM A2	# Peptides B2		# PSM B2	# Peptides C2	# PSM C2	# Peptides D2	# PSM D2	# Peptides E2	# PSM E2	# Peptides F2		# PSM F2	# Peptides G2	# PSM G2	# Peptides H2	# PSM H2	# Peptides I2	# PSM I2	# Peptides J2	# PSM J2
	AT5G39570.1	FUNCTIONS IN: molecular_function unknown; INVOLVED IN: biological_process unknown; LOCATED IN: cytosol, nucleus; EXPRESSED IN: 25 plant structures; EXPRESSED DURING: 14 growth stages; BEST Arabidopsis thaliana protein match is: glycine-rich protein (TAIR:AT3G29075.1); Has 30201 Blast hits to 17322 proteins in 780 species: Archae - 12; Bacteria - 1396; Metazoa - 17338; Fungi - 3422; Plants - 5037;…	10	68	1	3	1		3					1	1	3		8	8	27	1	1	3	10	3	15
ELSALLYALHLNLR	64	AT5G45490.1	Y7(Phospho)	1705.91	S(3): 0.0; Y(7): 100.0	0	0.000243		High	High			High		High	High				0
	Accession	Description	Σ# Unique Peptides	Σ# PSMs	# Peptides A2	# PSM A2	# Peptides B2		# PSM B2	# Peptides C2	# PSM C2	# Peptides D2	# PSM D2	# Peptides E2	# PSM E2	# Peptides F2		# PSM F2	# Peptides G2	# PSM G2	# Peptides H2	# PSM H2	# Peptides I2	# PSM I2	# Peptides J2	# PSM J2
	AT5G45490.1	P-loop containing nucleoside triphosphate hydrolases superfamily protein	2	35	1	7	1		7					2	3				2	11	1	7
VVVGGSELTSSPKEIK	187	AT4G28080.1	T9(Phospho)	1709.87	S(6): 0.0; T(9): 88.8; S(10): 5.6; S(11): 5.6	0	6.647e-06		High	High			High	High	High	High			High	1
	Accession	Description	Σ# Unique Peptides	Σ# PSMs	# Peptides A2	# PSM A2	# Peptides B2		# PSM B2	# Peptides C2	# PSM C2	# Peptides D2	# PSM D2	# Peptides E2	# PSM E2	# Peptides F2		# PSM F2	# Peptides G2	# PSM G2	# Peptides H2	# PSM H2	# Peptides I2	# PSM I2	# Peptides J2	# PSM J2
	AT4G28080.1	Tetratricopeptide repeat (TPR)-like superfamily protein	30	1288	15	222	12		222	5	14	3	21	13	125	17		164	21	201	11	64	12	89	16	166
SPAPPCGGLPPPSPSGR	23	AT2G31370.5	C6(Carbamidomethyl); S13(Phospho)	1710.76	S(1): 0.0; S(13): 99.8; S(15): 0.2	0	0.0002584		High					High	High					0
	Accession	Description	Σ# Unique Peptides	Σ# PSMs	# Peptides A2	# PSM A2	# Peptides B2		# PSM B2	# Peptides C2	# PSM C2	# Peptides D2	# PSM D2	# Peptides E2	# PSM E2	# Peptides F2		# PSM F2	# Peptides G2	# PSM G2	# Peptides H2	# PSM H2	# Peptides I2	# PSM I2	# Peptides J2	# PSM J2
	AT2G31370.5	Basic-leucine zipper (bZIP) transcription factor family protein	3	190	3	45	3		41					1	12	2		21	2	33	2	10	1	11	2	17
KSASFHTLDELEVR	144	AT1G64500.1	S4(Phospho)	1711.8	S(2): 7.1; S(4): 85.8; T(7): 7.1	0	0.0009753		High	High	High	High	High	High	High	High		High	High	1
	Accession	Description	Σ# Unique Peptides	Σ# PSMs	# Peptides A2	# PSM A2	# Peptides B2		# PSM B2	# Peptides C2	# PSM C2	# Peptides D2	# PSM D2	# Peptides E2	# PSM E2	# Peptides F2		# PSM F2	# Peptides G2	# PSM G2	# Peptides H2	# PSM H2	# Peptides I2	# PSM I2	# Peptides J2	# PSM J2
	AT1G64500.1	Glutaredoxin family protein	6	317	4	55	4		60	3	33	4	43	2	12	3		37	2	37	2	13	3	16	2	11
DVPSPYGSTSSAPVMR	22	AT4G05150.1	S4(Phospho)	1730.74	S(4): 98.8; Y(6): 1.2; S(8): 0.0; T(9): 0.0; S(10): 0.0; S(11): 0.0	0	0.004559		High	High										0
	Accession	Description	Σ# Unique Peptides	Σ# PSMs	# Peptides A2	# PSM A2	# Peptides B2		# PSM B2	# Peptides C2	# PSM C2	# Peptides D2	# PSM D2	# Peptides E2	# PSM E2	# Peptides F2		# PSM F2	# Peptides G2	# PSM G2	# Peptides H2	# PSM H2	# Peptides I2	# PSM I2	# Peptides J2	# PSM J2
	AT4G05150.1	Octicosapeptide/Phox/Bem1p family protein	8	391	7	44	8		59	3	17	3	51	2	24	4		53	6	42	4	19	3	27	5	55
NYSPPSIDAVGPIPTK	20	AT1G34220.1	S3(Phospho)	1735.82	Y(2): 8.4; S(3): 91.6; S(6): 0.0; T(15): 0.0	0	0.0003872		High					High	High	High				0
	Accession	Description	Σ# Unique Peptides	Σ# PSMs	# Peptides A2	# PSM A2	# Peptides B2		# PSM B2	# Peptides C2	# PSM C2	# Peptides D2	# PSM D2	# Peptides E2	# PSM E2	# Peptides F2		# PSM F2	# Peptides G2	# PSM G2	# Peptides H2	# PSM H2	# Peptides I2	# PSM I2	# Peptides J2	# PSM J2
	AT1G34220.1	Regulator of Vps4 activity in the MVB pathway protein	11	232	6	26	4		13	1	31	1	22	4	14	7		41	9	37	3	3	4	18	3	27
SGSPEEEHASINPAER	227	AT4G11740.1	S1(Phospho)	1789.74	S(1): 50.0; S(3): 50.0; S(10): 0.0	0	9.581e-07		High	High			High	High	High	High		High	High	0
	Accession	Description	Σ# Unique Peptides	Σ# PSMs	# Peptides A2	# PSM A2	# Peptides B2		# PSM B2	# Peptides C2	# PSM C2	# Peptides D2	# PSM D2	# Peptides E2	# PSM E2	# Peptides F2		# PSM F2	# Peptides G2	# PSM G2	# Peptides H2	# PSM H2	# Peptides I2	# PSM I2	# Peptides J2	# PSM J2
	AT4G11740.1	Ubiquitin-like superfamily protein	10	970	9	138	9		175	2	27	2	27	6	81	10		129	10	116	5	44	7	79	8	154
AVDSLPLPRPSSSEVR	94	AT3G07660.1	S11(Phospho)	1789.89	S(4): 0.0; S(11): 8.1; S(12): 83.8; S(13): 8.1	0	0.005024		High	High			High	Medium	High	High			High	0
	Accession	Description	Σ# Unique Peptides	Σ# PSMs	# Peptides A2	# PSM A2	# Peptides B2		# PSM B2	# Peptides C2	# PSM C2	# Peptides D2	# PSM D2	# Peptides E2	# PSM E2	# Peptides F2		# PSM F2	# Peptides G2	# PSM G2	# Peptides H2	# PSM H2	# Peptides I2	# PSM I2	# Peptides J2	# PSM J2
	AT3G07660.1	Kinase-related protein of unknown function (DUF1296)	2	96	1	24	1		23					1	4	1		14	1	16	2	11			1	4
SPSYKEVALAPPGSIAK	194	AT1G01320.2	S3(Phospho)	1794.9	S(1): 0.1; S(3): 99.8; Y(4): 0.1; S(14): 0.0	0	0.0001376		High	High			High	High	High	High		High	High	1
	Accession	Description	Σ# Unique Peptides	Σ# PSMs	# Peptides A2	# PSM A2	# Peptides B2		# PSM B2	# Peptides C2	# PSM C2	# Peptides D2	# PSM D2	# Peptides E2	# PSM E2	# Peptides F2		# PSM F2	# Peptides G2	# PSM G2	# Peptides H2	# PSM H2	# Peptides I2	# PSM I2	# Peptides J2	# PSM J2
	AT1G01320.2	Tetratricopeptide repeat (TPR)-like superfamily protein	5	498	2	57	3		53	2	44	2	32	3	50	3		30	2	66	2	23	3	51	3	92
TVVLTGGSACLPGLSER	71	AT5G56180.1	C10(Carbamidomethyl); S15(Phospho)	1796.86	T(1): 0.0; T(5): 0.0; S(8): 15.8; S(15): 84.2	0	0.003934		Medium	Medium			High	Medium	Medium	High		Medium	High	0
	Accession	Description	Σ# Unique Peptides	Σ# PSMs	# Peptides A2	# PSM A2	# Peptides B2		# PSM B2	# Peptides C2	# PSM C2	# Peptides D2	# PSM D2	# Peptides E2	# PSM E2	# Peptides F2		# PSM F2	# Peptides G2	# PSM G2	# Peptides H2	# PSM H2	# Peptides I2	# PSM I2	# Peptides J2	# PSM J2
	AT5G56180.1	actin-related protein 8	3	74	1	8	1		13					1	9	1		6	2	15	1	6	1	6	2	11
LRPKSPSSSLDDVEAK	19	AT4G33400.1	S5(Phospho)	1808.87	S(5): 99.7; S(7): 0.3; S(8): 0.0; S(9): 0.0	0	0.0009811		High	High				High	High	High				1
	Accession	Description	Σ# Unique Peptides	Σ# PSMs	# Peptides A2	# PSM A2	# Peptides B2		# PSM B2	# Peptides C2	# PSM C2	# Peptides D2	# PSM D2	# Peptides E2	# PSM E2	# Peptides F2		# PSM F2	# Peptides G2	# PSM G2	# Peptides H2	# PSM H2	# Peptides I2	# PSM I2	# Peptides J2	# PSM J2
	AT4G33400.1	Vacuolar import/degradation, Vid27-related protein	2	16	1	6										2		4	1	6
RAPSPGGGSSTIVTLADR	94	AT1G79280.1	S9(Phospho)	1821.88	S(4): 7.6; S(9): 84.7; S(10): 7.6; T(11): 0.1; T(14): 0.0	0	1.237e-06		High	High				High	High	High				1
	Accession	Description	Σ# Unique Peptides	Σ# PSMs	# Peptides A2	# PSM A2	# Peptides B2		# PSM B2	# Peptides C2	# PSM C2	# Peptides D2	# PSM D2	# Peptides E2	# PSM E2	# Peptides F2		# PSM F2	# Peptides G2	# PSM G2	# Peptides H2	# PSM H2	# Peptides I2	# PSM I2	# Peptides J2	# PSM J2
	AT1G79280.1	nuclear pore anchor	8	279	4	42	3		49					5	25	5		39	6	64	3	21	4	14	5	25
TVDGETENLPNGDSSPK	17	AT4G28080.1	S15(Phospho)	1839.77	T(1): 0.0; T(6): 0.0; S(14): 0.8; S(15): 99.2	0	1.572e-06		High	High				High	High					0
	Accession	Description	Σ# Unique Peptides	Σ# PSMs	# Peptides A2	# PSM A2	# Peptides B2		# PSM B2	# Peptides C2	# PSM C2	# Peptides D2	# PSM D2	# Peptides E2	# PSM E2	# Peptides F2		# PSM F2	# Peptides G2	# PSM G2	# Peptides H2	# PSM H2	# Peptides I2	# PSM I2	# Peptides J2	# PSM J2
	AT4G28080.1	Tetratricopeptide repeat (TPR)-like superfamily protein	30	1288	15	222	12		222	5	14	3	21	13	125	17		164	21	201	11	64	12	89	16	166
INRGSQVISEIIETAR	68	AT1G63780.1	S5(Phospho)	1865.95	S(5): 50.0; S(9): 50.0; T(14): 0.0	0	0.003288		Medium	High		High		High	High			High	High	1
	Accession	Description	Σ# Unique Peptides	Σ# PSMs	# Peptides A2	# PSM A2	# Peptides B2		# PSM B2	# Peptides C2	# PSM C2	# Peptides D2	# PSM D2	# Peptides E2	# PSM E2	# Peptides F2		# PSM F2	# Peptides G2	# PSM G2	# Peptides H2	# PSM H2	# Peptides I2	# PSM I2	# Peptides J2	# PSM J2
	AT1G63780.1	Ribosomal RNA processing Brix domain protein	1	67	1	9	1		22							1		6	1	6			1	11	1	13
SLRKSEDHVENNLSAK	27	AT2G35050.1	S5(Phospho)	1906.9	S(1): 0.0; S(5): 100.0; S(14): 0.0	0	0.001949		High	High				High	High					2
	Accession	Description	Σ# Unique Peptides	Σ# PSMs	# Peptides A2	# PSM A2	# Peptides B2		# PSM B2	# Peptides C2	# PSM C2	# Peptides D2	# PSM D2	# Peptides E2	# PSM E2	# Peptides F2		# PSM F2	# Peptides G2	# PSM G2	# Peptides H2	# PSM H2	# Peptides I2	# PSM I2	# Peptides J2	# PSM J2
	AT2G35050.1	Protein kinase superfamily protein with octicosapeptide/Phox/Bem1p domain	8	211	3	27	4		39	1	5	1	2	2	12	6		27	5	23	3	18	5	26	4	32
DSSSIAGSSSPIPATVSTGK	68	AT2G38410.1	S10(Phospho)	1928.88	S(2): 0.0; S(3): 0.0; S(4): 0.0; S(8): 0.1; S(9): 8.0; S(10): 91.9; T(15): 0.0; S(17): 0.0; T(18): 0.0	0	6.147e-08		High	High				High	High	High				0
	Accession	Description	Σ# Unique Peptides	Σ# PSMs	# Peptides A2	# PSM A2	# Peptides B2		# PSM B2	# Peptides C2	# PSM C2	# Peptides D2	# PSM D2	# Peptides E2	# PSM E2	# Peptides F2		# PSM F2	# Peptides G2	# PSM G2	# Peptides H2	# PSM H2	# Peptides I2	# PSM I2	# Peptides J2	# PSM J2
	AT2G38410.1	ENTH/VHS/GAT family protein	3	213	3	53	2		53	1	12	2	13	1	14	2		25	2	30	2	5			1	8
SSGANVSGSSRTPTHQSSR	41	AT3G25070.1	S10(Phospho)	1982.87	S(1): 0.0; S(2): 0.0; S(7): 0.0; S(9): 1.4; S(10): 87.5; T(12): 10.5; T(14): 0.2; S(17): 0.2; S(18): 0.2	0	0.003285		High	High								High	High	1
	Accession	Description	Σ# Unique Peptides	Σ# PSMs	# Peptides A2	# PSM A2	# Peptides B2		# PSM B2	# Peptides C2	# PSM C2	# Peptides D2	# PSM D2	# Peptides E2	# PSM E2	# Peptides F2		# PSM F2	# Peptides G2	# PSM G2	# Peptides H2	# PSM H2	# Peptides I2	# PSM I2	# Peptides J2	# PSM J2
	AT3G25070.1	RPM1 interacting protein 4	3	53	2	15	2		25												1	2	2	6	2	5
TLEAPLPGSLSAVNNATTR	102	AT3G05420.1	S9(Phospho)	1991.98	T(1): 0.0; S(9): 99.3; S(11): 0.7; T(17): 0.0; T(18): 0.0	0	5.337e-08		High	High	High	High	High	High	High	High			High	0
	Accession	Description	Σ# Unique Peptides	Σ# PSMs	# Peptides A2	# PSM A2	# Peptides B2		# PSM B2	# Peptides C2	# PSM C2	# Peptides D2	# PSM D2	# Peptides E2	# PSM E2	# Peptides F2		# PSM F2	# Peptides G2	# PSM G2	# Peptides H2	# PSM H2	# Peptides I2	# PSM I2	# Peptides J2	# PSM J2
	AT3G05420.1	acyl-CoA binding protein 4	9	330	5	48	6		74	1	6	1	13	5	30	8		45	6	44	4	16	4	20	6	34
EVTGAKYDDLVAAIETAR	127	AT3G02730.1	Y7(Phospho)	2001.95	T(3): 0.0; Y(7): 100.0; T(16): 0.0	0	0.0001831		High	High	High	High		High	High	High				1
	Accession	Description	Σ# Unique Peptides	Σ# PSMs	# Peptides A2	# PSM A2	# Peptides B2		# PSM B2	# Peptides C2	# PSM C2	# Peptides D2	# PSM D2	# Peptides E2	# PSM E2	# Peptides F2		# PSM F2	# Peptides G2	# PSM G2	# Peptides H2	# PSM H2	# Peptides I2	# PSM I2	# Peptides J2	# PSM J2
	AT3G02730.1	thioredoxin F-type 1	4	147	3	42	2		55	1	6	1	9	1	4	2		8	2	10	3	13
VHLSESPKAASSTQEAER	47	AT4G17720.1	S6(Phospho)	2006.92	S(4): 1.1; S(6): 98.9; S(11): 0.0; S(12): 0.0; T(13): 0.0	0	0.0003584		High	High					High				High	1
	Accession	Description	Σ# Unique Peptides	Σ# PSMs	# Peptides A2	# PSM A2	# Peptides B2		# PSM B2	# Peptides C2	# PSM C2	# Peptides D2	# PSM D2	# Peptides E2	# PSM E2	# Peptides F2		# PSM F2	# Peptides G2	# PSM G2	# Peptides H2	# PSM H2	# Peptides I2	# PSM I2	# Peptides J2	# PSM J2
	AT4G17720.1	RNA-binding (RRM/RBD/RNP motifs) family protein	3	178	2	17	2		22					1	18	2		20	2	42	1	15	1	13	2	31
SRSGSPEEEHASINPAER	143	AT4G11740.1	S3(Phospho)	2032.87	S(1): 1.2; S(3): 98.6; S(5): 0.2; S(12): 0.0	0	5.028e-05		High	High			High	High	High	High		High	High	1
	Accession	Description	Σ# Unique Peptides	Σ# PSMs	# Peptides A2	# PSM A2	# Peptides B2		# PSM B2	# Peptides C2	# PSM C2	# Peptides D2	# PSM D2	# Peptides E2	# PSM E2	# Peptides F2		# PSM F2	# Peptides G2	# PSM G2	# Peptides H2	# PSM H2	# Peptides I2	# PSM I2	# Peptides J2	# PSM J2
	AT4G11740.1	Ubiquitin-like superfamily protein	10	970	9	138	9		175	2	27	2	27	6	81	10		129	10	116	5	44	7	79	8	154
VYSDDERSDHGVQAGYR	64	AT2G01190.1	S3(Phospho)	2033.83	Y(2): 2.1; S(3): 97.9; S(8): 0.0; Y(16): 0.0	0	0.002164		High	High			High	High	High	High		High	High	1
	Accession	Description	Σ# Unique Peptides	Σ# PSMs	# Peptides A2	# PSM A2	# Peptides B2		# PSM B2	# Peptides C2	# PSM C2	# Peptides D2	# PSM D2	# Peptides E2	# PSM E2	# Peptides F2		# PSM F2	# Peptides G2	# PSM G2	# Peptides H2	# PSM H2	# Peptides I2	# PSM I2	# Peptides J2	# PSM J2
	AT2G01190.1	Octicosapeptide/Phox/Bem1p family protein	4	148	3	21	3		27					1	9	2		23	2	21	2	11	3	9	2	27
NVETNTPEHVSQTETSAK	34	AT2G35050.1	S11(Phospho)	2051.89	T(4): 0.0; T(6): 0.0; S(11): 99.7; T(13): 0.3; T(15): 0.0; S(16): 0.0	0	0.0004158		High	High				High	High			High	High	0
	Accession	Description	Σ# Unique Peptides	Σ# PSMs	# Peptides A2	# PSM A2	# Peptides B2		# PSM B2	# Peptides C2	# PSM C2	# Peptides D2	# PSM D2	# Peptides E2	# PSM E2	# Peptides F2		# PSM F2	# Peptides G2	# PSM G2	# Peptides H2	# PSM H2	# Peptides I2	# PSM I2	# Peptides J2	# PSM J2
	AT2G35050.1	Protein kinase superfamily protein with octicosapeptide/Phox/Bem1p domain	8	211	3	27	4		39	1	5	1	2	2	12	6		27	5	23	3	18	5	26	4	32
INPLNPVFNPVNSAFSPR	30	AT1G28280.1	S16(Phospho)	2063.01	S(13): 0.0; S(16): 100.0	0	7.76e-07		High		High				High					0
	Accession	Description	Σ# Unique Peptides	Σ# PSMs	# Peptides A2	# PSM A2	# Peptides B2		# PSM B2	# Peptides C2	# PSM C2	# Peptides D2	# PSM D2	# Peptides E2	# PSM E2	# Peptides F2		# PSM F2	# Peptides G2	# PSM G2	# Peptides H2	# PSM H2	# Peptides I2	# PSM I2	# Peptides J2	# PSM J2
	AT1G28280.1	VQ motif-containing protein	6	178	4	51				1	8			3	27	1		2	5	59			3	31
SMDMTPKSPEPESETPTR	127	AT3G28920.1	S8(Phospho)	2099.86	S(1): 0.0; T(5): 0.0; S(8): 100.0; S(13): 0.0; T(15): 0.0; T(17): 0.0	0	0.0003625		High	High			High	High	High	High		High	High	1
	Accession	Description	Σ# Unique Peptides	Σ# PSMs	# Peptides A2	# PSM A2	# Peptides B2		# PSM B2	# Peptides C2	# PSM C2	# Peptides D2	# PSM D2	# Peptides E2	# PSM E2	# Peptides F2		# PSM F2	# Peptides G2	# PSM G2	# Peptides H2	# PSM H2	# Peptides I2	# PSM I2	# Peptides J2	# PSM J2
	AT3G28920.1	homeobox protein 34	3	255	2	33	2		50					2	26	3		33	3	35	2	20	2	23	2	35
GTSPQPRPQQEPAPSNPVR	57	AT3G45780.1	S3(Phospho)	2123	T(2): 10.4; S(3): 89.6; S(15): 0.0	0	3.15e-05		High	High				High	High				High	0
	Accession	Description	Σ# Unique Peptides	Σ# PSMs	# Peptides A2	# PSM A2	# Peptides B2		# PSM B2	# Peptides C2	# PSM C2	# Peptides D2	# PSM D2	# Peptides E2	# PSM E2	# Peptides F2		# PSM F2	# Peptides G2	# PSM G2	# Peptides H2	# PSM H2	# Peptides I2	# PSM I2	# Peptides J2	# PSM J2
	AT3G45780.1	phototropin 1	8	289	8	68	6		69					3	23	4		16	5	43	4	21	3	22	5	27
DVPIHHPLSELSDREESR	63	AT5G52310.1	S12(Phospho)	2196.01	S(9): 1.0; S(12): 99.0; S(17): 0.0	0	1.344e-05		High	High	High	High		High	High	High			High	1
	Accession	Description	Σ# Unique Peptides	Σ# PSMs	# Peptides A2	# PSM A2	# Peptides B2		# PSM B2	# Peptides C2	# PSM C2	# Peptides D2	# PSM D2	# Peptides E2	# PSM E2	# Peptides F2		# PSM F2	# Peptides G2	# PSM G2	# Peptides H2	# PSM H2	# Peptides I2	# PSM I2	# Peptides J2	# PSM J2
	AT5G52310.1	low-temperature-responsive protein 78 (LTI78) / desiccation-responsive protein 29A (RD29A)	33	1799	22	271	17		282	9	72	11	49	10	144	25		237	21	299	12	101	9	119	16	225
RREESGAANGSPPPSGGSRPR	29	AT4G38710.1	S11(Phospho)	2202.01	S(5): 0.0; S(11): 100.0; S(15): 0.0; S(18): 0.0	0	0.0005574		Medium									High	High	2
	Accession	Description	Σ# Unique Peptides	Σ# PSMs	# Peptides A2	# PSM A2	# Peptides B2		# PSM B2	# Peptides C2	# PSM C2	# Peptides D2	# PSM D2	# Peptides E2	# PSM E2	# Peptides F2		# PSM F2	# Peptides G2	# PSM G2	# Peptides H2	# PSM H2	# Peptides I2	# PSM I2	# Peptides J2	# PSM J2
	AT4G38710.1	glycine-rich protein	4	99	2	8								1	5	1		16	2	25	1	2	1	5	4	38
SAIPDTRPRTPIHESAATGR	31	AT2G20960.1	T6(Phospho)	2213.09	S(1): 0.0; T(6): 100.0; T(10): 0.0; S(15): 0.0; T(18): 0.0	0	0.0008906		High	High			High	High	High			High	High	1
	Accession	Description	Σ# Unique Peptides	Σ# PSMs	# Peptides A2	# PSM A2	# Peptides B2		# PSM B2	# Peptides C2	# PSM C2	# Peptides D2	# PSM D2	# Peptides E2	# PSM E2	# Peptides F2		# PSM F2	# Peptides G2	# PSM G2	# Peptides H2	# PSM H2	# Peptides I2	# PSM I2	# Peptides J2	# PSM J2
	AT2G20960.1	Arabidopsis phospholipase-like protein (PEARLI 4) family	17	588	12	91	11		76	3	21	2	15	8	45	7		43	13	131	2	32	9	72	9	62
AASEEGEAVEEEVKGGGGMVGR	209	AT5G52310.1	S3(Phospho)	2227.94	S(3): 100.0	0	1.925e-07		High	High		High	High	High	High	High		High	High	1
	Accession	Description	Σ# Unique Peptides	Σ# PSMs	# Peptides A2	# PSM A2	# Peptides B2		# PSM B2	# Peptides C2	# PSM C2	# Peptides D2	# PSM D2	# Peptides E2	# PSM E2	# Peptides F2		# PSM F2	# Peptides G2	# PSM G2	# Peptides H2	# PSM H2	# Peptides I2	# PSM I2	# Peptides J2	# PSM J2
	AT5G52310.1	low-temperature-responsive protein 78 (LTI78) / desiccation-responsive protein 29A (RD29A)	33	1799	22	271	17		282	9	72	11	49	10	144	25		237	21	299	12	101	9	119	16	225
TETGMDTNSPSRSHEFDLK	73	AT5G52310.1	S9(Phospho)	2231.92	T(1): 0.0; T(3): 0.0; T(7): 0.2; S(9): 98.6; S(11): 1.2; S(13): 0.0	0	0.005051		High	Medium			High	High	High	High			High	1
	Accession	Description	Σ# Unique Peptides	Σ# PSMs	# Peptides A2	# PSM A2	# Peptides B2		# PSM B2	# Peptides C2	# PSM C2	# Peptides D2	# PSM D2	# Peptides E2	# PSM E2	# Peptides F2		# PSM F2	# Peptides G2	# PSM G2	# Peptides H2	# PSM H2	# Peptides I2	# PSM I2	# Peptides J2	# PSM J2
	AT5G52310.1	low-temperature-responsive protein 78 (LTI78) / desiccation-responsive protein 29A (RD29A)	33	1799	22	271	17		282	9	72	11	49	10	144	25		237	21	299	12	101	9	119	16	225
SNTSDTRPRTPIHESAATGR	160	AT2G20960.1	S4(Phospho)	2234.03	S(1): 0.1; T(3): 0.5; S(4): 33.1; T(6): 33.1; T(10): 33.1; S(15): 0.0; T(18): 0.0	0	1.416e-05		High	High			High	High	High	High		High	High	1
	Accession	Description	Σ# Unique Peptides	Σ# PSMs	# Peptides A2	# PSM A2	# Peptides B2		# PSM B2	# Peptides C2	# PSM C2	# Peptides D2	# PSM D2	# Peptides E2	# PSM E2	# Peptides F2		# PSM F2	# Peptides G2	# PSM G2	# Peptides H2	# PSM H2	# Peptides I2	# PSM I2	# Peptides J2	# PSM J2
	AT2G20960.1	Arabidopsis phospholipase-like protein (PEARLI 4) family	17	588	12	91	11		76	3	21	2	15	8	45	7		43	13	131	2	32	9	72	9	62
VGADDLSDSEKEKPNLVGDGK	67	AT4G02510.1	S7(Phospho)	2253.02	S(7): 87.6; S(9): 12.4	0	0.0003155		High	High				High	High					1
	Accession	Description	Σ# Unique Peptides	Σ# PSMs	# Peptides A2	# PSM A2	# Peptides B2		# PSM B2	# Peptides C2	# PSM C2	# Peptides D2	# PSM D2	# Peptides E2	# PSM E2	# Peptides F2		# PSM F2	# Peptides G2	# PSM G2	# Peptides H2	# PSM H2	# Peptides I2	# PSM I2	# Peptides J2	# PSM J2
	AT4G02510.1	translocon at the outer envelope membrane of chloroplasts 159	7	614	5	125	5		139	4	57	4	40	3	31	5		50	5	63	3	19	4	38	3	52
ASSGIEAHSDEANISNNMSDR	92	AT4G02510.1	S9(Phospho)	2284.91	S(2): 0.0; S(3): 0.0; S(9): 100.0; S(15): 0.0; S(19): 0.0	0	4.174e-07		High	High				High	High					0
	Accession	Description	Σ# Unique Peptides	Σ# PSMs	# Peptides A2	# PSM A2	# Peptides B2		# PSM B2	# Peptides C2	# PSM C2	# Peptides D2	# PSM D2	# Peptides E2	# PSM E2	# Peptides F2		# PSM F2	# Peptides G2	# PSM G2	# Peptides H2	# PSM H2	# Peptides I2	# PSM I2	# Peptides J2	# PSM J2
	AT4G02510.1	translocon at the outer envelope membrane of chloroplasts 159	7	614	5	125	5		139	4	57	4	40	3	31	5		50	5	63	3	19	4	38	3	52
HYSEDVGEVQASQEKPVSPK	51	AT4G27430.1	S18(Phospho)	2294.03	Y(2): 0.0; S(3): 0.0; S(12): 0.0; S(18): 100.0	0	7.347e-05		High	High			High	High	High	High		High	High	0
	Accession	Description	Σ# Unique Peptides	Σ# PSMs	# Peptides A2	# PSM A2	# Peptides B2		# PSM B2	# Peptides C2	# PSM C2	# Peptides D2	# PSM D2	# Peptides E2	# PSM E2	# Peptides F2		# PSM F2	# Peptides G2	# PSM G2	# Peptides H2	# PSM H2	# Peptides I2	# PSM I2	# Peptides J2	# PSM J2
	AT4G27430.1	COP1-interacting protein 7	3	67	2	13	2		10					2	2	2		18	2	8	1	2	1	5	1	9
LSEDTGSPHHHADILMVQEK	97	AT2G17410.2	S7(Phospho)	2324.04	S(2): 0.0; T(5): 11.4; S(7): 88.6	0	2.808e-06		High	High			High	High	High	High		High	High	0
	Accession	Description	Σ# Unique Peptides	Σ# PSMs	# Peptides A2	# PSM A2	# Peptides B2		# PSM B2	# Peptides C2	# PSM C2	# Peptides D2	# PSM D2	# Peptides E2	# PSM E2	# Peptides F2		# PSM F2	# Peptides G2	# PSM G2	# Peptides H2	# PSM H2	# Peptides I2	# PSM I2	# Peptides J2	# PSM J2
	AT2G17410.2	ARID/BRIGHT DNA-binding domain-containing protein	6	168	3	41	3		39	1	1			3	16	4		32	3	17	2	3	3	9	2	10
SHSVSGDLHGVQPDPIAADILR	89	AT2G38280.1	S3(Phospho)	2364.14	S(1): 0.8; S(3): 99.2; S(5): 0.0	0	1.302e-05		High	High	High	High	High	High	High	High		High	High	0
	Accession	Description	Σ# Unique Peptides	Σ# PSMs	# Peptides A2	# PSM A2	# Peptides B2		# PSM B2	# Peptides C2	# PSM C2	# Peptides D2	# PSM D2	# Peptides E2	# PSM E2	# Peptides F2		# PSM F2	# Peptides G2	# PSM G2	# Peptides H2	# PSM H2	# Peptides I2	# PSM I2	# Peptides J2	# PSM J2
	AT2G38280.1	AMP deaminase, putative / myoadenylate deaminase, putative	10	133	5	27	4		27	3	19	2	9	1	1	2		17	1	14	3	6	4	11	2	2
LKPAAVKPPEVDSVKPPATPPR	136	AT1G64500.1	T19(Phospho)	2374.29	S(13): 0.0; T(19): 100.0	0	2.668e-06		High	High	High	High	High	High	High	High		High		0
	Accession	Description	Σ# Unique Peptides	Σ# PSMs	# Peptides A2	# PSM A2	# Peptides B2		# PSM B2	# Peptides C2	# PSM C2	# Peptides D2	# PSM D2	# Peptides E2	# PSM E2	# Peptides F2		# PSM F2	# Peptides G2	# PSM G2	# Peptides H2	# PSM H2	# Peptides I2	# PSM I2	# Peptides J2	# PSM J2
	AT1G64500.1	Glutaredoxin family protein	6	317	4	55	4		60	3	33	4	43	2	12	3		37	2	37	2	13	3	16	2	11
TGKPQGVGVRNSGGTENDPNGKK	31	AT3G45780.1	S12(Phospho)	2377.12	T(1): 1.3; S(12): 97.5; T(15): 1.3	0	0.003317		High	High					High	High		High	Medium	2
	Accession	Description	Σ# Unique Peptides	Σ# PSMs	# Peptides A2	# PSM A2	# Peptides B2		# PSM B2	# Peptides C2	# PSM C2	# Peptides D2	# PSM D2	# Peptides E2	# PSM E2	# Peptides F2		# PSM F2	# Peptides G2	# PSM G2	# Peptides H2	# PSM H2	# Peptides I2	# PSM I2	# Peptides J2	# PSM J2
	AT3G45780.1	phototropin 1	8	289	8	68	6		69					3	23	4		16	5	43	4	21	3	22	5	27
LPISGGGSGVEEQRGEDKSVSGR	18	AT5G52310.1	S19(Phospho)	2381.1	S(4): 1.7; S(8): 19.4; S(19): 73.3; S(21): 5.6	0	0.003582		High	High				Medium						2
	Accession	Description	Σ# Unique Peptides	Σ# PSMs	# Peptides A2	# PSM A2	# Peptides B2		# PSM B2	# Peptides C2	# PSM C2	# Peptides D2	# PSM D2	# Peptides E2	# PSM E2	# Peptides F2		# PSM F2	# Peptides G2	# PSM G2	# Peptides H2	# PSM H2	# Peptides I2	# PSM I2	# Peptides J2	# PSM J2
	AT5G52310.1	low-temperature-responsive protein 78 (LTI78) / desiccation-responsive protein 29A (RD29A)	33	1799	22	271	17		282	9	72	11	49	10	144	25		237	21	299	12	101	9	119	16	225
STPGSPAHPPGARSPPPSYLSNK	68	AT4G38550.1	S14(Phospho)	2382.13	S(1): 0.0; T(2): 0.0; S(5): 0.0; S(14): 97.5; S(18): 2.5; Y(19): 0.0; S(21): 0.0	0	0.0003872		High	High			High	High	High	High		High	High	1
	Accession	Description	Σ# Unique Peptides	Σ# PSMs	# Peptides A2	# PSM A2	# Peptides B2		# PSM B2	# Peptides C2	# PSM C2	# Peptides D2	# PSM D2	# Peptides E2	# PSM E2	# Peptides F2		# PSM F2	# Peptides G2	# PSM G2	# Peptides H2	# PSM H2	# Peptides I2	# PSM I2	# Peptides J2	# PSM J2
	AT4G38550.1	Arabidopsis phospholipase-like protein (PEARLI 4) family	16	711	9	101	7		78	3	30	3	49	9	96	10		84	12	194	2	11	8	51	5	17
YATYDNRPRTPIHESAATER	155	AT2G20960.1	T3(Phospho)	2428.1	Y(1): 8.5; T(3): 83.1; Y(4): 8.5; T(10): 0.0; S(15): 0.0; T(18): 0.0	0	2.316e-05		High	High			High	High	High	High		High	High	1
	Accession	Description	Σ# Unique Peptides	Σ# PSMs	# Peptides A2	# PSM A2	# Peptides B2		# PSM B2	# Peptides C2	# PSM C2	# Peptides D2	# PSM D2	# Peptides E2	# PSM E2	# Peptides F2		# PSM F2	# Peptides G2	# PSM G2	# Peptides H2	# PSM H2	# Peptides I2	# PSM I2	# Peptides J2	# PSM J2
	AT2G20960.1	Arabidopsis phospholipase-like protein (PEARLI 4) family	17	588	12	91	11		76	3	21	2	15	8	45	7		43	13	131	2	32	9	72	9	62
ILSGQAAIGSETVQTSPIENDHK	41	AT1G60200.1	S16(Phospho)	2475.17	S(3): 0.0; S(10): 0.0; T(12): 0.2; T(15): 10.8; S(16): 89.0	0	0.0001264		High	High	High	High		High	High					0
	Accession	Description	Σ# Unique Peptides	Σ# PSMs	# Peptides A2	# PSM A2	# Peptides B2		# PSM B2	# Peptides C2	# PSM C2	# Peptides D2	# PSM D2	# Peptides E2	# PSM E2	# Peptides F2		# PSM F2	# Peptides G2	# PSM G2	# Peptides H2	# PSM H2	# Peptides I2	# PSM I2	# Peptides J2	# PSM J2
	AT1G60200.1	splicing factor PWI domain-containing protein / RNA recognition motif (RRM)-containing protein	6	181	2	35	3		33	1	3	1	8	3	18	3		39	2	29	2	15			1	1
TVVASIADETVAESSGTGNKSFSR	25	AT3G07020.1	S15(Phospho)	2493.15	T(1): 0.0; S(5): 0.0; T(10): 0.8; S(14): 12.9; S(15): 57.6; T(17): 3.1; S(21): 12.9; S(23): 12.9	0	0.00871		High		High	High			High					1
	Accession	Description	Σ# Unique Peptides	Σ# PSMs	# Peptides A2	# PSM A2	# Peptides B2		# PSM B2	# Peptides C2	# PSM C2	# Peptides D2	# PSM D2	# Peptides E2	# PSM E2	# Peptides F2		# PSM F2	# Peptides G2	# PSM G2	# Peptides H2	# PSM H2	# Peptides I2	# PSM I2	# Peptides J2	# PSM J2
	AT3G07020.1	UDP-Glycosyltransferase superfamily protein	1	31	1	3				1	8	1	8						1	6	1	6
SDSPKAHQNQTTNQTVFLKPAK	550	AT1G37130.1	S3(Phospho)	2520.23	S(1): 9.6; S(3): 90.4; T(11): 0.0; T(12): 0.0; T(15): 0.0	0	4.854e-07		High	High	High	High	High	High	High	High		High	High	1
	Accession	Description	Σ# Unique Peptides	Σ# PSMs	# Peptides A2	# PSM A2	# Peptides B2		# PSM B2	# Peptides C2	# PSM C2	# Peptides D2	# PSM D2	# Peptides E2	# PSM E2	# Peptides F2		# PSM F2	# Peptides G2	# PSM G2	# Peptides H2	# PSM H2	# Peptides I2	# PSM I2	# Peptides J2	# PSM J2
	AT1G37130.1	nitrate reductase 2	30	2867	14	263	15		297	12	105	11	137	26	378	20		319	21	529	15	179	20	320	19	340
VVEGDSAEEDENKLPVEDIVSSR	132	AT4G02510.1	S6(Phospho)	2596.17	S(6): 100.0; S(21): 0.0; S(22): 0.0	0	1.009e-06		High	High	High	High	High	High	High	High		High	High	1
	Accession	Description	Σ# Unique Peptides	Σ# PSMs	# Peptides A2	# PSM A2	# Peptides B2		# PSM B2	# Peptides C2	# PSM C2	# Peptides D2	# PSM D2	# Peptides E2	# PSM E2	# Peptides F2		# PSM F2	# Peptides G2	# PSM G2	# Peptides H2	# PSM H2	# Peptides I2	# PSM I2	# Peptides J2	# PSM J2
	AT4G02510.1	translocon at the outer envelope membrane of chloroplasts 159	7	614	5	125	5		139	4	57	4	40	3	31	5		50	5	63	3	19	4	38	3	52
SALASSACTEQINKPTPMLSPVSVK	117	AT4G28080.1	C8(Carbamidomethyl); S20(Phospho)	2696.3	S(1): 0.0; S(5): 0.0; S(6): 0.0; T(9): 0.0; T(16): 11.3; S(20): 87.2; S(23): 1.5	0	1.846e-08		High	High			High	High	High	High		High	High	0
	Accession	Description	Σ# Unique Peptides	Σ# PSMs	# Peptides A2	# PSM A2	# Peptides B2		# PSM B2	# Peptides C2	# PSM C2	# Peptides D2	# PSM D2	# Peptides E2	# PSM E2	# Peptides F2		# PSM F2	# Peptides G2	# PSM G2	# Peptides H2	# PSM H2	# Peptides I2	# PSM I2	# Peptides J2	# PSM J2
	AT4G28080.1	Tetratricopeptide repeat (TPR)-like superfamily protein	30	1288	15	222	12		222	5	14	3	21	13	125	17		164	21	201	11	64	12	89	16	166
FGPLASGLENETTLPSYGSSPPRDK	207	AT4G29440.2	S20(Phospho)	2700.25	S(6): 0.0; T(12): 0.0; T(13): 0.0; S(16): 0.0; Y(17): 0.2; S(19): 11.1; S(20): 88.6	0	1.008e-06		High	High	High	High	High	High	High	High			High	1
	Accession	Description	Σ# Unique Peptides	Σ# PSMs	# Peptides A2	# PSM A2	# Peptides B2		# PSM B2	# Peptides C2	# PSM C2	# Peptides D2	# PSM D2	# Peptides E2	# PSM E2	# Peptides F2		# PSM F2	# Peptides G2	# PSM G2	# Peptides H2	# PSM H2	# Peptides I2	# PSM I2	# Peptides J2	# PSM J2
	AT4G29440.2	Regulator of Vps4 activity in the MVB pathway protein	5	215	2	32	1		38	2	25	1	21	1	14	1		22	4	43	1	9			1	11
KVVEGDSAEEDENKLPVEDIVSSR	207	AT4G02510.1	S7(Phospho)	2724.26	S(7): 100.0; S(22): 0.0; S(23): 0.0	0	3.077e-10		High	High	High	High	High	High	High	High		High	High	2
	Accession	Description	Σ# Unique Peptides	Σ# PSMs	# Peptides A2	# PSM A2	# Peptides B2		# PSM B2	# Peptides C2	# PSM C2	# Peptides D2	# PSM D2	# Peptides E2	# PSM E2	# Peptides F2		# PSM F2	# Peptides G2	# PSM G2	# Peptides H2	# PSM H2	# Peptides I2	# PSM I2	# Peptides J2	# PSM J2
	AT4G02510.1	translocon at the outer envelope membrane of chloroplasts 159	7	614	5	125	5		139	4	57	4	40	3	31	5		50	5	63	3	19	4	38	3	52
ISTEKAASEEGEAVEEEVKGGGGMVGR	177	AT5G52310.1	S8(Phospho)	2786.25	S(2): 0.0; T(3): 0.0; S(8): 100.0	0	1.424e-05		High	High		High	High	High	High	High		High	High	2
	Accession	Description	Σ# Unique Peptides	Σ# PSMs	# Peptides A2	# PSM A2	# Peptides B2		# PSM B2	# Peptides C2	# PSM C2	# Peptides D2	# PSM D2	# Peptides E2	# PSM E2	# Peptides F2		# PSM F2	# Peptides G2	# PSM G2	# Peptides H2	# PSM H2	# Peptides I2	# PSM I2	# Peptides J2	# PSM J2
	AT5G52310.1	low-temperature-responsive protein 78 (LTI78) / desiccation-responsive protein 29A (RD29A)	33	1799	22	271	17		282	9	72	11	49	10	144	25		237	21	299	12	101	9	119	16	225
SSKPNPFDSDDESDNKHTLNPSKR	120	AT5G61210.1	S9(Phospho)	2795.22	S(1): 0.0; S(2): 0.0; S(9): 99.9; S(13): 0.0; T(18): 0.0; S(22): 0.0	0	0.0001159		High	High			High	High	High	High		High	High	2
	Accession	Description	Σ# Unique Peptides	Σ# PSMs	# Peptides A2	# PSM A2	# Peptides B2		# PSM B2	# Peptides C2	# PSM C2	# Peptides D2	# PSM D2	# Peptides E2	# PSM E2	# Peptides F2		# PSM F2	# Peptides G2	# PSM G2	# Peptides H2	# PSM H2	# Peptides I2	# PSM I2	# Peptides J2	# PSM J2
	AT5G61210.1	soluble N-ethylmaleimide-sensitive factor adaptor protein 33	3	143	2	24	1		20					1	9	2		21	3	30	1	8	1	11	1	20
SEVDDMALTETGKESNIVDGSGSPGVK	15	AT5G47480.1	S23(Phospho)	2802.24	S(1): 0.0; T(9): 0.0; T(11): 0.0; S(15): 0.0; S(21): 5.1; S(23): 94.9	0	0.001647		High	High					Medium					1
	Accession	Description	Σ# Unique Peptides	Σ# PSMs	# Peptides A2	# PSM A2	# Peptides B2		# PSM B2	# Peptides C2	# PSM C2	# Peptides D2	# PSM D2	# Peptides E2	# PSM E2	# Peptides F2		# PSM F2	# Peptides G2	# PSM G2	# Peptides H2	# PSM H2	# Peptides I2	# PSM I2	# Peptides J2	# PSM J2
	AT5G47480.1	RGPR-related	4	40	3	11	2		12							1		4	3	13
IKGWFGGGATDEVKPESPHSVEEAPK	227	AT5G52310.1	S17(Phospho)	2832.32	T(10): 0.0; S(17): 100.0; S(20): 0.0	0	1.161e-05		High	High	High	High	High	High	High	High		High	High	1
	Accession	Description	Σ# Unique Peptides	Σ# PSMs	# Peptides A2	# PSM A2	# Peptides B2		# PSM B2	# Peptides C2	# PSM C2	# Peptides D2	# PSM D2	# Peptides E2	# PSM E2	# Peptides F2		# PSM F2	# Peptides G2	# PSM G2	# Peptides H2	# PSM H2	# Peptides I2	# PSM I2	# Peptides J2	# PSM J2
	AT5G52310.1	low-temperature-responsive protein 78 (LTI78) / desiccation-responsive protein 29A (RD29A)	33	1799	22	271	17		282	9	72	11	49	10	144	25		237	21	299	12	101	9	119	16	225
VHDDDEDVSSEDENETHNSNAVYYK	559	AT1G37130.1	S9(Phospho)	2991.15	S(9): 50.0; S(10): 50.0; T(16): 0.0; S(19): 0.0; Y(23): 0.0; Y(24): 0.0	0	5.313e-07		High	High	High	High	High	High	High	High		High	High	0
	Accession	Description	Σ# Unique Peptides	Σ# PSMs	# Peptides A2	# PSM A2	# Peptides B2		# PSM B2	# Peptides C2	# PSM C2	# Peptides D2	# PSM D2	# Peptides E2	# PSM E2	# Peptides F2		# PSM F2	# Peptides G2	# PSM G2	# Peptides H2	# PSM H2	# Peptides I2	# PSM I2	# Peptides J2	# PSM J2
	AT1G37130.1	nitrate reductase 2	30	2867	14	263	15		297	12	105	11	137	26	378	20		319	21	529	15	179	20	320	19	340
KIEPSSNVDSLPVSPSLALYSGGDYFAR	77	AT2G20960.1	S14(Phospho)	3049.46	S(5): 0.0; S(6): 0.0; S(10): 0.0; S(14): 100.0; S(16): 0.0; Y(20): 0.0; S(21): 0.0; Y(25): 0.0	0	8.713e-09		High	High	High	High	High	High	High			High	High	1
	Accession	Description	Σ# Unique Peptides	Σ# PSMs	# Peptides A2	# PSM A2	# Peptides B2		# PSM B2	# Peptides C2	# PSM C2	# Peptides D2	# PSM D2	# Peptides E2	# PSM E2	# Peptides F2		# PSM F2	# Peptides G2	# PSM G2	# Peptides H2	# PSM H2	# Peptides I2	# PSM I2	# Peptides J2	# PSM J2
	AT2G20960.1	Arabidopsis phospholipase-like protein (PEARLI 4) family	17	588	12	91	11		76	3	21	2	15	8	45	7		43	13	131	2	32	9	72	9	62
HPSIVVTPADSDPLFAPPSYYSESRSPR	147	AT5G07120.1	S26(Phospho)	3152.47	S(3): 0.0; T(7): 0.0; S(11): 0.0; S(19): 0.0; Y(20): 0.0; Y(21): 0.0; S(22): 0.3; S(24): 12.3; S(26): 87.3	0	0.0008343		High	High	High	High		High	High				Medium	1
	Accession	Description	Σ# Unique Peptides	Σ# PSMs	# Peptides A2	# PSM A2	# Peptides B2		# PSM B2	# Peptides C2	# PSM C2	# Peptides D2	# PSM D2	# Peptides E2	# PSM E2	# Peptides F2		# PSM F2	# Peptides G2	# PSM G2	# Peptides H2	# PSM H2	# Peptides I2	# PSM I2	# Peptides J2	# PSM J2
	AT5G07120.1	sorting nexin 2B	2	165	1	24	1		26	1	26	1	25	1	6	2		14	1	30			1	6	2	8
MEAMSYEPETNAPSSPYHPAGNRTPERPR	32	AT4G38550.1	Y17(Phospho)	3352.45	S(5): 0.0; Y(6): 0.0; T(10): 0.2; S(14): 44.8; S(15): 44.8; Y(17): 10.2; T(24): 0.2	0	0.0002121		High				High	High	High			High		1
	Accession	Description	Σ# Unique Peptides	Σ# PSMs	# Peptides A2	# PSM A2	# Peptides B2		# PSM B2	# Peptides C2	# PSM C2	# Peptides D2	# PSM D2	# Peptides E2	# PSM E2	# Peptides F2		# PSM F2	# Peptides G2	# PSM G2	# Peptides H2	# PSM H2	# Peptides I2	# PSM I2	# Peptides J2	# PSM J2
	AT4G38550.1	Arabidopsis phospholipase-like protein (PEARLI 4) family	16	711	9	101	7		78	3	30	3	49	9	96	10		84	12	194	2	11	8	51	5	17
TEEDENDDEDHEHKDDKTSPDSIVMVEAK	122	AT5G40450.1	S19(Phospho)	3437.38	T(1): 0.0; T(18): 2.9; S(19): 97.0; S(22): 0.1	0	1.017e-05		High	High			High	High	High	High		High	High	2
	Accession	Description	Σ# Unique Peptides	Σ# PSMs	# Peptides A2	# PSM A2	# Peptides B2		# PSM B2	# Peptides C2	# PSM C2	# Peptides D2	# PSM D2	# Peptides E2	# PSM E2	# Peptides F2		# PSM F2	# Peptides G2	# PSM G2	# Peptides H2	# PSM H2	# Peptides I2	# PSM I2	# Peptides J2	# PSM J2
	AT5G40450.1	unknown protein; FUNCTIONS IN: molecular_function unknown; INVOLVED IN: biological_process unknown; LOCATED IN: chloroplast, plasma membrane; EXPRESSED IN: 24 plant structures; EXPRESSED DURING: 13 growth stages; Has 30201 Blast hits to 17322 proteins in 780 species: Archae - 12; Bacteria - 1396; Metazoa - 17338; Fungi - 3422; Plants - 5037; Viruses - 0; Other Eukaryotes - 2996 (source: NCBI BLin…	37	1895	23	321	22		341	22	156	15	139	14	138	22		242	22	279	13	94	10	62	14	123
NVVEPISPMSAR	26	AT2G41900.1	S7(Phospho)	1379.63	S(7): 99.9; S(10): 0.1	0	0.004192		High				High	High	High			High	High	0
	Accession	Description	Σ# Unique Peptides	Σ# PSMs	# Peptides A2	# PSM A2	# Peptides B2		# PSM B2	# Peptides C2	# PSM C2	# Peptides D2	# PSM D2	# Peptides E2	# PSM E2	# Peptides F2		# PSM F2	# Peptides G2	# PSM G2	# Peptides H2	# PSM H2	# Peptides I2	# PSM I2	# Peptides J2	# PSM J2
	AT2G41900.1	CCCH-type zinc finger protein with ARM repeat domain	5	70	2	9	1		1					3	11	2		5	6	25	1	1	2	13	2	5
RDSFSSKPYSR	54	AT1G03350.1	S3(Phospho)	1409.62	S(3): 96.8; S(5): 1.6; S(6): 1.6; Y(9): 0.0; S(10): 0.0	0	0.006335		High	Medium			Medium	High	High	High				1
	Accession	Description	Σ# Unique Peptides	Σ# PSMs	# Peptides A2	# PSM A2	# Peptides B2		# PSM B2	# Peptides C2	# PSM C2	# Peptides D2	# PSM D2	# Peptides E2	# PSM E2	# Peptides F2		# PSM F2	# Peptides G2	# PSM G2	# Peptides H2	# PSM H2	# Peptides I2	# PSM I2	# Peptides J2	# PSM J2
	AT1G03350.1	BSD domain-containing protein	3	93	3	31	3		29					1	3	2		10	2	14	1	1	1	3	1	2
MTAIDSDDDGVVR	46	AT1G70770.1	S6(Phospho)	1473.59	T(2): 0.0; S(6): 100.0	0	1.964e-05		High	High			High	High	High			High	High	0
	Accession	Description	Σ# Unique Peptides	Σ# PSMs	# Peptides A2	# PSM A2	# Peptides B2		# PSM B2	# Peptides C2	# PSM C2	# Peptides D2	# PSM D2	# Peptides E2	# PSM E2	# Peptides F2		# PSM F2	# Peptides G2	# PSM G2	# Peptides H2	# PSM H2	# Peptides I2	# PSM I2	# Peptides J2	# PSM J2
	AT1G70770.1	Protein of unknown function DUF2359, transmembrane	3	54	1	6	1		8			1	2	1	6	1		7	1	3			2	10	2	12
LITESSGSPSKAEK	30	AT1G76850.1	S10(Phospho)	1513.71	T(3): 0.0; S(5): 0.0; S(6): 0.0; S(8): 1.0; S(10): 99.0	0	0.000469		High	High									High	1
	Accession	Description	Σ# Unique Peptides	Σ# PSMs	# Peptides A2	# PSM A2	# Peptides B2		# PSM B2	# Peptides C2	# PSM C2	# Peptides D2	# PSM D2	# Peptides E2	# PSM E2	# Peptides F2		# PSM F2	# Peptides G2	# PSM G2	# Peptides H2	# PSM H2	# Peptides I2	# PSM I2	# Peptides J2	# PSM J2
	AT1G76850.1	exocyst complex component sec5	7	119	5	20	6		34					3	10	5		26	4	16	2	3	1	2	3	8
NSSPPSPFHPAAYK	74	AT4G38550.1	S6(Phospho)	1579.69	S(2): 0.0; S(3): 0.0; S(6): 100.0; Y(13): 0.0	0	0.002394		High	High			High	High	High			High	High	0
	Accession	Description	Σ# Unique Peptides	Σ# PSMs	# Peptides A2	# PSM A2	# Peptides B2		# PSM B2	# Peptides C2	# PSM C2	# Peptides D2	# PSM D2	# Peptides E2	# PSM E2	# Peptides F2		# PSM F2	# Peptides G2	# PSM G2	# Peptides H2	# PSM H2	# Peptides I2	# PSM I2	# Peptides J2	# PSM J2
	AT4G38550.1	Arabidopsis phospholipase-like protein (PEARLI 4) family	16	711	9	101	7		78	3	30	3	49	9	96	10		84	12	194	2	11	8	51	5	17
AQPRPPSPSLTAQR	128	AT4G11740.1	S9(Phospho)	1585.78	S(7): 10.8; S(9): 89.1; T(11): 0.0	0	0.004188		High	High			High	High	High	High		High	High	0
	Accession	Description	Σ# Unique Peptides	Σ# PSMs	# Peptides A2	# PSM A2	# Peptides B2		# PSM B2	# Peptides C2	# PSM C2	# Peptides D2	# PSM D2	# Peptides E2	# PSM E2	# Peptides F2		# PSM F2	# Peptides G2	# PSM G2	# Peptides H2	# PSM H2	# Peptides I2	# PSM I2	# Peptides J2	# PSM J2
	AT4G11740.1	Ubiquitin-like superfamily protein	10	970	9	138	9		175	2	27	2	27	6	81	10		129	10	116	5	44	7	79	8	154
LGDSQDRVSQSVVR	33	AT1G17210.1	S9(Phospho)	1625.76	S(4): 0.0; S(9): 99.9; S(11): 0.1	0	0.0003938		High	High				High	High					1
	Accession	Description	Σ# Unique Peptides	Σ# PSMs	# Peptides A2	# PSM A2	# Peptides B2		# PSM B2	# Peptides C2	# PSM C2	# Peptides D2	# PSM D2	# Peptides E2	# PSM E2	# Peptides F2		# PSM F2	# Peptides G2	# PSM G2	# Peptides H2	# PSM H2	# Peptides I2	# PSM I2	# Peptides J2	# PSM J2
	AT1G17210.1	IAP-like protein 1	13	202	8	43	5		41	1	3			3	8	5		38	8	29	1	4	2	14	3	22
RAASGSLAPPNADRSR	30	AT4G11740.1	S15(Phospho)	1705.81	S(4): 0.0; S(6): 0.0; S(15): 100.0	0	0.0006843		High	High			Medium	High	High	High			Medium	2
	Accession	Description	Σ# Unique Peptides	Σ# PSMs	# Peptides A2	# PSM A2	# Peptides B2		# PSM B2	# Peptides C2	# PSM C2	# Peptides D2	# PSM D2	# Peptides E2	# PSM E2	# Peptides F2		# PSM F2	# Peptides G2	# PSM G2	# Peptides H2	# PSM H2	# Peptides I2	# PSM I2	# Peptides J2	# PSM J2
	AT4G11740.1	Ubiquitin-like superfamily protein	10	970	9	138	9		175	2	27	2	27	6	81	10		129	10	116	5	44	7	79	8	154
NLSGKAETMSTNVER	93	AT5G41950.1	S3(Phospho)	1716.76	S(3): 100.0; T(8): 0.0; S(10): 0.0; T(11): 0.0	0	0.000479		High	High			High	High	High	High		High	High	1
	Accession	Description	Σ# Unique Peptides	Σ# PSMs	# Peptides A2	# PSM A2	# Peptides B2		# PSM B2	# Peptides C2	# PSM C2	# Peptides D2	# PSM D2	# Peptides E2	# PSM E2	# Peptides F2		# PSM F2	# Peptides G2	# PSM G2	# Peptides H2	# PSM H2	# Peptides I2	# PSM I2	# Peptides J2	# PSM J2
	AT5G41950.1	Tetratricopeptide repeat (TPR)-like superfamily protein	6	199	4	18	4		29	1	1	1	7	4	24	4		29	5	34	3	12	2	23	3	22
VIADKPSDEEDDRQR	43	AT1G80930.1	S7(Phospho)	1852.81	S(7): 100.0	0	0.000226		High	High			Medium	High	High	High		High	High	1
	Accession	Description	Σ# Unique Peptides	Σ# PSMs	# Peptides A2	# PSM A2	# Peptides B2		# PSM B2	# Peptides C2	# PSM C2	# Peptides D2	# PSM D2	# Peptides E2	# PSM E2	# Peptides F2		# PSM F2	# Peptides G2	# PSM G2	# Peptides H2	# PSM H2	# Peptides I2	# PSM I2	# Peptides J2	# PSM J2
	AT1G80930.1	MIF4G domain-containing protein / MA3 domain-containing protein	2	71	1	6	1		6					2	7	2		15	2	16			2	8	2	13
THLADVVPSSSPTTMEK	138	AT2G28290.2	S11(Phospho)	1879.85	T(1): 0.0; S(9): 0.7; S(10): 0.7; S(11): 98.4; T(13): 0.1; T(14): 0.1	0	3.345e-07		High	High			High	High	High				High	0
	Accession	Description	Σ# Unique Peptides	Σ# PSMs	# Peptides A2	# PSM A2	# Peptides B2		# PSM B2	# Peptides C2	# PSM C2	# Peptides D2	# PSM D2	# Peptides E2	# PSM E2	# Peptides F2		# PSM F2	# Peptides G2	# PSM G2	# Peptides H2	# PSM H2	# Peptides I2	# PSM I2	# Peptides J2	# PSM J2
	AT2G28290.2	P-loop containing nucleoside triphosphate hydrolases superfamily protein	11	166	5	31	4		63	1	1	1	2	1	8	2		31	3	7	2	2	1	1	4	20
VTSNEVTRHSFSESALR	2	AT1G75100.1	S10(Phospho)	1999.92	T(2): 0.0; S(3): 0.0; T(7): 0.1; S(10): 87.0; S(12): 12.6; S(14): 0.3	0	0.002792		High											1
	Accession	Description	Σ# Unique Peptides	Σ# PSMs	# Peptides A2	# PSM A2	# Peptides B2		# PSM B2	# Peptides C2	# PSM C2	# Peptides D2	# PSM D2	# Peptides E2	# PSM E2	# Peptides F2		# PSM F2	# Peptides G2	# PSM G2	# Peptides H2	# PSM H2	# Peptides I2	# PSM I2	# Peptides J2	# PSM J2
	AT1G75100.1	J-domain protein required for chloroplast accumulation response 1	7	45	4	11	3		13			1	1			3		14	1	2	1	2			1	2
HVDEHKSGEHKEGIVDK	37	AT1G54410.1	S7(Phospho)	2023.92	S(7): 100.0	0	0.001354		High	High				Medium	High	Medium				2
	Accession	Description	Σ# Unique Peptides	Σ# PSMs	# Peptides A2	# PSM A2	# Peptides B2		# PSM B2	# Peptides C2	# PSM C2	# Peptides D2	# PSM D2	# Peptides E2	# PSM E2	# Peptides F2		# PSM F2	# Peptides G2	# PSM G2	# Peptides H2	# PSM H2	# Peptides I2	# PSM I2	# Peptides J2	# PSM J2
	AT1G54410.1	dehydrin family protein	1	37	1	11	1		16							1		3	1	5	1	2
AQDHARSPGTENYTEKR	53	AT5G53440.1	S7(Phospho)	2039.89	S(7): 100.0; T(10): 0.0; Y(13): 0.0; T(14): 0.0	0	0.0001139		High	High			Medium	High	High	High			High	2
	Accession	Description	Σ# Unique Peptides	Σ# PSMs	# Peptides A2	# PSM A2	# Peptides B2		# PSM B2	# Peptides C2	# PSM C2	# Peptides D2	# PSM D2	# Peptides E2	# PSM E2	# Peptides F2		# PSM F2	# Peptides G2	# PSM G2	# Peptides H2	# PSM H2	# Peptides I2	# PSM I2	# Peptides J2	# PSM J2
	AT5G53440.1	unknown protein; FUNCTIONS IN: molecular_function unknown; INVOLVED IN: biological_process unknown; LOCATED IN: cytosol; EXPRESSED IN: 25 plant structures; EXPRESSED DURING: 15 growth stages; Has 1807 Blast hits to 1807 proteins in 277 species: Archae - 0; Bacteria - 0; Metazoa - 736; Fungi - 347; Plants - 385; Viruses - 0; Other Eukaryotes - 339 (source: NCBI BLink).	5	94	3	26	3		26					2	3	4		14	3	12	2	7	1	2	3	4
VYSDDERSDHGVQAGYR	44	AT2G01190.1	S3(Phospho); S8(Phospho)	2113.8	Y(2): 50.0; S(3): 50.0; S(8): 100.0; Y(16): 0.0	0	2.094e-05		High	High			High	High	High			High	High	1
	Accession	Description	Σ# Unique Peptides	Σ# PSMs	# Peptides A2	# PSM A2	# Peptides B2		# PSM B2	# Peptides C2	# PSM C2	# Peptides D2	# PSM D2	# Peptides E2	# PSM E2	# Peptides F2		# PSM F2	# Peptides G2	# PSM G2	# Peptides H2	# PSM H2	# Peptides I2	# PSM I2	# Peptides J2	# PSM J2
	AT2G01190.1	Octicosapeptide/Phox/Bem1p family protein	4	148	3	21	3		27					1	9	2		23	2	21	2	11	3	9	2	27
VRDESFDEAVLDSPEVKR	75	AT1G13360.3	S13(Phospho)	2171	S(5): 0.0; S(13): 100.0	0	2.133e-07		High	High		High	High	High	High	High		High	High	2
	Accession	Description	Σ# Unique Peptides	Σ# PSMs	# Peptides A2	# PSM A2	# Peptides B2		# PSM B2	# Peptides C2	# PSM C2	# Peptides D2	# PSM D2	# Peptides E2	# PSM E2	# Peptides F2		# PSM F2	# Peptides G2	# PSM G2	# Peptides H2	# PSM H2	# Peptides I2	# PSM I2	# Peptides J2	# PSM J2
	AT1G13360.3	unknown protein; FUNCTIONS IN: molecular_function unknown; INVOLVED IN: biological_process unknown; LOCATED IN: cellular_component unknown; BEST Arabidopsis thaliana protein match is: unknown protein (TAIR:AT3G25870.1).	2	79	1	16	2		18			1	2	1	2	1		6	1	9	2	4	1	9	1	13
YGSTDHDNLSSGKKSPDSAK	46	AT5G11710.1	S15(Phospho)	2173.93	Y(1): 0.0; S(3): 0.0; T(4): 0.0; S(10): 0.0; S(11): 0.0; S(15): 100.0; S(18): 0.0	0	0.0005768		High	High			High		Medium			High	High	2
	Accession	Description	Σ# Unique Peptides	Σ# PSMs	# Peptides A2	# PSM A2	# Peptides B2		# PSM B2	# Peptides C2	# PSM C2	# Peptides D2	# PSM D2	# Peptides E2	# PSM E2	# Peptides F2		# PSM F2	# Peptides G2	# PSM G2	# Peptides H2	# PSM H2	# Peptides I2	# PSM I2	# Peptides J2	# PSM J2
	AT5G11710.1	ENTH/VHS family protein	1	46	1	12	1		10					1	1				1	6			1	5	1	12
KNVETNTPEHVSQTETSAK	96	AT2G35050.1	S12(Phospho)	2179.99	T(5): 0.0; T(7): 0.0; S(12): 90.0; T(14): 9.0; T(16): 0.9; S(17): 0.1	0	1.271e-05		High	High			High	High	High	High		High	High	1
	Accession	Description	Σ# Unique Peptides	Σ# PSMs	# Peptides A2	# PSM A2	# Peptides B2		# PSM B2	# Peptides C2	# PSM C2	# Peptides D2	# PSM D2	# Peptides E2	# PSM E2	# Peptides F2		# PSM F2	# Peptides G2	# PSM G2	# Peptides H2	# PSM H2	# Peptides I2	# PSM I2	# Peptides J2	# PSM J2
	AT2G35050.1	Protein kinase superfamily protein with octicosapeptide/Phox/Bem1p domain	8	211	3	27	4		39	1	5	1	2	2	12	6		27	5	23	3	18	5	26	4	32
ATETNENLINSFIEITSSSR	21	AT4G15410.1	T4(Phospho)	2306.04	T(2): 8.1; T(4): 91.9; S(11): 0.0; T(16): 0.0; S(17): 0.0; S(18): 0.0; S(19): 0.0	0	4.22e-06		High	High	High				High					0
	Accession	Description	Σ# Unique Peptides	Σ# PSMs	# Peptides A2	# PSM A2	# Peptides B2		# PSM B2	# Peptides C2	# PSM C2	# Peptides D2	# PSM D2	# Peptides E2	# PSM E2	# Peptides F2		# PSM F2	# Peptides G2	# PSM G2	# Peptides H2	# PSM H2	# Peptides I2	# PSM I2	# Peptides J2	# PSM J2
	AT4G15410.1	serine/threonine protein phosphatase 2A 55 kDa regulatory subunit B prime gamma	4	112	2	12	2		16	1	2			2	18	2		15	4	9			1	12	3	28
ATPTQEAIDTFMTITGSSNAVAVR	176	AT4G23040.1	T4(Phospho)	2561.19	T(2): 9.8; T(4): 90.2; T(10): 0.0; T(13): 0.0; T(15): 0.0; S(17): 0.0; S(18): 0.0	0	2.896e-06		High	High			High	High	High	High		High	High	0
	Accession	Description	Σ# Unique Peptides	Σ# PSMs	# Peptides A2	# PSM A2	# Peptides B2		# PSM B2	# Peptides C2	# PSM C2	# Peptides D2	# PSM D2	# Peptides E2	# PSM E2	# Peptides F2		# PSM F2	# Peptides G2	# PSM G2	# Peptides H2	# PSM H2	# Peptides I2	# PSM I2	# Peptides J2	# PSM J2
	AT4G23040.1	Ubiquitin-like superfamily protein	10	356	6	52	5		55	1	26	1	22	3	12	4		50	4	51	3	8	4	15	7	65
NSSPPSPLHPAASHSPPPPQPYR	67	AT4G38550.1	S6(Phospho); S15(Phospho)	2578.13	S(2): 0.0; S(3): 0.0; S(6): 99.9; S(13): 12.6; S(15): 87.5; Y(22): 0.0	0	0.000138		High	High			High	High	High			High		0
	Accession	Description	Σ# Unique Peptides	Σ# PSMs	# Peptides A2	# PSM A2	# Peptides B2		# PSM B2	# Peptides C2	# PSM C2	# Peptides D2	# PSM D2	# Peptides E2	# PSM E2	# Peptides F2		# PSM F2	# Peptides G2	# PSM G2	# Peptides H2	# PSM H2	# Peptides I2	# PSM I2	# Peptides J2	# PSM J2
	AT4G38550.1	Arabidopsis phospholipase-like protein (PEARLI 4) family	16	711	9	101	7		78	3	30	3	49	9	96	10		84	12	194	2	11	8	51	5	17
NEESVLLFPELILSPQERPPSR	30	AT2G20960.1	S14(Phospho)	2630.32	S(4): 0.0; S(14): 100.0; S(21): 0.0	0	0.00158		High	High	High	High								0
	Accession	Description	Σ# Unique Peptides	Σ# PSMs	# Peptides A2	# PSM A2	# Peptides B2		# PSM B2	# Peptides C2	# PSM C2	# Peptides D2	# PSM D2	# Peptides E2	# PSM E2	# Peptides F2		# PSM F2	# Peptides G2	# PSM G2	# Peptides H2	# PSM H2	# Peptides I2	# PSM I2	# Peptides J2	# PSM J2
	AT2G20960.1	Arabidopsis phospholipase-like protein (PEARLI 4) family	17	588	12	91	11		76	3	21	2	15	8	45	7		43	13	131	2	32	9	72	9	62
ATPNQEAIDTFISITGASDAVALQK	50	AT4G11740.1	T2(Phospho)	2641.26	T(2): 100.0; T(10): 0.0; S(13): 0.0; T(15): 0.0; S(18): 0.0	0	1.023e-07		High	High	High	High		High	High					0
	Accession	Description	Σ# Unique Peptides	Σ# PSMs	# Peptides A2	# PSM A2	# Peptides B2		# PSM B2	# Peptides C2	# PSM C2	# Peptides D2	# PSM D2	# Peptides E2	# PSM E2	# Peptides F2		# PSM F2	# Peptides G2	# PSM G2	# Peptides H2	# PSM H2	# Peptides I2	# PSM I2	# Peptides J2	# PSM J2
	AT4G11740.1	Ubiquitin-like superfamily protein	10	970	9	138	9		175	2	27	2	27	6	81	10		129	10	116	5	44	7	79	8	154
RGGDVESGKSEHADSDSDTFYIPSK	56	AT5G57110.1	S15(Phospho)	2764.18	S(7): 0.5; S(10): 0.1; S(15): 96.5; S(17): 2.9; T(19): 0.0; Y(21): 0.0; S(24): 0.0	0	5.818e-05		High	Medium				High	High			High	High	2
	Accession	Description	Σ# Unique Peptides	Σ# PSMs	# Peptides A2	# PSM A2	# Peptides B2		# PSM B2	# Peptides C2	# PSM C2	# Peptides D2	# PSM D2	# Peptides E2	# PSM E2	# Peptides F2		# PSM F2	# Peptides G2	# PSM G2	# Peptides H2	# PSM H2	# Peptides I2	# PSM I2	# Peptides J2	# PSM J2
	AT5G57110.1	autoinhibited Ca2+ -ATPase, isoform 8	3	131	2	24	2		36					1	5	2		28	2	6			3	23	3	9
ADSVEGTVVDRDGDEVNDDSAGPSKR	66	AT1G17210.1	S3(Phospho)	2770.18	S(3): 100.0; T(7): 0.0; S(20): 0.0; S(24): 0.0	0	5.064e-08		High	High			High	High	High	High		High	High	2
	Accession	Description	Σ# Unique Peptides	Σ# PSMs	# Peptides A2	# PSM A2	# Peptides B2		# PSM B2	# Peptides C2	# PSM C2	# Peptides D2	# PSM D2	# Peptides E2	# PSM E2	# Peptides F2		# PSM F2	# Peptides G2	# PSM G2	# Peptides H2	# PSM H2	# Peptides I2	# PSM I2	# Peptides J2	# PSM J2
	AT1G17210.1	IAP-like protein 1	13	202	8	43	5		41	1	3			3	8	5		38	8	29	1	4	2	14	3	22
SQVDGSTEQSPKLESASSTEPEELKK	140	AT1G04080.1	S10(Phospho)	2871.3	S(1): 0.0; S(6): 0.0; T(7): 1.4; S(10): 98.6; S(15): 0.0; S(17): 0.0; S(18): 0.0; T(19): 0.0	0	0.0001392		High	High			High	High	High	High		High	High	2
	Accession	Description	Σ# Unique Peptides	Σ# PSMs	# Peptides A2	# PSM A2	# Peptides B2		# PSM B2	# Peptides C2	# PSM C2	# Peptides D2	# PSM D2	# Peptides E2	# PSM E2	# Peptides F2		# PSM F2	# Peptides G2	# PSM G2	# Peptides H2	# PSM H2	# Peptides I2	# PSM I2	# Peptides J2	# PSM J2
	AT1G04080.1	Tetratricopeptide repeat (TPR)-like superfamily protein	4	191	1	23	2		24					4	27	4		31	4	25	3	16	3	12	2	33
MSTVGELACSYAVMILEDEGIAITADK	35	AT1G01100.3	T3(Phospho); C9(Carbamidomethyl)	2967.34	S(2): 32.8; T(3): 32.8; S(10): 32.8; Y(11): 1.7; T(24): 0.0	0	0.002803		High	High	High				High				Medium	0
	Accession	Description	Σ# Unique Peptides	Σ# PSMs	# Peptides A2	# PSM A2	# Peptides B2		# PSM B2	# Peptides C2	# PSM C2	# Peptides D2	# PSM D2	# Peptides E2	# PSM E2	# Peptides F2		# PSM F2	# Peptides G2	# PSM G2	# Peptides H2	# PSM H2	# Peptides I2	# PSM I2	# Peptides J2	# PSM J2
	AT1G01100.3	60S acidic ribosomal protein family	6	864	6	128	7		218	5	59	3	38	2	95	4		89	3	54	1	45	2	61	3	77
ASLEPKEEVDHISNETEEHEHVLER	78	AT5G40450.1	S13(Phospho)	3036.36	S(2): 0.0; S(13): 99.6; T(16): 0.4	0	0.002139		High	High	High	High	Medium	High	High	High				1
	Accession	Description	Σ# Unique Peptides	Σ# PSMs	# Peptides A2	# PSM A2	# Peptides B2		# PSM B2	# Peptides C2	# PSM C2	# Peptides D2	# PSM D2	# Peptides E2	# PSM E2	# Peptides F2		# PSM F2	# Peptides G2	# PSM G2	# Peptides H2	# PSM H2	# Peptides I2	# PSM I2	# Peptides J2	# PSM J2
	AT5G40450.1	unknown protein; FUNCTIONS IN: molecular_function unknown; INVOLVED IN: biological_process unknown; LOCATED IN: chloroplast, plasma membrane; EXPRESSED IN: 24 plant structures; EXPRESSED DURING: 13 growth stages; Has 30201 Blast hits to 17322 proteins in 780 species: Archae - 12; Bacteria - 1396; Metazoa - 17338; Fungi - 3422; Plants - 5037; Viruses - 0; Other Eukaryotes - 2996 (source: NCBI BLin…	37	1895	23	321	22		341	22	156	15	139	14	138	22		242	22	279	13	94	10	62	14	123
ASEAEHEDPVDDIKSNDDRDFPTEQAPK	120	AT5G40450.1	S15(Phospho)	3235.37	S(2): 0.0; S(15): 97.5; T(23): 2.5	0	2.088e-05		High	High	High	High	High	High	High	High			High	2
	Accession	Description	Σ# Unique Peptides	Σ# PSMs	# Peptides A2	# PSM A2	# Peptides B2		# PSM B2	# Peptides C2	# PSM C2	# Peptides D2	# PSM D2	# Peptides E2	# PSM E2	# Peptides F2		# PSM F2	# Peptides G2	# PSM G2	# Peptides H2	# PSM H2	# Peptides I2	# PSM I2	# Peptides J2	# PSM J2
	AT5G40450.1	unknown protein; FUNCTIONS IN: molecular_function unknown; INVOLVED IN: biological_process unknown; LOCATED IN: chloroplast, plasma membrane; EXPRESSED IN: 24 plant structures; EXPRESSED DURING: 13 growth stages; Has 30201 Blast hits to 17322 proteins in 780 species: Archae - 12; Bacteria - 1396; Metazoa - 17338; Fungi - 3422; Plants - 5037; Viruses - 0; Other Eukaryotes - 2996 (source: NCBI BLin…	37	1895	23	321	22		341	22	156	15	139	14	138	22		242	22	279	13	94	10	62	14	123
ADQLTDDQISEFKEAFSLFDKDGDGCITTK	41	AT2G41110.1	T5(Phospho); C26(Carbamidomethyl)	3474.53	T(5): 100.0; S(10): 0.0; S(17): 0.0; T(28): 0.0; T(29): 0.0	0	7.866e-05		High	High				High	High	High				2
	Accession	Description	Σ# Unique Peptides	Σ# PSMs	# Peptides A2	# PSM A2	# Peptides B2		# PSM B2	# Peptides C2	# PSM C2	# Peptides D2	# PSM D2	# Peptides E2	# PSM E2	# Peptides F2		# PSM F2	# Peptides G2	# PSM G2	# Peptides H2	# PSM H2	# Peptides I2	# PSM I2	# Peptides J2	# PSM J2
	AT2G41110.1	calmodulin 2	2	137	2	33	2		47	1	3	1	5			2		18	3	26	2	5
ELDSSSEAVSGNSDKVGADDLSDSEKEKPNLVGDGK	112	AT4G02510.1	S22(Phospho)	3758.66	S(4): 0.0; S(5): 0.1; S(6): 0.2; S(10): 2.8; S(13): 7.7; S(22): 67.0; S(24): 22.2	0	0.008279		High	High	High	High	High	High	High	Medium		High	Medium	2
	Accession	Description	Σ# Unique Peptides	Σ# PSMs	# Peptides A2	# PSM A2	# Peptides B2		# PSM B2	# Peptides C2	# PSM C2	# Peptides D2	# PSM D2	# Peptides E2	# PSM E2	# Peptides F2		# PSM F2	# Peptides G2	# PSM G2	# Peptides H2	# PSM H2	# Peptides I2	# PSM I2	# Peptides J2	# PSM J2
	AT4G02510.1	translocon at the outer envelope membrane of chloroplasts 159	7	614	5	125	5		139	4	57	4	40	3	31	5		50	5	63	3	19	4	38	3	52
MNVLLHYPTYR	56	AT3G29255.1	T9(Phospho)	1486.69	Y(7): 0.0; T(9): 50.0; Y(10): 50.0	0	0.005115		High	Medium			Medium	High	High	High		High	High	0
	Accession	Description	Σ# Unique Peptides	Σ# PSMs	# Peptides A2	# PSM A2	# Peptides B2		# PSM B2	# Peptides C2	# PSM C2	# Peptides D2	# PSM D2	# Peptides E2	# PSM E2	# Peptides F2		# PSM F2	# Peptides G2	# PSM G2	# Peptides H2	# PSM H2	# Peptides I2	# PSM I2	# Peptides J2	# PSM J2
	AT3G29255.1	catalytics;intramolecular transferases	1	13										1	13
ESSDEALVSMLASR	17	AT5G40450.1	S3(Phospho)	1574.68	S(2): 8.0; S(3): 92.0; S(9): 0.0; S(13): 0.0	0	8.507e-07		High	High			High	High						0
	Accession	Description	Σ# Unique Peptides	Σ# PSMs	# Peptides A2	# PSM A2	# Peptides B2		# PSM B2	# Peptides C2	# PSM C2	# Peptides D2	# PSM D2	# Peptides E2	# PSM E2	# Peptides F2		# PSM F2	# Peptides G2	# PSM G2	# Peptides H2	# PSM H2	# Peptides I2	# PSM I2	# Peptides J2	# PSM J2
	AT5G40450.1	unknown protein; FUNCTIONS IN: molecular_function unknown; INVOLVED IN: biological_process unknown; LOCATED IN: chloroplast, plasma membrane; EXPRESSED IN: 24 plant structures; EXPRESSED DURING: 13 growth stages; Has 30201 Blast hits to 17322 proteins in 780 species: Archae - 12; Bacteria - 1396; Metazoa - 17338; Fungi - 3422; Plants - 5037; Viruses - 0; Other Eukaryotes - 2996 (source: NCBI BLin…	37	1895	23	321	22		341	22	156	15	139	14	138	22		242	22	279	13	94	10	62	14	123
FENVFSSISSSPTK	62	AT4G12770.2;AT4G12780.2	S11(Phospho)	1609.71	S(6): 0.0; S(7): 0.0; S(9): 0.6; S(10): 7.0; S(11): 92.3; T(13): 0.1	0	0.0003493		High	High					High					0
	Accession	Description	Σ# Unique Peptides	Σ# PSMs	# Peptides A2	# PSM A2	# Peptides B2		# PSM B2	# Peptides C2	# PSM C2	# Peptides D2	# PSM D2	# Peptides E2	# PSM E2	# Peptides F2		# PSM F2	# Peptides G2	# PSM G2	# Peptides H2	# PSM H2	# Peptides I2	# PSM I2	# Peptides J2	# PSM J2
	AT4G12770.2	Chaperone DnaJ-domain superfamily protein	2	113	3	31	2		33			1	3			1		6	3	23	1	6	2	6	2	5
	AT4G12780.2	Chaperone DnaJ-domain superfamily protein	1	86	3	32	1		20							1		2	2	24			2	7	1	1
LTPPGSPPILSASGTPK	37	AT4G15545.1	S6(Phospho)	1699.87	T(2): 0.0; S(6): 82.2; S(11): 2.7; S(13): 14.5; T(15): 0.6	0	0.0002611		High	Medium									High	0
	Accession	Description	Σ# Unique Peptides	Σ# PSMs	# Peptides A2	# PSM A2	# Peptides B2		# PSM B2	# Peptides C2	# PSM C2	# Peptides D2	# PSM D2	# Peptides E2	# PSM E2	# Peptides F2		# PSM F2	# Peptides G2	# PSM G2	# Peptides H2	# PSM H2	# Peptides I2	# PSM I2	# Peptides J2	# PSM J2
	AT4G15545.1	unknown protein; BEST Arabidopsis thaliana protein match is: unknown protein (TAIR:AT1G16520.1); Has 30201 Blast hits to 17322 proteins in 780 species: Archae - 12; Bacteria - 1396; Metazoa - 17338; Fungi - 3422; Plants - 5037; Viruses - 0; Other Eukaryotes - 2996 (source: NCBI BLink).	6	91	5	31	4		30							2		4	1	2			1	1	3	23
FTDSALASAVFSPTHK	18	AT2G41900.1	S12(Phospho)	1758.81	T(2): 0.0; S(4): 0.0; S(8): 0.0; S(12): 100.0; T(14): 0.0	0	4.302e-05		High				Medium		High					0
	Accession	Description	Σ# Unique Peptides	Σ# PSMs	# Peptides A2	# PSM A2	# Peptides B2		# PSM B2	# Peptides C2	# PSM C2	# Peptides D2	# PSM D2	# Peptides E2	# PSM E2	# Peptides F2		# PSM F2	# Peptides G2	# PSM G2	# Peptides H2	# PSM H2	# Peptides I2	# PSM I2	# Peptides J2	# PSM J2
	AT2G41900.1	CCCH-type zinc finger protein with ARM repeat domain	5	70	2	9	1		1					3	11	2		5	6	25	1	1	2	13	2	5
TETLDQFSPELSHPK	21	AT5G52310.1	S8(Phospho)	1808.8	T(1): 0.0; T(3): 0.0; S(8): 100.0; S(12): 0.0	0	0.0004815		High	High				Medium	High					0
	Accession	Description	Σ# Unique Peptides	Σ# PSMs	# Peptides A2	# PSM A2	# Peptides B2		# PSM B2	# Peptides C2	# PSM C2	# Peptides D2	# PSM D2	# Peptides E2	# PSM E2	# Peptides F2		# PSM F2	# Peptides G2	# PSM G2	# Peptides H2	# PSM H2	# Peptides I2	# PSM I2	# Peptides J2	# PSM J2
	AT5G52310.1	low-temperature-responsive protein 78 (LTI78) / desiccation-responsive protein 29A (RD29A)	33	1799	22	271	17		282	9	72	11	49	10	144	25		237	21	299	12	101	9	119	16	225
AAGVSIESYWPMLFAK	9	AT1G01100.3	S5(Phospho)	1849.85	S(5): 99.7; S(8): 0.3; Y(9): 0.0	0	0.001741		Medium	High				High						0
	Accession	Description	Σ# Unique Peptides	Σ# PSMs	# Peptides A2	# PSM A2	# Peptides B2		# PSM B2	# Peptides C2	# PSM C2	# Peptides D2	# PSM D2	# Peptides E2	# PSM E2	# Peptides F2		# PSM F2	# Peptides G2	# PSM G2	# Peptides H2	# PSM H2	# Peptides I2	# PSM I2	# Peptides J2	# PSM J2
	AT1G01100.3	60S acidic ribosomal protein family	6	864	6	128	7		218	5	59	3	38	2	95	4		89	3	54	1	45	2	61	3	77
SYTNLLDLASGNFPVMGR	52	AT1G06410.1	T3(Phospho)	2034.93	S(1): 1.0; Y(2): 9.1; T(3): 89.9; S(10): 0.0	0	5.344e-08		High	High				High	High					0
	Accession	Description	Σ# Unique Peptides	Σ# PSMs	# Peptides A2	# PSM A2	# Peptides B2		# PSM B2	# Peptides C2	# PSM C2	# Peptides D2	# PSM D2	# Peptides E2	# PSM E2	# Peptides F2		# PSM F2	# Peptides G2	# PSM G2	# Peptides H2	# PSM H2	# Peptides I2	# PSM I2	# Peptides J2	# PSM J2
	AT1G06410.1	trehalose-phosphatase/synthase 7	4	69	2	25	1		11	1	1			2	7	3		22	1	1	1	1	1	1
GFYLHPSPATTPMDPEPR	53	AT1G28280.1	S7(Phospho)	2092.92	Y(3): 0.0; S(7): 91.4; T(10): 8.6; T(11): 0.0	0	1.549e-05		High				High		High			High		0
	Accession	Description	Σ# Unique Peptides	Σ# PSMs	# Peptides A2	# PSM A2	# Peptides B2		# PSM B2	# Peptides C2	# PSM C2	# Peptides D2	# PSM D2	# Peptides E2	# PSM E2	# Peptides F2		# PSM F2	# Peptides G2	# PSM G2	# Peptides H2	# PSM H2	# Peptides I2	# PSM I2	# Peptides J2	# PSM J2
	AT1G28280.1	VQ motif-containing protein	6	178	4	51				1	8			3	27	1		2	5	59			3	31
KEEKEESDDDMGFSLFE	183	AT2G27720.1;AT2G27710.4;AT3G44590.2	S7(Phospho)	2114.81	S(7): 100.0; S(14): 0.0	0	2.888e-05		High	High		High	High	High	High			High	High	2
	Accession	Description	Σ# Unique Peptides	Σ# PSMs	# Peptides A2	# PSM A2	# Peptides B2		# PSM B2	# Peptides C2	# PSM C2	# Peptides D2	# PSM D2	# Peptides E2	# PSM E2	# Peptides F2		# PSM F2	# Peptides G2	# PSM G2	# Peptides H2	# PSM H2	# Peptides I2	# PSM I2	# Peptides J2	# PSM J2
	AT2G27710.4	60S acidic ribosomal protein family	1	191	2	47	2		57			1	2	1	19	1		28	1	9			1	11	1	18
	AT3G44590.2	60S acidic ribosomal protein family	1	185	1	46	1		50			1	2	1	19	2		30	1	9			1	11	1	18
	AT2G27720.1	60S acidic ribosomal protein family	1	185	1	46	1		50			1	2	1	19	2		30	1	9			1	11	1	18
KKDEPAEESDGDLGFGLFD	340	AT1G01100.3	S9(Phospho)	2148.9	S(9): 100.0	0	2.706e-06		High	High	High	High	High	High	High			High	High	2
	Accession	Description	Σ# Unique Peptides	Σ# PSMs	# Peptides A2	# PSM A2	# Peptides B2		# PSM B2	# Peptides C2	# PSM C2	# Peptides D2	# PSM D2	# Peptides E2	# PSM E2	# Peptides F2		# PSM F2	# Peptides G2	# PSM G2	# Peptides H2	# PSM H2	# Peptides I2	# PSM I2	# Peptides J2	# PSM J2
	AT1G01100.3	60S acidic ribosomal protein family	6	864	6	128	7		218	5	59	3	38	2	95	4		89	3	54	1	45	2	61	3	77
KKEESEEEEGDFGFDLFG	240	AT5G57290.3;AT4G25890.1	S5(Phospho)	2171.86	S(5): 100.0	0	0.001878		High	High	High	High	High	High	High				High	2
	Accession	Description	Σ# Unique Peptides	Σ# PSMs	# Peptides A2	# PSM A2	# Peptides B2		# PSM B2	# Peptides C2	# PSM C2	# Peptides D2	# PSM D2	# Peptides E2	# PSM E2	# Peptides F2		# PSM F2	# Peptides G2	# PSM G2	# Peptides H2	# PSM H2	# Peptides I2	# PSM I2	# Peptides J2	# PSM J2
	AT5G57290.3	60S acidic ribosomal protein family	1	344	2	58	2		55	2	68	3	53	2	24	2		37	2	27	1	6	1	6	2	10
	AT4G25890.1	60S acidic ribosomal protein family	1	332	2	57	2		51	2	68	2	52	2	23	2		37	2	20	1	6	1	7	2	11
SFVVEESDDDMDETEEVKPK	172	AT4G22670.1	S7(Phospho)	2407.97	S(1): 0.0; S(7): 100.0; T(14): 0.0	0	5.103e-07		High	High	High	High	High	High	High			High	High	0
	Accession	Description	Σ# Unique Peptides	Σ# PSMs	# Peptides A2	# PSM A2	# Peptides B2		# PSM B2	# Peptides C2	# PSM C2	# Peptides D2	# PSM D2	# Peptides E2	# PSM E2	# Peptides F2		# PSM F2	# Peptides G2	# PSM G2	# Peptides H2	# PSM H2	# Peptides I2	# PSM I2	# Peptides J2	# PSM J2
	AT4G22670.1	HSP70-interacting protein 1	6	508	2	40	4		55	3	16	3	22	5	70	6		74	4	73	3	27	5	49	5	82
GWFGGGATDEVKPESPHSVEEAPK	132	AT5G52310.1	S15(Phospho)	2591.14	T(8): 0.0; S(15): 99.9; S(18): 0.1	0	1.723e-09		High	High	High	High	High	High	High	High		High	High	0
	Accession	Description	Σ# Unique Peptides	Σ# PSMs	# Peptides A2	# PSM A2	# Peptides B2		# PSM B2	# Peptides C2	# PSM C2	# Peptides D2	# PSM D2	# Peptides E2	# PSM E2	# Peptides F2		# PSM F2	# Peptides G2	# PSM G2	# Peptides H2	# PSM H2	# Peptides I2	# PSM I2	# Peptides J2	# PSM J2
	AT5G52310.1	low-temperature-responsive protein 78 (LTI78) / desiccation-responsive protein 29A (RD29A)	33	1799	22	271	17		282	9	72	11	49	10	144	25		237	21	299	12	101	9	119	16	225
LVKPEATVHEDDDSDEGWQEAVPK	126	AT4G28080.1	S14(Phospho)	2774.22	T(7): 0.0; S(14): 100.0	0	5.851e-05		High	High	High	High	High	High	High	High		High	High	0
	Accession	Description	Σ# Unique Peptides	Σ# PSMs	# Peptides A2	# PSM A2	# Peptides B2		# PSM B2	# Peptides C2	# PSM C2	# Peptides D2	# PSM D2	# Peptides E2	# PSM E2	# Peptides F2		# PSM F2	# Peptides G2	# PSM G2	# Peptides H2	# PSM H2	# Peptides I2	# PSM I2	# Peptides J2	# PSM J2
	AT4G28080.1	Tetratricopeptide repeat (TPR)-like superfamily protein	30	1288	15	222	12		222	5	14	3	21	13	125	17		164	21	201	11	64	12	89	16	166
AKETGPEIETAVDGESVHEIETTER	84	AT5G40450.1	S16(Phospho)	2807.26	T(4): 0.0; T(10): 0.0; S(16): 100.0; T(22): 0.0; T(23): 0.0	0	8.648e-08		High	High	High	High	High	High	High	High		High	High	1
	Accession	Description	Σ# Unique Peptides	Σ# PSMs	# Peptides A2	# PSM A2	# Peptides B2		# PSM B2	# Peptides C2	# PSM C2	# Peptides D2	# PSM D2	# Peptides E2	# PSM E2	# Peptides F2		# PSM F2	# Peptides G2	# PSM G2	# Peptides H2	# PSM H2	# Peptides I2	# PSM I2	# Peptides J2	# PSM J2
	AT5G40450.1	unknown protein; FUNCTIONS IN: molecular_function unknown; INVOLVED IN: biological_process unknown; LOCATED IN: chloroplast, plasma membrane; EXPRESSED IN: 24 plant structures; EXPRESSED DURING: 13 growth stages; Has 30201 Blast hits to 17322 proteins in 780 species: Archae - 12; Bacteria - 1396; Metazoa - 17338; Fungi - 3422; Plants - 5037; Viruses - 0; Other Eukaryotes - 2996 (source: NCBI BLin…	37	1895	23	321	22		341	22	156	15	139	14	138	22		242	22	279	13	94	10	62	14	123
LAPAEAVVEDNQKASDIEEGDEVDSK	85	AT1G52380.1	S15(Phospho)	2838.26	S(15): 100.0; S(25): 0.0	0	3.02e-09		High	High	High	High	High	High	High	High		High	High	1
	Accession	Description	Σ# Unique Peptides	Σ# PSMs	# Peptides A2	# PSM A2	# Peptides B2		# PSM B2	# Peptides C2	# PSM C2	# Peptides D2	# PSM D2	# Peptides E2	# PSM E2	# Peptides F2		# PSM F2	# Peptides G2	# PSM G2	# Peptides H2	# PSM H2	# Peptides I2	# PSM I2	# Peptides J2	# PSM J2
	AT1G52380.1	NUP50 (Nucleoporin 50 kDa) protein	8	221	4	21	3		23	1	5	2	5	3	20	5		36	2	27	2	11	4	30	4	43
NDSGRNEYSPESDGGLGAPLGGNFPVR	78	AT5G52310.1	S3(Phospho)	2842.24	S(3): 88.7; Y(8): 11.1; S(9): 0.2; S(12): 0.0	0	4.51e-10		High	High	High	High		High	High				High	1
	Accession	Description	Σ# Unique Peptides	Σ# PSMs	# Peptides A2	# PSM A2	# Peptides B2		# PSM B2	# Peptides C2	# PSM C2	# Peptides D2	# PSM D2	# Peptides E2	# PSM E2	# Peptides F2		# PSM F2	# Peptides G2	# PSM G2	# Peptides H2	# PSM H2	# Peptides I2	# PSM I2	# Peptides J2	# PSM J2
	AT5G52310.1	low-temperature-responsive protein 78 (LTI78) / desiccation-responsive protein 29A (RD29A)	33	1799	22	271	17		282	9	72	11	49	10	144	25		237	21	299	12	101	9	119	16	225
NLSLNPTASAAPVTPPKKDDKPEDILFK	25	AT1G21380.1	T14(Phospho)	3086.58	S(3): 0.0; T(7): 0.0; S(9): 0.0; T(14): 100.0	0	7.764e-05		High	High	High	High		High	High					2
	Accession	Description	Σ# Unique Peptides	Σ# PSMs	# Peptides A2	# PSM A2	# Peptides B2		# PSM B2	# Peptides C2	# PSM C2	# Peptides D2	# PSM D2	# Peptides E2	# PSM E2	# Peptides F2		# PSM F2	# Peptides G2	# PSM G2	# Peptides H2	# PSM H2	# Peptides I2	# PSM I2	# Peptides J2	# PSM J2
	AT1G21380.1	Target of Myb protein 1	8	426	6	78	7		72	4	17	3	15	4	35	6		48	6	63	3	24	3	20	4	54
TESGNDKNSPMGFGSESGAELEKEFDQK	52	AT5G52310.1	S15(Phospho)	3098.3	T(1): 0.0; S(3): 0.0; S(9): 0.0; S(15): 17.1; S(17): 82.9	0	0.004417		High	High				High	High					2
	Accession	Description	Σ# Unique Peptides	Σ# PSMs	# Peptides A2	# PSM A2	# Peptides B2		# PSM B2	# Peptides C2	# PSM C2	# Peptides D2	# PSM D2	# Peptides E2	# PSM E2	# Peptides F2		# PSM F2	# Peptides G2	# PSM G2	# Peptides H2	# PSM H2	# Peptides I2	# PSM I2	# Peptides J2	# PSM J2
	AT5G52310.1	low-temperature-responsive protein 78 (LTI78) / desiccation-responsive protein 29A (RD29A)	33	1799	22	271	17		282	9	72	11	49	10	144	25		237	21	299	12	101	9	119	16	225
HDAIASGSPLPVQASGSPLSVQASKPADSSPK	131	AT2G38410.1	S15(Phospho)	3166.54	S(6): 0.0; S(8): 0.0; S(15): 99.8; S(17): 0.2; S(20): 0.0; S(24): 0.0; S(29): 0.0; S(30): 0.0	0	1.311e-08		High	High	High	High	High	High	High	High			High	0
	Accession	Description	Σ# Unique Peptides	Σ# PSMs	# Peptides A2	# PSM A2	# Peptides B2		# PSM B2	# Peptides C2	# PSM C2	# Peptides D2	# PSM D2	# Peptides E2	# PSM E2	# Peptides F2		# PSM F2	# Peptides G2	# PSM G2	# Peptides H2	# PSM H2	# Peptides I2	# PSM I2	# Peptides J2	# PSM J2
	AT2G38410.1	ENTH/VHS/GAT family protein	3	213	3	53	2		53	1	12	2	13	1	14	2		25	2	30	2	5			1	8
SHELDLKNESDIDKDVPTGFDGEPDFLAK	212	AT5G52310.1	S10(Phospho)	3311.5	S(1): 0.0; S(10): 100.0; T(18): 0.0	0	3.754e-06		High	High	High	High	High	High	High	High		High	High	2
	Accession	Description	Σ# Unique Peptides	Σ# PSMs	# Peptides A2	# PSM A2	# Peptides B2		# PSM B2	# Peptides C2	# PSM C2	# Peptides D2	# PSM D2	# Peptides E2	# PSM E2	# Peptides F2		# PSM F2	# Peptides G2	# PSM G2	# Peptides H2	# PSM H2	# Peptides I2	# PSM I2	# Peptides J2	# PSM J2
	AT5G52310.1	low-temperature-responsive protein 78 (LTI78) / desiccation-responsive protein 29A (RD29A)	33	1799	22	271	17		282	9	72	11	49	10	144	25		237	21	299	12	101	9	119	16	225
GKPLEQAPLASSSSAPSLAAAASNATSTATEAPSVK	363	AT2G40730.1	S14(Phospho)	3448.69	S(11): 0.3; S(12): 1.8; S(13): 1.8; S(14): 96.1; S(17): 0.0; S(23): 0.0; T(26): 0.0; S(27): 0.0; T(28): 0.0; T(30): 0.0; S(34): 0.0	0	1.1e-13		High	High	High	High	High	High	High	High		High	High	0
	Accession	Description	Σ# Unique Peptides	Σ# PSMs	# Peptides A2	# PSM A2	# Peptides B2		# PSM B2	# Peptides C2	# PSM C2	# Peptides D2	# PSM D2	# Peptides E2	# PSM E2	# Peptides F2		# PSM F2	# Peptides G2	# PSM G2	# Peptides H2	# PSM H2	# Peptides I2	# PSM I2	# Peptides J2	# PSM J2
	AT2G40730.1	Protein kinase family protein with ARM repeat domain	2	365	1	44	1		27	1	39	1	35	1	24	2		45	1	39	1	10	1	36	1	66
SPEHALFTKPVYDQTEQLPPAPWETQEPR	36	AT1G21380.1	S1(Phospho)	3471.63	S(1): 99.9; T(8): 0.0; Y(12): 0.0; T(15): 0.0; T(25): 0.0	0	3.838e-05		High	High	High				High					0
	Accession	Description	Σ# Unique Peptides	Σ# PSMs	# Peptides A2	# PSM A2	# Peptides B2		# PSM B2	# Peptides C2	# PSM C2	# Peptides D2	# PSM D2	# Peptides E2	# PSM E2	# Peptides F2		# PSM F2	# Peptides G2	# PSM G2	# Peptides H2	# PSM H2	# Peptides I2	# PSM I2	# Peptides J2	# PSM J2
	AT1G21380.1	Target of Myb protein 1	8	426	6	78	7		72	4	17	3	15	4	35	6		48	6	63	3	24	3	20	4	54
VRSEVSSIVSEVPDYLFGLDNFDETAPPHELR	29	AT4G05150.1	S3(Phospho)	3697.73	S(3): 95.2; S(6): 2.4; S(7): 2.4; S(10): 0.0; Y(15): 0.0; T(25): 0.0	0	5.886e-05		High	High	High	High			High					1
	Accession	Description	Σ# Unique Peptides	Σ# PSMs	# Peptides A2	# PSM A2	# Peptides B2		# PSM B2	# Peptides C2	# PSM C2	# Peptides D2	# PSM D2	# Peptides E2	# PSM E2	# Peptides F2		# PSM F2	# Peptides G2	# PSM G2	# Peptides H2	# PSM H2	# Peptides I2	# PSM I2	# Peptides J2	# PSM J2
	AT4G05150.1	Octicosapeptide/Phox/Bem1p family protein	8	391	7	44	8		59	3	17	3	51	2	24	4		53	6	42	4	19	3	27	5	55
TAGETSEEDGLKTDASSVEPPTLSSTVQSEAYHTK	264	AT1G01320.2	S6(Phospho)	3732.66	T(1): 7.9; T(5): 46.0; S(6): 46.0; T(13): 0.0; S(16): 0.0; S(17): 0.0; T(22): 0.0; S(24): 0.0; S(25): 0.0; T(26): 0.0; S(29): 0.0; Y(32): 0.0; T(34): 0.0	0	1.062e-06		High	High	High	High	High	High	High	High		High	High	1
	Accession	Description	Σ# Unique Peptides	Σ# PSMs	# Peptides A2	# PSM A2	# Peptides B2		# PSM B2	# Peptides C2	# PSM C2	# Peptides D2	# PSM D2	# Peptides E2	# PSM E2	# Peptides F2		# PSM F2	# Peptides G2	# PSM G2	# Peptides H2	# PSM H2	# Peptides I2	# PSM I2	# Peptides J2	# PSM J2
	AT1G01320.2	Tetratricopeptide repeat (TPR)-like superfamily protein	5	498	2	57	3		53	2	44	2	32	3	50	3		30	2	66	2	23	3	51	3	92
SSGWFGGGATEEVKPKSPHSVEESPQSLGSTVVPVQK	239	AT5G52310.1	S17(Phospho)	3889.87	S(1): 0.2; S(2): 0.6; T(10): 0.2; S(17): 86.2; S(20): 6.3; S(24): 6.3; S(27): 0.2; S(30): 0.0; T(31): 0.0	0	0.0001006		High	High	High	High	High	High	High	High		High	High	1
	Accession	Description	Σ# Unique Peptides	Σ# PSMs	# Peptides A2	# PSM A2	# Peptides B2		# PSM B2	# Peptides C2	# PSM C2	# Peptides D2	# PSM D2	# Peptides E2	# PSM E2	# Peptides F2		# PSM F2	# Peptides G2	# PSM G2	# Peptides H2	# PSM H2	# Peptides I2	# PSM I2	# Peptides J2	# PSM J2
	AT5G52310.1	low-temperature-responsive protein 78 (LTI78) / desiccation-responsive protein 29A (RD29A)	33	1799	22	271	17		282	9	72	11	49	10	144	25		237	21	299	12	101	9	119	16	225
DHYDMYEPEANTMLQNSAPGSPFHPAGSRSPPPYR	17	AT4G38550.1	S30(Phospho)	3996.7	Y(3): 0.0; Y(6): 0.0; T(12): 0.0; S(17): 0.0; S(21): 3.0; S(28): 3.0; S(30): 91.0; Y(34): 3.0	0	0.0001447		High	Medium			High	High	High					1
	Accession	Description	Σ# Unique Peptides	Σ# PSMs	# Peptides A2	# PSM A2	# Peptides B2		# PSM B2	# Peptides C2	# PSM C2	# Peptides D2	# PSM D2	# Peptides E2	# PSM E2	# Peptides F2		# PSM F2	# Peptides G2	# PSM G2	# Peptides H2	# PSM H2	# Peptides I2	# PSM I2	# Peptides J2	# PSM J2
	AT4G38550.1	Arabidopsis phospholipase-like protein (PEARLI 4) family	16	711	9	101	7		78	3	30	3	49	9	96	10		84	12	194	2	11	8	51	5	17
TLSKYEEMNKPSAPLTSHEPAMIPVAEEPDDSPIHGREESLVR	102	AT5G16880.1	S32(Phospho)	4867.3	T(1): 0.0; S(3): 0.0; Y(5): 0.0; S(12): 0.0; T(16): 0.0; S(17): 0.0; S(32): 99.7; S(40): 0.3	0	0.0002824		High	High			High	High	High	High		High	High	2
	Accession	Description	Σ# Unique Peptides	Σ# PSMs	# Peptides A2	# PSM A2	# Peptides B2		# PSM B2	# Peptides C2	# PSM C2	# Peptides D2	# PSM D2	# Peptides E2	# PSM E2	# Peptides F2		# PSM F2	# Peptides G2	# PSM G2	# Peptides H2	# PSM H2	# Peptides I2	# PSM I2	# Peptides J2	# PSM J2
	AT5G16880.1	Target of Myb protein 1	9	387	8	62	6		76	1	2	1	3	5	46	7		62	5	42	3	14	4	34	4	46
VDSSGDVCGATFK	12	AT5G43830.1	S3(Phospho); C8(Carbamidomethyl)	1422.56	S(3): 99.4; S(4): 0.6; T(11): 0.0	0	1.722e-07		High	High										0
	Accession	Description	Σ# Unique Peptides	Σ# PSMs	# Peptides A2	# PSM A2	# Peptides B2		# PSM B2	# Peptides C2	# PSM C2	# Peptides D2	# PSM D2	# Peptides E2	# PSM E2	# Peptides F2		# PSM F2	# Peptides G2	# PSM G2	# Peptides H2	# PSM H2	# Peptides I2	# PSM I2	# Peptides J2	# PSM J2
	AT5G43830.1	Aluminium induced protein with YGL and LRDR motifs	4	94	2	11	2		31					2	16	2		6	1	7	1	7	1	5	3	11
SKSFGNLGEIGSVK	10	AT5G24890.1	S3(Phospho)	1502.72	S(1): 12.9; S(3): 87.1; S(12): 0.0	0	0.004672		High	High				High						1
	Accession	Description	Σ# Unique Peptides	Σ# PSMs	# Peptides A2	# PSM A2	# Peptides B2		# PSM B2	# Peptides C2	# PSM C2	# Peptides D2	# PSM D2	# Peptides E2	# PSM E2	# Peptides F2		# PSM F2	# Peptides G2	# PSM G2	# Peptides H2	# PSM H2	# Peptides I2	# PSM I2	# Peptides J2	# PSM J2
	AT5G24890.1	unknown protein; FUNCTIONS IN: molecular_function unknown; INVOLVED IN: biological_process unknown; LOCATED IN: cellular_component unknown; EXPRESSED IN: 24 plant structures; EXPRESSED DURING: 13 growth stages; BEST Arabidopsis thaliana protein match is: unknown protein (TAIR:AT2G24550.1); Has 1807 Blast hits to 1807 proteins in 277 species: Archae - 0; Bacteria - 0; Metazoa - 736; Fungi - 347; P…	1	10	1	1	1		7							1		2
SASFHTLDELEVR	20	AT1G64500.1	S3(Phospho)	1583.71	S(1): 91.3; S(3): 8.7; T(6): 0.0	0	0.002022		High	High	High	High		High						0
	Accession	Description	Σ# Unique Peptides	Σ# PSMs	# Peptides A2	# PSM A2	# Peptides B2		# PSM B2	# Peptides C2	# PSM C2	# Peptides D2	# PSM D2	# Peptides E2	# PSM E2	# Peptides F2		# PSM F2	# Peptides G2	# PSM G2	# Peptides H2	# PSM H2	# Peptides I2	# PSM I2	# Peptides J2	# PSM J2
	AT1G64500.1	Glutaredoxin family protein	6	317	4	55	4		60	3	33	4	43	2	12	3		37	2	37	2	13	3	16	2	11
KADVLSEDSPGEGRK	44	AT3G54760.2	S9(Phospho)	1667.76	S(6): 0.0; S(9): 100.0	0	0.000276		Medium				High	High	High	High		High	High	2
	Accession	Description	Σ# Unique Peptides	Σ# PSMs	# Peptides A2	# PSM A2	# Peptides B2		# PSM B2	# Peptides C2	# PSM C2	# Peptides D2	# PSM D2	# Peptides E2	# PSM E2	# Peptides F2		# PSM F2	# Peptides G2	# PSM G2	# Peptides H2	# PSM H2	# Peptides I2	# PSM I2	# Peptides J2	# PSM J2
	AT3G54760.2	dentin sialophosphoprotein-related	10	238	5	38	6		52	3	7	2	10	2	7	5		32	5	32	2	4	4	21	5	35
SEMSQSQNSPIDTGR	10	AT5G01400.1	S9(Phospho)	1716.69	S(1): 0.0; S(4): 0.0; S(6): 8.4; S(9): 91.6; T(13): 0.0	0	0.0003414		High	High										0
	Accession	Description	Σ# Unique Peptides	Σ# PSMs	# Peptides A2	# PSM A2	# Peptides B2		# PSM B2	# Peptides C2	# PSM C2	# Peptides D2	# PSM D2	# Peptides E2	# PSM E2	# Peptides F2		# PSM F2	# Peptides G2	# PSM G2	# Peptides H2	# PSM H2	# Peptides I2	# PSM I2	# Peptides J2	# PSM J2
	AT5G01400.1	HEAT repeat-containing protein	2	11	1	5	2		6
FSYNSYPDSAESSPR	13	AT5G09620.1	S13(Phospho)	1786.69	S(2): 0.0; Y(3): 0.0; S(5): 0.0; Y(6): 0.0; S(9): 0.0; S(12): 50.0; S(13): 50.0	0	7.167e-05		High	High										0
	Accession	Description	Σ# Unique Peptides	Σ# PSMs	# Peptides A2	# PSM A2	# Peptides B2		# PSM B2	# Peptides C2	# PSM C2	# Peptides D2	# PSM D2	# Peptides E2	# PSM E2	# Peptides F2		# PSM F2	# Peptides G2	# PSM G2	# Peptides H2	# PSM H2	# Peptides I2	# PSM I2	# Peptides J2	# PSM J2
	AT5G09620.1	Octicosapeptide/Phox/Bem1p family protein	3	140	3	33	3		41					1	11	1		8	1	12	2	10	2	6	2	19
VHLSESPKAASSTQEAERESK	130	AT4G17720.1	S6(Phospho)	2351.08	S(4): 0.0; S(6): 100.0; S(11): 0.0; S(12): 0.0; T(13): 0.0; S(20): 0.0	0	2.379e-06		Medium	High			High	High	High	High		High	High	2
	Accession	Description	Σ# Unique Peptides	Σ# PSMs	# Peptides A2	# PSM A2	# Peptides B2		# PSM B2	# Peptides C2	# PSM C2	# Peptides D2	# PSM D2	# Peptides E2	# PSM E2	# Peptides F2		# PSM F2	# Peptides G2	# PSM G2	# Peptides H2	# PSM H2	# Peptides I2	# PSM I2	# Peptides J2	# PSM J2
	AT4G17720.1	RNA-binding (RRM/RBD/RNP motifs) family protein	3	178	2	17	2		22					1	18	2		20	2	42	1	15	1	13	2	31
STPGSPAHPPGARSPPPSYLSNK	25	AT4G38550.1	S5(Phospho); Y19(Phospho)	2462.08	S(1): 7.3; T(2): 7.3; S(5): 85.5; S(14): 93.7; S(18): 2.6; Y(19): 2.6; S(21): 0.9	0	0.004249		High	High					High			Medium		1
	Accession	Description	Σ# Unique Peptides	Σ# PSMs	# Peptides A2	# PSM A2	# Peptides B2		# PSM B2	# Peptides C2	# PSM C2	# Peptides D2	# PSM D2	# Peptides E2	# PSM E2	# Peptides F2		# PSM F2	# Peptides G2	# PSM G2	# Peptides H2	# PSM H2	# Peptides I2	# PSM I2	# Peptides J2	# PSM J2
	AT4G38550.1	Arabidopsis phospholipase-like protein (PEARLI 4) family	16	711	9	101	7		78	3	30	3	49	9	96	10		84	12	194	2	11	8	51	5	17
AEEHKHDESVIAPEPAVEVVER	8	AT4G23630.1	S9(Phospho)	2550.18	S(9): 100.0	0	0.0201		High		High	High			High					1
	Accession	Description	Σ# Unique Peptides	Σ# PSMs	# Peptides A2	# PSM A2	# Peptides B2		# PSM B2	# Peptides C2	# PSM C2	# Peptides D2	# PSM D2	# Peptides E2	# PSM E2	# Peptides F2		# PSM F2	# Peptides G2	# PSM G2	# Peptides H2	# PSM H2	# Peptides I2	# PSM I2	# Peptides J2	# PSM J2
	AT4G23630.1	VIRB2-interacting protein 1	3	16	2	2	1		4	1	2	1	2			1		3	1	3
RPDTESAEHSPAQDEPHKNLLK	27	AT5G58040.1	S10(Phospho)	2579.19	T(4): 0.0; S(6): 0.3; S(10): 99.7	0	3.474e-06		High	High				High	High	High				1
	Accession	Description	Σ# Unique Peptides	Σ# PSMs	# Peptides A2	# PSM A2	# Peptides B2		# PSM B2	# Peptides C2	# PSM C2	# Peptides D2	# PSM D2	# Peptides E2	# PSM E2	# Peptides F2		# PSM F2	# Peptides G2	# PSM G2	# Peptides H2	# PSM H2	# Peptides I2	# PSM I2	# Peptides J2	# PSM J2
	AT5G58040.1	homolog of yeast FIP1 [V]	2	42	1	4	1		2							2		19	2	16	1	1
GGDVESGKSEHADSDSDTFYIPSK	64	AT5G57110.1	S14(Phospho)	2608.07	S(6): 0.0; S(9): 0.0; S(14): 98.1; S(16): 0.2; T(18): 1.7; Y(20): 0.0; S(23): 0.0	0	5.682e-05		High	High			High	High	High			High	High	1
	Accession	Description	Σ# Unique Peptides	Σ# PSMs	# Peptides A2	# PSM A2	# Peptides B2		# PSM B2	# Peptides C2	# PSM C2	# Peptides D2	# PSM D2	# Peptides E2	# PSM E2	# Peptides F2		# PSM F2	# Peptides G2	# PSM G2	# Peptides H2	# PSM H2	# Peptides I2	# PSM I2	# Peptides J2	# PSM J2
	AT5G57110.1	autoinhibited Ca2+ -ATPase, isoform 8	3	131	2	24	2		36					1	5	2		28	2	6			3	23	3	9
STVGELACSYAVMILEDEGIAITADK	78	AT1G01100.3	C8(Carbamidomethyl); S9(Phospho)	2836.32	S(1): 0.1; T(2): 0.1; S(9): 13.3; Y(10): 86.6; T(23): 0.0	0	0.002404		High	High	High	Medium								0
	Accession	Description	Σ# Unique Peptides	Σ# PSMs	# Peptides A2	# PSM A2	# Peptides B2		# PSM B2	# Peptides C2	# PSM C2	# Peptides D2	# PSM D2	# Peptides E2	# PSM E2	# Peptides F2		# PSM F2	# Peptides G2	# PSM G2	# Peptides H2	# PSM H2	# Peptides I2	# PSM I2	# Peptides J2	# PSM J2
	AT1G01100.3	60S acidic ribosomal protein family	6	864	6	128	7		218	5	59	3	38	2	95	4		89	3	54	1	45	2	61	3	77
SDAAANDVETSGEHNRPDTSSPDWSKR	126	AT1G60200.1	S20(Phospho)	3009.26	S(1): 0.0; T(10): 0.0; S(11): 0.0; T(19): 8.4; S(20): 45.0; S(21): 45.0; S(25): 1.6	0	9.335e-06		High	High			High	High	High	High				1
	Accession	Description	Σ# Unique Peptides	Σ# PSMs	# Peptides A2	# PSM A2	# Peptides B2		# PSM B2	# Peptides C2	# PSM C2	# Peptides D2	# PSM D2	# Peptides E2	# PSM E2	# Peptides F2		# PSM F2	# Peptides G2	# PSM G2	# Peptides H2	# PSM H2	# Peptides I2	# PSM I2	# Peptides J2	# PSM J2
	AT1G60200.1	splicing factor PWI domain-containing protein / RNA recognition motif (RRM)-containing protein	6	181	2	35	3		33	1	3	1	8	3	18	3		39	2	29	2	15			1	1
KTSEEGSQSPEQVKDLGSASPPVARPVR	60	AT4G13350.1	S9(Phospho); S20(Phospho)	3096.43	T(2): 4.1; S(3): 4.1; S(7): 16.9; S(9): 74.1; S(18): 19.4; S(20): 81.5	0	0.001021		High	Medium			High	High	Medium	Medium		Medium		2
	Accession	Description	Σ# Unique Peptides	Σ# PSMs	# Peptides A2	# PSM A2	# Peptides B2		# PSM B2	# Peptides C2	# PSM C2	# Peptides D2	# PSM D2	# Peptides E2	# PSM E2	# Peptides F2		# PSM F2	# Peptides G2	# PSM G2	# Peptides H2	# PSM H2	# Peptides I2	# PSM I2	# Peptides J2	# PSM J2
	AT4G13350.1	NSP (nuclear shuttle protein)-interacting GTPase	5	235	5	58	4		39					3	12	4		45	3	13	3	11	3	34	4	23
MEAMSYEPETNAPSSPYHPAGNRTPERPR	100	AT4G38550.1	S15(Phospho); T24(Phospho)	3432.4	S(5): 0.0; Y(6): 0.0; T(10): 0.1; S(14): 49.9; S(15): 49.9; Y(17): 0.6; T(24): 99.5	0	9.614e-08		High	High			High	High	High			High	High	1
	Accession	Description	Σ# Unique Peptides	Σ# PSMs	# Peptides A2	# PSM A2	# Peptides B2		# PSM B2	# Peptides C2	# PSM C2	# Peptides D2	# PSM D2	# Peptides E2	# PSM E2	# Peptides F2		# PSM F2	# Peptides G2	# PSM G2	# Peptides H2	# PSM H2	# Peptides I2	# PSM I2	# Peptides J2	# PSM J2
	AT4G38550.1	Arabidopsis phospholipase-like protein (PEARLI 4) family	16	711	9	101	7		78	3	30	3	49	9	96	10		84	12	194	2	11	8	51	5	17
STVGELACSYAVMILEDEGIAITADKIATLVK	354	AT1G01100.3	C8(Carbamidomethyl); S9(Phospho)	3461.71	S(1): 0.0; T(2): 0.0; S(9): 50.0; Y(10): 50.0; T(23): 0.0; T(29): 0.0	0	0.0002443		High	High	High		High	High	High	High		High	High	1
	Accession	Description	Σ# Unique Peptides	Σ# PSMs	# Peptides A2	# PSM A2	# Peptides B2		# PSM B2	# Peptides C2	# PSM C2	# Peptides D2	# PSM D2	# Peptides E2	# PSM E2	# Peptides F2		# PSM F2	# Peptides G2	# PSM G2	# Peptides H2	# PSM H2	# Peptides I2	# PSM I2	# Peptides J2	# PSM J2
	AT1G01100.3	60S acidic ribosomal protein family	6	864	6	128	7		218	5	59	3	38	2	95	4		89	3	54	1	45	2	61	3	77
YEEMNKPSAPLTSHEPAMIPVAEEPDDSPIHGREESLVR	75	AT5G16880.1	S28(Phospho)	4438.04	Y(1): 0.0; S(8): 0.0; T(12): 0.0; S(13): 0.0; S(28): 100.0; S(36): 0.0	0	5.566e-06		High	High			High	High	High	High		High	High	1
	Accession	Description	Σ# Unique Peptides	Σ# PSMs	# Peptides A2	# PSM A2	# Peptides B2		# PSM B2	# Peptides C2	# PSM C2	# Peptides D2	# PSM D2	# Peptides E2	# PSM E2	# Peptides F2		# PSM F2	# Peptides G2	# PSM G2	# Peptides H2	# PSM H2	# Peptides I2	# PSM I2	# Peptides J2	# PSM J2
	AT5G16880.1	Target of Myb protein 1	9	387	8	62	6		76	1	2	1	3	5	46	7		62	5	42	3	14	4	34	4	46
TPEETSAANSSPVDGSASVPGPDKETENPDKDDVFSDNEGDSTGPTK	77	AT3G19420.1	S36(Phospho)	4858.04	T(1): 0.0; T(5): 0.0; S(6): 0.0; S(10): 0.0; S(11): 0.0; S(16): 0.0; S(18): 0.0; T(26): 0.3; S(36): 99.5; S(42): 0.0; T(43): 0.0; T(46): 0.0	0	1.839e-05		High	High	High	High	High	High	High	High		High		2
	Accession	Description	Σ# Unique Peptides	Σ# PSMs	# Peptides A2	# PSM A2	# Peptides B2		# PSM B2	# Peptides C2	# PSM C2	# Peptides D2	# PSM D2	# Peptides E2	# PSM E2	# Peptides F2		# PSM F2	# Peptides G2	# PSM G2	# Peptides H2	# PSM H2	# Peptides I2	# PSM I2	# Peptides J2	# PSM J2
	AT3G19420.1	PTEN 2	6	210	3	8	3		21	1	22	1	9	5	34	4		33	4	36	3	10	3	21	2	16
TLPVAVVEVVKPESPVLVIVEKPK	21	AT4G38710.1	S14(Phospho)	2649.52	T(1): 0.0; S(14): 100.0	0	9.91e-07		High				High		High				High	0
	Accession	Description	Σ# Unique Peptides	Σ# PSMs	# Peptides A2	# PSM A2	# Peptides B2		# PSM B2	# Peptides C2	# PSM C2	# Peptides D2	# PSM D2	# Peptides E2	# PSM E2	# Peptides F2		# PSM F2	# Peptides G2	# PSM G2	# Peptides H2	# PSM H2	# Peptides I2	# PSM I2	# Peptides J2	# PSM J2
	AT4G38710.1	glycine-rich protein	4	99	2	8								1	5	1		16	2	25	1	2	1	5	4	38
DELGFEIERPPSPPMHLAAGLGIDKFDLYGSEIK	3	AT1G04530.1	S12(Phospho)	3821.86	S(12): 100.0; Y(29): 0.0; S(31): 0.0	0	0.005129		High	High										1
	Accession	Description	Σ# Unique Peptides	Σ# PSMs	# Peptides A2	# PSM A2	# Peptides B2		# PSM B2	# Peptides C2	# PSM C2	# Peptides D2	# PSM D2	# Peptides E2	# PSM E2	# Peptides F2		# PSM F2	# Peptides G2	# PSM G2	# Peptides H2	# PSM H2	# Peptides I2	# PSM I2	# Peptides J2	# PSM J2
	AT1G04530.1	Tetratricopeptide repeat (TPR)-like superfamily protein	9	595	6	63	6		74	1	1	1	3	6	76	7		68	6	78	5	44	7	79	7	109
CLLFLSILSCCFVLSPYYLFGFSTLSLLDSFR	10	AT2G41640.2	C1(Carbamidomethyl); C10(Carbamidomethyl); C11(Carbamidomethyl); S30(Phospho)	3918.89	S(6): 0.0; S(9): 0.0; S(15): 0.1; Y(17): 0.1; Y(18): 0.2; S(23): 0.3; T(24): 0.2; S(26): 0.3; S(30): 98.8	0	0.003281		Medium	High	High	Medium						Medium	Medium	0
	Accession	Description	Σ# Unique Peptides	Σ# PSMs	# Peptides A2	# PSM A2	# Peptides B2		# PSM B2	# Peptides C2	# PSM C2	# Peptides D2	# PSM D2	# Peptides E2	# PSM E2	# Peptides F2		# PSM F2	# Peptides G2	# PSM G2	# Peptides H2	# PSM H2	# Peptides I2	# PSM I2	# Peptides J2	# PSM J2
	AT2G41640.2	Glycosyltransferase family 61 protein	1	4			1		4
TETGMDTNSPSR	5	AT5G52310.1	S9(Phospho)	1375.52	T(1): 0.0; T(3): 0.0; T(7): 1.1; S(9): 49.4; S(11): 49.4	0	0.001151		High											0
	Accession	Description	Σ# Unique Peptides	Σ# PSMs	# Peptides A2	# PSM A2	# Peptides B2		# PSM B2	# Peptides C2	# PSM C2	# Peptides D2	# PSM D2	# Peptides E2	# PSM E2	# Peptides F2		# PSM F2	# Peptides G2	# PSM G2	# Peptides H2	# PSM H2	# Peptides I2	# PSM I2	# Peptides J2	# PSM J2
	AT5G52310.1	low-temperature-responsive protein 78 (LTI78) / desiccation-responsive protein 29A (RD29A)	33	1799	22	271	17		282	9	72	11	49	10	144	25		237	21	299	12	101	9	119	16	225
KVSNPSFIAAQSK	21	AT1G19870.1	S3(Phospho)	1456.72	S(3): 100.0; S(6): 0.0; S(12): 0.0	0	4.961e-05		High	High				High	High					1
	Accession	Description	Σ# Unique Peptides	Σ# PSMs	# Peptides A2	# PSM A2	# Peptides B2		# PSM B2	# Peptides C2	# PSM C2	# Peptides D2	# PSM D2	# Peptides E2	# PSM E2	# Peptides F2		# PSM F2	# Peptides G2	# PSM G2	# Peptides H2	# PSM H2	# Peptides I2	# PSM I2	# Peptides J2	# PSM J2
	AT1G19870.1	IQ-domain 32	3	38	1	6	1		7					2	5	2		6	2	9			1	4	1	1
IVDSLKAESVESGEK	8	AT1G17210.1	S12(Phospho)	1670.79	S(4): 0.0; S(9): 0.0; S(12): 100.0	0	0.001391		High	High										1
	Accession	Description	Σ# Unique Peptides	Σ# PSMs	# Peptides A2	# PSM A2	# Peptides B2		# PSM B2	# Peptides C2	# PSM C2	# Peptides D2	# PSM D2	# Peptides E2	# PSM E2	# Peptides F2		# PSM F2	# Peptides G2	# PSM G2	# Peptides H2	# PSM H2	# Peptides I2	# PSM I2	# Peptides J2	# PSM J2
	AT1G17210.1	IAP-like protein 1	13	202	8	43	5		41	1	3			3	8	5		38	8	29	1	4	2	14	3	22
SSTLSNEESGLGDSNR	23	AT3G51890.1	S2(Phospho)	1732.69	S(1): 9.4; S(2): 9.4; T(3): 71.7; S(5): 9.4; S(9): 0.0; S(14): 0.0	0	0.0004586		High	High				High	High					0
	Accession	Description	Σ# Unique Peptides	Σ# PSMs	# Peptides A2	# PSM A2	# Peptides B2		# PSM B2	# Peptides C2	# PSM C2	# Peptides D2	# PSM D2	# Peptides E2	# PSM E2	# Peptides F2		# PSM F2	# Peptides G2	# PSM G2	# Peptides H2	# PSM H2	# Peptides I2	# PSM I2	# Peptides J2	# PSM J2
	AT3G51890.1	Clathrin light chain protein	1	23	1	1	1		5							1		6	1	11
LPISGGGSGVEEQRGEDK	10	AT5G52310.1	S8(Phospho)	1894.86	S(4): 0.0; S(8): 100.0	0	0.0001341		High	High										1
	Accession	Description	Σ# Unique Peptides	Σ# PSMs	# Peptides A2	# PSM A2	# Peptides B2		# PSM B2	# Peptides C2	# PSM C2	# Peptides D2	# PSM D2	# Peptides E2	# PSM E2	# Peptides F2		# PSM F2	# Peptides G2	# PSM G2	# Peptides H2	# PSM H2	# Peptides I2	# PSM I2	# Peptides J2	# PSM J2
	AT5G52310.1	low-temperature-responsive protein 78 (LTI78) / desiccation-responsive protein 29A (RD29A)	33	1799	22	271	17		282	9	72	11	49	10	144	25		237	21	299	12	101	9	119	16	225
QESTDSLAVGSPPKSEGR	29	AT1G59710.1	S11(Phospho)	1924.86	S(3): 0.0; T(4): 0.0; S(6): 0.7; S(11): 96.1; S(15): 3.2	0	0.001491		High	High				Medium	High	High			High	1
	Accession	Description	Σ# Unique Peptides	Σ# PSMs	# Peptides A2	# PSM A2	# Peptides B2		# PSM B2	# Peptides C2	# PSM C2	# Peptides D2	# PSM D2	# Peptides E2	# PSM E2	# Peptides F2		# PSM F2	# Peptides G2	# PSM G2	# Peptides H2	# PSM H2	# Peptides I2	# PSM I2	# Peptides J2	# PSM J2
	AT1G59710.1	Protein of unknown function (DUF569)	3	248	2	31	2		37	2	16	2	13	2	24	3		19	3	45	3	15	2	25	3	23
SKTPEPQPTYFEPSSR	50	AT2G20960.1	S1(Phospho)	1930.86	S(1): 91.1; T(3): 8.9; T(9): 0.0; Y(10): 0.0; S(14): 0.0; S(15): 0.0	0	0.0001613		High	High			High	High	High			High	High	1
	Accession	Description	Σ# Unique Peptides	Σ# PSMs	# Peptides A2	# PSM A2	# Peptides B2		# PSM B2	# Peptides C2	# PSM C2	# Peptides D2	# PSM D2	# Peptides E2	# PSM E2	# Peptides F2		# PSM F2	# Peptides G2	# PSM G2	# Peptides H2	# PSM H2	# Peptides I2	# PSM I2	# Peptides J2	# PSM J2
	AT2G20960.1	Arabidopsis phospholipase-like protein (PEARLI 4) family	17	588	12	91	11		76	3	21	2	15	8	45	7		43	13	131	2	32	9	72	9	62
HHESEYGTTHSEDRSPR	23	AT1G20760.1	S15(Phospho)	2104.84	S(4): 0.0; Y(6): 0.0; T(8): 0.0; T(9): 0.0; S(11): 0.0; S(15): 100.0	0	0.001337		High	High				High	High	High				1
	Accession	Description	Σ# Unique Peptides	Σ# PSMs	# Peptides A2	# PSM A2	# Peptides B2		# PSM B2	# Peptides C2	# PSM C2	# Peptides D2	# PSM D2	# Peptides E2	# PSM E2	# Peptides F2		# PSM F2	# Peptides G2	# PSM G2	# Peptides H2	# PSM H2	# Peptides I2	# PSM I2	# Peptides J2	# PSM J2
	AT1G20760.1	Calcium-binding EF hand family protein	6	160	3	24	3		34	1	4	1	1	2	11	4		14	4	38	3	8	2	11	2	15
LKPQSPLGGTTQENEGFTDK	6	AT5G03040.1	S5(Phospho)	2227.03	S(5): 100.0; T(10): 0.0; T(11): 0.0; T(18): 0.0	0	4.019e-07		High	High					High					0
	Accession	Description	Σ# Unique Peptides	Σ# PSMs	# Peptides A2	# PSM A2	# Peptides B2		# PSM B2	# Peptides C2	# PSM C2	# Peptides D2	# PSM D2	# Peptides E2	# PSM E2	# Peptides F2		# PSM F2	# Peptides G2	# PSM G2	# Peptides H2	# PSM H2	# Peptides I2	# PSM I2	# Peptides J2	# PSM J2
	AT5G03040.1	IQ-domain 2	4	49	2	3	1		2					2	2	2		6	3	14	1	2	1	9	2	11
FYDFQDDPPSPTSEYGSAR	93	AT3G09560.2	S10(Phospho)	2258.89	Y(2): 0.0; S(10): 91.5; T(12): 7.8; S(13): 0.7; Y(15): 0.0; S(17): 0.0	0	9.268e-07		High	High	High	High	High	High	High	High		High	High	0
	Accession	Description	Σ# Unique Peptides	Σ# PSMs	# Peptides A2	# PSM A2	# Peptides B2		# PSM B2	# Peptides C2	# PSM C2	# Peptides D2	# PSM D2	# Peptides E2	# PSM E2	# Peptides F2		# PSM F2	# Peptides G2	# PSM G2	# Peptides H2	# PSM H2	# Peptides I2	# PSM I2	# Peptides J2	# PSM J2
	AT3G09560.2	Lipin family protein	4	119	2	16	2		22	2	8	2	9	2	14	2		22	2	12	1	2	2	10	1	4
SNYDKEQFEDLYEQDGDVTPR	72	AT4G38550.1	T19(Phospho)	2628.07	S(1): 0.0; Y(3): 0.0; Y(12): 0.0; T(19): 100.0	0	5.278e-06		High	High	High	High	High	High	High			High	High	1
	Accession	Description	Σ# Unique Peptides	Σ# PSMs	# Peptides A2	# PSM A2	# Peptides B2		# PSM B2	# Peptides C2	# PSM C2	# Peptides D2	# PSM D2	# Peptides E2	# PSM E2	# Peptides F2		# PSM F2	# Peptides G2	# PSM G2	# Peptides H2	# PSM H2	# Peptides I2	# PSM I2	# Peptides J2	# PSM J2
	AT4G38550.1	Arabidopsis phospholipase-like protein (PEARLI 4) family	16	711	9	101	7		78	3	30	3	49	9	96	10		84	12	194	2	11	8	51	5	17
HHESEYGTTHSEDRSPRDSPVSR	14	AT1G20760.1	S15(Phospho); S19(Phospho)	2826.13	S(4): 0.0; Y(6): 0.1; T(8): 5.3; T(9): 20.0; S(11): 7.9; S(15): 72.2; S(19): 93.2; S(22): 1.2	0	0.0004441		Medium	High				High	High	High				2
	Accession	Description	Σ# Unique Peptides	Σ# PSMs	# Peptides A2	# PSM A2	# Peptides B2		# PSM B2	# Peptides C2	# PSM C2	# Peptides D2	# PSM D2	# Peptides E2	# PSM E2	# Peptides F2		# PSM F2	# Peptides G2	# PSM G2	# Peptides H2	# PSM H2	# Peptides I2	# PSM I2	# Peptides J2	# PSM J2
	AT1G20760.1	Calcium-binding EF hand family protein	6	160	3	24	3		34	1	4	1	1	2	11	4		14	4	38	3	8	2	11	2	15
SHLRPPGNISGSQSPPVESPGSYHSK	15	AT4G12780.2	S14(Phospho); S19(Phospho)	2862.26	S(1): 0.0; S(10): 0.0; S(12): 0.1; S(14): 99.9; S(19): 96.2; S(22): 3.1; Y(23): 0.6; S(25): 0.1	0	0.0001392		High					High	High			High		0
	Accession	Description	Σ# Unique Peptides	Σ# PSMs	# Peptides A2	# PSM A2	# Peptides B2		# PSM B2	# Peptides C2	# PSM C2	# Peptides D2	# PSM D2	# Peptides E2	# PSM E2	# Peptides F2		# PSM F2	# Peptides G2	# PSM G2	# Peptides H2	# PSM H2	# Peptides I2	# PSM I2	# Peptides J2	# PSM J2
	AT4G12780.2	Chaperone DnaJ-domain superfamily protein	1	86	3	32	1		20							1		2	2	24			2	7	1	1
HSEENQSPHHHANNVMEQDQAAEER	40	AT2G17410.2	S2(Phospho)	3004.2	S(2): 97.5; S(7): 2.5	0	9.825e-06		High	High				High	High					0
	Accession	Description	Σ# Unique Peptides	Σ# PSMs	# Peptides A2	# PSM A2	# Peptides B2		# PSM B2	# Peptides C2	# PSM C2	# Peptides D2	# PSM D2	# Peptides E2	# PSM E2	# Peptides F2		# PSM F2	# Peptides G2	# PSM G2	# Peptides H2	# PSM H2	# Peptides I2	# PSM I2	# Peptides J2	# PSM J2
	AT2G17410.2	ARID/BRIGHT DNA-binding domain-containing protein	6	168	3	41	3		39	1	1			3	16	4		32	3	17	2	3	3	9	2	10
KFSEQNIGAPPSYEEAVSDSRSPVYSER	56	AT2G43160.3	S3(Phospho); S22(Phospho)	3289.4	S(3): 100.0; S(12): 0.0; Y(13): 0.0; S(18): 0.1; S(20): 13.5; S(22): 84.1; Y(25): 2.3; S(26): 0.1	0	0.01201		High		High	High			High					2
	Accession	Description	Σ# Unique Peptides	Σ# PSMs	# Peptides A2	# PSM A2	# Peptides B2		# PSM B2	# Peptides C2	# PSM C2	# Peptides D2	# PSM D2	# Peptides E2	# PSM E2	# Peptides F2		# PSM F2	# Peptides G2	# PSM G2	# Peptides H2	# PSM H2	# Peptides I2	# PSM I2	# Peptides J2	# PSM J2
	AT2G43160.3	ENTH/VHS family protein	7	127	4	18	3		7	3	39	3	24	2	2	1		11	2	19	1	1	1	4	2	2
YQSTYEGYGSPIREEPPPPYSYSEPQSR	134	AT2G07360.1	S10(Phospho)	3344.43	Y(1): 0.0; S(3): 0.0; T(4): 0.0; Y(5): 0.0; Y(8): 10.1; S(10): 89.9; Y(20): 0.0; S(21): 0.0; Y(22): 0.0; S(23): 0.0; S(27): 0.0	0	4.838e-10		High	High	High	High	High	High	High	High		High	High	1
	Accession	Description	Σ# Unique Peptides	Σ# PSMs	# Peptides A2	# PSM A2	# Peptides B2		# PSM B2	# Peptides C2	# PSM C2	# Peptides D2	# PSM D2	# Peptides E2	# PSM E2	# Peptides F2		# PSM F2	# Peptides G2	# PSM G2	# Peptides H2	# PSM H2	# Peptides I2	# PSM I2	# Peptides J2	# PSM J2
	AT2G07360.1	SH3 domain-containing protein	5	194	3	18	1		15	1	10	1	7	1	7	3		25	1	19	1	17	4	37	3	39
AEEQAATAMETSAVEKQPETTTEAEAPSLTTK	8	AT3G11930.1	T7(Phospho)	3430.55	T(7): 87.7; T(11): 6.2; S(12): 6.2; T(20): 0.0; T(21): 0.0; T(22): 0.0; S(28): 0.0; T(30): 0.0; T(31): 0.0	0	0.002678		High	Medium	Medium									1
	Accession	Description	Σ# Unique Peptides	Σ# PSMs	# Peptides A2	# PSM A2	# Peptides B2		# PSM B2	# Peptides C2	# PSM C2	# Peptides D2	# PSM D2	# Peptides E2	# PSM E2	# Peptides F2		# PSM F2	# Peptides G2	# PSM G2	# Peptides H2	# PSM H2	# Peptides I2	# PSM I2	# Peptides J2	# PSM J2
	AT3G11930.1	Adenine nucleotide alpha hydrolases-like superfamily protein	7	68	2	7	2		16	3	4	1	2	4	9	1		4	4	13	3	6	1	3	2	4
AEEYKNNVPEHETPTVATEESPATTTEVTDR	16	AT1G20440.1	T13(Phospho)	3525.55	Y(4): 12.0; T(13): 43.4; T(15): 43.4; T(18): 1.1; S(21): 0.1; T(24): 0.0; T(25): 0.0; T(26): 0.0; T(29): 0.0	0	0.001694		Medium	High	Medium	High		High	High					1
	Accession	Description	Σ# Unique Peptides	Σ# PSMs	# Peptides A2	# PSM A2	# Peptides B2		# PSM B2	# Peptides C2	# PSM C2	# Peptides D2	# PSM D2	# Peptides E2	# PSM E2	# Peptides F2		# PSM F2	# Peptides G2	# PSM G2	# Peptides H2	# PSM H2	# Peptides I2	# PSM I2	# Peptides J2	# PSM J2
	AT1G20440.1	cold-regulated 47	1	16	1	4	1		1	1	1	1	1			1		1	1	8
VPTPNVSVVDLVVQVSK	18	AT1G12900.2;AT3G26650.1	S16(Phospho)	1859.98	T(3): 0.0; S(7): 0.0; S(16): 100.0	0	0.002333		High	High					High					0
	Accession	Description	Σ# Unique Peptides	Σ# PSMs	# Peptides A2	# PSM A2	# Peptides B2		# PSM B2	# Peptides C2	# PSM C2	# Peptides D2	# PSM D2	# Peptides E2	# PSM E2	# Peptides F2		# PSM F2	# Peptides G2	# PSM G2	# Peptides H2	# PSM H2	# Peptides I2	# PSM I2	# Peptides J2	# PSM J2
	AT1G12900.2	glyceraldehyde 3-phosphate dehydrogenase A subunit 2	3	374	3	35	3		47	1	18	1	18	3	37	2		33	3	41	2	27	4	42	4	76
	AT3G26650.1	glyceraldehyde 3-phosphate dehydrogenase A subunit	5	385	4	36	5		56	2	29	2	24	4	35	4		32	5	36	5	36	5	42	5	59
ATQAAGIFSPAITTTTSAVK	23	AT1G03130.1	S17(Phospho)	2016	T(2): 0.0; S(9): 0.0; T(13): 0.0; T(14): 0.4; T(15): 11.9; T(16): 11.9; S(17): 75.9	0	0.01078		High	Medium	High	High								0
	Accession	Description	Σ# Unique Peptides	Σ# PSMs	# Peptides A2	# PSM A2	# Peptides B2		# PSM B2	# Peptides C2	# PSM C2	# Peptides D2	# PSM D2	# Peptides E2	# PSM E2	# Peptides F2		# PSM F2	# Peptides G2	# PSM G2	# Peptides H2	# PSM H2	# Peptides I2	# PSM I2	# Peptides J2	# PSM J2
	AT1G03130.1	photosystem I subunit D-2	2	45	2	9	2		7	1	8	1	7	1	2	1		4			1	3			1	5
AAQRNSEDSGVTVDGSPSAK	14	AT1G07110.1	S6(Phospho)	2055.9	S(6): 50.0; S(9): 50.0; T(12): 0.0; S(16): 0.0; S(18): 0.0	0	0.0001392		High	High								High	High	1
	Accession	Description	Σ# Unique Peptides	Σ# PSMs	# Peptides A2	# PSM A2	# Peptides B2		# PSM B2	# Peptides C2	# PSM C2	# Peptides D2	# PSM D2	# Peptides E2	# PSM E2	# Peptides F2		# PSM F2	# Peptides G2	# PSM G2	# Peptides H2	# PSM H2	# Peptides I2	# PSM I2	# Peptides J2	# PSM J2
	AT1G07110.1	fructose-2,6-bisphosphatase	14	350	6	54	6		53	2	6			8	39	6		35	7	66	5	26	12	36	10	35
IISQLEPEVLSPIKPADDQLSLSDLDMVK	41	AT4G29810.3	S11(Phospho)	3273.65	S(3): 0.0; S(11): 100.0; S(21): 0.0; S(23): 0.0	0	2.237e-06		High	High			High	High	High	High		High	High	0
	Accession	Description	Σ# Unique Peptides	Σ# PSMs	# Peptides A2	# PSM A2	# Peptides B2		# PSM B2	# Peptides C2	# PSM C2	# Peptides D2	# PSM D2	# Peptides E2	# PSM E2	# Peptides F2		# PSM F2	# Peptides G2	# PSM G2	# Peptides H2	# PSM H2	# Peptides I2	# PSM I2	# Peptides J2	# PSM J2
	AT4G29810.3	MAP kinase kinase 2	2	42	1	4	1		4					1	7	1		4	2	7	1	3	1	7	1	6
QAFDEAISELDTLGEESYKDSTLIMQLLR	35	AT3G02520.1;AT5G16050.1	S17(Phospho)	3395.62	S(8): 0.6; T(12): 15.0; S(17): 81.3; Y(18): 2.9; S(21): 0.1; T(22): 0.1	0	0.001784		High	High			High	High	High				High	1
	Accession	Description	Σ# Unique Peptides	Σ# PSMs	# Peptides A2	# PSM A2	# Peptides B2		# PSM B2	# Peptides C2	# PSM C2	# Peptides D2	# PSM D2	# Peptides E2	# PSM E2	# Peptides F2		# PSM F2	# Peptides G2	# PSM G2	# Peptides H2	# PSM H2	# Peptides I2	# PSM I2	# Peptides J2	# PSM J2
	AT5G16050.1	general regulatory factor 5	2	155	2	16	2		25	1	11	1	10	3	22	3		21	2	24	2	14	1	2	2	10
	AT3G02520.1	general regulatory factor 7	1	124	2	22	2		29	1	8	1	6	2	13	2		17	2	17	1	7			2	5
IRSEMQIWSEDDKSSR	39	AT4G10120.1	S3(Phospho)	2046.89	S(3): 100.0; S(9): 0.0; S(14): 0.0; S(15): 0.0	0	1.573e-05		High	High			High	High	High	High		High	High	2
	Accession	Description	Σ# Unique Peptides	Σ# PSMs	# Peptides A2	# PSM A2	# Peptides B2		# PSM B2	# Peptides C2	# PSM C2	# Peptides D2	# PSM D2	# Peptides E2	# PSM E2	# Peptides F2		# PSM F2	# Peptides G2	# PSM G2	# Peptides H2	# PSM H2	# Peptides I2	# PSM I2	# Peptides J2	# PSM J2
	AT4G10120.1	Sucrose-phosphate synthase family protein	2	40	2	3	1		4					1	8	1		6	1	2	1	3	1	7	1	7
DGHFLKTSCGSPNYAAPEVISGK	99	AT3G29160.3	S8(Phospho); C9(Carbamidomethyl)	2515.13	T(7): 9.4; S(8): 90.5; S(11): 0.1; Y(14): 0.0; S(21): 0.0	0	4.125e-09		High	High		High	High	High	High	High		High	High	1
	Accession	Description	Σ# Unique Peptides	Σ# PSMs	# Peptides A2	# PSM A2	# Peptides B2		# PSM B2	# Peptides C2	# PSM C2	# Peptides D2	# PSM D2	# Peptides E2	# PSM E2	# Peptides F2		# PSM F2	# Peptides G2	# PSM G2	# Peptides H2	# PSM H2	# Peptides I2	# PSM I2	# Peptides J2	# PSM J2
	AT3G29160.3	SNF1 kinase homolog 11	3	213	2	18	2		22	1	13	2	16	2	39	2		26	2	23	2	25	3	19	1	12
SKDSNVTPDDDVSGMRSPSAFFK	16	AT3G13300.2	S13(Phospho)	2567.12	S(1): 0.0; S(4): 0.0; T(7): 0.0; S(13): 87.4; S(17): 1.5; S(19): 11.1	0	0.000121		High				High	High	High					2
	Accession	Description	Σ# Unique Peptides	Σ# PSMs	# Peptides A2	# PSM A2	# Peptides B2		# PSM B2	# Peptides C2	# PSM C2	# Peptides D2	# PSM D2	# Peptides E2	# PSM E2	# Peptides F2		# PSM F2	# Peptides G2	# PSM G2	# Peptides H2	# PSM H2	# Peptides I2	# PSM I2	# Peptides J2	# PSM J2
	AT3G13300.2	Transducin/WD40 repeat-like superfamily protein	11	130	4	24	2		11			1	1	6	19	6		23	3	19	2	9	5	12	3	12
MAMSAASDGNHVAPPELMGQSPPHSPR	11	AT4G16360.3	S21(Phospho); S25(Phospho)	2932.2	S(4): 0.0; S(7): 0.0; S(21): 100.0; S(25): 100.0	0	8.605e-06		High	High				High					High	0
	Accession	Description	Σ# Unique Peptides	Σ# PSMs	# Peptides A2	# PSM A2	# Peptides B2		# PSM B2	# Peptides C2	# PSM C2	# Peptides D2	# PSM D2	# Peptides E2	# PSM E2	# Peptides F2		# PSM F2	# Peptides G2	# PSM G2	# Peptides H2	# PSM H2	# Peptides I2	# PSM I2	# Peptides J2	# PSM J2
	AT4G16360.3	5'-AMP-activated protein kinase beta-2 subunit protein	1	11	1	2	1		4							1		3							1	2
YEEMNKPSAPLTSHEPAMIPVAEEPDDSPIHGR	9	AT5G16880.1	S28(Phospho)	3724.67	Y(1): 0.0; S(8): 0.0; T(12): 0.0; S(13): 0.0; S(28): 100.0	0	3.191e-05		High	High										0
	Accession	Description	Σ# Unique Peptides	Σ# PSMs	# Peptides A2	# PSM A2	# Peptides B2		# PSM B2	# Peptides C2	# PSM C2	# Peptides D2	# PSM D2	# Peptides E2	# PSM E2	# Peptides F2		# PSM F2	# Peptides G2	# PSM G2	# Peptides H2	# PSM H2	# Peptides I2	# PSM I2	# Peptides J2	# PSM J2
	AT5G16880.1	Target of Myb protein 1	9	387	8	62	6		76	1	2	1	3	5	46	7		62	5	42	3	14	4	34	4	46
DLSVGGPSHSLDAENEREVNR	1	AT1G17210.1	S10(Phospho)	2361.04	S(3): 0.0; S(8): 50.0; S(10): 50.0	0	2.866e-05		High											1
	Accession	Description	Σ# Unique Peptides	Σ# PSMs	# Peptides A2	# PSM A2	# Peptides B2		# PSM B2	# Peptides C2	# PSM C2	# Peptides D2	# PSM D2	# Peptides E2	# PSM E2	# Peptides F2		# PSM F2	# Peptides G2	# PSM G2	# Peptides H2	# PSM H2	# Peptides I2	# PSM I2	# Peptides J2	# PSM J2
	AT1G17210.1	IAP-like protein 1	13	202	8	43	5		41	1	3			3	8	5		38	8	29	1	4	2	14	3	22
QAFDEAIAELDTLGEESYKDSTLIMQLLR	15	AT1G78300.1;AT1G35160.1;AT4G09000.1	T12(Phospho)	3379.62	T(12): 99.4; S(17): 0.5; Y(18): 0.0; S(21): 0.0; T(22): 0.0	0	0.000688		High	Medium				High	High			High	High	1
	Accession	Description	Σ# Unique Peptides	Σ# PSMs	# Peptides A2	# PSM A2	# Peptides B2		# PSM B2	# Peptides C2	# PSM C2	# Peptides D2	# PSM D2	# Peptides E2	# PSM E2	# Peptides F2		# PSM F2	# Peptides G2	# PSM G2	# Peptides H2	# PSM H2	# Peptides I2	# PSM I2	# Peptides J2	# PSM J2
	AT1G78300.1	general regulatory factor 2	3	96	2	12	2		16	2	16	2	11	1	9	2		9	2	6	1	2	2	8	2	7
	AT4G09000.1	general regulatory factor 1	3	160	3	28	3		36	2	13	2	10	1	10	2		9	2	15	1	8	3	10	2	21
	AT1G35160.1	GF14 protein phi chain	1	17	2	6	2		4							1		1	1	2			1	2	1	2
INSAESMELWASQQK	63	AT5G20280.1	S3(Phospho)	1801.79	S(3): 99.5; S(6): 0.5; S(12): 0.0	0	5.855e-08		High	High			High	High	High	High		High	High	0
	Accession	Description	Σ# Unique Peptides	Σ# PSMs	# Peptides A2	# PSM A2	# Peptides B2		# PSM B2	# Peptides C2	# PSM C2	# Peptides D2	# PSM D2	# Peptides E2	# PSM E2	# Peptides F2		# PSM F2	# Peptides G2	# PSM G2	# Peptides H2	# PSM H2	# Peptides I2	# PSM I2	# Peptides J2	# PSM J2
	AT5G20280.1	sucrose phosphate synthase 1F	2	66	1	8	1		11					1	5	3		14	1	6	1	3	1	8	1	11
QLVNSSFADLQKPQTELDGK	7	AT2G39800.1	S6(Phospho)	2298.1	S(5): 2.0; S(6): 98.0; T(15): 0.0	0	0.0002241		High									High	High	0
	Accession	Description	Σ# Unique Peptides	Σ# PSMs	# Peptides A2	# PSM A2	# Peptides B2		# PSM B2	# Peptides C2	# PSM C2	# Peptides D2	# PSM D2	# Peptides E2	# PSM E2	# Peptides F2		# PSM F2	# Peptides G2	# PSM G2	# Peptides H2	# PSM H2	# Peptides I2	# PSM I2	# Peptides J2	# PSM J2
	AT2G39800.1	delta1-pyrroline-5-carboxylate synthase 1	8	304	6	40	4		37	4	30	3	18	7	35	6		31	3	28	5	23	5	31	5	31
IGLFGGAGVGKTVLIMELINNVAK	1	AT5G08670.1	T12(Phospho)	2494.35	T(12): 100.0	0	0.002746		High											1
	Accession	Description	Σ# Unique Peptides	Σ# PSMs	# Peptides A2	# PSM A2	# Peptides B2		# PSM B2	# Peptides C2	# PSM C2	# Peptides D2	# PSM D2	# Peptides E2	# PSM E2	# Peptides F2		# PSM F2	# Peptides G2	# PSM G2	# Peptides H2	# PSM H2	# Peptides I2	# PSM I2	# Peptides J2	# PSM J2
	AT5G08670.1	ATP synthase alpha/beta family protein	4	159	4	26	2		34	1	6	1	6	2	14	2		15	2	22	2	18	1	5	2	13
ADAETFAFQAEINQLLSLIINTFYSNK	13	AT5G56010.1	T5(Phospho)	3141.52	T(5): 100.0; S(17): 0.0; T(22): 0.0; Y(24): 0.0; S(25): 0.0	0	0.0003197		High	High				High	High	High				0
	Accession	Description	Σ# Unique Peptides	Σ# PSMs	# Peptides A2	# PSM A2	# Peptides B2		# PSM B2	# Peptides C2	# PSM C2	# Peptides D2	# PSM D2	# Peptides E2	# PSM E2	# Peptides F2		# PSM F2	# Peptides G2	# PSM G2	# Peptides H2	# PSM H2	# Peptides I2	# PSM I2	# Peptides J2	# PSM J2
	AT5G56010.1	heat shock protein 81-3	8	401	6	62	5		73					6	41	7		42	7	65	6	35	4	34	3	49
SLSLHSLPLGGIKSSSFRGTFK	4	AT5G02940.1	S16(Phospho); T20(Phospho)	2479.21	S(1): 0.0; S(3): 0.0; S(6): 0.0; S(14): 7.4; S(15): 46.3; S(16): 46.3; T(20): 99.9	0	0.004381		Medium	High	Medium									2
	Accession	Description	Σ# Unique Peptides	Σ# PSMs	# Peptides A2	# PSM A2	# Peptides B2		# PSM B2	# Peptides C2	# PSM C2	# Peptides D2	# PSM D2	# Peptides E2	# PSM E2	# Peptides F2		# PSM F2	# Peptides G2	# PSM G2	# Peptides H2	# PSM H2	# Peptides I2	# PSM I2	# Peptides J2	# PSM J2
	AT5G02940.1	Protein of unknown function (DUF1012)	3	20	3	6	2		4	3	6	1	1	1	1	1		2
TVDGETENLPNGDSSPKSSVAADGEK	33	AT4G28080.1	S15(Phospho)	2684.15	T(1): 0.0; T(6): 0.0; S(14): 0.2; S(15): 99.7; S(18): 0.0; S(19): 0.0	0	7.059e-07		High					High	High					1
	Accession	Description	Σ# Unique Peptides	Σ# PSMs	# Peptides A2	# PSM A2	# Peptides B2		# PSM B2	# Peptides C2	# PSM C2	# Peptides D2	# PSM D2	# Peptides E2	# PSM E2	# Peptides F2		# PSM F2	# Peptides G2	# PSM G2	# Peptides H2	# PSM H2	# Peptides I2	# PSM I2	# Peptides J2	# PSM J2
	AT4G28080.1	Tetratricopeptide repeat (TPR)-like superfamily protein	30	1288	15	222	12		222	5	14	3	21	13	125	17		164	21	201	11	64	12	89	16	166
NKETVSSSPLSR	2	AT1G75100.1	S11(Phospho)	1384.65	T(4): 0.0; S(6): 0.1; S(7): 0.1; S(8): 0.3; S(11): 99.6	0	0.002288		High	High										1
	Accession	Description	Σ# Unique Peptides	Σ# PSMs	# Peptides A2	# PSM A2	# Peptides B2		# PSM B2	# Peptides C2	# PSM C2	# Peptides D2	# PSM D2	# Peptides E2	# PSM E2	# Peptides F2		# PSM F2	# Peptides G2	# PSM G2	# Peptides H2	# PSM H2	# Peptides I2	# PSM I2	# Peptides J2	# PSM J2
	AT1G75100.1	J-domain protein required for chloroplast accumulation response 1	7	45	4	11	3		13			1	1			3		14	1	2	1	2			1	2
SNPSSPPHLAEGR	3	AT2G20950.1	S5(Phospho)	1428.62	S(1): 0.0; S(4): 1.1; S(5): 98.8	0	0.0007959		High						High					0
	Accession	Description	Σ# Unique Peptides	Σ# PSMs	# Peptides A2	# PSM A2	# Peptides B2		# PSM B2	# Peptides C2	# PSM C2	# Peptides D2	# PSM D2	# Peptides E2	# PSM E2	# Peptides F2		# PSM F2	# Peptides G2	# PSM G2	# Peptides H2	# PSM H2	# Peptides I2	# PSM I2	# Peptides J2	# PSM J2
	AT2G20950.1	Arabidopsis phospholipase-like protein (PEARLI 4) family	5	88	3	23	1		20					1	1	2		10	3	17	1	2	2	10	1	5
LSYPTSPALPKPR	19	AT5G03040.1	S6(Phospho)	1506.77	S(2): 0.2; Y(3): 1.2; T(5): 10.0; S(6): 88.6	0	0.001406		Medium				Medium	Medium	High				High	0
	Accession	Description	Σ# Unique Peptides	Σ# PSMs	# Peptides A2	# PSM A2	# Peptides B2		# PSM B2	# Peptides C2	# PSM C2	# Peptides D2	# PSM D2	# Peptides E2	# PSM E2	# Peptides F2		# PSM F2	# Peptides G2	# PSM G2	# Peptides H2	# PSM H2	# Peptides I2	# PSM I2	# Peptides J2	# PSM J2
	AT5G03040.1	IQ-domain 2	4	49	2	3	1		2					2	2	2		6	3	14	1	2	1	9	2	11
AKSVEAGSNLTSPAK	2	AT5G53440.1	S3(Phospho)	1539.74	S(3): 100.0; S(8): 0.0; T(11): 0.0; S(12): 0.0	0	0.002772		High											1
	Accession	Description	Σ# Unique Peptides	Σ# PSMs	# Peptides A2	# PSM A2	# Peptides B2		# PSM B2	# Peptides C2	# PSM C2	# Peptides D2	# PSM D2	# Peptides E2	# PSM E2	# Peptides F2		# PSM F2	# Peptides G2	# PSM G2	# Peptides H2	# PSM H2	# Peptides I2	# PSM I2	# Peptides J2	# PSM J2
	AT5G53440.1	unknown protein; FUNCTIONS IN: molecular_function unknown; INVOLVED IN: biological_process unknown; LOCATED IN: cytosol; EXPRESSED IN: 25 plant structures; EXPRESSED DURING: 15 growth stages; Has 1807 Blast hits to 1807 proteins in 277 species: Archae - 0; Bacteria - 0; Metazoa - 736; Fungi - 347; Plants - 385; Viruses - 0; Other Eukaryotes - 339 (source: NCBI BLink).	5	94	3	26	3		26					2	3	4		14	3	12	2	7	1	2	3	4
NSSPPSPFHPAAYK	17	AT4G38550.1	S2(Phospho); S6(Phospho)	1659.66	S(2): 50.0; S(3): 50.0; S(6): 100.0; Y(13): 0.0	0	0.00459		High					High	High					0
	Accession	Description	Σ# Unique Peptides	Σ# PSMs	# Peptides A2	# PSM A2	# Peptides B2		# PSM B2	# Peptides C2	# PSM C2	# Peptides D2	# PSM D2	# Peptides E2	# PSM E2	# Peptides F2		# PSM F2	# Peptides G2	# PSM G2	# Peptides H2	# PSM H2	# Peptides I2	# PSM I2	# Peptides J2	# PSM J2
	AT4G38550.1	Arabidopsis phospholipase-like protein (PEARLI 4) family	16	711	9	101	7		78	3	30	3	49	9	96	10		84	12	194	2	11	8	51	5	17
KNYSPPSIDAVGPIPTK	4	AT1G34220.1	S4(Phospho)	1863.92	Y(3): 49.9; S(4): 49.9; S(7): 0.1; T(16): 0.0	0	0.003825		High						High					1
	Accession	Description	Σ# Unique Peptides	Σ# PSMs	# Peptides A2	# PSM A2	# Peptides B2		# PSM B2	# Peptides C2	# PSM C2	# Peptides D2	# PSM D2	# Peptides E2	# PSM E2	# Peptides F2		# PSM F2	# Peptides G2	# PSM G2	# Peptides H2	# PSM H2	# Peptides I2	# PSM I2	# Peptides J2	# PSM J2
	AT1G34220.1	Regulator of Vps4 activity in the MVB pathway protein	11	232	6	26	4		13	1	31	1	22	4	14	7		41	9	37	3	3	4	18	3	27
KFSPIVWDRDDHER	11	AT1G67580.1	S3(Phospho)	1879.85	S(3): 100.0	0	0.0004675		Medium					High	High					2
	Accession	Description	Σ# Unique Peptides	Σ# PSMs	# Peptides A2	# PSM A2	# Peptides B2		# PSM B2	# Peptides C2	# PSM C2	# Peptides D2	# PSM D2	# Peptides E2	# PSM E2	# Peptides F2		# PSM F2	# Peptides G2	# PSM G2	# Peptides H2	# PSM H2	# Peptides I2	# PSM I2	# Peptides J2	# PSM J2
	AT1G67580.1	Protein kinase superfamily protein	1	60	2	8	1		8					1	9	2		14	2	10	1	5	1	6
TTSEPSLADMTNPFGGER	19	AT5G61210.1	T1(Phospho)	1989.83	T(1): 47.4; T(2): 47.4; S(3): 5.2; S(6): 0.0; T(11): 0.0	0	1.672e-07		High					High	High					0
	Accession	Description	Σ# Unique Peptides	Σ# PSMs	# Peptides A2	# PSM A2	# Peptides B2		# PSM B2	# Peptides C2	# PSM C2	# Peptides D2	# PSM D2	# Peptides E2	# PSM E2	# Peptides F2		# PSM F2	# Peptides G2	# PSM G2	# Peptides H2	# PSM H2	# Peptides I2	# PSM I2	# Peptides J2	# PSM J2
	AT5G61210.1	soluble N-ethylmaleimide-sensitive factor adaptor protein 33	3	143	2	24	1		20					1	9	2		21	3	30	1	8	1	11	1	20
SHHHFHVGSAPSGVPLEK	16	AT1G29400.1	S9(Phospho)	2002.93	S(1): 0.0; S(9): 100.0; S(12): 0.0	0	0.0003828		High				High	High	High			High	High	0
	Accession	Description	Σ# Unique Peptides	Σ# PSMs	# Peptides A2	# PSM A2	# Peptides B2		# PSM B2	# Peptides C2	# PSM C2	# Peptides D2	# PSM D2	# Peptides E2	# PSM E2	# Peptides F2		# PSM F2	# Peptides G2	# PSM G2	# Peptides H2	# PSM H2	# Peptides I2	# PSM I2	# Peptides J2	# PSM J2
	AT1G29400.1	MEI2-like protein 5	2	22	2	5								1	1	2		3	2	9			1	1	2	3
KDEPAEESDGDLGFGLFD	44	AT1G01100.3;AT4G00810.1	S8(Phospho)	2020.8	S(8): 100.0	0	0.00148		High	High	High	High		High						1
	Accession	Description	Σ# Unique Peptides	Σ# PSMs	# Peptides A2	# PSM A2	# Peptides B2		# PSM B2	# Peptides C2	# PSM C2	# Peptides D2	# PSM D2	# Peptides E2	# PSM E2	# Peptides F2		# PSM F2	# Peptides G2	# PSM G2	# Peptides H2	# PSM H2	# Peptides I2	# PSM I2	# Peptides J2	# PSM J2
	AT1G01100.3	60S acidic ribosomal protein family	6	864	6	128	7		218	5	59	3	38	2	95	4		89	3	54	1	45	2	61	3	77
	AT4G00810.1	60S acidic ribosomal protein family	2	131	1	9	3		24	1	12	1	9	1	42	2		27	1	1	1	2	1	1	1	4
ERSEDPMETSSAEAGGGIR	33	AT5G65410.1	S3(Phospho)	2058.84	S(3): 100.0; T(9): 0.0; S(10): 0.0; S(11): 0.0	0	2.662e-06		High	High			High	High	High				High	1
	Accession	Description	Σ# Unique Peptides	Σ# PSMs	# Peptides A2	# PSM A2	# Peptides B2		# PSM B2	# Peptides C2	# PSM C2	# Peptides D2	# PSM D2	# Peptides E2	# PSM E2	# Peptides F2		# PSM F2	# Peptides G2	# PSM G2	# Peptides H2	# PSM H2	# Peptides I2	# PSM I2	# Peptides J2	# PSM J2
	AT5G65410.1	homeobox protein 25	7	169	4	23	5		31			1	2	5	17	5		29	4	17	2	6	3	16	5	28
HRRPSSDSMSSSPPGSPAR	27	AT5G21170.1	S5(Phospho); S12(Phospho); S16(Phospho)	2235.84	S(5): 98.0; S(6): 2.0; S(8): 0.0; S(10): 6.5; S(11): 46.8; S(12): 46.8; S(16): 100.0	0	0.0002139		High	High				High	High				High	1
	Accession	Description	Σ# Unique Peptides	Σ# PSMs	# Peptides A2	# PSM A2	# Peptides B2		# PSM B2	# Peptides C2	# PSM C2	# Peptides D2	# PSM D2	# Peptides E2	# PSM E2	# Peptides F2		# PSM F2	# Peptides G2	# PSM G2	# Peptides H2	# PSM H2	# Peptides I2	# PSM I2	# Peptides J2	# PSM J2
	AT5G21170.1	5'-AMP-activated protein kinase beta-2 subunit protein	2	30	2	8	1		6							1		3	1	4					1	9
TETGMDTNSPSRSHEFDLK	4	AT5G52310.1	S9(Phospho); S13(Phospho)	2311.9	T(1): 0.0; T(3): 0.0; T(7): 0.1; S(9): 2.6; S(11): 97.7; S(13): 99.6	0	0.003805		High	High										1
	Accession	Description	Σ# Unique Peptides	Σ# PSMs	# Peptides A2	# PSM A2	# Peptides B2		# PSM B2	# Peptides C2	# PSM C2	# Peptides D2	# PSM D2	# Peptides E2	# PSM E2	# Peptides F2		# PSM F2	# Peptides G2	# PSM G2	# Peptides H2	# PSM H2	# Peptides I2	# PSM I2	# Peptides J2	# PSM J2
	AT5G52310.1	low-temperature-responsive protein 78 (LTI78) / desiccation-responsive protein 29A (RD29A)	33	1799	22	271	17		282	9	72	11	49	10	144	25		237	21	299	12	101	9	119	16	225
ASVNSPTASQMDELDDFSIGR	2	AT4G12770.2;AT4G12780.2	S5(Phospho)	2319.98	S(2): 2.1; S(5): 95.5; T(7): 2.1; S(9): 0.3; S(18): 0.0	0	0.0001336		High											0
	Accession	Description	Σ# Unique Peptides	Σ# PSMs	# Peptides A2	# PSM A2	# Peptides B2		# PSM B2	# Peptides C2	# PSM C2	# Peptides D2	# PSM D2	# Peptides E2	# PSM E2	# Peptides F2		# PSM F2	# Peptides G2	# PSM G2	# Peptides H2	# PSM H2	# Peptides I2	# PSM I2	# Peptides J2	# PSM J2
	AT4G12770.2	Chaperone DnaJ-domain superfamily protein	2	113	3	31	2		33			1	3			1		6	3	23	1	6	2	6	2	5
	AT4G12780.2	Chaperone DnaJ-domain superfamily protein	1	86	3	32	1		20							1		2	2	24			2	7	1	1
KFSEQNIGAPPSYEEAVSDSR	36	AT2G43160.3	S3(Phospho)	2391.05	S(3): 100.0; S(12): 0.0; Y(13): 0.0; S(18): 0.0; S(20): 0.0	0	6.722e-10		High	High	High	High	High	High	High					1
	Accession	Description	Σ# Unique Peptides	Σ# PSMs	# Peptides A2	# PSM A2	# Peptides B2		# PSM B2	# Peptides C2	# PSM C2	# Peptides D2	# PSM D2	# Peptides E2	# PSM E2	# Peptides F2		# PSM F2	# Peptides G2	# PSM G2	# Peptides H2	# PSM H2	# Peptides I2	# PSM I2	# Peptides J2	# PSM J2
	AT2G43160.3	ENTH/VHS family protein	7	127	4	18	3		7	3	39	3	24	2	2	1		11	2	19	1	1	1	4	2	2
LAAPSSPFDDDSDDVDEQPLVR	117	AT4G11740.1	S6(Phospho)	2468.04	S(5): 7.9; S(6): 92.1; S(12): 0.0	0	7.467e-07		High		High	High		High	High			High	High	0
	Accession	Description	Σ# Unique Peptides	Σ# PSMs	# Peptides A2	# PSM A2	# Peptides B2		# PSM B2	# Peptides C2	# PSM C2	# Peptides D2	# PSM D2	# Peptides E2	# PSM E2	# Peptides F2		# PSM F2	# Peptides G2	# PSM G2	# Peptides H2	# PSM H2	# Peptides I2	# PSM I2	# Peptides J2	# PSM J2
	AT4G11740.1	Ubiquitin-like superfamily protein	10	970	9	138	9		175	2	27	2	27	6	81	10		129	10	116	5	44	7	79	8	154
NSSPPSPLHPAASHSPPPPQPYR	33	AT4G38550.1	S6(Phospho)	2498.15	S(2): 0.1; S(3): 0.1; S(6): 99.8; S(13): 0.0; S(15): 0.0; Y(22): 0.0	0	0.0004395		High				High	High	High					0
	Accession	Description	Σ# Unique Peptides	Σ# PSMs	# Peptides A2	# PSM A2	# Peptides B2		# PSM B2	# Peptides C2	# PSM C2	# Peptides D2	# PSM D2	# Peptides E2	# PSM E2	# Peptides F2		# PSM F2	# Peptides G2	# PSM G2	# Peptides H2	# PSM H2	# Peptides I2	# PSM I2	# Peptides J2	# PSM J2
	AT4G38550.1	Arabidopsis phospholipase-like protein (PEARLI 4) family	16	711	9	101	7		78	3	30	3	49	9	96	10		84	12	194	2	11	8	51	5	17
RQGSGGVWGWLAGSPQEKDDDSP	44	AT3G05420.1	S22(Phospho)	2509.08	S(4): 0.0; S(14): 0.0; S(22): 100.0	0	5.212e-09		High	High			High	High				High	High	2
	Accession	Description	Σ# Unique Peptides	Σ# PSMs	# Peptides A2	# PSM A2	# Peptides B2		# PSM B2	# Peptides C2	# PSM C2	# Peptides D2	# PSM D2	# Peptides E2	# PSM E2	# Peptides F2		# PSM F2	# Peptides G2	# PSM G2	# Peptides H2	# PSM H2	# Peptides I2	# PSM I2	# Peptides J2	# PSM J2
	AT3G05420.1	acyl-CoA binding protein 4	9	330	5	48	6		74	1	6	1	13	5	30	8		45	6	44	4	16	4	20	6	34
TQQQASSPGEGLNSVAASFHVMSK	19	AT3G25690.3	S7(Phospho)	2541.15	T(1): 0.0; S(6): 1.5; S(7): 98.5; S(14): 0.0; S(18): 0.0; S(23): 0.0	0	0.0003783		High	High					High					0
	Accession	Description	Σ# Unique Peptides	Σ# PSMs	# Peptides A2	# PSM A2	# Peptides B2		# PSM B2	# Peptides C2	# PSM C2	# Peptides D2	# PSM D2	# Peptides E2	# PSM E2	# Peptides F2		# PSM F2	# Peptides G2	# PSM G2	# Peptides H2	# PSM H2	# Peptides I2	# PSM I2	# Peptides J2	# PSM J2
	AT3G25690.3	Hydroxyproline-rich glycoprotein family protein	6	36	2	13	4		15					1	1				1	4			1	2	1	1
MEAMSYEPETNAPSSPYHPAGNR	19	AT4G38550.1	Y17(Phospho)	2616.04	S(5): 0.0; Y(6): 0.0; T(10): 0.0; S(14): 0.1; S(15): 1.0; Y(17): 98.9	0	5.301e-07		High					High	High					0
	Accession	Description	Σ# Unique Peptides	Σ# PSMs	# Peptides A2	# PSM A2	# Peptides B2		# PSM B2	# Peptides C2	# PSM C2	# Peptides D2	# PSM D2	# Peptides E2	# PSM E2	# Peptides F2		# PSM F2	# Peptides G2	# PSM G2	# Peptides H2	# PSM H2	# Peptides I2	# PSM I2	# Peptides J2	# PSM J2
	AT4G38550.1	Arabidopsis phospholipase-like protein (PEARLI 4) family	16	711	9	101	7		78	3	30	3	49	9	96	10		84	12	194	2	11	8	51	5	17
ELLSELKSEEGDGTPHSSASPFSR	38	AT5G41950.1	T14(Phospho)	2640.18	S(4): 0.0; S(8): 1.1; T(14): 98.2; S(17): 0.3; S(18): 0.3; S(20): 0.0; S(23): 0.0	0	0.0005671		High	High	High	High	High	High	High				High	1
	Accession	Description	Σ# Unique Peptides	Σ# PSMs	# Peptides A2	# PSM A2	# Peptides B2		# PSM B2	# Peptides C2	# PSM C2	# Peptides D2	# PSM D2	# Peptides E2	# PSM E2	# Peptides F2		# PSM F2	# Peptides G2	# PSM G2	# Peptides H2	# PSM H2	# Peptides I2	# PSM I2	# Peptides J2	# PSM J2
	AT5G41950.1	Tetratricopeptide repeat (TPR)-like superfamily protein	6	199	4	18	4		29	1	1	1	7	4	24	4		29	5	34	3	12	2	23	3	22
VEEKEESDEEDYGGDFGLFDEE	115	AT3G09200.1	S7(Phospho)	2646.97	S(7): 100.0; Y(12): 0.0	0	6.731e-05		High	High	High	High	High	High	High				High	1
	Accession	Description	Σ# Unique Peptides	Σ# PSMs	# Peptides A2	# PSM A2	# Peptides B2		# PSM B2	# Peptides C2	# PSM C2	# Peptides D2	# PSM D2	# Peptides E2	# PSM E2	# Peptides F2		# PSM F2	# Peptides G2	# PSM G2	# Peptides H2	# PSM H2	# Peptides I2	# PSM I2	# Peptides J2	# PSM J2
	AT3G09200.1	Ribosomal protein L10 family protein	3	446	2	36	3		45	3	63	3	50	5	35	4		51	3	42	2	25	2	27	6	72
ISTPELPPPVFIKPESPEPVSTPK	85	AT4G05150.1	S2(Phospho)	2666.37	S(2): 84.5; T(3): 15.5; S(16): 0.0; S(21): 0.0; T(22): 0.0	0	0.0005118		High	High	Medium	High		High	High			High	High	0
	Accession	Description	Σ# Unique Peptides	Σ# PSMs	# Peptides A2	# PSM A2	# Peptides B2		# PSM B2	# Peptides C2	# PSM C2	# Peptides D2	# PSM D2	# Peptides E2	# PSM E2	# Peptides F2		# PSM F2	# Peptides G2	# PSM G2	# Peptides H2	# PSM H2	# Peptides I2	# PSM I2	# Peptides J2	# PSM J2
	AT4G05150.1	Octicosapeptide/Phox/Bem1p family protein	8	391	7	44	8		59	3	17	3	51	2	24	4		53	6	42	4	19	3	27	5	55
TPGVPGDETTEKLPDESGVEPTENSPK	3	AT1G30470.3	S25(Phospho)	2890.29	T(1): 0.0; T(9): 0.0; T(10): 0.0; S(17): 0.0; T(22): 0.6; S(25): 99.4	0	0.000616		High						High					1
	Accession	Description	Σ# Unique Peptides	Σ# PSMs	# Peptides A2	# PSM A2	# Peptides B2		# PSM B2	# Peptides C2	# PSM C2	# Peptides D2	# PSM D2	# Peptides E2	# PSM E2	# Peptides F2		# PSM F2	# Peptides G2	# PSM G2	# Peptides H2	# PSM H2	# Peptides I2	# PSM I2	# Peptides J2	# PSM J2
	AT1G30470.3	SIT4 phosphatase-associated family protein	5	224	3	18	1		19	2	5	3	11	2	21	4		38	4	45	2	11	4	26	4	30
TRDSDEEDRDYDVAALANNLSQAFR	141	AT1G07990.1	S4(Phospho)	2951.27	T(1): 50.0; S(4): 50.0; Y(11): 0.0; S(21): 0.0	0	6.004e-09		High	High	High	High	High	High	High			High	High	2
	Accession	Description	Σ# Unique Peptides	Σ# PSMs	# Peptides A2	# PSM A2	# Peptides B2		# PSM B2	# Peptides C2	# PSM C2	# Peptides D2	# PSM D2	# Peptides E2	# PSM E2	# Peptides F2		# PSM F2	# Peptides G2	# PSM G2	# Peptides H2	# PSM H2	# Peptides I2	# PSM I2	# Peptides J2	# PSM J2
	AT1G07990.1	SIT4 phosphatase-associated family protein	2	197	2	16	2		28	1	19	1	22	2	28	2		20	2	17	1	4	2	19	2	24
TSEEGSQSPEQVKDLGSASPPVARPVR	29	AT4G13350.1	S8(Phospho); S19(Phospho)	2968.35	T(1): 12.2; S(2): 12.2; S(6): 12.2; S(8): 63.3; S(17): 0.9; S(19): 99.1	0	0.0009909		High	High			High	High		High			High	1
	Accession	Description	Σ# Unique Peptides	Σ# PSMs	# Peptides A2	# PSM A2	# Peptides B2		# PSM B2	# Peptides C2	# PSM C2	# Peptides D2	# PSM D2	# Peptides E2	# PSM E2	# Peptides F2		# PSM F2	# Peptides G2	# PSM G2	# Peptides H2	# PSM H2	# Peptides I2	# PSM I2	# Peptides J2	# PSM J2
	AT4G13350.1	NSP (nuclear shuttle protein)-interacting GTPase	5	235	5	58	4		39					3	12	4		45	3	13	3	11	3	34	4	23
EKPSSPPTFDDGPTSPPASLHEPEPSAK	2	AT4G29440.2	T8(Phospho); T14(Phospho)	3062.3	S(4): 49.9; S(5): 49.9; T(8): 3.4; T(14): 48.4; S(15): 48.4; S(19): 0.1; S(26): 0.0	0	0.002977		High						High					0
	Accession	Description	Σ# Unique Peptides	Σ# PSMs	# Peptides A2	# PSM A2	# Peptides B2		# PSM B2	# Peptides C2	# PSM C2	# Peptides D2	# PSM D2	# Peptides E2	# PSM E2	# Peptides F2		# PSM F2	# Peptides G2	# PSM G2	# Peptides H2	# PSM H2	# Peptides I2	# PSM I2	# Peptides J2	# PSM J2
	AT4G29440.2	Regulator of Vps4 activity in the MVB pathway protein	5	215	2	32	1		38	2	25	1	21	1	14	1		22	4	43	1	9			1	11
FSEQNIGAPPSYEEAVSDSRSPVYSER	10	AT2G43160.3	S19(Phospho)	3081.34	S(2): 0.0; S(11): 16.8; Y(12): 77.3; S(17): 1.0; S(19): 3.9; S(21): 1.0; Y(24): 0.1; S(25): 0.0	0	0.02207		High		High	High								1
	Accession	Description	Σ# Unique Peptides	Σ# PSMs	# Peptides A2	# PSM A2	# Peptides B2		# PSM B2	# Peptides C2	# PSM C2	# Peptides D2	# PSM D2	# Peptides E2	# PSM E2	# Peptides F2		# PSM F2	# Peptides G2	# PSM G2	# Peptides H2	# PSM H2	# Peptides I2	# PSM I2	# Peptides J2	# PSM J2
	AT2G43160.3	ENTH/VHS family protein	7	127	4	18	3		7	3	39	3	24	2	2	1		11	2	19	1	1	1	4	2	2
KSEIIGNQDKDFDSISSEDVDEAEAER	53	AT2G16070.2	S16(Phospho)	3106.34	S(2): 0.0; S(14): 0.1; S(16): 86.9; S(17): 13.0	0	8.705e-05		High	High	High	High	High	High	High				High	2
	Accession	Description	Σ# Unique Peptides	Σ# PSMs	# Peptides A2	# PSM A2	# Peptides B2		# PSM B2	# Peptides C2	# PSM C2	# Peptides D2	# PSM D2	# Peptides E2	# PSM E2	# Peptides F2		# PSM F2	# Peptides G2	# PSM G2	# Peptides H2	# PSM H2	# Peptides I2	# PSM I2	# Peptides J2	# PSM J2
	AT2G16070.2	plastid division2	2	55	1	7	1		6	2	11	1	10	1	2	1		11	1	5					1	3
KLSELSDDEDFDEQKDIEYGEAYYK	24	AT3G48500.1	S6(Phospho)	3109.3	S(3): 0.3; S(6): 99.7; Y(19): 0.0; Y(23): 0.0; Y(24): 0.0	0	1.749e-05		High		High	High	High	High	Medium			High		2
	Accession	Description	Σ# Unique Peptides	Σ# PSMs	# Peptides A2	# PSM A2	# Peptides B2		# PSM B2	# Peptides C2	# PSM C2	# Peptides D2	# PSM D2	# Peptides E2	# PSM E2	# Peptides F2		# PSM F2	# Peptides G2	# PSM G2	# Peptides H2	# PSM H2	# Peptides I2	# PSM I2	# Peptides J2	# PSM J2
	AT3G48500.1	Nucleic acid-binding, OB-fold-like protein	3	41	1	1				2	10	1	3	2	3	3		10	2	5	1	1	2	3	1	5
EVSTLSDPGSPRRDVPSPYGSTSSAPVMR	95	AT4G05150.1	S10(Phospho)	3112.43	S(3): 0.0; T(4): 0.0; S(6): 0.0; S(10): 100.0; S(17): 0.0; Y(19): 0.0; S(21): 0.0; T(22): 0.0; S(23): 0.0; S(24): 0.0	0	0.0003998		High	High			High	High	High	High		High	High	2
	Accession	Description	Σ# Unique Peptides	Σ# PSMs	# Peptides A2	# PSM A2	# Peptides B2		# PSM B2	# Peptides C2	# PSM C2	# Peptides D2	# PSM D2	# Peptides E2	# PSM E2	# Peptides F2		# PSM F2	# Peptides G2	# PSM G2	# Peptides H2	# PSM H2	# Peptides I2	# PSM I2	# Peptides J2	# PSM J2
	AT4G05150.1	Octicosapeptide/Phox/Bem1p family protein	8	391	7	44	8		59	3	17	3	51	2	24	4		53	6	42	4	19	3	27	5	55
SAANDTEMDDDSGNEKAGDDLSQDEIGVR	59	AT5G09390.2	S12(Phospho)	3134.23	S(1): 0.0; T(6): 0.0; S(12): 100.0; S(22): 0.0	0	1.48e-14		High	High			High	High	High			High	High	1
	Accession	Description	Σ# Unique Peptides	Σ# PSMs	# Peptides A2	# PSM A2	# Peptides B2		# PSM B2	# Peptides C2	# PSM C2	# Peptides D2	# PSM D2	# Peptides E2	# PSM E2	# Peptides F2		# PSM F2	# Peptides G2	# PSM G2	# Peptides H2	# PSM H2	# Peptides I2	# PSM I2	# Peptides J2	# PSM J2
	AT5G09390.2	CD2-binding protein-related	2	74	1	2	1		5					2	14	2		23	1	4			1	11	2	15
KFSEQNIGAPPSYEEAVSDSRSPVYSER	15	AT2G43160.3	S22(Phospho)	3209.46	S(3): 0.0; S(12): 0.0; Y(13): 0.0; S(18): 2.6; S(20): 2.6; S(22): 80.2; Y(25): 14.1; S(26): 0.5	0	0.002706		High	High	Medium	High	High							2
	Accession	Description	Σ# Unique Peptides	Σ# PSMs	# Peptides A2	# PSM A2	# Peptides B2		# PSM B2	# Peptides C2	# PSM C2	# Peptides D2	# PSM D2	# Peptides E2	# PSM E2	# Peptides F2		# PSM F2	# Peptides G2	# PSM G2	# Peptides H2	# PSM H2	# Peptides I2	# PSM I2	# Peptides J2	# PSM J2
	AT2G43160.3	ENTH/VHS family protein	7	127	4	18	3		7	3	39	3	24	2	2	1		11	2	19	1	1	1	4	2	2
RKGDGDDEESEDESAENVVNVEDFLVQK	48	AT2G20790.3	S10(Phospho)	3232.37	S(10): 100.0; S(14): 0.0	0	6.271e-09		High	High	High	High	High	High	High			High	High	2
	Accession	Description	Σ# Unique Peptides	Σ# PSMs	# Peptides A2	# PSM A2	# Peptides B2		# PSM B2	# Peptides C2	# PSM C2	# Peptides D2	# PSM D2	# Peptides E2	# PSM E2	# Peptides F2		# PSM F2	# Peptides G2	# PSM G2	# Peptides H2	# PSM H2	# Peptides I2	# PSM I2	# Peptides J2	# PSM J2
	AT2G20790.3	clathrin adaptor complexes medium subunit family protein	8	264	3	14	4		19	3	30	3	35	3	30	6		41	3	40	3	9	5	21	6	25
TRDSDDDEVHDRDYDLAGLANNLNQFR	85	AT3G45190.1	S4(Phospho)	3244.39	T(1): 0.5; S(4): 99.5; Y(14): 0.0	0	1.738e-05		High	High	High	High	High	High	High			High	High	2
	Accession	Description	Σ# Unique Peptides	Σ# PSMs	# Peptides A2	# PSM A2	# Peptides B2		# PSM B2	# Peptides C2	# PSM C2	# Peptides D2	# PSM D2	# Peptides E2	# PSM E2	# Peptides F2		# PSM F2	# Peptides G2	# PSM G2	# Peptides H2	# PSM H2	# Peptides I2	# PSM I2	# Peptides J2	# PSM J2
	AT3G45190.1	SIT4 phosphatase-associated family protein	9	185	3	10	2		6	3	26	3	39	3	13	5		16	4	23	1	11	5	18	4	23
HQHSQSMDGSMNINEMLMSGNEDDSAIDAK	10	AT2G31370.5	S6(Phospho)	3372.33	S(4): 12.7; S(6): 74.7; S(10): 12.7; S(19): 0.0; S(25): 0.0	0	8.856e-09		High	High										0
	Accession	Description	Σ# Unique Peptides	Σ# PSMs	# Peptides A2	# PSM A2	# Peptides B2		# PSM B2	# Peptides C2	# PSM C2	# Peptides D2	# PSM D2	# Peptides E2	# PSM E2	# Peptides F2		# PSM F2	# Peptides G2	# PSM G2	# Peptides H2	# PSM H2	# Peptides I2	# PSM I2	# Peptides J2	# PSM J2
	AT2G31370.5	Basic-leucine zipper (bZIP) transcription factor family protein	3	190	3	45	3		41					1	12	2		21	2	33	2	10	1	11	2	17
TLTEGDNDSVMEASSPNEDKVEAVYPTGIPDYMR	14	AT5G13970.1	S15(Phospho)	3810.62	T(1): 0.0; T(3): 0.0; S(9): 0.1; S(14): 49.9; S(15): 49.9; Y(25): 0.0; T(27): 0.0; Y(32): 0.0	0	0.0004596		High	High				High						1
	Accession	Description	Σ# Unique Peptides	Σ# PSMs	# Peptides A2	# PSM A2	# Peptides B2		# PSM B2	# Peptides C2	# PSM C2	# Peptides D2	# PSM D2	# Peptides E2	# PSM E2	# Peptides F2		# PSM F2	# Peptides G2	# PSM G2	# Peptides H2	# PSM H2	# Peptides I2	# PSM I2	# Peptides J2	# PSM J2
	AT5G13970.1	unknown protein; FUNCTIONS IN: molecular_function unknown; INVOLVED IN: biological_process unknown; LOCATED IN: endomembrane system; EXPRESSED IN: 23 plant structures; EXPRESSED DURING: 13 growth stages; BEST Arabidopsis thaliana protein match is: unknown protein (TAIR:AT5G13310.1); Has 1807 Blast hits to 1807 proteins in 277 species: Archae - 0; Bacteria - 0; Metazoa - 736; Fungi - 347; Plants -…	6	78	5	13	4		8					2	4	5		30	4	10	3	3	1	1	2	9
TLSKYEEMNKPSAPLTSHEPAMIPVAEEPDDSPIHGR	3	AT5G16880.1	S32(Phospho)	4153.93	T(1): 0.0; S(3): 0.0; Y(5): 0.0; S(12): 0.0; T(16): 0.0; S(17): 0.0; S(32): 100.0	0	0.002722		High					High						1
	Accession	Description	Σ# Unique Peptides	Σ# PSMs	# Peptides A2	# PSM A2	# Peptides B2		# PSM B2	# Peptides C2	# PSM C2	# Peptides D2	# PSM D2	# Peptides E2	# PSM E2	# Peptides F2		# PSM F2	# Peptides G2	# PSM G2	# Peptides H2	# PSM H2	# Peptides I2	# PSM I2	# Peptides J2	# PSM J2
	AT5G16880.1	Target of Myb protein 1	9	387	8	62	6		76	1	2	1	3	5	46	7		62	5	42	3	14	4	34	4	46
LEEQKIDLDKPEVEDDDDNDEDDSEDDDEAEGHDGEAGGR	26	AT5G13850.1	S24(Phospho)	4539.73	S(24): 100.0	0	1.583e-08		High	High		High		High					High	1
	Accession	Description	Σ# Unique Peptides	Σ# PSMs	# Peptides A2	# PSM A2	# Peptides B2		# PSM B2	# Peptides C2	# PSM C2	# Peptides D2	# PSM D2	# Peptides E2	# PSM E2	# Peptides F2		# PSM F2	# Peptides G2	# PSM G2	# Peptides H2	# PSM H2	# Peptides I2	# PSM I2	# Peptides J2	# PSM J2
	AT5G13850.1	nascent polypeptide-associated complex subunit alpha-like protein 3	1	26	1	4	1		6			1	4			1		6							1	6
SKSFGNLMEAASK	9	AT2G24550.1	S3(Phospho)	1449.64	S(1): 0.0; S(3): 100.0; S(12): 0.0	0	0.0003784		High				High		High					1
	Accession	Description	Σ# Unique Peptides	Σ# PSMs	# Peptides A2	# PSM A2	# Peptides B2		# PSM B2	# Peptides C2	# PSM C2	# Peptides D2	# PSM D2	# Peptides E2	# PSM E2	# Peptides F2		# PSM F2	# Peptides G2	# PSM G2	# Peptides H2	# PSM H2	# Peptides I2	# PSM I2	# Peptides J2	# PSM J2
	AT2G24550.1	unknown protein; BEST Arabidopsis thaliana protein match is: unknown protein (TAIR:AT4G31510.1); Has 219 Blast hits to 219 proteins in 33 species: Archae - 0; Bacteria - 0; Metazoa - 16; Fungi - 2; Plants - 184; Viruses - 0; Other Eukaryotes - 17 (source: NCBI BLink).	1	9	1	4								1	2				1	3
SRSFGDVNEIGAR	9	AT4G32285.1	S3(Phospho)	1487.66	S(1): 0.5; S(3): 99.5	0	0.003012		Medium				High		Medium					1
	Accession	Description	Σ# Unique Peptides	Σ# PSMs	# Peptides A2	# PSM A2	# Peptides B2		# PSM B2	# Peptides C2	# PSM C2	# Peptides D2	# PSM D2	# Peptides E2	# PSM E2	# Peptides F2		# PSM F2	# Peptides G2	# PSM G2	# Peptides H2	# PSM H2	# Peptides I2	# PSM I2	# Peptides J2	# PSM J2
	AT4G32285.1	ENTH/ANTH/VHS superfamily protein	3	31	2	4	1		3					2	13				2	6			1	5
QNSSFSSYGDLTPQR	3	AT1G34220.1	S3(Phospho)	1766.73	S(3): 98.5; S(4): 1.3; S(6): 0.2; S(7): 0.0; Y(8): 0.0; T(12): 0.0	0	0.0005041		High						High					0
	Accession	Description	Σ# Unique Peptides	Σ# PSMs	# Peptides A2	# PSM A2	# Peptides B2		# PSM B2	# Peptides C2	# PSM C2	# Peptides D2	# PSM D2	# Peptides E2	# PSM E2	# Peptides F2		# PSM F2	# Peptides G2	# PSM G2	# Peptides H2	# PSM H2	# Peptides I2	# PSM I2	# Peptides J2	# PSM J2
	AT1G34220.1	Regulator of Vps4 activity in the MVB pathway protein	11	232	6	26	4		13	1	31	1	22	4	14	7		41	9	37	3	3	4	18	3	27
GLAYDTSDDQQDITR	44	AT2G39730.1	T6(Phospho)	1777.73	Y(4): 0.0; T(6): 92.6; S(7): 7.4; T(14): 0.0	0	0.0001756		High	High			High	High	High			High	High	0
	Accession	Description	Σ# Unique Peptides	Σ# PSMs	# Peptides A2	# PSM A2	# Peptides B2		# PSM B2	# Peptides C2	# PSM C2	# Peptides D2	# PSM D2	# Peptides E2	# PSM E2	# Peptides F2		# PSM F2	# Peptides G2	# PSM G2	# Peptides H2	# PSM H2	# Peptides I2	# PSM I2	# Peptides J2	# PSM J2
	AT2G39730.1	rubisco activase	22	2549	8	207	12		293	5	114	6	89	16	273	15		266	14	431	14	306	15	213	17	357
RLVDKHAETDDELLEK	9	AT3G18240.1	T9(Phospho)	1990.94	T(9): 100.0	0	0.0003872		High	High					High					2
	Accession	Description	Σ# Unique Peptides	Σ# PSMs	# Peptides A2	# PSM A2	# Peptides B2		# PSM B2	# Peptides C2	# PSM C2	# Peptides D2	# PSM D2	# Peptides E2	# PSM E2	# Peptides F2		# PSM F2	# Peptides G2	# PSM G2	# Peptides H2	# PSM H2	# Peptides I2	# PSM I2	# Peptides J2	# PSM J2
	AT3G18240.1	Ribosomal protein S24/S35, mitochondrial	5	54	5	15	4		15							3		9	5	13	1	2
HSHHHSSSTPSAATPTPTAGAR	9	AT4G27320.1	T16(Phospho)	2275	S(2): 0.0; S(6): 0.0; S(7): 0.0; S(8): 0.0; T(9): 0.0; S(11): 0.0; T(14): 0.4; T(16): 99.1; T(18): 0.4	0	0.001251		Medium	Medium									High	0
	Accession	Description	Σ# Unique Peptides	Σ# PSMs	# Peptides A2	# PSM A2	# Peptides B2		# PSM B2	# Peptides C2	# PSM C2	# Peptides D2	# PSM D2	# Peptides E2	# PSM E2	# Peptides F2		# PSM F2	# Peptides G2	# PSM G2	# Peptides H2	# PSM H2	# Peptides I2	# PSM I2	# Peptides J2	# PSM J2
	AT4G27320.1	Adenine nucleotide alpha hydrolases-like superfamily protein	2	51	2	18	2		20							1		5	1	1	1	1			2	6
VDHHPGEGHWFAAGLSPHVSGR	2	AT5G35980.2	S16(Phospho)	2430.09	S(16): 98.7; S(20): 1.3	0	0.002145		High					High						0
	Accession	Description	Σ# Unique Peptides	Σ# PSMs	# Peptides A2	# PSM A2	# Peptides B2		# PSM B2	# Peptides C2	# PSM C2	# Peptides D2	# PSM D2	# Peptides E2	# PSM E2	# Peptides F2		# PSM F2	# Peptides G2	# PSM G2	# Peptides H2	# PSM H2	# Peptides I2	# PSM I2	# Peptides J2	# PSM J2
	AT5G35980.2	yeast YAK1-related gene 1	3	4	1	1										2		2			1	1
KISDGDLQDVLMAAQAAADSAER	53	AT1G34220.1	S3(Phospho)	2455.11	S(3): 100.0; S(20): 0.0	0	8.331e-15		High	High			High	High	High			High	High	1
	Accession	Description	Σ# Unique Peptides	Σ# PSMs	# Peptides A2	# PSM A2	# Peptides B2		# PSM B2	# Peptides C2	# PSM C2	# Peptides D2	# PSM D2	# Peptides E2	# PSM E2	# Peptides F2		# PSM F2	# Peptides G2	# PSM G2	# Peptides H2	# PSM H2	# Peptides I2	# PSM I2	# Peptides J2	# PSM J2
	AT1G34220.1	Regulator of Vps4 activity in the MVB pathway protein	11	232	6	26	4		13	1	31	1	22	4	14	7		41	9	37	3	3	4	18	3	27
GGFHGGGGSGDDMMDDLDEMIFGK	3	AT5G16880.1	S9(Phospho)	2524.95	S(9): 100.0	0	1.016e-09		High											0
	Accession	Description	Σ# Unique Peptides	Σ# PSMs	# Peptides A2	# PSM A2	# Peptides B2		# PSM B2	# Peptides C2	# PSM C2	# Peptides D2	# PSM D2	# Peptides E2	# PSM E2	# Peptides F2		# PSM F2	# Peptides G2	# PSM G2	# Peptides H2	# PSM H2	# Peptides I2	# PSM I2	# Peptides J2	# PSM J2
	AT5G16880.1	Target of Myb protein 1	9	387	8	62	6		76	1	2	1	3	5	46	7		62	5	42	3	14	4	34	4	46
GGFHGGGGSGDDMMDDLDEMIFGKK	61	AT5G16880.1	S9(Phospho)	2653.04	S(9): 100.0	0	6.518e-12		High	High			High	High	High			High	High	1
	Accession	Description	Σ# Unique Peptides	Σ# PSMs	# Peptides A2	# PSM A2	# Peptides B2		# PSM B2	# Peptides C2	# PSM C2	# Peptides D2	# PSM D2	# Peptides E2	# PSM E2	# Peptides F2		# PSM F2	# Peptides G2	# PSM G2	# Peptides H2	# PSM H2	# Peptides I2	# PSM I2	# Peptides J2	# PSM J2
	AT5G16880.1	Target of Myb protein 1	9	387	8	62	6		76	1	2	1	3	5	46	7		62	5	42	3	14	4	34	4	46
SFDLPDELLQVLPSDPFEQLDVAR	7	AT4G15545.1	S1(Phospho)	2823.36	S(1): 100.0; S(14): 0.0	0	0.001327		High	Medium										0
	Accession	Description	Σ# Unique Peptides	Σ# PSMs	# Peptides A2	# PSM A2	# Peptides B2		# PSM B2	# Peptides C2	# PSM C2	# Peptides D2	# PSM D2	# Peptides E2	# PSM E2	# Peptides F2		# PSM F2	# Peptides G2	# PSM G2	# Peptides H2	# PSM H2	# Peptides I2	# PSM I2	# Peptides J2	# PSM J2
	AT4G15545.1	unknown protein; BEST Arabidopsis thaliana protein match is: unknown protein (TAIR:AT1G16520.1); Has 30201 Blast hits to 17322 proteins in 780 species: Archae - 12; Bacteria - 1396; Metazoa - 17338; Fungi - 3422; Plants - 5037; Viruses - 0; Other Eukaryotes - 2996 (source: NCBI BLink).	6	91	5	31	4		30							2		4	1	2			1	1	3	23
INELEQSINDLRAEMGVEGTPPPASK	61	AT4G15802.1	T20(Phospho)	2875.35	S(7): 0.0; T(20): 100.0; S(25): 0.0	0	2.593e-08		High	High			High	High	High	High		High	High	1
	Accession	Description	Σ# Unique Peptides	Σ# PSMs	# Peptides A2	# PSM A2	# Peptides B2		# PSM B2	# Peptides C2	# PSM C2	# Peptides D2	# PSM D2	# Peptides E2	# PSM E2	# Peptides F2		# PSM F2	# Peptides G2	# PSM G2	# Peptides H2	# PSM H2	# Peptides I2	# PSM I2	# Peptides J2	# PSM J2
	AT4G15802.1	heat shock factor binding protein	2	104	2	19	2		20					1	9	2		18	1	23	1	5	1	3	1	7
IHGHGDSSSLSDSDDDKKSTSSSSSSFK	28	AT5G41600.1	S11(Phospho); S13(Phospho)	3045.19	S(7): 0.8; S(8): 0.8; S(9): 3.8; S(11): 94.6; S(13): 98.0; S(19): 0.9; T(20): 0.9; S(21): 0.2; S(22): 0.0; S(23): 0.0; S(24): 0.0; S(25): 0.0; S(26): 0.0	0	0.006381		Medium	High			High	High				High	High	2
	Accession	Description	Σ# Unique Peptides	Σ# PSMs	# Peptides A2	# PSM A2	# Peptides B2		# PSM B2	# Peptides C2	# PSM C2	# Peptides D2	# PSM D2	# Peptides E2	# PSM E2	# Peptides F2		# PSM F2	# Peptides G2	# PSM G2	# Peptides H2	# PSM H2	# Peptides I2	# PSM I2	# Peptides J2	# PSM J2
	AT5G41600.1	VIRB2-interacting protein 3	1	30	1	4	1		4					1	2	1		6	1	2			1	11	1	1
ASPTSADIKTILGSVGAETEDSQIELLLK	8	AT2G27710.4	S2(Phospho)	3066.55	S(2): 16.9; T(4): 4.8; S(5): 4.8; T(10): 4.8; S(14): 63.9; T(19): 4.8; S(22): 0.1	0	0.0008031		High	High										1
	Accession	Description	Σ# Unique Peptides	Σ# PSMs	# Peptides A2	# PSM A2	# Peptides B2		# PSM B2	# Peptides C2	# PSM C2	# Peptides D2	# PSM D2	# Peptides E2	# PSM E2	# Peptides F2		# PSM F2	# Peptides G2	# PSM G2	# Peptides H2	# PSM H2	# Peptides I2	# PSM I2	# Peptides J2	# PSM J2
	AT2G27710.4	60S acidic ribosomal protein family	1	191	2	47	2		57			1	2	1	19	1		28	1	9			1	11	1	18
VEPANTVGLPVNPTPLLKDELDIVIPTIR	22	AT5G15650.1	T6(Phospho)	3203.73	T(6): 93.6; T(14): 6.4; T(27): 0.0	0	0.001047		High	High			High						High	1
	Accession	Description	Σ# Unique Peptides	Σ# PSMs	# Peptides A2	# PSM A2	# Peptides B2		# PSM B2	# Peptides C2	# PSM C2	# Peptides D2	# PSM D2	# Peptides E2	# PSM E2	# Peptides F2		# PSM F2	# Peptides G2	# PSM G2	# Peptides H2	# PSM H2	# Peptides I2	# PSM I2	# Peptides J2	# PSM J2
	AT5G15650.1	reversibly glycosylated polypeptide 2	8	153	7	15	5		20	4	13	3	10	8	27	3		9	5	23	2	13	4	10	4	13
TSDQRSNHGKEQIEDFYEQDDDVTPR	22	AT4G38550.1	S6(Phospho); T24(Phospho)	3269.29	T(1): 1.1; S(2): 1.1; S(6): 97.7; Y(17): 0.0; T(24): 100.0	0	0.001655		Medium		Medium	High			High					2
	Accession	Description	Σ# Unique Peptides	Σ# PSMs	# Peptides A2	# PSM A2	# Peptides B2		# PSM B2	# Peptides C2	# PSM C2	# Peptides D2	# PSM D2	# Peptides E2	# PSM E2	# Peptides F2		# PSM F2	# Peptides G2	# PSM G2	# Peptides H2	# PSM H2	# Peptides I2	# PSM I2	# Peptides J2	# PSM J2
	AT4G38550.1	Arabidopsis phospholipase-like protein (PEARLI 4) family	16	711	9	101	7		78	3	30	3	49	9	96	10		84	12	194	2	11	8	51	5	17
NVEDLSNDFSNTFLLDEELDLEHRSPR	2	AT5G21160.1	S25(Phospho)	3284.49	S(6): 0.0; S(10): 0.0; T(12): 0.0; S(25): 100.0	0	0.001761		High		High									1
	Accession	Description	Σ# Unique Peptides	Σ# PSMs	# Peptides A2	# PSM A2	# Peptides B2		# PSM B2	# Peptides C2	# PSM C2	# Peptides D2	# PSM D2	# Peptides E2	# PSM E2	# Peptides F2		# PSM F2	# Peptides G2	# PSM G2	# Peptides H2	# PSM H2	# Peptides I2	# PSM I2	# Peptides J2	# PSM J2
	AT5G21160.1	LA RNA-binding protein	1	2	1	1				1	1
EAPVNDDDEMDIDDVIPAPQSPLSMFNAAR	76	AT4G11740.1	S21(Phospho)	3352.43	S(21): 99.6; S(24): 0.4	0	0.0001392		High	High			High	High	High			High	High	0
	Accession	Description	Σ# Unique Peptides	Σ# PSMs	# Peptides A2	# PSM A2	# Peptides B2		# PSM B2	# Peptides C2	# PSM C2	# Peptides D2	# PSM D2	# Peptides E2	# PSM E2	# Peptides F2		# PSM F2	# Peptides G2	# PSM G2	# Peptides H2	# PSM H2	# Peptides I2	# PSM I2	# Peptides J2	# PSM J2
	AT4G11740.1	Ubiquitin-like superfamily protein	10	970	9	138	9		175	2	27	2	27	6	81	10		129	10	116	5	44	7	79	8	154
KPEILSPSILDFPSLVLSPVTPLIPDPFDR	4	AT1G28280.1	S8(Phospho)	3382.8	S(6): 49.9; S(8): 49.9; S(14): 0.1; S(18): 0.0; T(21): 0.0	0	0.0002176		High											0
	Accession	Description	Σ# Unique Peptides	Σ# PSMs	# Peptides A2	# PSM A2	# Peptides B2		# PSM B2	# Peptides C2	# PSM C2	# Peptides D2	# PSM D2	# Peptides E2	# PSM E2	# Peptides F2		# PSM F2	# Peptides G2	# PSM G2	# Peptides H2	# PSM H2	# Peptides I2	# PSM I2	# Peptides J2	# PSM J2
	AT1G28280.1	VQ motif-containing protein	6	178	4	51				1	8			3	27	1		2	5	59			3	31
HDAIASGSPLPVQASGSPLSVQASKPADSSPKSSEAK	3	AT2G38410.1	S20(Phospho)	3668.77	S(6): 0.0; S(8): 0.0; S(15): 0.3; S(17): 1.1; S(20): 75.1; S(24): 1.1; S(29): 17.8; S(30): 4.4; S(33): 0.1; S(34): 0.1	0	2.366e-05		High											1
	Accession	Description	Σ# Unique Peptides	Σ# PSMs	# Peptides A2	# PSM A2	# Peptides B2		# PSM B2	# Peptides C2	# PSM C2	# Peptides D2	# PSM D2	# Peptides E2	# PSM E2	# Peptides F2		# PSM F2	# Peptides G2	# PSM G2	# Peptides H2	# PSM H2	# Peptides I2	# PSM I2	# Peptides J2	# PSM J2
	AT2G38410.1	ENTH/VHS/GAT family protein	3	213	3	53	2		53	1	12	2	13	1	14	2		25	2	30	2	5			1	8
ASTADFLLDDQTDEDFFDKLVDDSYTPTASSSAK	15	AT5G47480.1	T3(Phospho)	3795.63	S(2): 50.0; T(3): 50.0; T(12): 0.0; S(24): 0.0; Y(25): 0.0; T(26): 0.0; T(28): 0.0; S(30): 0.0; S(31): 0.0; S(32): 0.0	0	7.481e-06		Medium					High	High					1
	Accession	Description	Σ# Unique Peptides	Σ# PSMs	# Peptides A2	# PSM A2	# Peptides B2		# PSM B2	# Peptides C2	# PSM C2	# Peptides D2	# PSM D2	# Peptides E2	# PSM E2	# Peptides F2		# PSM F2	# Peptides G2	# PSM G2	# Peptides H2	# PSM H2	# Peptides I2	# PSM I2	# Peptides J2	# PSM J2
	AT5G47480.1	RGPR-related	4	40	3	11	2		12							1		4	3	13
VNEFIAGVGTDAPDVEEENVFSRPSVGYDDMWAK	15	AT2G07360.1	S25(Phospho)	3823.69	T(10): 0.0; S(22): 18.1; S(25): 80.9; Y(28): 1.0	0	3.207e-06		High					High				High		0
	Accession	Description	Σ# Unique Peptides	Σ# PSMs	# Peptides A2	# PSM A2	# Peptides B2		# PSM B2	# Peptides C2	# PSM C2	# Peptides D2	# PSM D2	# Peptides E2	# PSM E2	# Peptides F2		# PSM F2	# Peptides G2	# PSM G2	# Peptides H2	# PSM H2	# Peptides I2	# PSM I2	# Peptides J2	# PSM J2
	AT2G07360.1	SH3 domain-containing protein	5	194	3	18	1		15	1	10	1	7	1	7	3		25	1	19	1	17	4	37	3	39
SDIQSPNFQQEAEFR	6	AT1G08680.3	S5(Phospho)	1875.78	S(1): 0.0; S(5): 100.0	0	0.0001485		High	High					High					0
	Accession	Description	Σ# Unique Peptides	Σ# PSMs	# Peptides A2	# PSM A2	# Peptides B2		# PSM B2	# Peptides C2	# PSM C2	# Peptides D2	# PSM D2	# Peptides E2	# PSM E2	# Peptides F2		# PSM F2	# Peptides G2	# PSM G2	# Peptides H2	# PSM H2	# Peptides I2	# PSM I2	# Peptides J2	# PSM J2
	AT1G08680.3	ARF GAP-like zinc finger-containing protein ZIGA4	1	6	1	3	1		2										1	1
FDWDHPLHLQPMSPTTVK	10	AT3G29360.1;AT5G15490.1	S13(Phospho)	2229.02	S(13): 99.3; T(15): 0.7; T(16): 0.0	0	1.999e-05		High	High										0
	Accession	Description	Σ# Unique Peptides	Σ# PSMs	# Peptides A2	# PSM A2	# Peptides B2		# PSM B2	# Peptides C2	# PSM C2	# Peptides D2	# PSM D2	# Peptides E2	# PSM E2	# Peptides F2		# PSM F2	# Peptides G2	# PSM G2	# Peptides H2	# PSM H2	# Peptides I2	# PSM I2	# Peptides J2	# PSM J2
	AT3G29360.1	UDP-glucose 6-dehydrogenase family protein	3	38	1	2	1		8					3	11				3	8	2	3	2	2	2	4
	AT5G15490.1	UDP-glucose 6-dehydrogenase family protein	2	31	1	2	1		8					1	1				1	4	2	3	3	7	3	6
DGRRSPDYQDYQDVITGSR	26	AT5G53440.1	S5(Phospho)	2308	S(5): 100.0; Y(8): 0.0; Y(11): 0.0; T(16): 0.0; S(18): 0.0	0	6.027e-06		High	High			High	High	High	High		High	High	2
	Accession	Description	Σ# Unique Peptides	Σ# PSMs	# Peptides A2	# PSM A2	# Peptides B2		# PSM B2	# Peptides C2	# PSM C2	# Peptides D2	# PSM D2	# Peptides E2	# PSM E2	# Peptides F2		# PSM F2	# Peptides G2	# PSM G2	# Peptides H2	# PSM H2	# Peptides I2	# PSM I2	# Peptides J2	# PSM J2
	AT5G53440.1	unknown protein; FUNCTIONS IN: molecular_function unknown; INVOLVED IN: biological_process unknown; LOCATED IN: cytosol; EXPRESSED IN: 25 plant structures; EXPRESSED DURING: 15 growth stages; Has 1807 Blast hits to 1807 proteins in 277 species: Archae - 0; Bacteria - 0; Metazoa - 736; Fungi - 347; Plants - 385; Viruses - 0; Other Eukaryotes - 339 (source: NCBI BLink).	5	94	3	26	3		26					2	3	4		14	3	12	2	7	1	2	3	4
GNDNWDAFQNLLLKDNDSEPEELLR	15	AT4G27430.1	S18(Phospho)	3025.36	S(18): 100.0	0	5.278e-06		High	High			High	High						1
	Accession	Description	Σ# Unique Peptides	Σ# PSMs	# Peptides A2	# PSM A2	# Peptides B2		# PSM B2	# Peptides C2	# PSM C2	# Peptides D2	# PSM D2	# Peptides E2	# PSM E2	# Peptides F2		# PSM F2	# Peptides G2	# PSM G2	# Peptides H2	# PSM H2	# Peptides I2	# PSM I2	# Peptides J2	# PSM J2
	AT4G27430.1	COP1-interacting protein 7	3	67	2	13	2		10					2	2	2		18	2	8	1	2	1	5	1	9
FPGESGVVFPVGFGDESGAELEKDFPTR	2	AT5G52310.1	S17(Phospho)	3050.37	S(5): 0.0; S(17): 100.0; T(27): 0.0	0	0.002833		High											1
	Accession	Description	Σ# Unique Peptides	Σ# PSMs	# Peptides A2	# PSM A2	# Peptides B2		# PSM B2	# Peptides C2	# PSM C2	# Peptides D2	# PSM D2	# Peptides E2	# PSM E2	# Peptides F2		# PSM F2	# Peptides G2	# PSM G2	# Peptides H2	# PSM H2	# Peptides I2	# PSM I2	# Peptides J2	# PSM J2
	AT5G52310.1	low-temperature-responsive protein 78 (LTI78) / desiccation-responsive protein 29A (RD29A)	33	1799	22	271	17		282	9	72	11	49	10	144	25		237	21	299	12	101	9	119	16	225
HDAIASGSPLPVQASGSPLSVQASKPADSSPK	10	AT2G38410.1	S24(Phospho); S29(Phospho)	3246.51	S(6): 0.0; S(8): 0.0; S(15): 0.1; S(17): 2.6; S(20): 82.8; S(24): 14.5; S(29): 50.0; S(30): 50.0	0	1.792e-07		High	High	High	High								0
	Accession	Description	Σ# Unique Peptides	Σ# PSMs	# Peptides A2	# PSM A2	# Peptides B2		# PSM B2	# Peptides C2	# PSM C2	# Peptides D2	# PSM D2	# Peptides E2	# PSM E2	# Peptides F2		# PSM F2	# Peptides G2	# PSM G2	# Peptides H2	# PSM H2	# Peptides I2	# PSM I2	# Peptides J2	# PSM J2
	AT2G38410.1	ENTH/VHS/GAT family protein	3	213	3	53	2		53	1	12	2	13	1	14	2		25	2	30	2	5			1	8
HDSSSSYKSDADDDVDFSETTSNPTWLEK	8	AT5G56360.1	S9(Phospho)	3343.33	S(3): 0.0; S(4): 0.0; S(5): 0.0; S(6): 0.3; Y(7): 2.0; S(9): 97.7; S(18): 0.0; T(20): 0.0; T(21): 0.0; S(22): 0.0; T(25): 0.0	0	4.686e-05		High		High									1
	Accession	Description	Σ# Unique Peptides	Σ# PSMs	# Peptides A2	# PSM A2	# Peptides B2		# PSM B2	# Peptides C2	# PSM C2	# Peptides D2	# PSM D2	# Peptides E2	# PSM E2	# Peptides F2		# PSM F2	# Peptides G2	# PSM G2	# Peptides H2	# PSM H2	# Peptides I2	# PSM I2	# Peptides J2	# PSM J2
	AT5G56360.1	calmodulin-binding protein	7	174	6	25	3		37	1	6			2	9	3		15	3	26	3	9	3	12	3	35
IATPQAHETEELEESFDFGNQVIEQISHK	14	AT1G17980.2	T3(Phospho)	3406.56	T(3): 99.5; T(9): 0.5; S(15): 0.0; S(27): 0.0	0	0.0003272		High		High	High		High						0
	Accession	Description	Σ# Unique Peptides	Σ# PSMs	# Peptides A2	# PSM A2	# Peptides B2		# PSM B2	# Peptides C2	# PSM C2	# Peptides D2	# PSM D2	# Peptides E2	# PSM E2	# Peptides F2		# PSM F2	# Peptides G2	# PSM G2	# Peptides H2	# PSM H2	# Peptides I2	# PSM I2	# Peptides J2	# PSM J2
	AT1G17980.2	poly(A) polymerase 1	1	14	1	1				1	5	1	4			1		4
KDNADMTSDLTGTIESADSAIPNSPTEDAAPGNIQDLK	10	AT3G54760.2	S24(Phospho)	3982.79	T(7): 0.0; S(8): 0.0; T(11): 0.0; T(13): 0.0; S(16): 0.0; S(19): 0.0; S(24): 80.3; T(26): 19.7	0	0.0001887		High	High				High						1
	Accession	Description	Σ# Unique Peptides	Σ# PSMs	# Peptides A2	# PSM A2	# Peptides B2		# PSM B2	# Peptides C2	# PSM C2	# Peptides D2	# PSM D2	# Peptides E2	# PSM E2	# Peptides F2		# PSM F2	# Peptides G2	# PSM G2	# Peptides H2	# PSM H2	# Peptides I2	# PSM I2	# Peptides J2	# PSM J2
	AT3G54760.2	dentin sialophosphoprotein-related	10	238	5	38	6		52	3	7	2	10	2	7	5		32	5	32	2	4	4	21	5	35
ETHHESLNTPVSLLSGTEDVTSTFAPSGDDEYLDGQR	11	AT5G52310.1	S27(Phospho)	4084.79	T(2): 0.0; S(6): 0.0; T(9): 0.0; S(12): 0.0; S(15): 0.0; T(17): 0.0; T(21): 0.0; S(22): 0.0; T(23): 0.0; S(27): 99.8; Y(32): 0.2	0	0.001899		High	High	High	High		High						0
	Accession	Description	Σ# Unique Peptides	Σ# PSMs	# Peptides A2	# PSM A2	# Peptides B2		# PSM B2	# Peptides C2	# PSM C2	# Peptides D2	# PSM D2	# Peptides E2	# PSM E2	# Peptides F2		# PSM F2	# Peptides G2	# PSM G2	# Peptides H2	# PSM H2	# Peptides I2	# PSM I2	# Peptides J2	# PSM J2
	AT5G52310.1	low-temperature-responsive protein 78 (LTI78) / desiccation-responsive protein 29A (RD29A)	33	1799	22	271	17		282	9	72	11	49	10	144	25		237	21	299	12	101	9	119	16	225
RPQTPETRPR	9	AT2G20960.1	T4(Phospho)	1317.64	T(4): 98.9; T(7): 1.1	0	0.003469		High	Medium								High	Medium	0
	Accession	Description	Σ# Unique Peptides	Σ# PSMs	# Peptides A2	# PSM A2	# Peptides B2		# PSM B2	# Peptides C2	# PSM C2	# Peptides D2	# PSM D2	# Peptides E2	# PSM E2	# Peptides F2		# PSM F2	# Peptides G2	# PSM G2	# Peptides H2	# PSM H2	# Peptides I2	# PSM I2	# Peptides J2	# PSM J2
	AT2G20960.1	Arabidopsis phospholipase-like protein (PEARLI 4) family	17	588	12	91	11		76	3	21	2	15	8	45	7		43	13	131	2	32	9	72	9	62
FSYNSYPDSTDSSPR	8	AT5G64430.1	S13(Phospho)	1802.68	S(2): 0.0; Y(3): 0.0; S(5): 0.0; Y(6): 0.0; S(9): 0.0; T(10): 0.2; S(12): 11.2; S(13): 88.6	0	9.967e-05		High	High				High	High					0
	Accession	Description	Σ# Unique Peptides	Σ# PSMs	# Peptides A2	# PSM A2	# Peptides B2		# PSM B2	# Peptides C2	# PSM C2	# Peptides D2	# PSM D2	# Peptides E2	# PSM E2	# Peptides F2		# PSM F2	# Peptides G2	# PSM G2	# Peptides H2	# PSM H2	# Peptides I2	# PSM I2	# Peptides J2	# PSM J2
	AT5G64430.1	Octicosapeptide/Phox/Bem1p family protein	3	73	3	13	2		16					1	8	2		9	2	12	1	3	1	6	1	6
LVDKHAETDDELLEK	4	AT3G18240.1	T8(Phospho)	1834.85	T(8): 100.0	0	3.265e-05		Medium					High	High					1
	Accession	Description	Σ# Unique Peptides	Σ# PSMs	# Peptides A2	# PSM A2	# Peptides B2		# PSM B2	# Peptides C2	# PSM C2	# Peptides D2	# PSM D2	# Peptides E2	# PSM E2	# Peptides F2		# PSM F2	# Peptides G2	# PSM G2	# Peptides H2	# PSM H2	# Peptides I2	# PSM I2	# Peptides J2	# PSM J2
	AT3G18240.1	Ribosomal protein S24/S35, mitochondrial	5	54	5	15	4		15							3		9	5	13	1	2
SGESVDDESENYLSDLGK	6	AT1G42550.1	S4(Phospho)	2023.8	S(1): 1.0; S(4): 99.0; S(9): 0.0; Y(12): 0.0; S(14): 0.0	0	3.631e-09		High					High						0
	Accession	Description	Σ# Unique Peptides	Σ# PSMs	# Peptides A2	# PSM A2	# Peptides B2		# PSM B2	# Peptides C2	# PSM C2	# Peptides D2	# PSM D2	# Peptides E2	# PSM E2	# Peptides F2		# PSM F2	# Peptides G2	# PSM G2	# Peptides H2	# PSM H2	# Peptides I2	# PSM I2	# Peptides J2	# PSM J2
	AT1G42550.1	plastid movement impaired1	8	118	5	18	2		9	1	4	1	7	1	5	5		17	4	20	1	3	3	16	4	19
RKPISDEVNDSDEEYKK	11	AT3G12480.1	S11(Phospho)	2131.95	S(5): 0.0; S(11): 100.0; Y(15): 0.0	0	0.000399		High					High	High					2
	Accession	Description	Σ# Unique Peptides	Σ# PSMs	# Peptides A2	# PSM A2	# Peptides B2		# PSM B2	# Peptides C2	# PSM C2	# Peptides D2	# PSM D2	# Peptides E2	# PSM E2	# Peptides F2		# PSM F2	# Peptides G2	# PSM G2	# Peptides H2	# PSM H2	# Peptides I2	# PSM I2	# Peptides J2	# PSM J2
	AT3G12480.1	nuclear factor Y, subunit C11	1	11	1	1										1		4	1	6
SRSYGDMTEMGGGGGGGGRDEK	46	AT2G25430.1	S3(Phospho)	2240.87	S(1): 0.7; S(3): 91.6; Y(4): 7.7; T(8): 0.0	0	5.742e-07		High				High	High	High			High	High	2
	Accession	Description	Σ# Unique Peptides	Σ# PSMs	# Peptides A2	# PSM A2	# Peptides B2		# PSM B2	# Peptides C2	# PSM C2	# Peptides D2	# PSM D2	# Peptides E2	# PSM E2	# Peptides F2		# PSM F2	# Peptides G2	# PSM G2	# Peptides H2	# PSM H2	# Peptides I2	# PSM I2	# Peptides J2	# PSM J2
	AT2G25430.1	epsin N-terminal homology (ENTH) domain-containing protein / clathrin assembly protein-related	1	46	1	3								1	8	1		16	1	5			1	9	1	5
WDPDSDMDVDDDRKPIPSR	5	AT4G38130.1	S5(Phospho)	2338.96	S(5): 100.0; S(18): 0.0	0	0.0009076		High	High										1
	Accession	Description	Σ# Unique Peptides	Σ# PSMs	# Peptides A2	# PSM A2	# Peptides B2		# PSM B2	# Peptides C2	# PSM C2	# Peptides D2	# PSM D2	# Peptides E2	# PSM E2	# Peptides F2		# PSM F2	# Peptides G2	# PSM G2	# Peptides H2	# PSM H2	# Peptides I2	# PSM I2	# Peptides J2	# PSM J2
	AT4G38130.1	histone deacetylase 1	3	17	1	2	1		3							1		5	1	5	1	1	1	1
HSHHHHSSSTPSSAATPTPTAGAR	12	AT5G54430.1	T10(Phospho)	2499.09	S(2): 0.1; S(7): 0.6; S(8): 0.6; S(9): 0.6; T(10): 75.4; S(12): 20.3; S(13): 1.8; T(16): 0.6; T(18): 0.0; T(20): 0.0	0	0.001826		Medium	High								High	High	0
	Accession	Description	Σ# Unique Peptides	Σ# PSMs	# Peptides A2	# PSM A2	# Peptides B2		# PSM B2	# Peptides C2	# PSM C2	# Peptides D2	# PSM D2	# Peptides E2	# PSM E2	# Peptides F2		# PSM F2	# Peptides G2	# PSM G2	# Peptides H2	# PSM H2	# Peptides I2	# PSM I2	# Peptides J2	# PSM J2
	AT5G54430.1	Adenine nucleotide alpha hydrolases-like superfamily protein	1	54	2	19	2		18							1		5	1	1	1	1	1	3	1	7
NQSHLEVDESDDEPLDLMDQHK	4	AT2G34357.1	S10(Phospho)	2674.09	S(3): 0.1; S(10): 99.9	0	0.0003509		High					High					Medium	0
	Accession	Description	Σ# Unique Peptides	Σ# PSMs	# Peptides A2	# PSM A2	# Peptides B2		# PSM B2	# Peptides C2	# PSM C2	# Peptides D2	# PSM D2	# Peptides E2	# PSM E2	# Peptides F2		# PSM F2	# Peptides G2	# PSM G2	# Peptides H2	# PSM H2	# Peptides I2	# PSM I2	# Peptides J2	# PSM J2
	AT2G34357.1	ARM repeat superfamily protein	4	24	1	1	1		1					1	7	3		7	1	8
IVNNEETTAHESESLKGDNHQEK	10	AT5G40450.1	S14(Phospho)	2689.17	T(7): 30.6; T(8): 30.6; S(12): 8.1; S(14): 30.6	0	0.001707		High	High				High	High					1
	Accession	Description	Σ# Unique Peptides	Σ# PSMs	# Peptides A2	# PSM A2	# Peptides B2		# PSM B2	# Peptides C2	# PSM C2	# Peptides D2	# PSM D2	# Peptides E2	# PSM E2	# Peptides F2		# PSM F2	# Peptides G2	# PSM G2	# Peptides H2	# PSM H2	# Peptides I2	# PSM I2	# Peptides J2	# PSM J2
	AT5G40450.1	unknown protein; FUNCTIONS IN: molecular_function unknown; INVOLVED IN: biological_process unknown; LOCATED IN: chloroplast, plasma membrane; EXPRESSED IN: 24 plant structures; EXPRESSED DURING: 13 growth stages; Has 30201 Blast hits to 17322 proteins in 780 species: Archae - 12; Bacteria - 1396; Metazoa - 17338; Fungi - 3422; Plants - 5037; Viruses - 0; Other Eukaryotes - 2996 (source: NCBI BLin…	37	1895	23	321	22		341	22	156	15	139	14	138	22		242	22	279	13	94	10	62	14	123
EASELKESLSPGQQHVSQNTAVKPEGR	40	AT1G01510.1	S10(Phospho)	2986.42	S(3): 0.1; S(8): 50.0; S(10): 50.0; S(17): 0.0; T(20): 0.0	0	0.0006056		High	High		High	High	High	High			High		1
	Accession	Description	Σ# Unique Peptides	Σ# PSMs	# Peptides A2	# PSM A2	# Peptides B2		# PSM B2	# Peptides C2	# PSM C2	# Peptides D2	# PSM D2	# Peptides E2	# PSM E2	# Peptides F2		# PSM F2	# Peptides G2	# PSM G2	# Peptides H2	# PSM H2	# Peptides I2	# PSM I2	# Peptides J2	# PSM J2
	AT1G01510.1	NAD(P)-binding Rossmann-fold superfamily protein	3	42	1	2	1		2			1	5	1	3	2		12	1	7			1	10	1	1
TSDQRSNHGKEQIEDFYEQDDDVTPR	102	AT4G38550.1	S6(Phospho)	3189.34	T(1): 0.4; S(2): 0.4; S(6): 99.1; Y(17): 0.0; T(24): 0.0	0	5.605e-05		High		High	High	High	High	High					2
	Accession	Description	Σ# Unique Peptides	Σ# PSMs	# Peptides A2	# PSM A2	# Peptides B2		# PSM B2	# Peptides C2	# PSM C2	# Peptides D2	# PSM D2	# Peptides E2	# PSM E2	# Peptides F2		# PSM F2	# Peptides G2	# PSM G2	# Peptides H2	# PSM H2	# Peptides I2	# PSM I2	# Peptides J2	# PSM J2
	AT4G38550.1	Arabidopsis phospholipase-like protein (PEARLI 4) family	16	711	9	101	7		78	3	30	3	49	9	96	10		84	12	194	2	11	8	51	5	17
ALESMMKDESDGGDGETESQRLDEEEQTVTK	10	AT1G42550.1	S10(Phospho)	3524.46	S(4): 0.1; S(10): 99.9; T(17): 0.0; S(19): 0.0; T(28): 0.0; T(30): 0.0	0	0.0009875		High	High				High	High					2
	Accession	Description	Σ# Unique Peptides	Σ# PSMs	# Peptides A2	# PSM A2	# Peptides B2		# PSM B2	# Peptides C2	# PSM C2	# Peptides D2	# PSM D2	# Peptides E2	# PSM E2	# Peptides F2		# PSM F2	# Peptides G2	# PSM G2	# Peptides H2	# PSM H2	# Peptides I2	# PSM I2	# Peptides J2	# PSM J2
	AT1G42550.1	plastid movement impaired1	8	118	5	18	2		9	1	4	1	7	1	5	5		17	4	20	1	3	3	16	4	19
HNVPDDDVPDQILSDDEEGDDDDASPVICPVKPPKK	6	AT1G47820.1	S14(Phospho); C29(Carbamidomethyl)	4050.77	S(14): 100.0; S(25): 0.0	0	1.79e-07		High	High		High		High						1
	Accession	Description	Σ# Unique Peptides	Σ# PSMs	# Peptides A2	# PSM A2	# Peptides B2		# PSM B2	# Peptides C2	# PSM C2	# Peptides D2	# PSM D2	# Peptides E2	# PSM E2	# Peptides F2		# PSM F2	# Peptides G2	# PSM G2	# Peptides H2	# PSM H2	# Peptides I2	# PSM I2	# Peptides J2	# PSM J2
	AT1G47820.1	unknown protein; BEST Arabidopsis thaliana protein match is: unknown protein (TAIR:AT1G47813.1); Has 29 Blast hits to 29 proteins in 9 species: Archae - 0; Bacteria - 0; Metazoa - 0; Fungi - 0; Plants - 29; Viruses - 0; Other Eukaryotes - 0 (source: NCBI BLink).	1	6	1	1	1		2			1	2			1		1
FAAPSSLSEDDDDDDDDDPDYVEEEEEPLVSHRPR	78	AT4G23040.1	S5(Phospho)	4085.62	S(5): 33.3; S(6): 33.3; S(8): 33.3; Y(21): 0.0; S(31): 0.0	0	7.072e-10		High		High	High		High				High	High	0
	Accession	Description	Σ# Unique Peptides	Σ# PSMs	# Peptides A2	# PSM A2	# Peptides B2		# PSM B2	# Peptides C2	# PSM C2	# Peptides D2	# PSM D2	# Peptides E2	# PSM E2	# Peptides F2		# PSM F2	# Peptides G2	# PSM G2	# Peptides H2	# PSM H2	# Peptides I2	# PSM I2	# Peptides J2	# PSM J2
	AT4G23040.1	Ubiquitin-like superfamily protein	10	356	6	52	5		55	1	26	1	22	3	12	4		50	4	51	3	8	4	15	7	65
KSNSDDNLNALLQEEEDLVNAHRK	31	AT3G16060.1	S4(Phospho)	2832.31	S(2): 50.0; S(4): 50.0	0	0.0002881		Medium	Medium	Medium	Medium		High	Medium			High		2
	Accession	Description	Σ# Unique Peptides	Σ# PSMs	# Peptides A2	# PSM A2	# Peptides B2		# PSM B2	# Peptides C2	# PSM C2	# Peptides D2	# PSM D2	# Peptides E2	# PSM E2	# Peptides F2		# PSM F2	# Peptides G2	# PSM G2	# Peptides H2	# PSM H2	# Peptides I2	# PSM I2	# Peptides J2	# PSM J2
	AT3G16060.1	ATP binding microtubule motor family protein	2	43			1		1	2	15	2	16			1		9	1	1			1	1
EKSDSDSEYDILDFPEVPNVLLRPTPGATSVNAPDAAK	89	AT1G34220.1	S5(Phospho)	4137.97	S(3): 6.3; S(5): 31.2; S(7): 31.2; Y(9): 31.2; T(25): 0.0; T(29): 0.0; S(30): 0.0	0	0.002793		High	High	High	High		High	High			High	High	1
	Accession	Description	Σ# Unique Peptides	Σ# PSMs	# Peptides A2	# PSM A2	# Peptides B2		# PSM B2	# Peptides C2	# PSM C2	# Peptides D2	# PSM D2	# Peptides E2	# PSM E2	# Peptides F2		# PSM F2	# Peptides G2	# PSM G2	# Peptides H2	# PSM H2	# Peptides I2	# PSM I2	# Peptides J2	# PSM J2
	AT1G34220.1	Regulator of Vps4 activity in the MVB pathway protein	11	232	6	26	4		13	1	31	1	22	4	14	7		41	9	37	3	3	4	18	3	27
VTDPTKEETGGVPEIAESFGNMEVTDESPDQKPGQFER	9	AT5G52310.1	T25(Phospho)	4230.86	T(2): 0.0; T(5): 0.0; T(9): 0.0; S(18): 0.0; T(25): 50.0; S(28): 50.0	0	0.0003064		Medium					High	High				High	1
	Accession	Description	Σ# Unique Peptides	Σ# PSMs	# Peptides A2	# PSM A2	# Peptides B2		# PSM B2	# Peptides C2	# PSM C2	# Peptides D2	# PSM D2	# Peptides E2	# PSM E2	# Peptides F2		# PSM F2	# Peptides G2	# PSM G2	# Peptides H2	# PSM H2	# Peptides I2	# PSM I2	# Peptides J2	# PSM J2
	AT5G52310.1	low-temperature-responsive protein 78 (LTI78) / desiccation-responsive protein 29A (RD29A)	33	1799	22	271	17		282	9	72	11	49	10	144	25		237	21	299	12	101	9	119	16	225
NGPPNAHRPSSPTSK	3	AT3G13990.2	S11(Phospho)	1626.74	S(10): 49.9; S(11): 49.9; T(13): 0.1; S(14): 0.0	0	0.004217		High	Medium										0
	Accession	Description	Σ# Unique Peptides	Σ# PSMs	# Peptides A2	# PSM A2	# Peptides B2		# PSM B2	# Peptides C2	# PSM C2	# Peptides D2	# PSM D2	# Peptides E2	# PSM E2	# Peptides F2		# PSM F2	# Peptides G2	# PSM G2	# Peptides H2	# PSM H2	# Peptides I2	# PSM I2	# Peptides J2	# PSM J2
	AT3G13990.2	Kinase-related protein of unknown function (DUF1296)	5	16	3	5	1		1	2	2	1	2			1		2	2	3					1	1
KASGNYEVLGPEYK	2	AT1G17210.1	S3(Phospho)	1634.74	S(3): 100.0; Y(6): 0.0; Y(13): 0.0	0	0.0006777		High	High										1
	Accession	Description	Σ# Unique Peptides	Σ# PSMs	# Peptides A2	# PSM A2	# Peptides B2		# PSM B2	# Peptides C2	# PSM C2	# Peptides D2	# PSM D2	# Peptides E2	# PSM E2	# Peptides F2		# PSM F2	# Peptides G2	# PSM G2	# Peptides H2	# PSM H2	# Peptides I2	# PSM I2	# Peptides J2	# PSM J2
	AT1G17210.1	IAP-like protein 1	13	202	8	43	5		41	1	3			3	8	5		38	8	29	1	4	2	14	3	22
VVKDHEDKDNDDGGYNSD	41	AT5G14240.1	S17(Phospho)	2101.8	Y(15): 0.1; S(17): 99.9	0	0.0001392		High				Medium	High	High			High	High	2
	Accession	Description	Σ# Unique Peptides	Σ# PSMs	# Peptides A2	# PSM A2	# Peptides B2		# PSM B2	# Peptides C2	# PSM C2	# Peptides D2	# PSM D2	# Peptides E2	# PSM E2	# Peptides F2		# PSM F2	# Peptides G2	# PSM G2	# Peptides H2	# PSM H2	# Peptides I2	# PSM I2	# Peptides J2	# PSM J2
	AT5G14240.1	Thioredoxin superfamily protein	5	95	3	13	1		13	1	1			1	1	5		21	4	12	1	4	1	12	1	18
SPEKEEVQPETLATPTQSPSR	12	AT1G79280.1	S20(Phospho)	2391.11	S(1): 0.0; T(11): 0.0; T(14): 0.0; T(16): 0.1; S(18): 50.0; S(20): 50.0	0	4.637e-05		High						High					1
	Accession	Description	Σ# Unique Peptides	Σ# PSMs	# Peptides A2	# PSM A2	# Peptides B2		# PSM B2	# Peptides C2	# PSM C2	# Peptides D2	# PSM D2	# Peptides E2	# PSM E2	# Peptides F2		# PSM F2	# Peptides G2	# PSM G2	# Peptides H2	# PSM H2	# Peptides I2	# PSM I2	# Peptides J2	# PSM J2
	AT1G79280.1	nuclear pore anchor	8	279	4	42	3		49					5	25	5		39	6	64	3	21	4	14	5	25
HSHHHHSSSTPSSAATPTPTAGAR	3	AT5G54430.1	T16(Phospho); T18(Phospho)	2579.05	S(2): 0.0; S(7): 0.0; S(8): 0.0; S(9): 0.0; T(10): 0.0; S(12): 49.8; S(13): 49.8; T(16): 2.8; T(18): 97.0; T(20): 0.5	0	0.001527		High									High	High	0
	Accession	Description	Σ# Unique Peptides	Σ# PSMs	# Peptides A2	# PSM A2	# Peptides B2		# PSM B2	# Peptides C2	# PSM C2	# Peptides D2	# PSM D2	# Peptides E2	# PSM E2	# Peptides F2		# PSM F2	# Peptides G2	# PSM G2	# Peptides H2	# PSM H2	# Peptides I2	# PSM I2	# Peptides J2	# PSM J2
	AT5G54430.1	Adenine nucleotide alpha hydrolases-like superfamily protein	1	54	2	19	2		18							1		5	1	1	1	1	1	3	1	7
VHDDDEDVSSEDENETHNSNAVYYK	25	AT1G37130.1	S9(Phospho); S10(Phospho)	3071.11	S(9): 100.0; S(10): 100.0; T(16): 0.0; S(19): 0.0; Y(23): 0.0; Y(24): 0.0	0	4.483e-06		High					High				High	High	0
	Accession	Description	Σ# Unique Peptides	Σ# PSMs	# Peptides A2	# PSM A2	# Peptides B2		# PSM B2	# Peptides C2	# PSM C2	# Peptides D2	# PSM D2	# Peptides E2	# PSM E2	# Peptides F2		# PSM F2	# Peptides G2	# PSM G2	# Peptides H2	# PSM H2	# Peptides I2	# PSM I2	# Peptides J2	# PSM J2
	AT1G37130.1	nitrate reductase 2	30	2867	14	263	15		297	12	105	11	137	26	378	20		319	21	529	15	179	20	320	19	340
HRKSQVQESVSNDTMVKPDSSTTPTPGR	6	AT5G58140.4	S4(Phospho)	3149.47	S(4): 100.0; S(9): 0.0; S(11): 0.0; T(14): 0.0; S(20): 0.0; S(21): 0.0; T(22): 0.0; T(23): 0.0; T(25): 0.0	0	9.071e-07		High	High						High			High	2
	Accession	Description	Σ# Unique Peptides	Σ# PSMs	# Peptides A2	# PSM A2	# Peptides B2		# PSM B2	# Peptides C2	# PSM C2	# Peptides D2	# PSM D2	# Peptides E2	# PSM E2	# Peptides F2		# PSM F2	# Peptides G2	# PSM G2	# Peptides H2	# PSM H2	# Peptides I2	# PSM I2	# Peptides J2	# PSM J2
	AT5G58140.4	phototropin 2	2	10	2	5	1		2												1	1			1	2
NEYSPESDGGLGAPLGGNFPVR	4	AT5G52310.1	S7(Phospho)	2313.02	Y(3): 0.0; S(4): 0.0; S(7): 100.0	0	0.002365		High		High	High								0
	Accession	Description	Σ# Unique Peptides	Σ# PSMs	# Peptides A2	# PSM A2	# Peptides B2		# PSM B2	# Peptides C2	# PSM C2	# Peptides D2	# PSM D2	# Peptides E2	# PSM E2	# Peptides F2		# PSM F2	# Peptides G2	# PSM G2	# Peptides H2	# PSM H2	# Peptides I2	# PSM I2	# Peptides J2	# PSM J2
	AT5G52310.1	low-temperature-responsive protein 78 (LTI78) / desiccation-responsive protein 29A (RD29A)	33	1799	22	271	17		282	9	72	11	49	10	144	25		237	21	299	12	101	9	119	16	225
RSPEPHDSSEADSAEKPTHIR	12	AT5G04430.1	S8(Phospho)	2426.07	S(2): 0.0; S(8): 94.9; S(9): 5.0; S(13): 0.1; T(18): 0.0	0	0.0001437			Medium				High				High		1
	Accession	Description	Σ# Unique Peptides	Σ# PSMs	# Peptides A2	# PSM A2	# Peptides B2		# PSM B2	# Peptides C2	# PSM C2	# Peptides D2	# PSM D2	# Peptides E2	# PSM E2	# Peptides F2		# PSM F2	# Peptides G2	# PSM G2	# Peptides H2	# PSM H2	# Peptides I2	# PSM I2	# Peptides J2	# PSM J2
	AT5G04430.1	binding to TOMV RNA 1L (long form)	3	39	1	1	2		7					1	5	2		12	2	6	1	3	1	2	2	3
LSTPSFGDLNHLISATMSGVTCCLR	2	AT2G29550.1	T21(Phospho); C22(Carbamidomethyl); C23(Carbamidomethyl)	2817.29	S(2): 0.0; T(3): 0.0; S(5): 0.0; S(14): 0.0; T(16): 0.0; S(18): 0.5; T(21): 99.5	0	0.001581			High										0
	Accession	Description	Σ# Unique Peptides	Σ# PSMs	# Peptides A2	# PSM A2	# Peptides B2		# PSM B2	# Peptides C2	# PSM C2	# Peptides D2	# PSM D2	# Peptides E2	# PSM E2	# Peptides F2		# PSM F2	# Peptides G2	# PSM G2	# Peptides H2	# PSM H2	# Peptides I2	# PSM I2	# Peptides J2	# PSM J2
	AT2G29550.1	tubulin beta-7 chain	2	1280	7	188	8		232	2	2	1	2	9	154	7		129	8	167	8	108	8	112	10	186
QSMTSLNYPFYAVSAPASPTHHR	9	AT1G19350.4	S18(Phospho)	2642.18	S(2): 0.0; T(4): 0.0; S(5): 0.0; Y(8): 0.0; Y(11): 0.0; S(14): 0.0; S(18): 99.9; T(20): 0.1	0	0.0007098			High									High	0
	Accession	Description	Σ# Unique Peptides	Σ# PSMs	# Peptides A2	# PSM A2	# Peptides B2		# PSM B2	# Peptides C2	# PSM C2	# Peptides D2	# PSM D2	# Peptides E2	# PSM E2	# Peptides F2		# PSM F2	# Peptides G2	# PSM G2	# Peptides H2	# PSM H2	# Peptides I2	# PSM I2	# Peptides J2	# PSM J2
	AT1G19350.4	Brassinosteroid signalling positive regulator (BZR1) family protein	1	9			1		7																1	2
STVGELACSYAVMILEDEGIAITSDKIATLVK	85	AT4G00810.1	C8(Carbamidomethyl); Y10(Phospho)	3477.71	S(1): 7.4; T(2): 7.4; S(9): 42.6; Y(10): 42.6; T(23): 0.0; S(24): 0.0; T(29): 0.0	0	8.401e-06			High			High	High	High	High		Medium	High	1
	Accession	Description	Σ# Unique Peptides	Σ# PSMs	# Peptides A2	# PSM A2	# Peptides B2		# PSM B2	# Peptides C2	# PSM C2	# Peptides D2	# PSM D2	# Peptides E2	# PSM E2	# Peptides F2		# PSM F2	# Peptides G2	# PSM G2	# Peptides H2	# PSM H2	# Peptides I2	# PSM I2	# Peptides J2	# PSM J2
	AT4G00810.1	60S acidic ribosomal protein family	2	131	1	9	3		24	1	12	1	9	1	42	2		27	1	1	1	2	1	1	1	4
TALGPHQDLQSRPSPAALGASAALGGPIAGLGPCLPSRNVHK	1	AT1G62390.1	T1(Phospho); S21(Phospho); C34(Carbamidomethyl); S37(Phospho)	4380.09	T(1): 68.5; S(11): 57.5; S(14): 57.5; S(21): 63.7; S(37): 52.7	0	0.004428			High										1
	Accession	Description	Σ# Unique Peptides	Σ# PSMs	# Peptides A2	# PSM A2	# Peptides B2		# PSM B2	# Peptides C2	# PSM C2	# Peptides D2	# PSM D2	# Peptides E2	# PSM E2	# Peptides F2		# PSM F2	# Peptides G2	# PSM G2	# Peptides H2	# PSM H2	# Peptides I2	# PSM I2	# Peptides J2	# PSM J2
	AT1G62390.1	Octicosapeptide/Phox/Bem1p (PB1) domain-containing protein / tetratricopeptide repeat (TPR)-containing protein	5	20	1	1	2		2					1	1				1	1			1	4	2	11
VGYNPDKIPFVPISGFEGDNMIER	5	AT5G60390.2	S14(Phospho)	2774.3	Y(3): 0.4; S(14): 99.6	0	0.001132			High			High		Medium					1
	Accession	Description	Σ# Unique Peptides	Σ# PSMs	# Peptides A2	# PSM A2	# Peptides B2		# PSM B2	# Peptides C2	# PSM C2	# Peptides D2	# PSM D2	# Peptides E2	# PSM E2	# Peptides F2		# PSM F2	# Peptides G2	# PSM G2	# Peptides H2	# PSM H2	# Peptides I2	# PSM I2	# Peptides J2	# PSM J2
	AT5G60390.2	GTP binding Elongation factor Tu family protein	9	365	5	32	6		40	2	5	2	6	7	63	5		55	6	54	6	51	5	30	5	29
AASGSLAPPNADRSRSGSPEEEHASINPAER	58	AT4G11740.1	S16(Phospho); S18(Phospho)	3320.43	S(3): 0.0; S(5): 0.1; S(14): 10.9; S(16): 94.5; S(18): 94.4; S(25): 0.2	0	0.0006373			High				High	High			High	High	2
	Accession	Description	Σ# Unique Peptides	Σ# PSMs	# Peptides A2	# PSM A2	# Peptides B2		# PSM B2	# Peptides C2	# PSM C2	# Peptides D2	# PSM D2	# Peptides E2	# PSM E2	# Peptides F2		# PSM F2	# Peptides G2	# PSM G2	# Peptides H2	# PSM H2	# Peptides I2	# PSM I2	# Peptides J2	# PSM J2
	AT4G11740.1	Ubiquitin-like superfamily protein	10	970	9	138	9		175	2	27	2	27	6	81	10		129	10	116	5	44	7	79	8	154
IPNGSSSSEGEISPRSPPVPSLFGK	19	AT3G45190.1	S16(Phospho)	2606.25	S(5): 0.0; S(6): 0.0; S(7): 0.0; S(8): 0.0; S(13): 0.6; S(16): 99.4; S(21): 0.0	0	7.429e-05			Medium	High	High		High	High					1
	Accession	Description	Σ# Unique Peptides	Σ# PSMs	# Peptides A2	# PSM A2	# Peptides B2		# PSM B2	# Peptides C2	# PSM C2	# Peptides D2	# PSM D2	# Peptides E2	# PSM E2	# Peptides F2		# PSM F2	# Peptides G2	# PSM G2	# Peptides H2	# PSM H2	# Peptides I2	# PSM I2	# Peptides J2	# PSM J2
	AT3G45190.1	SIT4 phosphatase-associated family protein	9	185	3	10	2		6	3	26	3	39	3	13	5		16	4	23	1	11	5	18	4	23
ISTPELPPPVFIKPESPEPVSTPK	31	AT4G05150.1	T3(Phospho); S16(Phospho)	2746.34	S(2): 15.2; T(3): 84.8; S(16): 99.8; S(21): 0.0; T(22): 0.1	0	0.0001354			High		High		High						0
	Accession	Description	Σ# Unique Peptides	Σ# PSMs	# Peptides A2	# PSM A2	# Peptides B2		# PSM B2	# Peptides C2	# PSM C2	# Peptides D2	# PSM D2	# Peptides E2	# PSM E2	# Peptides F2		# PSM F2	# Peptides G2	# PSM G2	# Peptides H2	# PSM H2	# Peptides I2	# PSM I2	# Peptides J2	# PSM J2
	AT4G05150.1	Octicosapeptide/Phox/Bem1p family protein	8	391	7	44	8		59	3	17	3	51	2	24	4		53	6	42	4	19	3	27	5	55
ADQLTDEQISEFKEAFSLFDKDGDGCITTK	9	AT1G66410.1	T5(Phospho); C26(Carbamidomethyl)	3488.55	T(5): 100.0; S(10): 0.0; S(17): 0.0; T(28): 0.0; T(29): 0.0	0	0.0009045			Medium				High	High					2
	Accession	Description	Σ# Unique Peptides	Σ# PSMs	# Peptides A2	# PSM A2	# Peptides B2		# PSM B2	# Peptides C2	# PSM C2	# Peptides D2	# PSM D2	# Peptides E2	# PSM E2	# Peptides F2		# PSM F2	# Peptides G2	# PSM G2	# Peptides H2	# PSM H2	# Peptides I2	# PSM I2	# Peptides J2	# PSM J2
	AT1G66410.1	calmodulin 4	1	104	1	26	2		34	1	3	1	5			2		13	2	19	1	4
DPNHPSLGGPMNAIGSEGMIGQSNASALAAK	1	AT2G32700.6	S6(Phospho)	3072.39	S(6): 99.0; S(16): 0.4; S(23): 0.2; S(26): 0.4	0	0.003652			High										0
	Accession	Description	Σ# Unique Peptides	Σ# PSMs	# Peptides A2	# PSM A2	# Peptides B2		# PSM B2	# Peptides C2	# PSM C2	# Peptides D2	# PSM D2	# Peptides E2	# PSM E2	# Peptides F2		# PSM F2	# Peptides G2	# PSM G2	# Peptides H2	# PSM H2	# Peptides I2	# PSM I2	# Peptides J2	# PSM J2
	AT2G32700.6	LEUNIG_homolog	1	1			1		1
IGELITTGYSSDSSSPNNSVHGSSAVFSLLAPIGEATPVR	4	AT1G37130.1	S15(Phospho)	4097.98	T(6): 0.0; T(7): 0.0; Y(9): 0.2; S(10): 0.8; S(11): 0.2; S(13): 13.5; S(14): 13.5; S(15): 57.2; S(19): 13.5; S(23): 0.8; S(24): 0.2; S(28): 0.0; T(37): 0.0	0	0.0006084			High	High									0
	Accession	Description	Σ# Unique Peptides	Σ# PSMs	# Peptides A2	# PSM A2	# Peptides B2		# PSM B2	# Peptides C2	# PSM C2	# Peptides D2	# PSM D2	# Peptides E2	# PSM E2	# Peptides F2		# PSM F2	# Peptides G2	# PSM G2	# Peptides H2	# PSM H2	# Peptides I2	# PSM I2	# Peptides J2	# PSM J2
	AT1G37130.1	nitrate reductase 2	30	2867	14	263	15		297	12	105	11	137	26	378	20		319	21	529	15	179	20	320	19	340
VHISEPEPEVKHESLLEK	3	AT1G76180.1	S4(Phospho)	2180.06	S(4): 100.0; S(14): 0.0	0	0.0005574			High										1
	Accession	Description	Σ# Unique Peptides	Σ# PSMs	# Peptides A2	# PSM A2	# Peptides B2		# PSM B2	# Peptides C2	# PSM C2	# Peptides D2	# PSM D2	# Peptides E2	# PSM E2	# Peptides F2		# PSM F2	# Peptides G2	# PSM G2	# Peptides H2	# PSM H2	# Peptides I2	# PSM I2	# Peptides J2	# PSM J2
	AT1G76180.1	Dehydrin family protein	2	6			1		3										1	3
SDAAANDVETSGEHNRPDTSSPDWSK	9	AT1G60200.1	S20(Phospho)	2853.17	S(1): 0.0; T(10): 0.1; S(11): 0.1; T(19): 10.5; S(20): 44.7; S(21): 44.7; S(25): 0.1	0	0.001175			High			High	High						0
	Accession	Description	Σ# Unique Peptides	Σ# PSMs	# Peptides A2	# PSM A2	# Peptides B2		# PSM B2	# Peptides C2	# PSM C2	# Peptides D2	# PSM D2	# Peptides E2	# PSM E2	# Peptides F2		# PSM F2	# Peptides G2	# PSM G2	# Peptides H2	# PSM H2	# Peptides I2	# PSM I2	# Peptides J2	# PSM J2
	AT1G60200.1	splicing factor PWI domain-containing protein / RNA recognition motif (RRM)-containing protein	6	181	2	35	3		33	1	3	1	8	3	18	3		39	2	29	2	15			1	1
YGGDAGDRSPTHYPQAEEGEDEDEVNNLFK	4	AT1G32130.2	S9(Phospho)	3419.4	Y(1): 0.0; S(9): 49.3; T(11): 49.3; Y(13): 1.3	0	3.757e-05			High		High		High						1
	Accession	Description	Σ# Unique Peptides	Σ# PSMs	# Peptides A2	# PSM A2	# Peptides B2		# PSM B2	# Peptides C2	# PSM C2	# Peptides D2	# PSM D2	# Peptides E2	# PSM E2	# Peptides F2		# PSM F2	# Peptides G2	# PSM G2	# Peptides H2	# PSM H2	# Peptides I2	# PSM I2	# Peptides J2	# PSM J2
	AT1G32130.2	Transcription elongation factor (TFIIS) family protein	1	4			1		1			1	2			1		1
LKQTPEEEQQLVIK	5	AT3G56860.3	T4(Phospho)	1762.9	T(4): 100.0	0	3.9e-05			High				High	High					1
	Accession	Description	Σ# Unique Peptides	Σ# PSMs	# Peptides A2	# PSM A2	# Peptides B2		# PSM B2	# Peptides C2	# PSM C2	# Peptides D2	# PSM D2	# Peptides E2	# PSM E2	# Peptides F2		# PSM F2	# Peptides G2	# PSM G2	# Peptides H2	# PSM H2	# Peptides I2	# PSM I2	# Peptides J2	# PSM J2
	AT3G56860.3	UBP1-associated protein 2A	2	8	1	1	2		3							1		1	1	3
IADVSDSDTSQKELQK	12	AT5G53440.1	S5(Phospho)	1843.82	S(5): 99.1; S(7): 0.9; T(9): 0.0; S(10): 0.0	0	9.307e-05			High				High	High				Medium	1
	Accession	Description	Σ# Unique Peptides	Σ# PSMs	# Peptides A2	# PSM A2	# Peptides B2		# PSM B2	# Peptides C2	# PSM C2	# Peptides D2	# PSM D2	# Peptides E2	# PSM E2	# Peptides F2		# PSM F2	# Peptides G2	# PSM G2	# Peptides H2	# PSM H2	# Peptides I2	# PSM I2	# Peptides J2	# PSM J2
	AT5G53440.1	unknown protein; FUNCTIONS IN: molecular_function unknown; INVOLVED IN: biological_process unknown; LOCATED IN: cytosol; EXPRESSED IN: 25 plant structures; EXPRESSED DURING: 15 growth stages; Has 1807 Blast hits to 1807 proteins in 277 species: Archae - 0; Bacteria - 0; Metazoa - 736; Fungi - 347; Plants - 385; Viruses - 0; Other Eukaryotes - 339 (source: NCBI BLink).	5	94	3	26	3		26					2	3	4		14	3	12	2	7	1	2	3	4
IKEVTIVQDSAGQIGESQTKPTSPGVLVTNKDDAER	2	AT2G45460.2	T22(Phospho)	3890.93	T(5): 0.0; S(10): 0.0; S(17): 0.0; T(19): 0.2; T(22): 49.6; S(23): 49.6; T(29): 0.5	0	0.003951			High										2
	Accession	Description	Σ# Unique Peptides	Σ# PSMs	# Peptides A2	# PSM A2	# Peptides B2		# PSM B2	# Peptides C2	# PSM C2	# Peptides D2	# PSM D2	# Peptides E2	# PSM E2	# Peptides F2		# PSM F2	# Peptides G2	# PSM G2	# Peptides H2	# PSM H2	# Peptides I2	# PSM I2	# Peptides J2	# PSM J2
	AT2G45460.2	SMAD/FHA domain-containing protein	1	2			1		2
VVILSSGEDSAIIAIHSGGK	5	AT5G60060.1	S5(Phospho); S10(Phospho)	2113	S(5): 55.1; S(6): 55.1; S(10): 89.3; S(17): 0.4	0	0.003725			High				High						0
	Accession	Description	Σ# Unique Peptides	Σ# PSMs	# Peptides A2	# PSM A2	# Peptides B2		# PSM B2	# Peptides C2	# PSM C2	# Peptides D2	# PSM D2	# Peptides E2	# PSM E2	# Peptides F2		# PSM F2	# Peptides G2	# PSM G2	# Peptides H2	# PSM H2	# Peptides I2	# PSM I2	# Peptides J2	# PSM J2
	AT5G60060.1	Protein of unknown function (DUF295)	1	3												1		3
GNSVPATAPTPIPLVSINHDDDDDESDDDFLQLAHR	43	AT1G21380.1	S26(Phospho)	3966.75	S(3): 0.0; T(7): 0.0; T(10): 0.0; S(16): 0.0; S(26): 100.0	0	0.0001712			High	High	High	High	High					High	0
	Accession	Description	Σ# Unique Peptides	Σ# PSMs	# Peptides A2	# PSM A2	# Peptides B2		# PSM B2	# Peptides C2	# PSM C2	# Peptides D2	# PSM D2	# Peptides E2	# PSM E2	# Peptides F2		# PSM F2	# Peptides G2	# PSM G2	# Peptides H2	# PSM H2	# Peptides I2	# PSM I2	# Peptides J2	# PSM J2
	AT1G21380.1	Target of Myb protein 1	8	426	6	78	7		72	4	17	3	15	4	35	6		48	6	63	3	24	3	20	4	54
SHDFDMKTETGMDTNSPSRSHEFDLK	103	AT5G52310.1	S16(Phospho)	3092.27	S(1): 0.0; T(8): 0.0; T(10): 0.0; T(14): 0.8; S(16): 95.3; S(18): 0.2; S(20): 3.8	0	0.0004736			Medium			High	High	High	High		High	High	2
	Accession	Description	Σ# Unique Peptides	Σ# PSMs	# Peptides A2	# PSM A2	# Peptides B2		# PSM B2	# Peptides C2	# PSM C2	# Peptides D2	# PSM D2	# Peptides E2	# PSM E2	# Peptides F2		# PSM F2	# Peptides G2	# PSM G2	# Peptides H2	# PSM H2	# Peptides I2	# PSM I2	# Peptides J2	# PSM J2
	AT5G52310.1	low-temperature-responsive protein 78 (LTI78) / desiccation-responsive protein 29A (RD29A)	33	1799	22	271	17		282	9	72	11	49	10	144	25		237	21	299	12	101	9	119	16	225
MSTVGELACSYAVMILEDEGIAITADKIATLVK	4	AT1G01100.3	C9(Carbamidomethyl); S10(Phospho)	3592.77	S(2): 47.3; T(3): 47.3; S(10): 2.7; Y(11): 2.7; T(24): 0.0; T(30): 0.0	0	1.292e-05			High										1
	Accession	Description	Σ# Unique Peptides	Σ# PSMs	# Peptides A2	# PSM A2	# Peptides B2		# PSM B2	# Peptides C2	# PSM C2	# Peptides D2	# PSM D2	# Peptides E2	# PSM E2	# Peptides F2		# PSM F2	# Peptides G2	# PSM G2	# Peptides H2	# PSM H2	# Peptides I2	# PSM I2	# Peptides J2	# PSM J2
	AT1G01100.3	60S acidic ribosomal protein family	6	864	6	128	7		218	5	59	3	38	2	95	4		89	3	54	1	45	2	61	3	77
KEESEEEEGDFGFDLFG	22	AT5G57290.3;AT4G25890.1	S4(Phospho)	2043.77	S(4): 100.0	0	0.01146				High	High								1
	Accession	Description	Σ# Unique Peptides	Σ# PSMs	# Peptides A2	# PSM A2	# Peptides B2		# PSM B2	# Peptides C2	# PSM C2	# Peptides D2	# PSM D2	# Peptides E2	# PSM E2	# Peptides F2		# PSM F2	# Peptides G2	# PSM G2	# Peptides H2	# PSM H2	# Peptides I2	# PSM I2	# Peptides J2	# PSM J2
	AT5G57290.3	60S acidic ribosomal protein family	1	344	2	58	2		55	2	68	3	53	2	24	2		37	2	27	1	6	1	6	2	10
	AT4G25890.1	60S acidic ribosomal protein family	1	332	2	57	2		51	2	68	2	52	2	23	2		37	2	20	1	6	1	7	2	11
SFSVDSDFFDDLGVTEEK	40	AT1G43700.1	S3(Phospho)	2116.86	S(1): 8.9; S(3): 91.0; S(6): 0.1; T(15): 0.0	0	1.238e-06				High	High		High						0
	Accession	Description	Σ# Unique Peptides	Σ# PSMs	# Peptides A2	# PSM A2	# Peptides B2		# PSM B2	# Peptides C2	# PSM C2	# Peptides D2	# PSM D2	# Peptides E2	# PSM E2	# Peptides F2		# PSM F2	# Peptides G2	# PSM G2	# Peptides H2	# PSM H2	# Peptides I2	# PSM I2	# Peptides J2	# PSM J2
	AT1G43700.1	VIRE2-interacting protein 1	2	45						1	22	1	16			1		2					1	5
KEESDEEDYEGGFGLFDEE	15	AT3G11250.1	S4(Phospho)	2303.83	S(4): 100.0; Y(9): 0.0	0	5.265e-06				High	High								1
	Accession	Description	Σ# Unique Peptides	Σ# PSMs	# Peptides A2	# PSM A2	# Peptides B2		# PSM B2	# Peptides C2	# PSM C2	# Peptides D2	# PSM D2	# Peptides E2	# PSM E2	# Peptides F2		# PSM F2	# Peptides G2	# PSM G2	# Peptides H2	# PSM H2	# Peptides I2	# PSM I2	# Peptides J2	# PSM J2
	AT3G11250.1	Ribosomal protein L10 family protein	2	340	1	27	2		40	3	38	3	28	2	30	2		18	2	40	2	25	2	27	5	67
RTSVFDDPTQEIQELTVVIK	15	AT3G24350.1	T2(Phospho); T16(Phospho)	2478.16	T(2): 49.2; S(3): 49.2; T(9): 1.6; T(16): 100.0	0	0.03302				High	Medium								1
	Accession	Description	Σ# Unique Peptides	Σ# PSMs	# Peptides A2	# PSM A2	# Peptides B2		# PSM B2	# Peptides C2	# PSM C2	# Peptides D2	# PSM D2	# Peptides E2	# PSM E2	# Peptides F2		# PSM F2	# Peptides G2	# PSM G2	# Peptides H2	# PSM H2	# Peptides I2	# PSM I2	# Peptides J2	# PSM J2
	AT3G24350.1	syntaxin of plants 32	1	14						1	14
VISKDSEIEETEEFDTESPLPK	71	AT5G55210.1	S18(Phospho)	2602.17	S(3): 0.0; S(6): 0.0; T(11): 0.0; T(16): 0.0; S(18): 100.0	0	0.0001392				High	High	High	High	High	High		High	High	1
	Accession	Description	Σ# Unique Peptides	Σ# PSMs	# Peptides A2	# PSM A2	# Peptides B2		# PSM B2	# Peptides C2	# PSM C2	# Peptides D2	# PSM D2	# Peptides E2	# PSM E2	# Peptides F2		# PSM F2	# Peptides G2	# PSM G2	# Peptides H2	# PSM H2	# Peptides I2	# PSM I2	# Peptides J2	# PSM J2
	AT5G55210.1	unknown protein; FUNCTIONS IN: molecular_function unknown; INVOLVED IN: biological_process unknown; LOCATED IN: chloroplast; EXPRESSED IN: 23 plant structures; EXPRESSED DURING: 13 growth stages; BEST Arabidopsis thaliana protein match is: unknown protein (TAIR:AT4G22320.1); Has 1807 Blast hits to 1807 proteins in 277 species: Archae - 0; Bacteria - 0; Metazoa - 736; Fungi - 347; Plants - 385; Vi…	3	107						2	10	2	11	2	9	1		12	1	9	1	3	2	21	2	32
VEEKKEESDEEDYEGGFGLFDEE	25	AT3G11250.1	S8(Phospho)	2789.08	S(8): 100.0; Y(13): 0.0	0	0.000523				High	High							High	2
	Accession	Description	Σ# Unique Peptides	Σ# PSMs	# Peptides A2	# PSM A2	# Peptides B2		# PSM B2	# Peptides C2	# PSM C2	# Peptides D2	# PSM D2	# Peptides E2	# PSM E2	# Peptides F2		# PSM F2	# Peptides G2	# PSM G2	# Peptides H2	# PSM H2	# Peptides I2	# PSM I2	# Peptides J2	# PSM J2
	AT3G11250.1	Ribosomal protein L10 family protein	2	340	1	27	2		40	3	38	3	28	2	30	2		18	2	40	2	25	2	27	5	67
AAIENGSEEGLGDSAEVEEAPIEFPR	9	AT4G08920.1	S7(Phospho)	2796.21	S(7): 100.0; S(14): 0.0	0	1.033e-06				High	High								0
	Accession	Description	Σ# Unique Peptides	Σ# PSMs	# Peptides A2	# PSM A2	# Peptides B2		# PSM B2	# Peptides C2	# PSM C2	# Peptides D2	# PSM D2	# Peptides E2	# PSM E2	# Peptides F2		# PSM F2	# Peptides G2	# PSM G2	# Peptides H2	# PSM H2	# Peptides I2	# PSM I2	# Peptides J2	# PSM J2
	AT4G08920.1	cryptochrome 1	6	34						2	6	1	4	2	4	3		11			1	4	1	2	2	3
KGDGDDEESEDESAENVVNVEDFLVQK	29	AT2G20790.3	S9(Phospho)	3076.28	S(9): 98.5; S(13): 1.5	0	1.592e-08				High	High		High				High		1
	Accession	Description	Σ# Unique Peptides	Σ# PSMs	# Peptides A2	# PSM A2	# Peptides B2		# PSM B2	# Peptides C2	# PSM C2	# Peptides D2	# PSM D2	# Peptides E2	# PSM E2	# Peptides F2		# PSM F2	# Peptides G2	# PSM G2	# Peptides H2	# PSM H2	# Peptides I2	# PSM I2	# Peptides J2	# PSM J2
	AT2G20790.3	clathrin adaptor complexes medium subunit family protein	8	264	3	14	4		19	3	30	3	35	3	30	6		41	3	40	3	9	5	21	6	25
LSELSDDEDFDEQKDIEYGEAYYKK	2	AT3G48500.1	S5(Phospho)	3109.31	S(2): 0.0; S(5): 100.0; Y(18): 0.0; Y(22): 0.0; Y(23): 0.0	0	0.01984				High			High						2
	Accession	Description	Σ# Unique Peptides	Σ# PSMs	# Peptides A2	# PSM A2	# Peptides B2		# PSM B2	# Peptides C2	# PSM C2	# Peptides D2	# PSM D2	# Peptides E2	# PSM E2	# Peptides F2		# PSM F2	# Peptides G2	# PSM G2	# Peptides H2	# PSM H2	# Peptides I2	# PSM I2	# Peptides J2	# PSM J2
	AT3G48500.1	Nucleic acid-binding, OB-fold-like protein	3	41	1	1				2	10	1	3	2	3	3		10	2	5	1	1	2	3	1	5
NVEGSNEDEEEEIEEDGEEISEVDHAK	9	AT4G18905.1	S5(Phospho)	3140.23	S(5): 100.0; S(21): 0.0	0	3.635e-05				High	High			High					0
	Accession	Description	Σ# Unique Peptides	Σ# PSMs	# Peptides A2	# PSM A2	# Peptides B2		# PSM B2	# Peptides C2	# PSM C2	# Peptides D2	# PSM D2	# Peptides E2	# PSM E2	# Peptides F2		# PSM F2	# Peptides G2	# PSM G2	# Peptides H2	# PSM H2	# Peptides I2	# PSM I2	# Peptides J2	# PSM J2
	AT4G18905.1	Transducin/WD40 repeat-like superfamily protein	1	9						1	5	1	3						1	1
FVEENYPLPEQPEPLSEDDSVKELQR	2	AT1G79350.1	S16(Phospho)	3167.43	Y(6): 0.0; S(16): 100.0; S(20): 0.0	0	0.003825				High	High								1
	Accession	Description	Σ# Unique Peptides	Σ# PSMs	# Peptides A2	# PSM A2	# Peptides B2		# PSM B2	# Peptides C2	# PSM C2	# Peptides D2	# PSM D2	# Peptides E2	# PSM E2	# Peptides F2		# PSM F2	# Peptides G2	# PSM G2	# Peptides H2	# PSM H2	# Peptides I2	# PSM I2	# Peptides J2	# PSM J2
	AT1G79350.1	RING/FYVE/PHD zinc finger superfamily protein	1	2						1	1	1	1
TRDSDEEDRDYDVAALANNLNQAFNYR	40	AT2G28360.1	S4(Phospho)	3255.4	T(1): 50.0; S(4): 50.0; Y(11): 0.0; Y(26): 0.0	0	8.393e-10				High	High		High						2
	Accession	Description	Σ# Unique Peptides	Σ# PSMs	# Peptides A2	# PSM A2	# Peptides B2		# PSM B2	# Peptides C2	# PSM C2	# Peptides D2	# PSM D2	# Peptides E2	# PSM E2	# Peptides F2		# PSM F2	# Peptides G2	# PSM G2	# Peptides H2	# PSM H2	# Peptides I2	# PSM I2	# Peptides J2	# PSM J2
	AT2G28360.1	SIT4 phosphatase-associated family protein	3	42						1	4	1	13			2		24							1	1
SRDSDDDDYHDRDYDVAALANNLSQAFR	22	AT1G30470.3	S4(Phospho)	3324.37	S(1): 0.8; S(4): 99.0; Y(9): 0.2; Y(14): 0.0; S(24): 0.0	0	2.702e-06				High	High		High				High	Medium	2
	Accession	Description	Σ# Unique Peptides	Σ# PSMs	# Peptides A2	# PSM A2	# Peptides B2		# PSM B2	# Peptides C2	# PSM C2	# Peptides D2	# PSM D2	# Peptides E2	# PSM E2	# Peptides F2		# PSM F2	# Peptides G2	# PSM G2	# Peptides H2	# PSM H2	# Peptides I2	# PSM I2	# Peptides J2	# PSM J2
	AT1G30470.3	SIT4 phosphatase-associated family protein	5	224	3	18	1		19	2	5	3	11	2	21	4		38	4	45	2	11	4	26	4	30
DLPVQNLSELIQSHQSPNQVEETSFEFNK	5	AT5G40450.1	S16(Phospho)	3437.58	S(8): 0.0; S(13): 15.3; S(16): 84.0; T(23): 0.6; S(24): 0.1	0	6.613e-05				High									0
	Accession	Description	Σ# Unique Peptides	Σ# PSMs	# Peptides A2	# PSM A2	# Peptides B2		# PSM B2	# Peptides C2	# PSM C2	# Peptides D2	# PSM D2	# Peptides E2	# PSM E2	# Peptides F2		# PSM F2	# Peptides G2	# PSM G2	# Peptides H2	# PSM H2	# Peptides I2	# PSM I2	# Peptides J2	# PSM J2
	AT5G40450.1	unknown protein; FUNCTIONS IN: molecular_function unknown; INVOLVED IN: biological_process unknown; LOCATED IN: chloroplast, plasma membrane; EXPRESSED IN: 24 plant structures; EXPRESSED DURING: 13 growth stages; Has 30201 Blast hits to 17322 proteins in 780 species: Archae - 12; Bacteria - 1396; Metazoa - 17338; Fungi - 3422; Plants - 5037; Viruses - 0; Other Eukaryotes - 2996 (source: NCBI BLin…	37	1895	23	321	22		341	22	156	15	139	14	138	22		242	22	279	13	94	10	62	14	123
AESVYIEKNEESVLLFPELILSPQERPPSR	4	AT2G20960.1	S22(Phospho)	3549.79	S(3): 0.0; Y(5): 0.0; S(12): 0.0; S(22): 100.0; S(29): 0.0	0	0.0001459				High		High		High					1
	Accession	Description	Σ# Unique Peptides	Σ# PSMs	# Peptides A2	# PSM A2	# Peptides B2		# PSM B2	# Peptides C2	# PSM C2	# Peptides D2	# PSM D2	# Peptides E2	# PSM E2	# Peptides F2		# PSM F2	# Peptides G2	# PSM G2	# Peptides H2	# PSM H2	# Peptides I2	# PSM I2	# Peptides J2	# PSM J2
	AT2G20960.1	Arabidopsis phospholipase-like protein (PEARLI 4) family	17	588	12	91	11		76	3	21	2	15	8	45	7		43	13	131	2	32	9	72	9	62
SSVAEVTVPSSPYKHEDPTEPDSREEESPALGAIR	41	AT3G43300.2	S10(Phospho)	3846.76	S(1): 0.4; S(2): 0.4; T(7): 3.7; S(10): 41.7; S(11): 41.7; Y(13): 12.0; T(19): 0.0; S(23): 0.0; S(28): 0.0	0	0.002063				High	Medium	High	High	High	High		High	Medium	2
	Accession	Description	Σ# Unique Peptides	Σ# PSMs	# Peptides A2	# PSM A2	# Peptides B2		# PSM B2	# Peptides C2	# PSM C2	# Peptides D2	# PSM D2	# Peptides E2	# PSM E2	# Peptides F2		# PSM F2	# Peptides G2	# PSM G2	# Peptides H2	# PSM H2	# Peptides I2	# PSM I2	# Peptides J2	# PSM J2
	AT3G43300.2	HOPM interactor 7	13	216	2	4	1		2	5	48	3	33	6	29	9		34	8	19	4	9	7	20	5	18
AEDDQEEPDFEVVDKGVEFDDDLETEKSDGTIGER	14	AT1G42550.1	S28(Phospho)	4037.68	T(25): 0.2; S(28): 82.2; T(31): 17.6	0	0.006363				High	High		High						2
	Accession	Description	Σ# Unique Peptides	Σ# PSMs	# Peptides A2	# PSM A2	# Peptides B2		# PSM B2	# Peptides C2	# PSM C2	# Peptides D2	# PSM D2	# Peptides E2	# PSM E2	# Peptides F2		# PSM F2	# Peptides G2	# PSM G2	# Peptides H2	# PSM H2	# Peptides I2	# PSM I2	# Peptides J2	# PSM J2
	AT1G42550.1	plastid movement impaired1	8	118	5	18	2		9	1	4	1	7	1	5	5		17	4	20	1	3	3	16	4	19
HGQSNEHEQDHDLVEEDDDDDELEPEVIDAPGVTGKPR	20	AT5G52310.1	S4(Phospho)	4345.83	S(4): 100.0; T(34): 0.0	0	5.997e-05				High	High		High					High	0
	Accession	Description	Σ# Unique Peptides	Σ# PSMs	# Peptides A2	# PSM A2	# Peptides B2		# PSM B2	# Peptides C2	# PSM C2	# Peptides D2	# PSM D2	# Peptides E2	# PSM E2	# Peptides F2		# PSM F2	# Peptides G2	# PSM G2	# Peptides H2	# PSM H2	# Peptides I2	# PSM I2	# Peptides J2	# PSM J2
	AT5G52310.1	low-temperature-responsive protein 78 (LTI78) / desiccation-responsive protein 29A (RD29A)	33	1799	22	271	17		282	9	72	11	49	10	144	25		237	21	299	12	101	9	119	16	225
YNMQENNGAGEEHGSNDRDEEDVYFDDESAEVVISSLR	7	AT3G45190.1	S15(Phospho)	4399.8	Y(1): 0.6; S(15): 10.3; Y(24): 88.9; S(29): 0.3; S(35): 0.0; S(36): 0.0	0	0.00375				High	High								1
	Accession	Description	Σ# Unique Peptides	Σ# PSMs	# Peptides A2	# PSM A2	# Peptides B2		# PSM B2	# Peptides C2	# PSM C2	# Peptides D2	# PSM D2	# Peptides E2	# PSM E2	# Peptides F2		# PSM F2	# Peptides G2	# PSM G2	# Peptides H2	# PSM H2	# Peptides I2	# PSM I2	# Peptides J2	# PSM J2
	AT3G45190.1	SIT4 phosphatase-associated family protein	9	185	3	10	2		6	3	26	3	39	3	13	5		16	4	23	1	11	5	18	4	23
SLNQTDQYLAETIMVEK	10	AT1G70500.1	T5(Phospho)	2062.94	S(1): 14.4; T(5): 85.6; Y(8): 0.0; T(12): 0.0	0	0.008706				High	High								0
	Accession	Description	Σ# Unique Peptides	Σ# PSMs	# Peptides A2	# PSM A2	# Peptides B2		# PSM B2	# Peptides C2	# PSM C2	# Peptides D2	# PSM D2	# Peptides E2	# PSM E2	# Peptides F2		# PSM F2	# Peptides G2	# PSM G2	# Peptides H2	# PSM H2	# Peptides I2	# PSM I2	# Peptides J2	# PSM J2
	AT1G70500.1	Pectin lyase-like superfamily protein	1	3						1	3
GYTSDEELEELDSPLTSIVDK	5	AT2G42320.1	T3(Phospho)	2420.06	Y(2): 33.3; T(3): 33.3; S(4): 33.3; S(13): 0.0; T(16): 0.0; S(17): 0.0	0	0.01361				High									0
	Accession	Description	Σ# Unique Peptides	Σ# PSMs	# Peptides A2	# PSM A2	# Peptides B2		# PSM B2	# Peptides C2	# PSM C2	# Peptides D2	# PSM D2	# Peptides E2	# PSM E2	# Peptides F2		# PSM F2	# Peptides G2	# PSM G2	# Peptides H2	# PSM H2	# Peptides I2	# PSM I2	# Peptides J2	# PSM J2
	AT2G42320.1	nucleolar protein gar2-related	3	44						2	13	1	30			1		1
KGYTSDEELEELDSPLTSIVDK	38	AT2G42320.1	S5(Phospho)	2548.15	Y(3): 33.3; T(4): 33.3; S(5): 33.3; S(14): 0.0; T(17): 0.0; S(18): 0.0	0	6.651e-06				High	High								1
	Accession	Description	Σ# Unique Peptides	Σ# PSMs	# Peptides A2	# PSM A2	# Peptides B2		# PSM B2	# Peptides C2	# PSM C2	# Peptides D2	# PSM D2	# Peptides E2	# PSM E2	# Peptides F2		# PSM F2	# Peptides G2	# PSM G2	# Peptides H2	# PSM H2	# Peptides I2	# PSM I2	# Peptides J2	# PSM J2
	AT2G42320.1	nucleolar protein gar2-related	3	44						2	13	1	30			1		1
RDDSFQKVNDHPISTVESNLSAK	9	AT2G35050.1	S4(Phospho)	2667.24	S(4): 100.0; S(14): 0.0; T(15): 0.0; S(18): 0.0; S(21): 0.0	0	0.004983				High	High			High					2
	Accession	Description	Σ# Unique Peptides	Σ# PSMs	# Peptides A2	# PSM A2	# Peptides B2		# PSM B2	# Peptides C2	# PSM C2	# Peptides D2	# PSM D2	# Peptides E2	# PSM E2	# Peptides F2		# PSM F2	# Peptides G2	# PSM G2	# Peptides H2	# PSM H2	# Peptides I2	# PSM I2	# Peptides J2	# PSM J2
	AT2G35050.1	Protein kinase superfamily protein with octicosapeptide/Phox/Bem1p domain	8	211	3	27	4		39	1	5	1	2	2	12	6		27	5	23	3	18	5	26	4	32
KSNSDDNLNALLQEEEDLVNAHR	13	AT3G16060.1	S2(Phospho)	2704.22	S(2): 50.0; S(4): 50.0	0	2.086e-05				High	High								1
	Accession	Description	Σ# Unique Peptides	Σ# PSMs	# Peptides A2	# PSM A2	# Peptides B2		# PSM B2	# Peptides C2	# PSM C2	# Peptides D2	# PSM D2	# Peptides E2	# PSM E2	# Peptides F2		# PSM F2	# Peptides G2	# PSM G2	# Peptides H2	# PSM H2	# Peptides I2	# PSM I2	# Peptides J2	# PSM J2
	AT3G16060.1	ATP binding microtubule motor family protein	2	43			1		1	2	15	2	16			1		9	1	1			1	1
SSSPLKHHHQVSVQPITTNPTFLAK	25	AT1G76890.2	S2(Phospho)	2834.43	S(1): 33.3; S(2): 33.3; S(3): 33.3; S(12): 0.2; T(17): 0.0; T(18): 0.0; T(21): 0.0	0	0.0008454				High	High		High	High					1
	Accession	Description	Σ# Unique Peptides	Σ# PSMs	# Peptides A2	# PSM A2	# Peptides B2		# PSM B2	# Peptides C2	# PSM C2	# Peptides D2	# PSM D2	# Peptides E2	# PSM E2	# Peptides F2		# PSM F2	# Peptides G2	# PSM G2	# Peptides H2	# PSM H2	# Peptides I2	# PSM I2	# Peptides J2	# PSM J2
	AT1G76890.2	Duplicated homeodomain-like superfamily protein	2	23								1	5	2	2	1		5	2	11
NLGLGSDDEDDVEDDEGGGINGGDVKPVTGEER	7	AT3G18390.1	S6(Phospho)	3439.43	S(6): 100.0; T(29): 0.0	0	6.058e-12				High	High		High						0
	Accession	Description	Σ# Unique Peptides	Σ# PSMs	# Peptides A2	# PSM A2	# Peptides B2		# PSM B2	# Peptides C2	# PSM C2	# Peptides D2	# PSM D2	# Peptides E2	# PSM E2	# Peptides F2		# PSM F2	# Peptides G2	# PSM G2	# Peptides H2	# PSM H2	# Peptides I2	# PSM I2	# Peptides J2	# PSM J2
	AT3G18390.1	CRS1 / YhbY (CRM) domain-containing protein	3	10			1		1	1	3	1	2			2		3							1	1
VEEEEEEDEIVESDVELEGDTVEPDNDPPQK	22	AT4G22670.1	S13(Phospho)	3622.46	S(13): 100.0; T(21): 0.0	0	0.001636				High	High		High						0
	Accession	Description	Σ# Unique Peptides	Σ# PSMs	# Peptides A2	# PSM A2	# Peptides B2		# PSM B2	# Peptides C2	# PSM C2	# Peptides D2	# PSM D2	# Peptides E2	# PSM E2	# Peptides F2		# PSM F2	# Peptides G2	# PSM G2	# Peptides H2	# PSM H2	# Peptides I2	# PSM I2	# Peptides J2	# PSM J2
	AT4G22670.1	HSP70-interacting protein 1	6	508	2	40	4		55	3	16	3	22	5	70	6		74	4	73	3	27	5	49	5	82
VFTYDNTASETDEVVETSTGK	25	AT3G02830.1	S9(Phospho)	2373	T(3): 0.0; Y(4): 0.0; T(7): 0.0; S(9): 98.8; T(11): 1.2; T(17): 0.0; S(18): 0.0; T(19): 0.0	0	4.673e-07				High	High	High	High	High				High	0
	Accession	Description	Σ# Unique Peptides	Σ# PSMs	# Peptides A2	# PSM A2	# Peptides B2		# PSM B2	# Peptides C2	# PSM C2	# Peptides D2	# PSM D2	# Peptides E2	# PSM E2	# Peptides F2		# PSM F2	# Peptides G2	# PSM G2	# Peptides H2	# PSM H2	# Peptides I2	# PSM I2	# Peptides J2	# PSM J2
	AT3G02830.1	zinc finger protein 1	7	96	2	21	3		24	1	2	1	6	3	4	3		16	4	15	3	5			3	3
SSGSGADEEEEEDVEAEVEEEEDDEDEYEKHVK	11	AT5G08590.1	S2(Phospho)	3851.43	S(1): 33.3; S(2): 33.3; S(4): 33.3; Y(28): 0.0	0	2.417e-06				High	High								1
	Accession	Description	Σ# Unique Peptides	Σ# PSMs	# Peptides A2	# PSM A2	# Peptides B2		# PSM B2	# Peptides C2	# PSM C2	# Peptides D2	# PSM D2	# Peptides E2	# PSM E2	# Peptides F2		# PSM F2	# Peptides G2	# PSM G2	# Peptides H2	# PSM H2	# Peptides I2	# PSM I2	# Peptides J2	# PSM J2
	AT5G08590.1	SNF1-related protein kinase 2.1	2	14			1		3	1	4	1	7
REDQEPGLQTPDLILSEVEDEKPKDVDLLPASER	4	AT5G14120.1	T10(Phospho); S16(Phospho)	4020.87	T(10): 100.0; S(16): 100.0; S(32): 0.0	0	0.001583				High	High								2
	Accession	Description	Σ# Unique Peptides	Σ# PSMs	# Peptides A2	# PSM A2	# Peptides B2		# PSM B2	# Peptides C2	# PSM C2	# Peptides D2	# PSM D2	# Peptides E2	# PSM E2	# Peptides F2		# PSM F2	# Peptides G2	# PSM G2	# Peptides H2	# PSM H2	# Peptides I2	# PSM I2	# Peptides J2	# PSM J2
	AT5G14120.1	Major facilitator superfamily protein	1	8						1	3	1	5
TTVQKTEDEDFAEGSEAGYSSSNPVDSAASPPGNIPQPSGR	5	AT4G11380.1	S15(Phospho)	4259.84	T(1): 0.0; T(2): 0.0; T(6): 0.0; S(15): 61.2; Y(19): 4.0; S(20): 15.4; S(21): 15.4; S(22): 4.0; S(27): 0.0; S(30): 0.0; S(39): 0.0	0	0.0001357				High	High								1
	Accession	Description	Σ# Unique Peptides	Σ# PSMs	# Peptides A2	# PSM A2	# Peptides B2		# PSM B2	# Peptides C2	# PSM C2	# Peptides D2	# PSM D2	# Peptides E2	# PSM E2	# Peptides F2		# PSM F2	# Peptides G2	# PSM G2	# Peptides H2	# PSM H2	# Peptides I2	# PSM I2	# Peptides J2	# PSM J2
	AT4G11380.1	Adaptin family protein	2	112	1	10	2		11	3	13	4	10	6	25	5		19	3	10	3	6	3	4	3	4
FAVASVAAVSADAGGGAPAAAKVEEKEESDEEDYGGDFGLFDEE	29	AT3G09200.1	S29(Phospho)	4486.91	S(5): 0.0; S(10): 0.0; S(29): 91.9; Y(34): 8.1	0	0.002577				High	High	Medium	High					Medium	2
	Accession	Description	Σ# Unique Peptides	Σ# PSMs	# Peptides A2	# PSM A2	# Peptides B2		# PSM B2	# Peptides C2	# PSM C2	# Peptides D2	# PSM D2	# Peptides E2	# PSM E2	# Peptides F2		# PSM F2	# Peptides G2	# PSM G2	# Peptides H2	# PSM H2	# Peptides I2	# PSM I2	# Peptides J2	# PSM J2
	AT3G09200.1	Ribosomal protein L10 family protein	3	446	2	36	3		45	3	63	3	50	5	35	4		51	3	42	2	25	2	27	6	72
ASSGPDLSEIPNPADFPVIR	3	AT5G59210.2	S2(Phospho)	2162.01	S(2): 50.0; S(3): 50.0; S(8): 0.0	0	0.002608				High	Medium								0
	Accession	Description	Σ# Unique Peptides	Σ# PSMs	# Peptides A2	# PSM A2	# Peptides B2		# PSM B2	# Peptides C2	# PSM C2	# Peptides D2	# PSM D2	# Peptides E2	# PSM E2	# Peptides F2		# PSM F2	# Peptides G2	# PSM G2	# Peptides H2	# PSM H2	# Peptides I2	# PSM I2	# Peptides J2	# PSM J2
	AT5G59210.2	myosin heavy chain-related	1	2						1	2
FFRQESTDSLAVGSPPKSEGR	64	AT1G59710.1	S14(Phospho)	2375.1	S(6): 0.0; T(7): 0.0; S(9): 0.0; S(14): 100.0; S(18): 0.0	0	0.0003059				High	High	High	High	High	High		High	High	2
	Accession	Description	Σ# Unique Peptides	Σ# PSMs	# Peptides A2	# PSM A2	# Peptides B2		# PSM B2	# Peptides C2	# PSM C2	# Peptides D2	# PSM D2	# Peptides E2	# PSM E2	# Peptides F2		# PSM F2	# Peptides G2	# PSM G2	# Peptides H2	# PSM H2	# Peptides I2	# PSM I2	# Peptides J2	# PSM J2
	AT1G59710.1	Protein of unknown function (DUF569)	3	248	2	31	2		37	2	16	2	13	2	24	3		19	3	45	3	15	2	25	3	23
SHSVSGDLHGVQPDPIAADILRK	4	AT2G38280.1	S3(Phospho)	2492.23	S(1): 11.4; S(3): 77.1; S(5): 11.4	0	0.0003791				High									1
	Accession	Description	Σ# Unique Peptides	Σ# PSMs	# Peptides A2	# PSM A2	# Peptides B2		# PSM B2	# Peptides C2	# PSM C2	# Peptides D2	# PSM D2	# Peptides E2	# PSM E2	# Peptides F2		# PSM F2	# Peptides G2	# PSM G2	# Peptides H2	# PSM H2	# Peptides I2	# PSM I2	# Peptides J2	# PSM J2
	AT2G38280.1	AMP deaminase, putative / myoadenylate deaminase, putative	10	133	5	27	4		27	3	19	2	9	1	1	2		17	1	14	3	6	4	11	2	2
TPGVPGDETTEKLPDESGVEPTENSPKASGIEPTESSPK	30	AT1G30470.3	S25(Phospho)	4073.84	T(1): 0.0; T(9): 0.0; T(10): 0.0; S(17): 0.0; T(22): 0.4; S(25): 99.4; S(29): 0.1; T(34): 0.1; S(36): 0.0; S(37): 0.0	0	0.0004398				High	High	High	High	High			High	High	2
	Accession	Description	Σ# Unique Peptides	Σ# PSMs	# Peptides A2	# PSM A2	# Peptides B2		# PSM B2	# Peptides C2	# PSM C2	# Peptides D2	# PSM D2	# Peptides E2	# PSM E2	# Peptides F2		# PSM F2	# Peptides G2	# PSM G2	# Peptides H2	# PSM H2	# Peptides I2	# PSM I2	# Peptides J2	# PSM J2
	AT1G30470.3	SIT4 phosphatase-associated family protein	5	224	3	18	1		19	2	5	3	11	2	21	4		38	4	45	2	11	4	26	4	30
AHQNQTTNQTVFLKPAKVHDDDEDVSSEDENETHNSNAVYYK	52	AT1G37130.1	S26(Phospho)	4898.13	T(6): 0.0; T(7): 0.0; T(10): 0.0; S(26): 78.3; S(27): 21.6; T(33): 0.1; S(36): 0.0; Y(40): 0.0; Y(41): 0.0	0	0.005364				High	Medium	High	High	High	High		High	High	1
	Accession	Description	Σ# Unique Peptides	Σ# PSMs	# Peptides A2	# PSM A2	# Peptides B2		# PSM B2	# Peptides C2	# PSM C2	# Peptides D2	# PSM D2	# Peptides E2	# PSM E2	# Peptides F2		# PSM F2	# Peptides G2	# PSM G2	# Peptides H2	# PSM H2	# Peptides I2	# PSM I2	# Peptides J2	# PSM J2
	AT1G37130.1	nitrate reductase 2	30	2867	14	263	15		297	12	105	11	137	26	378	20		319	21	529	15	179	20	320	19	340
GHLSVSDLLDYITPDSGIK	1	AT4G28080.1	S4(Phospho)	2110	S(4): 55.3; S(6): 24.1; Y(11): 11.9; T(13): 4.3; S(16): 4.3	0	0.03152				High									0
	Accession	Description	Σ# Unique Peptides	Σ# PSMs	# Peptides A2	# PSM A2	# Peptides B2		# PSM B2	# Peptides C2	# PSM C2	# Peptides D2	# PSM D2	# Peptides E2	# PSM E2	# Peptides F2		# PSM F2	# Peptides G2	# PSM G2	# Peptides H2	# PSM H2	# Peptides I2	# PSM I2	# Peptides J2	# PSM J2
	AT4G28080.1	Tetratricopeptide repeat (TPR)-like superfamily protein	30	1288	15	222	12		222	5	14	3	21	13	125	17		164	21	201	11	64	12	89	16	166
AEEQAATAMETSAVEKQPETTTEAEAPSLTTKR	2	AT3G11930.1	S12(Phospho)	3586.64	T(7): 85.2; T(11): 7.4; S(12): 7.4; T(20): 0.0; T(21): 0.0; T(22): 0.0; S(28): 0.0; T(30): 0.0; T(31): 0.0	0	0.004384				High		High							2
	Accession	Description	Σ# Unique Peptides	Σ# PSMs	# Peptides A2	# PSM A2	# Peptides B2		# PSM B2	# Peptides C2	# PSM C2	# Peptides D2	# PSM D2	# Peptides E2	# PSM E2	# Peptides F2		# PSM F2	# Peptides G2	# PSM G2	# Peptides H2	# PSM H2	# Peptides I2	# PSM I2	# Peptides J2	# PSM J2
	AT3G11930.1	Adenine nucleotide alpha hydrolases-like superfamily protein	7	68	2	7	2		16	3	4	1	2	4	9	1		4	4	13	3	6	1	3	2	4
DSEIEETEEFDTESPLPK	4	AT5G55210.1	S14(Phospho)	2174.89	S(2): 0.0; T(7): 0.0; T(12): 7.1; S(14): 92.9	0	1.001e-07				High	High								0
	Accession	Description	Σ# Unique Peptides	Σ# PSMs	# Peptides A2	# PSM A2	# Peptides B2		# PSM B2	# Peptides C2	# PSM C2	# Peptides D2	# PSM D2	# Peptides E2	# PSM E2	# Peptides F2		# PSM F2	# Peptides G2	# PSM G2	# Peptides H2	# PSM H2	# Peptides I2	# PSM I2	# Peptides J2	# PSM J2
	AT5G55210.1	unknown protein; FUNCTIONS IN: molecular_function unknown; INVOLVED IN: biological_process unknown; LOCATED IN: chloroplast; EXPRESSED IN: 23 plant structures; EXPRESSED DURING: 13 growth stages; BEST Arabidopsis thaliana protein match is: unknown protein (TAIR:AT4G22320.1); Has 1807 Blast hits to 1807 proteins in 277 species: Archae - 0; Bacteria - 0; Metazoa - 736; Fungi - 347; Plants - 385; Vi…	3	107						2	10	2	11	2	9	1		12	1	9	1	3	2	21	2	32
SEVSPERETELDSVEEEVDSK	9	AT1G65010.1	S4(Phospho)	2473.05	S(1): 0.1; S(4): 99.8; T(9): 0.0; S(13): 0.0; S(20): 0.0	0	0.001589				High									1
	Accession	Description	Σ# Unique Peptides	Σ# PSMs	# Peptides A2	# PSM A2	# Peptides B2		# PSM B2	# Peptides C2	# PSM C2	# Peptides D2	# PSM D2	# Peptides E2	# PSM E2	# Peptides F2		# PSM F2	# Peptides G2	# PSM G2	# Peptides H2	# PSM H2	# Peptides I2	# PSM I2	# Peptides J2	# PSM J2
	AT1G65010.1	Plant protein of unknown function (DUF827)	9	85	4	17	5		26	1	15	1	3	1	1	2		4	2	5	1	1			4	13
SEVSPERETELDSVEEEVDSK	9	AT1G65010.1	S4(Phospho); S13(Phospho)	2553.01	S(1): 0.1; S(4): 99.9; T(9): 0.0; S(13): 100.0; S(20): 0.0	0	0.004569				High	High								1
	Accession	Description	Σ# Unique Peptides	Σ# PSMs	# Peptides A2	# PSM A2	# Peptides B2		# PSM B2	# Peptides C2	# PSM C2	# Peptides D2	# PSM D2	# Peptides E2	# PSM E2	# Peptides F2		# PSM F2	# Peptides G2	# PSM G2	# Peptides H2	# PSM H2	# Peptides I2	# PSM I2	# Peptides J2	# PSM J2
	AT1G65010.1	Plant protein of unknown function (DUF827)	9	85	4	17	5		26	1	15	1	3	1	1	2		4	2	5	1	1			4	13
ETGPEIETAVDGESVHEIETTER	12	AT5G40450.1	S14(Phospho)	2608.13	T(2): 0.0; T(8): 0.0; S(14): 100.0; T(20): 0.0; T(21): 0.0	0	0.005718				High	High								0
	Accession	Description	Σ# Unique Peptides	Σ# PSMs	# Peptides A2	# PSM A2	# Peptides B2		# PSM B2	# Peptides C2	# PSM C2	# Peptides D2	# PSM D2	# Peptides E2	# PSM E2	# Peptides F2		# PSM F2	# Peptides G2	# PSM G2	# Peptides H2	# PSM H2	# Peptides I2	# PSM I2	# Peptides J2	# PSM J2
	AT5G40450.1	unknown protein; FUNCTIONS IN: molecular_function unknown; INVOLVED IN: biological_process unknown; LOCATED IN: chloroplast, plasma membrane; EXPRESSED IN: 24 plant structures; EXPRESSED DURING: 13 growth stages; Has 30201 Blast hits to 17322 proteins in 780 species: Archae - 12; Bacteria - 1396; Metazoa - 17338; Fungi - 3422; Plants - 5037; Viruses - 0; Other Eukaryotes - 2996 (source: NCBI BLin…	37	1895	23	321	22		341	22	156	15	139	14	138	22		242	22	279	13	94	10	62	14	123
SVIDPTPLQKPTLESPSEVLEESSK	2	AT5G40450.1	S15(Phospho)	2790.37	S(1): 0.0; T(6): 0.0; T(12): 0.0; S(15): 99.4; S(17): 0.6; S(23): 0.0; S(24): 0.0	0	0.02578				High				High					0
	Accession	Description	Σ# Unique Peptides	Σ# PSMs	# Peptides A2	# PSM A2	# Peptides B2		# PSM B2	# Peptides C2	# PSM C2	# Peptides D2	# PSM D2	# Peptides E2	# PSM E2	# Peptides F2		# PSM F2	# Peptides G2	# PSM G2	# Peptides H2	# PSM H2	# Peptides I2	# PSM I2	# Peptides J2	# PSM J2
	AT5G40450.1	unknown protein; FUNCTIONS IN: molecular_function unknown; INVOLVED IN: biological_process unknown; LOCATED IN: chloroplast, plasma membrane; EXPRESSED IN: 24 plant structures; EXPRESSED DURING: 13 growth stages; Has 30201 Blast hits to 17322 proteins in 780 species: Archae - 12; Bacteria - 1396; Metazoa - 17338; Fungi - 3422; Plants - 5037; Viruses - 0; Other Eukaryotes - 2996 (source: NCBI BLin…	37	1895	23	321	22		341	22	156	15	139	14	138	22		242	22	279	13	94	10	62	14	123
IVSENSTPVHHNYQIVAAETYEQDK	2	AT4G38550.1	S3(Phospho)	2952.34	S(3): 99.1; S(6): 0.4; T(7): 0.4; Y(13): 0.0; T(20): 0.0; Y(21): 0.0	0	0.005298				High									0
	Accession	Description	Σ# Unique Peptides	Σ# PSMs	# Peptides A2	# PSM A2	# Peptides B2		# PSM B2	# Peptides C2	# PSM C2	# Peptides D2	# PSM D2	# Peptides E2	# PSM E2	# Peptides F2		# PSM F2	# Peptides G2	# PSM G2	# Peptides H2	# PSM H2	# Peptides I2	# PSM I2	# Peptides J2	# PSM J2
	AT4G38550.1	Arabidopsis phospholipase-like protein (PEARLI 4) family	16	711	9	101	7		78	3	30	3	49	9	96	10		84	12	194	2	11	8	51	5	17
TGGNTETETEEVPEASEEEIEAPVQEEKPQK	7	AT4G27500.1	S16(Phospho)	3494.51	T(1): 0.0; T(5): 0.0; T(7): 0.0; T(9): 0.0; S(16): 100.0	0	0.0001399				High	High								0
	Accession	Description	Σ# Unique Peptides	Σ# PSMs	# Peptides A2	# PSM A2	# Peptides B2		# PSM B2	# Peptides C2	# PSM C2	# Peptides D2	# PSM D2	# Peptides E2	# PSM E2	# Peptides F2		# PSM F2	# Peptides G2	# PSM G2	# Peptides H2	# PSM H2	# Peptides I2	# PSM I2	# Peptides J2	# PSM J2
	AT4G27500.1	proton pump interactor 1	2	8						1	4	2	4
GKPGQSPGPVSEENQKDDEILSPAHLTGESSSDKENK	8	AT4G28080.1	S22(Phospho)	3971.82	S(6): 0.0; S(11): 0.0; S(22): 99.8; T(27): 0.2; S(30): 0.0; S(31): 0.0; S(32): 0.0	0	0.02953				High				High					2
	Accession	Description	Σ# Unique Peptides	Σ# PSMs	# Peptides A2	# PSM A2	# Peptides B2		# PSM B2	# Peptides C2	# PSM C2	# Peptides D2	# PSM D2	# Peptides E2	# PSM E2	# Peptides F2		# PSM F2	# Peptides G2	# PSM G2	# Peptides H2	# PSM H2	# Peptides I2	# PSM I2	# Peptides J2	# PSM J2
	AT4G28080.1	Tetratricopeptide repeat (TPR)-like superfamily protein	30	1288	15	222	12		222	5	14	3	21	13	125	17		164	21	201	11	64	12	89	16	166
EQNSSGEKENGTVDDGSGPPDSPTHVEDNYGPFSETSDR	5	AT1G20760.1	T24(Phospho)	4217.68	S(4): 0.0; S(5): 0.0; T(12): 0.0; S(17): 0.5; S(22): 49.5; T(24): 49.5; Y(30): 0.5; S(34): 0.0; T(36): 0.0; S(37): 0.0	0	0.009183				High	High								1
	Accession	Description	Σ# Unique Peptides	Σ# PSMs	# Peptides A2	# PSM A2	# Peptides B2		# PSM B2	# Peptides C2	# PSM C2	# Peptides D2	# PSM D2	# Peptides E2	# PSM E2	# Peptides F2		# PSM F2	# Peptides G2	# PSM G2	# Peptides H2	# PSM H2	# Peptides I2	# PSM I2	# Peptides J2	# PSM J2
	AT1G20760.1	Calcium-binding EF hand family protein	6	160	3	24	3		34	1	4	1	1	2	11	4		14	4	38	3	8	2	11	2	15
EETVSVPESIELEEQPQEER	1	AT5G40450.1	S5(Phospho)	2437.06	T(3): 3.3; S(5): 96.0; S(9): 0.7	0	0.0009753				High									0
	Accession	Description	Σ# Unique Peptides	Σ# PSMs	# Peptides A2	# PSM A2	# Peptides B2		# PSM B2	# Peptides C2	# PSM C2	# Peptides D2	# PSM D2	# Peptides E2	# PSM E2	# Peptides F2		# PSM F2	# Peptides G2	# PSM G2	# Peptides H2	# PSM H2	# Peptides I2	# PSM I2	# Peptides J2	# PSM J2
	AT5G40450.1	unknown protein; FUNCTIONS IN: molecular_function unknown; INVOLVED IN: biological_process unknown; LOCATED IN: chloroplast, plasma membrane; EXPRESSED IN: 24 plant structures; EXPRESSED DURING: 13 growth stages; Has 30201 Blast hits to 17322 proteins in 780 species: Archae - 12; Bacteria - 1396; Metazoa - 17338; Fungi - 3422; Plants - 5037; Viruses - 0; Other Eukaryotes - 2996 (source: NCBI BLin…	37	1895	23	321	22		341	22	156	15	139	14	138	22		242	22	279	13	94	10	62	14	123
GKGDDDSVHNVEFSGGNVHLITTK	1	AT3G08710.1	S7(Phospho)	2606.18	S(7): 100.0; S(14): 0.0; T(22): 0.0; T(23): 0.0	0	0.0204				High									1
	Accession	Description	Σ# Unique Peptides	Σ# PSMs	# Peptides A2	# PSM A2	# Peptides B2		# PSM B2	# Peptides C2	# PSM C2	# Peptides D2	# PSM D2	# Peptides E2	# PSM E2	# Peptides F2		# PSM F2	# Peptides G2	# PSM G2	# Peptides H2	# PSM H2	# Peptides I2	# PSM I2	# Peptides J2	# PSM J2
	AT3G08710.1	thioredoxin H-type 9	1	1						1	1
AAAVAALSQVLVAENKKSPDTSPTR	18	AT2G41740.1	S18(Phospho); T24(Phospho)	2684.31	S(8): 0.0; S(18): 95.5; T(21): 4.5; S(22): 15.0; T(24): 85.0	0	0.002371				High			Medium				High	High	2
	Accession	Description	Σ# Unique Peptides	Σ# PSMs	# Peptides A2	# PSM A2	# Peptides B2		# PSM B2	# Peptides C2	# PSM C2	# Peptides D2	# PSM D2	# Peptides E2	# PSM E2	# Peptides F2		# PSM F2	# Peptides G2	# PSM G2	# Peptides H2	# PSM H2	# Peptides I2	# PSM I2	# Peptides J2	# PSM J2
	AT2G41740.1	villin 2	3	27						1	1	1	1	1	1	2		5			1	1	1	9	3	9
TDDGQEQVLVKDDSPTAVEEASVEEK	1	AT4G17330.1	S14(Phospho)	2898.28	T(1): 0.0; S(14): 94.3; T(16): 5.7; S(22): 0.0	0	0.00532				High									1
	Accession	Description	Σ# Unique Peptides	Σ# PSMs	# Peptides A2	# PSM A2	# Peptides B2		# PSM B2	# Peptides C2	# PSM C2	# Peptides D2	# PSM D2	# Peptides E2	# PSM E2	# Peptides F2		# PSM F2	# Peptides G2	# PSM G2	# Peptides H2	# PSM H2	# Peptides I2	# PSM I2	# Peptides J2	# PSM J2
	AT4G17330.1	G2484-1 protein	5	105	1	15	1		19	1	1	1	1	1	11	2		14	1	14	1	6	1	8	2	16
APPPVQIVDINHDDEDDESDDEFAR	12	AT1G76970.1	S19(Phospho)	2918.2	S(19): 100.0	0	4.481e-07				High	High						High		0
	Accession	Description	Σ# Unique Peptides	Σ# PSMs	# Peptides A2	# PSM A2	# Peptides B2		# PSM B2	# Peptides C2	# PSM C2	# Peptides D2	# PSM D2	# Peptides E2	# PSM E2	# Peptides F2		# PSM F2	# Peptides G2	# PSM G2	# Peptides H2	# PSM H2	# Peptides I2	# PSM I2	# Peptides J2	# PSM J2
	AT1G76970.1	Target of Myb protein 1	2	22	1	2	1		4	1	2	1	9			1		3	1	1			1	1
SEIIGNQDKDFDSISSEDVDEAEAER	2	AT2G16070.2	S15(Phospho)	2978.24	S(1): 0.0; S(13): 2.7; S(15): 82.8; S(16): 14.5	0	8.486e-05				High									1
	Accession	Description	Σ# Unique Peptides	Σ# PSMs	# Peptides A2	# PSM A2	# Peptides B2		# PSM B2	# Peptides C2	# PSM C2	# Peptides D2	# PSM D2	# Peptides E2	# PSM E2	# Peptides F2		# PSM F2	# Peptides G2	# PSM G2	# Peptides H2	# PSM H2	# Peptides I2	# PSM I2	# Peptides J2	# PSM J2
	AT2G16070.2	plastid division2	2	55	1	7	1		6	2	11	1	10	1	2	1		11	1	5					1	3
VQVPDDEIKGDGHDSVAAQKEETSSIEEK	1	AT5G40450.1	S24(Phospho)	3220.45	S(15): 0.3; T(23): 3.9; S(24): 78.7; S(25): 17.1	0	0.01485				High									2
	Accession	Description	Σ# Unique Peptides	Σ# PSMs	# Peptides A2	# PSM A2	# Peptides B2		# PSM B2	# Peptides C2	# PSM C2	# Peptides D2	# PSM D2	# Peptides E2	# PSM E2	# Peptides F2		# PSM F2	# Peptides G2	# PSM G2	# Peptides H2	# PSM H2	# Peptides I2	# PSM I2	# Peptides J2	# PSM J2
	AT5G40450.1	unknown protein; FUNCTIONS IN: molecular_function unknown; INVOLVED IN: biological_process unknown; LOCATED IN: chloroplast, plasma membrane; EXPRESSED IN: 24 plant structures; EXPRESSED DURING: 13 growth stages; Has 30201 Blast hits to 17322 proteins in 780 species: Archae - 12; Bacteria - 1396; Metazoa - 17338; Fungi - 3422; Plants - 5037; Viruses - 0; Other Eukaryotes - 2996 (source: NCBI BLin…	37	1895	23	321	22		341	22	156	15	139	14	138	22		242	22	279	13	94	10	62	14	123
INADAETLEVANKFDQIGDDDSGEFEPVSDK	3	AT4G02510.1	S22(Phospho)	3448.49	T(7): 0.0; S(22): 100.0; S(29): 0.0	0	5.404e-07				High	High								1
	Accession	Description	Σ# Unique Peptides	Σ# PSMs	# Peptides A2	# PSM A2	# Peptides B2		# PSM B2	# Peptides C2	# PSM C2	# Peptides D2	# PSM D2	# Peptides E2	# PSM E2	# Peptides F2		# PSM F2	# Peptides G2	# PSM G2	# Peptides H2	# PSM H2	# Peptides I2	# PSM I2	# Peptides J2	# PSM J2
	AT4G02510.1	translocon at the outer envelope membrane of chloroplasts 159	7	614	5	125	5		139	4	57	4	40	3	31	5		50	5	63	3	19	4	38	3	52
STTNHPFGEDEEDVSFSDLEEEDDNEGDVK	5	AT5G65910.1	S17(Phospho)	3465.33	S(1): 0.0; T(2): 0.0; T(3): 0.0; S(15): 0.0; S(17): 100.0	0	0.0004095				High	High								0
	Accession	Description	Σ# Unique Peptides	Σ# PSMs	# Peptides A2	# PSM A2	# Peptides B2		# PSM B2	# Peptides C2	# PSM C2	# Peptides D2	# PSM D2	# Peptides E2	# PSM E2	# Peptides F2		# PSM F2	# Peptides G2	# PSM G2	# Peptides H2	# PSM H2	# Peptides I2	# PSM I2	# Peptides J2	# PSM J2
	AT5G65910.1	BSD domain-containing protein	2	6						2	2	1	4
EGEEANTELESDDEDGLIYNPLK	2	AT5G06160.1	S11(Phospho)	2660.11	T(7): 0.0; S(11): 100.0; Y(19): 0.0	0	0.000174				High									0
	Accession	Description	Σ# Unique Peptides	Σ# PSMs	# Peptides A2	# PSM A2	# Peptides B2		# PSM B2	# Peptides C2	# PSM C2	# Peptides D2	# PSM D2	# Peptides E2	# PSM E2	# Peptides F2		# PSM F2	# Peptides G2	# PSM G2	# Peptides H2	# PSM H2	# Peptides I2	# PSM I2	# Peptides J2	# PSM J2
	AT5G06160.1	splicing factor-related	5	191	3	27	2		29	2	13	2	10	2	25	3		18	3	28	2	8	3	14	3	19
IEEESENEEEEEGEEEDDDEEVKEKK	7	AT3G01780.1	S5(Phospho)	3234.22	S(5): 100.0	0	1.998e-07					High		High	High					2
	Accession	Description	Σ# Unique Peptides	Σ# PSMs	# Peptides A2	# PSM A2	# Peptides B2		# PSM B2	# Peptides C2	# PSM C2	# Peptides D2	# PSM D2	# Peptides E2	# PSM E2	# Peptides F2		# PSM F2	# Peptides G2	# PSM G2	# Peptides H2	# PSM H2	# Peptides I2	# PSM I2	# Peptides J2	# PSM J2
	AT3G01780.1	ARM repeat superfamily protein	4	78	2	15	1		13			1	2	2	10	3		19	2	18	1	1
LEEQKIDLDKPEVEDDDDNEDDDSDDDDKDDDEADGLDGEAGGK	5	AT3G12390.1	S24(Phospho)	4932.91	S(24): 100.0	0	4.251e-06					High								2
	Accession	Description	Σ# Unique Peptides	Σ# PSMs	# Peptides A2	# PSM A2	# Peptides B2		# PSM B2	# Peptides C2	# PSM C2	# Peptides D2	# PSM D2	# Peptides E2	# PSM E2	# Peptides F2		# PSM F2	# Peptides G2	# PSM G2	# Peptides H2	# PSM H2	# Peptides I2	# PSM I2	# Peptides J2	# PSM J2
	AT3G12390.1	Nascent polypeptide-associated complex (NAC), alpha subunit family protein	1	5								1	5
TDAHYLLYIADSLTTELK	6	AT2G32415.2	Y5(Phospho); S12(Phospho)	2227	T(1): 1.9; Y(5): 98.1; Y(8): 0.0; S(12): 79.1; T(14): 10.4; T(15): 10.4	0	0.01089					High		High	High					0
	Accession	Description	Σ# Unique Peptides	Σ# PSMs	# Peptides A2	# PSM A2	# Peptides B2		# PSM B2	# Peptides C2	# PSM C2	# Peptides D2	# PSM D2	# Peptides E2	# PSM E2	# Peptides F2		# PSM F2	# Peptides G2	# PSM G2	# Peptides H2	# PSM H2	# Peptides I2	# PSM I2	# Peptides J2	# PSM J2
	AT2G32415.2	Polynucleotidyl transferase, ribonuclease H fold protein with HRDC domain	1	5								1	1						1	4
SNGYGDDGYDFDGSDDEIATLK	2	AT1G70770.1	S14(Phospho)	2433.91	S(1): 0.0; Y(4): 0.0; Y(9): 0.0; S(14): 100.0; T(20): 0.0	0	7.458e-07					High								0
	Accession	Description	Σ# Unique Peptides	Σ# PSMs	# Peptides A2	# PSM A2	# Peptides B2		# PSM B2	# Peptides C2	# PSM C2	# Peptides D2	# PSM D2	# Peptides E2	# PSM E2	# Peptides F2		# PSM F2	# Peptides G2	# PSM G2	# Peptides H2	# PSM H2	# Peptides I2	# PSM I2	# Peptides J2	# PSM J2
	AT1G70770.1	Protein of unknown function DUF2359, transmembrane	3	54	1	6	1		8			1	2	1	6	1		7	1	3			2	10	2	12
NNVEEPEVEIESDSETDVEGHQGDKIEAQEK	1	AT1G20970.1	S12(Phospho)	3563.52	S(12): 71.2; S(14): 21.8; T(16): 7.0	0	0.000479					High								1
	Accession	Description	Σ# Unique Peptides	Σ# PSMs	# Peptides A2	# PSM A2	# Peptides B2		# PSM B2	# Peptides C2	# PSM C2	# Peptides D2	# PSM D2	# Peptides E2	# PSM E2	# Peptides F2		# PSM F2	# Peptides G2	# PSM G2	# Peptides H2	# PSM H2	# Peptides I2	# PSM I2	# Peptides J2	# PSM J2
	AT1G20970.1	FUNCTIONS IN: molecular_function unknown; INVOLVED IN: biological_process unknown; LOCATED IN: plasma membrane, vacuole; EXPRESSED IN: guard cell, cultured cell; BEST Arabidopsis thaliana protein match is: proton pump interactor 1 (TAIR:AT4G27500.1); Has 30201 Blast hits to 17322 proteins in 780 species: Archae - 12; Bacteria - 1396; Metazoa - 17338; Fungi - 3422; Plants - 5037; Viruses - 0; Othe…	2	2								1	1								1	1
REDQEPGLQTPDLILSEVEDEKPKDVDLLPASER	4	AT5G14120.1	S16(Phospho)	3940.92	T(10): 0.0; S(16): 100.0; S(32): 0.0	0	1.624e-06					High								2
	Accession	Description	Σ# Unique Peptides	Σ# PSMs	# Peptides A2	# PSM A2	# Peptides B2		# PSM B2	# Peptides C2	# PSM C2	# Peptides D2	# PSM D2	# Peptides E2	# PSM E2	# Peptides F2		# PSM F2	# Peptides G2	# PSM G2	# Peptides H2	# PSM H2	# Peptides I2	# PSM I2	# Peptides J2	# PSM J2
	AT5G14120.1	Major facilitator superfamily protein	1	8						1	3	1	5
YARSPPVVVSDVSEDKLR	4	AT5G47430.2	S4(Phospho)	2097.04	Y(1): 50.0; S(4): 50.0; S(10): 0.0; S(13): 0.0	0	2.462e-08					High			High					2
	Accession	Description	Σ# Unique Peptides	Σ# PSMs	# Peptides A2	# PSM A2	# Peptides B2		# PSM B2	# Peptides C2	# PSM C2	# Peptides D2	# PSM D2	# Peptides E2	# PSM E2	# Peptides F2		# PSM F2	# Peptides G2	# PSM G2	# Peptides H2	# PSM H2	# Peptides I2	# PSM I2	# Peptides J2	# PSM J2
	AT5G47430.2	DWNN domain, a CCHC-type zinc finger	2	5								1	2						2	3
THSYSLQFDHKPHHQIR	4	AT1G05630.2	S5(Phospho)	2211.02	T(1): 0.4; S(3): 2.1; Y(4): 12.8; S(5): 84.8	0	0.0002993					High			High					0
	Accession	Description	Σ# Unique Peptides	Σ# PSMs	# Peptides A2	# PSM A2	# Peptides B2		# PSM B2	# Peptides C2	# PSM C2	# Peptides D2	# PSM D2	# Peptides E2	# PSM E2	# Peptides F2		# PSM F2	# Peptides G2	# PSM G2	# Peptides H2	# PSM H2	# Peptides I2	# PSM I2	# Peptides J2	# PSM J2
	AT1G05630.2	Endonuclease/exonuclease/phosphatase family protein	1	4								1	3						1	1
VFEQQGIEAPSDDDDFIEVR	1	AT3G50370.1	S11(Phospho)	2389.01	S(11): 100.0	0	0.002247					High								0
	Accession	Description	Σ# Unique Peptides	Σ# PSMs	# Peptides A2	# PSM A2	# Peptides B2		# PSM B2	# Peptides C2	# PSM C2	# Peptides D2	# PSM D2	# Peptides E2	# PSM E2	# Peptides F2		# PSM F2	# Peptides G2	# PSM G2	# Peptides H2	# PSM H2	# Peptides I2	# PSM I2	# Peptides J2	# PSM J2
	AT3G50370.1	unknown protein; FUNCTIONS IN: molecular_function unknown; INVOLVED IN: biological_process unknown; LOCATED IN: cellular_component unknown; EXPRESSED IN: 26 plant structures; EXPRESSED DURING: 15 growth stages; Has 27734 Blast hits to 16708 proteins in 1259 species: Archae - 81; Bacteria - 3434; Metazoa - 10876; Fungi - 2514; Plants - 987; Viruses - 212; Other Eukaryotes - 9630 (source: NCBI BLin…	2	3	1	1						1	1						1	1
VVVGGSELTSSPKEIKNVEVEK	54	AT4G28080.1	S11(Phospho)	2408.23	S(6): 0.0; T(9): 0.8; S(10): 49.6; S(11): 49.6	0	0.0003651					Medium	High	High	High	High		High		2
	Accession	Description	Σ# Unique Peptides	Σ# PSMs	# Peptides A2	# PSM A2	# Peptides B2		# PSM B2	# Peptides C2	# PSM C2	# Peptides D2	# PSM D2	# Peptides E2	# PSM E2	# Peptides F2		# PSM F2	# Peptides G2	# PSM G2	# Peptides H2	# PSM H2	# Peptides I2	# PSM I2	# Peptides J2	# PSM J2
	AT4G28080.1	Tetratricopeptide repeat (TPR)-like superfamily protein	30	1288	15	222	12		222	5	14	3	21	13	125	17		164	21	201	11	64	12	89	16	166
LKPAAVKPPEVDSVKPPATPPRR	3	AT1G64500.1	S13(Phospho)	2530.39	S(13): 99.8; T(19): 0.2	0	0.004364					High								1
	Accession	Description	Σ# Unique Peptides	Σ# PSMs	# Peptides A2	# PSM A2	# Peptides B2		# PSM B2	# Peptides C2	# PSM C2	# Peptides D2	# PSM D2	# Peptides E2	# PSM E2	# Peptides F2		# PSM F2	# Peptides G2	# PSM G2	# Peptides H2	# PSM H2	# Peptides I2	# PSM I2	# Peptides J2	# PSM J2
	AT1G64500.1	Glutaredoxin family protein	6	317	4	55	4		60	3	33	4	43	2	12	3		37	2	37	2	13	3	16	2	11
TRPGRESDSDAEDLEHAEKLR	27	AT3G01310.2	S7(Phospho); S9(Phospho)	2571.09	T(1): 7.4; S(7): 96.3; S(9): 96.3	0	0.003754					Medium		High				Medium	High	2
	Accession	Description	Σ# Unique Peptides	Σ# PSMs	# Peptides A2	# PSM A2	# Peptides B2		# PSM B2	# Peptides C2	# PSM C2	# Peptides D2	# PSM D2	# Peptides E2	# PSM E2	# Peptides F2		# PSM F2	# Peptides G2	# PSM G2	# Peptides H2	# PSM H2	# Peptides I2	# PSM I2	# Peptides J2	# PSM J2
	AT3G01310.2	Phosphoglycerate mutase-like family protein	2	70								1	1			2		15	1	9			1	19	2	26
SNHGKEQIEDFYEQDDDVTPR	14	AT4G38550.1	T19(Phospho)	2602.07	S(1): 0.0; Y(12): 0.0; T(19): 100.0	0	5.464e-07					High	High	High	High					1
	Accession	Description	Σ# Unique Peptides	Σ# PSMs	# Peptides A2	# PSM A2	# Peptides B2		# PSM B2	# Peptides C2	# PSM C2	# Peptides D2	# PSM D2	# Peptides E2	# PSM E2	# Peptides F2		# PSM F2	# Peptides G2	# PSM G2	# Peptides H2	# PSM H2	# Peptides I2	# PSM I2	# Peptides J2	# PSM J2
	AT4G38550.1	Arabidopsis phospholipase-like protein (PEARLI 4) family	16	711	9	101	7		78	3	30	3	49	9	96	10		84	12	194	2	11	8	51	5	17
SSIQDDESNAEETDDQHLASDHATDITR	4	AT1G67140.1	S8(Phospho)	3180.28	S(1): 0.0; S(2): 0.0; S(8): 100.0; T(13): 0.0; S(20): 0.0; T(24): 0.0; T(27): 0.0	0	8.021e-08					High		High						0
	Accession	Description	Σ# Unique Peptides	Σ# PSMs	# Peptides A2	# PSM A2	# Peptides B2		# PSM B2	# Peptides C2	# PSM C2	# Peptides D2	# PSM D2	# Peptides E2	# PSM E2	# Peptides F2		# PSM F2	# Peptides G2	# PSM G2	# Peptides H2	# PSM H2	# Peptides I2	# PSM I2	# Peptides J2	# PSM J2
	AT1G67140.1	HEAT repeat-containing protein	14	51	1	1	2		4	4	9	4	8	2	5	5		11	4	12	1	1
SYKPPVPGRSDSPKAHQNQTTNQTVFLKPAK	233	AT1G37130.1	S12(Phospho)	3501.79	S(1): 4.0; Y(2): 4.0; S(10): 4.0; S(12): 88.0; T(20): 0.0; T(21): 0.0; T(24): 0.0	0	4.223e-06					High	High	High	High	High		High	High	2
	Accession	Description	Σ# Unique Peptides	Σ# PSMs	# Peptides A2	# PSM A2	# Peptides B2		# PSM B2	# Peptides C2	# PSM C2	# Peptides D2	# PSM D2	# Peptides E2	# PSM E2	# Peptides F2		# PSM F2	# Peptides G2	# PSM G2	# Peptides H2	# PSM H2	# Peptides I2	# PSM I2	# Peptides J2	# PSM J2
	AT1G37130.1	nitrate reductase 2	30	2867	14	263	15		297	12	105	11	137	26	378	20		319	21	529	15	179	20	320	19	340
ELAAEESDGSVKEDDDDDEDSSESGKSEMVNPSFA	4	AT2G38040.1	S7(Phospho)	3800.44	S(7): 99.8; S(10): 0.2; S(21): 0.0; S(22): 0.0; S(24): 0.0; S(27): 0.0; S(33): 0.0	0	0.009308					High							Medium	2
	Accession	Description	Σ# Unique Peptides	Σ# PSMs	# Peptides A2	# PSM A2	# Peptides B2		# PSM B2	# Peptides C2	# PSM C2	# Peptides D2	# PSM D2	# Peptides E2	# PSM E2	# Peptides F2		# PSM F2	# Peptides G2	# PSM G2	# Peptides H2	# PSM H2	# Peptides I2	# PSM I2	# Peptides J2	# PSM J2
	AT2G38040.1	acetyl Co-enzyme a carboxylase carboxyltransferase alpha subunit	3	9			1		1			1	2			1		1			1	2			2	3
IGIWQYGDIESDDEDTGPAR	5	AT5G07350.1	S11(Phospho)	2316.96	Y(6): 0.0; S(11): 99.8; T(16): 0.2	0	1.32e-05					High		High						0
	Accession	Description	Σ# Unique Peptides	Σ# PSMs	# Peptides A2	# PSM A2	# Peptides B2		# PSM B2	# Peptides C2	# PSM C2	# Peptides D2	# PSM D2	# Peptides E2	# PSM E2	# Peptides F2		# PSM F2	# Peptides G2	# PSM G2	# Peptides H2	# PSM H2	# Peptides I2	# PSM I2	# Peptides J2	# PSM J2
	AT5G07350.1	TUDOR-SN protein 1	1	5								1	1			1		4
HNTADSAWIIVHGHIYDCTR	1	AT1G77760.1	S6(Phospho); C18(Carbamidomethyl)	2446.08	T(3): 50.0; S(6): 50.0; Y(16): 0.0; T(19): 0.0	0	0.0005398					High								0
	Accession	Description	Σ# Unique Peptides	Σ# PSMs	# Peptides A2	# PSM A2	# Peptides B2		# PSM B2	# Peptides C2	# PSM C2	# Peptides D2	# PSM D2	# Peptides E2	# PSM E2	# Peptides F2		# PSM F2	# Peptides G2	# PSM G2	# Peptides H2	# PSM H2	# Peptides I2	# PSM I2	# Peptides J2	# PSM J2
	AT1G77760.1	nitrate reductase 1	3	6						1	2	3	4
AVIEEHKDSKPSVAEAAAPLKTPENSPSAEDA	10	AT3G15970.1	T22(Phospho); S26(Phospho)	3448.56	S(9): 0.0; S(12): 0.0; T(22): 98.9; S(26): 91.2; S(28): 9.9	0	0.003779					Medium		Medium				High	High	2
	Accession	Description	Σ# Unique Peptides	Σ# PSMs	# Peptides A2	# PSM A2	# Peptides B2		# PSM B2	# Peptides C2	# PSM C2	# Peptides D2	# PSM D2	# Peptides E2	# PSM E2	# Peptides F2		# PSM F2	# Peptides G2	# PSM G2	# Peptides H2	# PSM H2	# Peptides I2	# PSM I2	# Peptides J2	# PSM J2
	AT3G15970.1	NUP50 (Nucleoporin 50 kDa) protein	1	11	1	1						1	1			1		1					1	1	1	7
KKTGGNTETETEEVPEASEEEIEAPVQEEKPQK	1	AT4G27500.1	S18(Phospho)	3750.7	T(3): 0.0; T(7): 0.0; T(9): 0.0; T(11): 0.0; S(18): 100.0	0	0.008968					High								2
	Accession	Description	Σ# Unique Peptides	Σ# PSMs	# Peptides A2	# PSM A2	# Peptides B2		# PSM B2	# Peptides C2	# PSM C2	# Peptides D2	# PSM D2	# Peptides E2	# PSM E2	# Peptides F2		# PSM F2	# Peptides G2	# PSM G2	# Peptides H2	# PSM H2	# Peptides I2	# PSM I2	# Peptides J2	# PSM J2
	AT4G27500.1	proton pump interactor 1	2	8						1	4	2	4
FGNSPPRFSDASAR	20	AT1G20760.1	S4(Phospho)	1588.69	S(4): 0.5; S(9): 14.3; S(12): 85.2	0	0.002066						Medium	Medium	High			High		1
	Accession	Description	Σ# Unique Peptides	Σ# PSMs	# Peptides A2	# PSM A2	# Peptides B2		# PSM B2	# Peptides C2	# PSM C2	# Peptides D2	# PSM D2	# Peptides E2	# PSM E2	# Peptides F2		# PSM F2	# Peptides G2	# PSM G2	# Peptides H2	# PSM H2	# Peptides I2	# PSM I2	# Peptides J2	# PSM J2
	AT1G20760.1	Calcium-binding EF hand family protein	6	160	3	24	3		34	1	4	1	1	2	11	4		14	4	38	3	8	2	11	2	15
SYKPPVPGRSDSPK	51	AT1G37130.1	S12(Phospho)	1594.76	S(1): 0.0; Y(2): 0.0; S(10): 0.1; S(12): 99.9	0	0.000152						High		High			High		1
	Accession	Description	Σ# Unique Peptides	Σ# PSMs	# Peptides A2	# PSM A2	# Peptides B2		# PSM B2	# Peptides C2	# PSM C2	# Peptides D2	# PSM D2	# Peptides E2	# PSM E2	# Peptides F2		# PSM F2	# Peptides G2	# PSM G2	# Peptides H2	# PSM H2	# Peptides I2	# PSM I2	# Peptides J2	# PSM J2
	AT1G37130.1	nitrate reductase 2	30	2867	14	263	15		297	12	105	11	137	26	378	20		319	21	529	15	179	20	320	19	340
SGSSNQSPNELAAEEK	16	AT1G28280.1	S7(Phospho)	1727.71	S(1): 0.0; S(3): 0.0; S(4): 0.0; S(7): 100.0	0	0.0001392						High		High			High		0
	Accession	Description	Σ# Unique Peptides	Σ# PSMs	# Peptides A2	# PSM A2	# Peptides B2		# PSM B2	# Peptides C2	# PSM C2	# Peptides D2	# PSM D2	# Peptides E2	# PSM E2	# Peptides F2		# PSM F2	# Peptides G2	# PSM G2	# Peptides H2	# PSM H2	# Peptides I2	# PSM I2	# Peptides J2	# PSM J2
	AT1G28280.1	VQ motif-containing protein	6	178	4	51				1	8			3	27	1		2	5	59			3	31
VNHDDSEEEKLPTR	20	AT2G19710.1	S6(Phospho)	1748.75	S(6): 100.0; T(13): 0.0	0	0.004902						High	High	High	High		High	High	1
	Accession	Description	Σ# Unique Peptides	Σ# PSMs	# Peptides A2	# PSM A2	# Peptides B2		# PSM B2	# Peptides C2	# PSM C2	# Peptides D2	# PSM D2	# Peptides E2	# PSM E2	# Peptides F2		# PSM F2	# Peptides G2	# PSM G2	# Peptides H2	# PSM H2	# Peptides I2	# PSM I2	# Peptides J2	# PSM J2
	AT2G19710.1	Regulator of Vps4 activity in the MVB pathway protein	2	25												2		5	2	6			2	9	2	5
KADSDEEAEFDVEGR	19	AT2G34357.1	S4(Phospho)	1776.69	S(4): 100.0	0	1.015e-10						High	High	High					1
	Accession	Description	Σ# Unique Peptides	Σ# PSMs	# Peptides A2	# PSM A2	# Peptides B2		# PSM B2	# Peptides C2	# PSM C2	# Peptides D2	# PSM D2	# Peptides E2	# PSM E2	# Peptides F2		# PSM F2	# Peptides G2	# PSM G2	# Peptides H2	# PSM H2	# Peptides I2	# PSM I2	# Peptides J2	# PSM J2
	AT2G34357.1	ARM repeat superfamily protein	4	24	1	1	1		1					1	7	3		7	1	8
NLSGKAETMSTNVERK	42	AT5G41950.1	S3(Phospho)	1844.85	S(3): 100.0; T(8): 0.0; S(10): 0.0; T(11): 0.0	0	0.001239						High	High	High	High		High	High	2
	Accession	Description	Σ# Unique Peptides	Σ# PSMs	# Peptides A2	# PSM A2	# Peptides B2		# PSM B2	# Peptides C2	# PSM C2	# Peptides D2	# PSM D2	# Peptides E2	# PSM E2	# Peptides F2		# PSM F2	# Peptides G2	# PSM G2	# Peptides H2	# PSM H2	# Peptides I2	# PSM I2	# Peptides J2	# PSM J2
	AT5G41950.1	Tetratricopeptide repeat (TPR)-like superfamily protein	6	199	4	18	4		29	1	1	1	7	4	24	4		29	5	34	3	12	2	23	3	22
SRSFGDVNEIGAREEK	18	AT4G32285.1	S3(Phospho)	1873.84	S(1): 0.7; S(3): 99.3	0	0.0004678						High		High			High		2
	Accession	Description	Σ# Unique Peptides	Σ# PSMs	# Peptides A2	# PSM A2	# Peptides B2		# PSM B2	# Peptides C2	# PSM C2	# Peptides D2	# PSM D2	# Peptides E2	# PSM E2	# Peptides F2		# PSM F2	# Peptides G2	# PSM G2	# Peptides H2	# PSM H2	# Peptides I2	# PSM I2	# Peptides J2	# PSM J2
	AT4G32285.1	ENTH/ANTH/VHS superfamily protein	3	31	2	4	1		3					2	13				2	6			1	5
LGREESPETESNKIQK	30	AT1G62300.1	S6(Phospho)	1924.9	S(6): 100.0; T(9): 0.0; S(11): 0.0	0	0.0004224						High		High			High	High	2
	Accession	Description	Σ# Unique Peptides	Σ# PSMs	# Peptides A2	# PSM A2	# Peptides B2		# PSM B2	# Peptides C2	# PSM C2	# Peptides D2	# PSM D2	# Peptides E2	# PSM E2	# Peptides F2		# PSM F2	# Peptides G2	# PSM G2	# Peptides H2	# PSM H2	# Peptides I2	# PSM I2	# Peptides J2	# PSM J2
	AT1G62300.1	WRKY family transcription factor	1	28										1	10				1	11			1	7
ALLEGGSDDEGASTEAQGR	27	AT1G64790.1	S7(Phospho)	1942.8	S(7): 100.0; S(13): 0.0; T(14): 0.0	0	2.422e-14						High	High				High	High	0
	Accession	Description	Σ# Unique Peptides	Σ# PSMs	# Peptides A2	# PSM A2	# Peptides B2		# PSM B2	# Peptides C2	# PSM C2	# Peptides D2	# PSM D2	# Peptides E2	# PSM E2	# Peptides F2		# PSM F2	# Peptides G2	# PSM G2	# Peptides H2	# PSM H2	# Peptides I2	# PSM I2	# Peptides J2	# PSM J2
	AT1G64790.1	ILITYHIA	10	183	5	24	2		21	1	1			7	24	4		30	2	23	2	10	4	20	3	30
FSGSPVSTGTPKNVDSHR	19	AT2G26570.1	S4(Phospho); T10(Phospho)	2032.85	S(2): 0.3; S(4): 97.4; S(7): 3.9; T(8): 2.3; T(10): 96.1; S(16): 0.0	0	0.003415						High		High			High	High	1
	Accession	Description	Σ# Unique Peptides	Σ# PSMs	# Peptides A2	# PSM A2	# Peptides B2		# PSM B2	# Peptides C2	# PSM C2	# Peptides D2	# PSM D2	# Peptides E2	# PSM E2	# Peptides F2		# PSM F2	# Peptides G2	# PSM G2	# Peptides H2	# PSM H2	# Peptides I2	# PSM I2	# Peptides J2	# PSM J2
	AT2G26570.1	Plant protein of unknown function (DUF827)	6	92	1	10	1		19					1	2	2		6	4	17	1	6	2	10	5	22
DYEGGEYEHEGGGRSRER	21	AT3G50670.1	S15(Phospho)	2162.85	Y(2): 0.0; Y(7): 0.0; S(15): 100.0	0	0.004339						High	High	High	Medium			High	2
	Accession	Description	Σ# Unique Peptides	Σ# PSMs	# Peptides A2	# PSM A2	# Peptides B2		# PSM B2	# Peptides C2	# PSM C2	# Peptides D2	# PSM D2	# Peptides E2	# PSM E2	# Peptides F2		# PSM F2	# Peptides G2	# PSM G2	# Peptides H2	# PSM H2	# Peptides I2	# PSM I2	# Peptides J2	# PSM J2
	AT3G50670.1	U1 small nuclear ribonucleoprotein-70K	2	26										1	4	2		9	2	9	1	1			1	3
VDSSGDVCGATFKVDAETKR	11	AT5G43830.1	S3(Phospho); C8(Carbamidomethyl)	2221.98	S(3): 87.1; S(4): 12.8; T(11): 0.0; T(18): 0.0	0	0.0008391						High	High				High	High	2
	Accession	Description	Σ# Unique Peptides	Σ# PSMs	# Peptides A2	# PSM A2	# Peptides B2		# PSM B2	# Peptides C2	# PSM C2	# Peptides D2	# PSM D2	# Peptides E2	# PSM E2	# Peptides F2		# PSM F2	# Peptides G2	# PSM G2	# Peptides H2	# PSM H2	# Peptides I2	# PSM I2	# Peptides J2	# PSM J2
	AT5G43830.1	Aluminium induced protein with YGL and LRDR motifs	4	94	2	11	2		31					2	16	2		6	1	7	1	7	1	5	3	11
RAPEEDEEDSGDEDDDRPPKR	53	AT1G47970.1	S10(Phospho)	2537	S(10): 100.0	0	0.000159						High	High	High	Medium		High	High	2
	Accession	Description	Σ# Unique Peptides	Σ# PSMs	# Peptides A2	# PSM A2	# Peptides B2		# PSM B2	# Peptides C2	# PSM C2	# Peptides D2	# PSM D2	# Peptides E2	# PSM E2	# Peptides F2		# PSM F2	# Peptides G2	# PSM G2	# Peptides H2	# PSM H2	# Peptides I2	# PSM I2	# Peptides J2	# PSM J2
	AT1G47970.1	unknown protein; FUNCTIONS IN: molecular_function unknown; INVOLVED IN: biological_process unknown; LOCATED IN: cytosol; EXPRESSED IN: 21 plant structures; EXPRESSED DURING: 11 growth stages; Has 93717 Blast hits to 40765 proteins in 1891 species: Archae - 1046; Bacteria - 16276; Metazoa - 26677; Fungi - 16127; Plants - 6028; Viruses - 1519; Other Eukaryotes - 26044 (source: NCBI BLink).	2	49										1	11	2		16					2	11	2	11
EKVISKDSEIEETEEFDTESPLPK	32	AT5G55210.1	S20(Phospho)	2859.31	S(5): 0.0; S(8): 0.0; T(13): 0.0; T(18): 1.1; S(20): 98.9	0	8.966e-09						High					High	High	2
	Accession	Description	Σ# Unique Peptides	Σ# PSMs	# Peptides A2	# PSM A2	# Peptides B2		# PSM B2	# Peptides C2	# PSM C2	# Peptides D2	# PSM D2	# Peptides E2	# PSM E2	# Peptides F2		# PSM F2	# Peptides G2	# PSM G2	# Peptides H2	# PSM H2	# Peptides I2	# PSM I2	# Peptides J2	# PSM J2
	AT5G55210.1	unknown protein; FUNCTIONS IN: molecular_function unknown; INVOLVED IN: biological_process unknown; LOCATED IN: chloroplast; EXPRESSED IN: 23 plant structures; EXPRESSED DURING: 13 growth stages; BEST Arabidopsis thaliana protein match is: unknown protein (TAIR:AT4G22320.1); Has 1807 Blast hits to 1807 proteins in 277 species: Archae - 0; Bacteria - 0; Metazoa - 736; Fungi - 347; Plants - 385; Vi…	3	107						2	10	2	11	2	9	1		12	1	9	1	3	2	21	2	32
TGIWEYGDIQSDDEDNVPVRKPGRG	57	AT5G61780.1	S11(Phospho)	2883.3	T(1): 0.0; Y(6): 0.0; S(11): 100.0	0	4.095e-05						High	High	High			High	High	2
	Accession	Description	Σ# Unique Peptides	Σ# PSMs	# Peptides A2	# PSM A2	# Peptides B2		# PSM B2	# Peptides C2	# PSM C2	# Peptides D2	# PSM D2	# Peptides E2	# PSM E2	# Peptides F2		# PSM F2	# Peptides G2	# PSM G2	# Peptides H2	# PSM H2	# Peptides I2	# PSM I2	# Peptides J2	# PSM J2
	AT5G61780.1	TUDOR-SN protein 2	1	58	1	1								1	10	1		15	1	1			1	16	1	15
DLSMNKFDWDHPLHLQPMSPTTVK	12	AT3G29360.1	S19(Phospho)	2917.35	S(3): 0.0; S(19): 99.6; T(21): 0.4; T(22): 0.0	0	0.000782						High		High			High	High	1
	Accession	Description	Σ# Unique Peptides	Σ# PSMs	# Peptides A2	# PSM A2	# Peptides B2		# PSM B2	# Peptides C2	# PSM C2	# Peptides D2	# PSM D2	# Peptides E2	# PSM E2	# Peptides F2		# PSM F2	# Peptides G2	# PSM G2	# Peptides H2	# PSM H2	# Peptides I2	# PSM I2	# Peptides J2	# PSM J2
	AT3G29360.1	UDP-glucose 6-dehydrogenase family protein	3	38	1	2	1		8					3	11				3	8	2	3	2	2	2	4
FHSMEKPQFDHQNSSGSNYDDLTPQR	12	AT1G34220.1	S17(Phospho)	3145.3	S(3): 0.0; S(14): 0.1; S(15): 0.5; S(17): 99.2; Y(19): 0.1; T(23): 0.0	0	0.00426						High	High	High	High			High	0
	Accession	Description	Σ# Unique Peptides	Σ# PSMs	# Peptides A2	# PSM A2	# Peptides B2		# PSM B2	# Peptides C2	# PSM C2	# Peptides D2	# PSM D2	# Peptides E2	# PSM E2	# Peptides F2		# PSM F2	# Peptides G2	# PSM G2	# Peptides H2	# PSM H2	# Peptides I2	# PSM I2	# Peptides J2	# PSM J2
	AT1G34220.1	Regulator of Vps4 activity in the MVB pathway protein	11	232	6	26	4		13	1	31	1	22	4	14	7		41	9	37	3	3	4	18	3	27
TFADLNRSPADGEGSDSDEANEYYTGGQK	65	AT4G15410.1	S15(Phospho)	3174.28	T(1): 0.0; S(8): 0.0; S(15): 98.9; S(17): 1.1; Y(23): 0.0; Y(24): 0.0; T(25): 0.0	0	8.01e-14						High	High	High			High	High	1
	Accession	Description	Σ# Unique Peptides	Σ# PSMs	# Peptides A2	# PSM A2	# Peptides B2		# PSM B2	# Peptides C2	# PSM C2	# Peptides D2	# PSM D2	# Peptides E2	# PSM E2	# Peptides F2		# PSM F2	# Peptides G2	# PSM G2	# Peptides H2	# PSM H2	# Peptides I2	# PSM I2	# Peptides J2	# PSM J2
	AT4G15410.1	serine/threonine protein phosphatase 2A 55 kDa regulatory subunit B prime gamma	4	112	2	12	2		16	1	2			2	18	2		15	4	9			1	12	3	28
EVSTLSDPGSPRRDVPSPYGSTSSAPVMR	10	AT4G05150.1	S6(Phospho); S10(Phospho)	3192.41	S(3): 0.7; T(4): 16.2; S(6): 83.2; S(10): 99.8; S(17): 0.0; Y(19): 0.0; S(21): 0.0; T(22): 0.0; S(23): 0.0; S(24): 0.0	0	0.000195						High	High				High	High	2
	Accession	Description	Σ# Unique Peptides	Σ# PSMs	# Peptides A2	# PSM A2	# Peptides B2		# PSM B2	# Peptides C2	# PSM C2	# Peptides D2	# PSM D2	# Peptides E2	# PSM E2	# Peptides F2		# PSM F2	# Peptides G2	# PSM G2	# Peptides H2	# PSM H2	# Peptides I2	# PSM I2	# Peptides J2	# PSM J2
	AT4G05150.1	Octicosapeptide/Phox/Bem1p family protein	8	391	7	44	8		59	3	17	3	51	2	24	4		53	6	42	4	19	3	27	5	55
VHDDDEDVSSEDENETHNSNAVYYKEMIR	110	AT1G37130.1	S10(Phospho)	3520.41	S(9): 50.0; S(10): 50.0; T(16): 0.0; S(19): 0.0; Y(23): 0.0; Y(24): 0.0	0	2.264e-08						High	High	High	High		High	High	1
	Accession	Description	Σ# Unique Peptides	Σ# PSMs	# Peptides A2	# PSM A2	# Peptides B2		# PSM B2	# Peptides C2	# PSM C2	# Peptides D2	# PSM D2	# Peptides E2	# PSM E2	# Peptides F2		# PSM F2	# Peptides G2	# PSM G2	# Peptides H2	# PSM H2	# Peptides I2	# PSM I2	# Peptides J2	# PSM J2
	AT1G37130.1	nitrate reductase 2	30	2867	14	263	15		297	12	105	11	137	26	378	20		319	21	529	15	179	20	320	19	340
TTPNVEEEKSASQAENSPTQPPSQSNTDHFPTA	4	AT1G50620.1	S17(Phospho)	3606.54	T(1): 0.0; T(2): 0.0; S(10): 0.0; S(12): 0.0; S(17): 98.8; T(19): 1.2; S(23): 0.0; S(25): 0.0; T(27): 0.0; T(32): 0.0	0	0.0002847						High	High						1
	Accession	Description	Σ# Unique Peptides	Σ# PSMs	# Peptides A2	# PSM A2	# Peptides B2		# PSM B2	# Peptides C2	# PSM C2	# Peptides D2	# PSM D2	# Peptides E2	# PSM E2	# Peptides F2		# PSM F2	# Peptides G2	# PSM G2	# Peptides H2	# PSM H2	# Peptides I2	# PSM I2	# Peptides J2	# PSM J2
	AT1G50620.1	RING/FYVE/PHD zinc finger superfamily protein	1	4										1	1	1		3
EVQVVDKPVIEERPAPAYHDKPVQSLVTGSSPR	31	AT3G49800.1	S31(Phospho)	3707.87	Y(18): 0.0; S(25): 0.3; T(28): 4.5; S(30): 18.1; S(31): 77.1	0	0.0001906						High	High	High					0
	Accession	Description	Σ# Unique Peptides	Σ# PSMs	# Peptides A2	# PSM A2	# Peptides B2		# PSM B2	# Peptides C2	# PSM C2	# Peptides D2	# PSM D2	# Peptides E2	# PSM E2	# Peptides F2		# PSM F2	# Peptides G2	# PSM G2	# Peptides H2	# PSM H2	# Peptides I2	# PSM I2	# Peptides J2	# PSM J2
	AT3G49800.1	BSD domain-containing protein	2	32										1	8	2		9	1	15
SSEAEDDKPDEHVDSSTSPMLSEKNDNETQTSK	81	AT5G40450.1	S15(Phospho)	3717.53	S(1): 0.0; S(2): 0.0; S(15): 96.0; S(16): 0.3; T(17): 1.8; S(18): 1.8; S(22): 0.0; T(29): 0.0; T(31): 0.0; S(32): 0.0	0	0.0002188						High	High	High				High	1
	Accession	Description	Σ# Unique Peptides	Σ# PSMs	# Peptides A2	# PSM A2	# Peptides B2		# PSM B2	# Peptides C2	# PSM C2	# Peptides D2	# PSM D2	# Peptides E2	# PSM E2	# Peptides F2		# PSM F2	# Peptides G2	# PSM G2	# Peptides H2	# PSM H2	# Peptides I2	# PSM I2	# Peptides J2	# PSM J2
	AT5G40450.1	unknown protein; FUNCTIONS IN: molecular_function unknown; INVOLVED IN: biological_process unknown; LOCATED IN: chloroplast, plasma membrane; EXPRESSED IN: 24 plant structures; EXPRESSED DURING: 13 growth stages; Has 30201 Blast hits to 17322 proteins in 780 species: Archae - 12; Bacteria - 1396; Metazoa - 17338; Fungi - 3422; Plants - 5037; Viruses - 0; Other Eukaryotes - 2996 (source: NCBI BLin…	37	1895	23	321	22		341	22	156	15	139	14	138	22		242	22	279	13	94	10	62	14	123
SVETLSPFQQKDGQK	19	AT1G07110.1	S6(Phospho)	1771.82	S(1): 0.0; T(4): 10.9; S(6): 89.0	0	0.0001544						High		High			High	High	1
	Accession	Description	Σ# Unique Peptides	Σ# PSMs	# Peptides A2	# PSM A2	# Peptides B2		# PSM B2	# Peptides C2	# PSM C2	# Peptides D2	# PSM D2	# Peptides E2	# PSM E2	# Peptides F2		# PSM F2	# Peptides G2	# PSM G2	# Peptides H2	# PSM H2	# Peptides I2	# PSM I2	# Peptides J2	# PSM J2
	AT1G07110.1	fructose-2,6-bisphosphatase	14	350	6	54	6		53	2	6			8	39	6		35	7	66	5	26	12	36	10	35
VPSSTPLIKSPVATTQQLPK	28	AT1G79280.1	S10(Phospho)	2172.16	S(3): 0.0; S(4): 0.0; T(5): 0.0; S(10): 100.0; T(14): 0.0; T(15): 0.0	0	0.0008127						High		High			High	High	1
	Accession	Description	Σ# Unique Peptides	Σ# PSMs	# Peptides A2	# PSM A2	# Peptides B2		# PSM B2	# Peptides C2	# PSM C2	# Peptides D2	# PSM D2	# Peptides E2	# PSM E2	# Peptides F2		# PSM F2	# Peptides G2	# PSM G2	# Peptides H2	# PSM H2	# Peptides I2	# PSM I2	# Peptides J2	# PSM J2
	AT1G79280.1	nuclear pore anchor	8	279	4	42	3		49					5	25	5		39	6	64	3	21	4	14	5	25
QSSEGNNSDSEQEAKKPTDIIK	11	AT1G50570.1	S8(Phospho)	2485.11	S(2): 0.0; S(3): 0.0; S(8): 99.6; S(10): 0.3; T(18): 0.0	0	0.0001283						High		High			High	High	1
	Accession	Description	Σ# Unique Peptides	Σ# PSMs	# Peptides A2	# PSM A2	# Peptides B2		# PSM B2	# Peptides C2	# PSM C2	# Peptides D2	# PSM D2	# Peptides E2	# PSM E2	# Peptides F2		# PSM F2	# Peptides G2	# PSM G2	# Peptides H2	# PSM H2	# Peptides I2	# PSM I2	# Peptides J2	# PSM J2
	AT1G50570.1	Calcium-dependent lipid-binding (CaLB domain) family protein	4	175	3	25	3		38					5	20	3		13	4	14	3	13	5	24	6	28
VHDDDEDVSSEDENETHNSNAVYYKEMIRK	64	AT1G37130.1	S10(Phospho)	3648.51	S(9): 50.0; S(10): 50.0; T(16): 0.0; S(19): 0.0; Y(23): 0.0; Y(24): 0.0	0	4.77e-06						High	High	High	High		High	High	2
	Accession	Description	Σ# Unique Peptides	Σ# PSMs	# Peptides A2	# PSM A2	# Peptides B2		# PSM B2	# Peptides C2	# PSM C2	# Peptides D2	# PSM D2	# Peptides E2	# PSM E2	# Peptides F2		# PSM F2	# Peptides G2	# PSM G2	# Peptides H2	# PSM H2	# Peptides I2	# PSM I2	# Peptides J2	# PSM J2
	AT1G37130.1	nitrate reductase 2	30	2867	14	263	15		297	12	105	11	137	26	378	20		319	21	529	15	179	20	320	19	340
DHRASDDDEEGEIRSER	32	AT1G80930.1	S5(Phospho)	2095.83	S(5): 100.0; S(15): 0.0	0	4.687e-05						High	High	High	Medium		High	High	2
	Accession	Description	Σ# Unique Peptides	Σ# PSMs	# Peptides A2	# PSM A2	# Peptides B2		# PSM B2	# Peptides C2	# PSM C2	# Peptides D2	# PSM D2	# Peptides E2	# PSM E2	# Peptides F2		# PSM F2	# Peptides G2	# PSM G2	# Peptides H2	# PSM H2	# Peptides I2	# PSM I2	# Peptides J2	# PSM J2
	AT1G80930.1	MIF4G domain-containing protein / MA3 domain-containing protein	2	71	1	6	1		6					2	7	2		15	2	16			2	8	2	13
LHGDESEEENKTAEDGEATKK	37	AT3G56990.1	S6(Phospho)	2397.01	S(6): 99.1; T(12): 0.9; T(19): 0.0	0	0.001898						High	High	High	Medium		High	High	2
	Accession	Description	Σ# Unique Peptides	Σ# PSMs	# Peptides A2	# PSM A2	# Peptides B2		# PSM B2	# Peptides C2	# PSM C2	# Peptides D2	# PSM D2	# Peptides E2	# PSM E2	# Peptides F2		# PSM F2	# Peptides G2	# PSM G2	# Peptides H2	# PSM H2	# Peptides I2	# PSM I2	# Peptides J2	# PSM J2
	AT3G56990.1	embryo sac development arrest 7	1	26												1		8					1	7	1	11
SKPIEEEETGSGSQSGGESPEAK	28	AT1G43690.1	S19(Phospho)	2400.01	S(1): 0.0; T(9): 0.0; S(11): 0.0; S(13): 0.0; S(15): 1.2; S(19): 98.8	0	9.062e-08						High	High				High	High	0
	Accession	Description	Σ# Unique Peptides	Σ# PSMs	# Peptides A2	# PSM A2	# Peptides B2		# PSM B2	# Peptides C2	# PSM C2	# Peptides D2	# PSM D2	# Peptides E2	# PSM E2	# Peptides F2		# PSM F2	# Peptides G2	# PSM G2	# Peptides H2	# PSM H2	# Peptides I2	# PSM I2	# Peptides J2	# PSM J2
	AT1G43690.1	ubiquitin interaction motif-containing protein	11	267	3	7	2		4	2	20	2	14	4	18	5		24	3	16	2	9	10	79	8	76
NSVVSLGKSPSYKEVALAPPGSIAK	34	AT1G01320.2	S11(Phospho)	2579.35	S(2): 0.0; S(5): 0.0; S(9): 0.0; S(11): 87.1; Y(12): 12.9; S(22): 0.0	0	0.0001392						High					High	High	2
	Accession	Description	Σ# Unique Peptides	Σ# PSMs	# Peptides A2	# PSM A2	# Peptides B2		# PSM B2	# Peptides C2	# PSM C2	# Peptides D2	# PSM D2	# Peptides E2	# PSM E2	# Peptides F2		# PSM F2	# Peptides G2	# PSM G2	# Peptides H2	# PSM H2	# Peptides I2	# PSM I2	# Peptides J2	# PSM J2
	AT1G01320.2	Tetratricopeptide repeat (TPR)-like superfamily protein	5	498	2	57	3		53	2	44	2	32	3	50	3		30	2	66	2	23	3	51	3	92
ITSSPKQEIGTGEATEQEEGKEQK	10	AT1G19870.1	S3(Phospho)	2684.23	T(2): 33.3; S(3): 33.3; S(4): 33.3; T(11): 0.0; T(15): 0.0	0	3.116e-13						High		High					2
	Accession	Description	Σ# Unique Peptides	Σ# PSMs	# Peptides A2	# PSM A2	# Peptides B2		# PSM B2	# Peptides C2	# PSM C2	# Peptides D2	# PSM D2	# Peptides E2	# PSM E2	# Peptides F2		# PSM F2	# Peptides G2	# PSM G2	# Peptides H2	# PSM H2	# Peptides I2	# PSM I2	# Peptides J2	# PSM J2
	AT1G19870.1	IQ-domain 32	3	38	1	6	1		7					2	5	2		6	2	9			1	4	1	1
AAESSYGEEAASDHQYGEVNHER	11	AT5G55670.2	S4(Phospho); S12(Phospho)	2695.99	S(4): 46.5; S(5): 46.5; Y(6): 7.2; S(12): 99.9; Y(16): 0.0	0	0.0001354						High	High	High			High		0
	Accession	Description	Σ# Unique Peptides	Σ# PSMs	# Peptides A2	# PSM A2	# Peptides B2		# PSM B2	# Peptides C2	# PSM C2	# Peptides D2	# PSM D2	# Peptides E2	# PSM E2	# Peptides F2		# PSM F2	# Peptides G2	# PSM G2	# Peptides H2	# PSM H2	# Peptides I2	# PSM I2	# Peptides J2	# PSM J2
	AT5G55670.2	RNA-binding (RRM/RBD/RNP motifs) family protein	1	13										1	1	1		6	1	3			1	3
SSGWFGGGATEEVKPKSPHSVEESPQSLGSTVVPVQKEL	27	AT5G52310.1	S24(Phospho)	4131.99	S(1): 0.2; S(2): 0.2; T(10): 1.7; S(17): 31.3; S(20): 31.3; S(24): 31.3; S(27): 1.7; S(30): 0.7; T(31): 1.7	0	0.001771						High	High	High	High		Medium	High	2
	Accession	Description	Σ# Unique Peptides	Σ# PSMs	# Peptides A2	# PSM A2	# Peptides B2		# PSM B2	# Peptides C2	# PSM C2	# Peptides D2	# PSM D2	# Peptides E2	# PSM E2	# Peptides F2		# PSM F2	# Peptides G2	# PSM G2	# Peptides H2	# PSM H2	# Peptides I2	# PSM I2	# Peptides J2	# PSM J2
	AT5G52310.1	low-temperature-responsive protein 78 (LTI78) / desiccation-responsive protein 29A (RD29A)	33	1799	22	271	17		282	9	72	11	49	10	144	25		237	21	299	12	101	9	119	16	225
YSLVLDPNLDAGTPR	5	AT3G03570.1	T13(Phospho)	1710.81	Y(1): 0.0; S(2): 0.0; T(13): 100.0	0	0.0001488						High							0
	Accession	Description	Σ# Unique Peptides	Σ# PSMs	# Peptides A2	# PSM A2	# Peptides B2		# PSM B2	# Peptides C2	# PSM C2	# Peptides D2	# PSM D2	# Peptides E2	# PSM E2	# Peptides F2		# PSM F2	# Peptides G2	# PSM G2	# Peptides H2	# PSM H2	# Peptides I2	# PSM I2	# Peptides J2	# PSM J2
	AT3G03570.1	Protein of unknown function (DUF3550/UPF0682)	3	10						1	1	1	1	2	7	1		1
QNLRDGEVSDVEEDEYEAK	13	AT5G27640.1	S9(Phospho)	2304.95	S(9): 100.0; Y(16): 0.0	0	0.0004638						High	High	High					1
	Accession	Description	Σ# Unique Peptides	Σ# PSMs	# Peptides A2	# PSM A2	# Peptides B2		# PSM B2	# Peptides C2	# PSM C2	# Peptides D2	# PSM D2	# Peptides E2	# PSM E2	# Peptides F2		# PSM F2	# Peptides G2	# PSM G2	# Peptides H2	# PSM H2	# Peptides I2	# PSM I2	# Peptides J2	# PSM J2
	AT5G27640.1	translation initiation factor 3B1	8	133	3	17	3		23					6	21	5		28	5	18	4	10	1	9	3	7
YRQLVNSSFADLQKPQTELDGK	18	AT2G39800.1	S8(Phospho)	2617.26	Y(1): 0.0; S(7): 50.0; S(8): 50.0; T(17): 0.0	0	0.0001392						High	High		High		High	High	1
	Accession	Description	Σ# Unique Peptides	Σ# PSMs	# Peptides A2	# PSM A2	# Peptides B2		# PSM B2	# Peptides C2	# PSM C2	# Peptides D2	# PSM D2	# Peptides E2	# PSM E2	# Peptides F2		# PSM F2	# Peptides G2	# PSM G2	# Peptides H2	# PSM H2	# Peptides I2	# PSM I2	# Peptides J2	# PSM J2
	AT2G39800.1	delta1-pyrroline-5-carboxylate synthase 1	8	304	6	40	4		37	4	30	3	18	7	35	6		31	3	28	5	23	5	31	5	31
KVSNPSFIAAQSKFEELTSSTGSNK	7	AT1G19870.1	S3(Phospho)	2737.31	S(3): 99.8; S(6): 0.2; S(12): 0.0; T(18): 0.0; S(19): 0.0; S(20): 0.0; T(21): 0.0; S(23): 0.0	0	0.0001392						High	High				High	High	2
	Accession	Description	Σ# Unique Peptides	Σ# PSMs	# Peptides A2	# PSM A2	# Peptides B2		# PSM B2	# Peptides C2	# PSM C2	# Peptides D2	# PSM D2	# Peptides E2	# PSM E2	# Peptides F2		# PSM F2	# Peptides G2	# PSM G2	# Peptides H2	# PSM H2	# Peptides I2	# PSM I2	# Peptides J2	# PSM J2
	AT1G19870.1	IQ-domain 32	3	38	1	6	1		7					2	5	2		6	2	9			1	4	1	1
IRTQQQASSPGEGLNSVAASFHVMSK	1	AT3G25690.3	S8(Phospho)	2810.32	T(3): 45.0; S(8): 45.0; S(9): 10.0; S(16): 0.0; S(20): 0.0; S(25): 0.0	0	0.0004298						High							1
	Accession	Description	Σ# Unique Peptides	Σ# PSMs	# Peptides A2	# PSM A2	# Peptides B2		# PSM B2	# Peptides C2	# PSM C2	# Peptides D2	# PSM D2	# Peptides E2	# PSM E2	# Peptides F2		# PSM F2	# Peptides G2	# PSM G2	# Peptides H2	# PSM H2	# Peptides I2	# PSM I2	# Peptides J2	# PSM J2
	AT3G25690.3	Hydroxyproline-rich glycoprotein family protein	6	36	2	13	4		15					1	1				1	4			1	2	1	1
ANVEDKTQSIDRSMEETGDEPVNSAAEK	7	AT1G58025.1	S9(Phospho)	3130.35	T(7): 49.5; S(9): 49.5; S(13): 1.0; T(17): 0.0; S(24): 0.0	0	0.0002218						High	High	High					2
	Accession	Description	Σ# Unique Peptides	Σ# PSMs	# Peptides A2	# PSM A2	# Peptides B2		# PSM B2	# Peptides C2	# PSM C2	# Peptides D2	# PSM D2	# Peptides E2	# PSM E2	# Peptides F2		# PSM F2	# Peptides G2	# PSM G2	# Peptides H2	# PSM H2	# Peptides I2	# PSM I2	# Peptides J2	# PSM J2
	AT1G58025.1	DNA-binding bromodomain-containing protein	1	7										1	2	1		1	1	4
SAANDTEMDDDSGNEKAGDDLSQDEIGVRK	15	AT5G09390.2	S12(Phospho)	3262.32	S(1): 0.0; T(6): 0.0; S(12): 100.0; S(22): 0.0	0	3.791e-08						High	High					High	2
	Accession	Description	Σ# Unique Peptides	Σ# PSMs	# Peptides A2	# PSM A2	# Peptides B2		# PSM B2	# Peptides C2	# PSM C2	# Peptides D2	# PSM D2	# Peptides E2	# PSM E2	# Peptides F2		# PSM F2	# Peptides G2	# PSM G2	# Peptides H2	# PSM H2	# Peptides I2	# PSM I2	# Peptides J2	# PSM J2
	AT5G09390.2	CD2-binding protein-related	2	74	1	2	1		5					2	14	2		23	1	4			1	11	2	15
DIESEVEVSQEGR	18	AT3G05420.1	S4(Phospho)	1556.65	S(4): 100.0; S(9): 0.0	0	0.0001047						High	High	High			High	High	0
	Accession	Description	Σ# Unique Peptides	Σ# PSMs	# Peptides A2	# PSM A2	# Peptides B2		# PSM B2	# Peptides C2	# PSM C2	# Peptides D2	# PSM D2	# Peptides E2	# PSM E2	# Peptides F2		# PSM F2	# Peptides G2	# PSM G2	# Peptides H2	# PSM H2	# Peptides I2	# PSM I2	# Peptides J2	# PSM J2
	AT3G05420.1	acyl-CoA binding protein 4	9	330	5	48	6		74	1	6	1	13	5	30	8		45	6	44	4	16	4	20	6	34
TVGSSNNISVQSSPSHGYTPTIAK	18	AT3G05090.1	S4(Phospho)	2512.18	T(1): 11.6; S(4): 86.8; S(5): 1.6; S(9): 0.0; S(12): 0.0; S(13): 0.0; S(15): 0.0; Y(18): 0.0; T(19): 0.0; T(21): 0.0	0	2.845e-07						High			High		High	High	0
	Accession	Description	Σ# Unique Peptides	Σ# PSMs	# Peptides A2	# PSM A2	# Peptides B2		# PSM B2	# Peptides C2	# PSM C2	# Peptides D2	# PSM D2	# Peptides E2	# PSM E2	# Peptides F2		# PSM F2	# Peptides G2	# PSM G2	# Peptides H2	# PSM H2	# Peptides I2	# PSM I2	# Peptides J2	# PSM J2
	AT3G05090.1	Transducin/WD40 repeat-like superfamily protein	3	28										2	8						1	4	2	4	2	12
SFLLDDASDGNESGTEEDQSAFMKELDSFFR	13	AT2G17410.2	S13(Phospho)	3567.47	S(1): 0.0; S(8): 0.1; S(13): 99.4; T(15): 0.5; S(20): 0.0; S(28): 0.0	0	0.000247						High	High				High	High	1
	Accession	Description	Σ# Unique Peptides	Σ# PSMs	# Peptides A2	# PSM A2	# Peptides B2		# PSM B2	# Peptides C2	# PSM C2	# Peptides D2	# PSM D2	# Peptides E2	# PSM E2	# Peptides F2		# PSM F2	# Peptides G2	# PSM G2	# Peptides H2	# PSM H2	# Peptides I2	# PSM I2	# Peptides J2	# PSM J2
	AT2G17410.2	ARID/BRIGHT DNA-binding domain-containing protein	6	168	3	41	3		39	1	1			3	16	4		32	3	17	2	3	3	9	2	10
ADAETFAFQAEINQLLSLIINTFYSNKEIFLR	28	AT5G56010.1	T5(Phospho)	3799.88	T(5): 100.0; S(17): 0.0; T(22): 0.0; Y(24): 0.0; S(25): 0.0	0	4.53e-12						High	High	High	High		High		1
	Accession	Description	Σ# Unique Peptides	Σ# PSMs	# Peptides A2	# PSM A2	# Peptides B2		# PSM B2	# Peptides C2	# PSM C2	# Peptides D2	# PSM D2	# Peptides E2	# PSM E2	# Peptides F2		# PSM F2	# Peptides G2	# PSM G2	# Peptides H2	# PSM H2	# Peptides I2	# PSM I2	# Peptides J2	# PSM J2
	AT5G56010.1	heat shock protein 81-3	8	401	6	62	5		73					6	41	7		42	7	65	6	35	4	34	3	49
SAMSTLFDSRHPSIVVTPADSDPLFAPPSYYSESRSPR	18	AT5G07120.1	S36(Phospho)	4247.99	S(1): 0.0; S(4): 0.0; T(5): 0.0; S(9): 0.0; S(13): 0.0; T(17): 0.0; S(21): 0.0; S(29): 13.9; Y(30): 2.9; Y(31): 0.6; S(32): 0.6; S(34): 13.9; S(36): 67.9	0	2.499e-05						High	High				High	High	2
	Accession	Description	Σ# Unique Peptides	Σ# PSMs	# Peptides A2	# PSM A2	# Peptides B2		# PSM B2	# Peptides C2	# PSM C2	# Peptides D2	# PSM D2	# Peptides E2	# PSM E2	# Peptides F2		# PSM F2	# Peptides G2	# PSM G2	# Peptides H2	# PSM H2	# Peptides I2	# PSM I2	# Peptides J2	# PSM J2
	AT5G07120.1	sorting nexin 2B	2	165	1	24	1		26	1	26	1	25	1	6	2		14	1	30			1	6	2	8
TRSFDDSPPAAAELRR	20	AT4G11860.1	S3(Phospho)	1868.86	T(1): 1.3; S(3): 98.5; S(7): 0.2	0	0.004016						Medium					High	High	2
	Accession	Description	Σ# Unique Peptides	Σ# PSMs	# Peptides A2	# PSM A2	# Peptides B2		# PSM B2	# Peptides C2	# PSM C2	# Peptides D2	# PSM D2	# Peptides E2	# PSM E2	# Peptides F2		# PSM F2	# Peptides G2	# PSM G2	# Peptides H2	# PSM H2	# Peptides I2	# PSM I2	# Peptides J2	# PSM J2
	AT4G11860.1	Protein of unknown function (DUF544)	5	50	1	1	1		1					2	2	2		8			2	3	2	10	4	25
LKPQSPLGGTTQENEGFTDKASAK	21	AT5G03040.1	S5(Phospho)	2584.23	S(5): 100.0; T(10): 0.0; T(11): 0.0; T(18): 0.0; S(22): 0.0	0	1.676e-05						High	High		High		High	High	1
	Accession	Description	Σ# Unique Peptides	Σ# PSMs	# Peptides A2	# PSM A2	# Peptides B2		# PSM B2	# Peptides C2	# PSM C2	# Peptides D2	# PSM D2	# Peptides E2	# PSM E2	# Peptides F2		# PSM F2	# Peptides G2	# PSM G2	# Peptides H2	# PSM H2	# Peptides I2	# PSM I2	# Peptides J2	# PSM J2
	AT5G03040.1	IQ-domain 2	4	49	2	3	1		2					2	2	2		6	3	14	1	2	1	9	2	11
SNASVGNGSVEDANTDASEVSKDDAGPASEEEKSEA	9	AT1G47200.1	S34(Phospho)	3633.49	S(1): 0.0; S(4): 0.0; S(9): 0.0; T(15): 0.0; S(18): 0.0; S(21): 0.0; S(29): 1.9; S(34): 98.1	0	7.55e-08						High	High	Medium				Medium	2
	Accession	Description	Σ# Unique Peptides	Σ# PSMs	# Peptides A2	# PSM A2	# Peptides B2		# PSM B2	# Peptides C2	# PSM C2	# Peptides D2	# PSM D2	# Peptides E2	# PSM E2	# Peptides F2		# PSM F2	# Peptides G2	# PSM G2	# Peptides H2	# PSM H2	# Peptides I2	# PSM I2	# Peptides J2	# PSM J2
	AT1G47200.1	WPP domain protein 2	1	9										1	5	1		2	1	1					1	1
VTSESDFMTEYVVTR	1	AT2G43790.1	Y11(Phospho)	1843.78	T(2): 0.0; S(3): 0.0; S(5): 0.0; T(9): 50.0; Y(11): 50.0; T(14): 0.0	0	2.196e-07						High							0
	Accession	Description	Σ# Unique Peptides	Σ# PSMs	# Peptides A2	# PSM A2	# Peptides B2		# PSM B2	# Peptides C2	# PSM C2	# Peptides D2	# PSM D2	# Peptides E2	# PSM E2	# Peptides F2		# PSM F2	# Peptides G2	# PSM G2	# Peptides H2	# PSM H2	# Peptides I2	# PSM I2	# Peptides J2	# PSM J2
	AT2G43790.1	MAP kinase 6	3	218	4	40	4		44	2	9	2	6	4	34	2		25	3	28	2	19	3	13
KESGSTDGDSPTEKDAGDSNSGLSPKPK	5	AT4G28080.1	S24(Phospho)	2871.25	S(3): 0.0; S(5): 0.0; T(6): 0.0; S(10): 0.0; T(12): 0.0; S(19): 0.0; S(21): 0.0; S(24): 100.0	0	5.455e-05						High		High					2
	Accession	Description	Σ# Unique Peptides	Σ# PSMs	# Peptides A2	# PSM A2	# Peptides B2		# PSM B2	# Peptides C2	# PSM C2	# Peptides D2	# PSM D2	# Peptides E2	# PSM E2	# Peptides F2		# PSM F2	# Peptides G2	# PSM G2	# Peptides H2	# PSM H2	# Peptides I2	# PSM I2	# Peptides J2	# PSM J2
	AT4G28080.1	Tetratricopeptide repeat (TPR)-like superfamily protein	30	1288	15	222	12		222	5	14	3	21	13	125	17		164	21	201	11	64	12	89	16	166
MDQTEEPPLNTHQQHPEEVEHHENGATK	14	AT5G52310.1	T4(Phospho)	3342.4	T(4): 100.0; T(11): 0.0; T(27): 0.0	0	0.0004126						High	Medium	High	High				0
	Accession	Description	Σ# Unique Peptides	Σ# PSMs	# Peptides A2	# PSM A2	# Peptides B2		# PSM B2	# Peptides C2	# PSM C2	# Peptides D2	# PSM D2	# Peptides E2	# PSM E2	# Peptides F2		# PSM F2	# Peptides G2	# PSM G2	# Peptides H2	# PSM H2	# Peptides I2	# PSM I2	# Peptides J2	# PSM J2
	AT5G52310.1	low-temperature-responsive protein 78 (LTI78) / desiccation-responsive protein 29A (RD29A)	33	1799	22	271	17		282	9	72	11	49	10	144	25		237	21	299	12	101	9	119	16	225
KTSDQYPESPSENPFHAPSMGNLQFDHQNSSASSSGDLTELQR	22	AT1G34220.1	S11(Phospho)	4801.06	T(2): 1.6; S(3): 1.6; Y(6): 3.8; S(9): 24.2; S(11): 65.0; S(19): 0.7; S(30): 0.7; S(31): 0.7; S(33): 0.7; S(34): 0.3; S(35): 0.3; T(39): 0.0	0	0.001809						High	High	High			High		1
	Accession	Description	Σ# Unique Peptides	Σ# PSMs	# Peptides A2	# PSM A2	# Peptides B2		# PSM B2	# Peptides C2	# PSM C2	# Peptides D2	# PSM D2	# Peptides E2	# PSM E2	# Peptides F2		# PSM F2	# Peptides G2	# PSM G2	# Peptides H2	# PSM H2	# Peptides I2	# PSM I2	# Peptides J2	# PSM J2
	AT1G34220.1	Regulator of Vps4 activity in the MVB pathway protein	11	232	6	26	4		13	1	31	1	22	4	14	7		41	9	37	3	3	4	18	3	27
MGGTTQYTVNNQMVNATLMNIADNPTNVQLPGMYNKEENAR	6	AT2G39730.1	T5(Phospho)	4623.07	T(4): 0.0; T(5): 0.1; Y(7): 0.1; T(8): 0.1; T(17): 99.8; T(26): 0.0; Y(34): 0.0	0	0.000251						High	High	High					1
	Accession	Description	Σ# Unique Peptides	Σ# PSMs	# Peptides A2	# PSM A2	# Peptides B2		# PSM B2	# Peptides C2	# PSM C2	# Peptides D2	# PSM D2	# Peptides E2	# PSM E2	# Peptides F2		# PSM F2	# Peptides G2	# PSM G2	# Peptides H2	# PSM H2	# Peptides I2	# PSM I2	# Peptides J2	# PSM J2
	AT2G39730.1	rubisco activase	22	2549	8	207	12		293	5	114	6	89	16	273	15		266	14	431	14	306	15	213	17	357
DNPGLDDDDDSAELESGTFKK	22	AT1G52380.1	S11(Phospho)	2347.94	S(11): 100.0; S(16): 0.0; T(18): 0.0	0	1.199e-05						High	High				High	High	1
	Accession	Description	Σ# Unique Peptides	Σ# PSMs	# Peptides A2	# PSM A2	# Peptides B2		# PSM B2	# Peptides C2	# PSM C2	# Peptides D2	# PSM D2	# Peptides E2	# PSM E2	# Peptides F2		# PSM F2	# Peptides G2	# PSM G2	# Peptides H2	# PSM H2	# Peptides I2	# PSM I2	# Peptides J2	# PSM J2
	AT1G52380.1	NUP50 (Nucleoporin 50 kDa) protein	8	221	4	21	3		23	1	5	2	5	3	20	5		36	2	27	2	11	4	30	4	43
ILKEDNHQEEYAESVEATKNSDAAEQSSR	5	AT5G40450.1	S14(Phospho)	3358.49	Y(11): 0.0; S(14): 99.9; T(18): 0.0; S(21): 0.0; S(27): 0.0; S(28): 0.0	0	0.0001134							High				High	High	2
	Accession	Description	Σ# Unique Peptides	Σ# PSMs	# Peptides A2	# PSM A2	# Peptides B2		# PSM B2	# Peptides C2	# PSM C2	# Peptides D2	# PSM D2	# Peptides E2	# PSM E2	# Peptides F2		# PSM F2	# Peptides G2	# PSM G2	# Peptides H2	# PSM H2	# Peptides I2	# PSM I2	# Peptides J2	# PSM J2
	AT5G40450.1	unknown protein; FUNCTIONS IN: molecular_function unknown; INVOLVED IN: biological_process unknown; LOCATED IN: chloroplast, plasma membrane; EXPRESSED IN: 24 plant structures; EXPRESSED DURING: 13 growth stages; Has 30201 Blast hits to 17322 proteins in 780 species: Archae - 12; Bacteria - 1396; Metazoa - 17338; Fungi - 3422; Plants - 5037; Viruses - 0; Other Eukaryotes - 2996 (source: NCBI BLin…	37	1895	23	321	22		341	22	156	15	139	14	138	22		242	22	279	13	94	10	62	14	123
DLSVGGPSHSLDAENEREVNRSDPFSEGNEQVMAFPGAR	45	AT1G17210.1	S8(Phospho)	4280.88	S(3): 10.6; S(8): 44.7; S(10): 44.7; S(22): 0.1; S(26): 0.0	0	0.0003247							High	High			Medium	High	2
	Accession	Description	Σ# Unique Peptides	Σ# PSMs	# Peptides A2	# PSM A2	# Peptides B2		# PSM B2	# Peptides C2	# PSM C2	# Peptides D2	# PSM D2	# Peptides E2	# PSM E2	# Peptides F2		# PSM F2	# Peptides G2	# PSM G2	# Peptides H2	# PSM H2	# Peptides I2	# PSM I2	# Peptides J2	# PSM J2
	AT1G17210.1	IAP-like protein 1	13	202	8	43	5		41	1	3			3	8	5		38	8	29	1	4	2	14	3	22
VDSEGVLCGANFK	3	AT4G27450.1	S3(Phospho); C8(Carbamidomethyl)	1475.62	S(3): 100.0	0	0.000846							High						0
	Accession	Description	Σ# Unique Peptides	Σ# PSMs	# Peptides A2	# PSM A2	# Peptides B2		# PSM B2	# Peptides C2	# PSM C2	# Peptides D2	# PSM D2	# Peptides E2	# PSM E2	# Peptides F2		# PSM F2	# Peptides G2	# PSM G2	# Peptides H2	# PSM H2	# Peptides I2	# PSM I2	# Peptides J2	# PSM J2
	AT4G27450.1	Aluminium induced protein with YGL and LRDR motifs	2	6												1		3					1	1	1	2
AASEEGEAVEEEVK	10	AT5G52310.1	S3(Phospho)	1556.63	S(3): 100.0	0	3.456e-06							High	High					0
	Accession	Description	Σ# Unique Peptides	Σ# PSMs	# Peptides A2	# PSM A2	# Peptides B2		# PSM B2	# Peptides C2	# PSM C2	# Peptides D2	# PSM D2	# Peptides E2	# PSM E2	# Peptides F2		# PSM F2	# Peptides G2	# PSM G2	# Peptides H2	# PSM H2	# Peptides I2	# PSM I2	# Peptides J2	# PSM J2
	AT5G52310.1	low-temperature-responsive protein 78 (LTI78) / desiccation-responsive protein 29A (RD29A)	33	1799	22	271	17		282	9	72	11	49	10	144	25		237	21	299	12	101	9	119	16	225
DGEVSDVEEDEYEAK	2	AT5G27640.1	S5(Phospho)	1793.66	S(5): 100.0; Y(12): 0.0	0	0.0001073							High						0
	Accession	Description	Σ# Unique Peptides	Σ# PSMs	# Peptides A2	# PSM A2	# Peptides B2		# PSM B2	# Peptides C2	# PSM C2	# Peptides D2	# PSM D2	# Peptides E2	# PSM E2	# Peptides F2		# PSM F2	# Peptides G2	# PSM G2	# Peptides H2	# PSM H2	# Peptides I2	# PSM I2	# Peptides J2	# PSM J2
	AT5G27640.1	translation initiation factor 3B1	8	133	3	17	3		23					6	21	5		28	5	18	4	10	1	9	3	7
SEIEEEEEEGSASAITGSR	2	AT4G15545.1	S1(Phospho)	2089.83	S(1): 100.0; S(11): 0.0; S(13): 0.0; T(16): 0.0; S(18): 0.0	0	0.001531							High						0
	Accession	Description	Σ# Unique Peptides	Σ# PSMs	# Peptides A2	# PSM A2	# Peptides B2		# PSM B2	# Peptides C2	# PSM C2	# Peptides D2	# PSM D2	# Peptides E2	# PSM E2	# Peptides F2		# PSM F2	# Peptides G2	# PSM G2	# Peptides H2	# PSM H2	# Peptides I2	# PSM I2	# Peptides J2	# PSM J2
	AT4G15545.1	unknown protein; BEST Arabidopsis thaliana protein match is: unknown protein (TAIR:AT1G16520.1); Has 30201 Blast hits to 17322 proteins in 780 species: Archae - 12; Bacteria - 1396; Metazoa - 17338; Fungi - 3422; Plants - 5037; Viruses - 0; Other Eukaryotes - 2996 (source: NCBI BLink).	6	91	5	31	4		30							2		4	1	2			1	1	3	23
SKDTEAAVDAEDESAAEKSEK	13	AT3G57150.1	S14(Phospho)	2289.96	S(1): 0.0; T(4): 0.0; S(14): 100.0; S(19): 0.0	0	1.041e-08							High	High					2
	Accession	Description	Σ# Unique Peptides	Σ# PSMs	# Peptides A2	# PSM A2	# Peptides B2		# PSM B2	# Peptides C2	# PSM C2	# Peptides D2	# PSM D2	# Peptides E2	# PSM E2	# Peptides F2		# PSM F2	# Peptides G2	# PSM G2	# Peptides H2	# PSM H2	# Peptides I2	# PSM I2	# Peptides J2	# PSM J2
	AT3G57150.1	homologue of NAP57	1	13												1		7	1	6
TRPGRESDSDAEDLEHAEK	10	AT3G01310.2	S7(Phospho); S9(Phospho)	2301.9	T(1): 0.0; S(7): 100.0; S(9): 100.0	0	0.0001755							High					High	1
	Accession	Description	Σ# Unique Peptides	Σ# PSMs	# Peptides A2	# PSM A2	# Peptides B2		# PSM B2	# Peptides C2	# PSM C2	# Peptides D2	# PSM D2	# Peptides E2	# PSM E2	# Peptides F2		# PSM F2	# Peptides G2	# PSM G2	# Peptides H2	# PSM H2	# Peptides I2	# PSM I2	# Peptides J2	# PSM J2
	AT3G01310.2	Phosphoglycerate mutase-like family protein	2	70								1	1			2		15	1	9			1	19	2	26
KSTEHSEEDAQEEEPAVEGAK	48	AT4G38710.1	S6(Phospho)	2379.98	S(2): 33.3; T(3): 33.3; S(6): 33.3	0	1.818e-05							High	High	High			High	1
	Accession	Description	Σ# Unique Peptides	Σ# PSMs	# Peptides A2	# PSM A2	# Peptides B2		# PSM B2	# Peptides C2	# PSM C2	# Peptides D2	# PSM D2	# Peptides E2	# PSM E2	# Peptides F2		# PSM F2	# Peptides G2	# PSM G2	# Peptides H2	# PSM H2	# Peptides I2	# PSM I2	# Peptides J2	# PSM J2
	AT4G38710.1	glycine-rich protein	4	99	2	8								1	5	1		16	2	25	1	2	1	5	4	38
TQAALISDDDTSHAEEPDFNQK	11	AT5G14720.1	S7(Phospho)	2512.05	T(1): 0.0; S(7): 99.7; T(11): 0.3; S(12): 0.0	0	0.0004609							High	High					0
	Accession	Description	Σ# Unique Peptides	Σ# PSMs	# Peptides A2	# PSM A2	# Peptides B2		# PSM B2	# Peptides C2	# PSM C2	# Peptides D2	# PSM D2	# Peptides E2	# PSM E2	# Peptides F2		# PSM F2	# Peptides G2	# PSM G2	# Peptides H2	# PSM H2	# Peptides I2	# PSM I2	# Peptides J2	# PSM J2
	AT5G14720.1	Protein kinase superfamily protein	2	13												2		11	1	1					1	1
DRSEDAGNDAMDVDDEQQSNKK	13	AT1G50920.1	S3(Phospho)	2546.99	S(3): 100.0; S(19): 0.0	0	1.377e-10							High				High	High	2
	Accession	Description	Σ# Unique Peptides	Σ# PSMs	# Peptides A2	# PSM A2	# Peptides B2		# PSM B2	# Peptides C2	# PSM C2	# Peptides D2	# PSM D2	# Peptides E2	# PSM E2	# Peptides F2		# PSM F2	# Peptides G2	# PSM G2	# Peptides H2	# PSM H2	# Peptides I2	# PSM I2	# Peptides J2	# PSM J2
	AT1G50920.1	Nucleolar GTP-binding protein	2	14	1	1										1		5					1	1	1	7
SSSVDREDVGGEAGKDAEMGEELK	14	AT5G58040.1	S3(Phospho)	2575.08	S(1): 33.3; S(2): 33.3; S(3): 33.3	0	0.002496							High	High					2
	Accession	Description	Σ# Unique Peptides	Σ# PSMs	# Peptides A2	# PSM A2	# Peptides B2		# PSM B2	# Peptides C2	# PSM C2	# Peptides D2	# PSM D2	# Peptides E2	# PSM E2	# Peptides F2		# PSM F2	# Peptides G2	# PSM G2	# Peptides H2	# PSM H2	# Peptides I2	# PSM I2	# Peptides J2	# PSM J2
	AT5G58040.1	homolog of yeast FIP1 [V]	2	42	1	4	1		2							2		19	2	16	1	1
SESEYERKPSYGRSEEQEEGYR	8	AT5G39570.1	S14(Phospho)	2775.15	S(1): 0.0; S(3): 0.0; Y(5): 0.1; S(10): 2.8; Y(11): 96.6; S(14): 0.5; Y(21): 0.0	0	0.003293							High	High					2
	Accession	Description	Σ# Unique Peptides	Σ# PSMs	# Peptides A2	# PSM A2	# Peptides B2		# PSM B2	# Peptides C2	# PSM C2	# Peptides D2	# PSM D2	# Peptides E2	# PSM E2	# Peptides F2		# PSM F2	# Peptides G2	# PSM G2	# Peptides H2	# PSM H2	# Peptides I2	# PSM I2	# Peptides J2	# PSM J2
	AT5G39570.1	FUNCTIONS IN: molecular_function unknown; INVOLVED IN: biological_process unknown; LOCATED IN: cytosol, nucleus; EXPRESSED IN: 25 plant structures; EXPRESSED DURING: 14 growth stages; BEST Arabidopsis thaliana protein match is: glycine-rich protein (TAIR:AT3G29075.1); Has 30201 Blast hits to 17322 proteins in 780 species: Archae - 12; Bacteria - 1396; Metazoa - 17338; Fungi - 3422; Plants - 5037;…	10	68	1	3	1		3					1	1	3		8	8	27	1	1	3	10	3	15
SGEHAEGEANDSQSGEKKEDTDGEDEIR	6	AT5G45510.2	T21(Phospho)	3099.22	S(1): 0.0; S(12): 0.1; S(14): 1.0; T(21): 98.9	0	1.184e-05							High	High					2
	Accession	Description	Σ# Unique Peptides	Σ# PSMs	# Peptides A2	# PSM A2	# Peptides B2		# PSM B2	# Peptides C2	# PSM C2	# Peptides D2	# PSM D2	# Peptides E2	# PSM E2	# Peptides F2		# PSM F2	# Peptides G2	# PSM G2	# Peptides H2	# PSM H2	# Peptides I2	# PSM I2	# Peptides J2	# PSM J2
	AT5G45510.2	Leucine-rich repeat (LRR) family protein	2	18										1	1	1		3	2	4			1	6	1	4
DGAKVTRLTEAPVPGTTLGILK	2	AT3G57180.1	T9(Phospho)	2317.25	T(6): 0.0; T(9): 93.2; T(16): 3.4; T(17): 3.4	0	0.0004181							High		High				2
	Accession	Description	Σ# Unique Peptides	Σ# PSMs	# Peptides A2	# PSM A2	# Peptides B2		# PSM B2	# Peptides C2	# PSM C2	# Peptides D2	# PSM D2	# Peptides E2	# PSM E2	# Peptides F2		# PSM F2	# Peptides G2	# PSM G2	# Peptides H2	# PSM H2	# Peptides I2	# PSM I2	# Peptides J2	# PSM J2
	AT3G57180.1	P-loop containing nucleoside triphosphate hydrolases superfamily protein	4	44	2	3	1		1					1	9	3		9	3	12	2	4	1	4	1	2
AAIENGSEEGLGDSAEVEEAPIEFPRDITMEETEPTR	5	AT4G08920.1	S7(Phospho)	4098.79	S(7): 100.0; S(14): 0.0; T(29): 0.0; T(33): 0.0; T(36): 0.0	0	5.673e-08							High						1
	Accession	Description	Σ# Unique Peptides	Σ# PSMs	# Peptides A2	# PSM A2	# Peptides B2		# PSM B2	# Peptides C2	# PSM C2	# Peptides D2	# PSM D2	# Peptides E2	# PSM E2	# Peptides F2		# PSM F2	# Peptides G2	# PSM G2	# Peptides H2	# PSM H2	# Peptides I2	# PSM I2	# Peptides J2	# PSM J2
	AT4G08920.1	cryptochrome 1	6	34						2	6	1	4	2	4	3		11			1	4	1	2	2	3
CGAARDDDEDDYPLLSDVEMEMESEADKIISEHLLK	1	AT1G79280.1	C1(Carbamidomethyl); S16(Phospho)	4218.8	Y(12): 0.6; S(16): 97.8; S(24): 1.6; S(31): 0.0	0	0.0001777							High						2
	Accession	Description	Σ# Unique Peptides	Σ# PSMs	# Peptides A2	# PSM A2	# Peptides B2		# PSM B2	# Peptides C2	# PSM C2	# Peptides D2	# PSM D2	# Peptides E2	# PSM E2	# Peptides F2		# PSM F2	# Peptides G2	# PSM G2	# Peptides H2	# PSM H2	# Peptides I2	# PSM I2	# Peptides J2	# PSM J2
	AT1G79280.1	nuclear pore anchor	8	279	4	42	3		49					5	25	5		39	6	64	3	21	4	14	5	25
EWVRPDMMLAEGEESEEEDEVLLPWEKNEEEQAAER	2	AT3G18390.1	S15(Phospho)	4411.86	S(15): 100.0	0	0.0006364							High					High	1
	Accession	Description	Σ# Unique Peptides	Σ# PSMs	# Peptides A2	# PSM A2	# Peptides B2		# PSM B2	# Peptides C2	# PSM C2	# Peptides D2	# PSM D2	# Peptides E2	# PSM E2	# Peptides F2		# PSM F2	# Peptides G2	# PSM G2	# Peptides H2	# PSM H2	# Peptides I2	# PSM I2	# Peptides J2	# PSM J2
	AT3G18390.1	CRS1 / YhbY (CRM) domain-containing protein	3	10			1		1	1	3	1	2			2		3							1	1
SRGSLGSLNMITGK	5	AT2G35530.1	S4(Phospho)	1500.72	S(1): 0.5; S(4): 99.4; S(7): 0.1; T(12): 0.0	0	0.002487							High	High					1
	Accession	Description	Σ# Unique Peptides	Σ# PSMs	# Peptides A2	# PSM A2	# Peptides B2		# PSM B2	# Peptides C2	# PSM C2	# Peptides D2	# PSM D2	# Peptides E2	# PSM E2	# Peptides F2		# PSM F2	# Peptides G2	# PSM G2	# Peptides H2	# PSM H2	# Peptides I2	# PSM I2	# Peptides J2	# PSM J2
	AT2G35530.1	basic region/leucine zipper transcription factor 16	3	9	1	1	1		1							2		4	2	3
ISTEKAASEEGEAVEEEVK	9	AT5G52310.1	S8(Phospho)	2114.94	S(2): 0.0; T(3): 0.0; S(8): 100.0	0	2.54e-08							High	High					1
	Accession	Description	Σ# Unique Peptides	Σ# PSMs	# Peptides A2	# PSM A2	# Peptides B2		# PSM B2	# Peptides C2	# PSM C2	# Peptides D2	# PSM D2	# Peptides E2	# PSM E2	# Peptides F2		# PSM F2	# Peptides G2	# PSM G2	# Peptides H2	# PSM H2	# Peptides I2	# PSM I2	# Peptides J2	# PSM J2
	AT5G52310.1	low-temperature-responsive protein 78 (LTI78) / desiccation-responsive protein 29A (RD29A)	33	1799	22	271	17		282	9	72	11	49	10	144	25		237	21	299	12	101	9	119	16	225
SLRTSQEKTGAFDTTNEGMK	18	AT2G35050.1	S5(Phospho)	2281.01	S(1): 2.0; T(4): 12.6; S(5): 85.3; T(9): 0.1; T(14): 0.0; T(15): 0.0	0	0.001656							High		High		High	High	2
	Accession	Description	Σ# Unique Peptides	Σ# PSMs	# Peptides A2	# PSM A2	# Peptides B2		# PSM B2	# Peptides C2	# PSM C2	# Peptides D2	# PSM D2	# Peptides E2	# PSM E2	# Peptides F2		# PSM F2	# Peptides G2	# PSM G2	# Peptides H2	# PSM H2	# Peptides I2	# PSM I2	# Peptides J2	# PSM J2
	AT2G35050.1	Protein kinase superfamily protein with octicosapeptide/Phox/Bem1p domain	8	211	3	27	4		39	1	5	1	2	2	12	6		27	5	23	3	18	5	26	4	32
MASSQSQLSEDEQASNNMIQPHHHQASFK	1	AT1G17360.1	S9(Phospho)	3347.43	S(3): 0.1; S(4): 0.1; S(6): 1.2; S(9): 98.5; S(15): 0.1; S(27): 0.0	0	3.681e-05							High						0
	Accession	Description	Σ# Unique Peptides	Σ# PSMs	# Peptides A2	# PSM A2	# Peptides B2		# PSM B2	# Peptides C2	# PSM C2	# Peptides D2	# PSM D2	# Peptides E2	# PSM E2	# Peptides F2		# PSM F2	# Peptides G2	# PSM G2	# Peptides H2	# PSM H2	# Peptides I2	# PSM I2	# Peptides J2	# PSM J2
	AT1G17360.1	BEST Arabidopsis thaliana protein match is: COP1-interacting protein-related (TAIR:AT1G72410.1); Has 9949 Blast hits to 7480 proteins in 576 species: Archae - 12; Bacteria - 1007; Metazoa - 3636; Fungi - 982; Plants - 444; Viruses - 50; Other Eukaryotes - 3818 (source: NCBI BLink).	2	2			1		1							1		1
TNVISPKPDAGDQLDGDVSKPENTSLVDSIKEDR	4	AT5G25520.1	S5(Phospho)	3719.75	T(1): 17.7; S(5): 82.3; S(19): 0.0; T(24): 0.0; S(25): 0.0; S(29): 0.0	0	7.374e-08							High						1
	Accession	Description	Σ# Unique Peptides	Σ# PSMs	# Peptides A2	# PSM A2	# Peptides B2		# PSM B2	# Peptides C2	# PSM C2	# Peptides D2	# PSM D2	# Peptides E2	# PSM E2	# Peptides F2		# PSM F2	# Peptides G2	# PSM G2	# Peptides H2	# PSM H2	# Peptides I2	# PSM I2	# Peptides J2	# PSM J2
	AT5G25520.1	SPOC domain / Transcription elongation factor S-II protein	1	4												1		4
AGIILLPSTHQLDEEVTEEHSEEEMTEEEPTLLK	8	AT5G26760.1	T17(Phospho)	3956.83	S(8): 0.1; T(9): 0.0; T(17): 98.1; S(21): 1.7; T(26): 0.0; T(31): 0.0	0	0.0004635							High						0
	Accession	Description	Σ# Unique Peptides	Σ# PSMs	# Peptides A2	# PSM A2	# Peptides B2		# PSM B2	# Peptides C2	# PSM C2	# Peptides D2	# PSM D2	# Peptides E2	# PSM E2	# Peptides F2		# PSM F2	# Peptides G2	# PSM G2	# Peptides H2	# PSM H2	# Peptides I2	# PSM I2	# Peptides J2	# PSM J2
	AT5G26760.1	unknown protein; Has 30201 Blast hits to 17322 proteins in 780 species: Archae - 12; Bacteria - 1396; Metazoa - 17338; Fungi - 3422; Plants - 5037; Viruses - 0; Other Eukaryotes - 2996 (source: NCBI BLink).	1	8												1		8
IDKNVDSLSPENDSSR	3	AT1G21580.1	S9(Phospho)	1855.81	S(7): 0.0; S(9): 100.0; S(14): 0.0; S(15): 0.0	0	2.999e-06							High						1
	Accession	Description	Σ# Unique Peptides	Σ# PSMs	# Peptides A2	# PSM A2	# Peptides B2		# PSM B2	# Peptides C2	# PSM C2	# Peptides D2	# PSM D2	# Peptides E2	# PSM E2	# Peptides F2		# PSM F2	# Peptides G2	# PSM G2	# Peptides H2	# PSM H2	# Peptides I2	# PSM I2	# Peptides J2	# PSM J2
	AT1G21580.1	Zinc finger C-x8-C-x5-C-x3-H type family protein	1	3												1		3
ALEESESTLKANDTDSPR	14	AT2G26570.1	S16(Phospho)	2042.89	S(5): 0.0; S(7): 0.0; T(8): 0.0; T(14): 0.1; S(16): 99.9	0	0.0003802							High	High				High	1
	Accession	Description	Σ# Unique Peptides	Σ# PSMs	# Peptides A2	# PSM A2	# Peptides B2		# PSM B2	# Peptides C2	# PSM C2	# Peptides D2	# PSM D2	# Peptides E2	# PSM E2	# Peptides F2		# PSM F2	# Peptides G2	# PSM G2	# Peptides H2	# PSM H2	# Peptides I2	# PSM I2	# Peptides J2	# PSM J2
	AT2G26570.1	Plant protein of unknown function (DUF827)	6	92	1	10	1		19					1	2	2		6	4	17	1	6	2	10	5	22
TRPGRESDSDAEDLEHAEK	12	AT3G01310.2	S9(Phospho)	2221.94	T(1): 0.0; S(7): 0.0; S(9): 100.0	0	0.0005959							High	High					1
	Accession	Description	Σ# Unique Peptides	Σ# PSMs	# Peptides A2	# PSM A2	# Peptides B2		# PSM B2	# Peptides C2	# PSM C2	# Peptides D2	# PSM D2	# Peptides E2	# PSM E2	# Peptides F2		# PSM F2	# Peptides G2	# PSM G2	# Peptides H2	# PSM H2	# Peptides I2	# PSM I2	# Peptides J2	# PSM J2
	AT3G01310.2	Phosphoglycerate mutase-like family protein	2	70								1	1			2		15	1	9			1	19	2	26
HDEGSNARGGSEEPNVEEDSVAR	6	AT3G20550.1	S11(Phospho)	2521.02	S(5): 0.0; S(11): 100.0; S(20): 0.0	0	0.001075							High	High			High		1
	Accession	Description	Σ# Unique Peptides	Σ# PSMs	# Peptides A2	# PSM A2	# Peptides B2		# PSM B2	# Peptides C2	# PSM C2	# Peptides D2	# PSM D2	# Peptides E2	# PSM E2	# Peptides F2		# PSM F2	# Peptides G2	# PSM G2	# Peptides H2	# PSM H2	# Peptides I2	# PSM I2	# Peptides J2	# PSM J2
	AT3G20550.1	SMAD/FHA domain-containing protein	1	6												1		1	1	4			1	1
AGSFRDSPEEEGPVELPEAAR	12	AT3G22380.1	S7(Phospho)	2323.02	S(3): 0.0; S(7): 100.0	0	0.001576							High	High			High		1
	Accession	Description	Σ# Unique Peptides	Σ# PSMs	# Peptides A2	# PSM A2	# Peptides B2		# PSM B2	# Peptides C2	# PSM C2	# Peptides D2	# PSM D2	# Peptides E2	# PSM E2	# Peptides F2		# PSM F2	# Peptides G2	# PSM G2	# Peptides H2	# PSM H2	# Peptides I2	# PSM I2	# Peptides J2	# PSM J2
	AT3G22380.1	time for coffee	1	12												1		3	1	7			1	2
GFGSYSDFFTELDATAGNLQGK	2	AT5G47490.1	S4(Phospho)	2405.02	S(4): 84.5; Y(5): 13.3; S(6): 2.2; T(10): 0.0; T(15): 0.0	0	5.414e-07							High						0
	Accession	Description	Σ# Unique Peptides	Σ# PSMs	# Peptides A2	# PSM A2	# Peptides B2		# PSM B2	# Peptides C2	# PSM C2	# Peptides D2	# PSM D2	# Peptides E2	# PSM E2	# Peptides F2		# PSM F2	# Peptides G2	# PSM G2	# Peptides H2	# PSM H2	# Peptides I2	# PSM I2	# Peptides J2	# PSM J2
	AT5G47490.1	RGPR-related	3	30	1	8	1		10					1	1	2		5	1	6
LAPAEAVVEDNQKASDIEEGDEVDSKK	1	AT1G52380.1	S15(Phospho)	2966.34	S(15): 100.0; S(25): 0.0	0	0.0005678							High						2
	Accession	Description	Σ# Unique Peptides	Σ# PSMs	# Peptides A2	# PSM A2	# Peptides B2		# PSM B2	# Peptides C2	# PSM C2	# Peptides D2	# PSM D2	# Peptides E2	# PSM E2	# Peptides F2		# PSM F2	# Peptides G2	# PSM G2	# Peptides H2	# PSM H2	# Peptides I2	# PSM I2	# Peptides J2	# PSM J2
	AT1G52380.1	NUP50 (Nucleoporin 50 kDa) protein	8	221	4	21	3		23	1	5	2	5	3	20	5		36	2	27	2	11	4	30	4	43
ALEKEEEDYFNEDSDEEDSASASNTQK	2	AT3G06670.1	S14(Phospho)	3160.23	Y(9): 0.0; S(14): 100.0; S(19): 0.0; S(21): 0.0; S(23): 0.0; T(25): 0.0	0	6.408e-08							High						1
	Accession	Description	Σ# Unique Peptides	Σ# PSMs	# Peptides A2	# PSM A2	# Peptides B2		# PSM B2	# Peptides C2	# PSM C2	# Peptides D2	# PSM D2	# Peptides E2	# PSM E2	# Peptides F2		# PSM F2	# Peptides G2	# PSM G2	# Peptides H2	# PSM H2	# Peptides I2	# PSM I2	# Peptides J2	# PSM J2
	AT3G06670.1	binding	2	5										1	1	2		3					1	1
KAESISDLENK	2	AT3G19770.2	S4(Phospho)	1313.6	S(4): 98.4; S(6): 1.6	0	0.001969							High						1
	Accession	Description	Σ# Unique Peptides	Σ# PSMs	# Peptides A2	# PSM A2	# Peptides B2		# PSM B2	# Peptides C2	# PSM C2	# Peptides D2	# PSM D2	# Peptides E2	# PSM E2	# Peptides F2		# PSM F2	# Peptides G2	# PSM G2	# Peptides H2	# PSM H2	# Peptides I2	# PSM I2	# Peptides J2	# PSM J2
	AT3G19770.2	Vacuolar sorting protein 9 (VPS9) domain	3	13												1		2	1	1			2	4	2	6
YLQSGSEDDDDTDTKR	17	AT3G56150.1	S4(Phospho); S6(Phospho)	2004.71	Y(1): 0.0; S(4): 100.0; S(6): 100.0; T(12): 0.0; T(14): 0.0	0	0.001097							High				High	High	1
	Accession	Description	Σ# Unique Peptides	Σ# PSMs	# Peptides A2	# PSM A2	# Peptides B2		# PSM B2	# Peptides C2	# PSM C2	# Peptides D2	# PSM D2	# Peptides E2	# PSM E2	# Peptides F2		# PSM F2	# Peptides G2	# PSM G2	# Peptides H2	# PSM H2	# Peptides I2	# PSM I2	# Peptides J2	# PSM J2
	AT3G56150.1	eukaryotic translation initiation factor 3C	6	110	2	8	2		9					3	15	6		27	4	10			3	20	3	21
APEEDEEDSGDEDDDRPPKR	5	AT1G47970.1	S9(Phospho)	2380.9	S(9): 100.0	0	0.0001392							High				High	High	1
	Accession	Description	Σ# Unique Peptides	Σ# PSMs	# Peptides A2	# PSM A2	# Peptides B2		# PSM B2	# Peptides C2	# PSM C2	# Peptides D2	# PSM D2	# Peptides E2	# PSM E2	# Peptides F2		# PSM F2	# Peptides G2	# PSM G2	# Peptides H2	# PSM H2	# Peptides I2	# PSM I2	# Peptides J2	# PSM J2
	AT1G47970.1	unknown protein; FUNCTIONS IN: molecular_function unknown; INVOLVED IN: biological_process unknown; LOCATED IN: cytosol; EXPRESSED IN: 21 plant structures; EXPRESSED DURING: 11 growth stages; Has 93717 Blast hits to 40765 proteins in 1891 species: Archae - 1046; Bacteria - 16276; Metazoa - 26677; Fungi - 16127; Plants - 6028; Viruses - 1519; Other Eukaryotes - 26044 (source: NCBI BLink).	2	49										1	11	2		16					2	11	2	11
KHHTFSFRPSSGNDQSEAGSAR	1	AT1G56220.1	S10(Phospho)	2483.08	T(4): 44.5; S(6): 44.5; S(10): 10.3; S(11): 0.7; S(16): 0.0; S(20): 0.0	0	0.00328							High						1
	Accession	Description	Σ# Unique Peptides	Σ# PSMs	# Peptides A2	# PSM A2	# Peptides B2		# PSM B2	# Peptides C2	# PSM C2	# Peptides D2	# PSM D2	# Peptides E2	# PSM E2	# Peptides F2		# PSM F2	# Peptides G2	# PSM G2	# Peptides H2	# PSM H2	# Peptides I2	# PSM I2	# Peptides J2	# PSM J2
	AT1G56220.1	Dormancy/auxin associated family protein	3	11	1	3	2		2							2		3	1	3
YRPEPSETGSPERK	11	AT4G28610.1	S10(Phospho)	1712.76	Y(1): 0.0; S(6): 0.0; T(8): 0.0; S(10): 100.0	0	0.002252							Medium				High	High	1
	Accession	Description	Σ# Unique Peptides	Σ# PSMs	# Peptides A2	# PSM A2	# Peptides B2		# PSM B2	# Peptides C2	# PSM C2	# Peptides D2	# PSM D2	# Peptides E2	# PSM E2	# Peptides F2		# PSM F2	# Peptides G2	# PSM G2	# Peptides H2	# PSM H2	# Peptides I2	# PSM I2	# Peptides J2	# PSM J2
	AT4G28610.1	phosphate starvation response 1	1	8																					1	8
MALMALIAGDLTGVDR	1	AT1G26160.1	T12(Phospho)	1726.83	T(12): 100.0	0	0.00456							High						0
	Accession	Description	Σ# Unique Peptides	Σ# PSMs	# Peptides A2	# PSM A2	# Peptides B2		# PSM B2	# Peptides C2	# PSM C2	# Peptides D2	# PSM D2	# Peptides E2	# PSM E2	# Peptides F2		# PSM F2	# Peptides G2	# PSM G2	# Peptides H2	# PSM H2	# Peptides I2	# PSM I2	# Peptides J2	# PSM J2
	AT1G26160.1	Metal-dependent phosphohydrolase	1	1												1		1
SAVMDEPETNKSPPKEK	2	AT3G13225.1	T9(Phospho)	1966.88	S(1): 0.0; T(9): 97.5; S(12): 2.5	0	0.006027							High	High					2
	Accession	Description	Σ# Unique Peptides	Σ# PSMs	# Peptides A2	# PSM A2	# Peptides B2		# PSM B2	# Peptides C2	# PSM C2	# Peptides D2	# PSM D2	# Peptides E2	# PSM E2	# Peptides F2		# PSM F2	# Peptides G2	# PSM G2	# Peptides H2	# PSM H2	# Peptides I2	# PSM I2	# Peptides J2	# PSM J2
	AT3G13225.1	WW domain-containing protein	1	1												1		1
AADEAGQKDKDGDTASASQETVAR	40	AT4G38630.1	S16(Phospho)	2501.08	T(14): 0.0; S(16): 50.0; S(18): 50.0; T(21): 0.0	0	1.33e-06							High	High			High	High	2
	Accession	Description	Σ# Unique Peptides	Σ# PSMs	# Peptides A2	# PSM A2	# Peptides B2		# PSM B2	# Peptides C2	# PSM C2	# Peptides D2	# PSM D2	# Peptides E2	# PSM E2	# Peptides F2		# PSM F2	# Peptides G2	# PSM G2	# Peptides H2	# PSM H2	# Peptides I2	# PSM I2	# Peptides J2	# PSM J2
	AT4G38630.1	regulatory particle non-ATPase 10	2	139	1	15	1		18			1	3	1	8	2		9	2	22	1	8	2	25	2	31
SHDFDMKTETGMDTNSPSR	7	AT5G52310.1	S18(Phospho)	2235.87	S(1): 0.0; T(8): 0.0; T(10): 0.0; T(14): 12.5; S(16): 12.5; S(18): 75.0	0	1.51e-05							High	High	High			High	1
	Accession	Description	Σ# Unique Peptides	Σ# PSMs	# Peptides A2	# PSM A2	# Peptides B2		# PSM B2	# Peptides C2	# PSM C2	# Peptides D2	# PSM D2	# Peptides E2	# PSM E2	# Peptides F2		# PSM F2	# Peptides G2	# PSM G2	# Peptides H2	# PSM H2	# Peptides I2	# PSM I2	# Peptides J2	# PSM J2
	AT5G52310.1	low-temperature-responsive protein 78 (LTI78) / desiccation-responsive protein 29A (RD29A)	33	1799	22	271	17		282	9	72	11	49	10	144	25		237	21	299	12	101	9	119	16	225
KTSEEGSQSPEQVKDLGSASPPVARPVR	2	AT4G13350.1	S9(Phospho)	3016.46	T(2): 3.8; S(3): 9.1; S(7): 23.2; S(9): 63.2; S(18): 0.4; S(20): 0.2	0	0.0003695							High		High				2
	Accession	Description	Σ# Unique Peptides	Σ# PSMs	# Peptides A2	# PSM A2	# Peptides B2		# PSM B2	# Peptides C2	# PSM C2	# Peptides D2	# PSM D2	# Peptides E2	# PSM E2	# Peptides F2		# PSM F2	# Peptides G2	# PSM G2	# Peptides H2	# PSM H2	# Peptides I2	# PSM I2	# Peptides J2	# PSM J2
	AT4G13350.1	NSP (nuclear shuttle protein)-interacting GTPase	5	235	5	58	4		39					3	12	4		45	3	13	3	11	3	34	4	23
RISGNHGSPTASVAQSPR	7	AT4G35890.1	S16(Phospho)	1901.9	S(3): 0.0; S(8): 0.0; T(10): 0.0; S(12): 0.0; S(16): 100.0	0	4.435e-06								High					1
	Accession	Description	Σ# Unique Peptides	Σ# PSMs	# Peptides A2	# PSM A2	# Peptides B2		# PSM B2	# Peptides C2	# PSM C2	# Peptides D2	# PSM D2	# Peptides E2	# PSM E2	# Peptides F2		# PSM F2	# Peptides G2	# PSM G2	# Peptides H2	# PSM H2	# Peptides I2	# PSM I2	# Peptides J2	# PSM J2
	AT4G35890.1	winged-helix DNA-binding transcription factor family protein	2	8								1	1						1	7
QGDAEKDSDVFSEGHEFPSK	7	AT3G56410.1	S12(Phospho)	2288.93	S(8): 0.0; S(12): 100.0; S(19): 0.0	0	0.004665								High					1
	Accession	Description	Σ# Unique Peptides	Σ# PSMs	# Peptides A2	# PSM A2	# Peptides B2		# PSM B2	# Peptides C2	# PSM C2	# Peptides D2	# PSM D2	# Peptides E2	# PSM E2	# Peptides F2		# PSM F2	# Peptides G2	# PSM G2	# Peptides H2	# PSM H2	# Peptides I2	# PSM I2	# Peptides J2	# PSM J2
	AT3G56410.1	Protein of unknown function (DUF3133)	2	10						1	1					1		1	2	8
STPGSPAHPPGARSPPPSYLSNKR	4	AT4G38550.1	S14(Phospho)	2538.22	S(1): 0.0; T(2): 0.0; S(5): 0.0; S(14): 4.7; S(18): 0.3; Y(19): 1.2; S(21): 93.8	0	0.001877								Medium					2
	Accession	Description	Σ# Unique Peptides	Σ# PSMs	# Peptides A2	# PSM A2	# Peptides B2		# PSM B2	# Peptides C2	# PSM C2	# Peptides D2	# PSM D2	# Peptides E2	# PSM E2	# Peptides F2		# PSM F2	# Peptides G2	# PSM G2	# Peptides H2	# PSM H2	# Peptides I2	# PSM I2	# Peptides J2	# PSM J2
	AT4G38550.1	Arabidopsis phospholipase-like protein (PEARLI 4) family	16	711	9	101	7		78	3	30	3	49	9	96	10		84	12	194	2	11	8	51	5	17
SSKPNPFDSDDESDNKHTLNPSK	4	AT5G61210.1	S9(Phospho)	2639.12	S(1): 0.0; S(2): 0.0; S(9): 99.9; S(13): 0.1; T(18): 0.0; S(22): 0.0	0	0.004706								High					1
	Accession	Description	Σ# Unique Peptides	Σ# PSMs	# Peptides A2	# PSM A2	# Peptides B2		# PSM B2	# Peptides C2	# PSM C2	# Peptides D2	# PSM D2	# Peptides E2	# PSM E2	# Peptides F2		# PSM F2	# Peptides G2	# PSM G2	# Peptides H2	# PSM H2	# Peptides I2	# PSM I2	# Peptides J2	# PSM J2
	AT5G61210.1	soluble N-ethylmaleimide-sensitive factor adaptor protein 33	3	143	2	24	1		20					1	9	2		21	3	30	1	8	1	11	1	20
KPNPSETEPEDSKPEPSEDEPSSSS	23	AT2G25070.1	S24(Phospho)	2766.11	S(5): 0.0; T(7): 0.0; S(12): 0.0; S(17): 0.0; S(22): 0.0; S(23): 1.1; S(24): 49.5; S(25): 49.5	0	4.469e-05								High				High	0
	Accession	Description	Σ# Unique Peptides	Σ# PSMs	# Peptides A2	# PSM A2	# Peptides B2		# PSM B2	# Peptides C2	# PSM C2	# Peptides D2	# PSM D2	# Peptides E2	# PSM E2	# Peptides F2		# PSM F2	# Peptides G2	# PSM G2	# Peptides H2	# PSM H2	# Peptides I2	# PSM I2	# Peptides J2	# PSM J2
	AT2G25070.1	Protein phosphatase 2C family protein	1	23															1	11					1	12
IHGHGDSSSLSDSDDDKKSTSSSSSSFK	2	AT5G41600.1	S11(Phospho)	2965.23	S(7): 1.0; S(8): 4.1; S(9): 4.1; S(11): 89.7; S(13): 1.0; S(19): 0.0; T(20): 0.0; S(21): 0.0; S(22): 0.0; S(23): 0.0; S(24): 0.0; S(25): 0.0; S(26): 0.0	0	0.001024								High					2
	Accession	Description	Σ# Unique Peptides	Σ# PSMs	# Peptides A2	# PSM A2	# Peptides B2		# PSM B2	# Peptides C2	# PSM C2	# Peptides D2	# PSM D2	# Peptides E2	# PSM E2	# Peptides F2		# PSM F2	# Peptides G2	# PSM G2	# Peptides H2	# PSM H2	# Peptides I2	# PSM I2	# Peptides J2	# PSM J2
	AT5G41600.1	VIRB2-interacting protein 3	1	30	1	4	1		4					1	2	1		6	1	2			1	11	1	1
SAQMAEDSDTCLLNKSPTANDSNGSESVIGVK	8	AT4G28080.1	C11(Carbamidomethyl); S16(Phospho)	3405.47	S(1): 0.0; S(8): 0.0; T(10): 0.0; S(16): 97.6; T(18): 2.4; S(22): 0.0; S(25): 0.0; S(27): 0.0	0	0.0001392								High			High		1
	Accession	Description	Σ# Unique Peptides	Σ# PSMs	# Peptides A2	# PSM A2	# Peptides B2		# PSM B2	# Peptides C2	# PSM C2	# Peptides D2	# PSM D2	# Peptides E2	# PSM E2	# Peptides F2		# PSM F2	# Peptides G2	# PSM G2	# Peptides H2	# PSM H2	# Peptides I2	# PSM I2	# Peptides J2	# PSM J2
	AT4G28080.1	Tetratricopeptide repeat (TPR)-like superfamily protein	30	1288	15	222	12		222	5	14	3	21	13	125	17		164	21	201	11	64	12	89	16	166
IPNGSSSSEGEISPRSPPVPSLFGKDVEFVGVEPEGTER	37	AT3G45190.1	S7(Phospho)	4149.99	S(5): 6.9; S(6): 29.9; S(7): 29.9; S(8): 29.9; S(13): 1.7; S(16): 1.7; S(21): 0.0; T(37): 0.0	0	1.238e-06								High	High		High	High	2
	Accession	Description	Σ# Unique Peptides	Σ# PSMs	# Peptides A2	# PSM A2	# Peptides B2		# PSM B2	# Peptides C2	# PSM C2	# Peptides D2	# PSM D2	# Peptides E2	# PSM E2	# Peptides F2		# PSM F2	# Peptides G2	# PSM G2	# Peptides H2	# PSM H2	# Peptides I2	# PSM I2	# Peptides J2	# PSM J2
	AT3G45190.1	SIT4 phosphatase-associated family protein	9	185	3	10	2		6	3	26	3	39	3	13	5		16	4	23	1	11	5	18	4	23
SGSGTSLNGDLPQSVSR	1	AT5G47480.1	T5(Phospho)	1741.77	S(1): 72.4; S(3): 12.6; T(5): 12.6; S(6): 2.4; S(14): 0.0; S(16): 0.0	0	0.0003872								High					0
	Accession	Description	Σ# Unique Peptides	Σ# PSMs	# Peptides A2	# PSM A2	# Peptides B2		# PSM B2	# Peptides C2	# PSM C2	# Peptides D2	# PSM D2	# Peptides E2	# PSM E2	# Peptides F2		# PSM F2	# Peptides G2	# PSM G2	# Peptides H2	# PSM H2	# Peptides I2	# PSM I2	# Peptides J2	# PSM J2
	AT5G47480.1	RGPR-related	4	40	3	11	2		12							1		4	3	13
RPESGLGSGYGGRSESEYER	4	AT5G39570.1	S14(Phospho)	2252.95	S(4): 1.1; S(8): 0.1; Y(10): 0.0; S(14): 96.7; S(16): 1.1; Y(18): 1.1	0	0.0005507								High					1
	Accession	Description	Σ# Unique Peptides	Σ# PSMs	# Peptides A2	# PSM A2	# Peptides B2		# PSM B2	# Peptides C2	# PSM C2	# Peptides D2	# PSM D2	# Peptides E2	# PSM E2	# Peptides F2		# PSM F2	# Peptides G2	# PSM G2	# Peptides H2	# PSM H2	# Peptides I2	# PSM I2	# Peptides J2	# PSM J2
	AT5G39570.1	FUNCTIONS IN: molecular_function unknown; INVOLVED IN: biological_process unknown; LOCATED IN: cytosol, nucleus; EXPRESSED IN: 25 plant structures; EXPRESSED DURING: 14 growth stages; BEST Arabidopsis thaliana protein match is: glycine-rich protein (TAIR:AT3G29075.1); Has 30201 Blast hits to 17322 proteins in 780 species: Archae - 12; Bacteria - 1396; Metazoa - 17338; Fungi - 3422; Plants - 5037;…	10	68	1	3	1		3					1	1	3		8	8	27	1	1	3	10	3	15
QRVDKSEEEEEEGEEENDGK	2	AT3G06010.1	S6(Phospho)	2444.96	S(6): 100.0	0	0.0003872								High					2
	Accession	Description	Σ# Unique Peptides	Σ# PSMs	# Peptides A2	# PSM A2	# Peptides B2		# PSM B2	# Peptides C2	# PSM C2	# Peptides D2	# PSM D2	# Peptides E2	# PSM E2	# Peptides F2		# PSM F2	# Peptides G2	# PSM G2	# Peptides H2	# PSM H2	# Peptides I2	# PSM I2	# Peptides J2	# PSM J2
	AT3G06010.1	Homeotic gene regulator	2	8	1	2													2	6
SHLRPPGNISGSQSPVESSGLYHSK	1	AT4G12770.2	S12(Phospho)	2701.27	S(1): 0.1; S(10): 0.4; S(12): 5.1; S(14): 94.4; S(18): 0.0; S(19): 0.0; Y(22): 0.0; S(24): 0.0	0	0.0004265								High					0
	Accession	Description	Σ# Unique Peptides	Σ# PSMs	# Peptides A2	# PSM A2	# Peptides B2		# PSM B2	# Peptides C2	# PSM C2	# Peptides D2	# PSM D2	# Peptides E2	# PSM E2	# Peptides F2		# PSM F2	# Peptides G2	# PSM G2	# Peptides H2	# PSM H2	# Peptides I2	# PSM I2	# Peptides J2	# PSM J2
	AT4G12770.2	Chaperone DnaJ-domain superfamily protein	2	113	3	31	2		33			1	3			1		6	3	23	1	6	2	6	2	5
IHHHDSSSSSESEYEKPDSPSAVK	2	AT2G46170.2	S19(Phospho)	2720.14	S(6): 0.0; S(7): 0.0; S(8): 0.0; S(9): 0.0; S(10): 0.0; S(12): 0.0; Y(14): 0.8; S(19): 95.7; S(21): 3.6	0	0.0005441								High					0
	Accession	Description	Σ# Unique Peptides	Σ# PSMs	# Peptides A2	# PSM A2	# Peptides B2		# PSM B2	# Peptides C2	# PSM C2	# Peptides D2	# PSM D2	# Peptides E2	# PSM E2	# Peptides F2		# PSM F2	# Peptides G2	# PSM G2	# Peptides H2	# PSM H2	# Peptides I2	# PSM I2	# Peptides J2	# PSM J2
	AT2G46170.2	Reticulon family protein	1	2															1	2
SHLRPPGNISGSQSPPVESPGSYHSK	2	AT4G12780.2	S25(Phospho)	2782.3	S(1): 0.0; S(10): 6.1; S(12): 6.1; S(14): 83.1; S(19): 1.8; S(22): 0.6; Y(23): 0.6; S(25): 1.8	0	0.001491								High					0
	Accession	Description	Σ# Unique Peptides	Σ# PSMs	# Peptides A2	# PSM A2	# Peptides B2		# PSM B2	# Peptides C2	# PSM C2	# Peptides D2	# PSM D2	# Peptides E2	# PSM E2	# Peptides F2		# PSM F2	# Peptides G2	# PSM G2	# Peptides H2	# PSM H2	# Peptides I2	# PSM I2	# Peptides J2	# PSM J2
	AT4G12780.2	Chaperone DnaJ-domain superfamily protein	1	86	3	32	1		20							1		2	2	24			2	7	1	1
NRPSSPFHPSQSRSPPPHAR	7	AT2G20950.1	S5(Phospho); S12(Phospho)	2399.05	S(4): 14.4; S(5): 73.5; S(10): 25.9; S(12): 82.7; S(14): 3.5	0	0.003014								High					1
	Accession	Description	Σ# Unique Peptides	Σ# PSMs	# Peptides A2	# PSM A2	# Peptides B2		# PSM B2	# Peptides C2	# PSM C2	# Peptides D2	# PSM D2	# Peptides E2	# PSM E2	# Peptides F2		# PSM F2	# Peptides G2	# PSM G2	# Peptides H2	# PSM H2	# Peptides I2	# PSM I2	# Peptides J2	# PSM J2
	AT2G20950.1	Arabidopsis phospholipase-like protein (PEARLI 4) family	5	88	3	23	1		20					1	1	2		10	3	17	1	2	2	10	1	5
RSKPIEEEETGSGSQSGGESPEAK	16	AT1G43690.1	S16(Phospho); S20(Phospho)	2636.07	S(2): 0.0; T(10): 0.0; S(12): 0.0; S(14): 1.3; S(16): 98.7; S(20): 100.0	0	1.089e-09								High			High	High	1
	Accession	Description	Σ# Unique Peptides	Σ# PSMs	# Peptides A2	# PSM A2	# Peptides B2		# PSM B2	# Peptides C2	# PSM C2	# Peptides D2	# PSM D2	# Peptides E2	# PSM E2	# Peptides F2		# PSM F2	# Peptides G2	# PSM G2	# Peptides H2	# PSM H2	# Peptides I2	# PSM I2	# Peptides J2	# PSM J2
	AT1G43690.1	ubiquitin interaction motif-containing protein	11	267	3	7	2		4	2	20	2	14	4	18	5		24	3	16	2	9	10	79	8	76
REGDNSSSRPAEDEDVGSKQPVTEASE	8	AT3G19770.2	S26(Phospho)	2956.24	S(6): 0.0; S(7): 0.0; S(8): 0.0; S(18): 0.0; T(23): 12.8; S(26): 87.2	0	3.833e-07								High			High	High	2
	Accession	Description	Σ# Unique Peptides	Σ# PSMs	# Peptides A2	# PSM A2	# Peptides B2		# PSM B2	# Peptides C2	# PSM C2	# Peptides D2	# PSM D2	# Peptides E2	# PSM E2	# Peptides F2		# PSM F2	# Peptides G2	# PSM G2	# Peptides H2	# PSM H2	# Peptides I2	# PSM I2	# Peptides J2	# PSM J2
	AT3G19770.2	Vacuolar sorting protein 9 (VPS9) domain	3	13												1		2	1	1			2	4	2	6
YSLDNNPSSVLSPR	2	AT4G00752.1	S12(Phospho)	1628.73	Y(1): 0.0; S(2): 0.0; S(8): 0.0; S(9): 0.0; S(12): 100.0	0	0.0003073								High					0
	Accession	Description	Σ# Unique Peptides	Σ# PSMs	# Peptides A2	# PSM A2	# Peptides B2		# PSM B2	# Peptides C2	# PSM C2	# Peptides D2	# PSM D2	# Peptides E2	# PSM E2	# Peptides F2		# PSM F2	# Peptides G2	# PSM G2	# Peptides H2	# PSM H2	# Peptides I2	# PSM I2	# Peptides J2	# PSM J2
	AT4G00752.1	UBX domain-containing protein	2	18	1	14	1		2										1	2
IITDYVGSPATDPMR	1	AT3G49590.2	S8(Phospho)	1715.77	T(3): 0.0; Y(5): 0.0; S(8): 99.9; T(11): 0.1	0	5.168e-06								High					0
	Accession	Description	Σ# Unique Peptides	Σ# PSMs	# Peptides A2	# PSM A2	# Peptides B2		# PSM B2	# Peptides C2	# PSM C2	# Peptides D2	# PSM D2	# Peptides E2	# PSM E2	# Peptides F2		# PSM F2	# Peptides G2	# PSM G2	# Peptides H2	# PSM H2	# Peptides I2	# PSM I2	# Peptides J2	# PSM J2
	AT3G49590.2	Autophagy-related protein 13	3	3								1	1			1		1	1	1
SGSGDDEEGSYGRK	10	AT5G39570.1	S1(Phospho)	1523.56	S(1): 12.3; S(3): 87.7; S(10): 0.0; Y(11): 0.0	0	0.002085								High			High	High	1
	Accession	Description	Σ# Unique Peptides	Σ# PSMs	# Peptides A2	# PSM A2	# Peptides B2		# PSM B2	# Peptides C2	# PSM C2	# Peptides D2	# PSM D2	# Peptides E2	# PSM E2	# Peptides F2		# PSM F2	# Peptides G2	# PSM G2	# Peptides H2	# PSM H2	# Peptides I2	# PSM I2	# Peptides J2	# PSM J2
	AT5G39570.1	FUNCTIONS IN: molecular_function unknown; INVOLVED IN: biological_process unknown; LOCATED IN: cytosol, nucleus; EXPRESSED IN: 25 plant structures; EXPRESSED DURING: 14 growth stages; BEST Arabidopsis thaliana protein match is: glycine-rich protein (TAIR:AT3G29075.1); Has 30201 Blast hits to 17322 proteins in 780 species: Archae - 12; Bacteria - 1396; Metazoa - 17338; Fungi - 3422; Plants - 5037;…	10	68	1	3	1		3					1	1	3		8	8	27	1	1	3	10	3	15
YKRSPSVAPSDAGDEHFR	3	AT4G17410.1	S6(Phospho)	2098.93	Y(1): 12.4; S(4): 12.4; S(6): 75.1; S(10): 0.0	0	0.0005935								High					2
	Accession	Description	Σ# Unique Peptides	Σ# PSMs	# Peptides A2	# PSM A2	# Peptides B2		# PSM B2	# Peptides C2	# PSM C2	# Peptides D2	# PSM D2	# Peptides E2	# PSM E2	# Peptides F2		# PSM F2	# Peptides G2	# PSM G2	# Peptides H2	# PSM H2	# Peptides I2	# PSM I2	# Peptides J2	# PSM J2
	AT4G17410.1	DWNN domain, a CCHC-type zinc finger	1	3															1	3
AAESSYGEEAASDHQYGEVNHER	2	AT5G55670.2	S5(Phospho)	2616.02	S(4): 9.5; S(5): 81.0; Y(6): 9.5; S(12): 0.0; Y(16): 0.0	0	0.0003872								High					0
	Accession	Description	Σ# Unique Peptides	Σ# PSMs	# Peptides A2	# PSM A2	# Peptides B2		# PSM B2	# Peptides C2	# PSM C2	# Peptides D2	# PSM D2	# Peptides E2	# PSM E2	# Peptides F2		# PSM F2	# Peptides G2	# PSM G2	# Peptides H2	# PSM H2	# Peptides I2	# PSM I2	# Peptides J2	# PSM J2
	AT5G55670.2	RNA-binding (RRM/RBD/RNP motifs) family protein	1	13										1	1	1		6	1	3			1	3
YFFPSDTEDQGDDSKTQEESDAETPTGLK	1	AT4G29440.2	S5(Phospho)	3317.37	Y(1): 0.1; S(5): 48.9; T(7): 48.9; S(14): 2.0; T(16): 0.1; S(20): 0.0; T(24): 0.0; T(26): 0.0	0	0.0003872								High					1
	Accession	Description	Σ# Unique Peptides	Σ# PSMs	# Peptides A2	# PSM A2	# Peptides B2		# PSM B2	# Peptides C2	# PSM C2	# Peptides D2	# PSM D2	# Peptides E2	# PSM E2	# Peptides F2		# PSM F2	# Peptides G2	# PSM G2	# Peptides H2	# PSM H2	# Peptides I2	# PSM I2	# Peptides J2	# PSM J2
	AT4G29440.2	Regulator of Vps4 activity in the MVB pathway protein	5	215	2	32	1		38	2	25	1	21	1	14	1		22	4	43	1	9			1	11
EAEARVLALDIANTDLAAK	2	AT4G03830.1	T14(Phospho)	2064.04	T(14): 100.0	0	0.002043									High				1
	Accession	Description	Σ# Unique Peptides	Σ# PSMs	# Peptides A2	# PSM A2	# Peptides B2		# PSM B2	# Peptides C2	# PSM C2	# Peptides D2	# PSM D2	# Peptides E2	# PSM E2	# Peptides F2		# PSM F2	# Peptides G2	# PSM G2	# Peptides H2	# PSM H2	# Peptides I2	# PSM I2	# Peptides J2	# PSM J2
	AT4G03830.1	Protein of unknown function, DUF601	1	2																	1	2
HGEPLKKSSGPQSGGVTR	13	AT1G78880.1	S8(Phospho)	1901.92	S(8): 50.0; S(9): 50.0; S(13): 0.0; T(17): 0.0	0	0.0005847									Medium		High	High	2
	Accession	Description	Σ# Unique Peptides	Σ# PSMs	# Peptides A2	# PSM A2	# Peptides B2		# PSM B2	# Peptides C2	# PSM C2	# Peptides D2	# PSM D2	# Peptides E2	# PSM E2	# Peptides F2		# PSM F2	# Peptides G2	# PSM G2	# Peptides H2	# PSM H2	# Peptides I2	# PSM I2	# Peptides J2	# PSM J2
	AT1G78880.1	Ubiquitin-specific protease family C19-related protein	1	13																	1	2	1	5	1	6
SGLLIDNGIVVSGFSISSK	2	AT5G50900.1	S17(Phospho)	1973	S(1): 0.0; S(12): 0.3; S(15): 3.9; S(17): 79.0; S(18): 16.8	0	0.00114									High				0
	Accession	Description	Σ# Unique Peptides	Σ# PSMs	# Peptides A2	# PSM A2	# Peptides B2		# PSM B2	# Peptides C2	# PSM C2	# Peptides D2	# PSM D2	# Peptides E2	# PSM E2	# Peptides F2		# PSM F2	# Peptides G2	# PSM G2	# Peptides H2	# PSM H2	# Peptides I2	# PSM I2	# Peptides J2	# PSM J2
	AT5G50900.1	ARM repeat superfamily protein	1	2																	1	2
SGSGDDEEGSYGR	7	AT5G39570.1	S3(Phospho)	1395.47	S(1): 0.0; S(3): 100.0; S(10): 0.0; Y(11): 0.0	0	5.158e-06											High	High	0
	Accession	Description	Σ# Unique Peptides	Σ# PSMs	# Peptides A2	# PSM A2	# Peptides B2		# PSM B2	# Peptides C2	# PSM C2	# Peptides D2	# PSM D2	# Peptides E2	# PSM E2	# Peptides F2		# PSM F2	# Peptides G2	# PSM G2	# Peptides H2	# PSM H2	# Peptides I2	# PSM I2	# Peptides J2	# PSM J2
	AT5G39570.1	FUNCTIONS IN: molecular_function unknown; INVOLVED IN: biological_process unknown; LOCATED IN: cytosol, nucleus; EXPRESSED IN: 25 plant structures; EXPRESSED DURING: 14 growth stages; BEST Arabidopsis thaliana protein match is: glycine-rich protein (TAIR:AT3G29075.1); Has 30201 Blast hits to 17322 proteins in 780 species: Archae - 12; Bacteria - 1396; Metazoa - 17338; Fungi - 3422; Plants - 5037;…	10	68	1	3	1		3					1	1	3		8	8	27	1	1	3	10	3	15
TIFAKSDDEEEEGDTKK	1	AT2G20330.1	S6(Phospho)	2021.86	T(1): 0.0; S(6): 100.0; T(15): 0.0	0	0.001229											High		2
	Accession	Description	Σ# Unique Peptides	Σ# PSMs	# Peptides A2	# PSM A2	# Peptides B2		# PSM B2	# Peptides C2	# PSM C2	# Peptides D2	# PSM D2	# Peptides E2	# PSM E2	# Peptides F2		# PSM F2	# Peptides G2	# PSM G2	# Peptides H2	# PSM H2	# Peptides I2	# PSM I2	# Peptides J2	# PSM J2
	AT2G20330.1	Transducin/WD40 repeat-like superfamily protein	1	1																			1	1
SGRTSEPNSEDEAAGVGKR	42	AT2G27100.1	S5(Phospho); S9(Phospho)	2106.85	S(1): 0.0; T(4): 10.0; S(5): 90.0; S(9): 100.0	0	0.003327											High	High	2
	Accession	Description	Σ# Unique Peptides	Σ# PSMs	# Peptides A2	# PSM A2	# Peptides B2		# PSM B2	# Peptides C2	# PSM C2	# Peptides D2	# PSM D2	# Peptides E2	# PSM E2	# Peptides F2		# PSM F2	# Peptides G2	# PSM G2	# Peptides H2	# PSM H2	# Peptides I2	# PSM I2	# Peptides J2	# PSM J2
	AT2G27100.1	C2H2 zinc-finger protein SERRATE (SE)	1	42																			1	16	1	26
VISETDSSSSPVSTKPQAEAK	27	AT5G58220.3	S9(Phospho)	2228.03	S(3): 0.0; T(5): 0.0; S(7): 0.5; S(8): 4.9; S(9): 47.3; S(10): 47.3; S(13): 0.0; T(14): 0.0	0	6.262e-05											High	High	0
	Accession	Description	Σ# Unique Peptides	Σ# PSMs	# Peptides A2	# PSM A2	# Peptides B2		# PSM B2	# Peptides C2	# PSM C2	# Peptides D2	# PSM D2	# Peptides E2	# PSM E2	# Peptides F2		# PSM F2	# Peptides G2	# PSM G2	# Peptides H2	# PSM H2	# Peptides I2	# PSM I2	# Peptides J2	# PSM J2
	AT5G58220.3	transthyretin-like protein	2	28	1	1																	1	15	1	12
SKPIEEEETGSGSQSGGESPEAK	27	AT1G43690.1	S15(Phospho); S19(Phospho)	2479.97	S(1): 0.0; T(9): 0.0; S(11): 0.0; S(13): 0.3; S(15): 99.7; S(19): 100.0	0	1.948e-05											High	High	0
	Accession	Description	Σ# Unique Peptides	Σ# PSMs	# Peptides A2	# PSM A2	# Peptides B2		# PSM B2	# Peptides C2	# PSM C2	# Peptides D2	# PSM D2	# Peptides E2	# PSM E2	# Peptides F2		# PSM F2	# Peptides G2	# PSM G2	# Peptides H2	# PSM H2	# Peptides I2	# PSM I2	# Peptides J2	# PSM J2
	AT1G43690.1	ubiquitin interaction motif-containing protein	11	267	3	7	2		4	2	20	2	14	4	18	5		24	3	16	2	9	10	79	8	76
TRPGRESDSDAEDLEHAEKLR	21	AT3G01310.2	S7(Phospho)	2491.12	T(1): 11.4; S(7): 87.0; S(9): 1.6	0	0.0003219											High	High	2
	Accession	Description	Σ# Unique Peptides	Σ# PSMs	# Peptides A2	# PSM A2	# Peptides B2		# PSM B2	# Peptides C2	# PSM C2	# Peptides D2	# PSM D2	# Peptides E2	# PSM E2	# Peptides F2		# PSM F2	# Peptides G2	# PSM G2	# Peptides H2	# PSM H2	# Peptides I2	# PSM I2	# Peptides J2	# PSM J2
	AT3G01310.2	Phosphoglycerate mutase-like family protein	2	70								1	1			2		15	1	9			1	19	2	26
RSKPIEEEETGSGSQSGGESPEAK	7	AT1G43690.1	S20(Phospho)	2556.11	S(2): 0.0; T(10): 0.0; S(12): 0.0; S(14): 0.0; S(16): 0.0; S(20): 100.0	0	1.168e-06											High	High	1
	Accession	Description	Σ# Unique Peptides	Σ# PSMs	# Peptides A2	# PSM A2	# Peptides B2		# PSM B2	# Peptides C2	# PSM C2	# Peptides D2	# PSM D2	# Peptides E2	# PSM E2	# Peptides F2		# PSM F2	# Peptides G2	# PSM G2	# Peptides H2	# PSM H2	# Peptides I2	# PSM I2	# Peptides J2	# PSM J2
	AT1G43690.1	ubiquitin interaction motif-containing protein	11	267	3	7	2		4	2	20	2	14	4	18	5		24	3	16	2	9	10	79	8	76
LSKEQGDDDSSPNSPNDRTESSHLQK	10	AT3G58640.1	S11(Phospho); S14(Phospho)	3031.23	S(2): 0.0; S(10): 82.6; S(11): 20.1; S(14): 93.3; T(19): 0.3; S(21): 1.8; S(22): 1.8	0	0.0008437											High	Medium	2
	Accession	Description	Σ# Unique Peptides	Σ# PSMs	# Peptides A2	# PSM A2	# Peptides B2		# PSM B2	# Peptides C2	# PSM C2	# Peptides D2	# PSM D2	# Peptides E2	# PSM E2	# Peptides F2		# PSM F2	# Peptides G2	# PSM G2	# Peptides H2	# PSM H2	# Peptides I2	# PSM I2	# Peptides J2	# PSM J2
	AT3G58640.1	Mitogen activated protein kinase kinase kinase-related	1	9																			1	9
MVEFEKTAESSSDKEEDSNEEDDSNTTS	24	AT5G08540.1	S10(Phospho)	3220.21	T(7): 12.0; S(10): 63.9; S(11): 12.0; S(12): 12.0; S(18): 0.0; S(24): 0.0; T(26): 0.0; T(27): 0.0; S(28): 0.0	0	0.000388											High	High	2
	Accession	Description	Σ# Unique Peptides	Σ# PSMs	# Peptides A2	# PSM A2	# Peptides B2		# PSM B2	# Peptides C2	# PSM C2	# Peptides D2	# PSM D2	# Peptides E2	# PSM E2	# Peptides F2		# PSM F2	# Peptides G2	# PSM G2	# Peptides H2	# PSM H2	# Peptides I2	# PSM I2	# Peptides J2	# PSM J2
	AT5G08540.1	unknown protein; FUNCTIONS IN: molecular_function unknown; INVOLVED IN: biological_process unknown; LOCATED IN: chloroplast thylakoid membrane, chloroplast, chloroplast envelope; EXPRESSED IN: 24 plant structures; EXPRESSED DURING: 13 growth stages; Has 30201 Blast hits to 17322 proteins in 780 species: Archae - 12; Bacteria - 1396; Metazoa - 17338; Fungi - 3422; Plants - 5037; Viruses - 0; Other…	3	130	1	12	1		13	1	8	1	6	2	20	2		10	2	18	2	10	2	21	2	12
GGDVESGKSEHADSDSDTFYIPSKNASIER	11	AT5G57110.1	S14(Phospho)	3278.41	S(6): 0.0; S(9): 0.0; S(14): 97.2; S(16): 2.7; T(18): 0.1; Y(20): 0.0; S(23): 0.0; S(27): 0.0	0	0.002711											High	High	2
	Accession	Description	Σ# Unique Peptides	Σ# PSMs	# Peptides A2	# PSM A2	# Peptides B2		# PSM B2	# Peptides C2	# PSM C2	# Peptides D2	# PSM D2	# Peptides E2	# PSM E2	# Peptides F2		# PSM F2	# Peptides G2	# PSM G2	# Peptides H2	# PSM H2	# Peptides I2	# PSM I2	# Peptides J2	# PSM J2
	AT5G57110.1	autoinhibited Ca2+ -ATPase, isoform 8	3	131	2	24	2		36					1	5	2		28	2	6			3	23	3	9
SHSVSGDLHGVQPDPIAADILRKEPEQETFVR	4	AT2G38280.1	S3(Phospho)	3607.73	S(1): 3.6; S(3): 16.6; S(5): 79.8; T(29): 0.0	0	0.002962											High		2
	Accession	Description	Σ# Unique Peptides	Σ# PSMs	# Peptides A2	# PSM A2	# Peptides B2		# PSM B2	# Peptides C2	# PSM C2	# Peptides D2	# PSM D2	# Peptides E2	# PSM E2	# Peptides F2		# PSM F2	# Peptides G2	# PSM G2	# Peptides H2	# PSM H2	# Peptides I2	# PSM I2	# Peptides J2	# PSM J2
	AT2G38280.1	AMP deaminase, putative / myoadenylate deaminase, putative	10	133	5	27	4		27	3	19	2	9	1	1	2		17	1	14	3	6	4	11	2	2
SGGSKYQSTYEGYGSPIREEPPPPYSYSEPQSR	38	AT2G07360.1	S15(Phospho)	3760.65	S(1): 0.0; S(4): 0.0; Y(6): 0.0; S(8): 0.0; T(9): 0.0; Y(10): 0.1; Y(13): 0.1; S(15): 99.7; Y(25): 0.0; S(26): 0.0; Y(27): 0.0; S(28): 0.0; S(32): 0.0	0	8.287e-07											High	High	2
	Accession	Description	Σ# Unique Peptides	Σ# PSMs	# Peptides A2	# PSM A2	# Peptides B2		# PSM B2	# Peptides C2	# PSM C2	# Peptides D2	# PSM D2	# Peptides E2	# PSM E2	# Peptides F2		# PSM F2	# Peptides G2	# PSM G2	# Peptides H2	# PSM H2	# Peptides I2	# PSM I2	# Peptides J2	# PSM J2
	AT2G07360.1	SH3 domain-containing protein	5	194	3	18	1		15	1	10	1	7	1	7	3		25	1	19	1	17	4	37	3	39
NRSGSGDDEEGSYGRK	10	AT5G39570.1	S3(Phospho)	1793.71	S(3): 50.0; S(5): 50.0; S(12): 0.0; Y(13): 0.0	0	0.0007139											High	High	2
	Accession	Description	Σ# Unique Peptides	Σ# PSMs	# Peptides A2	# PSM A2	# Peptides B2		# PSM B2	# Peptides C2	# PSM C2	# Peptides D2	# PSM D2	# Peptides E2	# PSM E2	# Peptides F2		# PSM F2	# Peptides G2	# PSM G2	# Peptides H2	# PSM H2	# Peptides I2	# PSM I2	# Peptides J2	# PSM J2
	AT5G39570.1	FUNCTIONS IN: molecular_function unknown; INVOLVED IN: biological_process unknown; LOCATED IN: cytosol, nucleus; EXPRESSED IN: 25 plant structures; EXPRESSED DURING: 14 growth stages; BEST Arabidopsis thaliana protein match is: glycine-rich protein (TAIR:AT3G29075.1); Has 30201 Blast hits to 17322 proteins in 780 species: Archae - 12; Bacteria - 1396; Metazoa - 17338; Fungi - 3422; Plants - 5037;…	10	68	1	3	1		3					1	1	3		8	8	27	1	1	3	10	3	15
SALPLKTPENSPTATDT	14	AT1G52380.1	T7(Phospho); S11(Phospho)	1902.81	S(1): 0.0; T(7): 100.0; S(11): 49.8; T(13): 49.8; T(15): 0.4; T(17): 0.0	0	0.0002119											High	High	1
	Accession	Description	Σ# Unique Peptides	Σ# PSMs	# Peptides A2	# PSM A2	# Peptides B2		# PSM B2	# Peptides C2	# PSM C2	# Peptides D2	# PSM D2	# Peptides E2	# PSM E2	# Peptides F2		# PSM F2	# Peptides G2	# PSM G2	# Peptides H2	# PSM H2	# Peptides I2	# PSM I2	# Peptides J2	# PSM J2
	AT1G52380.1	NUP50 (Nucleoporin 50 kDa) protein	8	221	4	21	3		23	1	5	2	5	3	20	5		36	2	27	2	11	4	30	4	43
TLSGNDKDQSGGEEETTSRR	12	AT5G51300.1	S10(Phospho)	2246.95	T(1): 0.0; S(3): 0.1; S(10): 99.9; T(16): 0.0; T(17): 0.0; S(18): 0.0	0	0.002185											High	High	2
	Accession	Description	Σ# Unique Peptides	Σ# PSMs	# Peptides A2	# PSM A2	# Peptides B2		# PSM B2	# Peptides C2	# PSM C2	# Peptides D2	# PSM D2	# Peptides E2	# PSM E2	# Peptides F2		# PSM F2	# Peptides G2	# PSM G2	# Peptides H2	# PSM H2	# Peptides I2	# PSM I2	# Peptides J2	# PSM J2
	AT5G51300.1	splicing factor-related	5	27			1		1					2	8	1		1					2	6	3	11
SKIIMDPEKSEDDDESSSSSSSSR	1	AT2G01470.1	S10(Phospho)	2683.09	S(1): 0.0; S(10): 100.0; S(16): 0.0; S(17): 0.0; S(18): 0.0; S(19): 0.0; S(20): 0.0; S(21): 0.0; S(22): 0.0; S(23): 0.0	0	3.966e-07											High		2
	Accession	Description	Σ# Unique Peptides	Σ# PSMs	# Peptides A2	# PSM A2	# Peptides B2		# PSM B2	# Peptides C2	# PSM C2	# Peptides D2	# PSM D2	# Peptides E2	# PSM E2	# Peptides F2		# PSM F2	# Peptides G2	# PSM G2	# Peptides H2	# PSM H2	# Peptides I2	# PSM I2	# Peptides J2	# PSM J2
	AT2G01470.1	SEC12P-like 2 protein	2	2															1	1			1	1
MKLPLDIDSPTQSENSSSSQQTPK	4	AT1G50570.1	T22(Phospho)	2698.22	S(9): 0.0; T(11): 0.0; S(13): 0.0; S(16): 0.1; S(17): 0.5; S(18): 2.6; S(19): 2.6; T(22): 94.3	0	1.906e-05											High	High	1
	Accession	Description	Σ# Unique Peptides	Σ# PSMs	# Peptides A2	# PSM A2	# Peptides B2		# PSM B2	# Peptides C2	# PSM C2	# Peptides D2	# PSM D2	# Peptides E2	# PSM E2	# Peptides F2		# PSM F2	# Peptides G2	# PSM G2	# Peptides H2	# PSM H2	# Peptides I2	# PSM I2	# Peptides J2	# PSM J2
	AT1G50570.1	Calcium-dependent lipid-binding (CaLB domain) family protein	4	175	3	25	3		38					5	20	3		13	4	14	3	13	5	24	6	28
SKPIEEEETGSGSQSGGESPEAKSR	18	AT1G43690.1	S15(Phospho); S19(Phospho)	2723.11	S(1): 0.0; T(9): 0.0; S(11): 0.5; S(13): 0.5; S(15): 99.0; S(19): 100.0; S(24): 0.0	0	2.666e-05											High	High	1
	Accession	Description	Σ# Unique Peptides	Σ# PSMs	# Peptides A2	# PSM A2	# Peptides B2		# PSM B2	# Peptides C2	# PSM C2	# Peptides D2	# PSM D2	# Peptides E2	# PSM E2	# Peptides F2		# PSM F2	# Peptides G2	# PSM G2	# Peptides H2	# PSM H2	# Peptides I2	# PSM I2	# Peptides J2	# PSM J2
	AT1G43690.1	ubiquitin interaction motif-containing protein	11	267	3	7	2		4	2	20	2	14	4	18	5		24	3	16	2	9	10	79	8	76
QWSGDSGTTNAAAVAPSSPARHHHAR	5	AT5G13260.1	S17(Phospho)	2749.23	S(3): 0.0; S(6): 0.0; T(8): 0.0; T(9): 0.0; S(17): 83.9; S(18): 16.1	0	9.064e-07											High	High	1
	Accession	Description	Σ# Unique Peptides	Σ# PSMs	# Peptides A2	# PSM A2	# Peptides B2		# PSM B2	# Peptides C2	# PSM C2	# Peptides D2	# PSM D2	# Peptides E2	# PSM E2	# Peptides F2		# PSM F2	# Peptides G2	# PSM G2	# Peptides H2	# PSM H2	# Peptides I2	# PSM I2	# Peptides J2	# PSM J2
	AT5G13260.1	unknown protein; BEST Arabidopsis thaliana protein match is: unknown protein (TAIR:AT3G48860.2); Has 30201 Blast hits to 17322 proteins in 780 species: Archae - 12; Bacteria - 1396; Metazoa - 17338; Fungi - 3422; Plants - 5037; Viruses - 0; Other Eukaryotes - 2996 (source: NCBI BLink).	1	5																			1	3	1	2
EGDNSSSRPAEDEDVGSKQPVTEASE	3	AT3G19770.2	S25(Phospho)	2800.14	S(5): 0.0; S(6): 0.0; S(7): 0.0; S(17): 0.0; T(22): 0.0; S(25): 100.0	0	0.0003001											High	High	1
	Accession	Description	Σ# Unique Peptides	Σ# PSMs	# Peptides A2	# PSM A2	# Peptides B2		# PSM B2	# Peptides C2	# PSM C2	# Peptides D2	# PSM D2	# Peptides E2	# PSM E2	# Peptides F2		# PSM F2	# Peptides G2	# PSM G2	# Peptides H2	# PSM H2	# Peptides I2	# PSM I2	# Peptides J2	# PSM J2
	AT3G19770.2	Vacuolar sorting protein 9 (VPS9) domain	3	13												1		2	1	1			2	4	2	6
MDISELRSGESVDDESENYLSDLGK	16	AT1G42550.1	S11(Phospho)	2868.22	S(4): 0.0; S(8): 1.8; S(11): 98.1; S(16): 0.0; Y(19): 0.0; S(21): 0.0	0	1.418e-06											High	High	1
	Accession	Description	Σ# Unique Peptides	Σ# PSMs	# Peptides A2	# PSM A2	# Peptides B2		# PSM B2	# Peptides C2	# PSM C2	# Peptides D2	# PSM D2	# Peptides E2	# PSM E2	# Peptides F2		# PSM F2	# Peptides G2	# PSM G2	# Peptides H2	# PSM H2	# Peptides I2	# PSM I2	# Peptides J2	# PSM J2
	AT1G42550.1	plastid movement impaired1	8	118	5	18	2		9	1	4	1	7	1	5	5		17	4	20	1	3	3	16	4	19
RSKPIEEEETGSGSQSGGESPEAKSR	16	AT1G43690.1	S16(Phospho); S20(Phospho)	2879.21	S(2): 0.0; T(10): 0.0; S(12): 0.0; S(14): 0.3; S(16): 99.7; S(20): 100.0; S(25): 0.0	0	0.0001392											High	High	2
	Accession	Description	Σ# Unique Peptides	Σ# PSMs	# Peptides A2	# PSM A2	# Peptides B2		# PSM B2	# Peptides C2	# PSM C2	# Peptides D2	# PSM D2	# Peptides E2	# PSM E2	# Peptides F2		# PSM F2	# Peptides G2	# PSM G2	# Peptides H2	# PSM H2	# Peptides I2	# PSM I2	# Peptides J2	# PSM J2
	AT1G43690.1	ubiquitin interaction motif-containing protein	11	267	3	7	2		4	2	20	2	14	4	18	5		24	3	16	2	9	10	79	8	76
HNVKAGENASAEE	6	AT3G06700.1	S10(Phospho)	1435.58	S(10): 100.0	0	0.0008426											High	High	1
	Accession	Description	Σ# Unique Peptides	Σ# PSMs	# Peptides A2	# PSM A2	# Peptides B2		# PSM B2	# Peptides C2	# PSM C2	# Peptides D2	# PSM D2	# Peptides E2	# PSM E2	# Peptides F2		# PSM F2	# Peptides G2	# PSM G2	# Peptides H2	# PSM H2	# Peptides I2	# PSM I2	# Peptides J2	# PSM J2
	AT3G06700.1	Ribosomal L29e protein family	2	10																			2	6	2	4
QRSASDEEEDGTVQR	4	AT5G04420.1	S3(Phospho)	1786.72	S(3): 90.6; S(5): 9.4; T(12): 0.0	0	0.0002775											High	High	1
	Accession	Description	Σ# Unique Peptides	Σ# PSMs	# Peptides A2	# PSM A2	# Peptides B2		# PSM B2	# Peptides C2	# PSM C2	# Peptides D2	# PSM D2	# Peptides E2	# PSM E2	# Peptides F2		# PSM F2	# Peptides G2	# PSM G2	# Peptides H2	# PSM H2	# Peptides I2	# PSM I2	# Peptides J2	# PSM J2
	AT5G04420.1	Galactose oxidase/kelch repeat superfamily protein	4	11												1		1	1	2			3	4	3	4
RSKPIEEEETGSGSQSGGESPEAKSR	7	AT1G43690.1	S20(Phospho)	2799.24	S(2): 0.0; T(10): 0.0; S(12): 0.0; S(14): 0.0; S(16): 0.0; S(20): 99.9; S(25): 0.1	0	4.808e-10											High	High	2
	Accession	Description	Σ# Unique Peptides	Σ# PSMs	# Peptides A2	# PSM A2	# Peptides B2		# PSM B2	# Peptides C2	# PSM C2	# Peptides D2	# PSM D2	# Peptides E2	# PSM E2	# Peptides F2		# PSM F2	# Peptides G2	# PSM G2	# Peptides H2	# PSM H2	# Peptides I2	# PSM I2	# Peptides J2	# PSM J2
	AT1G43690.1	ubiquitin interaction motif-containing protein	11	267	3	7	2		4	2	20	2	14	4	18	5		24	3	16	2	9	10	79	8	76
SKPIEEEETGSGSQSGGESPEAKSRR	4	AT1G43690.1	S24(Phospho)	2799.25	S(1): 0.0; T(9): 0.0; S(11): 0.0; S(13): 0.0; S(15): 0.2; S(19): 1.0; S(24): 98.7	0	0.000389											High		2
	Accession	Description	Σ# Unique Peptides	Σ# PSMs	# Peptides A2	# PSM A2	# Peptides B2		# PSM B2	# Peptides C2	# PSM C2	# Peptides D2	# PSM D2	# Peptides E2	# PSM E2	# Peptides F2		# PSM F2	# Peptides G2	# PSM G2	# Peptides H2	# PSM H2	# Peptides I2	# PSM I2	# Peptides J2	# PSM J2
	AT1G43690.1	ubiquitin interaction motif-containing protein	11	267	3	7	2		4	2	20	2	14	4	18	5		24	3	16	2	9	10	79	8	76
MVLFPKSPSPVNK	2	AT1G43690.1	S7(Phospho)	1523.77	S(7): 97.6; S(9): 2.4	0	0.0003303											High		1
	Accession	Description	Σ# Unique Peptides	Σ# PSMs	# Peptides A2	# PSM A2	# Peptides B2		# PSM B2	# Peptides C2	# PSM C2	# Peptides D2	# PSM D2	# Peptides E2	# PSM E2	# Peptides F2		# PSM F2	# Peptides G2	# PSM G2	# Peptides H2	# PSM H2	# Peptides I2	# PSM I2	# Peptides J2	# PSM J2
	AT1G43690.1	ubiquitin interaction motif-containing protein	11	267	3	7	2		4	2	20	2	14	4	18	5		24	3	16	2	9	10	79	8	76
MTAIDSDDDGVVRSK	6	AT1G70770.1	S6(Phospho)	1688.72	T(2): 0.0; S(6): 100.0; S(14): 0.0	0	1.56e-06											High	High	1
	Accession	Description	Σ# Unique Peptides	Σ# PSMs	# Peptides A2	# PSM A2	# Peptides B2		# PSM B2	# Peptides C2	# PSM C2	# Peptides D2	# PSM D2	# Peptides E2	# PSM E2	# Peptides F2		# PSM F2	# Peptides G2	# PSM G2	# Peptides H2	# PSM H2	# Peptides I2	# PSM I2	# Peptides J2	# PSM J2
	AT1G70770.1	Protein of unknown function DUF2359, transmembrane	3	54	1	6	1		8			1	2	1	6	1		7	1	3			2	10	2	12
GLAYDTSDDQQDITRGK	13	AT2G39730.1	T6(Phospho)	1962.84	Y(4): 0.0; T(6): 89.9; S(7): 10.1; T(14): 0.0	0	1.697e-06											High	High	1
	Accession	Description	Σ# Unique Peptides	Σ# PSMs	# Peptides A2	# PSM A2	# Peptides B2		# PSM B2	# Peptides C2	# PSM C2	# Peptides D2	# PSM D2	# Peptides E2	# PSM E2	# Peptides F2		# PSM F2	# Peptides G2	# PSM G2	# Peptides H2	# PSM H2	# Peptides I2	# PSM I2	# Peptides J2	# PSM J2
	AT2G39730.1	rubisco activase	22	2549	8	207	12		293	5	114	6	89	16	273	15		266	14	431	14	306	15	213	17	357
SKPIEEEETGSGSQSGGESPEAKSR	7	AT1G43690.1	S19(Phospho)	2643.14	S(1): 0.0; T(9): 0.0; S(11): 0.0; S(13): 0.0; S(15): 0.1; S(19): 99.9; S(24): 0.0	0	0.0001392											High	Medium	1
	Accession	Description	Σ# Unique Peptides	Σ# PSMs	# Peptides A2	# PSM A2	# Peptides B2		# PSM B2	# Peptides C2	# PSM C2	# Peptides D2	# PSM D2	# Peptides E2	# PSM E2	# Peptides F2		# PSM F2	# Peptides G2	# PSM G2	# Peptides H2	# PSM H2	# Peptides I2	# PSM I2	# Peptides J2	# PSM J2
	AT1G43690.1	ubiquitin interaction motif-containing protein	11	267	3	7	2		4	2	20	2	14	4	18	5		24	3	16	2	9	10	79	8	76
SKPIEEEETGSGSQSGGESPEAKSRR	3	AT1G43690.1	S15(Phospho); S19(Phospho)	2879.2	S(1): 0.0; T(9): 0.0; S(11): 0.2; S(13): 82.6; S(15): 17.3; S(19): 98.7; S(24): 1.1	0	0.0001832											High		2
	Accession	Description	Σ# Unique Peptides	Σ# PSMs	# Peptides A2	# PSM A2	# Peptides B2		# PSM B2	# Peptides C2	# PSM C2	# Peptides D2	# PSM D2	# Peptides E2	# PSM E2	# Peptides F2		# PSM F2	# Peptides G2	# PSM G2	# Peptides H2	# PSM H2	# Peptides I2	# PSM I2	# Peptides J2	# PSM J2
	AT1G43690.1	ubiquitin interaction motif-containing protein	11	267	3	7	2		4	2	20	2	14	4	18	5		24	3	16	2	9	10	79	8	76
LVKPEATVHEDDDSDEGWQEAVPKNR	3	AT4G28080.1	S14(Phospho)	3044.36	T(7): 0.0; S(14): 100.0	0	2.845e-05											High		1
	Accession	Description	Σ# Unique Peptides	Σ# PSMs	# Peptides A2	# PSM A2	# Peptides B2		# PSM B2	# Peptides C2	# PSM C2	# Peptides D2	# PSM D2	# Peptides E2	# PSM E2	# Peptides F2		# PSM F2	# Peptides G2	# PSM G2	# Peptides H2	# PSM H2	# Peptides I2	# PSM I2	# Peptides J2	# PSM J2
	AT4G28080.1	Tetratricopeptide repeat (TPR)-like superfamily protein	30	1288	15	222	12		222	5	14	3	21	13	125	17		164	21	201	11	64	12	89	16	166
IKGWFGGGATDEVKPESPHSVEEAPKSSGWFGGGATEEVKPK	25	AT5G52310.1	S17(Phospho)	4450.09	T(10): 0.0; S(17): 98.2; S(20): 1.2; S(27): 0.3; S(28): 0.3; T(36): 0.0	0	2.009e-06											High	High	2
	Accession	Description	Σ# Unique Peptides	Σ# PSMs	# Peptides A2	# PSM A2	# Peptides B2		# PSM B2	# Peptides C2	# PSM C2	# Peptides D2	# PSM D2	# Peptides E2	# PSM E2	# Peptides F2		# PSM F2	# Peptides G2	# PSM G2	# Peptides H2	# PSM H2	# Peptides I2	# PSM I2	# Peptides J2	# PSM J2
	AT5G52310.1	low-temperature-responsive protein 78 (LTI78) / desiccation-responsive protein 29A (RD29A)	33	1799	22	271	17		282	9	72	11	49	10	144	25		237	21	299	12	101	9	119	16	225
KHNVKAGENASAEE	4	AT3G06700.1	S11(Phospho)	1563.68	S(11): 100.0	0	0.0003618											High	Medium	2
	Accession	Description	Σ# Unique Peptides	Σ# PSMs	# Peptides A2	# PSM A2	# Peptides B2		# PSM B2	# Peptides C2	# PSM C2	# Peptides D2	# PSM D2	# Peptides E2	# PSM E2	# Peptides F2		# PSM F2	# Peptides G2	# PSM G2	# Peptides H2	# PSM H2	# Peptides I2	# PSM I2	# Peptides J2	# PSM J2
	AT3G06700.1	Ribosomal L29e protein family	2	10																			2	6	2	4
KLDAAEEDSDENESSKGGR	6	AT1G32810.2	S9(Phospho)	2116.86	S(9): 100.0; S(14): 0.0; S(15): 0.0	0	0.0002075											High	High	2
	Accession	Description	Σ# Unique Peptides	Σ# PSMs	# Peptides A2	# PSM A2	# Peptides B2		# PSM B2	# Peptides C2	# PSM C2	# Peptides D2	# PSM D2	# Peptides E2	# PSM E2	# Peptides F2		# PSM F2	# Peptides G2	# PSM G2	# Peptides H2	# PSM H2	# Peptides I2	# PSM I2	# Peptides J2	# PSM J2
	AT1G32810.2	RING/FYVE/PHD zinc finger superfamily protein	1	6																			1	1	1	5
KISDGDLQDVLMAAQAAADSAERAASAAR	4	AT1G34220.1	S3(Phospho)	2982.39	S(3): 100.0; S(20): 0.0; S(26): 0.0	0	7.939e-05											High		2
	Accession	Description	Σ# Unique Peptides	Σ# PSMs	# Peptides A2	# PSM A2	# Peptides B2		# PSM B2	# Peptides C2	# PSM C2	# Peptides D2	# PSM D2	# Peptides E2	# PSM E2	# Peptides F2		# PSM F2	# Peptides G2	# PSM G2	# Peptides H2	# PSM H2	# Peptides I2	# PSM I2	# Peptides J2	# PSM J2
	AT1G34220.1	Regulator of Vps4 activity in the MVB pathway protein	11	232	6	26	4		13	1	31	1	22	4	14	7		41	9	37	3	3	4	18	3	27
SFSVDSDFFDDLGVTEEKFIATSSGEK	5	AT1G43700.1	S3(Phospho)	3037.33	S(1): 11.6; S(3): 88.4; S(6): 0.0; T(15): 0.0; T(22): 0.0; S(23): 0.0; S(24): 0.0	0	5.885e-10											High		1
	Accession	Description	Σ# Unique Peptides	Σ# PSMs	# Peptides A2	# PSM A2	# Peptides B2		# PSM B2	# Peptides C2	# PSM C2	# Peptides D2	# PSM D2	# Peptides E2	# PSM E2	# Peptides F2		# PSM F2	# Peptides G2	# PSM G2	# Peptides H2	# PSM H2	# Peptides I2	# PSM I2	# Peptides J2	# PSM J2
	AT1G43700.1	VIRE2-interacting protein 1	2	45						1	22	1	16			1		2					1	5
SFLLDDASDGNESGTEEDQSAFMKELDSFFRER	2	AT2G17410.2	S13(Phospho)	3852.63	S(1): 0.4; S(8): 1.0; S(13): 74.3; T(15): 23.8; S(20): 0.4; S(28): 0.0	0	0.003803											High		2
	Accession	Description	Σ# Unique Peptides	Σ# PSMs	# Peptides A2	# PSM A2	# Peptides B2		# PSM B2	# Peptides C2	# PSM C2	# Peptides D2	# PSM D2	# Peptides E2	# PSM E2	# Peptides F2		# PSM F2	# Peptides G2	# PSM G2	# Peptides H2	# PSM H2	# Peptides I2	# PSM I2	# Peptides J2	# PSM J2
	AT2G17410.2	ARID/BRIGHT DNA-binding domain-containing protein	6	168	3	41	3		39	1	1			3	16	4		32	3	17	2	3	3	9	2	10
SNYDKEQFEDLYEQDGDVTPRNSSPPSPFHPAAYK	1	AT4G38550.1	T19(Phospho); Y34(Phospho)	4188.76	S(1): 0.0; Y(3): 0.0; Y(12): 0.0; T(19): 94.4; S(23): 4.6; S(24): 1.1; S(27): 99.8; Y(34): 0.1	0	0.0001435											High		2
	Accession	Description	Σ# Unique Peptides	Σ# PSMs	# Peptides A2	# PSM A2	# Peptides B2		# PSM B2	# Peptides C2	# PSM C2	# Peptides D2	# PSM D2	# Peptides E2	# PSM E2	# Peptides F2		# PSM F2	# Peptides G2	# PSM G2	# Peptides H2	# PSM H2	# Peptides I2	# PSM I2	# Peptides J2	# PSM J2
	AT4G38550.1	Arabidopsis phospholipase-like protein (PEARLI 4) family	16	711	9	101	7		78	3	30	3	49	9	96	10		84	12	194	2	11	8	51	5	17
TLSGNDKDQSGGEEETTSR	4	AT5G51300.1	S3(Phospho); S10(Phospho)	2170.81	T(1): 3.6; S(3): 96.5; S(10): 99.9; T(16): 0.0; T(17): 0.0; S(18): 0.0	0	0.0002404											High	High	1
	Accession	Description	Σ# Unique Peptides	Σ# PSMs	# Peptides A2	# PSM A2	# Peptides B2		# PSM B2	# Peptides C2	# PSM C2	# Peptides D2	# PSM D2	# Peptides E2	# PSM E2	# Peptides F2		# PSM F2	# Peptides G2	# PSM G2	# Peptides H2	# PSM H2	# Peptides I2	# PSM I2	# Peptides J2	# PSM J2
	AT5G51300.1	splicing factor-related	5	27			1		1					2	8	1		1					2	6	3	11
DLTMNKFDWDHPLHLQPMSPTTVK	4	AT5G15490.1	S19(Phospho)	2931.36	T(3): 0.0; S(19): 95.8; T(21): 3.4; T(22): 0.7	0	0.002915											High	High	1
	Accession	Description	Σ# Unique Peptides	Σ# PSMs	# Peptides A2	# PSM A2	# Peptides B2		# PSM B2	# Peptides C2	# PSM C2	# Peptides D2	# PSM D2	# Peptides E2	# PSM E2	# Peptides F2		# PSM F2	# Peptides G2	# PSM G2	# Peptides H2	# PSM H2	# Peptides I2	# PSM I2	# Peptides J2	# PSM J2
	AT5G15490.1	UDP-glucose 6-dehydrogenase family protein	2	31	1	2	1		8					1	1				1	4	2	3	3	7	3	6
GWFGGGATDEVKPESPHSVEEAPKSSGWFGGGATEEVKPK	6	AT5G52310.1	S15(Phospho)	4208.94	T(8): 9.8; S(15): 86.0; S(18): 3.5; S(25): 0.5; S(26): 0.2; T(34): 0.0	0	7.913e-05												High	1
	Accession	Description	Σ# Unique Peptides	Σ# PSMs	# Peptides A2	# PSM A2	# Peptides B2		# PSM B2	# Peptides C2	# PSM C2	# Peptides D2	# PSM D2	# Peptides E2	# PSM E2	# Peptides F2		# PSM F2	# Peptides G2	# PSM G2	# Peptides H2	# PSM H2	# Peptides I2	# PSM I2	# Peptides J2	# PSM J2
	AT5G52310.1	low-temperature-responsive protein 78 (LTI78) / desiccation-responsive protein 29A (RD29A)	33	1799	22	271	17		282	9	72	11	49	10	144	25		237	21	299	12	101	9	119	16	225
FAAPSSLSEDDDDDDDDDPDYVEEEEEPLVSHRPRR	1	AT4G23040.1	S8(Phospho)	4241.71	S(5): 11.3; S(6): 29.5; S(8): 29.5; Y(21): 29.5; S(31): 0.1	0	0.0002888												High	1
	Accession	Description	Σ# Unique Peptides	Σ# PSMs	# Peptides A2	# PSM A2	# Peptides B2		# PSM B2	# Peptides C2	# PSM C2	# Peptides D2	# PSM D2	# Peptides E2	# PSM E2	# Peptides F2		# PSM F2	# Peptides G2	# PSM G2	# Peptides H2	# PSM H2	# Peptides I2	# PSM I2	# Peptides J2	# PSM J2
	AT4G23040.1	Ubiquitin-like superfamily protein	10	356	6	52	5		55	1	26	1	22	3	12	4		50	4	51	3	8	4	15	7	65
EASDDDEDDEEADDHDKLR	2	AT1G80000.1	S3(Phospho)	2298.81	S(3): 100.0	0	0.0001896												High	1
	Accession	Description	Σ# Unique Peptides	Σ# PSMs	# Peptides A2	# PSM A2	# Peptides B2		# PSM B2	# Peptides C2	# PSM C2	# Peptides D2	# PSM D2	# Peptides E2	# PSM E2	# Peptides F2		# PSM F2	# Peptides G2	# PSM G2	# Peptides H2	# PSM H2	# Peptides I2	# PSM I2	# Peptides J2	# PSM J2
	AT1G80000.1	CASC3/Barentsz eIF4AIII binding	1	2																					1	2
LDELVHYLIAELTELDKKNLTFK	1	AT1G22275.1	Y7(Phospho); T21(Phospho)	2905.44	Y(7): 100.0; T(13): 0.0; T(21): 100.0	0	0.001315												High	2
	Accession	Description	Σ# Unique Peptides	Σ# PSMs	# Peptides A2	# PSM A2	# Peptides B2		# PSM B2	# Peptides C2	# PSM C2	# Peptides D2	# PSM D2	# Peptides E2	# PSM E2	# Peptides F2		# PSM F2	# Peptides G2	# PSM G2	# Peptides H2	# PSM H2	# Peptides I2	# PSM I2	# Peptides J2	# PSM J2
	AT1G22275.1	Myosin heavy chain-related protein	2	2			1		1																1	1
GRDSSRAASPDPLGESSSSGTAR	1	AT4G35980.1	S5(Phospho); S9(Phospho)	2407.99	S(4): 90.3; S(5): 9.7; S(9): 100.0; S(16): 0.0; S(17): 0.0; S(18): 0.0; S(19): 0.0; T(21): 0.0	0	0.003961												High	2
	Accession	Description	Σ# Unique Peptides	Σ# PSMs	# Peptides A2	# PSM A2	# Peptides B2		# PSM B2	# Peptides C2	# PSM C2	# Peptides D2	# PSM D2	# Peptides E2	# PSM E2	# Peptides F2		# PSM F2	# Peptides G2	# PSM G2	# Peptides H2	# PSM H2	# Peptides I2	# PSM I2	# Peptides J2	# PSM J2
	AT4G35980.1	unknown protein; FUNCTIONS IN: molecular_function unknown; INVOLVED IN: biological_process unknown; LOCATED IN: cellular_component unknown; EXPRESSED IN: 24 plant structures; EXPRESSED DURING: 15 growth stages; Has 30201 Blast hits to 17322 proteins in 780 species: Archae - 12; Bacteria - 1396; Metazoa - 17338; Fungi - 3422; Plants - 5037; Viruses - 0; Other Eukaryotes - 2996 (source: NCBI BLink).	1	1																					1	1
LSTPSFGDLNHLISATMSGVTCCLRFPGQLNSDLR	1	AT2G29550.1	T21(Phospho); C22(Carbamidomethyl); C23(Carbamidomethyl)	3944.87	S(2): 0.0; T(3): 0.0; S(5): 0.0; S(14): 0.0; T(16): 0.0; S(18): 0.9; T(21): 98.9; S(32): 0.1	0	0.0005808												High	1
	Accession	Description	Σ# Unique Peptides	Σ# PSMs	# Peptides A2	# PSM A2	# Peptides B2		# PSM B2	# Peptides C2	# PSM C2	# Peptides D2	# PSM D2	# Peptides E2	# PSM E2	# Peptides F2		# PSM F2	# Peptides G2	# PSM G2	# Peptides H2	# PSM H2	# Peptides I2	# PSM I2	# Peptides J2	# PSM J2
	AT2G29550.1	tubulin beta-7 chain	2	1280	7	188	8		232	2	2	1	2	9	154	7		129	8	167	8	108	8	112	10	186
STNFTSPR	3	AT4G28080.1	S6(Phospho)	989.408	S(1): 0.0; T(2): 0.0; T(5): 8.9; S(6): 91.1	0.001	0.01765		High											0
	Accession	Description	Σ# Unique Peptides	Σ# PSMs	# Peptides A2	# PSM A2	# Peptides B2		# PSM B2	# Peptides C2	# PSM C2	# Peptides D2	# PSM D2	# Peptides E2	# PSM E2	# Peptides F2		# PSM F2	# Peptides G2	# PSM G2	# Peptides H2	# PSM H2	# Peptides I2	# PSM I2	# Peptides J2	# PSM J2
	AT4G28080.1	Tetratricopeptide repeat (TPR)-like superfamily protein	30	1288	15	222	12		222	5	14	3	21	13	125	17		164	21	201	11	64	12	89	16	166
SIDITKIR	28	AT5G20340.1	T5(Phospho)	1025.54	S(1): 0.0; T(5): 100.0	0.001	0.01384		High	High						Medium			High	1
	Accession	Description	Σ# Unique Peptides	Σ# PSMs	# Peptides A2	# PSM A2	# Peptides B2		# PSM B2	# Peptides C2	# PSM C2	# Peptides D2	# PSM D2	# Peptides E2	# PSM E2	# Peptides F2		# PSM F2	# Peptides G2	# PSM G2	# Peptides H2	# PSM H2	# Peptides I2	# PSM I2	# Peptides J2	# PSM J2
	AT5G20340.1	beta-1,3-glucanase 5	1	26	1	6	1		13																1	7
TTSRPISPR	19	AT4G15545.1	S7(Phospho)	1094.53	T(1): 0.0; T(2): 0.0; S(3): 0.0; S(7): 100.0	0.001	0.006919		Medium	High					Medium					0
	Accession	Description	Σ# Unique Peptides	Σ# PSMs	# Peptides A2	# PSM A2	# Peptides B2		# PSM B2	# Peptides C2	# PSM C2	# Peptides D2	# PSM D2	# Peptides E2	# PSM E2	# Peptides F2		# PSM F2	# Peptides G2	# PSM G2	# Peptides H2	# PSM H2	# Peptides I2	# PSM I2	# Peptides J2	# PSM J2
	AT4G15545.1	unknown protein; BEST Arabidopsis thaliana protein match is: unknown protein (TAIR:AT1G16520.1); Has 30201 Blast hits to 17322 proteins in 780 species: Archae - 12; Bacteria - 1396; Metazoa - 17338; Fungi - 3422; Plants - 5037; Viruses - 0; Other Eukaryotes - 2996 (source: NCBI BLink).	6	91	5	31	4		30							2		4	1	2			1	1	3	23
GRPGYGEASEEDKFPAR	18	AT5G52310.1	S9(Phospho)	1945.84	Y(5): 0.4; S(9): 99.6	0.001	0.008503		High	High				High	High					1
	Accession	Description	Σ# Unique Peptides	Σ# PSMs	# Peptides A2	# PSM A2	# Peptides B2		# PSM B2	# Peptides C2	# PSM C2	# Peptides D2	# PSM D2	# Peptides E2	# PSM E2	# Peptides F2		# PSM F2	# Peptides G2	# PSM G2	# Peptides H2	# PSM H2	# Peptides I2	# PSM I2	# Peptides J2	# PSM J2
	AT5G52310.1	low-temperature-responsive protein 78 (LTI78) / desiccation-responsive protein 29A (RD29A)	33	1799	22	271	17		282	9	72	11	49	10	144	25		237	21	299	12	101	9	119	16	225
HRLQNLISISAADGLSDSFGVSTR	44	AT5G14310.1	T23(Phospho)	2624.28	S(8): 0.0; S(10): 0.0; S(16): 13.9; S(18): 58.4; S(22): 13.9; T(23): 13.9	0.001	0.01305		High	Medium	Medium	Medium	High	Medium	Medium	Medium				1
	Accession	Description	Σ# Unique Peptides	Σ# PSMs	# Peptides A2	# PSM A2	# Peptides B2		# PSM B2	# Peptides C2	# PSM C2	# Peptides D2	# PSM D2	# Peptides E2	# PSM E2	# Peptides F2		# PSM F2	# Peptides G2	# PSM G2	# Peptides H2	# PSM H2	# Peptides I2	# PSM I2	# Peptides J2	# PSM J2
	AT5G14310.1	carboxyesterase 16	1	32	1	12	1		5					1	11						1	4
VVRTAGSDSAAPLLSGSCLSPLAYNHGFLGSR	1	AT4G02740.1	C18(Carbamidomethyl); S31(Phospho)	3340.61	T(4): 0.0; S(7): 0.0; S(9): 0.0; S(15): 0.0; S(17): 0.0; S(20): 0.0; Y(24): 0.0; S(31): 100.0	0.001	0.01749		High											1
	Accession	Description	Σ# Unique Peptides	Σ# PSMs	# Peptides A2	# PSM A2	# Peptides B2		# PSM B2	# Peptides C2	# PSM C2	# Peptides D2	# PSM D2	# Peptides E2	# PSM E2	# Peptides F2		# PSM F2	# Peptides G2	# PSM G2	# Peptides H2	# PSM H2	# Peptides I2	# PSM I2	# Peptides J2	# PSM J2
	AT4G02740.1	F-box/RNI-like superfamily protein	1	1	1	1
KSLSDHIQKEPK	18	AT5G40450.1	S2(Phospho)	1489.74	S(2): 89.4; S(4): 10.6	0.001	0.01013		High	High					High					2
	Accession	Description	Σ# Unique Peptides	Σ# PSMs	# Peptides A2	# PSM A2	# Peptides B2		# PSM B2	# Peptides C2	# PSM C2	# Peptides D2	# PSM D2	# Peptides E2	# PSM E2	# Peptides F2		# PSM F2	# Peptides G2	# PSM G2	# Peptides H2	# PSM H2	# Peptides I2	# PSM I2	# Peptides J2	# PSM J2
	AT5G40450.1	unknown protein; FUNCTIONS IN: molecular_function unknown; INVOLVED IN: biological_process unknown; LOCATED IN: chloroplast, plasma membrane; EXPRESSED IN: 24 plant structures; EXPRESSED DURING: 13 growth stages; Has 30201 Blast hits to 17322 proteins in 780 species: Archae - 12; Bacteria - 1396; Metazoa - 17338; Fungi - 3422; Plants - 5037; Viruses - 0; Other Eukaryotes - 2996 (source: NCBI BLin…	37	1895	23	321	22		341	22	156	15	139	14	138	22		242	22	279	13	94	10	62	14	123
LIHKSIKNSVWLLK	6	AT3G50030.1	S5(Phospho)	1759.01	S(5): 100.0; S(9): 0.0	0.001	0.0126		Medium	High					High			High		2
	Accession	Description	Σ# Unique Peptides	Σ# PSMs	# Peptides A2	# PSM A2	# Peptides B2		# PSM B2	# Peptides C2	# PSM C2	# Peptides D2	# PSM D2	# Peptides E2	# PSM E2	# Peptides F2		# PSM F2	# Peptides G2	# PSM G2	# Peptides H2	# PSM H2	# Peptides I2	# PSM I2	# Peptides J2	# PSM J2
	AT3G50030.1	ARM-repeat/Tetratricopeptide repeat (TPR)-like protein	1	2															1	2
LTTFFEDVIDELLK	36	AT3G53300.1	T3(Phospho)	1762.86	T(2): 50.0; T(3): 50.0	0.001	0.007971		Medium	Medium				Medium	Medium			Medium	Medium	0
	Accession	Description	Σ# Unique Peptides	Σ# PSMs	# Peptides A2	# PSM A2	# Peptides B2		# PSM B2	# Peptides C2	# PSM C2	# Peptides D2	# PSM D2	# Peptides E2	# PSM E2	# Peptides F2		# PSM F2	# Peptides G2	# PSM G2	# Peptides H2	# PSM H2	# Peptides I2	# PSM I2	# Peptides J2	# PSM J2
	AT3G53300.1	cytochrome P450, family 71, subfamily B, polypeptide 31	1	22	1	4	1		11										1	7
KSYKITTPGFQANLFR	55	AT5G49570.1	S2(Phospho)	1950.98	S(2): 98.0; Y(3): 2.0; T(6): 0.0; T(7): 0.0	0.001	0.005556		Medium	Medium	Medium	Medium	High	High		Medium			Medium	2
	Accession	Description	Σ# Unique Peptides	Σ# PSMs	# Peptides A2	# PSM A2	# Peptides B2		# PSM B2	# Peptides C2	# PSM C2	# Peptides D2	# PSM D2	# Peptides E2	# PSM E2	# Peptides F2		# PSM F2	# Peptides G2	# PSM G2	# Peptides H2	# PSM H2	# Peptides I2	# PSM I2	# Peptides J2	# PSM J2
	AT5G49570.1	peptide-N-glycanase 1	4	60	1	9	1		13					3	17	1		7	3	3	1	1	1	1	2	9
SAHQEDAFSLETRPRTPERR	13	AT2G20960.1	T12(Phospho)	2463.15	S(1): 0.0; S(9): 9.8; T(12): 45.1; T(16): 45.1	0.001	0.01496		Medium				Medium	High	Medium			Medium	Medium	2
	Accession	Description	Σ# Unique Peptides	Σ# PSMs	# Peptides A2	# PSM A2	# Peptides B2		# PSM B2	# Peptides C2	# PSM C2	# Peptides D2	# PSM D2	# Peptides E2	# PSM E2	# Peptides F2		# PSM F2	# Peptides G2	# PSM G2	# Peptides H2	# PSM H2	# Peptides I2	# PSM I2	# Peptides J2	# PSM J2
	AT2G20960.1	Arabidopsis phospholipase-like protein (PEARLI 4) family	17	588	12	91	11		76	3	21	2	15	8	45	7		43	13	131	2	32	9	72	9	62
NQAEKQAWEEDLRVLEETWR	7	AT5G66030.1	T18(Phospho)	2610.19	T(18): 100.0	0.001	0.01559		Medium	High				High	Medium			Medium	Medium	2
	Accession	Description	Σ# Unique Peptides	Σ# PSMs	# Peptides A2	# PSM A2	# Peptides B2		# PSM B2	# Peptides C2	# PSM C2	# Peptides D2	# PSM D2	# Peptides E2	# PSM E2	# Peptides F2		# PSM F2	# Peptides G2	# PSM G2	# Peptides H2	# PSM H2	# Peptides I2	# PSM I2	# Peptides J2	# PSM J2
	AT5G66030.1	Golgi-localized GRIP domain-containing protein	1	7	1	1	1		1							1		1	1	1			1	2	1	1
VSLISIVSVVFLLFTTFYHFGEAR	29	AT2G23990.1	T15(Phospho)	2825.46	S(2): 0.0; S(5): 0.0; S(8): 0.0; T(15): 99.7; T(16): 0.3; Y(18): 0.0	0.001	0.01569		High	Medium		Medium		Medium	Medium	Medium		Medium	Medium	0
	Accession	Description	Σ# Unique Peptides	Σ# PSMs	# Peptides A2	# PSM A2	# Peptides B2		# PSM B2	# Peptides C2	# PSM C2	# Peptides D2	# PSM D2	# Peptides E2	# PSM E2	# Peptides F2		# PSM F2	# Peptides G2	# PSM G2	# Peptides H2	# PSM H2	# Peptides I2	# PSM I2	# Peptides J2	# PSM J2
	AT2G23990.1	early nodulin-like protein 11	1	11																					1	11
ITPSLAYLEQIR	1	AT1G50920.1	T2(Phospho)	1483.75	T(2): 46.8; S(4): 46.8; Y(7): 6.5	0.001	0.01547		High											0
	Accession	Description	Σ# Unique Peptides	Σ# PSMs	# Peptides A2	# PSM A2	# Peptides B2		# PSM B2	# Peptides C2	# PSM C2	# Peptides D2	# PSM D2	# Peptides E2	# PSM E2	# Peptides F2		# PSM F2	# Peptides G2	# PSM G2	# Peptides H2	# PSM H2	# Peptides I2	# PSM I2	# Peptides J2	# PSM J2
	AT1G50920.1	Nucleolar GTP-binding protein	2	14	1	1										1		5					1	1	1	7
KAVKSQVISGR	26	AT4G30560.1	S9(Phospho)	1252.68	S(5): 0.0; S(9): 100.0	0.001	0.01242		High	Medium			High	Medium	High	Medium		Medium	High	2
	Accession	Description	Σ# Unique Peptides	Σ# PSMs	# Peptides A2	# PSM A2	# Peptides B2		# PSM B2	# Peptides C2	# PSM C2	# Peptides D2	# PSM D2	# Peptides E2	# PSM E2	# Peptides F2		# PSM F2	# Peptides G2	# PSM G2	# Peptides H2	# PSM H2	# Peptides I2	# PSM I2	# Peptides J2	# PSM J2
	AT4G30560.1	cyclic nucleotide gated channel 9	1	26	1	5	1		5					1	3	1		3	1	3	1	1	1	3	1	3
SVSTPFMNTTAK	55	AT1G37130.1	S3(Phospho)	1363.59	S(1): 0.3; S(3): 97.7; T(4): 2.0; T(9): 0.0; T(10): 0.0	0.001	0.008705		Medium	High			High	High	High	High		Medium	High	0
	Accession	Description	Σ# Unique Peptides	Σ# PSMs	# Peptides A2	# PSM A2	# Peptides B2		# PSM B2	# Peptides C2	# PSM C2	# Peptides D2	# PSM D2	# Peptides E2	# PSM E2	# Peptides F2		# PSM F2	# Peptides G2	# PSM G2	# Peptides H2	# PSM H2	# Peptides I2	# PSM I2	# Peptides J2	# PSM J2
	AT1G37130.1	nitrate reductase 2	30	2867	14	263	15		297	12	105	11	137	26	378	20		319	21	529	15	179	20	320	19	340
TVETRPRTPEHQPR	8	AT2G20960.1	T4(Phospho)	1783.86	T(1): 1.0; T(4): 99.0; T(8): 0.0	0.001	0.0126		High	High					High					1
	Accession	Description	Σ# Unique Peptides	Σ# PSMs	# Peptides A2	# PSM A2	# Peptides B2		# PSM B2	# Peptides C2	# PSM C2	# Peptides D2	# PSM D2	# Peptides E2	# PSM E2	# Peptides F2		# PSM F2	# Peptides G2	# PSM G2	# Peptides H2	# PSM H2	# Peptides I2	# PSM I2	# Peptides J2	# PSM J2
	AT2G20960.1	Arabidopsis phospholipase-like protein (PEARLI 4) family	17	588	12	91	11		76	3	21	2	15	8	45	7		43	13	131	2	32	9	72	9	62
EHVFTGSVSSLAWFMSNQETSFVTLGQR	13	AT2G36850.1	T20(Phospho)	3225.45	T(5): 0.0; S(7): 0.0; S(9): 0.0; S(10): 0.0; S(16): 0.0; T(20): 49.7; S(21): 49.7; T(24): 0.5	0.001	0.03622		Medium	High		High			Medium					0
	Accession	Description	Σ# Unique Peptides	Σ# PSMs	# Peptides A2	# PSM A2	# Peptides B2		# PSM B2	# Peptides C2	# PSM C2	# Peptides D2	# PSM D2	# Peptides E2	# PSM E2	# Peptides F2		# PSM F2	# Peptides G2	# PSM G2	# Peptides H2	# PSM H2	# Peptides I2	# PSM I2	# Peptides J2	# PSM J2
	AT2G36850.1	glucan synthase-like 8	3	7			3		4			1	3
SSNPVSVVGNVTYSKPER	51	AT2G45320.1	S2(Phospho)	1999.95	S(1): 33.3; S(2): 33.3; S(6): 33.3; T(12): 0.0; Y(13): 0.0; S(14): 0.0	0.001	0.02023		High	Medium		High	Medium	Medium		High		High	High	0
	Accession	Description	Σ# Unique Peptides	Σ# PSMs	# Peptides A2	# PSM A2	# Peptides B2		# PSM B2	# Peptides C2	# PSM C2	# Peptides D2	# PSM D2	# Peptides E2	# PSM E2	# Peptides F2		# PSM F2	# Peptides G2	# PSM G2	# Peptides H2	# PSM H2	# Peptides I2	# PSM I2	# Peptides J2	# PSM J2
	AT2G45320.1	unknown protein; FUNCTIONS IN: molecular_function unknown; INVOLVED IN: biological_process unknown; LOCATED IN: mitochondrion; EXPRESSED IN: 20 plant structures; EXPRESSED DURING: 10 growth stages; Has 45 Blast hits to 45 proteins in 16 species: Archae - 0; Bacteria - 8; Metazoa - 0; Fungi - 0; Plants - 37; Viruses - 0; Other Eukaryotes - 0 (source: NCBI BLink).	1	6			1		6
LEILINQVTSGTDGEVLPVVLDPSSDKSKR	41	AT3G04820.1	T9(Phospho); S24(Phospho)	3369.65	T(9): 46.0; S(10): 46.0; T(12): 24.8; S(24): 61.6; S(25): 16.8; S(28): 4.9	0.001	0.00933		Medium	Medium	Medium	Medium	Medium	Medium	Medium	Medium		Medium	High	2
	Accession	Description	Σ# Unique Peptides	Σ# PSMs	# Peptides A2	# PSM A2	# Peptides B2		# PSM B2	# Peptides C2	# PSM C2	# Peptides D2	# PSM D2	# Peptides E2	# PSM E2	# Peptides F2		# PSM F2	# Peptides G2	# PSM G2	# Peptides H2	# PSM H2	# Peptides I2	# PSM I2	# Peptides J2	# PSM J2
	AT3G04820.1	Pseudouridine synthase family protein	1	14	1	4	1		8			1	1	1	1
TAVYGGRSPDHREK	26	AT2G20960.1	S8(Phospho)	1652.75	T(1): 0.0; Y(4): 0.1; S(8): 99.9	0.001	0.0183		High	Medium			High	High	High			Medium	Medium	2
	Accession	Description	Σ# Unique Peptides	Σ# PSMs	# Peptides A2	# PSM A2	# Peptides B2		# PSM B2	# Peptides C2	# PSM C2	# Peptides D2	# PSM D2	# Peptides E2	# PSM E2	# Peptides F2		# PSM F2	# Peptides G2	# PSM G2	# Peptides H2	# PSM H2	# Peptides I2	# PSM I2	# Peptides J2	# PSM J2
	AT2G20960.1	Arabidopsis phospholipase-like protein (PEARLI 4) family	17	588	12	91	11		76	3	21	2	15	8	45	7		43	13	131	2	32	9	72	9	62
SSSGSRSPPYEDGYDRR	72	AT4G13350.1	S5(Phospho)	1995.82	S(1): 24.0; S(2): 24.0; S(3): 24.0; S(5): 24.0; S(7): 3.8; Y(10): 0.0; Y(14): 0.0	0.001	0.0161		Medium	High			Medium	High	High	Medium		High	High	2
	Accession	Description	Σ# Unique Peptides	Σ# PSMs	# Peptides A2	# PSM A2	# Peptides B2		# PSM B2	# Peptides C2	# PSM C2	# Peptides D2	# PSM D2	# Peptides E2	# PSM E2	# Peptides F2		# PSM F2	# Peptides G2	# PSM G2	# Peptides H2	# PSM H2	# Peptides I2	# PSM I2	# Peptides J2	# PSM J2
	AT4G13350.1	NSP (nuclear shuttle protein)-interacting GTPase	5	235	5	58	4		39					3	12	4		45	3	13	3	11	3	34	4	23
AVNSSGVVAAISEDLVKTLR	13	AT1G72520.1	S4(Phospho); S12(Phospho)	2189.07	S(4): 85.6; S(5): 14.4; S(12): 3.0; T(18): 97.0	0.001	0.01065		High	Medium			High		Medium	Medium				1
	Accession	Description	Σ# Unique Peptides	Σ# PSMs	# Peptides A2	# PSM A2	# Peptides B2		# PSM B2	# Peptides C2	# PSM C2	# Peptides D2	# PSM D2	# Peptides E2	# PSM E2	# Peptides F2		# PSM F2	# Peptides G2	# PSM G2	# Peptides H2	# PSM H2	# Peptides I2	# PSM I2	# Peptides J2	# PSM J2
	AT1G72520.1	PLAT/LH2 domain-containing lipoxygenase family protein	2	11	1	4	1		1					1	5										1	1
IGDTAGTIDNIIQCKLYRPGSVGFVSK	3	AT3G06650.1	C14(Carbamidomethyl); Y17(Phospho); S21(Phospho)	3069.45	T(4): 30.7; T(7): 30.7; Y(17): 46.2; S(21): 46.2; S(26): 46.2	0.001	0.009363		High											1
	Accession	Description	Σ# Unique Peptides	Σ# PSMs	# Peptides A2	# PSM A2	# Peptides B2		# PSM B2	# Peptides C2	# PSM C2	# Peptides D2	# PSM D2	# Peptides E2	# PSM E2	# Peptides F2		# PSM F2	# Peptides G2	# PSM G2	# Peptides H2	# PSM H2	# Peptides I2	# PSM I2	# Peptides J2	# PSM J2
	AT3G06650.1	ATP-citrate lyase B-1	6	166	4	21	2		20					3	30	4		16	4	24	3	17	3	15	3	23
SALAILMNLGMIDESKISRSLPWR	23	AT2G44160.1	S18(Phospho); S20(Phospho)	2861.38	S(1): 0.0; S(15): 0.0; S(18): 100.0; S(20): 100.0	0.001	0.007236		Medium	High	Medium	Medium	Medium		High	Medium				2
	Accession	Description	Σ# Unique Peptides	Σ# PSMs	# Peptides A2	# PSM A2	# Peptides B2		# PSM B2	# Peptides C2	# PSM C2	# Peptides D2	# PSM D2	# Peptides E2	# PSM E2	# Peptides F2		# PSM F2	# Peptides G2	# PSM G2	# Peptides H2	# PSM H2	# Peptides I2	# PSM I2	# Peptides J2	# PSM J2
	AT2G44160.1	methylenetetrahydrofolate reductase 2	1	59	2	14	3		21	1	3			2	8	2		5	3	6	2	2
GSGGVGASGGAGGNVGAGGGLGGGVGGGVGGGVGGSVGGAVGGAVGGAVGGGGGGSVGGGGR	12	AT4G01985.1	S2(Phospho); S36(Phospho); S56(Phospho)	4631.02	S(2): 75.8; S(8): 54.8; S(36): 81.4; S(56): 87.9	0.001	0.01537		Medium	Medium			Medium		High	Medium				0
	Accession	Description	Σ# Unique Peptides	Σ# PSMs	# Peptides A2	# PSM A2	# Peptides B2		# PSM B2	# Peptides C2	# PSM C2	# Peptides D2	# PSM D2	# Peptides E2	# PSM E2	# Peptides F2		# PSM F2	# Peptides G2	# PSM G2	# Peptides H2	# PSM H2	# Peptides I2	# PSM I2	# Peptides J2	# PSM J2
	AT4G01985.1	unknown protein; FUNCTIONS IN: molecular_function unknown; INVOLVED IN: biological_process unknown; LOCATED IN: endomembrane system; Has 35333 Blast hits to 34131 proteins in 2444 species: Archae - 798; Bacteria - 22429; Metazoa - 974; Fungi - 991; Plants - 531; Viruses - 0; Other Eukaryotes - 9610 (source: NCBI BLink).	15	56	3	3	3		4	5	9	5	7	2	3	3		5	4	10	4	6	2	3	4	6
AFSFPAENSMVDFGLEDILYITGLPIDGKQIK	1	AT2G05350.1	S3(Phospho)	3608.76	S(3): 99.9; S(9): 0.1; Y(20): 0.0; T(22): 0.0	0.001	0.01738		High											1
	Accession	Description	Σ# Unique Peptides	Σ# PSMs	# Peptides A2	# PSM A2	# Peptides B2		# PSM B2	# Peptides C2	# PSM C2	# Peptides D2	# PSM D2	# Peptides E2	# PSM E2	# Peptides F2		# PSM F2	# Peptides G2	# PSM G2	# Peptides H2	# PSM H2	# Peptides I2	# PSM I2	# Peptides J2	# PSM J2
	AT2G05350.1	unknown protein; Has 22 Blast hits to 16 proteins in 5 species: Archae - 0; Bacteria - 0; Metazoa - 0; Fungi - 0; Plants - 22; Viruses - 0; Other Eukaryotes - 0 (source: NCBI BLink).	1	1	1	1
SRLSSAPAKPVAA	35	AT5G10360.2	S4(Phospho)	1334.68	S(1): 0.3; S(4): 88.4; S(5): 11.3	0.001	0.0125		High	High			High		High			High	High	1
	Accession	Description	Σ# Unique Peptides	Σ# PSMs	# Peptides A2	# PSM A2	# Peptides B2		# PSM B2	# Peptides C2	# PSM C2	# Peptides D2	# PSM D2	# Peptides E2	# PSM E2	# Peptides F2		# PSM F2	# Peptides G2	# PSM G2	# Peptides H2	# PSM H2	# Peptides I2	# PSM I2	# Peptides J2	# PSM J2
	AT5G10360.2	Ribosomal protein S6e	1	216	3	32	3		33	1	3	1	1	3	19	2		11	3	34	2	10	5	21	5	52
HHHPSSDATLFSSSLPVFPR	6	AT1G29400.1	S14(Phospho)	2299.07	S(5): 75.7; S(6): 20.4; T(9): 0.7; S(12): 0.7; S(13): 0.7; S(14): 1.9	0.001	0.01117		High					High	High				Medium	0
	Accession	Description	Σ# Unique Peptides	Σ# PSMs	# Peptides A2	# PSM A2	# Peptides B2		# PSM B2	# Peptides C2	# PSM C2	# Peptides D2	# PSM D2	# Peptides E2	# PSM E2	# Peptides F2		# PSM F2	# Peptides G2	# PSM G2	# Peptides H2	# PSM H2	# Peptides I2	# PSM I2	# Peptides J2	# PSM J2
	AT1G29400.1	MEI2-like protein 5	2	22	2	5								1	1	2		3	2	9			1	1	2	3
SSIPISFLSSLLKTAIGSGTSVSCR	1	AT2G47860.2	T20(Phospho); C24(Carbamidomethyl)	2648.33	S(1): 0.0; S(2): 0.0; S(6): 0.9; S(9): 0.0; S(10): 0.0; T(14): 77.4; S(18): 16.7; T(20): 3.8; S(21): 0.9; S(23): 0.1	0.001	0.008983		High											1
	Accession	Description	Σ# Unique Peptides	Σ# PSMs	# Peptides A2	# PSM A2	# Peptides B2		# PSM B2	# Peptides C2	# PSM C2	# Peptides D2	# PSM D2	# Peptides E2	# PSM E2	# Peptides F2		# PSM F2	# Peptides G2	# PSM G2	# Peptides H2	# PSM H2	# Peptides I2	# PSM I2	# Peptides J2	# PSM J2
	AT2G47860.2	Phototropic-responsive NPH3 family protein	1	1	1	1
ESNIVDGSGSPGVK	9	AT5G47480.1	S10(Phospho)	1425.62	S(2): 0.0; S(8): 0.2; S(10): 99.8	0.001	0.005331		High	Medium										0
	Accession	Description	Σ# Unique Peptides	Σ# PSMs	# Peptides A2	# PSM A2	# Peptides B2		# PSM B2	# Peptides C2	# PSM C2	# Peptides D2	# PSM D2	# Peptides E2	# PSM E2	# Peptides F2		# PSM F2	# Peptides G2	# PSM G2	# Peptides H2	# PSM H2	# Peptides I2	# PSM I2	# Peptides J2	# PSM J2
	AT5G47480.1	RGPR-related	4	40	3	11	2		12							1		4	3	13
EVISDPSTPKPNTEPFAHYPQGK	8	AT2G38280.1	T8(Phospho)	2619.22	S(4): 0.0; S(7): 3.2; T(8): 96.1; T(13): 0.7; Y(19): 0.0	0.001	0.04611		High	High	High									0
	Accession	Description	Σ# Unique Peptides	Σ# PSMs	# Peptides A2	# PSM A2	# Peptides B2		# PSM B2	# Peptides C2	# PSM C2	# Peptides D2	# PSM D2	# Peptides E2	# PSM E2	# Peptides F2		# PSM F2	# Peptides G2	# PSM G2	# Peptides H2	# PSM H2	# Peptides I2	# PSM I2	# Peptides J2	# PSM J2
	AT2G38280.1	AMP deaminase, putative / myoadenylate deaminase, putative	10	133	5	27	4		27	3	19	2	9	1	1	2		17	1	14	3	6	4	11	2	2
LEAISLLRASLMTSSALTSSFWSLISK	4	AT3G09140.2	S26(Phospho)	2992.54	S(5): 0.0; S(10): 0.0; T(13): 0.0; S(14): 0.0; S(15): 0.0; T(18): 0.0; S(19): 0.0; S(20): 0.0; S(23): 0.0; S(26): 100.0	0.001	0.02014		Medium	Medium				High					High	1
	Accession	Description	Σ# Unique Peptides	Σ# PSMs	# Peptides A2	# PSM A2	# Peptides B2		# PSM B2	# Peptides C2	# PSM C2	# Peptides D2	# PSM D2	# Peptides E2	# PSM E2	# Peptides F2		# PSM F2	# Peptides G2	# PSM G2	# Peptides H2	# PSM H2	# Peptides I2	# PSM I2	# Peptides J2	# PSM J2
	AT3G09140.2	Protein of unknown function (DUF674)	1	4	1	1	1		1							1		1							1	1
ADDCIGPEVETLVASLPEGGVLLLENVR	3	AT1G56190.2	C4(Carbamidomethyl); T11(Phospho); S15(Phospho)	3125.46	T(11): 100.0; S(15): 100.0	0.001	0.01208		High	High										0
	Accession	Description	Σ# Unique Peptides	Σ# PSMs	# Peptides A2	# PSM A2	# Peptides B2		# PSM B2	# Peptides C2	# PSM C2	# Peptides D2	# PSM D2	# Peptides E2	# PSM E2	# Peptides F2		# PSM F2	# Peptides G2	# PSM G2	# Peptides H2	# PSM H2	# Peptides I2	# PSM I2	# Peptides J2	# PSM J2
	AT1G56190.2	Phosphoglycerate kinase family protein	1	3	1	2	1		1
ISSSGLISIESTK	14	AT1G10490.1	S8(Phospho); T12(Phospho)	1481.65	S(2): 0.0; S(3): 0.0; S(4): 0.0; S(8): 99.9; S(11): 8.6; T(12): 91.5	0.001	0.01914		Medium	Medium			High					High	High	0
	Accession	Description	Σ# Unique Peptides	Σ# PSMs	# Peptides A2	# PSM A2	# Peptides B2		# PSM B2	# Peptides C2	# PSM C2	# Peptides D2	# PSM D2	# Peptides E2	# PSM E2	# Peptides F2		# PSM F2	# Peptides G2	# PSM G2	# Peptides H2	# PSM H2	# Peptides I2	# PSM I2	# Peptides J2	# PSM J2
	AT1G10490.1	Domain of unknown function (DUF1726) ;Putative ATPase (DUF699)	2	5										2	5
DGASQDQILNETR	1	AT3G01780.1	S4(Phospho)	1526.65	S(4): 100.0; T(12): 0.0	0.001	0.00933		High											0
	Accession	Description	Σ# Unique Peptides	Σ# PSMs	# Peptides A2	# PSM A2	# Peptides B2		# PSM B2	# Peptides C2	# PSM C2	# Peptides D2	# PSM D2	# Peptides E2	# PSM E2	# Peptides F2		# PSM F2	# Peptides G2	# PSM G2	# Peptides H2	# PSM H2	# Peptides I2	# PSM I2	# Peptides J2	# PSM J2
	AT3G01780.1	ARM repeat superfamily protein	4	78	2	15	1		13			1	2	2	10	3		19	2	18	1	1
HDPSSGSHSFSDNTRPAHDS	13	AT1G34220.1	S5(Phospho)	2217.86	S(4): 81.4; S(5): 17.3; S(7): 1.0; S(9): 0.3; S(11): 0.0; T(14): 0.0; S(20): 0.0	0.001	0.01716		High	High				Medium	High					0
	Accession	Description	Σ# Unique Peptides	Σ# PSMs	# Peptides A2	# PSM A2	# Peptides B2		# PSM B2	# Peptides C2	# PSM C2	# Peptides D2	# PSM D2	# Peptides E2	# PSM E2	# Peptides F2		# PSM F2	# Peptides G2	# PSM G2	# Peptides H2	# PSM H2	# Peptides I2	# PSM I2	# Peptides J2	# PSM J2
	AT1G34220.1	Regulator of Vps4 activity in the MVB pathway protein	11	232	6	26	4		13	1	31	1	22	4	14	7		41	9	37	3	3	4	18	3	27
EVSTLSDPGSPR	2	AT4G05150.1	S10(Phospho)	1324.58	S(3): 0.0; T(4): 0.0; S(6): 0.2; S(10): 99.8	0.001	0.01183			High										0
	Accession	Description	Σ# Unique Peptides	Σ# PSMs	# Peptides A2	# PSM A2	# Peptides B2		# PSM B2	# Peptides C2	# PSM C2	# Peptides D2	# PSM D2	# Peptides E2	# PSM E2	# Peptides F2		# PSM F2	# Peptides G2	# PSM G2	# Peptides H2	# PSM H2	# Peptides I2	# PSM I2	# Peptides J2	# PSM J2
	AT4G05150.1	Octicosapeptide/Phox/Bem1p family protein	8	391	7	44	8		59	3	17	3	51	2	24	4		53	6	42	4	19	3	27	5	55
LPLKSILISKSVSK	2	AT4G17780.1	S9(Phospho); S13(Phospho)	1672.9	S(5): 0.0; S(9): 99.5; S(11): 93.6; S(13): 6.9	0.001	0.006193			Medium									High	2
	Accession	Description	Σ# Unique Peptides	Σ# PSMs	# Peptides A2	# PSM A2	# Peptides B2		# PSM B2	# Peptides C2	# PSM C2	# Peptides D2	# PSM D2	# Peptides E2	# PSM E2	# Peptides F2		# PSM F2	# Peptides G2	# PSM G2	# Peptides H2	# PSM H2	# Peptides I2	# PSM I2	# Peptides J2	# PSM J2
	AT4G17780.1	F-box and associated interaction domains-containing protein	1	2			1		1																1	1
LTGLELAQEEANSLSNMVHSDNVRLEHDVAFLK	6	AT5G18590.1	T2(Phospho)	3759.81	T(2): 84.3; S(13): 12.3; S(15): 2.3; S(20): 1.1	0.001	0.01259			Medium					Medium	High			Medium	1
	Accession	Description	Σ# Unique Peptides	Σ# PSMs	# Peptides A2	# PSM A2	# Peptides B2		# PSM B2	# Peptides C2	# PSM C2	# Peptides D2	# PSM D2	# Peptides E2	# PSM E2	# Peptides F2		# PSM F2	# Peptides G2	# PSM G2	# Peptides H2	# PSM H2	# Peptides I2	# PSM I2	# Peptides J2	# PSM J2
	AT5G18590.1	Galactose oxidase/kelch repeat superfamily protein	1	1															1	1
MSTVGELACSYAVMILEDEGIAITSDK	2	AT4G00810.1	S2(Phospho); C9(Carbamidomethyl)	2983.34	S(2): 73.4; T(3): 22.0; S(10): 2.3; Y(11): 2.3; T(24): 0.0; S(25): 0.0	0.001	0.006051			High										0
	Accession	Description	Σ# Unique Peptides	Σ# PSMs	# Peptides A2	# PSM A2	# Peptides B2		# PSM B2	# Peptides C2	# PSM C2	# Peptides D2	# PSM D2	# Peptides E2	# PSM E2	# Peptides F2		# PSM F2	# Peptides G2	# PSM G2	# Peptides H2	# PSM H2	# Peptides I2	# PSM I2	# Peptides J2	# PSM J2
	AT4G00810.1	60S acidic ribosomal protein family	2	131	1	9	3		24	1	12	1	9	1	42	2		27	1	1	1	2	1	1	1	4
KTGGKPGSPGKSSEGHVK	1	AT5G55850.3	S8(Phospho)	1817.89	T(2): 0.1; S(8): 99.7; S(12): 0.0; S(13): 0.1	0.001	0.005913			High										2
	Accession	Description	Σ# Unique Peptides	Σ# PSMs	# Peptides A2	# PSM A2	# Peptides B2		# PSM B2	# Peptides C2	# PSM C2	# Peptides D2	# PSM D2	# Peptides E2	# PSM E2	# Peptides F2		# PSM F2	# Peptides G2	# PSM G2	# Peptides H2	# PSM H2	# Peptides I2	# PSM I2	# Peptides J2	# PSM J2
	AT5G55850.3	RPM1-interacting protein 4 (RIN4) family protein	2	2			2		2
VGSFEVDVTLEGSIILCR	1	AT4G34200.1	S13(Phospho); C17(Carbamidomethyl)	2073.99	S(3): 20.1; T(9): 20.1; S(13): 59.8	0.001	0.01207			High										0
	Accession	Description	Σ# Unique Peptides	Σ# PSMs	# Peptides A2	# PSM A2	# Peptides B2		# PSM B2	# Peptides C2	# PSM C2	# Peptides D2	# PSM D2	# Peptides E2	# PSM E2	# Peptides F2		# PSM F2	# Peptides G2	# PSM G2	# Peptides H2	# PSM H2	# Peptides I2	# PSM I2	# Peptides J2	# PSM J2
	AT4G34200.1	D-3-phosphoglycerate dehydrogenase	3	64	2	9	3		10	1	4	1	5	1	9	2		10	1	8	1	2	1	2	2	5
EISEVTELEEEEEDSVISLSSEDTDTGAKSEMK	3	AT4G34400.1	S30(Phospho)	3725.58	S(3): 0.1; T(6): 0.1; S(15): 0.2; S(18): 0.5; S(20): 0.5; S(21): 1.0; T(24): 9.8; T(26): 24.2; S(30): 63.6	0.001	0.02234			High									High	1
	Accession	Description	Σ# Unique Peptides	Σ# PSMs	# Peptides A2	# PSM A2	# Peptides B2		# PSM B2	# Peptides C2	# PSM C2	# Peptides D2	# PSM D2	# Peptides E2	# PSM E2	# Peptides F2		# PSM F2	# Peptides G2	# PSM G2	# Peptides H2	# PSM H2	# Peptides I2	# PSM I2	# Peptides J2	# PSM J2
	AT4G34400.1	AP2/B3-like transcriptional factor family protein	1	2			1		2
WSLVGMTALVTGGSKGIGEAVVEELATLGAR	5	AT2G29360.1	S14(Phospho)	3152.6	S(2): 0.0; T(7): 0.0; T(11): 0.0; S(14): 99.7; T(27): 0.3	0.001	0.01972			Medium			High	Medium						1
	Accession	Description	Σ# Unique Peptides	Σ# PSMs	# Peptides A2	# PSM A2	# Peptides B2		# PSM B2	# Peptides C2	# PSM C2	# Peptides D2	# PSM D2	# Peptides E2	# PSM E2	# Peptides F2		# PSM F2	# Peptides G2	# PSM G2	# Peptides H2	# PSM H2	# Peptides I2	# PSM I2	# Peptides J2	# PSM J2
	AT2G29360.1	NAD(P)-binding Rossmann-fold superfamily protein	1	26			2		3					2	10	2		2	1	2	1	2	1	1	1	6
LLADGNFKVCLFGPSEVSLR	3	AT2G31955.1	C10(Carbamidomethyl); S15(Phospho)	2302.13	S(15): 99.2; S(18): 0.8	0.001	0.009674			High						Medium				1
	Accession	Description	Σ# Unique Peptides	Σ# PSMs	# Peptides A2	# PSM A2	# Peptides B2		# PSM B2	# Peptides C2	# PSM C2	# Peptides D2	# PSM D2	# Peptides E2	# PSM E2	# Peptides F2		# PSM F2	# Peptides G2	# PSM G2	# Peptides H2	# PSM H2	# Peptides I2	# PSM I2	# Peptides J2	# PSM J2
	AT2G31955.1	cofactor of nitrate reductase and xanthine dehydrogenase 2	1	2			1		2
ELGWSDDEDKKPATISLEGEFSSLLR	1	AT1G61690.1	S5(Phospho)	3002.41	S(5): 100.0; T(14): 0.0; S(16): 0.0; S(22): 0.0; S(23): 0.0	0.001	0.007726			High										1
	Accession	Description	Σ# Unique Peptides	Σ# PSMs	# Peptides A2	# PSM A2	# Peptides B2		# PSM B2	# Peptides C2	# PSM C2	# Peptides D2	# PSM D2	# Peptides E2	# PSM E2	# Peptides F2		# PSM F2	# Peptides G2	# PSM G2	# Peptides H2	# PSM H2	# Peptides I2	# PSM I2	# Peptides J2	# PSM J2
	AT1G61690.1	phosphoinositide binding	1	1			1		1
ELLESAQAAYYKRDTSFSLQSVEDIMK	3	AT5G08590.1	Y11(Phospho)	3202.51	S(5): 0.2; Y(10): 0.5; Y(11): 5.1; T(15): 70.2; S(16): 18.4; S(18): 5.1; S(21): 0.5	0.001	0.0116			High										2
	Accession	Description	Σ# Unique Peptides	Σ# PSMs	# Peptides A2	# PSM A2	# Peptides B2		# PSM B2	# Peptides C2	# PSM C2	# Peptides D2	# PSM D2	# Peptides E2	# PSM E2	# Peptides F2		# PSM F2	# Peptides G2	# PSM G2	# Peptides H2	# PSM H2	# Peptides I2	# PSM I2	# Peptides J2	# PSM J2
	AT5G08590.1	SNF1-related protein kinase 2.1	2	14			1		3	1	4	1	7
IDTKEGLIETLDK	8	AT5G49660.1	T3(Phospho)	1554.76	T(3): 100.0; T(10): 0.0	0.001	0.05786				High	High								1
	Accession	Description	Σ# Unique Peptides	Σ# PSMs	# Peptides A2	# PSM A2	# Peptides B2		# PSM B2	# Peptides C2	# PSM C2	# Peptides D2	# PSM D2	# Peptides E2	# PSM E2	# Peptides F2		# PSM F2	# Peptides G2	# PSM G2	# Peptides H2	# PSM H2	# Peptides I2	# PSM I2	# Peptides J2	# PSM J2
	AT5G49660.1	Leucine-rich repeat transmembrane protein kinase family protein	1	3						1	3
DDIEVVAVNDPFIDAKYMAYMFK	8	AT1G16300.1	Y20(Phospho)	2774.26	Y(17): 15.4; Y(20): 84.6	0.001	0.09892				High									1
	Accession	Description	Σ# Unique Peptides	Σ# PSMs	# Peptides A2	# PSM A2	# Peptides B2		# PSM B2	# Peptides C2	# PSM C2	# Peptides D2	# PSM D2	# Peptides E2	# PSM E2	# Peptides F2		# PSM F2	# Peptides G2	# PSM G2	# Peptides H2	# PSM H2	# Peptides I2	# PSM I2	# Peptides J2	# PSM J2
	AT1G16300.1	glyceraldehyde-3-phosphate dehydrogenase of plastid 2	1	8						1	8
SVYASALAIPAICSTSQAPTSSPTPPPPPPAYYSVGQK	3	AT5G07740.1	S1(Phospho); Y3(Phospho); S5(Phospho); C13(Carbamidomethyl); S14(Phospho); T15(Phospho); S16(Phospho); Y32(Phospho); Y33(Phospho); S34(Phospho)	4578.61	Too many isoforms	0.001	0.1				High									0
	Accession	Description	Σ# Unique Peptides	Σ# PSMs	# Peptides A2	# PSM A2	# Peptides B2		# PSM B2	# Peptides C2	# PSM C2	# Peptides D2	# PSM D2	# Peptides E2	# PSM E2	# Peptides F2		# PSM F2	# Peptides G2	# PSM G2	# Peptides H2	# PSM H2	# Peptides I2	# PSM I2	# Peptides J2	# PSM J2
	AT5G07740.1	actin binding	2	5						1	3								1	2
SGGGAGGGVGGGVGAGGGAGGSVGAGGGIGSGGGGTVGAGGR	1	AT4G01985.1	S22(Phospho); T36(Phospho)	3101.32	S(1): 20.8; S(22): 77.9; S(31): 29.3; T(36): 72.1	0.001	0.04975				High									0
	Accession	Description	Σ# Unique Peptides	Σ# PSMs	# Peptides A2	# PSM A2	# Peptides B2		# PSM B2	# Peptides C2	# PSM C2	# Peptides D2	# PSM D2	# Peptides E2	# PSM E2	# Peptides F2		# PSM F2	# Peptides G2	# PSM G2	# Peptides H2	# PSM H2	# Peptides I2	# PSM I2	# Peptides J2	# PSM J2
	AT4G01985.1	unknown protein; FUNCTIONS IN: molecular_function unknown; INVOLVED IN: biological_process unknown; LOCATED IN: endomembrane system; Has 35333 Blast hits to 34131 proteins in 2444 species: Archae - 798; Bacteria - 22429; Metazoa - 974; Fungi - 991; Plants - 531; Viruses - 0; Other Eukaryotes - 9610 (source: NCBI BLink).	15	56	3	3	3		4	5	9	5	7	2	3	3		5	4	10	4	6	2	3	4	6
SRPKPTNLRADESPEKVTVVPK	10	AT3G25070.1	S13(Phospho)	2528.32	S(1): 0.0; T(6): 0.1; S(13): 99.8; T(18): 0.0	0.001	0.005081					High				High		High	High	2
	Accession	Description	Σ# Unique Peptides	Σ# PSMs	# Peptides A2	# PSM A2	# Peptides B2		# PSM B2	# Peptides C2	# PSM C2	# Peptides D2	# PSM D2	# Peptides E2	# PSM E2	# Peptides F2		# PSM F2	# Peptides G2	# PSM G2	# Peptides H2	# PSM H2	# Peptides I2	# PSM I2	# Peptides J2	# PSM J2
	AT3G25070.1	RPM1 interacting protein 4	3	53	2	15	2		25												1	2	2	6	2	5
GSGGAGGGTGGSVGAGGGVGVGGGGGIGGGAGGGVGGGVGGGVGGGVRGAVGGAVGGGVGGAGR	11	AT4G01985.1	S2(Phospho); T9(Phospho)	4691.18	S(2): 94.6; T(9): 77.5; S(12): 27.9	0.001	0.005273					Medium	Medium	High				Medium	High	1
	Accession	Description	Σ# Unique Peptides	Σ# PSMs	# Peptides A2	# PSM A2	# Peptides B2		# PSM B2	# Peptides C2	# PSM C2	# Peptides D2	# PSM D2	# Peptides E2	# PSM E2	# Peptides F2		# PSM F2	# Peptides G2	# PSM G2	# Peptides H2	# PSM H2	# Peptides I2	# PSM I2	# Peptides J2	# PSM J2
	AT4G01985.1	unknown protein; FUNCTIONS IN: molecular_function unknown; INVOLVED IN: biological_process unknown; LOCATED IN: endomembrane system; Has 35333 Blast hits to 34131 proteins in 2444 species: Archae - 798; Bacteria - 22429; Metazoa - 974; Fungi - 991; Plants - 531; Viruses - 0; Other Eukaryotes - 9610 (source: NCBI BLink).	15	56	3	3	3		4	5	9	5	7	2	3	3		5	4	10	4	6	2	3	4	6
ILSPAHKPESSSGTSSPSQFSLPAK	4	AT1G75100.1	S3(Phospho); S10(Phospho); S11(Phospho)	2780.19	S(3): 99.9; S(10): 0.1; S(11): 0.8; S(12): 82.2; T(14): 16.3; S(15): 1.4; S(16): 14.1; S(18): 71.3; S(21): 14.0	0.001	0.03571					High		Medium						0
	Accession	Description	Σ# Unique Peptides	Σ# PSMs	# Peptides A2	# PSM A2	# Peptides B2		# PSM B2	# Peptides C2	# PSM C2	# Peptides D2	# PSM D2	# Peptides E2	# PSM E2	# Peptides F2		# PSM F2	# Peptides G2	# PSM G2	# Peptides H2	# PSM H2	# Peptides I2	# PSM I2	# Peptides J2	# PSM J2
	AT1G75100.1	J-domain protein required for chloroplast accumulation response 1	7	45	4	11	3		13			1	1			3		14	1	2	1	2			1	2
YAAISQDSGLVPIVEPEILLDGEHDIDR	2	AT4G38970.1	S5(Phospho); S8(Phospho)	3224.48	Y(1): 83.3; S(5): 83.3; S(8): 33.5	0.001	0.04668					High								0
	Accession	Description	Σ# Unique Peptides	Σ# PSMs	# Peptides A2	# PSM A2	# Peptides B2		# PSM B2	# Peptides C2	# PSM C2	# Peptides D2	# PSM D2	# Peptides E2	# PSM E2	# Peptides F2		# PSM F2	# Peptides G2	# PSM G2	# Peptides H2	# PSM H2	# Peptides I2	# PSM I2	# Peptides J2	# PSM J2
	AT4G38970.1	fructose-bisphosphate aldolase 2	7	546	5	65	5		100	1	4	2	11	6	61	7		54	5	86	5	48	6	62	6	55
NDEQVDEGSLDGRAPEVNAIDPTFLEALPEDLR	1	AT1G70320.1	S9(Phospho)	3704.68	S(9): 96.4; T(23): 3.6	0.001	0.04134					High								1
	Accession	Description	Σ# Unique Peptides	Σ# PSMs	# Peptides A2	# PSM A2	# Peptides B2		# PSM B2	# Peptides C2	# PSM C2	# Peptides D2	# PSM D2	# Peptides E2	# PSM E2	# Peptides F2		# PSM F2	# Peptides G2	# PSM G2	# Peptides H2	# PSM H2	# Peptides I2	# PSM I2	# Peptides J2	# PSM J2
	AT1G70320.1	ubiquitin-protein ligase 2	6	36	1	7	2		12	1	5	2	3	1	1	3		5	2	2			1	1
YIPNLSKTTPATTTADVQAA	15	AT5G58990.1	Y1(Phospho)	2143.04	Y(1): 99.8; S(6): 0.1; T(8): 0.0; T(9): 0.0; T(12): 0.0; T(13): 0.0; T(14): 0.0	0.001	0.01971						High	High		Medium		High	High	1
	Accession	Description	Σ# Unique Peptides	Σ# PSMs	# Peptides A2	# PSM A2	# Peptides B2		# PSM B2	# Peptides C2	# PSM C2	# Peptides D2	# PSM D2	# Peptides E2	# PSM E2	# Peptides F2		# PSM F2	# Peptides G2	# PSM G2	# Peptides H2	# PSM H2	# Peptides I2	# PSM I2	# Peptides J2	# PSM J2
	AT5G58990.1	unknown protein; BEST Arabidopsis thaliana protein match is: unknown protein (TAIR:AT5G52370.1); Has 1807 Blast hits to 1807 proteins in 277 species: Archae - 0; Bacteria - 0; Metazoa - 736; Fungi - 347; Plants - 385; Viruses - 0; Other Eukaryotes - 339 (source: NCBI BLink).	1	15										1	3	1		4			1	2	1	2	1	4
GGYGGGGGGYGGGGGYGGGGGYGGGGGYGGGYGGASSGGYGGEPPSAWD	1	AT2G42520.1	Y10(Phospho); Y16(Phospho); S36(Phospho); S37(Phospho); S46(Phospho)	4412.39	Too many isoforms	0.001	0.007655						High							0
	Accession	Description	Σ# Unique Peptides	Σ# PSMs	# Peptides A2	# PSM A2	# Peptides B2		# PSM B2	# Peptides C2	# PSM C2	# Peptides D2	# PSM D2	# Peptides E2	# PSM E2	# Peptides F2		# PSM F2	# Peptides G2	# PSM G2	# Peptides H2	# PSM H2	# Peptides I2	# PSM I2	# Peptides J2	# PSM J2
	AT2G42520.1	P-loop containing nucleoside triphosphate hydrolases superfamily protein	1	1										1	1
RVEPRSPSPSGANTTPTPV	2	AT4G13510.1	S8(Phospho)	2029.97	S(6): 50.0; S(8): 50.0; S(10): 0.1; T(14): 0.0; T(15): 0.0; T(17): 0.0	0.001	0.01653						High							2
	Accession	Description	Σ# Unique Peptides	Σ# PSMs	# Peptides A2	# PSM A2	# Peptides B2		# PSM B2	# Peptides C2	# PSM C2	# Peptides D2	# PSM D2	# Peptides E2	# PSM E2	# Peptides F2		# PSM F2	# Peptides G2	# PSM G2	# Peptides H2	# PSM H2	# Peptides I2	# PSM I2	# Peptides J2	# PSM J2
	AT4G13510.1	ammonium transporter 1;1	1	2										1	2
SRRTTVASSNASR	14	AT1G62320.1	S1(Phospho)	1472.7	S(1): 87.3; T(4): 11.1; T(5): 1.6; S(8): 0.0; S(9): 0.0; S(12): 0.0	0.001	0.008134						Medium	Medium	High			High	High	2
	Accession	Description	Σ# Unique Peptides	Σ# PSMs	# Peptides A2	# PSM A2	# Peptides B2		# PSM B2	# Peptides C2	# PSM C2	# Peptides D2	# PSM D2	# Peptides E2	# PSM E2	# Peptides F2		# PSM F2	# Peptides G2	# PSM G2	# Peptides H2	# PSM H2	# Peptides I2	# PSM I2	# Peptides J2	# PSM J2
	AT1G62320.1	ERD (early-responsive to dehydration stress) family protein	1	6												1		3	1	1					1	2
NLTLINLSGNKNLNR	5	AT1G51890.1	S8(Phospho)	1763.91	T(3): 0.4; S(8): 99.6	0.001	0.01676						Medium	High	High				Medium	1
	Accession	Description	Σ# Unique Peptides	Σ# PSMs	# Peptides A2	# PSM A2	# Peptides B2		# PSM B2	# Peptides C2	# PSM C2	# Peptides D2	# PSM D2	# Peptides E2	# PSM E2	# Peptides F2		# PSM F2	# Peptides G2	# PSM G2	# Peptides H2	# PSM H2	# Peptides I2	# PSM I2	# Peptides J2	# PSM J2
	AT1G51890.1	Leucine-rich repeat protein kinase family protein	4	11			1		3					1	1	2		3	1	2	1	1			1	1
MEITNVTEYDAIAK	5	AT3G14415.1	T4(Phospho)	1677.73	T(4): 99.3; T(7): 0.7; Y(9): 0.0	0.001	0.01675						High					Medium		0
	Accession	Description	Σ# Unique Peptides	Σ# PSMs	# Peptides A2	# PSM A2	# Peptides B2		# PSM B2	# Peptides C2	# PSM C2	# Peptides D2	# PSM D2	# Peptides E2	# PSM E2	# Peptides F2		# PSM F2	# Peptides G2	# PSM G2	# Peptides H2	# PSM H2	# Peptides I2	# PSM I2	# Peptides J2	# PSM J2
	AT3G14415.1	Aldolase-type TIM barrel family protein	3	125	1	15	1		19					3	30	2		12	2	15	2	18	3	7	2	9
KEALLASTLSLQPNFNRSNLTQK	3	AT5G16160.1	T21(Phospho)	2653.37	S(7): 0.0; T(8): 0.0; S(10): 0.0; S(18): 0.1; T(21): 99.9	0.001	0.01777						High	Medium					Medium	2
	Accession	Description	Σ# Unique Peptides	Σ# PSMs	# Peptides A2	# PSM A2	# Peptides B2		# PSM B2	# Peptides C2	# PSM C2	# Peptides D2	# PSM D2	# Peptides E2	# PSM E2	# Peptides F2		# PSM F2	# Peptides G2	# PSM G2	# Peptides H2	# PSM H2	# Peptides I2	# PSM I2	# Peptides J2	# PSM J2
	AT5G16160.1	unknown protein; Has 30201 Blast hits to 17322 proteins in 780 species: Archae - 12; Bacteria - 1396; Metazoa - 17338; Fungi - 3422; Plants - 5037; Viruses - 0; Other Eukaryotes - 2996 (source: NCBI BLink).	1	1										1	1
TIEDKITKDGVIGIGITATAFGAVGLIAGGIVAAMSR	1	AT3G57090.1	T19(Phospho)	3666.93	T(1): 0.0; T(7): 0.0; T(17): 3.7; T(19): 86.2; S(36): 10.0	0.001	0.015						High							2
	Accession	Description	Σ# Unique Peptides	Σ# PSMs	# Peptides A2	# PSM A2	# Peptides B2		# PSM B2	# Peptides C2	# PSM C2	# Peptides D2	# PSM D2	# Peptides E2	# PSM E2	# Peptides F2		# PSM F2	# Peptides G2	# PSM G2	# Peptides H2	# PSM H2	# Peptides I2	# PSM I2	# Peptides J2	# PSM J2
	AT3G57090.1	Tetratricopeptide repeat (TPR)-like superfamily protein	3	13	1	2	1		3					3	3	1		1	1	4
RKLIAEATADNGVAIGVSDSGVK	4	AT3G23670.1	S20(Phospho)	2351.19	T(8): 0.0; S(18): 1.3; S(20): 98.7	0.001	0.0209						High	Medium						2
	Accession	Description	Σ# Unique Peptides	Σ# PSMs	# Peptides A2	# PSM A2	# Peptides B2		# PSM B2	# Peptides C2	# PSM C2	# Peptides D2	# PSM D2	# Peptides E2	# PSM E2	# Peptides F2		# PSM F2	# Peptides G2	# PSM G2	# Peptides H2	# PSM H2	# Peptides I2	# PSM I2	# Peptides J2	# PSM J2
	AT3G23670.1	phragmoplast-associated kinesin-related protein, putative	1	4										1	3	1		1
WDQLKPTTQKFVSLVSMVKR	7	AT1G14680.1	S16(Phospho)	2471.3	T(7): 0.0; T(8): 0.0; S(13): 0.1; S(16): 99.9	0.001	0.01911						High		Medium	High		Medium	High	2
	Accession	Description	Σ# Unique Peptides	Σ# PSMs	# Peptides A2	# PSM A2	# Peptides B2		# PSM B2	# Peptides C2	# PSM C2	# Peptides D2	# PSM D2	# Peptides E2	# PSM E2	# Peptides F2		# PSM F2	# Peptides G2	# PSM G2	# Peptides H2	# PSM H2	# Peptides I2	# PSM I2	# Peptides J2	# PSM J2
	AT1G14680.1	unknown protein; BEST Arabidopsis thaliana protein match is: unknown protein (TAIR:AT4G09060.1); Has 8132 Blast hits to 6366 proteins in 685 species: Archae - 171; Bacteria - 671; Metazoa - 4046; Fungi - 445; Plants - 318; Viruses - 23; Other Eukaryotes - 2458 (source: NCBI BLink).	1	2																					1	2
VPWTVTPDMDLLAAQTIMNKHELSHVAVVSGSIDAPR	4	AT4G35440.1	T6(Phospho); T16(Phospho)	4158.97	T(4): 23.5; T(6): 76.8; T(16): 99.7; S(24): 0.0; S(30): 0.0; S(32): 0.0	0.001	0.009326						Medium		High				High	1
	Accession	Description	Σ# Unique Peptides	Σ# PSMs	# Peptides A2	# PSM A2	# Peptides B2		# PSM B2	# Peptides C2	# PSM C2	# Peptides D2	# PSM D2	# Peptides E2	# PSM E2	# Peptides F2		# PSM F2	# Peptides G2	# PSM G2	# Peptides H2	# PSM H2	# Peptides I2	# PSM I2	# Peptides J2	# PSM J2
	AT4G35440.1	chloride channel E	2	4															2	3					1	1
RVDTFMVTFRDLAEESGLVLK	1	AT3G46220.3	T4(Phospho)	2506.23	T(4): 90.3; T(8): 9.5; S(16): 0.2	0.001	0.01977						High							2
	Accession	Description	Σ# Unique Peptides	Σ# PSMs	# Peptides A2	# PSM A2	# Peptides B2		# PSM B2	# Peptides C2	# PSM C2	# Peptides D2	# PSM D2	# Peptides E2	# PSM E2	# Peptides F2		# PSM F2	# Peptides G2	# PSM G2	# Peptides H2	# PSM H2	# Peptides I2	# PSM I2	# Peptides J2	# PSM J2
	AT3G46220.3	unknown protein; INVOLVED IN: biological_process unknown; EXPRESSED IN: 24 plant structures; EXPRESSED DURING: 13 growth stages; CONTAINS InterPro DOMAIN/s: Protein of unknown function DUF2042 (InterPro:IPR018611).	2	2										1	1								1	1
ICDFGLARATPESNLMTEYVVTR	2	AT3G59790.1	C2(Carbamidomethyl); S13(Phospho)	2723.27	T(10): 87.1; S(13): 11.2; T(17): 1.5; Y(19): 0.2; T(22): 0.0	0.001	0.006114						High		High					1
	Accession	Description	Σ# Unique Peptides	Σ# PSMs	# Peptides A2	# PSM A2	# Peptides B2		# PSM B2	# Peptides C2	# PSM C2	# Peptides D2	# PSM D2	# Peptides E2	# PSM E2	# Peptides F2		# PSM F2	# Peptides G2	# PSM G2	# Peptides H2	# PSM H2	# Peptides I2	# PSM I2	# Peptides J2	# PSM J2
	AT3G59790.1	MAP kinase 10	1	51	1	7	1		8					2	10	1		7	2	8	1	5	1	6
IEDLQQIIGEAPQQEILSTDSEQTNTNVVLGR	3	AT3G51150.1	S21(Phospho)	3618.75	S(18): 20.0; T(19): 20.0; S(21): 20.0; T(24): 20.0; T(26): 20.0	0.001	0.02001						High							0
	Accession	Description	Σ# Unique Peptides	Σ# PSMs	# Peptides A2	# PSM A2	# Peptides B2		# PSM B2	# Peptides C2	# PSM C2	# Peptides D2	# PSM D2	# Peptides E2	# PSM E2	# Peptides F2		# PSM F2	# Peptides G2	# PSM G2	# Peptides H2	# PSM H2	# Peptides I2	# PSM I2	# Peptides J2	# PSM J2
	AT3G51150.1	ATP binding microtubule motor family protein	1	3										1	3
DITSSPLQVLR	3	AT1G79220.1	S4(Phospho)	1308.66	T(3): 44.6; S(4): 44.6; S(5): 10.8	0.001	0.01847							High						0
	Accession	Description	Σ# Unique Peptides	Σ# PSMs	# Peptides A2	# PSM A2	# Peptides B2		# PSM B2	# Peptides C2	# PSM C2	# Peptides D2	# PSM D2	# Peptides E2	# PSM E2	# Peptides F2		# PSM F2	# Peptides G2	# PSM G2	# Peptides H2	# PSM H2	# Peptides I2	# PSM I2	# Peptides J2	# PSM J2
	AT1G79220.1	Mitochondrial transcription termination factor family protein	1	3												1		3
ILSLGNNKVSGELPR	2	AT2G15300.1	S3(Phospho)	1676.87	S(3): 100.0; S(10): 0.0	0.001	0.02312							High		High				1
	Accession	Description	Σ# Unique Peptides	Σ# PSMs	# Peptides A2	# PSM A2	# Peptides B2		# PSM B2	# Peptides C2	# PSM C2	# Peptides D2	# PSM D2	# Peptides E2	# PSM E2	# Peptides F2		# PSM F2	# Peptides G2	# PSM G2	# Peptides H2	# PSM H2	# Peptides I2	# PSM I2	# Peptides J2	# PSM J2
	AT2G15300.1	Leucine-rich repeat protein kinase family protein	1	1												1		1
MASTFVGNSTSIQEMFR	1	AT1G75780.1	T4(Phospho)	1985.85	S(3): 44.9; T(4): 44.9; S(9): 1.4; T(10): 7.5; S(11): 1.4	0.001	0.02051							High						0
	Accession	Description	Σ# Unique Peptides	Σ# PSMs	# Peptides A2	# PSM A2	# Peptides B2		# PSM B2	# Peptides C2	# PSM C2	# Peptides D2	# PSM D2	# Peptides E2	# PSM E2	# Peptides F2		# PSM F2	# Peptides G2	# PSM G2	# Peptides H2	# PSM H2	# Peptides I2	# PSM I2	# Peptides J2	# PSM J2
	AT1G75780.1	tubulin beta-1 chain	2	379	5	51	5		66	1	1	2	3	6	49	6		45	6	52	5	31	5	28	6	53
MIEGGGVSSLVGALKNEGVAEEAAGALALLVR	6	AT1G29340.1	S8(Phospho)	3161.65	S(8): 72.9; S(9): 27.1	0.001	0.01618							Medium	High	Medium				1
	Accession	Description	Σ# Unique Peptides	Σ# PSMs	# Peptides A2	# PSM A2	# Peptides B2		# PSM B2	# Peptides C2	# PSM C2	# Peptides D2	# PSM D2	# Peptides E2	# PSM E2	# Peptides F2		# PSM F2	# Peptides G2	# PSM G2	# Peptides H2	# PSM H2	# Peptides I2	# PSM I2	# Peptides J2	# PSM J2
	AT1G29340.1	plant U-box 17	1	4															1	4
IPNGSSSSEGEISPR	1	AT3G45190.1	S13(Phospho)	1596.7	S(5): 0.0; S(6): 0.0; S(7): 0.0; S(8): 0.0; S(13): 100.0	0.001	0.01365							High						0
	Accession	Description	Σ# Unique Peptides	Σ# PSMs	# Peptides A2	# PSM A2	# Peptides B2		# PSM B2	# Peptides C2	# PSM C2	# Peptides D2	# PSM D2	# Peptides E2	# PSM E2	# Peptides F2		# PSM F2	# Peptides G2	# PSM G2	# Peptides H2	# PSM H2	# Peptides I2	# PSM I2	# Peptides J2	# PSM J2
	AT3G45190.1	SIT4 phosphatase-associated family protein	9	185	3	10	2		6	3	26	3	39	3	13	5		16	4	23	1	11	5	18	4	23
SRSGSPEEEHASINPAER	12	AT4G11740.1	S3(Phospho); S5(Phospho)	2112.84	S(1): 13.8; S(3): 86.6; S(5): 99.6; S(12): 0.0	0.001	0.01498							Medium	Medium				High	1
	Accession	Description	Σ# Unique Peptides	Σ# PSMs	# Peptides A2	# PSM A2	# Peptides B2		# PSM B2	# Peptides C2	# PSM C2	# Peptides D2	# PSM D2	# Peptides E2	# PSM E2	# Peptides F2		# PSM F2	# Peptides G2	# PSM G2	# Peptides H2	# PSM H2	# Peptides I2	# PSM I2	# Peptides J2	# PSM J2
	AT4G11740.1	Ubiquitin-like superfamily protein	10	970	9	138	9		175	2	27	2	27	6	81	10		129	10	116	5	44	7	79	8	154
SKVTSNEVTRHSFSESALR	6	AT1G75100.1	S12(Phospho)	2215.06	S(1): 0.0; T(4): 0.2; S(5): 0.2; T(9): 2.5; S(12): 48.2; S(14): 48.2; S(16): 0.7	0.001	0.01027							High		High				2
	Accession	Description	Σ# Unique Peptides	Σ# PSMs	# Peptides A2	# PSM A2	# Peptides B2		# PSM B2	# Peptides C2	# PSM C2	# Peptides D2	# PSM D2	# Peptides E2	# PSM E2	# Peptides F2		# PSM F2	# Peptides G2	# PSM G2	# Peptides H2	# PSM H2	# Peptides I2	# PSM I2	# Peptides J2	# PSM J2
	AT1G75100.1	J-domain protein required for chloroplast accumulation response 1	7	45	4	11	3		13			1	1			3		14	1	2	1	2			1	2
LQKENDVVVEDVKDGDEDDDDVDDDDDEIADAGENEASK	2	AT4G10480.2	S38(Phospho)	4359.76	S(38): 100.0	0.001	0.0127							High						2
	Accession	Description	Σ# Unique Peptides	Σ# PSMs	# Peptides A2	# PSM A2	# Peptides B2		# PSM B2	# Peptides C2	# PSM C2	# Peptides D2	# PSM D2	# Peptides E2	# PSM E2	# Peptides F2		# PSM F2	# Peptides G2	# PSM G2	# Peptides H2	# PSM H2	# Peptides I2	# PSM I2	# Peptides J2	# PSM J2
	AT4G10480.2	Nascent polypeptide-associated complex (NAC), alpha subunit family protein	1	2												1		2
GHLSVSDLLDYINPSHNAK	1	AT1G01320.2	S4(Phospho)	2160.02	S(4): 44.8; S(6): 9.8; Y(11): 44.8; S(15): 0.6	0.001	0.02389							High						0
	Accession	Description	Σ# Unique Peptides	Σ# PSMs	# Peptides A2	# PSM A2	# Peptides B2		# PSM B2	# Peptides C2	# PSM C2	# Peptides D2	# PSM D2	# Peptides E2	# PSM E2	# Peptides F2		# PSM F2	# Peptides G2	# PSM G2	# Peptides H2	# PSM H2	# Peptides I2	# PSM I2	# Peptides J2	# PSM J2
	AT1G01320.2	Tetratricopeptide repeat (TPR)-like superfamily protein	5	498	2	57	3		53	2	44	2	32	3	50	3		30	2	66	2	23	3	51	3	92
QGSGGVWGWLAGSPQEKDDDSP	2	AT3G05420.1	S21(Phospho)	2352.97	S(3): 0.0; S(13): 0.0; S(21): 100.0	0.001	0.01989							High						1
	Accession	Description	Σ# Unique Peptides	Σ# PSMs	# Peptides A2	# PSM A2	# Peptides B2		# PSM B2	# Peptides C2	# PSM C2	# Peptides D2	# PSM D2	# Peptides E2	# PSM E2	# Peptides F2		# PSM F2	# Peptides G2	# PSM G2	# Peptides H2	# PSM H2	# Peptides I2	# PSM I2	# Peptides J2	# PSM J2
	AT3G05420.1	acyl-CoA binding protein 4	9	330	5	48	6		74	1	6	1	13	5	30	8		45	6	44	4	16	4	20	6	34
LACADQILGSMLVQGLSLDAISFGTLIDGYLK	1	AT1G11710.1	C3(Carbamidomethyl); T25(Phospho)	3462.73	S(10): 0.3; S(17): 0.5; S(22): 1.0; T(25): 86.1; Y(30): 12.1	0.001	0.01857							High						0
	Accession	Description	Σ# Unique Peptides	Σ# PSMs	# Peptides A2	# PSM A2	# Peptides B2		# PSM B2	# Peptides C2	# PSM C2	# Peptides D2	# PSM D2	# Peptides E2	# PSM E2	# Peptides F2		# PSM F2	# Peptides G2	# PSM G2	# Peptides H2	# PSM H2	# Peptides I2	# PSM I2	# Peptides J2	# PSM J2
	AT1G11710.1	Pentatricopeptide repeat (PPR) superfamily protein	1	1												1		1
KGYTSDEELEELDSPLTSIVDKASDFTGSATSNAR	1	AT2G42320.1	T4(Phospho)	3813.73	Y(3): 17.4; T(4): 17.4; S(5): 65.1; S(14): 0.0; T(17): 0.0; S(18): 0.0; S(24): 0.0; T(27): 0.0; S(29): 0.0; T(31): 0.0; S(32): 0.0	0.001	0.01426							High						2
	Accession	Description	Σ# Unique Peptides	Σ# PSMs	# Peptides A2	# PSM A2	# Peptides B2		# PSM B2	# Peptides C2	# PSM C2	# Peptides D2	# PSM D2	# Peptides E2	# PSM E2	# Peptides F2		# PSM F2	# Peptides G2	# PSM G2	# Peptides H2	# PSM H2	# Peptides I2	# PSM I2	# Peptides J2	# PSM J2
	AT2G42320.1	nucleolar protein gar2-related	3	44						2	13	1	30			1		1
RPKSPITPSGYNRSPSTHIGHNYR	2	AT3G43590.1	S4(Phospho); Y11(Phospho)	2882.33	S(4): 99.3; T(7): 16.6; S(9): 62.5; Y(11): 4.5; S(14): 16.2; S(16): 0.4; T(17): 0.4; Y(23): 0.0	0.001	0.02405							High						2
	Accession	Description	Σ# Unique Peptides	Σ# PSMs	# Peptides A2	# PSM A2	# Peptides B2		# PSM B2	# Peptides C2	# PSM C2	# Peptides D2	# PSM D2	# Peptides E2	# PSM E2	# Peptides F2		# PSM F2	# Peptides G2	# PSM G2	# Peptides H2	# PSM H2	# Peptides I2	# PSM I2	# Peptides J2	# PSM J2
	AT3G43590.1	zinc knuckle (CCHC-type) family protein	1	2												1		2
ERSRELSHEQPR	5	AT3G50670.1	S3(Phospho)	1603.73	S(3): 100.0; S(7): 0.0	0.001	0.01104							Medium	High					2
	Accession	Description	Σ# Unique Peptides	Σ# PSMs	# Peptides A2	# PSM A2	# Peptides B2		# PSM B2	# Peptides C2	# PSM C2	# Peptides D2	# PSM D2	# Peptides E2	# PSM E2	# Peptides F2		# PSM F2	# Peptides G2	# PSM G2	# Peptides H2	# PSM H2	# Peptides I2	# PSM I2	# Peptides J2	# PSM J2
	AT3G50670.1	U1 small nuclear ribonucleoprotein-70K	2	26										1	4	2		9	2	9	1	1			1	3
HYERPRSDLEDESKGR	3	AT2G44200.1	S7(Phospho)	2053.91	Y(2): 0.4; S(7): 99.6; S(13): 0.0	0.001	0.01508							High	High					2
	Accession	Description	Σ# Unique Peptides	Σ# PSMs	# Peptides A2	# PSM A2	# Peptides B2		# PSM B2	# Peptides C2	# PSM C2	# Peptides D2	# PSM D2	# Peptides E2	# PSM E2	# Peptides F2		# PSM F2	# Peptides G2	# PSM G2	# Peptides H2	# PSM H2	# Peptides I2	# PSM I2	# Peptides J2	# PSM J2
	AT2G44200.1	CBF1-interacting co-repressor CIR, N-terminal;Pre-mRNA splicing factor	1	3												1		1	1	2
TVQSDDEDPWAAIAAPPPTTR	2	AT2G40730.1	T1(Phospho)	2318.05	T(1): 0.8; S(4): 99.2; T(19): 0.0; T(20): 0.0	0.001	0.008854							High						0
	Accession	Description	Σ# Unique Peptides	Σ# PSMs	# Peptides A2	# PSM A2	# Peptides B2		# PSM B2	# Peptides C2	# PSM C2	# Peptides D2	# PSM D2	# Peptides E2	# PSM E2	# Peptides F2		# PSM F2	# Peptides G2	# PSM G2	# Peptides H2	# PSM H2	# Peptides I2	# PSM I2	# Peptides J2	# PSM J2
	AT2G40730.1	Protein kinase family protein with ARM repeat domain	2	365	1	44	1		27	1	39	1	35	1	24	2		45	1	39	1	10	1	36	1	66
DDESLLLFSGGETRKDAGPR	2	AT1G21370.1	S9(Phospho); T13(Phospho)	2323	S(4): 0.0; S(9): 100.0; T(13): 100.0	0.001	0.01678								Medium					2
	Accession	Description	Σ# Unique Peptides	Σ# PSMs	# Peptides A2	# PSM A2	# Peptides B2		# PSM B2	# Peptides C2	# PSM C2	# Peptides D2	# PSM D2	# Peptides E2	# PSM E2	# Peptides F2		# PSM F2	# Peptides G2	# PSM G2	# Peptides H2	# PSM H2	# Peptides I2	# PSM I2	# Peptides J2	# PSM J2
	AT1G21370.1	unknown protein; CONTAINS InterPro DOMAIN/s: Protein of unknown function DUF218 (InterPro:IPR003848); Has 160 Blast hits to 160 proteins in 86 species: Archae - 0; Bacteria - 0; Metazoa - 0; Fungi - 102; Plants - 44; Viruses - 0; Other Eukaryotes - 14 (source: NCBI BLink).	1	2															1	2
IDKVSFDEESPPKLSPEAKPLTK	4	AT4G29440.2	S15(Phospho)	2635.32	S(5): 0.0; S(10): 0.2; S(15): 99.7; T(22): 0.0	0.001	0.009877								High					2
	Accession	Description	Σ# Unique Peptides	Σ# PSMs	# Peptides A2	# PSM A2	# Peptides B2		# PSM B2	# Peptides C2	# PSM C2	# Peptides D2	# PSM D2	# Peptides E2	# PSM E2	# Peptides F2		# PSM F2	# Peptides G2	# PSM G2	# Peptides H2	# PSM H2	# Peptides I2	# PSM I2	# Peptides J2	# PSM J2
	AT4G29440.2	Regulator of Vps4 activity in the MVB pathway protein	5	215	2	32	1		38	2	25	1	21	1	14	1		22	4	43	1	9			1	11
YFNNPWAYFSFSAAVILLFLTFFQSFFAVYAYYKPLS	3	AT3G50150.1	S25(Phospho); Y30(Phospho)	4603.18	Y(1): 17.8; Y(8): 17.8; S(10): 17.8; S(12): 17.8; T(21): 18.5; S(25): 18.5; Y(30): 18.6; Y(32): 18.6; Y(33): 18.6; S(37): 36.1	0.001	0.01575								High					0
	Accession	Description	Σ# Unique Peptides	Σ# PSMs	# Peptides A2	# PSM A2	# Peptides B2		# PSM B2	# Peptides C2	# PSM C2	# Peptides D2	# PSM D2	# Peptides E2	# PSM E2	# Peptides F2		# PSM F2	# Peptides G2	# PSM G2	# Peptides H2	# PSM H2	# Peptides I2	# PSM I2	# Peptides J2	# PSM J2
	AT3G50150.1	Plant protein of unknown function (DUF247)	1	3															1	3
SVDHSLFSGGGRMSPR	6	AT2G41900.1	S14(Phospho)	1769.78	S(1): 0.0; S(5): 3.0; S(8): 3.0; S(14): 93.9	0.001	0.01601								High				Medium	1
	Accession	Description	Σ# Unique Peptides	Σ# PSMs	# Peptides A2	# PSM A2	# Peptides B2		# PSM B2	# Peptides C2	# PSM C2	# Peptides D2	# PSM D2	# Peptides E2	# PSM E2	# Peptides F2		# PSM F2	# Peptides G2	# PSM G2	# Peptides H2	# PSM H2	# Peptides I2	# PSM I2	# Peptides J2	# PSM J2
	AT2G41900.1	CCCH-type zinc finger protein with ARM repeat domain	5	70	2	9	1		1					3	11	2		5	6	25	1	1	2	13	2	5
SHDDIVTLTAAAATALRGAATLK	30	AT3G63300.1	S1(Phospho)	2347.21	S(1): 15.5; T(7): 83.8; T(9): 0.6; T(14): 0.0; T(21): 0.0	0.001	0.01515								Medium	Medium		High	Medium	1
	Accession	Description	Σ# Unique Peptides	Σ# PSMs	# Peptides A2	# PSM A2	# Peptides B2		# PSM B2	# Peptides C2	# PSM C2	# Peptides D2	# PSM D2	# Peptides E2	# PSM E2	# Peptides F2		# PSM F2	# Peptides G2	# PSM G2	# Peptides H2	# PSM H2	# Peptides I2	# PSM I2	# Peptides J2	# PSM J2
	AT3G63300.1	FORKED 1	4	27										1	1	1		1	2	8	1	13			1	4
DSLVQSGAKPELIAAFDTNGAELLYEIRLLNTTQR	6	AT5G28500.1	S2(Phospho); T18(Phospho); T32(Phospho)	4086.92	S(2): 82.0; S(6): 40.4; T(18): 40.4; Y(25): 40.4; T(32): 48.4; T(33): 48.4	0.001	0.01729								High					1
	Accession	Description	Σ# Unique Peptides	Σ# PSMs	# Peptides A2	# PSM A2	# Peptides B2		# PSM B2	# Peptides C2	# PSM C2	# Peptides D2	# PSM D2	# Peptides E2	# PSM E2	# Peptides F2		# PSM F2	# Peptides G2	# PSM G2	# Peptides H2	# PSM H2	# Peptides I2	# PSM I2	# Peptides J2	# PSM J2
	AT5G28500.1	unknown protein; FUNCTIONS IN: molecular_function unknown; INVOLVED IN: biological_process unknown; LOCATED IN: chloroplast stroma, chloroplast; EXPRESSED IN: 23 plant structures; EXPRESSED DURING: 13 growth stages; BEST Arabidopsis thaliana protein match is: unknown protein (TAIR:AT3G04550.1); Has 109 Blast hits to 109 proteins in 49 species: Archae - 0; Bacteria - 67; Metazoa - 0; Fungi - 0; Pl…	8	377	3	52	4		77	1	6	2	8	5	35	5		45	5	41	4	28	3	20	7	65
SEEQEEGSYRKPSYGR	3	AT5G39570.1	S8(Phospho)	1981.82	S(1): 0.0; S(8): 11.1; Y(9): 66.7; S(13): 11.1; Y(14): 11.1	0.001	0.01111								High	High				1
	Accession	Description	Σ# Unique Peptides	Σ# PSMs	# Peptides A2	# PSM A2	# Peptides B2		# PSM B2	# Peptides C2	# PSM C2	# Peptides D2	# PSM D2	# Peptides E2	# PSM E2	# Peptides F2		# PSM F2	# Peptides G2	# PSM G2	# Peptides H2	# PSM H2	# Peptides I2	# PSM I2	# Peptides J2	# PSM J2
	AT5G39570.1	FUNCTIONS IN: molecular_function unknown; INVOLVED IN: biological_process unknown; LOCATED IN: cytosol, nucleus; EXPRESSED IN: 25 plant structures; EXPRESSED DURING: 14 growth stages; BEST Arabidopsis thaliana protein match is: glycine-rich protein (TAIR:AT3G29075.1); Has 30201 Blast hits to 17322 proteins in 780 species: Archae - 12; Bacteria - 1396; Metazoa - 17338; Fungi - 3422; Plants - 5037;…	10	68	1	3	1		3					1	1	3		8	8	27	1	1	3	10	3	15
VTLADQTTFDAKVVGFDQDK	1	AT3G27925.1	T2(Phospho); T7(Phospho); T8(Phospho)	2437.98	T(2): 100.0; T(7): 100.0; T(8): 100.0	0.001	0.008693								High					1
	Accession	Description	Σ# Unique Peptides	Σ# PSMs	# Peptides A2	# PSM A2	# Peptides B2		# PSM B2	# Peptides C2	# PSM C2	# Peptides D2	# PSM D2	# Peptides E2	# PSM E2	# Peptides F2		# PSM F2	# Peptides G2	# PSM G2	# Peptides H2	# PSM H2	# Peptides I2	# PSM I2	# Peptides J2	# PSM J2
	AT3G27925.1	DegP protease 1	1	1															1	1
LVGSLPIMR	4	AT5G42870.1	S4(Phospho)	1065.55	S(4): 100.0	0.001	0.01614								High			Medium	Medium	0
	Accession	Description	Σ# Unique Peptides	Σ# PSMs	# Peptides A2	# PSM A2	# Peptides B2		# PSM B2	# Peptides C2	# PSM C2	# Peptides D2	# PSM D2	# Peptides E2	# PSM E2	# Peptides F2		# PSM F2	# Peptides G2	# PSM G2	# Peptides H2	# PSM H2	# Peptides I2	# PSM I2	# Peptides J2	# PSM J2
	AT5G42870.1	phosphatidic acid phosphohydrolase 2	3	6	1	1													1	1			1	1	2	3
SLMNLTQLELNSLSVAKDVGKAFGILAGLASDR	12	AT4G34950.1	S14(Phospho)	3511.84	S(1): 0.2; T(6): 0.3; S(12): 6.0; S(14): 65.7; S(31): 27.9	0.001	0.01648								Medium	Medium		Medium	Medium	2
	Accession	Description	Σ# Unique Peptides	Σ# PSMs	# Peptides A2	# PSM A2	# Peptides B2		# PSM B2	# Peptides C2	# PSM C2	# Peptides D2	# PSM D2	# Peptides E2	# PSM E2	# Peptides F2		# PSM F2	# Peptides G2	# PSM G2	# Peptides H2	# PSM H2	# Peptides I2	# PSM I2	# Peptides J2	# PSM J2
	AT4G34950.1	Major facilitator superfamily protein	1	12															1	5	1	4	1	1	1	2
[truncated: 1,683 more rows]

## Sheet: Putative Phosphopeptides
Table S16B. List of all detected putative phosphopeptides(q<0.05) (Protein ID and other details can be accessed by clicking on the plus symbol on the left column)									Confidence of phosphopeptide detection in individual experiments (High, p<0.01 or Medium p<0.05 )
Sequence	# PSMs	Protein Group Accessions	Modifications	MH+ [Da]	phosphoRS Site Probabilities	q-Value	PEP		Col-0 DD 4h	Col-0 KR 4h	Col-0 DD 5h	Col-0 KR 5h	Col-0 DD 7h	Col-0 KR 7h	Col-0 DD 8h	Col-0 KR 8h		mpk3 4h	mpk6 8h	# Missed Cleavages
FQQDNQESNSSSLSLPSPATSVSR	5	AT3G44480.1	S17(Phospho)	2646.18	S(8): 95.3; S(10): 1.6; S(11): 0.5; S(12): 0.5; S(14): 0.5; S(17): 1.6; T(20): 0.1; S(21): 0.0; S(23): 0.0	0.01	0.212		Medium	Medium										0
	Accession	Description	Σ# Unique Peptides	Σ# PSMs	# Peptides A2	# PSM A2	# Peptides B2		# PSM B2	# Peptides C2	# PSM C2	# Peptides D2	# PSM D2	# Peptides E2	# PSM E2	# Peptides F2		# PSM F2	# Peptides G2	# PSM G2	# Peptides H2	# PSM H2	# Peptides I2	# PSM I2	# Peptides J2	# PSM J2
	AT3G44480.1	Disease resistance protein (TIR-NBS-LRR class) family	2	4			2		4
VSELLEEMK	11	AT4G40020.1	S2(Phospho)	1157.51	S(2): 100.0	0.01	0.2343		Medium	Medium					Medium				Medium	0
	Accession	Description	Σ# Unique Peptides	Σ# PSMs	# Peptides A2	# PSM A2	# Peptides B2		# PSM B2	# Peptides C2	# PSM C2	# Peptides D2	# PSM D2	# Peptides E2	# PSM E2	# Peptides F2		# PSM F2	# Peptides G2	# PSM G2	# Peptides H2	# PSM H2	# Peptides I2	# PSM I2	# Peptides J2	# PSM J2
	AT4G40020.1	Myosin heavy chain-related protein	3	7			2		3										2	4
CLGQLAANYSSLQAISLEGNPAQK	2	AT4G03260.1	C1(Carbamidomethyl); S11(Phospho)	2613.24	Y(9): 3.1; S(10): 15.5; S(11): 81.3; S(16): 0.0	0.01	0.2193		Medium											0
	Accession	Description	Σ# Unique Peptides	Σ# PSMs	# Peptides A2	# PSM A2	# Peptides B2		# PSM B2	# Peptides C2	# PSM C2	# Peptides D2	# PSM D2	# Peptides E2	# PSM E2	# Peptides F2		# PSM F2	# Peptides G2	# PSM G2	# Peptides H2	# PSM H2	# Peptides I2	# PSM I2	# Peptides J2	# PSM J2
	AT4G03260.1	Outer arm dynein light chain 1 protein	1	2	1	2
SAGIQSDVAASALVGASNVFGTAVASSLMDKMGR	1	AT5G16150.1	S1(Phospho); S27(Phospho)	3428.56	S(1): 10.1; S(6): 85.7; S(11): 3.9; S(17): 0.4; T(22): 5.8; S(26): 47.1; S(27): 47.1	0.01	0.2119		Medium											1
	Accession	Description	Σ# Unique Peptides	Σ# PSMs	# Peptides A2	# PSM A2	# Peptides B2		# PSM B2	# Peptides C2	# PSM C2	# Peptides D2	# PSM D2	# Peptides E2	# PSM E2	# Peptides F2		# PSM F2	# Peptides G2	# PSM G2	# Peptides H2	# PSM H2	# Peptides I2	# PSM I2	# Peptides J2	# PSM J2
	AT5G16150.1	plastidic GLC translocator	1	1	1	1
ATKSSAIDRTYELPDGQVITIGAER	2	AT2G42170.1	T20(Phospho)	2771.37	T(2): 0.0; S(4): 0.0; S(5): 0.0; T(10): 0.1; Y(11): 0.1; T(20): 99.7	0.01	0.205		Medium											2
	Accession	Description	Σ# Unique Peptides	Σ# PSMs	# Peptides A2	# PSM A2	# Peptides B2		# PSM B2	# Peptides C2	# PSM C2	# Peptides D2	# PSM D2	# Peptides E2	# PSM E2	# Peptides F2		# PSM F2	# Peptides G2	# PSM G2	# Peptides H2	# PSM H2	# Peptides I2	# PSM I2	# Peptides J2	# PSM J2
	AT2G42170.1	Actin family protein	2	3	2	3
EGTKGSSGNLVDAAR	6	AT5G64813.1	S6(Phospho)	1541.7	T(3): 49.4; S(6): 49.4; S(7): 1.3	0.01	0.2013		Medium	Medium										1
	Accession	Description	Σ# Unique Peptides	Σ# PSMs	# Peptides A2	# PSM A2	# Peptides B2		# PSM B2	# Peptides C2	# PSM C2	# Peptides D2	# PSM D2	# Peptides E2	# PSM E2	# Peptides F2		# PSM F2	# Peptides G2	# PSM G2	# Peptides H2	# PSM H2	# Peptides I2	# PSM I2	# Peptides J2	# PSM J2
	AT5G64813.1	Ras-related small GTP-binding family protein	1	4	1	4
VGSRLPVFTGSQSSLVKGSLDFVGINHYTTYYAR	2	AT1G26560.1	S3(Phospho); T30(Phospho)	3879.86	S(3): 18.2; T(9): 18.2; S(11): 18.2; S(13): 18.2; S(14): 18.2; S(19): 18.2; Y(28): 18.2; T(29): 18.2; T(30): 18.2; Y(31): 18.2; Y(32): 18.2	0.01	0.2105		Medium											2
	Accession	Description	Σ# Unique Peptides	Σ# PSMs	# Peptides A2	# PSM A2	# Peptides B2		# PSM B2	# Peptides C2	# PSM C2	# Peptides D2	# PSM D2	# Peptides E2	# PSM E2	# Peptides F2		# PSM F2	# Peptides G2	# PSM G2	# Peptides H2	# PSM H2	# Peptides I2	# PSM I2	# Peptides J2	# PSM J2
	AT1G26560.1	beta glucosidase 40	4	9	1	2				1	1	1	4			1		1							1	1
LELEGEDKPIIVYDTINTFETQDSFYPLLNEK	3	AT2G39850.1	T15(Phospho); S24(Phospho); Y26(Phospho)	4013.76	Y(13): 50.0; T(15): 50.0; T(18): 50.0; T(21): 50.0; S(24): 50.0; Y(26): 50.0	0.01	0.2126		Medium											0
	Accession	Description	Σ# Unique Peptides	Σ# PSMs	# Peptides A2	# PSM A2	# Peptides B2		# PSM B2	# Peptides C2	# PSM C2	# Peptides D2	# PSM D2	# Peptides E2	# PSM E2	# Peptides F2		# PSM F2	# Peptides G2	# PSM G2	# Peptides H2	# PSM H2	# Peptides I2	# PSM I2	# Peptides J2	# PSM J2
	AT2G39850.1	Subtilisin-like serine endopeptidase family protein	1	3	1	3
VALASAGANQYDKPR	8	AT3G45720.1	S5(Phospho)	1640.78	S(5): 99.6; Y(11): 0.4	0.01	0.2278		Medium	Medium			Medium	Medium		Medium			Medium	0
	Accession	Description	Σ# Unique Peptides	Σ# PSMs	# Peptides A2	# PSM A2	# Peptides B2		# PSM B2	# Peptides C2	# PSM C2	# Peptides D2	# PSM D2	# Peptides E2	# PSM E2	# Peptides F2		# PSM F2	# Peptides G2	# PSM G2	# Peptides H2	# PSM H2	# Peptides I2	# PSM I2	# Peptides J2	# PSM J2
	AT3G45720.1	Major facilitator superfamily protein	2	3																					2	3
VYYSVLVKVPK	2	AT5G13000.1	Y2(Phospho); S4(Phospho)	1454.72	Y(2): 91.7; Y(3): 16.6; S(4): 91.7	0.01	0.2113		Medium						Medium					1
	Accession	Description	Σ# Unique Peptides	Σ# PSMs	# Peptides A2	# PSM A2	# Peptides B2		# PSM B2	# Peptides C2	# PSM C2	# Peptides D2	# PSM D2	# Peptides E2	# PSM E2	# Peptides F2		# PSM F2	# Peptides G2	# PSM G2	# Peptides H2	# PSM H2	# Peptides I2	# PSM I2	# Peptides J2	# PSM J2
	AT5G13000.1	glucan synthase-like 12	1	1															1	1
VFTSSPITKALDVFTLLASDGIYITLR	1	AT5G02520.1	T3(Phospho); S4(Phospho); S5(Phospho); T25(Phospho)	3261.48	T(3): 99.7; S(4): 99.2; S(5): 97.7; T(8): 3.2; T(15): 0.1; S(19): 0.2; Y(23): 49.9; T(25): 49.9	0.01	0.2		Medium											1
	Accession	Description	Σ# Unique Peptides	Σ# PSMs	# Peptides A2	# PSM A2	# Peptides B2		# PSM B2	# Peptides C2	# PSM C2	# Peptides D2	# PSM D2	# Peptides E2	# PSM E2	# Peptides F2		# PSM F2	# Peptides G2	# PSM G2	# Peptides H2	# PSM H2	# Peptides I2	# PSM I2	# Peptides J2	# PSM J2
	AT5G02520.1	CONTAINS InterPro DOMAIN/s: SANT associated (InterPro:IPR015216); BEST Arabidopsis thaliana protein match is: kinase interacting family protein (TAIR:AT1G58210.1); Has 842 Blast hits to 736 proteins in 154 species: Archae - 2; Bacteria - 99; Metazoa - 236; Fungi - 52; Plants - 90; Viruses - 0; Other Eukaryotes - 363 (source: NCBI BLink).	1	1	1	1
KSEFSTEAGSK	5	ATMG00285.1	T6(Phospho)	1250.52	S(2): 0.1; S(5): 49.9; T(6): 49.9; S(10): 0.0	0.01	0.2241		Medium				Medium	Medium	Medium					1
	Accession	Description	Σ# Unique Peptides	Σ# PSMs	# Peptides A2	# PSM A2	# Peptides B2		# PSM B2	# Peptides C2	# PSM C2	# Peptides D2	# PSM D2	# Peptides E2	# PSM E2	# Peptides F2		# PSM F2	# Peptides G2	# PSM G2	# Peptides H2	# PSM H2	# Peptides I2	# PSM I2	# Peptides J2	# PSM J2
	ATMG00285.1	NADH dehydrogenase 2A	2	6	1	1								1	2	1		1	1	1			1	1
SPKPSSATAALPPRSSSSSAADASR	8	AT1G12330.1	S15(Phospho)	2466.15	S(1): 0.0; S(5): 0.0; S(6): 0.0; T(8): 1.1; S(15): 47.5; S(16): 47.5; S(17): 3.7; S(18): 0.1; S(19): 0.0; S(24): 0.0	0.01	0.3254		Medium	Medium	Medium	Medium		Medium						1
	Accession	Description	Σ# Unique Peptides	Σ# PSMs	# Peptides A2	# PSM A2	# Peptides B2		# PSM B2	# Peptides C2	# PSM C2	# Peptides D2	# PSM D2	# Peptides E2	# PSM E2	# Peptides F2		# PSM F2	# Peptides G2	# PSM G2	# Peptides H2	# PSM H2	# Peptides I2	# PSM I2	# Peptides J2	# PSM J2
	AT1G12330.1	unknown protein; INVOLVED IN: biological_process unknown; LOCATED IN: chloroplast; EXPRESSED IN: 21 plant structures; EXPRESSED DURING: 12 growth stages; BEST Arabidopsis thaliana protein match is: unknown protein (TAIR:AT5G12900.1); Has 249 Blast hits to 249 proteins in 27 species: Archae - 0; Bacteria - 0; Metazoa - 7; Fungi - 14; Plants - 217; Viruses - 0; Other Eukaryotes - 11 (source: NCBI B…	1	6			1		1	1	3	1	2
IEALSSNLAGLCSVDVEVGR	1	AT1G76120.2	S5(Phospho); C12(Carbamidomethyl)	2169.03	S(5): 96.3; S(6): 3.7; S(13): 0.0	0.01	0.2161		Medium											0
	Accession	Description	Σ# Unique Peptides	Σ# PSMs	# Peptides A2	# PSM A2	# Peptides B2		# PSM B2	# Peptides C2	# PSM C2	# Peptides D2	# PSM D2	# Peptides E2	# PSM E2	# Peptides F2		# PSM F2	# Peptides G2	# PSM G2	# Peptides H2	# PSM H2	# Peptides I2	# PSM I2	# Peptides J2	# PSM J2
	AT1G76120.2	Pseudouridine synthase family protein	1	1	1	1
NRSSSGSGEFVGNPDLLK	3	AT1G72040.1	S5(Phospho)	1943.89	S(3): 31.2; S(4): 31.2; S(5): 31.2; S(7): 6.3	0.01	0.2225		Medium											1
	Accession	Description	Σ# Unique Peptides	Σ# PSMs	# Peptides A2	# PSM A2	# Peptides B2		# PSM B2	# Peptides C2	# PSM C2	# Peptides D2	# PSM D2	# Peptides E2	# PSM E2	# Peptides F2		# PSM F2	# Peptides G2	# PSM G2	# Peptides H2	# PSM H2	# Peptides I2	# PSM I2	# Peptides J2	# PSM J2
	AT1G72040.1	P-loop containing nucleoside triphosphate hydrolases superfamily protein	2	4	1	3										1		1
DSHAALSIGSSGTVAGEPSSVTR	10	AT5G17620.1	S11(Phospho); T13(Phospho)	2346.01	S(2): 0.1; S(7): 0.3; S(10): 93.8; S(11): 93.9; T(13): 11.6; S(19): 0.2; S(20): 0.1; T(22): 0.0	0.01	0.319		Medium	Medium	Medium	Medium			Medium					0
	Accession	Description	Σ# Unique Peptides	Σ# PSMs	# Peptides A2	# PSM A2	# Peptides B2		# PSM B2	# Peptides C2	# PSM C2	# Peptides D2	# PSM D2	# Peptides E2	# PSM E2	# Peptides F2		# PSM F2	# Peptides G2	# PSM G2	# Peptides H2	# PSM H2	# Peptides I2	# PSM I2	# Peptides J2	# PSM J2
	AT5G17620.1	CONTAINS InterPro DOMAIN/s: Plant nuclear matrix 1 (InterPro:IPR010604); Has 30201 Blast hits to 17322 proteins in 780 species: Archae - 12; Bacteria - 1396; Metazoa - 17338; Fungi - 3422; Plants - 5037; Viruses - 0; Other Eukaryotes - 2996 (source: NCBI BLink).	1	3						1	3
TTSRPISPR	4	AT4G15545.1	T2(Phospho); S7(Phospho)	1174.5	T(1): 9.8; T(2): 80.5; S(3): 9.8; S(7): 100.0	0.01	0.2222			Medium									Medium	0
	Accession	Description	Σ# Unique Peptides	Σ# PSMs	# Peptides A2	# PSM A2	# Peptides B2		# PSM B2	# Peptides C2	# PSM C2	# Peptides D2	# PSM D2	# Peptides E2	# PSM E2	# Peptides F2		# PSM F2	# Peptides G2	# PSM G2	# Peptides H2	# PSM H2	# Peptides I2	# PSM I2	# Peptides J2	# PSM J2
	AT4G15545.1	unknown protein; BEST Arabidopsis thaliana protein match is: unknown protein (TAIR:AT1G16520.1); Has 30201 Blast hits to 17322 proteins in 780 species: Archae - 12; Bacteria - 1396; Metazoa - 17338; Fungi - 3422; Plants - 5037; Viruses - 0; Other Eukaryotes - 2996 (source: NCBI BLink).	6	91	5	31	4		30							2		4	1	2			1	1	3	23
SIGTKANLLIAAAAGACTSVLTQPLDTASSR	4	AT5G27520.1	C17(Carbamidomethyl); S30(Phospho)	3138.59	S(1): 0.0; T(4): 0.0; T(18): 0.0; S(19): 0.0; T(22): 0.2; T(27): 17.8; S(29): 64.2; S(30): 17.8	0.01	0.2188			Medium									Medium	1
	Accession	Description	Σ# Unique Peptides	Σ# PSMs	# Peptides A2	# PSM A2	# Peptides B2		# PSM B2	# Peptides C2	# PSM C2	# Peptides D2	# PSM D2	# Peptides E2	# PSM E2	# Peptides F2		# PSM F2	# Peptides G2	# PSM G2	# Peptides H2	# PSM H2	# Peptides I2	# PSM I2	# Peptides J2	# PSM J2
	AT5G27520.1	peroxisomal adenine nucleotide carrier 2	2	5			2		2																1	3
GVESISFWMPQAPPGFVSLGCVACKGSPKPYDFTK	1	AT4G17140.1	C21(Carbamidomethyl); C24(Carbamidomethyl); S27(Phospho); T34(Phospho)	4004.79	S(4): 0.8; S(6): 1.2; S(18): 3.0; S(27): 72.1; Y(31): 34.2; T(34): 88.6	0.01	0.2252			Medium										1
	Accession	Description	Σ# Unique Peptides	Σ# PSMs	# Peptides A2	# PSM A2	# Peptides B2		# PSM B2	# Peptides C2	# PSM C2	# Peptides D2	# PSM D2	# Peptides E2	# PSM E2	# Peptides F2		# PSM F2	# Peptides G2	# PSM G2	# Peptides H2	# PSM H2	# Peptides I2	# PSM I2	# Peptides J2	# PSM J2
	AT4G17140.1	pleckstrin homology (PH) domain-containing protein	4	11	1	3	3		5																1	3
MILAILALVIATFLYGGATTVQAGCR	1	AT1G03103.1	T12(Phospho); T19(Phospho); C25(Carbamidomethyl)	2883.41	T(12): 94.4; Y(15): 13.8; T(19): 45.9; T(20): 45.9	0.01	0.2056			Medium										0
	Accession	Description	Σ# Unique Peptides	Σ# PSMs	# Peptides A2	# PSM A2	# Peptides B2		# PSM B2	# Peptides C2	# PSM C2	# Peptides D2	# PSM D2	# Peptides E2	# PSM E2	# Peptides F2		# PSM F2	# Peptides G2	# PSM G2	# Peptides H2	# PSM H2	# Peptides I2	# PSM I2	# Peptides J2	# PSM J2
	AT1G03103.1	Bifunctional inhibitor/lipid-transfer protein/seed storage 2S albumin superfamily protein	1	1			1		1
QGGLRRWYNPPWFSEVVPSTPYDPLVVR	1	AT5G10240.2	S14(Phospho); S19(Phospho)	3475.64	Y(8): 0.3; S(14): 99.7; S(19): 90.8; T(20): 4.6; Y(22): 4.6	0.01	0.2186			Medium										2
	Accession	Description	Σ# Unique Peptides	Σ# PSMs	# Peptides A2	# PSM A2	# Peptides B2		# PSM B2	# Peptides C2	# PSM C2	# Peptides D2	# PSM D2	# Peptides E2	# PSM E2	# Peptides F2		# PSM F2	# Peptides G2	# PSM G2	# Peptides H2	# PSM H2	# Peptides I2	# PSM I2	# Peptides J2	# PSM J2
	AT5G10240.2	asparagine synthetase 3	4	356	4	22	5		27	2	7	2	13	6	70	5		39	5	54	5	37	6	33	5	54
KADIGIAVADATDAARGASDIVLTEPGLSVIISAVLTSR	2	AT2G18960.1	T24(Phospho)	3917.06	T(12): 0.8; S(19): 3.5; T(24): 19.8; S(29): 1.6; S(33): 3.5; T(37): 50.8; S(38): 19.8	0.01	0.2098			Medium										2
	Accession	Description	Σ# Unique Peptides	Σ# PSMs	# Peptides A2	# PSM A2	# Peptides B2		# PSM B2	# Peptides C2	# PSM C2	# Peptides D2	# PSM D2	# Peptides E2	# PSM E2	# Peptides F2		# PSM F2	# Peptides G2	# PSM G2	# Peptides H2	# PSM H2	# Peptides I2	# PSM I2	# Peptides J2	# PSM J2
	AT2G18960.1	H(+)-ATPase 1	8	91	2	15	3		21					4	21	3		9	3	11	1	2	4	9	2	3
VSFKNALIIMTSNVGSLAIAKGR	1	AT5G51070.1	S2(Phospho); T11(Phospho); S12(Phospho)	2630.26	S(2): 100.0; T(11): 99.8; S(12): 99.5; S(16): 0.8	0.01	0.3305				Medium									2
	Accession	Description	Σ# Unique Peptides	Σ# PSMs	# Peptides A2	# PSM A2	# Peptides B2		# PSM B2	# Peptides C2	# PSM C2	# Peptides D2	# PSM D2	# Peptides E2	# PSM E2	# Peptides F2		# PSM F2	# Peptides G2	# PSM G2	# Peptides H2	# PSM H2	# Peptides I2	# PSM I2	# Peptides J2	# PSM J2
	AT5G51070.1	Clp ATPase	9	155	2	4	2		3	2	8	1	6	7	52	2		2	7	59	3	4	3	12	3	5
AAIQETVSATLNRTVSSGISGASYYTGTFSAVNRSPDGR	4	AT5G23120.1	S16(Phospho); Y24(Phospho)	4151.9	T(6): 0.0; S(8): 0.0; T(10): 0.1; T(14): 9.3; S(16): 9.3; S(17): 5.7; S(20): 9.3; S(23): 16.8; Y(24): 31.3; Y(25): 31.3; T(26): 28.2; T(28): 36.4; S(30): 21.2; S(35): 1.0	0.01	0.2461				Medium				Medium	Medium				2
	Accession	Description	Σ# Unique Peptides	Σ# PSMs	# Peptides A2	# PSM A2	# Peptides B2		# PSM B2	# Peptides C2	# PSM C2	# Peptides D2	# PSM D2	# Peptides E2	# PSM E2	# Peptides F2		# PSM F2	# Peptides G2	# PSM G2	# Peptides H2	# PSM H2	# Peptides I2	# PSM I2	# Peptides J2	# PSM J2
	AT5G23120.1	photosystem II stability/assembly factor, chloroplast (HCF136)	1	4						1	1								1	1	1	2
EVEEKLLVIEGSNGSRYIQIANAYASSGR	9	AT3G18840.2	Y17(Phospho); Y24(Phospho)	3313.54	S(12): 94.4; S(15): 50.4; Y(17): 50.1; Y(24): 0.9; S(26): 2.0; S(27): 2.0	0.01	0.3248					Medium								2
[truncated: 4,750 more rows]
