# Supplementary material for: Sustained mitogen-activated protein kinase activation reprograms defense metabolism and phosphoprotein profile in Arabidopsis thaliana
Source: Front Plant Sci. 2014 Oct 20;5:554. doi: 10.3389/fpls.2014.00554 (PMC4202796; doi:10.3389/fpls.2014.00554)
Supplement: Supplementary file 3 [file Presentation3.ZIP › SUPPTAB_S17 List of phosphopeptides with SP or TP motifs .xlsx]

## Sheet: Col-0 DD 4h
Table S17A. List of phosphopeptides with SP or TP motifs in Col-0 DD 4h after DEX (Protein ID and other details can be accessed by clicking on the plus symbol on the left column)
Sequence	# PSMs	# Proteins	# Protein Groups	Protein Group Accessions	Modifications	MH+ [Da]	phosphoRS Site Probabilities	q-Value	PEP		A2 (Col-0 DD)	IonScore A2	Exp Value A2	B2 (Col-0 KR)	IonScore B2	Exp Value B2	# Missed Cleavages
INPLNPVFNPVNSAFSPR	12	2	1	AT1G28280.2	S16(Phospho)	2063.01	S(13): 0.0; S(16): 100.0	0	1.299e-08		High	74.79	6.73746e-07				0
	Accession	Description	ΣCoverage	Σ# Proteins	Σ# Unique Peptides	Σ# Peptides	Σ# PSMs	Score A2	Coverage A2		# Peptides A2	# PSM A2	Score B2	Coverage B2	# Peptides B2	# PSM B2	# AAs	MW [kDa]	calc. pI
	AT1G28280.2	VQ motif-containing protein	31.69	2	4	4	51	884.302	31.69		4	51					243	198.992	6.16357
MFVKSPLNKK	11	1	1	AT4G28080.1	S5(Phospho)	1271.66	S(5): 100.0	0.001	0.01142		Medium	27.04	0.0268868				2
	Accession	Description	ΣCoverage	Σ# Proteins	Σ# Unique Peptides	Σ# Peptides	Σ# PSMs	Score A2	Coverage A2		# Peptides A2	# PSM A2	Score B2	Coverage B2	# Peptides B2	# PSM B2	# AAs	MW [kDa]	calc. pI
	AT4G28080.1	Tetratricopeptide repeat (TPR)-like superfamily protein	10.56	1	15	15	444	4435.4	10.56		15	222	5140.89	9.57	12	222	1819	198.992	6.16357
TVDGETENLPNGDSSPKSSVAADGEK	10	1	1	AT4G28080.1	S14(Phospho)	2684.15	T(1): 0.0; T(6): 0.0; S(14): 48.7; S(15): 48.7; S(18): 1.3; S(19): 1.3	0	3.574e-05		High	29.96	0.0193777				1
	Accession	Description	ΣCoverage	Σ# Proteins	Σ# Unique Peptides	Σ# Peptides	Σ# PSMs	Score A2	Coverage A2		# Peptides A2	# PSM A2	Score B2	Coverage B2	# Peptides B2	# PSM B2	# AAs	MW [kDa]	calc. pI
	AT4G28080.1	Tetratricopeptide repeat (TPR)-like superfamily protein	10.56	1	15	15	444	4435.4	10.56		15	222	5140.89	9.57	12	222	1819	41.6903	6.53662
FTDSALASAVFSPTHK	7	1	1	AT2G41900.1	S12(Phospho)	1758.81	T(2): 0.0; S(4): 0.0; S(8): 0.0; S(12): 100.0; T(14): 0.0	0	4.302e-05		High	53.23	9.95827e-05				0
	Accession	Description	ΣCoverage	Σ# Proteins	Σ# Unique Peptides	Σ# Peptides	Σ# PSMs	Score A2	Coverage A2		# Peptides A2	# PSM A2	Score B2	Coverage B2	# Peptides B2	# PSM B2	# AAs	MW [kDa]	calc. pI
	AT2G41900.1	CCCH-type zinc finger protein with ARM repeat domain	7.68	1	3	3	10	99.6267	3.91		2	9	19.84	3.77	1	1	716	72.5287	5.26221
KFSEQNIGAPPSYEEAVSDSRSPVYSER	7	2	1	AT2G43160.4	S3(Phospho); S22(Phospho)	3289.4	S(3): 100.0; S(12): 0.0; Y(13): 0.0; S(18): 0.2; S(20): 16.8; S(22): 78.2; Y(25): 3.8; S(26): 0.9	0	0.002198		High	41.25	0.00122608				2
	Accession	Description	ΣCoverage	Σ# Proteins	Σ# Unique Peptides	Σ# Peptides	Σ# PSMs	Score A2	Coverage A2		# Peptides A2	# PSM A2	Score B2	Coverage B2	# Peptides B2	# PSM B2	# AAs	MW [kDa]	calc. pI
	AT2G43160.4	ENTH/VHS family protein	5.88	2	4	4	25	204.951	5.88		4	18	101.92	5.88	3	7	646	92.1122	8.5874
SPAPPCGGLPPPSPSGR	6	2	1	AT2G31370.5	C6(Carbamidomethyl); S13(Phospho)	1710.77	S(1): 0.0; S(13): 89.6; S(15): 10.4	0	0.0001533		High	49.98	0.000186356				0
	Accession	Description	ΣCoverage	Σ# Proteins	Σ# Unique Peptides	Σ# Peptides	Σ# PSMs	Score A2	Coverage A2		# Peptides A2	# PSM A2	Score B2	Coverage B2	# Peptides B2	# PSM B2	# AAs	MW [kDa]	calc. pI
	AT2G31370.5	Basic-leucine zipper (bZIP) transcription factor family protein	17.24	2	3	3	86	1052.75	17.24		3	45	916.289	17.24	3	41	377	26.6795	9.94971
NYSPPSIDAVGPIPTK	5	2	1	AT1G34220.1	S3(Phospho)	1735.83	Y(2): 10.5; S(3): 89.5; S(6): 0.0; T(15): 0.0	0	0.000326		High	36.77	0.00338708				0
	Accession	Description	ΣCoverage	Σ# Proteins	Σ# Unique Peptides	Σ# Peptides	Σ# PSMs	Score A2	Coverage A2		# Peptides A2	# PSM A2	Score B2	Coverage B2	# Peptides B2	# PSM B2	# AAs	MW [kDa]	calc. pI
	AT1G34220.1	Regulator of Vps4 activity in the MVB pathway protein	20.8	2	7	7	39	829.047	17.41		6	26	328.927	15.87	4	13	649	48.9581	5.13525
RREESGAANGSPPPSGGSRPR	5	2	1	AT4G38710.1	S11(Phospho)	2202.01	S(5): 1.2; S(11): 98.7; S(15): 0.1; S(18): 0.0	0.001	0.01667		Medium	35.38	0.00656248				2
	Accession	Description	ΣCoverage	Σ# Proteins	Σ# Unique Peptides	Σ# Peptides	Σ# PSMs	Score A2	Coverage A2		# Peptides A2	# PSM A2	Score B2	Coverage B2	# Peptides B2	# PSM B2	# AAs	MW [kDa]	calc. pI
	AT4G38710.1	glycine-rich protein	9.96	2	2	2	8	114.852	9.96		2	8					452	69.6389	6.66846
MEAMSYEPETNAPSSPYHPAGNRTPERPR	5	1	1	AT4G38550.1	T24(Phospho)	3352.45	S(5): 0.0; Y(6): 0.0; T(10): 0.0; S(14): 0.9; S(15): 0.9; Y(17): 8.0; T(24): 90.2	0	0.0003895		High	16.48	0.495917				1
	Accession	Description	ΣCoverage	Σ# Proteins	Σ# Unique Peptides	Σ# Peptides	Σ# PSMs	Score A2	Coverage A2		# Peptides A2	# PSM A2	Score B2	Coverage B2	# Peptides B2	# PSM B2	# AAs	MW [kDa]	calc. pI
	AT4G38550.1	Arabidopsis phospholipase-like protein (PEARLI 4) family	27.94	1	9	9	179	704.851	27.94		9	101	809.888	23.69	7	78	612	77.9428	6.354
TETGMDTNSPSR	5	1	1	AT5G52310.1	S9(Phospho)	1375.52	T(1): 0.0; T(3): 0.0; T(7): 1.1; S(9): 49.4; S(11): 49.4	0	0.001151		High	32.35	0.00483146				0
	Accession	Description	ΣCoverage	Σ# Proteins	Σ# Unique Peptides	Σ# Peptides	Σ# PSMs	Score A2	Coverage A2		# Peptides A2	# PSM A2	Score B2	Coverage B2	# Peptides B2	# PSM B2	# AAs	MW [kDa]	calc. pI
	AT5G52310.1	low-temperature-responsive protein 78 (LTI78) / desiccation-responsive protein 29A (RD29A)	53.24	1	23	23	553	3962.63	52.25		22	271	3953.35	43.8	17	282	710	55.5404	4.75439
LAAPSSPFDDDSDDVDEQPLVR	5	1	1	AT4G11740.1	S5(Phospho)	2468.05	S(5): 50.0; S(6): 50.0; S(12): 0.0	0	6.608e-11		High	95.84	5.40777e-09				0
	Accession	Description	ΣCoverage	Σ# Proteins	Σ# Unique Peptides	Σ# Peptides	Σ# PSMs	Score A2	Coverage A2		# Peptides A2	# PSM A2	Score B2	Coverage B2	# Peptides B2	# PSM B2	# AAs	MW [kDa]	calc. pI
	AT4G11740.1	Ubiquitin-like superfamily protein	21.81	1	10	10	313	1217.99	21.81		9	138	1428.23	17.91	9	175	564	84.811	9.29053
SHLRPPGNISGSQSPPVESPGSYHSK	4	2	1	AT4G12780.2	S14(Phospho); S19(Phospho)	2862.26	S(1): 0.0; S(10): 0.9; S(12): 0.9; S(14): 98.2; S(19): 13.9; S(22): 71.6; Y(23): 13.9; S(25): 0.6	0	0.0003567		High	41.18	0.00219098				0
	Accession	Description	ΣCoverage	Σ# Proteins	Σ# Unique Peptides	Σ# Peptides	Σ# PSMs	Score A2	Coverage A2		# Peptides A2	# PSM A2	Score B2	Coverage B2	# Peptides B2	# PSM B2	# AAs	MW [kDa]	calc. pI
	AT4G12780.2	Chaperone DnaJ-domain superfamily protein	6.82	2	1	3	52	427.973	6.82		3	32	288.67	1.57	1	20	894	76.8002	9.59814
FSEQNIGAPPSYEEAVSDSRSPVYSER	4	2	1	AT2G43160.4	S21(Phospho)	3081.34	S(2): 0.0; S(11): 0.0; Y(12): 0.0; S(17): 2.3; S(19): 42.8; S(21): 42.8; Y(24): 9.7; S(25): 2.3	0.001	0.00607		High	28.12	0.0396217				1
	Accession	Description	ΣCoverage	Σ# Proteins	Σ# Unique Peptides	Σ# Peptides	Σ# PSMs	Score A2	Coverage A2		# Peptides A2	# PSM A2	Score B2	Coverage B2	# Peptides B2	# PSM B2	# AAs	MW [kDa]	calc. pI
	AT2G43160.4	ENTH/VHS family protein	5.88	2	4	4	25	204.951	5.88		4	18	101.92	5.88	3	7	646	77.9428	6.354
KPEILSPSILDFPSLVLSPVTPLIPDPFDR	4	2	1	AT1G28280.2	S8(Phospho)	3382.8	S(6): 49.9; S(8): 49.9; S(14): 0.1; S(18): 0.0; T(21): 0.0	0	0.0002176		High	31.29	0.00416091				0
	Accession	Description	ΣCoverage	Σ# Proteins	Σ# Unique Peptides	Σ# Peptides	Σ# PSMs	Score A2	Coverage A2		# Peptides A2	# PSM A2	Score B2	Coverage B2	# Peptides B2	# PSM B2	# AAs	MW [kDa]	calc. pI
	AT1G28280.2	VQ motif-containing protein	31.69	2	4	4	51	884.302	31.69		4	51					243	32.5829	6.06201
STNFTSPR	3	1	1	AT4G28080.1	S6(Phospho)	989.408	S(1): 0.0; T(2): 0.0; T(5): 8.9; S(6): 91.1	0.001	0.01765		High	18.48	0.107139				0
	Accession	Description	ΣCoverage	Σ# Proteins	Σ# Unique Peptides	Σ# Peptides	Σ# PSMs	Score A2	Coverage A2		# Peptides A2	# PSM A2	Score B2	Coverage B2	# Peptides B2	# PSM B2	# AAs	MW [kDa]	calc. pI
	AT4G28080.1	Tetratricopeptide repeat (TPR)-like superfamily protein	10.56	1	15	15	444	4435.4	10.56		15	222	5140.89	9.57	12	222	1819	82.704	4.4751
TLPVAVVEVVKPESPVLVIVEKPK	3	2	1	AT4G38710.1	S14(Phospho)	2649.52	T(1): 0.0; S(14): 100.0	0	0.0002892		High	46.66	4.09971e-05				0
	Accession	Description	ΣCoverage	Σ# Proteins	Σ# Unique Peptides	Σ# Peptides	Σ# PSMs	Score A2	Coverage A2		# Peptides A2	# PSM A2	Score B2	Coverage B2	# Peptides B2	# PSM B2	# AAs	MW [kDa]	calc. pI
	AT4G38710.1	glycine-rich protein	9.96	2	2	2	8	114.852	9.96		2	8					452	19.3131	8.92432
KTITPPSPAVLLSLSSSAPLLLVPK	3	1	1	AT1G06680.2	T4(Phospho); S7(Phospho); S13(Phospho)	2769.43	T(2): 10.5; T(4): 40.9; S(7): 40.9; S(13): 40.9; S(15): 55.6; S(16): 55.6; S(17): 55.6	0.013	0.2996		Medium	12.84	0.592795				1
	Accession	Description	ΣCoverage	Σ# Proteins	Σ# Unique Peptides	Σ# Peptides	Σ# PSMs	Score A2	Coverage A2		# Peptides A2	# PSM A2	Score B2	Coverage B2	# Peptides B2	# PSM B2	# AAs	MW [kDa]	calc. pI
	AT1G06680.2	photosystem II subunit P-1	11.42	1	1	1	3	0	11.42		1	3					219	155.313	7.29834
NSSPPSPFHPAAYK	3	1	1	AT4G38550.1	S2(Phospho); S6(Phospho)	1659.66	S(2): 12.9; S(3): 87.1; S(6): 100.0; Y(13): 0.0	0.003	0.04534		High	30.12	0.0123539				0
	Accession	Description	ΣCoverage	Σ# Proteins	Σ# Unique Peptides	Σ# Peptides	Σ# PSMs	Score A2	Coverage A2		# Peptides A2	# PSM A2	Score B2	Coverage B2	# Peptides B2	# PSM B2	# AAs	MW [kDa]	calc. pI
	AT4G38550.1	Arabidopsis phospholipase-like protein (PEARLI 4) family	27.94	1	9	9	179	704.851	27.94		9	101	809.888	23.69	7	78	612	48.9581	5.13525
NVVEPISPMSAR	2	1	1	AT2G41900.1	S7(Phospho)	1379.64	S(7): 50.0; S(10): 50.0	0.006	0.1059		High	25.12	0.0509094				0
	Accession	Description	ΣCoverage	Σ# Proteins	Σ# Unique Peptides	Σ# Peptides	Σ# PSMs	Score A2	Coverage A2		# Peptides A2	# PSM A2	Score B2	Coverage B2	# Peptides B2	# PSM B2	# AAs	MW [kDa]	calc. pI
	AT2G41900.1	CCCH-type zinc finger protein with ARM repeat domain	7.68	1	3	3	10	99.6267	3.91		2	9	19.84	3.77	1	1	716	72.053	6.45557
KADVLSEDSPGEGRK	2	2	1	AT3G54760.2	S9(Phospho)	1667.76	S(6): 0.0; S(9): 100.0	0.021	0.473		Medium	15.3	0.581388				2
	Accession	Description	ΣCoverage	Σ# Proteins	Σ# Unique Peptides	Σ# Peptides	Σ# PSMs	Score A2	Coverage A2		# Peptides A2	# PSM A2	Score B2	Coverage B2	# Peptides B2	# PSM B2	# AAs	MW [kDa]	calc. pI
	AT3G54760.2	dentin sialophosphoprotein-related	19.71	2	7	7	90	1378.55	14.72		5	38	2198.4	17.74	6	52	761	77.8088	4.53857
ILVWADHIELSPHSLAWDYDVVITTFSR	2	1	1	AT3G54460.1	S14(Phospho); Y19(Phospho)	3443.62	S(11): 81.1; S(14): 20.2; Y(19): 98.6; T(24): 0.1; T(25): 0.1; S(27): 0.1	0.017	0.4		Medium	10.27	2.15666				0
	Accession	Description	ΣCoverage	Σ# Proteins	Σ# Unique Peptides	Σ# Peptides	Σ# PSMs	Score A2	Coverage A2		# Peptides A2	# PSM A2	Score B2	Coverage B2	# Peptides B2	# PSM B2	# AAs	MW [kDa]	calc. pI
	AT3G54460.1	SNF2 domain-containing protein / helicase domain-containing protein / F-box family protein	2.03	1	1	1	2	0	2.03		1	2					1378	159.913	5.47803
DTVENFNPYAEGGAGTGTGWVFTPLSK	2	1	1	AT5G24300.1	Y9(Phospho); T16(Phospho)	2975.25	T(2): 0.0; Y(9): 3.9; T(16): 19.6; T(18): 80.3; T(23): 82.0; S(26): 14.3	0.03	0.6211		Medium	12.57	1.1316				0
	Accession	Description	ΣCoverage	Σ# Proteins	Σ# Unique Peptides	Σ# Peptides	Σ# PSMs	Score A2	Coverage A2		# Peptides A2	# PSM A2	Score B2	Coverage B2	# Peptides B2	# PSM B2	# AAs	MW [kDa]	calc. pI
	AT5G24300.1	Glycogen/starch synthases, ADP-glucose type	17.48	1	6	6	102	701.195	17.48		6	45	977.934	13.34	5	57	652	58.2003	7.92822
NVQYLNLSPNTLEVLSK	2	1	1	AT1G52650.1	S8(Phospho); S16(Phospho)	2091.98	Y(4): 0.4; S(8): 97.1; T(11): 2.4; S(16): 100.0	0.027	0.5808		Medium	14.52	0.736387				0
	Accession	Description	ΣCoverage	Σ# Proteins	Σ# Unique Peptides	Σ# Peptides	Σ# PSMs	Score A2	Coverage A2		# Peptides A2	# PSM A2	Score B2	Coverage B2	# Peptides B2	# PSM B2	# AAs	MW [kDa]	calc. pI
	AT1G52650.1	F-box/RNI-like superfamily protein	3.35	1	1	1	2	0	3.35		1	2					507	98.9252	7.06396
GSFSPQEEDLIFHLHSILGNRWSQIATR	2	1	1	AT3G08500.1	S4(Phospho)	3318.6	S(2): 21.4; S(4): 78.6; S(16): 0.0; S(23): 0.0; T(27): 0.0	0.04	0.7609		Medium	20.44	0.181634				1
	Accession	Description	ΣCoverage	Σ# Proteins	Σ# Unique Peptides	Σ# Peptides	Σ# PSMs	Score A2	Coverage A2		# Peptides A2	# PSM A2	Score B2	Coverage B2	# Peptides B2	# PSM B2	# AAs	MW [kDa]	calc. pI
	AT3G08500.1	myb domain protein 83	8.16	1	1	1	2	20.44	8.16		1	2					343	186.972	8.49951
SNPSSPPHLAEGR	2	4	1	AT2G20950.1	S5(Phospho)	1428.62	S(1): 0.0; S(4): 9.5; S(5): 90.5	0.001	0.005551		High	13.82	0.607908				0
	Accession	Description	ΣCoverage	Σ# Proteins	Σ# Unique Peptides	Σ# Peptides	Σ# PSMs	Score A2	Coverage A2		# Peptides A2	# PSM A2	Score B2	Coverage B2	# Peptides B2	# PSM B2	# AAs	MW [kDa]	calc. pI
	AT2G20950.1	Arabidopsis phospholipase-like protein (PEARLI 4) family	7.12	4	3	3	43	173.211	7.12		3	23	114.87	2.31	1	20	520	69.4841	5.31299
LSYPTSPALPKPR	2	1	1	AT5G03040.1	S6(Phospho)	1506.77	S(2): 0.3; Y(3): 1.4; T(5): 49.2; S(6): 49.2	0.025	0.5388		Medium	10.43	1.39483				0
	Accession	Description	ΣCoverage	Σ# Proteins	Σ# Unique Peptides	Σ# Peptides	Σ# PSMs	Score A2	Coverage A2		# Peptides A2	# PSM A2	Score B2	Coverage B2	# Peptides B2	# PSM B2	# AAs	MW [kDa]	calc. pI
	AT5G03040.1	IQ-domain 2	7.16	1	2	2	5	15.32	7.16		2	3	116.2	4.34	1	2	461	54.0557	8.55811
YGDRSSPGGRSPGFETGSR	2	1	1	AT4G13350.1	S5(Phospho); S11(Phospho)	2129.84	Y(1): 89.6; S(5): 5.3; S(6): 5.3; S(11): 99.2; T(16): 0.5; S(18): 0.2	0.024	0.5205		Medium	15.03	0.533886				2
	Accession	Description	ΣCoverage	Σ# Proteins	Σ# Unique Peptides	Σ# Peptides	Σ# PSMs	Score A2	Coverage A2		# Peptides A2	# PSM A2	Score B2	Coverage B2	# Peptides B2	# PSM B2	# AAs	MW [kDa]	calc. pI
	AT4G13350.1	NSP (nuclear shuttle protein)-interacting GTPase	10.63	1	5	5	97	315.19	10.63		5	58	289.783	9.97	4	39	602	23.7442	8.01611
ASVNSPTASQMDELDDFSIGR	2	4	2	AT4G12770.2;AT4G12780.2	S5(Phospho)	2319.98	S(2): 2.1; S(5): 95.5; T(7): 2.1; S(9): 0.3; S(18): 0.0	0	0.0001336		High	55.02	5.13083e-05				0
	Accession	Description	ΣCoverage	Σ# Proteins	Σ# Unique Peptides	Σ# Peptides	Σ# PSMs	Score A2	Coverage A2		# Peptides A2	# PSM A2	Score B2	Coverage B2	# Peptides B2	# PSM B2	# AAs	MW [kDa]	calc. pI
	AT4G12780.2	Chaperone DnaJ-domain superfamily protein	6.82	2	1	3	52	427.973	6.82		3	32	288.67	1.57	1	20	894	32.5814	5.56689
	AT4G12770.2	Chaperone DnaJ-domain superfamily protein	6.3	2	1	3	64	404.675	6.3		3	31	288.595	3.94	2	33	889
TSDQRSNHGKEQIEDFYEQDDDVTPR	2	1	1	AT4G38550.1	T1(Phospho); T24(Phospho)	3269.33	T(1): 32.8; S(2): 32.8; S(6): 32.8; Y(17): 1.7; T(24): 99.9	0.009	0.1911		High	18.96	0.269997				2
	Accession	Description	ΣCoverage	Σ# Proteins	Σ# Unique Peptides	Σ# Peptides	Σ# PSMs	Score A2	Coverage A2		# Peptides A2	# PSM A2	Score B2	Coverage B2	# Peptides B2	# PSM B2	# AAs
	AT4G38550.1	Arabidopsis phospholipase-like protein (PEARLI 4) family	27.94	1	9	9	179	704.851	27.94		9	101	809.888	23.69	7	78	612
SNQKPVGHNPGVIGTPTK	1	2	1	AT3G13990.2	T15(Phospho)	1910.95	S(1): 0.0; T(15): 50.0; T(17): 50.0	0.007	0.128		High	18.79	0.264259				0
	Accession	Description	ΣCoverage	Σ# Proteins	Σ# Unique Peptides	Σ# Peptides	Σ# PSMs	Score A2	Coverage A2		# Peptides A2	# PSM A2	Score B2	Coverage B2	# Peptides B2	# PSM B2	# AAs
	AT3G13990.2	Kinase-related protein of unknown function (DUF1296)	6.97	2	3	3	6	51.38	6.97		3	5	0	1.77	1	1	847
LENSVQQGSSPR	1	2	1	AT2G15860.1	S10(Phospho)	1381.61	S(4): 0.0; S(9): 50.0; S(10): 50.0	0.041	0.7653		Medium	11.95	0.721238				0
	Accession	Description	ΣCoverage	Σ# Proteins	Σ# Unique Peptides	Σ# Peptides	Σ# PSMs	Score A2	Coverage A2		# Peptides A2	# PSM A2	Score B2	Coverage B2	# Peptides B2	# PSM B2	# AAs
	AT2G15860.1	unknown protein; FUNCTIONS IN: molecular_function unknown; INVOLVED IN: biological_process unknown; LOCATED IN: cellular_component unknown; EXPRESSED IN: 24 plant structures; EXPRESSED DURING: 13 growth stages; Has 30201 Blast hits to 17322 proteins in 780 species: Archae - 12; Bacteria - 1396; Metazoa - 17338; Fungi - 3422; Plants - 5037; Viruses - 0; Other Eukaryotes - 2996 (source: NCBI BLink).	2.34	2	1	1	1	0	2.34		1	1					512
SAHQEDAFSLETRPRTPERR	1	1	1	AT2G20960.1	T16(Phospho)	2463.15	S(1): 0.0; S(9): 0.1; T(12): 17.3; T(16): 82.6	0.016	0.3588		Medium	12.17	1.54414				2
	Accession	Description	ΣCoverage	Σ# Proteins	Σ# Unique Peptides	Σ# Peptides	Σ# PSMs	Score A2	Coverage A2		# Peptides A2	# PSM A2	Score B2	Coverage B2	# Peptides B2	# PSM B2	# AAs
	AT2G20960.1	Arabidopsis phospholipase-like protein (PEARLI 4) family	27.27	1	12	12	167	631.618	27.27		12	91	424.292	24.73	11	76	748
ITPSLAYLEQIR	1	1	1	AT1G50920.1	T2(Phospho)	1483.75	T(2): 46.8; S(4): 46.8; Y(7): 6.5	0.001	0.01547		High	10.58	1.49622				0
	Accession	Description	ΣCoverage	Σ# Proteins	Σ# Unique Peptides	Σ# Peptides	Σ# PSMs	Score A2	Coverage A2		# Peptides A2	# PSM A2	Score B2	Coverage B2	# Peptides B2	# PSM B2	# AAs
	AT1G50920.1	Nucleolar GTP-binding protein	1.79	1	1	1	1	0	1.79		1	1					671
NKPKSPVVVTK	1	1	1	AT3G55560.1	S5(Phospho)	1276.7	S(5): 86.1; T(10): 13.9	0.027	0.5846		Medium	10.57	0.947161				1
	Accession	Description	ΣCoverage	Σ# Proteins	Σ# Unique Peptides	Σ# Peptides	Σ# PSMs	Score A2	Coverage A2		# Peptides A2	# PSM A2	Score B2	Coverage B2	# Peptides B2	# PSM B2	# AAs
	AT3G55560.1	AT-hook protein of GA feedback 2	3.55	1	1	1	1	0	3.55		1	1					310
MPLSLRLSPSPTALSPTTGGFGPSRK	1	1	1	AT3G02730.1	S4(Phospho); S24(Phospho)	2815.36	S(4): 7.8; S(8): 68.2; S(10): 22.3; T(12): 1.4; S(15): 4.0; T(17): 4.1; T(18): 4.1; S(24): 88.2	0.008	0.1644		High	11.38	1.68845				2
	Accession	Description	ΣCoverage	Σ# Proteins	Σ# Unique Peptides	Σ# Peptides	Σ# PSMs	Score A2	Coverage A2		# Peptides A2	# PSM A2	Score B2	Coverage B2	# Peptides B2	# PSM B2	# AAs
	AT3G02730.1	thioredoxin F-type 1	31.46	1	3	3	97	101.241	31.46		3	42	108.616	16.85	2	55	178
LLSNAAVVPSPNLR	1	1	1	AT1G14850.1	S10(Phospho)	1530.8	S(3): 0.0; S(10): 100.0	0.004	0.07854		High	12.57	0.730422				0
	Accession	Description	ΣCoverage	Σ# Proteins	Σ# Unique Peptides	Σ# Peptides	Σ# PSMs	Score A2	Coverage A2		# Peptides A2	# PSM A2	Score B2	Coverage B2	# Peptides B2	# PSM B2	# AAs
	AT1G14850.1	nucleoporin 155	0.96	1	1	1	1	0	0.96		1	1					1464
NESSAVGSVNRSVVSNDSLSANAGAVSGTPR	1	2	1	AT1G16710.2	S20(Phospho); S27(Phospho); T29(Phospho)	3229.36	S(3): 0.0; S(4): 0.0; S(8): 0.0; S(12): 0.2; S(15): 2.6; S(18): 21.8; S(20): 77.3; S(27): 99.0; T(29): 99.0	0.045	0.8119		Medium	12.79	1.34134				1
	Accession	Description	ΣCoverage	Σ# Proteins	Σ# Unique Peptides	Σ# Peptides	Σ# PSMs	Score A2	Coverage A2		# Peptides A2	# PSM A2	Score B2	Coverage B2	# Peptides B2	# PSM B2	# AAs
	AT1G16710.2	histone acetyltransferase of the CBP family 12	3.1	2	2	2	2	0	3.1		2	2					1677
TRSPSPALGR	1	2	1	AT3G48860.1	S3(Phospho)	1121.54	T(1): 3.0; S(3): 96.3; S(5): 0.7	0.044	0.8046		Medium	13.73	0.563445				1
	Accession	Description	ΣCoverage	Σ# Proteins	Σ# Unique Peptides	Σ# Peptides	Σ# PSMs	Score A2	Coverage A2		# Peptides A2	# PSM A2	Score B2	Coverage B2	# Peptides B2	# PSM B2	# AAs
	AT3G48860.1	unknown protein; INVOLVED IN: biological_process unknown; LOCATED IN: plasma membrane; EXPRESSED IN: 22 plant structures; EXPRESSED DURING: 13 growth stages; BEST Arabidopsis thaliana protein match is: unknown protein (TAIR:AT5G23700.1); Has 12232 Blast hits to 9546 proteins in 892 species: Archae - 172; Bacteria - 1174; Metazoa - 6487; Fungi - 1343; Plants - 856; Viruses - 50; Other Eukaryotes -…	7.09	2	2	2	3	0	7.09		2	3					494
AYIALGSYQLVISEIDEAAATPLQAVK	1	1	1	AT1G30630.1	S13(Phospho); T21(Phospho)	2994.44	Y(2): 0.0; S(7): 0.0; Y(8): 0.0; S(13): 100.0; T(21): 100.0	0.008	0.1562		High	18.16	0.300167				0
	Accession	Description	ΣCoverage	Σ# Proteins	Σ# Unique Peptides	Σ# Peptides	Σ# PSMs	Score A2	Coverage A2		# Peptides A2	# PSM A2	Score B2	Coverage B2	# Peptides B2	# PSM B2	# AAs
	AT1G30630.1	Coatomer epsilon subunit	18.15	3	3	3	33	287.409	18.15		3	15	388.977	8.9	2	18	292
LVTHSPNLKELK	1	1	1	AT1G13570.1	S5(Phospho)	1458.78	T(3): 4.1; S(5): 95.9	0.011	0.2293		Medium	10.97	1.13976				1
	Accession	Description	ΣCoverage	Σ# Proteins	Σ# Unique Peptides	Σ# Peptides	Σ# PSMs	Score A2	Coverage A2		# Peptides A2	# PSM A2	Score B2	Coverage B2	# Peptides B2	# PSM B2	# AAs
	AT1G13570.1	F-box/RNI-like superfamily protein	2.88	1	1	1	1	0	2.88		1	1					416
DVFSIIQDTPGREFLLR	1	1	1	AT4G39050.1	S4(Phospho); T9(Phospho)	2165.99	S(4): 100.0; T(9): 100.0	0.003	0.04169		High	17.56	0.376207				1
	Accession	Description	ΣCoverage	Σ# Proteins	Σ# Unique Peptides	Σ# Peptides	Σ# PSMs	Score A2	Coverage A2		# Peptides A2	# PSM A2	Score B2	Coverage B2	# Peptides B2	# PSM B2	# AAs
	AT4G39050.1	Kinesin motor family protein	1.61	1	1	1	1	0	1.61		1	1					1055
RLSMAAIKGLDVDIQLLDSFTENLTPLLTDK	1	1	1	AT4G02350.1	S3(Phospho); T21(Phospho); T29(Phospho)	3670.76	S(3): 99.3; S(19): 11.3; T(21): 89.3; T(25): 10.9; T(29): 89.3	0.042	0.785		Medium	13.25	0.981789				2
	Accession	Description	ΣCoverage	Σ# Proteins	Σ# Unique Peptides	Σ# Peptides	Σ# PSMs	Score A2	Coverage A2		# Peptides A2	# PSM A2	Score B2	Coverage B2	# Peptides B2	# PSM B2	# AAs
	AT4G02350.1	exocyst complex component sec15B	3.94	1	1	1	1	0	3.94		1	1					787
LSLIESPVNPDIGSIGGTGGLVR	1	1	1	AT3G57860.1	S6(Phospho); T18(Phospho)	2411.15	S(2): 0.6; S(6): 98.8; S(14): 1.2; T(18): 99.4	0.002	0.03345		High	19.25	0.270979				0
	Accession	Description	ΣCoverage	Σ# Proteins	Σ# Unique Peptides	Σ# Peptides	Σ# PSMs	Score A2	Coverage A2		# Peptides A2	# PSM A2	Score B2	Coverage B2	# Peptides B2	# PSM B2	# AAs	98.9252	7.06396
	AT3G57860.1	UV-B-insensitive 4-like	9.47	1	1	1	1	19.25	9.47		1	1					243	98.0997	6.771
TSFSVPSPK	1	1	1	AT1G42550.1	S7(Phospho)	1029.47	T(1): 0.0; S(2): 0.0; S(4): 1.6; S(7): 98.4	0.014	0.3052		Medium	13.73	0.43847				0
	Accession	Description	ΣCoverage	Σ# Proteins	Σ# Unique Peptides	Σ# Peptides	Σ# PSMs	Score A2	Coverage A2		# Peptides A2	# PSM A2	Score B2	Coverage B2	# Peptides B2	# PSM B2	# AAs	MW [kDa]	calc. pI
	AT1G42550.1	plastid movement impaired1	9.13	1	5	5	27	181.447	9.13		5	18	36.93	4.74	2	9	843	62.3117	4.66553
KNYSPPSIDAVGPIPTK	1	2	1	AT1G34220.1	S4(Phospho)	1863.93	Y(3): 17.9; S(4): 81.0; S(7): 1.1; T(16): 0.0	0.003	0.03457		High	19.46	0.176088				1
	Accession	Description	ΣCoverage	Σ# Proteins	Σ# Unique Peptides	Σ# Peptides	Σ# PSMs	Score A2	Coverage A2		# Peptides A2	# PSM A2	Score B2	Coverage B2	# Peptides B2	# PSM B2	# AAs	MW [kDa]	calc. pI
	AT1G34220.1	Regulator of Vps4 activity in the MVB pathway protein	20.8	2	7	7	39	829.047	17.41		6	26	328.927	15.87	4	13	649	84.229	4.48779
KFSPIVWDRDDHER	1	1	1	AT1G67580.1	S3(Phospho)	1879.85	S(3): 100.0	0.011	0.235		Medium	16.18	0.50367				2
	Accession	Description	ΣCoverage	Σ# Proteins	Σ# Unique Peptides	Σ# Peptides	Σ# PSMs	Score A2	Coverage A2		# Peptides A2	# PSM A2	Score B2	Coverage B2	# Peptides B2	# PSM B2	# AAs	MW [kDa]	calc. pI
	AT1G67580.1	Protein kinase superfamily protein	2.93	14	1	2	16	47.1579	2.93		2	8	68.026	1.06	1	8	752	116.03	6.3667
TPYHPMMDDDGSLSPR	1	2	1	AT5G52200.1	S14(Phospho)	1898.74	T(1): 0.0; Y(3): 0.0; S(12): 16.0; S(14): 84.0	0.002	0.02791		High	25.19	0.0388958				0
	Accession	Description	ΣCoverage	Σ# Proteins	Σ# Unique Peptides	Σ# Peptides	Σ# PSMs	Score A2	Coverage A2		# Peptides A2	# PSM A2	Score B2	Coverage B2	# Peptides B2	# PSM B2	# AAs	MW [kDa]	calc. pI
	AT5G52200.1	phosphoprotein phosphatase inhibitors	8.38	2	1	1	1	25.19	8.38		1	1					191	69.4841	5.31299
TPGVPGDETTEKLPDESGVEPTENSPK	1	3	1	AT1G30470.3	S25(Phospho)	2890.29	T(1): 0.0; T(9): 0.0; T(10): 0.0; S(17): 0.0; T(22): 0.7; S(25): 99.3	0	0.0001247		High	45.02	0.000848318				1
	Accession	Description	ΣCoverage	Σ# Proteins	Σ# Unique Peptides	Σ# Peptides	Σ# PSMs	Score A2	Coverage A2		# Peptides A2	# PSM A2	Score B2	Coverage B2	# Peptides B2	# PSM B2	# AAs	MW [kDa]	calc. pI
	AT1G30470.3	SIT4 phosphatase-associated family protein	6.28	3	3	3	37	106.683	6.28		3	18	139.853	2.62	1	19	764	66.0146	8.646
EKPSSPPTFDDGPTSPPASLHEPEPSAK	1	2	1	AT4G29440.2	T8(Phospho); T14(Phospho)	3062.3	S(4): 49.9; S(5): 49.9; T(8): 3.4; T(14): 48.4; S(15): 48.4; S(19): 0.1; S(26): 0.0	0	0.002977		High	36.07	0.00593214				0
	Accession	Description	ΣCoverage	Σ# Proteins	Σ# Unique Peptides	Σ# Peptides	Σ# PSMs	Score A2	Coverage A2		# Peptides A2	# PSM A2	Score B2	Coverage B2	# Peptides B2	# PSM B2	# AAs	MW [kDa]	calc. pI
	AT4G29440.2	Regulator of Vps4 activity in the MVB pathway protein	4.99	2	2	2	70	561.52	4.99		2	32	632.76	2.35	1	38	1062	45.2825	4.85596
VFTSSPITKALDVFTLLASDGIYITLR	1	1	1	AT5G02520.1	T3(Phospho); S4(Phospho); S5(Phospho); T25(Phospho)	3261.48	T(3): 99.7; S(4): 99.2; S(5): 97.7; T(8): 3.2; T(15): 0.1; S(19): 0.2; Y(23): 49.9; T(25): 49.9	0.01	0.2		Medium	22.37	0.138194				1
	Accession	Description	ΣCoverage	Σ# Proteins	Σ# Unique Peptides	Σ# Peptides	Σ# PSMs	Score A2	Coverage A2		# Peptides A2	# PSM A2	Score B2	Coverage B2	# Peptides B2	# PSM B2	# AAs	MW [kDa]	calc. pI
	AT5G02520.1	CONTAINS InterPro DOMAIN/s: SANT associated (InterPro:IPR015216); BEST Arabidopsis thaliana protein match is: kinase interacting family protein (TAIR:AT1G58210.1); Has 842 Blast hits to 736 proteins in 154 species: Archae - 2; Bacteria - 99; Metazoa - 236; Fungi - 52; Plants - 90; Viruses - 0; Other Eukaryotes - 363 (source: NCBI BLink).	4.52	1	1	1	1	22.37	4.52		1	1					598	87.1763	8.1626
TLSKYEEMNKPSAPLTSHEPAMIPVAEEPDDSPIHGR	1	1	1	AT5G16880.1	S32(Phospho)	4153.93	T(1): 0.0; S(3): 0.0; Y(5): 0.0; S(12): 0.0; T(16): 0.0; S(17): 0.0; S(32): 100.0	0	0.002722		High	18.4	0.30282				1
	Accession	Description	ΣCoverage	Σ# Proteins	Σ# Unique Peptides	Σ# Peptides	Σ# PSMs	Score A2	Coverage A2		# Peptides A2	# PSM A2	Score B2	Coverage B2	# Peptides B2	# PSM B2	# AAs	MW [kDa]	calc. pI
	AT5G16880.1	Target of Myb protein 1	28.01	2	8	8	138	1332.84	28.01		8	62	1442.16	28.01	6	76	407	69.6389	6.66846
VDHHPGEGHWFAAGLSPHVSGR	1	2	1	AT5G35980.2	S16(Phospho)	2430.09	S(16): 70.6; S(20): 29.4	0.002	0.01966		High	16.24	0.570442				0
	Accession	Description	ΣCoverage	Σ# Proteins	Σ# Unique Peptides	Σ# Peptides	Σ# PSMs	Score A2	Coverage A2		# Peptides A2	# PSM A2	Score B2	Coverage B2	# Peptides B2	# PSM B2	# AAs	MW [kDa]	calc. pI
	AT5G35980.2	yeast YAK1-related gene 1	2.8	2	1	1	1	0	2.8		1	1					787	91.3204	7.89893
NVEDLSNDFSNTFLLDEELDLEHRSPR	1	3	1	AT5G21160.1	S25(Phospho)	3284.49	S(6): 0.0; S(10): 0.0; T(12): 0.0; S(25): 100.0	0	0.001761		High	62.86	1.18791e-05				1
	Accession	Description	ΣCoverage	Σ# Proteins	Σ# Unique Peptides	Σ# Peptides	Σ# PSMs	Score A2	Coverage A2		# Peptides A2	# PSM A2	Score B2	Coverage B2	# Peptides B2	# PSM B2	# AAs	MW [kDa]	calc. pI
	AT5G21160.1	LA RNA-binding protein	3.27	3	1	1	1	62.86	3.27		1	1					826	26.6795	9.94971
GVLTSPFKLLKSNHLGVVLTFAVYDTSLPPDATEEQR	1	1	1	AT5G35750.1	T4(Phospho); S5(Phospho); Y24(Phospho)	4283.07	T(4): 99.9; S(5): 99.9; S(12): 21.7; T(20): 69.9; Y(24): 7.1; T(26): 0.4; S(27): 0.9; T(33): 0.4	0.027	0.5852		Medium	20.75	0.115271				2
	Accession	Description	ΣCoverage	Σ# Proteins	Σ# Unique Peptides	Σ# Peptides	Σ# PSMs	Score A2	Coverage A2		# Peptides A2	# PSM A2	Score B2	Coverage B2	# Peptides B2	# PSM B2	# AAs	MW [kDa]	calc. pI
	AT5G35750.1	histidine kinase 2	3.15	1	1	1	1	0	3.15		1	1					1176	131.776	6.27783
IATPQAHETEELEESFDFGNQVIEQISHK	1	2	1	AT1G17980.2	T3(Phospho)	3406.56	T(3): 99.5; T(9): 0.5; S(15): 0.0; S(27): 0.0	0	0.0003272		High	38.61	0.0035532				0
	Accession	Description	ΣCoverage	Σ# Proteins	Σ# Unique Peptides	Σ# Peptides	Σ# PSMs	Score A2	Coverage A2		# Peptides A2	# PSM A2	Score B2	Coverage B2	# Peptides B2	# PSM B2	# AAs	MW [kDa]	calc. pI
	AT1G17980.2	poly(A) polymerase 1	4.95	2	1	1	1	38.61	4.95		1	1					586	65.978	6.85889
AAFLFVGLYLVSLGIGGIKGSLPSHGAEQFDEGTPK	1	2	1	AT1G27040.2	Y9(Phospho); S21(Phospho); T34(Phospho)	3915.85	Y(9): 30.6; S(12): 71.9; S(21): 92.7; S(24): 5.0; T(34): 99.8	0.041	0.7742		Medium	14.12	0.865521				1
	Accession	Description	ΣCoverage	Σ# Proteins	Σ# Unique Peptides	Σ# Peptides	Σ# PSMs	Score A2	Coverage A2		# Peptides A2	# PSM A2	Score B2	Coverage B2	# Peptides B2	# PSM B2	# AAs	MW [kDa]	calc. pI
	AT1G27040.2	Major facilitator superfamily protein	6.39	2	1	1	1	0	6.39		1	1					563	62.1237	9.0708
NVPRGSPQAYGSDR	1	1	1	AT3G62330.1	S6(Phospho)	1583.7	S(6): 95.5; Y(10): 3.7; S(12): 0.8	0.035	0.6871		Medium	15.46	0.546137				1
	Accession	Description	ΣCoverage	Σ# Proteins	Σ# Unique Peptides	Σ# Peptides	Σ# PSMs	Score A2	Coverage A2		# Peptides A2	# PSM A2	Score B2	Coverage B2	# Peptides B2	# PSM B2	# AAs	MW [kDa]	calc. pI
	AT3G62330.1	Zinc knuckle (CCHC-type) family protein	9.19	1	3	3	12	29.19	9.19		3	9	26.91	1.88	1	3	479	55.9272	8.66064
LQRVPNPGPSPAPEPKPCPSPGPNPAPATTKR	1	1	1	AT1G20120.1	C18(Carbamidomethyl); S20(Phospho); T30(Phospho)	3472.66	S(10): 0.5; S(20): 97.5; T(29): 28.8; T(30): 73.2	0.023	0.5041		Medium	20.39	0.178709				2
	Accession	Description	ΣCoverage	Σ# Proteins	Σ# Unique Peptides	Σ# Peptides	Σ# PSMs	Score A2	Coverage A2		# Peptides A2	# PSM A2	Score B2	Coverage B2	# Peptides B2	# PSM B2	# AAs	MW [kDa]	calc. pI
	AT1G20120.1	GDSL-like Lipase/Acylhydrolase superfamily protein	7.96	1	1	1	1	20.39	7.96		1	1					402	44.1932	7.54736
VTDPTKEETGGVPEIAESFGNMEVTDESPDQKPGQFER	1	1	1	AT5G52310.1	T25(Phospho)	4230.88	T(2): 0.0; T(5): 0.0; T(9): 0.0; S(18): 1.4; T(25): 13.8; S(28): 84.7	0.035	0.6895		Medium	12.33	1.22806				1
	Accession	Description	ΣCoverage	Σ# Proteins	Σ# Unique Peptides	Σ# Peptides	Σ# PSMs	Score A2	Coverage A2		# Peptides A2	# PSM A2	Score B2	Coverage B2	# Peptides B2	# PSM B2	# AAs	MW [kDa]	calc. pI
	AT5G52310.1	low-temperature-responsive protein 78 (LTI78) / desiccation-responsive protein 29A (RD29A)	53.24	1	23	23	553	3962.63	52.25		22	271	3953.35	43.8	17	282	710	77.8088	4.53857
HSHHHHSSSTPSSAATPTPTAGAR	1	1	1	AT5G54430.1	T16(Phospho); T18(Phospho)	2579.06	S(2): 0.0; S(7): 0.0; S(8): 0.0; S(9): 0.1; T(10): 0.4; S(12): 1.5; S(13): 1.5; T(16): 96.4; T(18): 98.4; T(20): 1.6	0.001	0.01237		High	27.72	0.0315267				0
	Accession	Description	ΣCoverage	Σ# Proteins	Σ# Unique Peptides	Σ# Peptides	Σ# PSMs	Score A2	Coverage A2		# Peptides A2	# PSM A2	Score B2	Coverage B2	# Peptides B2	# PSM B2	# AAs	MW [kDa]	calc. pI
	AT5G54430.1	Adenine nucleotide alpha hydrolases-like superfamily protein	18.18	1	1	2	37	93.775	18.18		2	19	68.87	18.18	2	18	242	26.1861	6.56592
LINSPGLTVYHVKSHLQKYR	1	2	1	AT3G04450.2	S4(Phospho); T8(Phospho); Y19(Phospho)	2593.22	S(4): 100.0; T(8): 100.0; Y(10): 0.1; S(14): 15.5; Y(19): 84.5	0.045	0.8082		Medium	12.27	1.24514				2
	Accession	Description	ΣCoverage	Σ# Proteins	Σ# Unique Peptides	Σ# Peptides	Σ# PSMs	Score A2	Coverage A2		# Peptides A2	# PSM A2	Score B2	Coverage B2	# Peptides B2	# PSM B2	# AAs	MW [kDa]	calc. pI
	AT3G04450.2	Homeodomain-like superfamily protein	4.98	2	1	1	1	0	4.98		1	1					402	45.0044	6.37939
GFIITAVVTFVAGFLSAFSPNYMWLIILR	1	1	1	AT3G13050.1	T9(Phospho); S16(Phospho); S19(Phospho)	3486.69	T(5): 28.3; T(9): 93.2; S(16): 78.3; S(19): 90.8; Y(22): 9.4	0.021	0.4811		Medium	15.23	0.565342				0
	Accession	Description	ΣCoverage	Σ# Proteins	Σ# Unique Peptides	Σ# Peptides	Σ# PSMs	Score A2	Coverage A2		# Peptides A2	# PSM A2	Score B2	Coverage B2	# Peptides B2	# PSM B2	# AAs	MW [kDa]	calc. pI
	AT3G13050.1	Major facilitator superfamily protein	11	1	2	2	3	15.23	11		2	3					500	54.5376	8.04541

## Sheet: Col-0 DD 5h
Table S17B. List of phosphopeptides with SP or TP motifs in Col-0 DD 5h after DEX (Protein ID and other details can be accessed by clicking on the plus symbol on the left column)
Sequence	# PSMs	# Proteins	# Protein Groups	Protein Group Accessions	Modifications	MH+ [Da]	phosphoRS Site Probabilities	q-Value	PEP		A2 (Col-0 DD)	IonScore A2	Exp Value A2	B2 (Col-0 KR)	IonScore B2	Exp Value B2	# Missed Cleavages
SEVSPERETELDSVEEEVDSK	9	1	1	AT1G65010.1	S4(Phospho)	2473.05	S(1): 0.1; S(4): 99.8; T(9): 0.0; S(13): 0.0; S(20): 0.0	0	0.001589		High	82.37	1.1183e-07				1
	Accession	Description	ΣCoverage	Σ# Proteins	Σ# Unique Peptides	Σ# Peptides	Σ# PSMs	Score A2	Coverage A2		# Peptides A2	# PSM A2	Score B2	Coverage B2	# Peptides B2	# PSM B2	# AAs	MW [kDa]	calc. pI
	AT1G28280.2	VQ motif-containing protein	7.41	2	1	1	8	520.205	7.41		1	8					243	26.6795	9.94971
INPLNPVFNPVNSAFSPR	8	2	1	AT1G28280.2	S16(Phospho)	2063.01	S(13): 0.0; S(16): 100.0	0	7.76e-07		High	93.37	9.27417e-09				0
	Accession	Description	ΣCoverage	Σ# Proteins	Σ# Unique Peptides	Σ# Peptides	Σ# PSMs	Score A2	Coverage A2		# Peptides A2	# PSM A2	Score B2	Coverage B2	# Peptides B2	# PSM B2	# AAs	MW [kDa]	calc. pI
	AT2G31900.1	myosin-like protein XIF	1.48	1	1	1	1	0	1.48		1	1					1556	176.859	8.1333
EVISDPSTPKPNTEPFAHYPQGK	6	1	1	AT2G38280.1	T8(Phospho)	2619.22	S(4): 0.0; S(7): 3.2; T(8): 96.1; T(13): 0.7; Y(19): 0.0	0.001	0.04611		High	19.83	0.230862				0
	Accession	Description	ΣCoverage	Σ# Proteins	Σ# Unique Peptides	Σ# Peptides	Σ# PSMs	Score A2	Coverage A2		# Peptides A2	# PSM A2	Score B2	Coverage B2	# Peptides B2	# PSM B2	# AAs	MW [kDa]	calc. pI
	AT4G08920.1	cryptochrome 1	7.64	1	2	2	10	352.05	7.64		2	6	301.4	3.82	1	4	681	76.6472	5.37646
GKPGQSPGPVSEENQKDDEILSPAHLTGESSSDKENK	6	1	1	AT4G28080.1	S22(Phospho)	3971.82	S(6): 0.0; S(11): 0.0; S(22): 99.8; T(27): 0.2; S(30): 0.0; S(31): 0.0; S(32): 0.0	0	0.02953		High	49.31	0.000235611				2
	Accession	Description	ΣCoverage	Σ# Proteins	Σ# Unique Peptides	Σ# Peptides	Σ# PSMs	Score A2	Coverage A2		# Peptides A2	# PSM A2	Score B2	Coverage B2	# Peptides B2	# PSM B2	# AAs	MW [kDa]	calc. pI
	AT5G21160.1	LA RNA-binding protein	3.27	3	1	1	1	0	3.27		1	1					826	91.3204	7.89893
DLPVQNLSELIQSHQSPNQVEETSFEFNK	5	1	1	AT5G40450.1	S16(Phospho)	3437.58	S(8): 0.0; S(13): 15.3; S(16): 84.0; T(23): 0.6; S(24): 0.1	0	6.613e-05		High	54.09	0.000106259				0
	Accession	Description	ΣCoverage	Σ# Proteins	Σ# Unique Peptides	Σ# Peptides	Σ# PSMs	Score A2	Coverage A2		# Peptides A2	# PSM A2	Score B2	Coverage B2	# Peptides B2	# PSM B2	# AAs	MW [kDa]	calc. pI
	AT5G40450.1	unknown protein; FUNCTIONS IN: molecular_function unknown; INVOLVED IN: biological_process unknown; LOCATED IN: chloroplast, plasma membrane; EXPRESSED IN: 24 plant structures; EXPRESSED DURING: 13 growth stages; Has 30201 Blast hits to 17322 proteins in 780 species: Archae - 12; Bacteria - 1396; Metazoa - 17338; Fungi - 3422; Plants - 5037; Viruses - 0; Other Eukaryotes - 2996 (source: NCBI BLin…	17.24	1	22	22	295	3108.87	17.24		22	156	2941.44	10.66	15	139	2889	322.814	4.29736
AESVYIEKNEESVLLFPELILSPQERPPSR	2	1	1	AT2G20960.1	S22(Phospho)	3549.79	S(3): 0.0; Y(5): 0.0; S(12): 0.0; S(22): 98.0; S(29): 2.0	0.004	0.1964		High	37.58	0.00258382				1
	Accession	Description	ΣCoverage	Σ# Proteins	Σ# Unique Peptides	Σ# Peptides	Σ# PSMs	Score A2	Coverage A2		# Peptides A2	# PSM A2	Score B2	Coverage B2	# Peptides B2	# PSM B2	# AAs	MW [kDa]	calc. pI
	AT2G20960.1	Arabidopsis phospholipase-like protein (PEARLI 4) family	7.75	1	3	3	36	325.168	7.75		3	21	239.819	6.68	2	15	748	84.811	9.29053
ISGRPLYLDMQATTPIDPR	2	1	1	AT5G65720.1	T14(Phospho)	2224.08	S(2): 0.1; Y(7): 0.9; T(13): 49.5; T(14): 49.5	0.02	0.4598		Medium	14.28	0.739035				0
	Accession	Description	ΣCoverage	Σ# Proteins	Σ# Unique Peptides	Σ# Peptides	Σ# PSMs	Score A2	Coverage A2		# Peptides A2	# PSM A2	Score B2	Coverage B2	# Peptides B2	# PSM B2	# AAs	MW [kDa]	calc. pI
	AT3G29760.1	Haloacid dehalogenase-like hydrolase (HAD) superfamily protein	7.96	1	1	1	1	0	7.96		1	1					465	51.3577	4.71631
SPEHALFTKPVYDQTEQLPPAPWETQEPR	2	1	1	AT1G21380.1	S1(Phospho)	3471.61	S(1): 99.5; T(8): 0.3; Y(12): 0.3; T(15): 0.0; T(25): 0.0	0	0.0004635		High	28.41	0.0324476				0
	Accession	Description	ΣCoverage	Σ# Proteins	Σ# Unique Peptides	Σ# Peptides	Σ# PSMs	Score A2	Coverage A2		# Peptides A2	# PSM A2	Score B2	Coverage B2	# Peptides B2	# PSM B2	# AAs	MW [kDa]	calc. pI
	AT5G65720.1	nitrogen fixation S (NIFS)-like 1	4.19	1	1	1	2	0	4.19		1	2					453	50.2635	6.99072
RVIVTPDGNITKPLDPESAASNR	1	1	1	AT2G31900.1	T5(Phospho); S21(Phospho)	2610.23	T(5): 32.0; T(11): 61.8; S(18): 53.1; S(21): 53.1	0.038	0.6099		Medium	10.14	2.32387				1
	Accession	Description	ΣCoverage	Σ# Proteins	Σ# Unique Peptides	Σ# Peptides	Σ# PSMs	Score A2	Coverage A2		# Peptides A2	# PSM A2	Score B2	Coverage B2	# Peptides B2	# PSM B2	# AAs	MW [kDa]	calc. pI
	AT3G14630.1	cytochrome P450, family 72, subfamily A, polypeptide 9	7.28	4	2	2	4	29.6633	7.28		2	4					508	58.4085	9.02686
AWSPGWSNGDKALTTFINGPLLEYSK	1	1	1	AT4G08920.1	S7(Phospho); S25(Phospho)	3012.35	S(3): 50.0; S(7): 50.0; T(14): 75.3; T(15): 20.8; Y(24): 1.9; S(25): 1.9	0.044	0.6493		Medium	11.4	2.01031				1
	Accession	Description	ΣCoverage	Σ# Proteins	Σ# Unique Peptides	Σ# Peptides	Σ# PSMs	Score A2	Coverage A2		# Peptides A2	# PSM A2	Score B2	Coverage B2	# Peptides B2	# PSM B2	# AAs	MW [kDa]	calc. pI
	AT1G65010.1	Plant protein of unknown function (DUF827)	1.56	1	1	1	18	235.793	1.56		1	15	0	1.56	1	3	1345	152.609	4.94482
NVEDLSNDFSNTFLLDEELDLEHRSPR	1	3	1	AT5G21160.1	S25(Phospho)	3284.48	S(6): 0.0; S(10): 0.0; T(12): 0.0; S(25): 100.0	0.005	0.2369		High	16.88	0.49433				1
	Accession	Description	ΣCoverage	Σ# Proteins	Σ# Unique Peptides	Σ# Peptides	Σ# PSMs	Score A2	Coverage A2		# Peptides A2	# PSM A2	Score B2	Coverage B2	# Peptides B2	# PSM B2	# AAs	MW [kDa]	calc. pI
	AT2G38280.1	AMP deaminase, putative / myoadenylate deaminase, putative	7.39	1	4	4	28	175.066	5.48		3	19	183.434	4.53	2	9	839	95.0698	6.32861
LPWKMGDYNETNTVLLDDSPYKALLNPQYSLIHTIIR	1	1	1	AT3G29760.1	T11(Phospho); S19(Phospho); S30(Phospho); T34(Phospho)	4652.1	Y(8): 51.0; T(11): 51.0; T(13): 51.0; S(19): 54.0; Y(21): 49.8; Y(29): 47.7; S(30): 47.7; T(34): 47.7	0.022	0.4781		Medium	11.79	1.53303				2
	Accession	Description	ΣCoverage	Σ# Proteins	Σ# Unique Peptides	Σ# Peptides	Σ# PSMs	Score A2	Coverage A2		# Peptides A2	# PSM A2	Score B2	Coverage B2	# Peptides B2	# PSM B2	# AAs	MW [kDa]	calc. pI
	AT5G40450.1	unknown protein; FUNCTIONS IN: molecular_function unknown; INVOLVED IN: biological_process unknown; LOCATED IN: chloroplast, plasma membrane; EXPRESSED IN: 24 plant structures; EXPRESSED DURING: 13 growth stages; Has 30201 Blast hits to 17322 proteins in 780 species: Archae - 12; Bacteria - 1396; Metazoa - 17338; Fungi - 3422; Plants - 5037; Viruses - 0; Other Eukaryotes - 2996 (source: NCBI BLin…	17.24	1	22	22	295	3108.87	17.24		22	156	2941.44	10.66	15	139	2889	322.814	4.29736
MALALILQRFSFELSPSYVHSPYR	1	1	1	AT3G14630.1	S11(Phospho); S21(Phospho)	2985.39	S(11): 1.9; S(15): 94.6; S(17): 5.2; Y(18): 6.3; S(21): 19.2; Y(23): 72.8	0.047	0.6707		Medium	15.88	0.569388				1
	Accession	Description	ΣCoverage	Σ# Proteins	Σ# Unique Peptides	Σ# Peptides	Σ# PSMs	Score A2	Coverage A2		# Peptides A2	# PSM A2	Score B2	Coverage B2	# Peptides B2	# PSM B2	# AAs	MW [kDa]	calc. pI
	AT4G28080.1	Tetratricopeptide repeat (TPR)-like superfamily protein	9.73	1	6	6	35	197.26	8.52		5	14	222.536	4.56	3	21	1819	198.992	6.16357
SVIDPTPLQKPTLESPSEVLEESSK	1	1	1	AT5G40450.1	S15(Phospho)	2790.37	S(1): 0.0; T(6): 0.0; T(12): 0.0; S(15): 99.4; S(17): 0.6; S(23): 0.0; S(24): 0.0	0	0.02578		High	30.53	0.0156223				0
	Accession	Description	ΣCoverage	Σ# Proteins	Σ# Unique Peptides	Σ# Peptides	Σ# PSMs	Score A2	Coverage A2		# Peptides A2	# PSM A2	Score B2	Coverage B2	# Peptides B2	# PSM B2	# AAs	MW [kDa]	calc. pI
	AT2G41740.1	villin 2	4.41	1	1	2	2	0	2.56		1	1	28.95	1.84	1	1	976	107.776	5.2876
AAAVAALSQVLVAENKKSPDTSPTR	1	1	1	AT2G41740.1	S22(Phospho); T24(Phospho)	2684.29	S(8): 0.3; S(18): 90.7; T(21): 5.7; S(22): 9.0; T(24): 94.3	0.005	0.2335		High	15.69	0.550339				2
	Accession	Description	ΣCoverage	Σ# Proteins	Σ# Unique Peptides	Σ# Peptides	Σ# PSMs	Score A2	Coverage A2		# Peptides A2	# PSM A2	Score B2	Coverage B2	# Peptides B2	# PSM B2	# AAs	MW [kDa]	calc. pI
	AT4G17330.1	G2484-1 protein	1.96	1	2	2	2	19.75	1.28		1	1	0	0.69	1	1	2037	217.938	5.2876
TDDGQEQVLVKDDSPTAVEEASVEEK	1	1	1	AT4G17330.1	S14(Phospho)	2898.28	T(1): 0.0; S(14): 94.3; T(16): 5.7; S(22): 0.0	0	0.00532		High	19.75	0.264284				1
	Accession	Description	ΣCoverage	Σ# Proteins	Σ# Unique Peptides	Σ# Peptides	Σ# PSMs	Score A2	Coverage A2		# Peptides A2	# PSM A2	Score B2	Coverage B2	# Peptides B2	# PSM B2	# AAs	MW [kDa]	calc. pI
	AT1G15130.1	Endosomal targeting BRO1-like domain-containing protein	3.43	1	1	1	1	0	3.43		1	1					846	95.149	6.44287
VPSPSSLSPLPAFSMVKPMNMTDILDASK	1	1	1	AT1G15130.1	S3(Phospho); S28(Phospho)	3220.48	S(3): 55.1; S(5): 20.4; S(6): 20.4; S(8): 3.4; S(14): 0.9; T(22): 6.1; S(28): 93.5	0.024	0.4945		Medium	12.76	1.30297				0
	Accession	Description	ΣCoverage	Σ# Proteins	Σ# Unique Peptides	Σ# Peptides	Σ# PSMs	Score A2	Coverage A2		# Peptides A2	# PSM A2	Score B2	Coverage B2	# Peptides B2	# PSM B2	# AAs	MW [kDa]	calc. pI
	AT1G21380.1	Target of Myb protein 1	20.75	1	4	4	32	424.553	20.75		4	17	462.353	15.02	3	15	506	55.7565	5.0083

## Sheet: Col-0 DD 7h
Table S17C. List of phosphopeptides with SP or TP motifs in Col-0 DD 7h after DEX (Protein ID and other details can be accessed by clicking on the plus symbol on the left column)
Sequence	# PSMs	# Proteins	# Protein Groups	Protein Group Accessions	Modifications	MH+ [Da]	phosphoRS Site Probabilities	q-Value	PEP		A2 (Col-0 DD)	IonScore A2	Exp Value A2	B2 (Col-0 KR)	IonScore B2	Exp Value B2	# Missed Cleavages
SYKPPVPGRSDSPK	18	1	1	AT1G37130.1	S12(Phospho)	1594.76	S(1): 0.0; Y(2): 0.0; S(10): 0.1; S(12): 99.9	0	0.000152		High	43.84	0.000596854				1
	Accession	Description	ΣCoverage	Σ# Proteins	Σ# Unique Peptides	Σ# Peptides	Σ# PSMs	Score A2	Coverage A2		# Peptides A2	# PSM A2	Score B2	Coverage B2	# Peptides B2	# PSM B2	# AAs	MW [kDa]	calc. pI
	AT4G28080.1	Tetratricopeptide repeat (TPR)-like superfamily protein	14.62	1	21	21	289	2056.36	11.93		13	125	3318.46	11.6	17	164	1819	198.992	6.16357
GFYLHPSPATTPMDPEPR	11	2	1	AT1G28280.2	S7(Phospho)	2092.92	Y(3): 0.0; S(7): 89.1; T(10): 9.8; T(11): 1.2	0	0.0001447		High	60.11	1.95973e-05				0
	Accession	Description	ΣCoverage	Σ# Proteins	Σ# Unique Peptides	Σ# Peptides	Σ# PSMs	Score A2	Coverage A2		# Peptides A2	# PSM A2	Score B2	Coverage B2	# Peptides B2	# PSM B2	# AAs	MW [kDa]	calc. pI
	AT1G37130.1	nitrate reductase 2	35.11	1	26	26	697	5041.92	35.11		26	378	4689.96	29.44	20	319	917	102.778	6.53662
LGREESPETESNKIQK	10	1	1	AT1G62300.1	S6(Phospho)	1924.9	S(6): 100.0; T(9): 0.0; S(11): 0.0	0.001	0.01771		High	30.27	0.0201571				2
	Accession	Description	ΣCoverage	Σ# Proteins	Σ# Unique Peptides	Σ# Peptides	Σ# PSMs	Score A2	Coverage A2		# Peptides A2	# PSM A2	Score B2	Coverage B2	# Peptides B2	# PSM B2	# AAs	MW [kDa]	calc. pI
	AT1G28280.2	VQ motif-containing protein	18.52	2	3	3	29	462.64	18.52		3	27	22.51	4.53	1	2	243	26.6795	9.94971
DLSMNKFDWDHPLHLQPMSPTTVK	6	1	1	AT3G29360.1	S19(Phospho)	2917.35	S(3): 0.0; S(19): 99.6; T(21): 0.4; T(22): 0.0	0	0.000782		High	28.96	0.0298585				1
	Accession	Description	ΣCoverage	Σ# Proteins	Σ# Unique Peptides	Σ# Peptides	Σ# PSMs	Score A2	Coverage A2		# Peptides A2	# PSM A2	Score B2	Coverage B2	# Peptides B2	# PSM B2	# AAs	MW [kDa]	calc. pI
	AT1G62300.1	WRKY family transcription factor	2.89	1	1	1	10	39.67	2.89		1	10					553	60.5553	6.31592
VEPANTVGLPVNPTPLLKDELDIVIPTIR	6	1	1	AT5G15650.1	T14(Phospho)	3203.72	T(6): 2.4; T(14): 97.6; T(27): 0.0	0.001	0.007011		High	21.06	0.0368212				1
	Accession	Description	ΣCoverage	Σ# Proteins	Σ# Unique Peptides	Σ# Peptides	Σ# PSMs	Score A2	Coverage A2		# Peptides A2	# PSM A2	Score B2	Coverage B2	# Peptides B2	# PSM B2	# AAs	MW [kDa]	calc. pI
	AT2G26570.1	Plant protein of unknown function (DUF827)	8.43	1	3	3	8	22.83	2.23		1	2	139.858	6.2	2	6	807	89.2403	5.04639
SVETLSPFQQKDGQK	5	1	1	AT1G07110.1	S6(Phospho)	1771.82	S(1): 0.0; T(4): 10.9; S(6): 89.0	0	0.0001544		High	45.58	0.000491132				1
	Accession	Description	ΣCoverage	Σ# Proteins	Σ# Unique Peptides	Σ# Peptides	Σ# PSMs	Score A2	Coverage A2		# Peptides A2	# PSM A2	Score B2	Coverage B2	# Peptides B2	# PSM B2	# AAs	MW [kDa]	calc. pI
	AT1G28280.2	VQ motif-containing protein	18.52	2	3	3	29	462.64	18.52		3	27	22.51	4.53	1	2	243	26.6795	9.94971
YSLVLDPNLDAGTPR	5	1	1	AT3G03570.1	T13(Phospho)	1710.81	Y(1): 0.0; S(2): 0.0; T(13): 100.0	0	0.0001488		High	44.61	0.000591556				0
	Accession	Description	ΣCoverage	Σ# Proteins	Σ# Unique Peptides	Σ# Peptides	Σ# PSMs	Score A2	Coverage A2		# Peptides A2	# PSM A2	Score B2	Coverage B2	# Peptides B2	# PSM B2	# AAs	MW [kDa]	calc. pI
	AT5G55210.1	unknown protein; FUNCTIONS IN: molecular_function unknown; INVOLVED IN: biological_process unknown; LOCATED IN: chloroplast; EXPRESSED IN: 23 plant structures; EXPRESSED DURING: 13 growth stages; BEST Arabidopsis thaliana protein match is: unknown protein (TAIR:AT4G22320.1); Has 1807 Blast hits to 1807 proteins in 277 species: Archae - 0; Bacteria - 0; Metazoa - 736; Fungi - 347; Plants - 385; Vi…	14.29	1	2	2	21	54.6203	14.29		2	9	124.21	13.1	1	12	168	18.5162	8.14795
TLPVAVVEVVKPESPVLVIVEKPK	5	2	1	AT4G38710.1	S14(Phospho)	2649.52	T(1): 0.0; S(14): 100.0	0	0.0009139		High	37.16	0.000403849				0
	Accession	Description	ΣCoverage	Σ# Proteins	Σ# Unique Peptides	Σ# Peptides	Σ# PSMs	Score A2	Coverage A2		# Peptides A2	# PSM A2	Score B2	Coverage B2	# Peptides B2	# PSM B2	# AAs	MW [kDa]	calc. pI
	AT3G29360.1	UDP-glucose 6-dehydrogenase family protein	12.08	3	3	3	11	29.28	12.08		3	11					480	53.1391	5.99854
SGSSNQSPNELAAEEK	4	2	1	AT1G28280.2	S7(Phospho)	1727.71	S(1): 0.0; S(3): 0.0; S(4): 0.0; S(7): 100.0	0	0.0001447		High	61.11	1.12297e-05				0
	Accession	Description	ΣCoverage	Σ# Proteins	Σ# Unique Peptides	Σ# Peptides	Σ# PSMs	Score A2	Coverage A2		# Peptides A2	# PSM A2	Score B2	Coverage B2	# Peptides B2	# PSM B2	# AAs	MW [kDa]	calc. pI
	AT5G33320.1	Glucose-6-phosphate/phosphate translocator-related	8.58	1	1	1	2	0	8.58		1	2					408	44.1958	10.1548
MFVKSPLNK	3	1	1	AT4G28080.1	S5(Phospho)	1143.56	S(5): 100.0	0.002	0.04497		High	30.15	0.0144425				1
	Accession	Description	ΣCoverage	Σ# Proteins	Σ# Unique Peptides	Σ# Peptides	Σ# PSMs	Score A2	Coverage A2		# Peptides A2	# PSM A2	Score B2	Coverage B2	# Peptides B2	# PSM B2	# AAs	MW [kDa]	calc. pI
	AT1G07110.1	fructose-2,6-bisphosphatase	14.78	1	8	8	74	536.438	14.78		8	39	741.049	13.71	6	35	744	82.507	6.29053
EKVISKDSEIEETEEFDTESPLPK	3	1	1	AT5G55210.1	S20(Phospho)	2859.31	S(5): 0.0; S(8): 0.0; T(13): 0.0; T(18): 2.2; S(20): 97.8	0	0.0001674		High	39.92	0.00226637				2
	Accession	Description	ΣCoverage	Σ# Proteins	Σ# Unique Peptides	Σ# Peptides	Σ# PSMs	Score A2	Coverage A2		# Peptides A2	# PSM A2	Score B2	Coverage B2	# Peptides B2	# PSM B2	# AAs	MW [kDa]	calc. pI
	AT5G53580.1	NAD(P)-linked oxidoreductase superfamily protein	8.49	1	2	2	5	27.53	8.49		2	4	0	3.01	1	1	365	40.5502	9.21729
FSGSPVSTGTPKNVDSHR	2	1	1	AT2G26570.1	S4(Phospho); T10(Phospho)	2032.85	S(2): 0.3; S(4): 34.4; S(7): 34.4; T(8): 34.4; T(10): 96.4; S(16): 0.0	0.001	0.006536		High	22.83	0.0771368				1
	Accession	Description	ΣCoverage	Σ# Proteins	Σ# Unique Peptides	Σ# Peptides	Σ# PSMs	Score A2	Coverage A2		# Peptides A2	# PSM A2	Score B2	Coverage B2	# Peptides B2	# PSM B2	# AAs	MW [kDa]	calc. pI
	AT2G20960.1	Arabidopsis phospholipase-like protein (PEARLI 4) family	22.46	1	8	8	88	336.225	22.46		8	45	507.026	18.45	7	43	748	84.811	9.29053
VVVIVSSVIFFKTPVSPVNAFGTGIALAGVFLYSR	2	1	1	AT5G33320.1	S16(Phospho); S34(Phospho)	3815	S(6): 1.3; S(7): 1.3; T(13): 47.3; S(16): 47.3; T(23): 4.0; Y(33): 49.3; S(34): 49.3	0.01	0.2386		Medium	13.43	0.274635				1
	Accession	Description	ΣCoverage	Σ# Proteins	Σ# Unique Peptides	Σ# Peptides	Σ# PSMs	Score A2	Coverage A2		# Peptides A2	# PSM A2	Score B2	Coverage B2	# Peptides B2	# PSM B2	# AAs	MW [kDa]	calc. pI
	AT2G41900.1	CCCH-type zinc finger protein with ARM repeat domain	6.56	2	2	3	16	83.2386	6.56		3	11	56.87	4.33	2	5	716	77.9428	6.354
LISYSPLGLGMLTGKYSSSK	2	1	1	AT5G53580.1	S3(Phospho); S5(Phospho); T13(Phospho); S18(Phospho)	2421.99	S(3): 77.6; Y(4): 29.6; S(5): 89.0; T(13): 89.4; Y(16): 24.6; S(17): 53.5; S(18): 18.2; S(19): 18.2	0.035	0.7048		Medium	11.97	1.1563				1
	Accession	Description	ΣCoverage	Σ# Proteins	Σ# Unique Peptides	Σ# Peptides	Σ# PSMs	Score A2	Coverage A2		# Peptides A2	# PSM A2	Score B2	Coverage B2	# Peptides B2	# PSM B2	# AAs	MW [kDa]	calc. pI
	AT4G13510.1	ammonium transporter 1;1	3.79	1	1	1	2	35.93	3.79		1	2					501	53.5419	7.41553
FTDSALASAVFSPTHK	2	1	1	AT2G41900.1	S12(Phospho)	1758.81	T(2): 0.0; S(4): 0.0; S(8): 0.2; S(12): 96.1; T(14): 3.7	0.012	0.2816		Medium	17.57	0.314097				0
	Accession	Description	ΣCoverage	Σ# Proteins	Σ# Unique Peptides	Σ# Peptides	Σ# PSMs	Score A2	Coverage A2		# Peptides A2	# PSM A2	Score B2	Coverage B2	# Peptides B2	# PSM B2	# AAs	MW [kDa]	calc. pI
	AT5G11710.1	ENTH/VHS family protein	3.57	1	1	1	1	0	3.57		1	1					560	60.5974	5.09717
RVEPRSPSPSGANTTPTPV	2	1	1	AT4G13510.1	S8(Phospho)	2029.97	S(6): 50.0; S(8): 50.0; S(10): 0.1; T(14): 0.0; T(15): 0.0; T(17): 0.0	0.001	0.01653		High	35.93	0.0057691				2
	Accession	Description	ΣCoverage	Σ# Proteins	Σ# Unique Peptides	Σ# Peptides	Σ# PSMs	Score A2	Coverage A2		# Peptides A2	# PSM A2	Score B2	Coverage B2	# Peptides B2	# PSM B2	# AAs	MW [kDa]	calc. pI
	AT2G45560.1	cytochrome P450, family 76, subfamily C, polypeptide 1	5.86	1	1	1	1	0	5.86		1	1					512	56.7647	7.51807
IVEASSGNGSPQLVPLNSVK	2	1	1	AT3G09830.1	S10(Phospho)	2076.03	S(5): 2.1; S(6): 0.3; S(10): 97.6; S(18): 0.0	0.002	0.03517		High	10.7	1.31926				0
	Accession	Description	ΣCoverage	Σ# Proteins	Σ# Unique Peptides	Σ# Peptides	Σ# PSMs	Score A2	Coverage A2		# Peptides A2	# PSM A2	Score B2	Coverage B2	# Peptides B2	# PSM B2	# AAs	MW [kDa]	calc. pI
	AT3G03570.1	Protein of unknown function (DUF3550/UPF0682)	8.24	1	3	3	8	160.119	5.77		2	7	0	2.47	1	1	607	68.5911	7.57666
AESVYIEKNEESVLLFPELILSPQERPPSR	1	1	1	AT2G20960.1	S22(Phospho)	3549.79	S(3): 0.0; Y(5): 0.0; S(12): 0.0; S(22): 100.0; S(29): 0.0	0	0.0001459		High	66.27	2.69095e-06				1
	Accession	Description	ΣCoverage	Σ# Proteins	Σ# Unique Peptides	Σ# Peptides	Σ# PSMs	Score A2	Coverage A2		# Peptides A2	# PSM A2	Score B2	Coverage B2	# Peptides B2	# PSM B2	# AAs	MW [kDa]	calc. pI
	AT5G15650.1	reversibly glycosylated polypeptide 2	38.06	1	6	8	36	374.539	38.06		8	27	122.06	11.94	3	9	360	40.8635	6.12549
YGSTDHDNLSSGKKSPDSAK	1	1	1	AT5G11710.1	S15(Phospho)	2173.94	Y(1): 0.0; S(3): 0.0; T(4): 0.0; S(10): 0.0; S(11): 0.0; S(15): 99.8; S(18): 0.2	0.005	0.09299		High	13.09	0.959725				2
	Accession	Description	ΣCoverage	Σ# Proteins	Σ# Unique Peptides	Σ# Peptides	Σ# PSMs	Score A2	Coverage A2		# Peptides A2	# PSM A2	Score B2	Coverage B2	# Peptides B2	# PSM B2	# AAs	MW [kDa]	calc. pI
	AT3G09830.1	Protein kinase superfamily protein	4.78	1	1	1	2	0	4.78		1	2					418	46.7612	9.48096
ASINGVQDTVISVMDAAGTPDAANYFPFLR	1	1	1	AT2G45560.1	S2(Phospho); T19(Phospho); Y25(Phospho)	3380.45	S(2): 99.4; T(9): 95.5; S(12): 94.6; T(19): 6.2; Y(25): 4.3	0.032	0.6695		Medium	11.76	1.42697				0
	Accession	Description	ΣCoverage	Σ# Proteins	Σ# Unique Peptides	Σ# Peptides	Σ# PSMs	Score A2	Coverage A2		# Peptides A2	# PSM A2	Score B2	Coverage B2	# Peptides B2	# PSM B2	# AAs	MW [kDa]	calc. pI
	AT4G38710.1	glycine-rich protein	9.96	2	2	2	21	97.2944	5.31		1	5	124.091	4.65	1	16	452	48.9581	5.13525
DKDGNTQILGSPTERAILEFGLLLGGDFNTQR	1	1	1	AT2G41560.1	S11(Phospho); T30(Phospho)	3635.71	T(6): 9.4; S(11): 66.5; T(13): 24.2; T(30): 99.9	0.047	0.8456		Medium	12.45	1.17468				2
	Accession	Description	ΣCoverage	Σ# Proteins	Σ# Unique Peptides	Σ# Peptides	Σ# PSMs	Score A2	Coverage A2		# Peptides A2	# PSM A2	Score B2	Coverage B2	# Peptides B2	# PSM B2	# AAs	MW [kDa]	calc. pI
	AT2G41560.1	autoinhibited Ca(2+)-ATPase, isoform 4	3.11	1	1	1	1	0	3.11		1	1					1030	112.678	6.07471
KESGSTDGDSPTEKDAGDSNSGLSPKPK	1	1	1	AT4G28080.1	S24(Phospho)	2871.25	S(3): 0.0; S(5): 0.0; T(6): 0.0; S(10): 0.0; T(12): 0.0; S(19): 0.0; S(21): 0.5; S(24): 99.5	0	2.901e-05		High	32.42	0.0151218				2
	Accession	Description	ΣCoverage	Σ# Proteins	Σ# Unique Peptides	Σ# Peptides	Σ# PSMs	Score A2	Coverage A2		# Peptides A2	# PSM A2	Score B2	Coverage B2	# Peptides B2	# PSM B2	# AAs	MW [kDa]	calc. pI
	AT4G28080.1	Tetratricopeptide repeat (TPR)-like superfamily protein	14.62	1	21	21	289	2056.36	11.93		13	125	3318.46	11.6	17	164	1819	198.992	6.16357
RPNPINSSRRPEIFSSGGSSTQLPESPRGPMEFLSR	1	1	1	AT3G63300.1	S7(Phospho); S8(Phospho); S26(Phospho); S35(Phospho)	4290.84	S(7): 99.6; S(8): 99.6; S(15): 0.3; S(16): 0.3; S(19): 0.3; S(20): 0.4; T(21): 0.4; S(26): 99.2; S(35): 100.0	0.037	0.7333		Medium	11.99	1.17629				2
	Accession	Description	ΣCoverage	Σ# Proteins	Σ# Unique Peptides	Σ# Peptides	Σ# PSMs	Score A2	Coverage A2		# Peptides A2	# PSM A2	Score B2	Coverage B2	# Peptides B2	# PSM B2	# AAs	MW [kDa]	calc. pI
	AT3G63300.1	FORKED 1	13.45	2	2	2	2	0	7.23		1	1	0	6.22	1	1	498	53.3021	9.17334
APPISPPRTPPSSPPR	1	1	1	AT4G22505.1	S5(Phospho); S13(Phospho)	1813.84	S(5): 93.6; T(9): 6.3; S(12): 2.1; S(13): 97.9	0.036	0.7295		Medium	10.59	1.33565				1
	Accession	Description	ΣCoverage	Σ# Proteins	Σ# Unique Peptides	Σ# Peptides	Σ# PSMs	Score A2	Coverage A2		# Peptides A2	# PSM A2	Score B2	Coverage B2	# Peptides B2	# PSM B2	# AAs	MW [kDa]	calc. pI
	AT4G22505.1	Bifunctional inhibitor/lipid-transfer protein/seed storage 2S albumin superfamily protein	3.02	1	1	1	1	0	3.02		1	1					530	55.1827	12.396
LDAARPTTPRPPSPLADAPR	1	1	1	AT2G43680.2	S13(Phospho)	2179.1	T(7): 71.6; T(8): 21.4; S(13): 7.1	0.048	0.8489		Medium	12.56	0.845804				0
	Accession	Description	ΣCoverage	Σ# Proteins	Σ# Unique Peptides	Σ# Peptides	Σ# PSMs	Score A2	Coverage A2		# Peptides A2	# PSM A2	Score B2	Coverage B2	# Peptides B2	# PSM B2	# AAs	MW [kDa]	calc. pI
	AT2G43680.2	IQ-domain 14	2.99	1	1	1	1	0	2.99		1	1					668	74.2368	11.3267
ILQLNGRDSPSSISPTVIGGGLHVAHGSK	1	1	1	AT5G41330.1	S14(Phospho); S28(Phospho)	3057.48	S(9): 8.1; S(11): 65.5; S(12): 3.3; S(14): 22.2; T(16): 1.9; S(28): 99.1	0.047	0.842		Medium	17.23	0.385092				1
	Accession	Description	ΣCoverage	Σ# Proteins	Σ# Unique Peptides	Σ# Peptides	Σ# PSMs	Score A2	Coverage A2		# Peptides A2	# PSM A2	Score B2	Coverage B2	# Peptides B2	# PSM B2	# AAs	MW [kDa]	calc. pI
	AT5G41330.1	BTB/POZ domain with WD40/YVTN repeat-like protein	15.28	1	3	3	5	0	6.33		1	1	0	8.95	2	4	458	50.3885	6.37939

## Sheet: Col-0 DD 8h
Table S17D. List of phosphopeptides with SP or TP motifs in Col-0 DD 8h after DEX (Protein ID and other details can be accessed by clicking on the plus symbol on the left column)
Sequence	# PSMs	# Proteins	# Protein Groups	Protein Group Accessions	Modifications	MH+ [Da]	phosphoRS Site Probabilities	q-Value	PEP		A2 (Col-0 DD)	IonScore A2	Exp Value A2	B2 (Col-0 KR)	IonScore B2	Exp Value B2	# Missed Cleavages
HPSIVVTPADSDPLFAPPSYYSESRSPR	30	1	1	AT5G07120.1	S24(Phospho)	3152.46	S(3): 0.0; T(7): 0.0; S(11): 0.0; S(19): 1.6; Y(20): 1.6; Y(21): 1.6; S(22): 1.6; S(24): 46.9; S(26): 46.9	0	1.947e-05		High	57.63	3.96943e-05				1
	Accession	Description	ΣCoverage	Σ# Proteins	Σ# Unique Peptides	Σ# Peptides	Σ# PSMs	Score A2	Coverage A2		# Peptides A2	# PSM A2	Score B2	Coverage B2	# Peptides B2	# PSM B2	# AAs	MW [kDa]	calc. pI
	AT1G42550.1	plastid movement impaired1	6.29	1	4	4	23	125.186	6.29		4	20	44.015	1.07	1	3	843	93.8163	5.31299
LLPLFPVTSPR	26	2	1	AT1G28280.1	S9(Phospho)	1319.71	T(8): 8.6; S(9): 91.4	0.001	0.01246		High	35.34	0.00403533				0
	Accession	Description	ΣCoverage	Σ# Proteins	Σ# Unique Peptides	Σ# Peptides	Σ# PSMs	Score A2	Coverage A2		# Peptides A2	# PSM A2	Score B2	Coverage B2	# Peptides B2	# PSM B2	# AAs	MW [kDa]	calc. pI
	AT4G15545.1	unknown protein; BEST Arabidopsis thaliana protein match is: unknown protein (TAIR:AT1G16520.1); Has 30201 Blast hits to 17322 proteins in 780 species: Archae - 12; Bacteria - 1396; Metazoa - 17338; Fungi - 3422; Plants - 5037; Viruses - 0; Other Eukaryotes - 2996 (source: NCBI BLink).	2.67	1	1	1	2	0	2.67		1	2					337	37.1837	5.0083
SYKPPVPGRSDSPK	24	1	1	AT1G37130.1	S12(Phospho)	1594.76	S(1): 0.0; Y(2): 0.0; S(10): 8.8; S(12): 91.2	0	0.0005706		High	42.27	0.000856777				1
	Accession	Description	ΣCoverage	Σ# Proteins	Σ# Unique Peptides	Σ# Peptides	Σ# PSMs	Score A2	Coverage A2		# Peptides A2	# PSM A2	Score B2	Coverage B2	# Peptides B2	# PSM B2	# AAs	MW [kDa]	calc. pI
	AT4G28080.1	Tetratricopeptide repeat (TPR)-like superfamily protein	16.33	1	21	21	265	3847.18	16.33		21	201	1599.83	10.12	11	64	1819	198.992	6.16357
NSSPPSPLHPAASHSPPPPQPYR	24	1	1	AT4G38550.1	S6(Phospho)	2498.15	S(2): 0.1; S(3): 0.1; S(6): 99.8; S(13): 0.0; S(15): 0.0; Y(22): 0.0	0	0.0004395		High	31.45	0.0153613				0
	Accession	Description	ΣCoverage	Σ# Proteins	Σ# Unique Peptides	Σ# Peptides	Σ# PSMs	Score A2	Coverage A2		# Peptides A2	# PSM A2	Score B2	Coverage B2	# Peptides B2	# PSM B2	# AAs	MW [kDa]	calc. pI
	AT1G28280.1	VQ motif-containing protein	29.55	2	5	5	59	1135.27	29.55		5	59					247	26.8464	9.78857
KIEPSSNVDSLPVSPSLALYSGGDYFAR	20	1	1	AT2G20960.1	S14(Phospho)	3049.46	S(5): 0.0; S(6): 0.0; S(10): 0.0; S(14): 100.0; S(16): 0.0; Y(20): 0.0; S(21): 0.0; Y(25): 0.0	0	8.713e-09		High	75.05	6.75233e-07				1
	Accession	Description	ΣCoverage	Σ# Proteins	Σ# Unique Peptides	Σ# Peptides	Σ# PSMs	Score A2	Coverage A2		# Peptides A2	# PSM A2	Score B2	Coverage B2	# Peptides B2	# PSM B2	# AAs	MW [kDa]	calc. pI
	AT1G07110.1	fructose-2,6-bisphosphatase	14.78	1	8	8	92	1545.78	14.25		7	66	601.209	11.16	5	26	744	82.507	6.29053
VPSSTPLIKSPVATTQQLPK	19	3	1	AT1G79280.1	S10(Phospho)	2172.16	S(3): 0.0; S(4): 0.0; T(5): 0.0; S(10): 100.0; T(14): 0.0; T(15): 0.0	0	0.0008127		High	42.66	0.000542001				1
	Accession	Description	ΣCoverage	Σ# Proteins	Σ# Unique Peptides	Σ# Peptides	Σ# PSMs	Score A2	Coverage A2		# Peptides A2	# PSM A2	Score B2	Coverage B2	# Peptides B2	# PSM B2	# AAs	MW [kDa]	calc. pI
	AT5G03040.1	IQ-domain 2	14.97	1	4	4	16	76.21	14.1		3	14	24.39	5.21	1	2	461	50.432	10.6382
SSEAEDDKPDEHVDSSTSPMLSEKNDNETQTSK	19	1	1	AT5G40450.1	S18(Phospho)	3717.51	S(1): 0.0; S(2): 0.0; S(15): 0.4; S(16): 2.4; T(17): 13.9; S(18): 82.8; S(22): 0.4; T(29): 0.0; T(31): 0.0; S(32): 0.0	0	1.045e-05		High	71	1.64029e-06				1
	Accession	Description	ΣCoverage	Σ# Proteins	Σ# Unique Peptides	Σ# Peptides	Σ# PSMs	Score A2	Coverage A2		# Peptides A2	# PSM A2	Score B2	Coverage B2	# Peptides B2	# PSM B2	# AAs	MW [kDa]	calc. pI
	AT4G38550.1	Arabidopsis phospholipase-like protein (PEARLI 4) family	33.66	1	12	12	205	1694.75	33.66		12	194	50.7157	8.33	2	11	612	69.6389	6.66846
NSSPPSPFHPAAYK	17	1	1	AT4G38550.1	S6(Phospho)	1579.69	S(2): 0.0; S(3): 0.0; S(6): 100.0; Y(13): 0.0	0	0.002394		High	66.9	3.11365e-06				0
	Accession	Description	ΣCoverage	Σ# Proteins	Σ# Unique Peptides	Σ# Peptides	Σ# PSMs	Score A2	Coverage A2		# Peptides A2	# PSM A2	Score B2	Coverage B2	# Peptides B2	# PSM B2	# AAs	MW [kDa]	calc. pI
	AT1G20760.1	Calcium-binding EF hand family protein	5	1	4	4	46	290.136	5		4	38	68.3	3.63	3	8	1019	109.751	5.12256
GFYLHPSPATTPMDPEPR	17	2	1	AT1G28280.1	S7(Phospho)	2092.92	Y(3): 0.0; S(7): 91.4; T(10): 8.6; T(11): 0.0	0	1.549e-05		High	52.56	0.000112866				0
	Accession	Description	ΣCoverage	Σ# Proteins	Σ# Unique Peptides	Σ# Peptides	Σ# PSMs	Score A2	Coverage A2		# Peptides A2	# PSM A2	Score B2	Coverage B2	# Peptides B2	# PSM B2	# AAs	MW [kDa]	calc. pI
	AT1G37130.1	nitrate reductase 2	25.74	1	21	21	708	7279.07	25.74		21	529	2025.61	22.36	15	179	917	102.778	6.53662
NSSPPSPLHPAASHSPPPPQPYR	17	1	1	AT4G38550.1	S6(Phospho); S15(Phospho)	2578.12	S(2): 0.0; S(3): 0.1; S(6): 99.9; S(13): 0.6; S(15): 99.4; Y(22): 0.0	0	0.0003922		High	29.29	0.0245531				0
	Accession	Description	ΣCoverage	Σ# Proteins	Σ# Unique Peptides	Σ# Peptides	Σ# PSMs	Score A2	Coverage A2		# Peptides A2	# PSM A2	Score B2	Coverage B2	# Peptides B2	# PSM B2	# AAs	MW [kDa]	calc. pI
	AT3G54760.2	dentin sialophosphoprotein-related	14.72	2	5	5	36	737.032	14.72		5	32	70.1853	6.96	2	4	761	82.704	4.4751
FENVFSSISSSPTK	16	4	2	AT4G12770.2;AT4G12780.2	S11(Phospho)	1609.72	S(6): 0.0; S(7): 0.0; S(9): 0.1; S(10): 8.1; S(11): 91.7; T(13): 0.1	0	0.0001608		High	61.88	1.04754e-05				0
	Accession	Description	ΣCoverage	Σ# Proteins	Σ# Unique Peptides	Σ# Peptides	Σ# PSMs	Score A2	Coverage A2		# Peptides A2	# PSM A2	Score B2	Coverage B2	# Peptides B2	# PSM B2	# AAs	MW [kDa]	calc. pI
	AT4G12770.2	Chaperone DnaJ-domain superfamily protein	6.75	2	2	3	29	125.46	6.75		3	23	0	2.36	1	6	889	98.0997	6.771
	AT4G12780.2	Chaperone DnaJ-domain superfamily protein	4.47	2	1	2	24	182.082	4.47		2	24					894	98.9252	7.06396
TVDGETENLPNGDSSPKSSVAADGEK	16	1	1	AT4G28080.1	S15(Phospho)	2684.15	T(1): 0.0; T(6): 0.0; S(14): 0.2; S(15): 99.7; S(18): 0.0; S(19): 0.0	0	7.059e-07		High	62.28	1.10918e-05				1
	Accession	Description	ΣCoverage	Σ# Proteins	Σ# Unique Peptides	Σ# Peptides	Σ# PSMs	Score A2	Coverage A2		# Peptides A2	# PSM A2	Score B2	Coverage B2	# Peptides B2	# PSM B2	# AAs	MW [kDa]	calc. pI
	AT4G38550.1	Arabidopsis phospholipase-like protein (PEARLI 4) family	33.66	1	12	12	205	1694.75	33.66		12	194	50.7157	8.33	2	11	612	69.6389	6.66846
MFVKSPLNKK	15	1	1	AT4G28080.1	S5(Phospho)	1271.66	S(5): 100.0	0	0.001492		High	33.2	0.0066051				2
	Accession	Description	ΣCoverage	Σ# Proteins	Σ# Unique Peptides	Σ# Peptides	Σ# PSMs	Score A2	Coverage A2		# Peptides A2	# PSM A2	Score B2	Coverage B2	# Peptides B2	# PSM B2	# AAs	MW [kDa]	calc. pI
	AT2G31370.5	Basic-leucine zipper (bZIP) transcription factor family protein	9.28	2	2	2	43	716.249	9.28		2	33	184.31	9.28	2	10	377	41.6903	6.53662
EVQVVDKPVIEERPAPAYHDKPVQSLVTGSSPR	15	1	1	AT3G49800.1	S31(Phospho)	3707.87	Y(18): 0.0; S(25): 1.4; T(28): 13.1; S(30): 42.7; S(31): 42.7	0	0.0008823		High	27.07	0.0183574				0
	Accession	Description	ΣCoverage	Σ# Proteins	Σ# Unique Peptides	Σ# Peptides	Σ# PSMs	Score A2	Coverage A2		# Peptides A2	# PSM A2	Score B2	Coverage B2	# Peptides B2	# PSM B2	# AAs	MW [kDa]	calc. pI
	AT1G28280.1	VQ motif-containing protein	29.55	2	5	5	59	1135.27	29.55		5	59					247	26.8464	9.78857
SPAPPCGGLPPPSPSGR	14	2	1	AT2G31370.5	C6(Carbamidomethyl); S13(Phospho)	1710.76	S(1): 0.0; S(13): 99.8; S(15): 0.2	0	0.0002584		High	54.52	6.02177e-05				0
	Accession	Description	ΣCoverage	Σ# Proteins	Σ# Unique Peptides	Σ# Peptides	Σ# PSMs	Score A2	Coverage A2		# Peptides A2	# PSM A2	Score B2	Coverage B2	# Peptides B2	# PSM B2	# AAs	MW [kDa]	calc. pI
	AT2G41900.1	CCCH-type zinc finger protein with ARM repeat domain	15.64	3	6	6	26	371.37	15.64		6	25	30.21	2.65	1	1	716	77.9428	6.354
GTSPQPRPQQEPAPSNPVR	13	1	1	AT3G45780.1	T2(Phospho)	2123	T(2): 50.0; S(3): 50.0; S(15): 0.0	0	0.0003274		High	33.46	0.00985034				0
	Accession	Description	ΣCoverage	Σ# Proteins	Σ# Unique Peptides	Σ# Peptides	Σ# PSMs	Score A2	Coverage A2		# Peptides A2	# PSM A2	Score B2	Coverage B2	# Peptides B2	# PSM B2	# AAs	MW [kDa]	calc. pI
	AT3G56860.3	UBP1-associated protein 2A	2.93	1	1	1	3	97.8378	2.93		1	3					478	51.407	5.16064
VHLSESPKAASSTQEAER	12	1	1	AT4G17720.1	S6(Phospho)	2006.92	S(4): 1.1; S(6): 98.9; S(11): 0.0; S(12): 0.0; T(13): 0.0	0	0.0003584		High	43.46	0.00108872				1
	Accession	Description	ΣCoverage	Σ# Proteins	Σ# Unique Peptides	Σ# Peptides	Σ# PSMs	Score A2	Coverage A2		# Peptides A2	# PSM A2	Score B2	Coverage B2	# Peptides B2	# PSM B2	# AAs	MW [kDa]	calc. pI
	AT4G28080.1	Tetratricopeptide repeat (TPR)-like superfamily protein	16.33	1	21	21	265	3847.18	16.33		21	201	1599.83	10.12	11	64	1819	198.992	6.16357
MEAMSYEPETNAPSSPYHPAGNRTPERPR	12	1	1	AT4G38550.1	S15(Phospho); Y17(Phospho)	3432.41	S(5): 0.0; Y(6): 0.0; T(10): 0.1; S(14): 49.3; S(15): 49.3; Y(17): 17.3; T(24): 83.9	0	4.72e-06		High	34.55	0.00652398				1
	Accession	Description	ΣCoverage	Σ# Proteins	Σ# Unique Peptides	Σ# Peptides	Σ# PSMs	Score A2	Coverage A2		# Peptides A2	# PSM A2	Score B2	Coverage B2	# Peptides B2	# PSM B2	# AAs	MW [kDa]	calc. pI
	AT1G67580.1	Protein kinase superfamily protein	2.93	11	1	2	15	105.534	2.93		2	10	72.5037	1.06	1	5	752	85.1978	6.55127
AASGSLAPPNADRSRSGSPEEEHASINPAER	12	1	1	AT4G11740.1	S14(Phospho); S18(Phospho)	3320.43	S(3): 0.0; S(5): 0.0; S(14): 96.6; S(16): 51.0; S(18): 51.2; S(25): 1.2	0	0.002521		High	22.27	0.14497				2
	Accession	Description	ΣCoverage	Σ# Proteins	Σ# Unique Peptides	Σ# Peptides	Σ# PSMs	Score A2	Coverage A2		# Peptides A2	# PSM A2	Score B2	Coverage B2	# Peptides B2	# PSM B2	# AAs	MW [kDa]	calc. pI
	AT4G35890.1	winged-helix DNA-binding transcription factor family protein	3.44	1	1	1	7	82.15	3.44		1	7					523	55.8043	9.74463
LGREESPETESNKIQK	11	1	1	AT1G62300.1	S6(Phospho)	1924.9	S(6): 100.0; T(9): 0.0; S(11): 0.0	0	0.0004224		High	38.74	0.00285363				2
	Accession	Description	ΣCoverage	Σ# Proteins	Σ# Unique Peptides	Σ# Peptides	Σ# PSMs	Score A2	Coverage A2		# Peptides A2	# PSM A2	Score B2	Coverage B2	# Peptides B2	# PSM B2	# AAs	MW [kDa]	calc. pI
	AT1G62300.1	WRKY family transcription factor	2.89	1	1	1	11	129.458	2.89		1	11					553	60.5553	6.31592
SPEKEEVQPETLATPTQSPSR	11	3	1	AT1G79280.1	S20(Phospho)	2391.11	S(1): 0.0; T(11): 0.0; T(14): 0.0; T(16): 0.1; S(18): 50.0; S(20): 50.0	0	4.637e-05		High	33.45	0.0129231				1
	Accession	Description	ΣCoverage	Σ# Proteins	Σ# Unique Peptides	Σ# Peptides	Σ# PSMs	Score A2	Coverage A2		# Peptides A2	# PSM A2	Score B2	Coverage B2	# Peptides B2	# PSM B2	# AAs	MW [kDa]	calc. pI
	AT4G17720.1	RNA-binding (RRM/RBD/RNP motifs) family protein	6.71	1	2	2	57	663.543	6.71		2	42	275.3	6.71	1	15	313	33.5272	6.1001
TPGVPGDETTEKLPDESGVEPTENSPKASGIEPTESSPK	11	3	1	AT1G30470.3	S25(Phospho)	4073.84	T(1): 0.0; T(9): 0.0; T(10): 0.0; S(17): 0.0; T(22): 0.4; S(25): 99.4; S(29): 0.1; T(34): 0.1; S(36): 0.0; S(37): 0.0	0	0.0004398		High	63.32	1.14534e-05				2
	Accession	Description	ΣCoverage	Σ# Proteins	Σ# Unique Peptides	Σ# Peptides	Σ# PSMs	Score A2	Coverage A2		# Peptides A2	# PSM A2	Score B2	Coverage B2	# Peptides B2	# PSM B2	# AAs	MW [kDa]	calc. pI
	AT2G26570.1	Plant protein of unknown function (DUF827)	11.65	1	4	4	23	155	11.65		4	17	88.97	3.97	1	6	807	89.2403	5.04639
ATPNQEAIDTFISITGASDAVALQK	11	1	1	AT4G11740.1	T2(Phospho)	2641.28	T(2): 100.0; T(10): 0.0; S(13): 0.0; T(15): 0.0; S(18): 0.0	0	0.0003872		High	34.09	0.00768186				0
	Accession	Description	ΣCoverage	Σ# Proteins	Σ# Unique Peptides	Σ# Peptides	Σ# PSMs	Score A2	Coverage A2		# Peptides A2	# PSM A2	Score B2	Coverage B2	# Peptides B2	# PSM B2	# AAs	MW [kDa]	calc. pI
	AT1G28280.1	VQ motif-containing protein	29.55	2	5	5	59	1135.27	29.55		5	59					247	26.8464	9.78857
SVETLSPFQQKDGQK	11	1	1	AT1G07110.1	S6(Phospho)	1771.83	S(1): 5.8; T(4): 47.1; S(6): 47.1	0	0.0003872		High	59.15	2.02495e-05				1
	Accession	Description	ΣCoverage	Σ# Proteins	Σ# Unique Peptides	Σ# Peptides	Σ# PSMs	Score A2	Coverage A2		# Peptides A2	# PSM A2	Score B2	Coverage B2	# Peptides B2	# PSM B2	# AAs	MW [kDa]	calc. pI
	AT1G28280.1	VQ motif-containing protein	29.55	2	5	5	59	1135.27	29.55		5	59					247	26.8464	9.78857
FGNSPPRFSDASAR	10	1	1	AT1G20760.1	S4(Phospho)	1588.69	S(4): 0.5; S(9): 14.3; S(12): 85.2	0	0.002066		High	25.1	0.0403284				1
	Accession	Description	ΣCoverage	Σ# Proteins	Σ# Unique Peptides	Σ# Peptides	Σ# PSMs	Score A2	Coverage A2		# Peptides A2	# PSM A2	Score B2	Coverage B2	# Peptides B2	# PSM B2	# AAs	MW [kDa]	calc. pI
	AT3G45780.1	phototropin 1	7.03	1	5	5	64	621.739	7.03		5	43	492.39	5.12	4	21	996	111.619	7.6499
INPLNPVFNPVNSAFSPR	10	2	1	AT1G28280.1	S16(Phospho)	2063.01	S(13): 0.0; S(16): 100.0	0	6.392e-11		High	87.04	3.88475e-08				0
	Accession	Description	ΣCoverage	Σ# Proteins	Σ# Unique Peptides	Σ# Peptides	Σ# PSMs	Score A2	Coverage A2		# Peptides A2	# PSM A2	Score B2	Coverage B2	# Peptides B2	# PSM B2	# AAs	MW [kDa]	calc. pI
	AT1G79280.1	nuclear pore anchor	6.55	3	6	6	85	946.99	6.55		6	64	667.794	2.87	3	21	2093	236.896	5.05908
MEAMSYEPETNAPSSPYHPAGNR	10	1	1	AT4G38550.1	S15(Phospho)	2616.05	S(5): 0.0; Y(6): 0.0; T(10): 0.0; S(14): 9.6; S(15): 80.9; Y(17): 9.6	0	1.193e-07		High	46.53	0.000393526				0
	Accession	Description	ΣCoverage	Σ# Proteins	Σ# Unique Peptides	Σ# Peptides	Σ# PSMs	Score A2	Coverage A2		# Peptides A2	# PSM A2	Score B2	Coverage B2	# Peptides B2	# PSM B2	# AAs	MW [kDa]	calc. pI
	AT1G06580.1	Pentatricopeptide repeat (PPR) superfamily protein	3.8	1	1	1	1	0	3.8		1	1					500	56.1272	8.88037
FTDSALASAVFSPTHK	9	1	1	AT2G41900.1	S12(Phospho)	1758.81	T(2): 0.0; S(4): 0.0; S(8): 0.0; S(12): 100.0; T(14): 0.0	0	3.863e-08		High	73.14	9.73003e-07				0
	Accession	Description	ΣCoverage	Σ# Proteins	Σ# Unique Peptides	Σ# Peptides	Σ# PSMs	Score A2	Coverage A2		# Peptides A2	# PSM A2	Score B2	Coverage B2	# Peptides B2	# PSM B2	# AAs	MW [kDa]	calc. pI
	AT3G22380.1	time for coffee	1.35	2	1	1	7	52.48	1.35		1	7					1550	164.354	9.68604
KFSEQNIGAPPSYEEAVSDSRSPVYSER	9	2	1	AT2G43160.4	S3(Phospho); S22(Phospho)	3289.41	S(3): 99.9; S(12): 0.1; Y(13): 0.0; S(18): 4.3; S(20): 17.8; S(22): 76.5; Y(25): 1.1; S(26): 0.3	0	0.002238		High	30.19	0.0198139				2
	Accession	Description	ΣCoverage	Σ# Proteins	Σ# Unique Peptides	Σ# Peptides	Σ# PSMs	Score A2	Coverage A2		# Peptides A2	# PSM A2	Score B2	Coverage B2	# Peptides B2	# PSM B2	# AAs	MW [kDa]	calc. pI
	AT1G79280.1	nuclear pore anchor	6.55	3	6	6	85	946.99	6.55		6	64	667.794	2.87	3	21	2093	236.896	5.05908
LSYPTSPALPKPR	8	1	1	AT5G03040.1	S6(Phospho)	1506.77	S(2): 0.0; Y(3): 0.2; T(5): 49.9; S(6): 49.9	0.001	0.008167		High	29.09	0.0193597				0
	Accession	Description	ΣCoverage	Σ# Proteins	Σ# Unique Peptides	Σ# Peptides	Σ# PSMs	Score A2	Coverage A2		# Peptides A2	# PSM A2	Score B2	Coverage B2	# Peptides B2	# PSM B2	# AAs	MW [kDa]	calc. pI
	AT4G38550.1	Arabidopsis phospholipase-like protein (PEARLI 4) family	33.66	1	12	12	205	1694.75	33.66		12	194	50.7157	8.33	2	11	612	69.6389	6.66846
NSSPPSPFHPAAYK	8	1	1	AT4G38550.1	S2(Phospho); S6(Phospho)	1659.66	S(2): 50.0; S(3): 50.0; S(6): 100.0; Y(13): 0.0	0	0.00459		High	43.12	0.000616724				0
	Accession	Description	ΣCoverage	Σ# Proteins	Σ# Unique Peptides	Σ# Peptides	Σ# PSMs	Score A2	Coverage A2		# Peptides A2	# PSM A2	Score B2	Coverage B2	# Peptides B2	# PSM B2	# AAs	MW [kDa]	calc. pI
	AT4G38550.1	Arabidopsis phospholipase-like protein (PEARLI 4) family	33.66	1	12	12	205	1694.75	33.66		12	194	50.7157	8.33	2	11	612	69.6389	6.66846
ALEESESTLKANDTDSPR	8	1	1	AT2G26570.1	S16(Phospho)	2042.89	S(5): 0.0; S(7): 0.0; T(8): 0.0; T(14): 0.1; S(16): 99.9	0	0.0003802		High	50.61	0.000172489				1
	Accession	Description	ΣCoverage	Σ# Proteins	Σ# Unique Peptides	Σ# Peptides	Σ# PSMs	Score A2	Coverage A2		# Peptides A2	# PSM A2	Score B2	Coverage B2	# Peptides B2	# PSM B2	# AAs	MW [kDa]	calc. pI
	AT4G38550.1	Arabidopsis phospholipase-like protein (PEARLI 4) family	33.66	1	12	12	205	1694.75	33.66		12	194	50.7157	8.33	2	11	612	69.6389	6.66846
TLPVAVVEVVKPESPVLVIVEKPK	8	2	1	AT4G38710.1	S14(Phospho)	2649.52	T(1): 0.0; S(14): 100.0	0	9.91e-07		High	59.42	1.71432e-06				0
	Accession	Description	ΣCoverage	Σ# Proteins	Σ# Unique Peptides	Σ# Peptides	Σ# PSMs	Score A2	Coverage A2		# Peptides A2	# PSM A2	Score B2	Coverage B2	# Peptides B2	# PSM B2	# AAs	MW [kDa]	calc. pI
	AT4G38550.1	Arabidopsis phospholipase-like protein (PEARLI 4) family	33.66	1	12	12	205	1694.75	33.66		12	194	50.7157	8.33	2	11	612	69.6389	6.66846
SSSPLKHHHQVSVQPITTNPTFLAK	8	1	1	AT1G76890.2	S1(Phospho)	2834.42	S(1): 33.2; S(2): 33.2; S(3): 33.2; S(12): 0.4; T(17): 0.0; T(18): 0.0; T(21): 0.0	0	0.005104		High	29.12	0.0187979				1
	Accession	Description	ΣCoverage	Σ# Proteins	Σ# Unique Peptides	Σ# Peptides	Σ# PSMs	Score A2	Coverage A2		# Peptides A2	# PSM A2	Score B2	Coverage B2	# Peptides B2	# PSM B2	# AAs	MW [kDa]	calc. pI
	AT3G45190.1	SIT4 phosphatase-associated family protein	9.89	1	4	4	34	114.487	9.89		4	23	50.09	4.94	1	11	789	87.5852	4.55127
KTSDQYPESPSENPFHAPSMGNLQFDHQNSSASSSGDLTELQR	8	2	1	AT1G34220.2	S9(Phospho)	4801.06	T(2): 0.1; S(3): 0.1; Y(6): 0.2; S(9): 2.6; S(11): 2.6; S(19): 2.6; S(30): 34.6; S(31): 34.6; S(33): 14.0; S(34): 5.9; S(35): 2.6; T(39): 0.3	0	0.0003872		High	26.53	0.0500245				1
	Accession	Description	ΣCoverage	Σ# Proteins	Σ# Unique Peptides	Σ# Peptides	Σ# PSMs	Score A2	Coverage A2		# Peptides A2	# PSM A2	Score B2	Coverage B2	# Peptides B2	# PSM B2	# AAs	MW [kDa]	calc. pI
	AT4G38550.1	Arabidopsis phospholipase-like protein (PEARLI 4) family	33.66	1	12	12	205	1694.75	33.66		12	194	50.7157	8.33	2	11	612	69.6389	6.66846
SVETLSPFQQK	7	1	1	AT1G07110.1	S6(Phospho)	1343.63	S(1): 0.0; T(4): 0.0; S(6): 100.0	0	0.0003921		High	52.02	7.81933e-05				0
	Accession	Description	ΣCoverage	Σ# Proteins	Σ# Unique Peptides	Σ# Peptides	Σ# PSMs	Score A2	Coverage A2		# Peptides A2	# PSM A2	Score B2	Coverage B2	# Peptides B2	# PSM B2	# AAs	MW [kDa]	calc. pI
	AT4G38550.1	Arabidopsis phospholipase-like protein (PEARLI 4) family	33.66	1	12	12	205	1694.75	33.66		12	194	50.7157	8.33	2	11	612	69.6389	6.66846
RISGNHGSPTASVAQSPR	7	1	1	AT4G35890.1	S16(Phospho)	1901.9	S(3): 0.0; S(8): 0.0; T(10): 0.0; S(12): 0.0; S(16): 100.0	0	4.435e-06		High	51.48	0.000144021				1
	Accession	Description	ΣCoverage	Σ# Proteins	Σ# Unique Peptides	Σ# Peptides	Σ# PSMs	Score A2	Coverage A2		# Peptides A2	# PSM A2	Score B2	Coverage B2	# Peptides B2	# PSM B2	# AAs	MW [kDa]	calc. pI
	AT4G29440.2	Regulator of Vps4 activity in the MVB pathway protein	9.89	2	4	4	52	495.488	9.89		4	43	149.99	2.35	1	9	1062	116.03	6.3667
AGSFRDSPEEEGPVELPEAAR	7	2	1	AT3G22380.1	S7(Phospho)	2323.02	S(3): 0.0; S(7): 100.0	0	0.001576		High	37.86	0.00396928				1
	Accession	Description	ΣCoverage	Σ# Proteins	Σ# Unique Peptides	Σ# Peptides	Σ# PSMs	Score A2	Coverage A2		# Peptides A2	# PSM A2	Score B2	Coverage B2	# Peptides B2	# PSM B2	# AAs	MW [kDa]	calc. pI
	AT5G41950.1	Tetratricopeptide repeat (TPR)-like superfamily protein	17.52	1	5	5	46	510.246	17.52		5	34	429.67	6.19	3	12	565	62.3594	4.75439
SNHGKEQIEDFYEQDDDVTPR	7	1	1	AT4G38550.1	T19(Phospho)	2602.07	S(1): 0.0; Y(12): 0.0; T(19): 100.0	0	5.464e-07		High	55.57	5.60211e-05				1
	Accession	Description	ΣCoverage	Σ# Proteins	Σ# Unique Peptides	Σ# Peptides	Σ# PSMs	Score A2	Coverage A2		# Peptides A2	# PSM A2	Score B2	Coverage B2	# Peptides B2	# PSM B2	# AAs	MW [kDa]	calc. pI
	AT4G38710.1	glycine-rich protein	9.96	2	2	2	27	398.066	9.96		2	25	0	4.65	1	2	452	48.9581	5.13525
SNYDKEQFEDLYEQDGDVTPR	7	1	1	AT4G38550.1	T19(Phospho)	2628.08	S(1): 0.0; Y(3): 0.0; Y(12): 0.0; T(19): 100.0	0	0.000109		High	29.92	0.0237332				1
	Accession	Description	ΣCoverage	Σ# Proteins	Σ# Unique Peptides	Σ# Peptides	Σ# PSMs	Score A2	Coverage A2		# Peptides A2	# PSM A2	Score B2	Coverage B2	# Peptides B2	# PSM B2	# AAs	MW [kDa]	calc. pI
	AT4G28080.1	Tetratricopeptide repeat (TPR)-like superfamily protein	16.33	1	21	21	265	3847.18	16.33		21	201	1599.83	10.12	11	64	1819	198.992	6.16357
NLSLNPTASAAPVTPPKKDDKPEDILFK	7	1	1	AT1G21380.1	T14(Phospho)	3086.58	S(3): 0.0; T(7): 0.0; S(9): 0.1; T(14): 99.9	0	0.0003974		High	41.16	0.000953168				2
	Accession	Description	ΣCoverage	Σ# Proteins	Σ# Unique Peptides	Σ# Peptides	Σ# PSMs	Score A2	Coverage A2		# Peptides A2	# PSM A2	Score B2	Coverage B2	# Peptides B2	# PSM B2	# AAs	MW [kDa]	calc. pI
	AT4G12780.2	Chaperone DnaJ-domain superfamily protein	4.47	2	1	2	24	182.082	4.47		2	24					894	98.9252	7.06396
STPGSPAHPPGARSPPPSYLSNK	7	1	1	AT4G38550.1	S5(Phospho); Y19(Phospho)	2462.08	S(1): 7.3; T(2): 7.3; S(5): 85.5; S(14): 93.7; S(18): 2.6; Y(19): 2.6; S(21): 0.9	0	0.004249		High	26.41	0.0511974				1
	Accession	Description	ΣCoverage	Σ# Proteins	Σ# Unique Peptides	Σ# Peptides	Σ# PSMs	Score A2	Coverage A2		# Peptides A2	# PSM A2	Score B2	Coverage B2	# Peptides B2	# PSM B2	# AAs	MW [kDa]	calc. pI
	AT1G30470.3	SIT4 phosphatase-associated family protein	7.85	3	4	4	56	375.058	7.85		4	45	74.7943	2.75	2	11	764	84.229	4.48779
NRPSSPFHPSQSRSPPPHAR	7	4	1	AT2G20950.1	S5(Phospho); S12(Phospho)	2399.05	S(4): 14.4; S(5): 73.5; S(10): 25.9; S(12): 82.7; S(14): 3.5	0	0.003014		High	17.36	0.427913				1
	Accession	Description	ΣCoverage	Σ# Proteins	Σ# Unique Peptides	Σ# Peptides	Σ# PSMs	Score A2	Coverage A2		# Peptides A2	# PSM A2	Score B2	Coverage B2	# Peptides B2	# PSM B2	# AAs	MW [kDa]	calc. pI
	AT5G23390.1	Plant protein of unknown function (DUF639)	3.84	1	1	1	3	14.85	3.84		1	3					730	81.7269	8.41162
SHLRPPGNISGSQSPPVESPGSYHSK	6	2	1	AT4G12780.2	S14(Phospho); S19(Phospho)	2862.26	S(1): 0.0; S(10): 0.7; S(12): 3.3; S(14): 96.0; S(19): 14.9; S(22): 82.2; Y(23): 2.8; S(25): 0.1	0	0.0004512		High	35.07	0.00829272				0
	Accession	Description	ΣCoverage	Σ# Proteins	Σ# Unique Peptides	Σ# Peptides	Σ# PSMs	Score A2	Coverage A2		# Peptides A2	# PSM A2	Score B2	Coverage B2	# Peptides B2	# PSM B2	# AAs	MW [kDa]	calc. pI
	AT2G20960.1	Arabidopsis phospholipase-like protein (PEARLI 4) family	29.41	1	13	13	163	1203.02	29.41		13	131	159.117	5.35	2	32	748	84.811	9.29053
SPEHALFTKPVYDQTEQLPPAPWETQEPR	6	1	1	AT1G21380.1	S1(Phospho)	3471.62	S(1): 100.0; T(8): 0.0; Y(12): 0.0; T(15): 0.0; T(25): 0.0	0	0.0003534		High	35.11	0.00701425				0
	Accession	Description	ΣCoverage	Σ# Proteins	Σ# Unique Peptides	Σ# Peptides	Σ# PSMs	Score A2	Coverage A2		# Peptides A2	# PSM A2	Score B2	Coverage B2	# Peptides B2	# PSM B2	# AAs	MW [kDa]	calc. pI
	AT1G21380.1	Target of Myb protein 1	20.75	1	6	6	87	1389.36	20.75		6	63	534.972	9.49	3	24	506	55.7565	5.0083
YGSTDHDNLSSGKKSPDSAK	6	1	1	AT5G11710.1	S15(Phospho)	2173.94	Y(1): 0.0; S(3): 0.0; T(4): 0.0; S(10): 0.4; S(11): 1.4; S(15): 79.2; S(18): 19.0	0.019	0.4387		Medium	26.88	0.0389721				2
	Accession	Description	ΣCoverage	Σ# Proteins	Σ# Unique Peptides	Σ# Peptides	Σ# PSMs	Score A2	Coverage A2		# Peptides A2	# PSM A2	Score B2	Coverage B2	# Peptides B2	# PSM B2	# AAs	MW [kDa]	calc. pI
	AT5G07120.1	sorting nexin 2B	4.9	1	1	1	30	200.81	4.9		1	30					572	64.2422	5.56689
ITSSPKQEIGTGEATEQEEGKEQK	6	1	1	AT1G19870.1	T2(Phospho)	2684.23	T(2): 33.3; S(3): 33.3; S(4): 33.3; T(11): 0.0; T(15): 0.0	0	4.153e-13		High	87.17	4.65277e-08				2
	Accession	Description	ΣCoverage	Σ# Proteins	Σ# Unique Peptides	Σ# Peptides	Σ# PSMs	Score A2	Coverage A2		# Peptides A2	# PSM A2	Score B2	Coverage B2	# Peptides B2	# PSM B2	# AAs	MW [kDa]	calc. pI
	AT2G43160.4	ENTH/VHS family protein	8.2	2	3	3	20	480.368	4.33		2	19	23.58	3.87	1	1	646	69.4841	5.31299
SGSSNQSPNELAAEEK	5	2	1	AT1G28280.1	S7(Phospho)	1727.71	S(1): 0.0; S(3): 0.0; S(4): 0.1; S(7): 99.9	0	1.724e-05		High	62.32	8.499e-06				0
	Accession	Description	ΣCoverage	Σ# Proteins	Σ# Unique Peptides	Σ# Peptides	Σ# PSMs	Score A2	Coverage A2		# Peptides A2	# PSM A2	Score B2	Coverage B2	# Peptides B2	# PSM B2	# AAs	MW [kDa]	calc. pI
	AT4G28080.1	Tetratricopeptide repeat (TPR)-like superfamily protein	16.33	1	21	21	265	3847.18	16.33		21	201	1599.83	10.12	11	64	1819	198.992	6.16357
SAQMAEDSDTCLLNKSPTANDSNGSESVIGVK	5	1	1	AT4G28080.1	C11(Carbamidomethyl); T18(Phospho)	3405.49	S(1): 0.0; S(8): 0.0; T(10): 0.0; S(16): 50.0; T(18): 50.0; S(22): 0.1; S(25): 0.0; S(27): 0.0	0	1.149e-08		High	87.22	4.42881e-08				1
	Accession	Description	ΣCoverage	Σ# Proteins	Σ# Unique Peptides	Σ# Peptides	Σ# PSMs	Score A2	Coverage A2		# Peptides A2	# PSM A2	Score B2	Coverage B2	# Peptides B2	# PSM B2	# AAs	MW [kDa]	calc. pI
	AT4G38550.1	Arabidopsis phospholipase-like protein (PEARLI 4) family	33.66	1	12	12	205	1694.75	33.66		12	194	50.7157	8.33	2	11	612	69.6389	6.66846
MFVKSPLNK	5	1	1	AT4G28080.1	S5(Phospho)	1143.56	S(5): 100.0	0.008	0.1609		High	22.48	0.0836107				1
	Accession	Description	ΣCoverage	Σ# Proteins	Σ# Unique Peptides	Σ# Peptides	Σ# PSMs	Score A2	Coverage A2		# Peptides A2	# PSM A2	Score B2	Coverage B2	# Peptides B2	# PSM B2	# AAs	MW [kDa]	calc. pI
	AT1G21380.1	Target of Myb protein 1	20.75	1	6	6	87	1389.36	20.75		6	63	534.972	9.49	3	24	506	55.7565	5.0083
SVDHSLFSGGGRMSPR	5	1	1	AT2G41900.1	S14(Phospho)	1769.78	S(1): 0.0; S(5): 3.0; S(8): 3.0; S(14): 93.9	0.001	0.01601		High	26.93	0.0362955				1
	Accession	Description	ΣCoverage	Σ# Proteins	Σ# Unique Peptides	Σ# Peptides	Σ# PSMs	Score A2	Coverage A2		# Peptides A2	# PSM A2	Score B2	Coverage B2	# Peptides B2	# PSM B2	# AAs	MW [kDa]	calc. pI
	AT3G49800.1	BSD domain-containing protein	7.71	1	1	1	15	52.65	7.71		1	15					428	47.4823	4.53857
ISTPELPPPVFIKPESPEPVSTPK	5	1	1	AT4G05150.1	S16(Phospho)	2666.38	S(2): 0.0; T(3): 0.0; S(16): 99.5; S(21): 0.3; T(22): 0.1	0	0.0004437		High	25.76	0.027077				0
	Accession	Description	ΣCoverage	Σ# Proteins	Σ# Unique Peptides	Σ# Peptides	Σ# PSMs	Score A2	Coverage A2		# Peptides A2	# PSM A2	Score B2	Coverage B2	# Peptides B2	# PSM B2	# AAs	MW [kDa]	calc. pI
	AT5G40450.1	unknown protein; FUNCTIONS IN: molecular_function unknown; INVOLVED IN: biological_process unknown; LOCATED IN: chloroplast, plasma membrane; EXPRESSED IN: 24 plant structures; EXPRESSED DURING: 13 growth stages; Has 30201 Blast hits to 17322 proteins in 780 species: Archae - 12; Bacteria - 1396; Metazoa - 17338; Fungi - 3422; Plants - 5037; Viruses - 0; Other Eukaryotes - 2996 (source: NCBI BLin…	17.06	1	22	22	373	3886.29	17.06		22	279	1459.06	10.97	13	94	2889	322.814	4.29736
THLADVVPSSSPTTMEK	5	3	1	AT2G28290.2	S11(Phospho)	1879.84	T(1): 0.0; S(9): 0.6; S(10): 0.6; S(11): 98.7; T(13): 0.0; T(14): 0.0	0	1.934e-07		High	79.26	2.37747e-07				0
	Accession	Description	ΣCoverage	Σ# Proteins	Σ# Unique Peptides	Σ# Peptides	Σ# PSMs	Score A2	Coverage A2		# Peptides A2	# PSM A2	Score B2	Coverage B2	# Peptides B2	# PSM B2	# AAs	MW [kDa]	calc. pI
	AT4G38550.1	Arabidopsis phospholipase-like protein (PEARLI 4) family	33.66	1	12	12	205	1694.75	33.66		12	194	50.7157	8.33	2	11	612	69.6389	6.66846
KQFEQEDISLDSPIAASCGTGVTACILALGLYRLGK	5	2	1	AT1G16460.1	S12(Phospho); C18(Carbamidomethyl); C25(Carbamidomethyl)	3961.95	S(9): 16.7; S(12): 16.7; S(17): 16.7; T(20): 16.7; T(23): 16.7; Y(32): 16.7	0.022	0.4915		Medium	13.28	0.681346				2
	Accession	Description	ΣCoverage	Σ# Proteins	Σ# Unique Peptides	Σ# Peptides	Σ# PSMs	Score A2	Coverage A2		# Peptides A2	# PSM A2	Score B2	Coverage B2	# Peptides B2	# PSM B2	# AAs	MW [kDa]	calc. pI
	AT1G30470.3	SIT4 phosphatase-associated family protein	7.85	3	4	4	56	375.058	7.85		4	45	74.7943	2.75	2	11	764	84.229	4.48779
STPGSPAHPPGARSPPPSYLSNKR	4	1	1	AT4G38550.1	S14(Phospho)	2538.22	S(1): 0.0; T(2): 0.0; S(5): 0.0; S(14): 4.7; S(18): 0.3; Y(19): 1.2; S(21): 93.8	0	0.001877		Medium	22.22	0.139152				2
	Accession	Description	ΣCoverage	Σ# Proteins	Σ# Unique Peptides	Σ# Peptides	Σ# PSMs	Score A2	Coverage A2		# Peptides A2	# PSM A2	Score B2	Coverage B2	# Peptides B2	# PSM B2	# AAs	MW [kDa]	calc. pI
	AT4G28080.1	Tetratricopeptide repeat (TPR)-like superfamily protein	16.33	1	21	21	265	3847.18	16.33		21	201	1599.83	10.12	11	64	1819	198.992	6.16357
IPNGSSSSEGEISPRSPPVPSLFGK	4	1	1	AT3G45190.1	S16(Phospho)	2606.25	S(5): 0.0; S(6): 0.0; S(7): 0.0; S(8): 0.0; S(13): 0.6; S(16): 99.4; S(21): 0.0	0	7.429e-05		High	45.82	0.000591709				1
	Accession	Description	ΣCoverage	Σ# Proteins	Σ# Unique Peptides	Σ# Peptides	Σ# PSMs	Score A2	Coverage A2		# Peptides A2	# PSM A2	Score B2	Coverage B2	# Peptides B2	# PSM B2	# AAs	MW [kDa]	calc. pI
	AT2G20960.1	Arabidopsis phospholipase-like protein (PEARLI 4) family	29.41	1	13	13	163	1203.02	29.41		13	131	159.117	5.35	2	32	748	84.811	9.29053
IDKVSFDEESPPKLSPEAKPLTK	4	2	1	AT4G29440.2	S15(Phospho)	2635.32	S(5): 0.0; S(10): 0.2; S(15): 99.7; T(22): 0.0	0.001	0.009877		High	23.93	0.0716099				2
	Accession	Description	ΣCoverage	Σ# Proteins	Σ# Unique Peptides	Σ# Peptides	Σ# PSMs	Score A2	Coverage A2		# Peptides A2	# PSM A2	Score B2	Coverage B2	# Peptides B2	# PSM B2	# AAs	MW [kDa]	calc. pI
	AT2G41900.1	CCCH-type zinc finger protein with ARM repeat domain	15.64	3	6	6	26	371.37	15.64		6	25	30.21	2.65	1	1	716	77.9428	6.354
ELLSELKSEEGDGTPHSSASPFSR	4	1	1	AT5G41950.1	T14(Phospho)	2640.18	S(4): 0.0; S(8): 49.9; T(14): 49.9; S(17): 0.0; S(18): 0.0; S(20): 0.0; S(23): 0.0	0	0.002571		High	28.71	0.0347232				1
	Accession	Description	ΣCoverage	Σ# Proteins	Σ# Unique Peptides	Σ# Peptides	Σ# PSMs	Score A2	Coverage A2		# Peptides A2	# PSM A2	Score B2	Coverage B2	# Peptides B2	# PSM B2	# AAs	MW [kDa]	calc. pI
	AT1G75250.2	RAD-like 6	16.49	3	1	1	1	0	16.49		1	1					97	11.2417	9.30518
DHYDMYEPEANTMLQNSAPGSPFHPAGSRSPPPYR	4	1	1	AT4G38550.1	S30(Phospho)	3996.72	Y(3): 0.0; Y(6): 0.0; T(12): 0.0; S(17): 4.0; S(21): 71.4; S(28): 4.0; S(30): 16.5; Y(34): 4.0	0.001	0.01403		High	36.45	0.00591072				1
	Accession	Description	ΣCoverage	Σ# Proteins	Σ# Unique Peptides	Σ# Peptides	Σ# PSMs	Score A2	Coverage A2		# Peptides A2	# PSM A2	Score B2	Coverage B2	# Peptides B2	# PSM B2	# AAs	MW [kDa]	calc. pI
	AT4G38550.1	Arabidopsis phospholipase-like protein (PEARLI 4) family	33.66	1	12	12	205	1694.75	33.66		12	194	50.7157	8.33	2	11	612	69.6389	6.66846
TQQQASSPGEGLNSVAASFHVMSK	4	2	1	AT3G25690.3	S7(Phospho)	2541.15	T(1): 0.0; S(6): 1.5; S(7): 98.5; S(14): 0.0; S(18): 0.0; S(23): 0.0	0	0.0003783		High	50.37	0.00023142				0
	Accession	Description	ΣCoverage	Σ# Proteins	Σ# Unique Peptides	Σ# Peptides	Σ# PSMs	Score A2	Coverage A2		# Peptides A2	# PSM A2	Score B2	Coverage B2	# Peptides B2	# PSM B2	# AAs	MW [kDa]	calc. pI
	AT1G60200.1	splicing factor PWI domain-containing protein / RNA recognition motif (RRM)-containing protein	10.01	1	3	3	44	149.27	5.56		2	29	25.4	7.45	2	15	899	101.435	5.70654
HRRPSSDSMSSSPPGSPAR	4	2	1	AT5G21170.1	S5(Phospho); S12(Phospho); S16(Phospho)	2235.83	S(5): 87.9; S(6): 12.0; S(8): 0.1; S(10): 1.8; S(11): 12.1; S(12): 86.5; S(16): 99.6	0	0.0004314		High	36.97	0.00183832				1
	Accession	Description	ΣCoverage	Σ# Proteins	Σ# Unique Peptides	Σ# Peptides	Σ# PSMs	Score A2	Coverage A2		# Peptides A2	# PSM A2	Score B2	Coverage B2	# Peptides B2	# PSM B2	# AAs	MW [kDa]	calc. pI
	AT4G11740.1	Ubiquitin-like superfamily protein	21.81	1	10	10	160	1162.48	21.81		10	116	318.746	8.16	5	44	564	62.3117	4.66553
IQEDITPSKR	4	1	1	AT1G47220.1	T6(Phospho)	1266.6	T(6): 100.0; S(8): 0.0	0.008	0.1478		Medium	26.05	0.033274				1
	Accession	Description	ΣCoverage	Σ# Proteins	Σ# Unique Peptides	Σ# Peptides	Σ# PSMs	Score A2	Coverage A2		# Peptides A2	# PSM A2	Score B2	Coverage B2	# Peptides B2	# PSM B2	# AAs	MW [kDa]	calc. pI
	AT1G76890.2	Duplicated homeodomain-like superfamily protein	6.96	1	2	2	11	30.12	6.96		2	11					575	65.7966	6.78564
KESGSTDGDSPTEKDAGDSNSGLSPKPK	4	1	1	AT4G28080.1	S24(Phospho)	2871.25	S(3): 0.0; S(5): 0.0; T(6): 0.0; S(10): 0.0; T(12): 0.0; S(19): 0.0; S(21): 0.0; S(24): 100.0	0	5.455e-05		High	36.19	0.00652785				2
	Accession	Description	ΣCoverage	Σ# Proteins	Σ# Unique Peptides	Σ# Peptides	Σ# PSMs	Score A2	Coverage A2		# Peptides A2	# PSM A2	Score B2	Coverage B2	# Peptides B2	# PSM B2	# AAs	MW [kDa]	calc. pI
	AT2G41900.1	CCCH-type zinc finger protein with ARM repeat domain	15.64	3	6	6	26	371.37	15.64		6	25	30.21	2.65	1	1	716	77.9428	6.354
FSGSPVSTGTPKNVDSHR	4	1	1	AT2G26570.1	S4(Phospho); T10(Phospho)	2032.85	S(2): 4.1; S(4): 94.7; S(7): 1.9; T(8): 4.2; T(10): 94.1; S(16): 1.0	0	0.002817		High	16.55	0.326431				1
	Accession	Description	ΣCoverage	Σ# Proteins	Σ# Unique Peptides	Σ# Peptides	Σ# PSMs	Score A2	Coverage A2		# Peptides A2	# PSM A2	Score B2	Coverage B2	# Peptides B2	# PSM B2	# AAs	MW [kDa]	calc. pI
	AT5G38000.1	Zinc-binding dehydrogenase family protein	11.05	1	1	1	1	0	11.05		1	1					353	38.5307	8.26514
TSFSVPSPK	3	1	1	AT1G42550.1	S7(Phospho)	1029.47	T(1): 0.0; S(2): 0.0; S(4): 0.0; S(7): 100.0	0.016	0.3636		Medium	14.65	0.329057				0
	Accession	Description	ΣCoverage	Σ# Proteins	Σ# Unique Peptides	Σ# Peptides	Σ# PSMs	Score A2	Coverage A2		# Peptides A2	# PSM A2	Score B2	Coverage B2	# Peptides B2	# PSM B2	# AAs	MW [kDa]	calc. pI
	AT1G27100.1	Actin cross-linking protein	2.5	1	1	1	3	19.63	2.5		1	3					519	57.649	8.49951
LKQTPEEEQQLVIK	3	1	1	AT3G56860.3	T4(Phospho)	1762.9	T(4): 100.0	0	3.9e-05		High	59.08	1.69943e-05				1
	Accession	Description	ΣCoverage	Σ# Proteins	Σ# Unique Peptides	Σ# Peptides	Σ# PSMs	Score A2	Coverage A2		# Peptides A2	# PSM A2	Score B2	Coverage B2	# Peptides B2	# PSM B2	# AAs	MW [kDa]	calc. pI
	AT1G80840.1	WRKY DNA-binding protein 40	4.64	1	1	1	3	18.55	4.64		1	3					302	33.6749	8.36768
TVDGETENLPNGDSSPK	3	1	1	AT4G28080.1	S15(Phospho)	1839.76	T(1): 0.0; T(6): 0.0; S(14): 8.7; S(15): 91.3	0	2.128e-07		High	54.61	4.70478e-05				0
	Accession	Description	ΣCoverage	Σ# Proteins	Σ# Unique Peptides	Σ# Peptides	Σ# PSMs	Score A2	Coverage A2		# Peptides A2	# PSM A2	Score B2	Coverage B2	# Peptides B2	# PSM B2	# AAs	MW [kDa]	calc. pI
	AT5G11710.1	ENTH/VHS family protein	3.57	1	1	1	6	32.81	3.57		1	6					560	60.5974	5.09717
KFSPIVWDRDDHER	3	1	1	AT1G67580.1	S3(Phospho)	1879.85	S(3): 100.0	0	0.0004675		High	25.39	0.0596925				2
	Accession	Description	ΣCoverage	Σ# Proteins	Σ# Unique Peptides	Σ# Peptides	Σ# PSMs	Score A2	Coverage A2		# Peptides A2	# PSM A2	Score B2	Coverage B2	# Peptides B2	# PSM B2	# AAs	MW [kDa]	calc. pI
	AT5G03040.1	IQ-domain 2	14.97	1	4	4	16	76.21	14.1		3	14	24.39	5.21	1	2	461	50.432	10.6382
DGDASPSPIASPKPIPQLSLLANSVVSR	3	1	1	AT5G23390.1	S7(Phospho); S11(Phospho)	2976.45	S(5): 84.7; S(7): 97.0; S(11): 18.3; S(19): 0.0; S(24): 0.0; S(27): 0.0	0.006	0.107		High	14.85	0.690689				0
	Accession	Description	ΣCoverage	Σ# Proteins	Σ# Unique Peptides	Σ# Peptides	Σ# PSMs	Score A2	Coverage A2		# Peptides A2	# PSM A2	Score B2	Coverage B2	# Peptides B2	# PSM B2	# AAs	MW [kDa]	calc. pI
	AT4G33630.1	Protein of unknown function (DUF3506)	5.56	1	2	2	2	0	3.51		1	1	0	2.05	1	1	684	76.4879	5.31299
TAVYGGRSPDHREK	3	1	1	AT2G20960.1	S8(Phospho)	1652.75	T(1): 0.0; Y(4): 13.0; S(8): 87.0	0.005	0.1032		High	19.46	0.201001				2
	Accession	Description	ΣCoverage	Σ# Proteins	Σ# Unique Peptides	Σ# Peptides	Σ# PSMs	Score A2	Coverage A2		# Peptides A2	# PSM A2	Score B2	Coverage B2	# Peptides B2	# PSM B2	# AAs	MW [kDa]	calc. pI
	AT4G05150.1	Octicosapeptide/Phox/Bem1p family protein	23.27	1	6	6	61	351.247	23.27		6	42	155.496	11.53	4	19	477	53.0289	6.81494
RPTSSPLSAESPR	3	1	1	AT1G27100.1	S5(Phospho)	1464.68	T(3): 1.7; S(4): 1.7; S(5): 94.7; S(8): 1.7; S(11): 0.3	0.026	0.5572		Medium	19.63	0.17314				0
	Accession	Description	ΣCoverage	Σ# Proteins	Σ# Unique Peptides	Σ# Peptides	Σ# PSMs	Score A2	Coverage A2		# Peptides A2	# PSM A2	Score B2	Coverage B2	# Peptides B2	# PSM B2	# AAs	MW [kDa]	calc. pI
	AT4G12770.2	Chaperone DnaJ-domain superfamily protein	6.75	2	2	3	29	125.46	6.75		3	23	0	2.36	1	6	889	98.0997	6.771
SNITERDQISPPKK	3	1	1	AT1G80840.1	S10(Phospho)	1692.83	S(1): 0.0; T(4): 0.0; S(10): 100.0	0.002	0.02882		High	18.55	0.241572				2
	Accession	Description	ΣCoverage	Σ# Proteins	Σ# Unique Peptides	Σ# Peptides	Σ# PSMs	Score A2	Coverage A2		# Peptides A2	# PSM A2	Score B2	Coverage B2	# Peptides B2	# PSM B2	# AAs	MW [kDa]	calc. pI
	AT2G46170.2	Reticulon family protein	12.83	2	1	1	2	25.7	12.83		1	2					187	20.8189	6.7124
LKPQSPLGGTTQENEGFTDK	3	1	1	AT5G03040.1	S5(Phospho)	2227.02	S(5): 100.0; T(10): 0.0; T(11): 0.0; T(18): 0.0	0	0.0004226		High	31.37	0.0165587				0
	Accession	Description	ΣCoverage	Σ# Proteins	Σ# Unique Peptides	Σ# Peptides	Σ# PSMs	Score A2	Coverage A2		# Peptides A2	# PSM A2	Score B2	Coverage B2	# Peptides B2	# PSM B2	# AAs	MW [kDa]	calc. pI
	AT4G12780.2	Chaperone DnaJ-domain superfamily protein	4.47	2	1	2	24	182.082	4.47		2	24					894	98.9252	7.06396
KNYSPPSIDAVGPIPTK	3	2	1	AT1G34220.2	S4(Phospho)	1863.92	Y(3): 49.9; S(4): 49.9; S(7): 0.1; T(16): 0.0	0	0.003825		High	46.26	0.000376181				1
	Accession	Description	ΣCoverage	Σ# Proteins	Σ# Unique Peptides	Σ# Peptides	Σ# PSMs	Score A2	Coverage A2		# Peptides A2	# PSM A2	Score B2	Coverage B2	# Peptides B2	# PSM B2	# AAs	MW [kDa]	calc. pI
	AT2G20960.1	Arabidopsis phospholipase-like protein (PEARLI 4) family	29.41	1	13	13	163	1203.02	29.41		13	131	159.117	5.35	2	32	748	84.811	9.29053
FSYNSYPDSTDSSPR	3	1	1	AT5G64430.1	S13(Phospho)	1802.68	S(2): 0.0; Y(3): 0.0; S(5): 0.0; Y(6): 0.0; S(9): 0.0; T(10): 0.2; S(12): 11.2; S(13): 88.6	0	9.967e-05		High	59.81	1.02383e-05				0
	Accession	Description	ΣCoverage	Σ# Proteins	Σ# Unique Peptides	Σ# Peptides	Σ# PSMs	Score A2	Coverage A2		# Peptides A2	# PSM A2	Score B2	Coverage B2	# Peptides B2	# PSM B2	# AAs	MW [kDa]	calc. pI
	AT4G11740.1	Ubiquitin-like superfamily protein	21.81	1	10	10	160	1162.48	21.81		10	116	318.746	8.16	5	44	564	62.3117	4.66553
TETLDQFSPELSHPK	3	1	1	AT5G52310.1	S8(Phospho)	1808.8	T(1): 0.0; T(3): 0.0; S(8): 100.0; S(12): 0.0	0	0.0004815		High	31.27	0.0146677				0
	Accession	Description	ΣCoverage	Σ# Proteins	Σ# Unique Peptides	Σ# Peptides	Σ# PSMs	Score A2	Coverage A2		# Peptides A2	# PSM A2	Score B2	Coverage B2	# Peptides B2	# PSM B2	# AAs	MW [kDa]	calc. pI
	AT1G34220.2	Regulator of Vps4 activity in the MVB pathway protein	32.31	2	9	9	40	352.572	32.31		9	37	34.49	9.69	3	3	619	68.9168	5.32568
LAAPSSPFDDDSDDVDEQPLVR	3	1	1	AT4G11740.1	S6(Phospho)	2468.05	S(5): 50.0; S(6): 50.0; S(12): 0.0	0	4.084e-08		High	74.85	7.46337e-07				0
	Accession	Description	ΣCoverage	Σ# Proteins	Σ# Unique Peptides	Σ# Peptides	Σ# PSMs	Score A2	Coverage A2		# Peptides A2	# PSM A2	Score B2	Coverage B2	# Peptides B2	# PSM B2	# AAs	MW [kDa]	calc. pI
	AT4G28080.1	Tetratricopeptide repeat (TPR)-like superfamily protein	16.33	1	21	21	265	3847.18	16.33		21	201	1599.83	10.12	11	64	1819	198.992	6.16357
EAPVNDDDEMDIDDVIPAPQSPLSMFNAAR	3	1	1	AT4G11740.1	S21(Phospho)	3352.44	S(21): 82.3; S(24): 17.7	0.001	0.006887		High	21.49	0.156817				0
	Accession	Description	ΣCoverage	Σ# Proteins	Σ# Unique Peptides	Σ# Peptides	Σ# PSMs	Score A2	Coverage A2		# Peptides A2	# PSM A2	Score B2	Coverage B2	# Peptides B2	# PSM B2	# AAs	MW [kDa]	calc. pI
	AT1G34220.2	Regulator of Vps4 activity in the MVB pathway protein	32.31	2	9	9	40	352.572	32.31		9	37	34.49	9.69	3	3	619	68.9168	5.32568
DLSMNKFDWDHPLHLQPMSPTTVK	3	1	1	AT3G29360.1	S19(Phospho)	2917.34	S(3): 0.0; S(19): 95.4; T(21): 3.8; T(22): 0.8	0.001	0.01578		High	20.93	0.186875				1
	Accession	Description	ΣCoverage	Σ# Proteins	Σ# Unique Peptides	Σ# Peptides	Σ# PSMs	Score A2	Coverage A2		# Peptides A2	# PSM A2	Score B2	Coverage B2	# Peptides B2	# PSM B2	# AAs	MW [kDa]	calc. pI
	AT2G21385.2	unknown protein; FUNCTIONS IN: molecular_function unknown; INVOLVED IN: biological_process unknown; LOCATED IN: chloroplast; EXPRESSED IN: 22 plant structures; EXPRESSED DURING: 13 growth stages; Has 49 Blast hits to 49 proteins in 20 species: Archae - 0; Bacteria - 0; Metazoa - 0; Fungi - 0; Plants - 44; Viruses - 0; Other Eukaryotes - 5 (source: NCBI BLink).	9.13	4	1	1	1	20.03	9.13		1	1					252	28.6832	5.40186
DLSPPSTADAVNVTATDVPVVPSSSAPGVVRR	3	1	1	AT5G03040.1	S3(Phospho)	3241.61	S(3): 55.7; S(6): 19.2; T(7): 19.2; T(14): 2.8; T(16): 2.8; S(23): 0.0; S(24): 0.0; S(25): 0.0	0.024	0.5282		Medium	16.33	0.327097				1
	Accession	Description	ΣCoverage	Σ# Proteins	Σ# Unique Peptides	Σ# Peptides	Σ# PSMs	Score A2	Coverage A2		# Peptides A2	# PSM A2	Score B2	Coverage B2	# Peptides B2	# PSM B2	# AAs	MW [kDa]	calc. pI
	AT3G25690.3	Hydroxyproline-rich glycoprotein family protein	2.78	2	1	1	4	70.07	2.78		1	4					863	95.1577	8.57275
TTSRPISPR	2	1	1	AT4G15545.1	S3(Phospho)	1094.53	T(1): 0.0; T(2): 0.0; S(3): 0.1; S(7): 99.8	0.02	0.4627		Medium	21.42	0.0894173				0
	Accession	Description	ΣCoverage	Σ# Proteins	Σ# Unique Peptides	Σ# Peptides	Σ# PSMs	Score A2	Coverage A2		# Peptides A2	# PSM A2	Score B2	Coverage B2	# Peptides B2	# PSM B2	# AAs	MW [kDa]	calc. pI
	AT1G04880.1	HMG (high mobility group) box protein with ARID/BRIGHT DNA-binding domain	7.14	1	1	1	1	0	7.14		1	1					448	49.9732	5.59229
VGVGAESPAAATDCSK	2	2	1	AT3G54760.2	S7(Phospho); C14(Carbamidomethyl)	1599.67	S(7): 100.0; T(12): 0.0; S(15): 0.0	0	2.931e-05		High	58.85	1.73321e-05				0
	Accession	Description	ΣCoverage	Σ# Proteins	Σ# Unique Peptides	Σ# Peptides	Σ# PSMs	Score A2	Coverage A2		# Peptides A2	# PSM A2	Score B2	Coverage B2	# Peptides B2	# PSM B2	# AAs	MW [kDa]	calc. pI
	AT2G20960.1	Arabidopsis phospholipase-like protein (PEARLI 4) family	29.41	1	13	13	163	1203.02	29.41		13	131	159.117	5.35	2	32	748	84.811	9.29053
TPGVPGDETTEKLPDESGVEPTENSPK	2	3	1	AT1G30470.3	S25(Phospho)	2890.29	T(1): 0.0; T(9): 0.0; T(10): 0.0; S(17): 0.0; T(22): 0.6; S(25): 99.4	0	0.000616		High	33.76	0.0113807				1
	Accession	Description	ΣCoverage	Σ# Proteins	Σ# Unique Peptides	Σ# Peptides	Σ# PSMs	Score A2	Coverage A2		# Peptides A2	# PSM A2	Score B2	Coverage B2	# Peptides B2	# PSM B2	# AAs	MW [kDa]	calc. pI
	AT5G47430.2	DWNN domain, a CCHC-type zinc finger	3.49	3	2	2	3	88.07	3.49		2	3					831	92.1522	8.57275
ILSGQAAIGSETVQTSPIENDHK	2	1	1	AT1G60200.1	S16(Phospho)	2475.17	S(3): 0.0; S(10): 0.0; T(12): 0.1; T(15): 0.5; S(16): 99.4	0	0.0009491		High	32.27	0.0142302				0
	Accession	Description	ΣCoverage	Σ# Proteins	Σ# Unique Peptides	Σ# Peptides	Σ# PSMs	Score A2	Coverage A2		# Peptides A2	# PSM A2	Score B2	Coverage B2	# Peptides B2	# PSM B2	# AAs	MW [kDa]	calc. pI
	AT2G20950.1	Arabidopsis phospholipase-like protein (PEARLI 4) family	8.65	4	3	3	19	55.35	8.65		3	17	29.91	2.31	1	2	520	59.5333	7.73779
IHHHDSSSSSESEYEKPDSPSAVK	2	2	1	AT2G46170.2	S19(Phospho)	2720.14	S(6): 0.0; S(7): 0.0; S(8): 0.0; S(9): 0.0; S(10): 0.0; S(12): 0.0; Y(14): 0.8; S(19): 95.7; S(21): 3.6	0	0.0005441		High	23.28	0.106901				0
	Accession	Description	ΣCoverage	Σ# Proteins	Σ# Unique Peptides	Σ# Peptides	Σ# PSMs	Score A2	Coverage A2		# Peptides A2	# PSM A2	Score B2	Coverage B2	# Peptides B2	# PSM B2	# AAs	MW [kDa]	calc. pI
	AT1G42550.1	plastid movement impaired1	6.29	1	4	4	23	125.186	6.29		4	20	44.015	1.07	1	3	843	93.8163	5.31299
SHLRPPGNISGSQSPPVESPGSYHSK	2	2	1	AT4G12780.2	S25(Phospho)	2782.3	S(1): 0.0; S(10): 6.1; S(12): 6.1; S(14): 83.1; S(19): 1.8; S(22): 0.6; Y(23): 0.6; S(25): 1.8	0	0.001491		High	25.43	0.0766168				0
	Accession	Description	ΣCoverage	Σ# Proteins	Σ# Unique Peptides	Σ# Peptides	Σ# PSMs	Score A2	Coverage A2		# Peptides A2	# PSM A2	Score B2	Coverage B2	# Peptides B2	# PSM B2	# AAs	MW [kDa]	calc. pI
	AT1G07110.1	fructose-2,6-bisphosphatase	14.78	1	8	8	92	1545.78	14.25		7	66	601.209	11.16	5	26	744	82.507	6.29053
ADQRGDEDDDVSPRPFGTQPKTPEHPLR	2	1	1	AT2G20960.1	S12(Phospho); T18(Phospho)	3320.44	S(12): 95.0; T(18): 52.5; T(22): 52.5	0.008	0.1506		High	14.32	0.92642				2
	Accession	Description	ΣCoverage	Σ# Proteins	Σ# Unique Peptides	Σ# Peptides	Σ# PSMs	Score A2	Coverage A2		# Peptides A2	# PSM A2	Score B2	Coverage B2	# Peptides B2	# PSM B2	# AAs	MW [kDa]	calc. pI
	AT5G64430.1	Octicosapeptide/Phox/Bem1p family protein	6.43	1	2	2	15	495.868	6.43		2	12	131.164	3.51	1	3	513	56.4058	5.93506
VVVGGSELTSSPK	2	1	1	AT4G28080.1	S11(Phospho)	1339.65	S(6): 0.0; T(9): 0.7; S(10): 49.6; S(11): 49.6	0	0.0003872		High	48.63	0.000205632				0
	Accession	Description	ΣCoverage	Σ# Proteins	Σ# Unique Peptides	Σ# Peptides	Σ# PSMs	Score A2	Coverage A2		# Peptides A2	# PSM A2	Score B2	Coverage B2	# Peptides B2	# PSM B2	# AAs	MW [kDa]	calc. pI
	AT3G15220.1	Protein kinase superfamily protein	2.17	1	1	1	1	17.95	2.17		1	1					690	76.2714	6.40479
GRSPEFMER	2	1	1	AT2G20960.1	S3(Phospho)	1188.48	S(3): 100.0	0.027	0.56		Medium	18.81	0.103903				1
	Accession	Description	ΣCoverage	Σ# Proteins	Σ# Unique Peptides	Σ# Peptides	Σ# PSMs	Score A2	Coverage A2		# Peptides A2	# PSM A2	Score B2	Coverage B2	# Peptides B2	# PSM B2	# AAs	MW [kDa]	calc. pI
	AT4G11740.1	Ubiquitin-like superfamily protein	21.81	1	10	10	160	1162.48	21.81		10	116	318.746	8.16	5	44	564	62.3117	4.66553
SRSGSPEEEHASINPAER	2	1	1	AT4G11740.1	S3(Phospho); S5(Phospho)	2112.83	S(1): 29.1; S(3): 85.4; S(5): 85.4; S(12): 0.0	0.005	0.09941		Medium	15.27	0.365515				1
	Accession	Description	ΣCoverage	Σ# Proteins	Σ# Unique Peptides	Σ# Peptides	Σ# PSMs	Score A2	Coverage A2		# Peptides A2	# PSM A2	Score B2	Coverage B2	# Peptides B2	# PSM B2	# AAs	MW [kDa]	calc. pI
	AT3G05900.1	neurofilament protein-related	2.82	1	1	1	1	0	2.82		1	1					673	73.4104	4.34814
RSKPIEEEETGSGSQSGGESPEAK	2	1	1	AT1G43690.1	S16(Phospho); S20(Phospho)	2636.07	S(2): 0.0; T(10): 0.0; S(12): 0.0; S(14): 1.1; S(16): 99.0; S(20): 99.9	0	0.001335		High	25.97	0.0465391				1
	Accession	Description	ΣCoverage	Σ# Proteins	Σ# Unique Peptides	Σ# Peptides	Σ# PSMs	Score A2	Coverage A2		# Peptides A2	# PSM A2	Score B2	Coverage B2	# Peptides B2	# PSM B2	# AAs	MW [kDa]	calc. pI
	AT5G21170.1	5'-AMP-activated protein kinase beta-2 subunit protein	6.71	2	1	1	4	38.3867	6.71		1	4					283	30.7054	6.1001
NVVEPISPMSAR	2	1	1	AT2G41900.1	S7(Phospho)	1379.64	S(7): 90.3; S(10): 9.7	0.002	0.03499		High	32.36	0.00964069				0
	Accession	Description	ΣCoverage	Σ# Proteins	Σ# Unique Peptides	Σ# Peptides	Σ# PSMs	Score A2	Coverage A2		# Peptides A2	# PSM A2	Score B2	Coverage B2	# Peptides B2	# PSM B2	# AAs	MW [kDa]	calc. pI
	AT2G20950.1	Arabidopsis phospholipase-like protein (PEARLI 4) family	8.65	4	3	3	19	55.35	8.65		3	17	29.91	2.31	1	2	520	59.5333	7.73779
YSLDNNPSSVLSPR	2	1	1	AT4G00752.1	S12(Phospho)	1628.73	Y(1): 0.0; S(2): 0.0; S(8): 0.0; S(9): 0.0; S(12): 100.0	0	0.0003073		High	36.73	0.00324856				0
	Accession	Description	ΣCoverage	Σ# Proteins	Σ# Unique Peptides	Σ# Peptides	Σ# PSMs	Score A2	Coverage A2		# Peptides A2	# PSM A2	Score B2	Coverage B2	# Peptides B2	# PSM B2	# AAs	MW [kDa]	calc. pI
	AT2G20960.1	Arabidopsis phospholipase-like protein (PEARLI 4) family	29.41	1	13	13	163	1203.02	29.41		13	131	159.117	5.35	2	32	748	84.811	9.29053
TSDQRSNHGKEQIEDFYEQDDDVTPR	2	1	1	AT4G38550.1	S2(Phospho); T24(Phospho)	3269.3	T(1): 41.9; S(2): 41.9; S(6): 14.8; Y(17): 2.6; T(24): 98.9	0.001	0.01585		High	18.84	0.25405				2
	Accession	Description	ΣCoverage	Σ# Proteins	Σ# Unique Peptides	Σ# Peptides	Σ# PSMs	Score A2	Coverage A2		# Peptides A2	# PSM A2	Score B2	Coverage B2	# Peptides B2	# PSM B2	# AAs	MW [kDa]	calc. pI
	AT1G43690.1	ubiquitin interaction motif-containing protein	12.02	1	3	3	25	421.313	12.02		3	16	305.56	8.01	2	9	599	65.4219	5.17334
GKPGQSPGPVSEENQKDDEILSPAHLTGESSSDKENK	2	1	1	AT4G28080.1	T27(Phospho)	3971.81	S(6): 19.5; S(11): 8.8; S(22): 45.5; T(27): 8.8; S(30): 4.2; S(31): 8.8; S(32): 4.2	0.001	0.01512		High	32.01	0.0120865				2
	Accession	Description	ΣCoverage	Σ# Proteins	Σ# Unique Peptides	Σ# Peptides	Σ# PSMs	Score A2	Coverage A2		# Peptides A2	# PSM A2	Score B2	Coverage B2	# Peptides B2	# PSM B2	# AAs	MW [kDa]	calc. pI
	AT1G19870.1	IQ-domain 32	4.66	1	2	2	9	214.39	4.66		2	9					794	86.8295	5.30029
SSPGGRSPGFETGSR	2	1	1	AT4G13350.1	S1(Phospho)	1558.66	S(1): 0.4; S(2): 0.4; S(7): 99.3; T(12): 0.0; S(14): 0.0	0	0.004393		High	40.88	0.00102481				1
	Accession	Description	ΣCoverage	Σ# Proteins	Σ# Unique Peptides	Σ# Peptides	Σ# PSMs	Score A2	Coverage A2		# Peptides A2	# PSM A2	Score B2	Coverage B2	# Peptides B2	# PSM B2	# AAs	MW [kDa]	calc. pI
	AT5G46040.1	Major facilitator superfamily protein	6.14	1	1	1	1	0	6.14		1	1					586	66.1583	9.43701
NPDGVQRDEDPVTTTPKGK	2	3	1	AT5G47690.1	T15(Phospho)	2133.98	T(13): 10.3; T(14): 10.3; T(15): 79.4	0.002	0.03362		High	17.68	0.347188				2
	Accession	Description	ΣCoverage	Σ# Proteins	Σ# Unique Peptides	Σ# Peptides	Σ# PSMs	Score A2	Coverage A2		# Peptides A2	# PSM A2	Score B2	Coverage B2	# Peptides B2	# PSM B2	# AAs	MW [kDa]	calc. pI
	AT2G41900.1	CCCH-type zinc finger protein with ARM repeat domain	15.64	3	6	6	26	371.37	15.64		6	25	30.21	2.65	1	1	716	77.9428	6.354
VHQVAFSPHTDAK	2	1	1	AT2G01730.1	S7(Phospho)	1516.69	S(7): 50.0; T(10): 50.0	0.007	0.1321		High	13.52	0.689178				0
	Accession	Description	ΣCoverage	Σ# Proteins	Σ# Unique Peptides	Σ# Peptides	Σ# PSMs	Score A2	Coverage A2		# Peptides A2	# PSM A2	Score B2	Coverage B2	# Peptides B2	# PSM B2	# AAs	MW [kDa]	calc. pI
	AT4G00752.1	UBX domain-containing protein	2.99	1	1	1	2	54.33	2.99		1	2					469	52.1046	5.47803
GVPVVIWGSSRLSSMSKAEETTPVPLSDYR	2	1	1	AT1G75100.1	T22(Phospho); S27(Phospho)	3408.59	S(9): 16.6; S(10): 16.6; S(13): 16.6; S(14): 16.6; S(16): 16.6; T(21): 21.0; T(22): 32.9; S(27): 31.6; Y(29): 31.6	0.012	0.2597		Medium	13.85	1.07145				2
	Accession	Description	ΣCoverage	Σ# Proteins	Σ# Unique Peptides	Σ# Peptides	Σ# PSMs	Score A2	Coverage A2		# Peptides A2	# PSM A2	Score B2	Coverage B2	# Peptides B2	# PSM B2	# AAs	MW [kDa]	calc. pI
	AT3G49590.2	Autophagy-related protein 13	2.49	2	1	1	1	50.9	2.49		1	1					603	66.5232	9.05615
LKPGHYWYDKVAGYWGKIGEKPSQIISPNNSIGGYISEK	2	1	1	AT4G34390.1	Y14(Phospho); S27(Phospho); S31(Phospho); Y35(Phospho)	4700.11	Y(6): 0.4; Y(8): 0.9; Y(14): 14.5; S(23): 87.4; S(27): 97.3; S(31): 95.4; Y(35): 29.7; S(37): 74.4	0.015	0.3501		Medium	14.2	0.792695				2
	Accession	Description	ΣCoverage	Σ# Proteins	Σ# Unique Peptides	Σ# Peptides	Σ# PSMs	Score A2	Coverage A2		# Peptides A2	# PSM A2	Score B2	Coverage B2	# Peptides B2	# PSM B2	# AAs	MW [kDa]	calc. pI
	AT5G52310.1	low-temperature-responsive protein 78 (LTI78) / desiccation-responsive protein 29A (RD29A)	47.32	1	21	21	400	4362.15	47.32		21	299	1857.07	27.18	12	101	710	77.8088	4.53857
WVEVSSPEEISQAINIPSPVGTALCMAASIR	2	2	1	AT5G13530.2	S6(Phospho); C25(Carbamidomethyl)	3392.64	S(5): 20.8; S(6): 72.1; S(11): 6.3; S(18): 0.1; T(22): 0.7; S(29): 0.0	0.014	0.3166		Medium	19.54	0.229017				0
	Accession	Description	ΣCoverage	Σ# Proteins	Σ# Unique Peptides	Σ# Peptides	Σ# PSMs	Score A2	Coverage A2		# Peptides A2	# PSM A2	Score B2	Coverage B2	# Peptides B2	# PSM B2	# AAs	MW [kDa]	calc. pI
	AT1G08680.3	ARF GAP-like zinc finger-containing protein ZIGA4	2.47	4	1	1	1	23.73	2.47		1	1					607	66.7352	5.73193
VPWTVTPDMDLLAAQTIMNKHELSHVAVVSGSIDAPR	2	2	1	AT4G35440.1	T6(Phospho); T16(Phospho)	4158.98	T(4): 50.6; T(6): 50.6; T(16): 98.6; S(24): 0.2; S(30): 0.0; S(32): 0.0	0.004	0.06357		High	13.15	0.95382				1
	Accession	Description	ΣCoverage	Σ# Proteins	Σ# Unique Peptides	Σ# Peptides	Σ# PSMs	Score A2	Coverage A2		# Peptides A2	# PSM A2	Score B2	Coverage B2	# Peptides B2	# PSM B2	# AAs	MW [kDa]	calc. pI
	AT2G28290.2	P-loop containing nucleoside triphosphate hydrolases superfamily protein	2.41	3	4	4	9	191.78	1.56		3	7	60.92	1.64	2	2	3529	384.563	4.88135
SASDLLRLIPSLQVVEGVASPNK	2	1	1	AT3G04740.1	S3(Phospho); S20(Phospho)	2553.27	S(1): 48.6; S(3): 48.6; S(11): 2.8; S(20): 100.0	0.026	0.5477		Medium	12.1	1.26094				1
	Accession	Description	ΣCoverage	Σ# Proteins	Σ# Unique Peptides	Σ# Peptides	Σ# PSMs	Score A2	Coverage A2		# Peptides A2	# PSM A2	Score B2	Coverage B2	# Peptides B2	# PSM B2	# AAs	MW [kDa]	calc. pI
	AT4G11740.1	Ubiquitin-like superfamily protein	21.81	1	10	10	160	1162.48	21.81		10	116	318.746	8.16	5	44	564	62.3117	4.66553
MSDSTNSVSPSSDYASISSGDQSLQR	2	2	1	AT1G25500.1	S2(Phospho); S4(Phospho); T5(Phospho); S7(Phospho); S9(Phospho); S11(Phospho); S12(Phospho); S16(Phospho); S18(Phospho); S19(Phospho)	3505.83	S(2): 84.1; S(4): 84.1; T(5): 84.1; S(7): 84.1; S(9): 84.1; S(11): 84.1; S(12): 85.9; Y(14): 85.9; S(16): 85.9; S(18): 85.9; S(19): 85.9; S(23): 65.8	0.013	0.2863		Medium	33.02	0.00441513				0
	Accession	Description	ΣCoverage	Σ# Proteins	Σ# Unique Peptides	Σ# Peptides	Σ# PSMs	Score A2	Coverage A2		# Peptides A2	# PSM A2	Score B2	Coverage B2	# Peptides B2	# PSM B2	# AAs	MW [kDa]	calc. pI
	AT4G38550.1	Arabidopsis phospholipase-like protein (PEARLI 4) family	33.66	1	12	12	205	1694.75	33.66		12	194	50.7157	8.33	2	11	612	69.6389	6.66846
MGISPDVITFSALIDVYGK	1	1	1	AT1G06580.1	S4(Phospho); S11(Phospho)	2185.98	S(4): 100.0; T(9): 3.4; S(11): 96.6; Y(17): 0.0	0.004	0.08153		High	14.26	0.76682				0
	Accession	Description	ΣCoverage	Σ# Proteins	Σ# Unique Peptides	Σ# Peptides	Σ# PSMs	Score A2	Coverage A2		# Peptides A2	# PSM A2	Score B2	Coverage B2	# Peptides B2	# PSM B2	# AAs	MW [kDa]	calc. pI
	AT4G11740.1	Ubiquitin-like superfamily protein	21.81	1	10	10	160	1162.48	21.81		10	116	318.746	8.16	5	44	564	62.3117	4.66553
MFERALAVYDKDTPDR	1	3	1	AT1G75250.2	T13(Phospho)	2006.9	Y(9): 53.8; T(13): 46.2	0.008	0.177		High	15.69	0.60834				2
	Accession	Description	ΣCoverage	Σ# Proteins	Σ# Unique Peptides	Σ# Peptides	Σ# PSMs	Score A2	Coverage A2		# Peptides A2	# PSM A2	Score B2	Coverage B2	# Peptides B2	# PSM B2	# AAs	MW [kDa]	calc. pI
	AT5G62050.1	homolog of yeast oxidase assembly 1 (OXA1)	7.23	1	1	1	1	30.43	7.23		1	1					429	47.8286	9.51025
SLSSRELRTNSSPIVGSPVNNNTWSSK	1	1	1	AT2G41900.1	S12(Phospho)	2997.44	S(1): 0.0; S(3): 0.0; S(4): 0.0; T(9): 0.0; S(11): 0.7; S(12): 2.9; S(17): 12.6; T(23): 58.4; S(25): 12.6; S(26): 12.6	0.008	0.1761		High	11.48	1.58245				2
	Accession	Description	ΣCoverage	Σ# Proteins	Σ# Unique Peptides	Σ# Peptides	Σ# PSMs	Score A2	Coverage A2		# Peptides A2	# PSM A2	Score B2	Coverage B2	# Peptides B2	# PSM B2	# AAs	MW [kDa]	calc. pI
	AT2G20960.1	Arabidopsis phospholipase-like protein (PEARLI 4) family	29.41	1	13	13	163	1203.02	29.41		13	131	159.117	5.35	2	32	748	84.811	9.29053
MGKPDPSSPASMAHAFTIGKPISGFGVAKAIDSGHPNYK	1	1	1	AT5G38000.1	S7(Phospho); S8(Phospho); T17(Phospho); S33(Phospho)	4288.85	S(7): 92.6; S(8): 85.0; S(11): 24.9; T(17): 88.3; S(23): 9.1; S(33): 69.4; Y(38): 30.6	0.008	0.172		High	22.78	0.110455				1
	Accession	Description	ΣCoverage	Σ# Proteins	Σ# Unique Peptides	Σ# Peptides	Σ# PSMs	Score A2	Coverage A2		# Peptides A2	# PSM A2	Score B2	Coverage B2	# Peptides B2	# PSM B2	# AAs	MW [kDa]	calc. pI
	AT5G40450.1	unknown protein; FUNCTIONS IN: molecular_function unknown; INVOLVED IN: biological_process unknown; LOCATED IN: chloroplast, plasma membrane; EXPRESSED IN: 24 plant structures; EXPRESSED DURING: 13 growth stages; Has 30201 Blast hits to 17322 proteins in 780 species: Archae - 12; Bacteria - 1396; Metazoa - 17338; Fungi - 3422; Plants - 5037; Viruses - 0; Other Eukaryotes - 2996 (source: NCBI BLin…	17.06	1	22	22	373	3886.29	17.06		22	279	1459.06	10.97	13	94	2889	322.814	4.29736
MPSLSTPPSQNLAFSPAASATSSR	1	1	1	AT4G33630.1	S3(Phospho); S5(Phospho); T6(Phospho)	2645.08	S(3): 81.3; S(5): 98.6; T(6): 98.6; S(9): 21.1; S(15): 0.1; S(19): 0.1; T(21): 0.1; S(22): 0.1; S(23): 0.1	0.01	0.2263		Medium	11.03	1.60533				0
	Accession	Description	ΣCoverage	Σ# Proteins	Σ# Unique Peptides	Σ# Peptides	Σ# PSMs	Score A2	Coverage A2		# Peptides A2	# PSM A2	Score B2	Coverage B2	# Peptides B2	# PSM B2	# AAs	MW [kDa]	calc. pI
	AT4G28080.1	Tetratricopeptide repeat (TPR)-like superfamily protein	16.33	1	21	21	265	3847.18	16.33		21	201	1599.83	10.12	11	64	1819	198.992	6.16357
SHLRPPGNISGSQSPVESSGLYHSK	1	2	1	AT4G12770.2	S12(Phospho)	2701.27	S(1): 0.1; S(10): 0.4; S(12): 5.1; S(14): 94.4; S(18): 0.0; S(19): 0.0; Y(22): 0.0; S(24): 0.0	0	0.0004265		High	26.32	0.0549529				0
	Accession	Description	ΣCoverage	Σ# Proteins	Σ# Unique Peptides	Σ# Peptides	Σ# PSMs	Score A2	Coverage A2		# Peptides A2	# PSM A2	Score B2	Coverage B2	# Peptides B2	# PSM B2	# AAs	MW [kDa]	calc. pI
	AT5G40450.1	unknown protein; FUNCTIONS IN: molecular_function unknown; INVOLVED IN: biological_process unknown; LOCATED IN: chloroplast, plasma membrane; EXPRESSED IN: 24 plant structures; EXPRESSED DURING: 13 growth stages; Has 30201 Blast hits to 17322 proteins in 780 species: Archae - 12; Bacteria - 1396; Metazoa - 17338; Fungi - 3422; Plants - 5037; Viruses - 0; Other Eukaryotes - 2996 (source: NCBI BLin…	17.06	1	22	22	373	3886.29	17.06		22	279	1459.06	10.97	13	94	2889	322.814	4.29736
LFVDGLTIGKGDITPDELSAVIK	1	4	1	AT2G21385.2	T14(Phospho)	2481.28	T(7): 21.3; T(14): 57.4; S(19): 21.3	0.025	0.5393		Medium	20.03	0.132581				1
	Accession	Description	ΣCoverage	Σ# Proteins	Σ# Unique Peptides	Σ# Peptides	Σ# PSMs	Score A2	Coverage A2		# Peptides A2	# PSM A2	Score B2	Coverage B2	# Peptides B2	# PSM B2	# AAs	MW [kDa]	calc. pI
	AT1G47220.1	Cyclin A3;3	3.06	1	1	1	4	26.05	3.06		1	4					327	38.1054	5.17334
ASSSCLKQGSVPMNNVCVTPEATYEAVVADPR	1	1	1	AT1G04880.1	C5(Carbamidomethyl); C17(Carbamidomethyl); T19(Phospho); T23(Phospho); Y24(Phospho)	3677.5	S(2): 0.1; S(3): 0.2; S(4): 0.2; S(10): 5.4; T(19): 96.1; T(23): 98.4; Y(24): 99.6	0.008	0.1563		High	16.5	0.411925				1
	Accession	Description	ΣCoverage	Σ# Proteins	Σ# Unique Peptides	Σ# Peptides	Σ# PSMs	Score A2	Coverage A2		# Peptides A2	# PSM A2	Score B2	Coverage B2	# Peptides B2	# PSM B2	# AAs	MW [kDa]	calc. pI
	AT4G13350.1	NSP (nuclear shuttle protein)-interacting GTPase	9.97	1	4	4	24	55.9486	9.97		3	13	46.3067	7.48	3	11	602	64.9866	7.34229
RLSPEHPPTRK	1	3	1	AT5G47430.2	S3(Phospho)	1397.7	S(3): 100.0; T(9): 0.0	0.007	0.1348		High	11.24	1.11616				2
	Accession	Description	ΣCoverage	Σ# Proteins	Σ# Unique Peptides	Σ# Peptides	Σ# PSMs	Score A2	Coverage A2		# Peptides A2	# PSM A2	Score B2	Coverage B2	# Peptides B2	# PSM B2	# AAs	MW [kDa]	calc. pI
	AT5G47690.1	binding	1.81	3	2	2	8	267.24	1.81		2	7	51.57	0.62	1	1	1605	181.097	6.26514
SNPSSPPHLAEGR	1	4	1	AT2G20950.1	S5(Phospho)	1428.62	S(1): 0.0; S(4): 1.1; S(5): 98.8	0	0.0007959		High	37.36	0.0026538				0
	Accession	Description	ΣCoverage	Σ# Proteins	Σ# Unique Peptides	Σ# Peptides	Σ# PSMs	Score A2	Coverage A2		# Peptides A2	# PSM A2	Score B2	Coverage B2	# Peptides B2	# PSM B2	# AAs	MW [kDa]	calc. pI
	AT2G37060.1	nuclear factor Y, subunit B8	25.43	1	2	2	8	153.231	25.43		2	8					173	18.9861	6.91748
KQSKTSFSVPSPK	1	1	1	AT1G42550.1	S3(Phospho); S11(Phospho)	1580.71	S(3): 99.4; T(5): 85.8; S(6): 14.6; S(8): 0.1; S(11): 0.2	0.005	0.1004		High	29.86	0.0171438				2
	Accession	Description	ΣCoverage	Σ# Proteins	Σ# Unique Peptides	Σ# Peptides	Σ# PSMs	Score A2	Coverage A2		# Peptides A2	# PSM A2	Score B2	Coverage B2	# Peptides B2	# PSM B2	# AAs	MW [kDa]	calc. pI
	AT2G01730.1	cleavage and polyadenylation specificity factor 73 kDa subunit-II	2.12	1	1	1	2	0	2.12		1	2					613	67.9921	7.40088
YQVKEDEETPRNGAK	1	1	1	AT3G15220.1	T9(Phospho)	1843.83	Y(1): 0.0; T(9): 100.0	0.04	0.6982		Medium	17.95	0.302212				2
	Accession	Description	ΣCoverage	Σ# Proteins	Σ# Unique Peptides	Σ# Peptides	Σ# PSMs	Score A2	Coverage A2		# Peptides A2	# PSM A2	Score B2	Coverage B2	# Peptides B2	# PSM B2	# AAs	MW [kDa]	calc. pI
	AT5G48960.1	HAD-superfamily hydrolase, subfamily IG, 5'-nucleotidase	4.52	1	2	2	7	20.71	4.52		2	5	14.76	1.56	1	2	642	72.8457	6.40479
ASDSHTPTVTTPEKPLENK	1	1	1	AT3G05900.1	T6(Phospho)	2131.99	S(2): 0.1; S(4): 2.8; T(6): 96.8; T(8): 0.1; T(10): 0.0; T(11): 0.1	0.036	0.6738		Medium	11.66	1.49432				0
	Accession	Description	ΣCoverage	Σ# Proteins	Σ# Unique Peptides	Σ# Peptides	Σ# PSMs	Score A2	Coverage A2		# Peptides A2	# PSM A2	Score B2	Coverage B2	# Peptides B2	# PSM B2	# AAs	MW [kDa]	calc. pI
	AT1G14000.1	VH1-interacting kinase	6.16	1	1	1	1	29.83	6.16		1	1					438	49.3044	7.94287
RADQRGDEDDDVSPRPFGTQPK	1	1	1	AT2G20960.1	S13(Phospho)	2566.12	S(13): 99.6; T(19): 0.4	0.008	0.1733		High	26.58	0.0463748				2
	Accession	Description	ΣCoverage	Σ# Proteins	Σ# Unique Peptides	Σ# Peptides	Σ# PSMs	Score A2	Coverage A2		# Peptides A2	# PSM A2	Score B2	Coverage B2	# Peptides B2	# PSM B2	# AAs	MW [kDa]	calc. pI
	AT5G40450.1	unknown protein; FUNCTIONS IN: molecular_function unknown; INVOLVED IN: biological_process unknown; LOCATED IN: chloroplast, plasma membrane; EXPRESSED IN: 24 plant structures; EXPRESSED DURING: 13 growth stages; Has 30201 Blast hits to 17322 proteins in 780 species: Archae - 12; Bacteria - 1396; Metazoa - 17338; Fungi - 3422; Plants - 5037; Viruses - 0; Other Eukaryotes - 2996 (source: NCBI BLin…	17.06	1	22	22	373	3886.29	17.06		22	279	1459.06	10.97	13	94	2889	322.814	4.29736
LHQGTVKSSNNVTNWVGTSWLTPILGAYVADAHFGR	1	1	1	AT5G46040.1	T5(Phospho); S19(Phospho); T22(Phospho)	4136.87	T(5): 33.8; S(8): 33.8; S(9): 33.8; T(13): 28.1; T(18): 56.4; S(19): 56.4; T(22): 56.4; Y(28): 1.3	0.035	0.6609		Medium	15.94	0.629067				1
	Accession	Description	ΣCoverage	Σ# Proteins	Σ# Unique Peptides	Σ# Peptides	Σ# PSMs	Score A2	Coverage A2		# Peptides A2	# PSM A2	Score B2	Coverage B2	# Peptides B2	# PSM B2	# AAs	MW [kDa]	calc. pI
	AT1G75100.1	J-domain protein required for chloroplast accumulation response 1	7.53	1	2	2	4	0	4.61		1	2	17.77	2.92	1	2	651	71.5581	7.37158
IITDYVGSPATDPMR	1	2	1	AT3G49590.2	S8(Phospho)	1715.77	T(3): 0.0; Y(5): 0.0; S(8): 99.9; T(11): 0.1	0	5.168e-06		High	50.9	0.000163379				0
	Accession	Description	ΣCoverage	Σ# Proteins	Σ# Unique Peptides	Σ# Peptides	Σ# PSMs	Score A2	Coverage A2		# Peptides A2	# PSM A2	Score B2	Coverage B2	# Peptides B2	# PSM B2	# AAs	MW [kDa]	calc. pI
	AT5G52310.1	low-temperature-responsive protein 78 (LTI78) / desiccation-responsive protein 29A (RD29A)	47.32	1	21	21	400	4362.15	47.32		21	299	1857.07	27.18	12	101	710	77.8088	4.53857
SDIQSPNFQQEAEFR	1	4	1	AT1G08680.3	S5(Phospho)	1875.79	S(1): 0.4; S(5): 99.6	0	0.0006401		High	23.73	0.0737139				0
	Accession	Description	ΣCoverage	Σ# Proteins	Σ# Unique Peptides	Σ# Peptides	Σ# PSMs	Score A2	Coverage A2		# Peptides A2	# PSM A2	Score B2	Coverage B2	# Peptides B2	# PSM B2	# AAs	MW [kDa]	calc. pI
	AT4G34390.1	extra-large GTP-binding protein 2	4.53	1	1	1	2	0	4.53		1	2					861	97.1215	5.98584
AMTQDHTQNQIEPPSPVNPRLSSTSLSPVSK	1	1	1	AT5G62050.1	T3(Phospho); S30(Phospho)	3506.6	T(3): 97.3; T(7): 2.6; S(15): 0.1; S(22): 0.3; S(23): 0.3; T(24): 0.8; S(25): 2.3; S(27): 7.3; S(30): 89.0	0.025	0.5425		Medium	30.43	0.0220093				1
	Accession	Description	ΣCoverage	Σ# Proteins	Σ# Unique Peptides	Σ# Peptides	Σ# PSMs	Score A2	Coverage A2		# Peptides A2	# PSM A2	Score B2	Coverage B2	# Peptides B2	# PSM B2	# AAs	MW [kDa]	calc. pI
	AT4G28080.1	Tetratricopeptide repeat (TPR)-like superfamily protein	16.33	1	21	21	265	3847.18	16.33		21	201	1599.83	10.12	11	64	1819	198.992	6.16357
AESVYIEKNEESVLLFPELILSPQERPPSR	1	1	1	AT2G20960.1	S22(Phospho)	3549.78	S(3): 0.0; Y(5): 0.0; S(12): 0.0; S(22): 93.9; S(29): 6.1	0.002	0.02221		High	36.02	0.00350048				1
	Accession	Description	ΣCoverage	Σ# Proteins	Σ# Unique Peptides	Σ# Peptides	Σ# PSMs	Score A2	Coverage A2		# Peptides A2	# PSM A2	Score B2	Coverage B2	# Peptides B2	# PSM B2	# AAs	MW [kDa]	calc. pI
	AT5G13530.2	protein kinases;ubiquitin-protein ligases	4.43	2	3	3	6	19.06	4.43		3	6					1624	177.973	6.25244
ESFIEAPVSMLASGEDEPVTPQEGDYAANTQEER	1	1	1	AT5G40450.1	T20(Phospho)	3776.6	S(2): 0.7; S(9): 4.2; S(13): 1.7; T(20): 91.7; Y(26): 1.7; T(30): 0.1	0.034	0.6534		Medium	12.06	1.5962				0
	Accession	Description	ΣCoverage	Σ# Proteins	Σ# Unique Peptides	Σ# Peptides	Σ# PSMs	Score A2	Coverage A2		# Peptides A2	# PSM A2	Score B2	Coverage B2	# Peptides B2	# PSM B2	# AAs	MW [kDa]	calc. pI
	AT4G35440.1	chloride channel E	5.21	2	2	2	3	0	5.21		2	3					710	75.5082	6.17627
EVTVDKEKEEDIIQNIEEVQESPSVMESPTIQGEDIESK	1	1	1	AT5G40450.1	S28(Phospho)	4511.09	T(3): 0.0; S(22): 0.0; S(24): 0.7; S(28): 92.2; T(30): 7.1; S(38): 0.0	0.002	0.03021		High	38.63	0.00278289				2
	Accession	Description	ΣCoverage	Σ# Proteins	Σ# Unique Peptides	Σ# Peptides	Σ# PSMs	Score A2	Coverage A2		# Peptides A2	# PSM A2	Score B2	Coverage B2	# Peptides B2	# PSM B2	# AAs	MW [kDa]	calc. pI
	AT2G26570.1	Plant protein of unknown function (DUF827)	11.65	1	4	4	23	155	11.65		4	17	88.97	3.97	1	6	807	89.2403	5.04639
AESQAKSPGGCGSHESGGDQSPR	1	1	1	AT2G37060.1	S3(Phospho); S7(Phospho); C11(Carbamidomethyl)	2445.92	S(3): 99.3; S(7): 98.8; S(13): 1.1; S(16): 0.6; S(21): 0.3	0.026	0.5513		Medium	10.64	0.884553				1
	Accession	Description	ΣCoverage	Σ# Proteins	Σ# Unique Peptides	Σ# Peptides	Σ# PSMs	Score A2	Coverage A2		# Peptides A2	# PSM A2	Score B2	Coverage B2	# Peptides B2	# PSM B2	# AAs	MW [kDa]	calc. pI
	AT2G32910.1	DCD (Development and Cell Death) domain protein	5.35	1	2	2	2	20.03	5.35		2	2					691	78.2829	8.80713
SQEQSLAHDSPLPDAGIEN	1	1	1	AT5G48960.1	S1(Phospho); S5(Phospho); S10(Phospho)	2247.83	S(1): 100.0; S(5): 100.0; S(10): 100.0	0.022	0.4924		Medium	13.3	0.523863				0
	Accession	Description	ΣCoverage	Σ# Proteins	Σ# Unique Peptides	Σ# Peptides	Σ# PSMs	Score A2	Coverage A2		# Peptides A2	# PSM A2	Score B2	Coverage B2	# Peptides B2	# PSM B2	# AAs	MW [kDa]	calc. pI
	AT1G74680.1	Exostosin family protein	6.51	1	1	1	1	17.83	6.51		1	1					461	52.626	8.80713
SSDSPAAGDGGEQAAAGTSVPSPSYDK	1	1	1	AT1G14000.1	S4(Phospho)	2589.07	S(1): 17.1; S(2): 17.1; S(4): 65.7; T(18): 0.0; S(19): 0.0; S(22): 0.0; S(24): 0.0; Y(25): 0.0	0.021	0.4862		Medium	29.83	0.0212664				0
	Accession	Description	ΣCoverage	Σ# Proteins	Σ# Unique Peptides	Σ# Peptides	Σ# PSMs	Score A2	Coverage A2		# Peptides A2	# PSM A2	Score B2	Coverage B2	# Peptides B2	# PSM B2	# AAs	MW [kDa]	calc. pI
	AT3G04740.1	RNA polymerase II transcription mediators	1.35	1	1	1	2	0	1.35		1	2					1703	185.393	7.41553
SVIDPTPLQKPTLESPSEVLEESSK	1	1	1	AT5G40450.1	S15(Phospho)	2790.35	S(1): 0.0; T(6): 0.2; T(12): 6.0; S(15): 84.4; S(17): 6.0; S(23): 1.7; S(24): 1.7	0.002	0.0211		High	25.79	0.0482449				0
	Accession	Description	ΣCoverage	Σ# Proteins	Σ# Unique Peptides	Σ# Peptides	Σ# PSMs	Score A2	Coverage A2		# Peptides A2	# PSM A2	Score B2	Coverage B2	# Peptides B2	# PSM B2	# AAs	MW [kDa]	calc. pI
	AT3G44310.2	nitrilase 1	62.05	5	7	7	116	2163.79	62.05		7	72	1204.84	42.86	6	44	224	24.9293	5.75732
VTDPTKEETGGVPEIAESFGNMEVTDESPDQKPGQFER	1	1	1	AT5G52310.1	S28(Phospho)	4230.87	T(2): 0.0; T(5): 0.0; T(9): 0.0; S(18): 0.5; T(25): 24.4; S(28): 75.1	0.001	0.01475		High	23.56	0.0927368				1
	Accession	Description	ΣCoverage	Σ# Proteins	Σ# Unique Peptides	Σ# Peptides	Σ# PSMs	Score A2	Coverage A2		# Peptides A2	# PSM A2	Score B2	Coverage B2	# Peptides B2	# PSM B2	# AAs	MW [kDa]	calc. pI
	AT3G60240.2	eukaryotic translation initiation factor 4G	3.02	3	3	3	20	262.247	3.02		3	14	80.6502	0.99	1	6	1723	187.434	7.7085
RDVGASPGGNLIVAK	1	1	1	AT2G32910.1	S6(Phospho)	1533.78	S(6): 100.0	0.021	0.485		Medium	13.36	0.786546				1
	Accession	Description	ΣCoverage	Σ# Proteins	Σ# Unique Peptides	Σ# Peptides	Σ# PSMs	Score A2	Coverage A2		# Peptides A2	# PSM A2	Score B2	Coverage B2	# Peptides B2	# PSM B2	# AAs	MW [kDa]	calc. pI
	AT3G29360.1	UDP-glucose 6-dehydrogenase family protein	15.83	2	4	4	11	147.253	12.5		3	8	40.1213	6.46	2	3	480	53.1391	5.99854
QHSVEYWLTLDLLASETPEIKRPCSSAAIR	1	1	1	AT1G74680.1	T17(Phospho); C24(Carbamidomethyl)	3550.76	S(3): 0.4; Y(6): 0.4; T(9): 0.2; S(15): 8.3; T(17): 90.0; S(25): 0.4; S(26): 0.4	0.016	0.3714		Medium	17.83	0.237335				1
	Accession	Description	ΣCoverage	Σ# Proteins	Σ# Unique Peptides	Σ# Peptides	Σ# PSMs	Score A2	Coverage A2		# Peptides A2	# PSM A2	Score B2	Coverage B2	# Peptides B2	# PSM B2	# AAs	MW [kDa]	calc. pI
	AT1G25500.1	Plasma-membrane choline transporter family protein	6.02	2	1	1	2	33.02	6.02		1	2					432	48.2547	8.08936
EHDSIVSQGGSVIISPLGQVLAGPNFESEGLVTADIDLGDIAR	1	2	1	AT3G44310.2	S15(Phospho)	4456.19	S(4): 13.8; S(7): 13.8; S(11): 22.0; S(15): 37.3; S(28): 6.6; T(33): 6.6	0.026	0.5576		Medium	12.08	0.675191				0
	Accession	Description	ΣCoverage	Σ# Proteins	Σ# Unique Peptides	Σ# Peptides	Σ# PSMs	Score A2	Coverage A2		# Peptides A2	# PSM A2	Score B2	Coverage B2	# Peptides B2	# PSM B2	# AAs	MW [kDa]	calc. pI
	AT5G12370.3	exocyst complex component sec10	4.15	2	1	1	1	0	4.15		1	1					820	88.9814	5.32568
VSVKPAGVSEKLGSPKDR	1	3	1	AT3G60240.2	S14(Phospho)	1934.01	S(2): 0.9; S(9): 2.5; S(14): 96.6	0.043	0.7177		Medium	11.95	0.960587				2
	Accession	Description	ΣCoverage	Σ# Proteins	Σ# Unique Peptides	Σ# Peptides	Σ# PSMs	Score A2	Coverage A2		# Peptides A2	# PSM A2	Score B2	Coverage B2	# Peptides B2	# PSM B2	# AAs	MW [kDa]	calc. pI
	AT4G14400.2	ankyrin repeat family protein	2.32	2	1	1	1	13.52	2.32		1	1					604	66.3545	6.81494
EAATITAVFPTPNEVMAILVQRVLEQRVTGILDK	1	2	1	AT5G12370.3	T4(Phospho); T6(Phospho); T11(Phospho)	3962.95	T(4): 98.8; T(6): 99.2; T(11): 96.4; T(29): 5.6	0.023	0.5117		Medium	15.97	0.349043				2
	Accession	Description	ΣCoverage	Σ# Proteins	Σ# Unique Peptides	Σ# Peptides	Σ# PSMs	Score A2	Coverage A2		# Peptides A2	# PSM A2	Score B2	Coverage B2	# Peptides B2	# PSM B2	# AAs	MW [kDa]	calc. pI
	AT1G26890.1	FBD, F-box and Leucine Rich Repeat domains containing protein	4.77	1	1	1	1	23.76	4.77		1	1					419	48.0683	5.09717
QTPLHVATHGGHTK	1	2	1	AT4G14400.2	T2(Phospho)	1563.74	T(2): 99.0; T(8): 1.0; T(13): 0.0	0.024	0.5187		Medium	13.52	0.742534				0
	Accession	Description	ΣCoverage	Σ# Proteins	Σ# Unique Peptides	Σ# Peptides	Σ# PSMs	Score A2	Coverage A2		# Peptides A2	# PSM A2	Score B2	Coverage B2	# Peptides B2	# PSM B2	# AAs	MW [kDa]	calc. pI
	AT5G03040.1	IQ-domain 2	14.97	1	4	4	16	76.21	14.1		3	14	24.39	5.21	1	2	461	50.432	10.6382
ILVNVSSPVRLPSLLTLSLR	1	1	1	AT1G26890.1	S6(Phospho); S7(Phospho)	2337.28	S(6): 55.6; S(7): 55.6; S(13): 29.6; T(16): 29.6; S(18): 29.6	0.016	0.3593		Medium	23.76	0.0199845				1
	Accession	Description	ΣCoverage	Σ# Proteins	Σ# Unique Peptides	Σ# Peptides	Σ# PSMs	Score A2	Coverage A2		# Peptides A2	# PSM A2	Score B2	Coverage B2	# Peptides B2	# PSM B2	# AAs	MW [kDa]	calc. pI
	AT1G16460.1	rhodanese homologue 2	17.92	2	2	2	15	22.09	17.92		2	10	15.97	6.92	1	5	318	34.6953	5.2749

## Sheet: mpk3 DD
Table S17E. List of phosphopeptides with SP or TP motifs in mpk3 DD 4h after DEX (Protein ID and other details can be accessed by clicking on the plus symbol on the left column)
Sequence	# PSMs	# Proteins	# Protein Groups	Protein Group Accessions	Modifications	MH+ [Da]	phosphoRS Site Probabilities	q-Value	PEP		A2 (mpk3 DD)	IonScore A2	Exp Value A2	B2 (Col-0 DD)	IonScore B2	Exp Value B2	C2 (Col-0 KR)	IonScore C2	Exp Value C2	# Missed Cleavages
LLPLFPVTSPR	34	2	1	AT1G28280.2	S9(Phospho)	1319.71	T(8): 6.6; S(9): 93.4	0	0.002315		High	38.35	0.00186428	High	36.68	0.00273848				0
	Accession	Description	ΣCoverage	Σ# Proteins	Σ# Unique Peptides	Σ# Peptides	Σ# PSMs	Score A2	Coverage A2		# Peptides A2	# PSM A2	Score B2	Coverage B2	# Peptides B2	# PSM B2	Score C2	Coverage C2	# Peptides C2	# PSM C2	# AAs	MW [kDa]	calc. pI
	AT4G28080.1	Tetratricopeptide repeat (TPR)-like superfamily protein	38.76	1	58	63	1314	4048.31	27.54		37	219	10938.6	31.39	44	563	10554.3	24.52	35	532	1819	198.992	6.16357
SYKPPVPGRSDSPKAHQNQTTNQTVFLKPAK	34	1	1	AT1G37130.1	S12(Phospho)	3501.76	S(1): 1.4; Y(2): 1.4; S(10): 19.4; S(12): 77.8; T(20): 0.0; T(21): 0.0; T(24): 0.0	0	2.079e-05		High	30.51	0.0126711							2
	Accession	Description	ΣCoverage	Σ# Proteins	Σ# Unique Peptides	Σ# Peptides	Σ# PSMs	Score A2	Coverage A2		# Peptides A2	# PSM A2	Score B2	Coverage B2	# Peptides B2	# PSM B2	Score C2	Coverage C2	# Peptides C2	# PSM C2	# AAs	MW [kDa]	calc. pI
	AT1G28280.2	VQ motif-containing protein	69.55	2	11	11	129	986.528	47.33		8	55	1780.27	61.32	9	74					243	26.6795	9.94971
VPYVGDKEPLSSLAAEYQSGSPILLEKIK	28	1	1	AT1G28120.1	Y17(Phospho); S21(Phospho)	3291.64	Y(3): 0.0; S(11): 0.7; S(12): 0.7; Y(17): 96.8; S(19): 85.3; S(21): 16.5	0.002	0.02921		Medium	25.76	0.04181							2
	Accession	Description	ΣCoverage	Σ# Proteins	Σ# Unique Peptides	Σ# Peptides	Σ# PSMs	Score A2	Coverage A2		# Peptides A2	# PSM A2	Score B2	Coverage B2	# Peptides B2	# PSM B2	Score C2	Coverage C2	# Peptides C2	# PSM C2	# AAs	MW [kDa]	calc. pI
	AT1G07110.1	fructose-2,6-bisphosphatase	69.89	2	48	48	763	1592.4	47.45		28	108	6422.61	57.66	34	302	6649.21	59.14	35	353	744	82.507	6.29053
SGGSKYQSTYEGYGSPIREEPPPPYSYSEPQSR	21	2	1	AT2G07360.1	S15(Phospho)	3760.65	S(1): 0.0; S(4): 0.0; Y(6): 0.0; S(8): 0.0; T(9): 0.0; Y(10): 0.1; Y(13): 0.1; S(15): 99.7; Y(25): 0.0; S(26): 0.0; Y(27): 0.0; S(28): 0.0; S(32): 0.0	0	8.287e-07		High	45.21	0.00067642							2
	Accession	Description	ΣCoverage	Σ# Proteins	Σ# Unique Peptides	Σ# Peptides	Σ# PSMs	Score A2	Coverage A2		# Peptides A2	# PSM A2	Score B2	Coverage B2	# Peptides B2	# PSM B2	Score C2	Coverage C2	# Peptides C2	# PSM C2	# AAs	MW [kDa]	calc. pI
	AT1G37130.1	nitrate reductase 2	79.5	1	80	83	2561	9583.23	61.4		64	703	13521.7	70.45	63	842	16950.1	70.56	62	1016	917	102.778	6.53662
MFVKSPLNKK	18	1	1	AT4G28080.1	S5(Phospho)	1271.66	S(5): 100.0	0.001	0.01142		High	28.03	0.0214062	Medium	27.04	0.0268868				2
	Accession	Description	ΣCoverage	Σ# Proteins	Σ# Unique Peptides	Σ# Peptides	Σ# PSMs	Score A2	Coverage A2		# Peptides A2	# PSM A2	Score B2	Coverage B2	# Peptides B2	# PSM B2	Score C2	Coverage C2	# Peptides C2	# PSM C2	# AAs	MW [kDa]	calc. pI
	AT3G54760.2	dentin sialophosphoprotein-related	73.72	2	41	41	860	3053.12	42.44		23	136	8934.22	66.62	33	351	9674.38	67.94	34	373	761	82.704	4.4751
VISETDSSSSPVSTKPQAEAK	15	1	1	AT5G58220.3	S10(Phospho)	2228.04	S(3): 0.0; T(5): 0.0; S(7): 46.7; S(8): 0.8; S(9): 5.8; S(10): 46.7; S(13): 0.0; T(14): 0.0	0	0.004341		High	50.91	0.000159354							0
	Accession	Description	ΣCoverage	Σ# Proteins	Σ# Unique Peptides	Σ# Peptides	Σ# PSMs	Score A2	Coverage A2		# Peptides A2	# PSM A2	Score B2	Coverage B2	# Peptides B2	# PSM B2	Score C2	Coverage C2	# Peptides C2	# PSM C2	# AAs	MW [kDa]	calc. pI
	AT1G28280.2	VQ motif-containing protein	69.55	2	11	11	129	986.528	47.33		8	55	1780.27	61.32	9	74					243	26.6795	9.94971
FFRQESTDSLAVGSPPKSEGR	13	1	1	AT1G59710.1	S14(Phospho)	2375.1	S(6): 0.0; T(7): 0.0; S(9): 0.0; S(14): 100.0; S(18): 0.0	0	0.0001463		High	42.93	0.00124786							2
	Accession	Description	ΣCoverage	Σ# Proteins	Σ# Unique Peptides	Σ# Peptides	Σ# PSMs	Score A2	Coverage A2		# Peptides A2	# PSM A2	Score B2	Coverage B2	# Peptides B2	# PSM B2	Score C2	Coverage C2	# Peptides C2	# PSM C2	# AAs	MW [kDa]	calc. pI
	AT3G50380.1	Protein of unknown function (DUF1162)	0.52	1	1	1	1	20.98	0.52		1	1									3072	343.533	7.03467
LAAPSSPFDDDSDDVDEQPLVR	13	1	1	AT4G11740.1	S6(Phospho)	2468.05	S(5): 50.0; S(6): 50.0; S(12): 0.0	0	1.546e-10		High	85.11	6.39761e-08	High	95.84	5.40777e-09				0
	Accession	Description	ΣCoverage	Σ# Proteins	Σ# Unique Peptides	Σ# Peptides	Σ# PSMs	Score A2	Coverage A2		# Peptides A2	# PSM A2	Score B2	Coverage B2	# Peptides B2	# PSM B2	Score C2	Coverage C2	# Peptides C2	# PSM C2	# AAs	MW [kDa]	calc. pI
	AT4G12780.2	Chaperone DnaJ-domain superfamily protein	32.66	2	6	17	204	256.095	21.36		10	32	2628.99	23.04	11	99	2198.33	16.78	8	73	894	98.9252	7.06396
	AT4G12770.2	Chaperone DnaJ-domain superfamily protein	31.83	2	5	16	193	125.113	18.34		9	26	2175.21	23.17	11	88	2085.6	16.65	9	79	889	98.0997	6.771
MEAMSYEPETNAPSSPYHPAGNRTPERPR	12	1	1	AT4G38550.1	Y17(Phospho)	3352.45	S(5): 0.0; Y(6): 0.0; T(10): 0.2; S(14): 44.8; S(15): 44.8; Y(17): 10.2; T(24): 0.2	0	0.0002121		High	29.9	0.0225636	High	16.48	0.495917				1
	Accession	Description	ΣCoverage	Σ# Proteins	Σ# Unique Peptides	Σ# Peptides	Σ# PSMs	Score A2	Coverage A2		# Peptides A2	# PSM A2	Score B2	Coverage B2	# Peptides B2	# PSM B2	Score C2	Coverage C2	# Peptides C2	# PSM C2	# AAs	MW [kDa]	calc. pI
	AT1G62300.1	WRKY family transcription factor	8.86	1	3	3	19	69.38	2.89		1	7	209.19	5.97	2	12					553	60.5553	6.31592
VISKDSEIEETEEFDTESPLPK	11	1	1	AT5G55210.1	S18(Phospho)	2602.17	S(3): 0.0; S(6): 0.0; T(11): 0.0; T(16): 0.0; S(18): 100.0	0	0.0001392		High	46.16	0.000560468							1
	Accession	Description	ΣCoverage	Σ# Proteins	Σ# Unique Peptides	Σ# Peptides	Σ# PSMs	Score A2	Coverage A2		# Peptides A2	# PSM A2	Score B2	Coverage B2	# Peptides B2	# PSM B2	Score C2	Coverage C2	# Peptides C2	# PSM C2	# AAs	MW [kDa]	calc. pI
	AT2G26570.1	Plant protein of unknown function (DUF827)	60.47	4	48	48	693	1256.68	37.05		23	95	5072.44	47.58	33	267	5606.36	46.84	35	331	807	89.2403	5.04639
IKGWFGGGATDEVKPESPHSVEEAPKSSGWFGGGATEEVKPK	11	1	1	AT5G52310.1	S17(Phospho)	4450.09	T(10): 0.0; S(17): 98.2; S(20): 1.2; S(27): 0.3; S(28): 0.3; T(36): 0.0	0	2.009e-06		High	47.64	0.0002953							2
	Accession	Description	ΣCoverage	Σ# Proteins	Σ# Unique Peptides	Σ# Peptides	Σ# PSMs	Score A2	Coverage A2		# Peptides A2	# PSM A2	Score B2	Coverage B2	# Peptides B2	# PSM B2	Score C2	Coverage C2	# Peptides C2	# PSM C2	# AAs	MW [kDa]	calc. pI
	AT5G58220.3	transthyretin-like protein	44.69	2	3	10	194	1774.78	41.48		9	77	1697	43.09	7	57	2058.55	39.87	6	60	311	34.1269	6.354
EKVISKDSEIEETEEFDTESPLPK	10	1	1	AT5G55210.1	S20(Phospho)	2859.31	S(5): 0.0; S(8): 0.0; T(13): 0.0; T(18): 1.1; S(20): 98.9	0	8.966e-09		High	50.53	0.000205347							2
	Accession	Description	ΣCoverage	Σ# Proteins	Σ# Unique Peptides	Σ# Peptides	Σ# PSMs	Score A2	Coverage A2		# Peptides A2	# PSM A2	Score B2	Coverage B2	# Peptides B2	# PSM B2	Score C2	Coverage C2	# Peptides C2	# PSM C2	# AAs	MW [kDa]	calc. pI
	AT1G59710.1	Protein of unknown function (DUF569)	39	1	7	8	168	713.853	15.67		3	26	1883.67	34.33	6	67	2228.17	28.67	5	75	300	33.5582	6.97607
SKPIEEEETGSGSQSGGESPEAKSR	10	1	1	AT1G43690.1	S15(Phospho); S19(Phospho)	2723.11	S(1): 0.0; T(9): 0.0; S(11): 0.5; S(13): 0.5; S(15): 99.0; S(19): 100.0; S(24): 0.0	0	2.666e-05		High	53.4	8.2733e-05							1
	Accession	Description	ΣCoverage	Σ# Proteins	Σ# Unique Peptides	Σ# Peptides	Σ# PSMs	Score A2	Coverage A2		# Peptides A2	# PSM A2	Score B2	Coverage B2	# Peptides B2	# PSM B2	Score C2	Coverage C2	# Peptides C2	# PSM C2	# AAs	MW [kDa]	calc. pI
	AT1G43690.1	ubiquitin interaction motif-containing protein	60.27	1	28	28	317	3470.25	51.25		23	148	1812.54	40.57	15	73	2720.79	33.39	13	96	599	65.4219	5.17334
RREESGAANGSPPPSGGSRPR	10	2	1	AT4G38710.1	S11(Phospho)	2202.01	S(5): 1.2; S(11): 98.7; S(15): 0.1; S(18): 0.0	0.001	0.01667		High	34.02	0.00899551	Medium	35.38	0.00656248				2
	Accession	Description	ΣCoverage	Σ# Proteins	Σ# Unique Peptides	Σ# Peptides	Σ# PSMs	Score A2	Coverage A2		# Peptides A2	# PSM A2	Score B2	Coverage B2	# Peptides B2	# PSM B2	Score C2	Coverage C2	# Peptides C2	# PSM C2	# AAs	MW [kDa]	calc. pI
	AT4G28080.1	Tetratricopeptide repeat (TPR)-like superfamily protein	38.76	1	58	63	1314	4048.31	27.54		37	219	10938.6	31.39	44	563	10554.3	24.52	35	532	1819	198.992	6.16357
SYKPPVPGRSDSPK	9	1	1	AT1G37130.1	S12(Phospho)	1594.76	S(1): 0.0; Y(2): 0.0; S(10): 7.6; S(12): 92.4	0.001	0.0167		High	41.03	0.00110835							1
	Accession	Description	ΣCoverage	Σ# Proteins	Σ# Unique Peptides	Σ# Peptides	Σ# PSMs	Score A2	Coverage A2		# Peptides A2	# PSM A2	Score B2	Coverage B2	# Peptides B2	# PSM B2	Score C2	Coverage C2	# Peptides C2	# PSM C2	# AAs	MW [kDa]	calc. pI
	AT1G43690.1	ubiquitin interaction motif-containing protein	60.27	1	28	28	317	3470.25	51.25		23	148	1812.54	40.57	15	73	2720.79	33.39	13	96	599	65.4219	5.17334
KADVLSEDSPGEGRK	9	2	1	AT3G54760.2	S9(Phospho)	1667.76	S(6): 0.0; S(9): 100.0	0	0.001518		High	39.47	0.0022257	Medium	15.3	0.581388				2
	Accession	Description	ΣCoverage	Σ# Proteins	Σ# Unique Peptides	Σ# Peptides	Σ# PSMs	Score A2	Coverage A2		# Peptides A2	# PSM A2	Score B2	Coverage B2	# Peptides B2	# PSM B2	Score C2	Coverage C2	# Peptides C2	# PSM C2	# AAs	MW [kDa]	calc. pI
	AT3G25070.1	RPM1 interacting protein 4	62.09	1	8	8	99	221.098	41.23		4	19	558.534	57.82	7	40	325.384	50.24	6	40	211	23.3571	9.14404
FSGSPVSTGTPKNVDSHR	9	1	1	AT2G26570.1	S4(Phospho); T10(Phospho)	2032.85	S(2): 0.8; S(4): 95.0; S(7): 6.8; T(8): 4.2; T(10): 93.0; S(16): 0.2	0	0.002766		High	24.81	0.0442695							1
	Accession	Description	ΣCoverage	Σ# Proteins	Σ# Unique Peptides	Σ# Peptides	Σ# PSMs	Score A2	Coverage A2		# Peptides A2	# PSM A2	Score B2	Coverage B2	# Peptides B2	# PSM B2	Score C2	Coverage C2	# Peptides C2	# PSM C2	# AAs	MW [kDa]	calc. pI
	AT1G43690.1	ubiquitin interaction motif-containing protein	60.27	1	28	28	317	3470.25	51.25		23	148	1812.54	40.57	15	73	2720.79	33.39	13	96	599	65.4219	5.17334
SKPIEEEETGSGSQSGGESPEAK	9	1	1	AT1G43690.1	S19(Phospho)	2400	S(1): 0.0; T(9): 0.0; S(11): 0.0; S(13): 0.0; S(15): 1.5; S(19): 98.5	0	3.844e-08		High	51.48	0.000133353							0
	Accession	Description	ΣCoverage	Σ# Proteins	Σ# Unique Peptides	Σ# Peptides	Σ# PSMs	Score A2	Coverage A2		# Peptides A2	# PSM A2	Score B2	Coverage B2	# Peptides B2	# PSM B2	Score C2	Coverage C2	# Peptides C2	# PSM C2	# AAs	MW [kDa]	calc. pI
	AT5G03040.1	IQ-domain 2	24.51	1	8	8	90	384.622	17.35		5	34	429.525	21.69	6	23	703.317	17.35	4	33	461	50.432	10.6382
SKPIEEEETGSGSQSGGESPEAK	9	1	1	AT1G43690.1	S15(Phospho); S19(Phospho)	2479.97	S(1): 0.0; T(9): 0.0; S(11): 0.0; S(13): 0.3; S(15): 99.7; S(19): 100.0	0	1.948e-05		High	50.5	0.000131905							0
	Accession	Description	ΣCoverage	Σ# Proteins	Σ# Unique Peptides	Σ# Peptides	Σ# PSMs	Score A2	Coverage A2		# Peptides A2	# PSM A2	Score B2	Coverage B2	# Peptides B2	# PSM B2	Score C2	Coverage C2	# Peptides C2	# PSM C2	# AAs	MW [kDa]	calc. pI
	AT5G55210.1	unknown protein; FUNCTIONS IN: molecular_function unknown; INVOLVED IN: biological_process unknown; LOCATED IN: chloroplast; EXPRESSED IN: 23 plant structures; EXPRESSED DURING: 13 growth stages; BEST Arabidopsis thaliana protein match is: unknown protein (TAIR:AT4G22320.1); Has 1807 Blast hits to 1807 proteins in 277 species: Archae - 0; Bacteria - 0; Metazoa - 736; Fungi - 347; Plants - 385; Vi…	63.1	1	9	9	68	446.049	32.14		4	30	537.559	20.83	3	19	458.997	33.93	3	19	168	18.5162	8.14795
LKPQSPLGGTTQENEGFTDKASAK	9	1	1	AT5G03040.1	S5(Phospho)	2584.23	S(5): 100.0; T(10): 0.0; T(11): 0.0; T(18): 0.0; S(22): 0.0	0	0.0001392		High	56.63	5.10585e-05							1
	Accession	Description	ΣCoverage	Σ# Proteins	Σ# Unique Peptides	Σ# Peptides	Σ# PSMs	Score A2	Coverage A2		# Peptides A2	# PSM A2	Score B2	Coverage B2	# Peptides B2	# PSM B2	Score C2	Coverage C2	# Peptides C2	# PSM C2	# AAs	MW [kDa]	calc. pI
	AT1G43690.1	ubiquitin interaction motif-containing protein	60.27	1	28	28	317	3470.25	51.25		23	148	1812.54	40.57	15	73	2720.79	33.39	13	96	599	65.4219	5.17334
RSKPIEEEETGSGSQSGGESPEAK	9	1	1	AT1G43690.1	S16(Phospho); S20(Phospho)	2636.07	S(2): 0.0; T(10): 0.0; S(12): 0.0; S(14): 1.3; S(16): 98.7; S(20): 100.0	0	1.089e-09		High	64.69	6.35099e-06							1
	Accession	Description	ΣCoverage	Σ# Proteins	Σ# Unique Peptides	Σ# Peptides	Σ# PSMs	Score A2	Coverage A2		# Peptides A2	# PSM A2	Score B2	Coverage B2	# Peptides B2	# PSM B2	Score C2	Coverage C2	# Peptides C2	# PSM C2	# AAs	MW [kDa]	calc. pI
	AT5G55210.1	unknown protein; FUNCTIONS IN: molecular_function unknown; INVOLVED IN: biological_process unknown; LOCATED IN: chloroplast; EXPRESSED IN: 23 plant structures; EXPRESSED DURING: 13 growth stages; BEST Arabidopsis thaliana protein match is: unknown protein (TAIR:AT4G22320.1); Has 1807 Blast hits to 1807 proteins in 277 species: Archae - 0; Bacteria - 0; Metazoa - 736; Fungi - 347; Plants - 385; Vi…	63.1	1	9	9	68	446.049	32.14		4	30	537.559	20.83	3	19	458.997	33.93	3	19	168	18.5162	8.14795
LSKEQGDDDSSPNSPNDRTESSHLQK	9	1	1	AT3G58640.1	S11(Phospho); S14(Phospho)	3031.23	S(2): 0.0; S(10): 82.6; S(11): 20.1; S(14): 93.3; T(19): 0.3; S(21): 1.8; S(22): 1.8	0	0.0008437		High	26.45	0.0475575							2
	Accession	Description	ΣCoverage	Σ# Proteins	Σ# Unique Peptides	Σ# Peptides	Σ# PSMs	Score A2	Coverage A2		# Peptides A2	# PSM A2	Score B2	Coverage B2	# Peptides B2	# PSM B2	Score C2	Coverage C2	# Peptides C2	# PSM C2	# AAs	MW [kDa]	calc. pI
	AT4G12780.2	Chaperone DnaJ-domain superfamily protein	32.66	2	6	17	204	256.095	21.36		10	32	2628.99	23.04	11	99	2198.33	16.78	8	73	894	98.9252	7.06396
AAAVAALSQVLVAENKKSPDTSPTR	9	1	1	AT2G41740.1	S18(Phospho); T24(Phospho)	2684.31	S(8): 0.0; S(18): 95.5; T(21): 4.5; S(22): 15.0; T(24): 85.0	0	0.002371		High	38.03	0.00325027							2
	Accession	Description	ΣCoverage	Σ# Proteins	Σ# Unique Peptides	Σ# Peptides	Σ# PSMs	Score A2	Coverage A2		# Peptides A2	# PSM A2	Score B2	Coverage B2	# Peptides B2	# PSM B2	Score C2	Coverage C2	# Peptides C2	# PSM C2	# AAs	MW [kDa]	calc. pI
	AT3G58640.1	Mitogen activated protein kinase kinase kinase-related	4.45	1	2	2	10	43.4967	4.45		2	10									809	89.9653	6.7417
SGSSNQSPNELAAEEK	7	2	1	AT1G28280.2	S7(Phospho)	1727.71	S(1): 0.0; S(3): 0.0; S(4): 0.0; S(7): 100.0	0	0.0001392		High	77.03	2.75432e-07							0
	Accession	Description	ΣCoverage	Σ# Proteins	Σ# Unique Peptides	Σ# Peptides	Σ# PSMs	Score A2	Coverage A2		# Peptides A2	# PSM A2	Score B2	Coverage B2	# Peptides B2	# PSM B2	Score C2	Coverage C2	# Peptides C2	# PSM C2	# AAs	MW [kDa]	calc. pI
	AT4G38550.1	Arabidopsis phospholipase-like protein (PEARLI 4) family	69.77	1	39	40	937	1360.44	51.63		23	143	7292.51	65.85	31	404	7243.46	62.91	30	390	612	69.6389	6.66846
LGREESPETESNKIQK	7	1	1	AT1G62300.1	S6(Phospho)	1924.9	S(6): 100.0; T(9): 0.0; S(11): 0.0	0	0.0005992		High	38.32	0.00307713							2
	Accession	Description	ΣCoverage	Σ# Proteins	Σ# Unique Peptides	Σ# Peptides	Σ# PSMs	Score A2	Coverage A2		# Peptides A2	# PSM A2	Score B2	Coverage B2	# Peptides B2	# PSM B2	Score C2	Coverage C2	# Peptides C2	# PSM C2	# AAs	MW [kDa]	calc. pI
	AT1G37130.1	nitrate reductase 2	79.5	1	80	83	2561	9583.23	61.4		64	703	13521.7	70.45	63	842	16950.1	70.56	62	1016	917	102.778	6.53662
SHLRPPGNISGSQSPPVESPGSYHSK	7	2	1	AT4G12780.2	S14(Phospho); S19(Phospho)	2862.26	S(1): 0.0; S(10): 0.0; S(12): 0.1; S(14): 99.9; S(19): 96.2; S(22): 3.1; Y(23): 0.6; S(25): 0.1	0	0.0001392		High	43.92	0.00114556	High	41.18	0.00219098				0
	Accession	Description	ΣCoverage	Σ# Proteins	Σ# Unique Peptides	Σ# Peptides	Σ# PSMs	Score A2	Coverage A2		# Peptides A2	# PSM A2	Score B2	Coverage B2	# Peptides B2	# PSM B2	Score C2	Coverage C2	# Peptides C2	# PSM C2	# AAs	MW [kDa]	calc. pI
	AT2G07360.1	SH3 domain-containing protein	14.13	2	9	9	171	1369.68	11.71		8	67	1473.88	11.37	6	54	1325.14	7.36	4	50	1196	129.997	5.69385
RSKPIEEEETGSGSQSGGESPEAKSR	7	1	1	AT1G43690.1	S16(Phospho); S20(Phospho)	2879.21	S(2): 0.0; T(10): 0.0; S(12): 0.0; S(14): 0.3; S(16): 99.7; S(20): 100.0; S(25): 0.0	0	0.0001392		High	64.46	7.34098e-06							2
	Accession	Description	ΣCoverage	Σ# Proteins	Σ# Unique Peptides	Σ# Peptides	Σ# PSMs	Score A2	Coverage A2		# Peptides A2	# PSM A2	Score B2	Coverage B2	# Peptides B2	# PSM B2	Score C2	Coverage C2	# Peptides C2	# PSM C2	# AAs	MW [kDa]	calc. pI
	AT3G43300.2	HOPM interactor 7	42.27	3	56	58	360	2741.48	32.02		40	156	2326.92	25.07	28	97	2502.37	22.12	26	107	1727	191.33	5.68115
SSVAEVTVPSSPYKHEDPTEPDSREEESPALGAIR	6	2	1	AT3G43300.2	S10(Phospho)	3846.76	S(1): 3.1; S(2): 3.1; T(7): 6.5; S(10): 35.2; S(11): 35.2; Y(13): 14.6; T(19): 1.6; S(23): 0.5; S(28): 0.3	0	0.003814		High	16.34	0.592298							2
	Accession	Description	ΣCoverage	Σ# Proteins	Σ# Unique Peptides	Σ# Peptides	Σ# PSMs	Score A2	Coverage A2		# Peptides A2	# PSM A2	Score B2	Coverage B2	# Peptides B2	# PSM B2	Score C2	Coverage C2	# Peptides C2	# PSM C2	# AAs	MW [kDa]	calc. pI
	AT1G30470.3	SIT4 phosphatase-associated family protein	33.9	3	19	19	403	2738.25	20.68		14	104	3222.39	30.24	15	138	4261.24	22.51	11	161	764	84.229	4.48779
SAMSTLFDSRHPSIVVTPADSDPLFAPPSYYSESRSPR	6	1	1	AT5G07120.1	S36(Phospho)	4247.96	S(1): 0.0; S(4): 0.0; T(5): 0.0; S(9): 0.0; S(13): 0.0; T(17): 0.0; S(21): 0.0; S(29): 8.6; Y(30): 8.6; Y(31): 1.9; S(32): 1.9; S(34): 39.5; S(36): 39.5	0	0.0001392		High	65.84	5.52505e-06							2
	Accession	Description	ΣCoverage	Σ# Proteins	Σ# Unique Peptides	Σ# Peptides	Σ# PSMs	Score A2	Coverage A2		# Peptides A2	# PSM A2	Score B2	Coverage B2	# Peptides B2	# PSM B2	Score C2	Coverage C2	# Peptides C2	# PSM C2	# AAs	MW [kDa]	calc. pI
	AT1G10760.1	Pyruvate phosphate dikinase, PEP/pyruvate binding domain	18.8	1	17	19	121	39.47	5		4	7	565.703	14.65	15	50	733.318	14.22	13	64	1399	156.485	5.92236
RSKPIEEEETGSGSQSGGESPEAK	5	1	1	AT1G43690.1	S20(Phospho)	2556.11	S(2): 0.0; T(10): 0.0; S(12): 0.0; S(14): 0.0; S(16): 0.0; S(20): 100.0	0	6.764e-06		High	68.51	3.19909e-06							1
	Accession	Description	ΣCoverage	Σ# Proteins	Σ# Unique Peptides	Σ# Peptides	Σ# PSMs	Score A2	Coverage A2		# Peptides A2	# PSM A2	Score B2	Coverage B2	# Peptides B2	# PSM B2	Score C2	Coverage C2	# Peptides C2	# PSM C2	# AAs	MW [kDa]	calc. pI
	AT1G52380.1	NUP50 (Nucleoporin 50 kDa) protein	56.82	1	23	23	423	2359.86	44.09		19	120	2497.26	45.68	15	133	2939.12	39.77	15	170	440	46.5638	4.91943
SKPIEEEETGSGSQSGGESPEAKSR	5	1	1	AT1G43690.1	S19(Phospho)	2643.14	S(1): 0.0; T(9): 0.0; S(11): 0.0; S(13): 0.0; S(15): 0.1; S(19): 99.9; S(24): 0.0	0	0.0001392		High	57.98	3.24014e-05							1
	Accession	Description	ΣCoverage	Σ# Proteins	Σ# Unique Peptides	Σ# Peptides	Σ# PSMs	Score A2	Coverage A2		# Peptides A2	# PSM A2	Score B2	Coverage B2	# Peptides B2	# PSM B2	Score C2	Coverage C2	# Peptides C2	# PSM C2	# AAs	MW [kDa]	calc. pI
	AT1G07110.1	fructose-2,6-bisphosphatase	69.89	2	48	48	763	1592.4	47.45		28	108	6422.61	57.66	34	302	6649.21	59.14	35	353	744	82.507	6.29053
FENVFSSISSSPTKHR	4	4	2	AT4G12770.2;AT4G12780.2	S11(Phospho)	1902.87	S(6): 0.0; S(7): 0.0; S(9): 5.5; S(10): 5.5; S(11): 44.5; T(13): 44.5	0.004	0.06885		High	14.53	0.637791							1
	Accession	Description	ΣCoverage	Σ# Proteins	Σ# Unique Peptides	Σ# Peptides	Σ# PSMs	Score A2	Coverage A2		# Peptides A2	# PSM A2	Score B2	Coverage B2	# Peptides B2	# PSM B2	Score C2	Coverage C2	# Peptides C2	# PSM C2	# AAs	MW [kDa]	calc. pI
	AT4G11740.1	Ubiquitin-like superfamily protein	86.17	1	47	48	1837	5912.59	77.84		34	383	11294	76.42	35	670	11883.1	79.79	40	784	564	62.3117	4.66553
SRPKPTNLRADESPEKVTVVPK	4	1	1	AT3G25070.1	S13(Phospho)	2528.32	S(1): 0.4; T(6): 18.9; S(13): 80.7; T(18): 0.0	0.001	0.01895		High	19.84	0.111016							2
	Accession	Description	ΣCoverage	Σ# Proteins	Σ# Unique Peptides	Σ# Peptides	Σ# PSMs	Score A2	Coverage A2		# Peptides A2	# PSM A2	Score B2	Coverage B2	# Peptides B2	# PSM B2	Score C2	Coverage C2	# Peptides C2	# PSM C2	# AAs	MW [kDa]	calc. pI
	AT3G13300.2	Transducin/WD40 repeat-like superfamily protein	47.52	2	40	46	678	4549.98	37.2		33	194	4835.91	35.29	33	240	5304.62	30.18	29	244	1309	141.946	6.06201
TPGVPGDETTEKLPDESGVEPTENSPKASGIEPTESSPK	4	3	1	AT1G30470.3	S25(Phospho)	4073.85	T(1): 0.0; T(9): 0.0; T(10): 0.0; S(17): 0.5; T(22): 9.1; S(25): 79.3; S(29): 3.3; T(34): 3.3; S(36): 3.3; S(37): 1.2	0	0.0001392		High	40.79	0.0020842							2
	Accession	Description	ΣCoverage	Σ# Proteins	Σ# Unique Peptides	Σ# Peptides	Σ# PSMs	Score A2	Coverage A2		# Peptides A2	# PSM A2	Score B2	Coverage B2	# Peptides B2	# PSM B2	Score C2	Coverage C2	# Peptides C2	# PSM C2	# AAs	MW [kDa]	calc. pI
	AT2G41740.1	villin 2	43.03	2	34	36	482	2614.53	32.58		27	146	4120.54	31.15	23	167	4143.93	24.28	18	169	976	107.776	5.2876
SALPLKTPENSPTATDT	4	1	1	AT1G52380.1	T7(Phospho); S11(Phospho)	1902.81	S(1): 0.0; T(7): 100.0; S(11): 98.8; T(13): 1.2; T(15): 0.0; T(17): 0.0	0	0.0007479		High	38.38	0.00246133							1
	Accession	Description	ΣCoverage	Σ# Proteins	Σ# Unique Peptides	Σ# Peptides	Σ# PSMs	Score A2	Coverage A2		# Peptides A2	# PSM A2	Score B2	Coverage B2	# Peptides B2	# PSM B2	Score C2	Coverage C2	# Peptides C2	# PSM C2	# AAs	MW [kDa]	calc. pI
	AT1G50570.1	Calcium-dependent lipid-binding (CaLB domain) family protein	46.91	1	11	13	351	1813.45	41.49		10	75	2610.02	39.18	9	124	3352.91	39.18	9	152	388	42.1264	4.57666
TSFSVPSPK	4	1	1	AT1G42550.1	S7(Phospho)	1029.47	T(1): 0.0; S(2): 0.0; S(4): 1.6; S(7): 98.4	0.014	0.3052		Medium	13.74	0.401535	Medium	13.73	0.43847				0
	Accession	Description	ΣCoverage	Σ# Proteins	Σ# Unique Peptides	Σ# Peptides	Σ# PSMs	Score A2	Coverage A2		# Peptides A2	# PSM A2	Score B2	Coverage B2	# Peptides B2	# PSM B2	Score C2	Coverage C2	# Peptides C2	# PSM C2	# AAs	MW [kDa]	calc. pI
	AT2G40590.1	Ribosomal protein S26e family protein	50.38	2	1	5	82	464.377	50.38		4	29	209.677	29.77	3	23	277.767	29.77	4	30	131	14.7198	11.0923
EMTIVVPDSSNIYSAFGEAESKSVETLSPFQQKDGQK	4	1	1	AT1G07110.1	T26(Phospho)	4126.9	T(3): 0.0; S(9): 0.4; S(10): 0.4; Y(13): 1.6; S(14): 1.6; S(21): 6.8; S(23): 15.5; T(26): 36.9; S(28): 36.9	0.001	0.01128		High	15.35	0.516385							2
	Accession	Description	ΣCoverage	Σ# Proteins	Σ# Unique Peptides	Σ# Peptides	Σ# PSMs	Score A2	Coverage A2		# Peptides A2	# PSM A2	Score B2	Coverage B2	# Peptides B2	# PSM B2	Score C2	Coverage C2	# Peptides C2	# PSM C2	# AAs	MW [kDa]	calc. pI
	AT1G43690.1	ubiquitin interaction motif-containing protein	60.27	1	28	28	317	3470.25	51.25		23	148	1812.54	40.57	15	73	2720.79	33.39	13	96	599	65.4219	5.17334
VVVGGSELTSSPKEIKNVEVEK	3	1	1	AT4G28080.1	S11(Phospho)	2408.23	S(6): 1.1; T(9): 4.5; S(10): 4.5; S(11): 89.9	0	0.001739		High	29.92	0.0160428							2
	Accession	Description	ΣCoverage	Σ# Proteins	Σ# Unique Peptides	Σ# Peptides	Σ# PSMs	Score A2	Coverage A2		# Peptides A2	# PSM A2	Score B2	Coverage B2	# Peptides B2	# PSM B2	Score C2	Coverage C2	# Peptides C2	# PSM C2	# AAs	MW [kDa]	calc. pI
	AT1G43690.1	ubiquitin interaction motif-containing protein	60.27	1	28	28	317	3470.25	51.25		23	148	1812.54	40.57	15	73	2720.79	33.39	13	96	599	65.4219	5.17334
MKLPLDIDSPTQSENSSSSQQTPK	3	1	1	AT1G50570.1	S9(Phospho)	2698.23	S(9): 97.4; T(11): 2.5; S(13): 0.0; S(16): 0.0; S(17): 0.0; S(18): 0.0; S(19): 0.0; T(22): 0.0	0	3.75e-05		High	36.81	0.00511743							1
	Accession	Description	ΣCoverage	Σ# Proteins	Σ# Unique Peptides	Σ# Peptides	Σ# PSMs	Score A2	Coverage A2		# Peptides A2	# PSM A2	Score B2	Coverage B2	# Peptides B2	# PSM B2	Score C2	Coverage C2	# Peptides C2	# PSM C2	# AAs	MW [kDa]	calc. pI
	AT5G38000.1	Zinc-binding dehydrogenase family protein	11.05	1	1	1	2	0	11.05		1	2									353	38.5307	8.26514
RSKPIEEEETGSGSQSGGESPEAKSR	3	1	1	AT1G43690.1	S20(Phospho)	2799.24	S(2): 0.0; T(10): 0.0; S(12): 0.0; S(14): 0.0; S(16): 0.0; S(20): 99.9; S(25): 0.1	0	4.808e-10		High	81.06	1.82147e-07							2
	Accession	Description	ΣCoverage	Σ# Proteins	Σ# Unique Peptides	Σ# Peptides	Σ# PSMs	Score A2	Coverage A2		# Peptides A2	# PSM A2	Score B2	Coverage B2	# Peptides B2	# PSM B2	Score C2	Coverage C2	# Peptides C2	# PSM C2	# AAs	MW [kDa]	calc. pI
	AT5G45840.1	Leucine-rich repeat protein kinase family protein	6.44	2	1	1	1	0	6.44		1	1									668	75.2973	6.21436
SKPIEEEETGSGSQSGGESPEAKSRR	3	1	1	AT1G43690.1	S15(Phospho); S19(Phospho)	2879.2	S(1): 0.0; T(9): 0.0; S(11): 0.2; S(13): 82.6; S(15): 17.3; S(19): 98.7; S(24): 1.1	0	0.0001832		High	30.28	0.0201576							2
	Accession	Description	ΣCoverage	Σ# Proteins	Σ# Unique Peptides	Σ# Peptides	Σ# PSMs	Score A2	Coverage A2		# Peptides A2	# PSM A2	Score B2	Coverage B2	# Peptides B2	# PSM B2	Score C2	Coverage C2	# Peptides C2	# PSM C2	# AAs	MW [kDa]	calc. pI
	AT2G03340.1	WRKY DNA-binding protein 3	19.69	1	4	6	35	64.44	17.35		4	4	651.892	7.41	3	22	96.6986	7.99	4	9	513	56.2496	8.08936
VPSSTPLIKSPVATTQQLPK	3	3	1	AT1G79280.1	S10(Phospho)	2172.16	S(3): 0.7; S(4): 3.3; T(5): 0.7; S(10): 95.3; T(14): 0.0; T(15): 0.0	0.001	0.0191		High	30.97	0.00783838							1
	Accession	Description	ΣCoverage	Σ# Proteins	Σ# Unique Peptides	Σ# Peptides	Σ# PSMs	Score A2	Coverage A2		# Peptides A2	# PSM A2	Score B2	Coverage B2	# Peptides B2	# PSM B2	Score C2	Coverage C2	# Peptides C2	# PSM C2	# AAs	MW [kDa]	calc. pI
	AT4G38710.1	glycine-rich protein	30.53	2	10	10	62	130.886	8.85		2	8	1003.67	30.09	9	43	244.309	10.84	4	11	452	48.9581	5.13525
EVSTLSDPGSPRRDVPSPYGSTSSAPVMR	3	1	1	AT4G05150.1	S6(Phospho); S10(Phospho)	3192.4	S(3): 1.5; T(4): 3.7; S(6): 9.7; S(10): 84.3; S(17): 2.9; Y(19): 1.2; S(21): 2.6; T(22): 18.5; S(23): 18.5; S(24): 57.2	0	0.0002926		High	29	0.0300883							2
	Accession	Description	ΣCoverage	Σ# Proteins	Σ# Unique Peptides	Σ# Peptides	Σ# PSMs	Score A2	Coverage A2		# Peptides A2	# PSM A2	Score B2	Coverage B2	# Peptides B2	# PSM B2	Score C2	Coverage C2	# Peptides C2	# PSM C2	# AAs	MW [kDa]	calc. pI
	AT1G43690.1	ubiquitin interaction motif-containing protein	60.27	1	28	28	317	3470.25	51.25		23	148	1812.54	40.57	15	73	2720.79	33.39	13	96	599	65.4219	5.17334
SAQMAEDSDTCLLNKSPTANDSNGSESVIGVK	3	1	1	AT4G28080.1	C11(Carbamidomethyl); S16(Phospho)	3405.47	S(1): 0.0; S(8): 0.0; T(10): 0.0; S(16): 97.6; T(18): 2.4; S(22): 0.0; S(25): 0.0; S(27): 0.0	0	0.0001392		High	50.56	0.000200417							1
	Accession	Description	ΣCoverage	Σ# Proteins	Σ# Unique Peptides	Σ# Peptides	Σ# PSMs	Score A2	Coverage A2		# Peptides A2	# PSM A2	Score B2	Coverage B2	# Peptides B2	# PSM B2	Score C2	Coverage C2	# Peptides C2	# PSM C2	# AAs	MW [kDa]	calc. pI
	AT1G42550.1	plastid movement impaired1	54.33	1	36	36	706	3413.18	32.27		23	142	6716.48	49.11	29	264	7460.7	48.99	28	300	843	93.8163	5.31299
QNNSSVVGERPVNDKSALASSACTEQINKPTPMLSPVSVK	3	1	1	AT4G28080.1	C23(Carbamidomethyl); S35(Phospho)	4320.09	S(4): 0.0; S(5): 0.0; S(16): 0.2; S(20): 0.8; S(21): 0.8; T(24): 0.8; T(31): 40.5; S(35): 40.5; S(38): 16.4	0.003	0.04784		High	20.78	0.11406							1
	Accession	Description	ΣCoverage	Σ# Proteins	Σ# Unique Peptides	Σ# Peptides	Σ# PSMs	Score A2	Coverage A2		# Peptides A2	# PSM A2	Score B2	Coverage B2	# Peptides B2	# PSM B2	Score C2	Coverage C2	# Peptides C2	# PSM C2	# AAs	MW [kDa]	calc. pI
	AT1G43690.1	ubiquitin interaction motif-containing protein	60.27	1	28	28	317	3470.25	51.25		23	148	1812.54	40.57	15	73	2720.79	33.39	13	96	599	65.4219	5.17334
MGKPDPSSPASMAHAFTIGKPISGFGVAKAIDSGHPNYK	2	1	1	AT5G38000.1	S8(Phospho); S11(Phospho); T17(Phospho); S33(Phospho)	4288.84	S(7): 28.2; S(8): 73.4; S(11): 98.9; T(17): 96.6; S(23): 2.9; S(33): 72.8; Y(38): 27.1	0.041	0.7358		Medium	19.83	0.215263							1
	Accession	Description	ΣCoverage	Σ# Proteins	Σ# Unique Peptides	Σ# Peptides	Σ# PSMs	Score A2	Coverage A2		# Peptides A2	# PSM A2	Score B2	Coverage B2	# Peptides B2	# PSM B2	Score C2	Coverage C2	# Peptides C2	# PSM C2	# AAs	MW [kDa]	calc. pI
	AT1G20760.1	Calcium-binding EF hand family protein	33.46	1	35	36	556	2928.19	28.36		23	103	5479.64	27.58	25	204	6467.9	28.36	24	249	1019	109.751	5.12256
MVLFPKSPSPVNK	2	1	1	AT1G43690.1	S7(Phospho)	1523.77	S(7): 97.6; S(9): 2.4	0	0.0003303		High	12.13	0.949143							1
	Accession	Description	ΣCoverage	Σ# Proteins	Σ# Unique Peptides	Σ# Peptides	Σ# PSMs	Score A2	Coverage A2		# Peptides A2	# PSM A2	Score B2	Coverage B2	# Peptides B2	# PSM B2	Score C2	Coverage C2	# Peptides C2	# PSM C2	# AAs	MW [kDa]	calc. pI
	AT3G25690.1	Hydroxyproline-rich glycoprotein family protein	55.38	2	46	46	603	1341.38	31.27		17	78	4837.06	40.94	32	235	5811.83	40.74	33	290	1004	111.843	5.5415
FGNSPPRFSDASAR	2	1	1	AT1G20760.1	S4(Phospho)	1588.69	S(4): 86.7; S(9): 0.0; S(12): 13.2	0.008	0.1772		High	18.46	0.200298							1
	Accession	Description	ΣCoverage	Σ# Proteins	Σ# Unique Peptides	Σ# Peptides	Σ# PSMs	Score A2	Coverage A2		# Peptides A2	# PSM A2	Score B2	Coverage B2	# Peptides B2	# PSM B2	Score C2	Coverage C2	# Peptides C2	# PSM C2	# AAs	MW [kDa]	calc. pI
	AT1G07110.1	fructose-2,6-bisphosphatase	69.89	2	48	48	763	1592.4	47.45		28	108	6422.61	57.66	34	302	6649.21	59.14	35	353	744	82.507	6.29053
SFYGGSPGRLSSSMNK	2	2	1	AT3G25690.1	S6(Phospho)	1754.75	S(1): 0.2; Y(3): 0.2; S(6): 1.6; S(11): 5.3; S(12): 73.9; S(13): 18.8	0.008	0.174		High	10.52	1.64124							1
	Accession	Description	ΣCoverage	Σ# Proteins	Σ# Unique Peptides	Σ# Peptides	Σ# PSMs	Score A2	Coverage A2		# Peptides A2	# PSM A2	Score B2	Coverage B2	# Peptides B2	# PSM B2	Score C2	Coverage C2	# Peptides C2	# PSM C2	# AAs	MW [kDa]	calc. pI
	AT5G09850.1	Transcription elongation factor (TFIIS) family protein	43.06	1	7	7	101	878.668	14.73		3	20	1372.79	43.06	7	36	1515.01	40.23	6	45	353	40.0339	5.30029
SVETLSPFQQKDGQK	2	1	1	AT1G07110.1	S6(Phospho)	1771.82	S(1): 4.4; T(4): 17.5; S(6): 78.0	0.001	0.01431		High	18.79	0.260956							1
	Accession	Description	ΣCoverage	Σ# Proteins	Σ# Unique Peptides	Σ# Peptides	Σ# PSMs	Score A2	Coverage A2		# Peptides A2	# PSM A2	Score B2	Coverage B2	# Peptides B2	# PSM B2	Score C2	Coverage C2	# Peptides C2	# PSM C2	# AAs	MW [kDa]	calc. pI
	AT1G43690.1	ubiquitin interaction motif-containing protein	60.27	1	28	28	317	3470.25	51.25		23	148	1812.54	40.57	15	73	2720.79	33.39	13	96	599	65.4219	5.17334
VYSDDERSDHGVQAGYRKPPTPR	2	1	1	AT2G01190.1	T21(Phospho)	2710.23	Y(2): 0.1; S(3): 0.2; S(8): 1.2; Y(16): 8.6; T(21): 89.9	0.001	0.009268		High	21.25	0.190098							2
	Accession	Description	ΣCoverage	Σ# Proteins	Σ# Unique Peptides	Σ# Peptides	Σ# PSMs	Score A2	Coverage A2		# Peptides A2	# PSM A2	Score B2	Coverage B2	# Peptides B2	# PSM B2	Score C2	Coverage C2	# Peptides C2	# PSM C2	# AAs	MW [kDa]	calc. pI
	AT2G01190.1	Octicosapeptide/Phox/Bem1p family protein	47.22	1	21	21	383	660.822	25.97		12	50	2151.38	33.06	16	151	2782.22	35	17	182	720	77.2893	6.04932
SSGWFGGGATEEVKPKSPHSVEESPQSLGSTVVPVQKEL	2	1	1	AT5G52310.1	S24(Phospho)	4131.99	S(1): 0.2; S(2): 0.2; T(10): 1.7; S(17): 31.3; S(20): 31.3; S(24): 31.3; S(27): 1.7; S(30): 0.7; T(31): 1.7	0	0.001771		Medium	16.28	0.350902							2
	Accession	Description	ΣCoverage	Σ# Proteins	Σ# Unique Peptides	Σ# Peptides	Σ# PSMs	Score A2	Coverage A2		# Peptides A2	# PSM A2	Score B2	Coverage B2	# Peptides B2	# PSM B2	Score C2	Coverage C2	# Peptides C2	# PSM C2	# AAs	MW [kDa]	calc. pI
	AT1G43690.1	ubiquitin interaction motif-containing protein	60.27	1	28	28	317	3470.25	51.25		23	148	1812.54	40.57	15	73	2720.79	33.39	13	96	599	65.4219	5.17334
YSGSSTPASGPIPGGPTIQVDWSLNQARAIR	2	1	1	AT1G41830.1	Y1(Phospho); S2(Phospho); S4(Phospho)	3423.54	Y(1): 86.7; S(2): 53.5; S(4): 53.5; S(5): 46.5; T(6): 46.5; S(9): 13.3; T(17): 0.0; S(23): 0.0	0.024	0.5003		Medium	16.71	0.525796							1
	Accession	Description	ΣCoverage	Σ# Proteins	Σ# Unique Peptides	Σ# Peptides	Σ# PSMs	Score A2	Coverage A2		# Peptides A2	# PSM A2	Score B2	Coverage B2	# Peptides B2	# PSM B2	Score C2	Coverage C2	# Peptides C2	# PSM C2	# AAs	MW [kDa]	calc. pI
	AT1G28135.1	unknown protein; FUNCTIONS IN: molecular_function unknown; INVOLVED IN: biological_process unknown; LOCATED IN: chloroplast; Has 7 Blast hits to 7 proteins in 1 species: Archae - 0; Bacteria - 0; Metazoa - 0; Fungi - 0; Plants - 7; Viruses - 0; Other Eukaryotes - 0 (source: NCBI BLink).	49.02	1	1	1	1	24.54	49.02		1	1									51	5.77624	11.7954
AGSFRDSPEEEGPVELPEAAR	2	2	1	AT3G22380.1	S7(Phospho)	2323.02	S(3): 0.0; S(7): 100.0	0	0.0006827		High	20.8	0.19089							1
	Accession	Description	ΣCoverage	Σ# Proteins	Σ# Unique Peptides	Σ# Peptides	Σ# PSMs	Score A2	Coverage A2		# Peptides A2	# PSM A2	Score B2	Coverage B2	# Peptides B2	# PSM B2	Score C2	Coverage C2	# Peptides C2	# PSM C2	# AAs	MW [kDa]	calc. pI
	AT2G38280.1	AMP deaminase, putative / myoadenylate deaminase, putative	30.87	1	16	16	260	422.986	14.18		6	30	2023.28	25.98	13	114	2002.54	22.77	13	116	839	95.0698	6.32861
DYTPPQYLTLLFTDLGVLSPSVVSDELIQLYL	2	1	1	AT1G72340.1	Y2(Phospho); T13(Phospho); S19(Phospho); S21(Phospho); Y31(Phospho)	4012.72	Y(2): 46.2; T(3): 46.2; Y(7): 17.2; T(9): 19.6; T(13): 85.1; S(19): 90.8; S(21): 90.9; S(24): 79.4; Y(31): 24.4	0.018	0.3827		Medium	10.76	2.06507							0
	Accession	Description	ΣCoverage	Σ# Proteins	Σ# Unique Peptides	Σ# Peptides	Σ# PSMs	Score A2	Coverage A2		# Peptides A2	# PSM A2	Score B2	Coverage B2	# Peptides B2	# PSM B2	Score C2	Coverage C2	# Peptides C2	# PSM C2	# AAs	MW [kDa]	calc. pI
	AT2G36460.1	Aldolase superfamily protein	15.64	2	1	6	49	62.43	13.41		3	6	110.8	11.73	4	15	230.317	9.22	4	28	358	38.3629	7.38623
HSHHHHSSSTPSSAATPTPTAGAR	2	1	1	AT5G54430.1	T16(Phospho); T18(Phospho)	2579.05	S(2): 0.0; S(7): 0.0; S(8): 0.0; S(9): 0.0; T(10): 0.0; S(12): 49.8; S(13): 49.8; T(16): 2.8; T(18): 97.0; T(20): 0.5	0	0.001527		High	12.8	1.00763	High	27.72	0.0315267				0
	Accession	Description	ΣCoverage	Σ# Proteins	Σ# Unique Peptides	Σ# Peptides	Σ# PSMs	Score A2	Coverage A2		# Peptides A2	# PSM A2	Score B2	Coverage B2	# Peptides B2	# PSM B2	Score C2	Coverage C2	# Peptides C2	# PSM C2	# AAs	MW [kDa]	calc. pI
	AT5G52310.1	low-temperature-responsive protein 78 (LTI78) / desiccation-responsive protein 29A (RD29A)	92.96	1	75	76	4972	17733	83.94		45	823	43578.9	91.97	66	2008	44941.3	92.96	70	2141	710	77.8088	4.53857
GLFVDRGVGSPR	1	1	1	AT1G07110.1	S10(Phospho)	1339.65	S(10): 100.0	0.005	0.09629		High	14.1	0.536882							1
	Accession	Description	ΣCoverage	Σ# Proteins	Σ# Unique Peptides	Σ# Peptides	Σ# PSMs	Score A2	Coverage A2		# Peptides A2	# PSM A2	Score B2	Coverage B2	# Peptides B2	# PSM B2	Score C2	Coverage C2	# Peptides C2	# PSM C2	# AAs	MW [kDa]	calc. pI
	AT5G07120.1	sorting nexin 2B	29.2	1	12	14	173	586.831	16.43		4	22	1050.81	23.43	9	67	1261.72	29.2	13	84	572	64.2422	5.56689
KGLEDGLSISVSPLTR	1	1	1	AT3G50380.1	S12(Phospho); T15(Phospho)	1831.86	S(8): 0.9; S(10): 85.7; S(12): 85.0; T(15): 28.5	0.004	0.07737		High	20.98	0.165584							1
	Accession	Description	ΣCoverage	Σ# Proteins	Σ# Unique Peptides	Σ# Peptides	Σ# PSMs	Score A2	Coverage A2		# Peptides A2	# PSM A2	Score B2	Coverage B2	# Peptides B2	# PSM B2	Score C2	Coverage C2	# Peptides C2	# PSM C2	# AAs	MW [kDa]	calc. pI
	AT5G52310.1	low-temperature-responsive protein 78 (LTI78) / desiccation-responsive protein 29A (RD29A)	92.96	1	75	76	4972	17733	83.94		45	823	43578.9	91.97	66	2008	44941.3	92.96	70	2141	710	77.8088	4.53857
VRGEEEIPDGAVAVLTPDMPDVLSHVSVRAR	1	1	1	AT1G10760.1	T16(Phospho)	3394.68	T(16): 100.0; S(24): 0.0; S(27): 0.0	0.046	0.7657		Medium	12.47	0.843697							2
	Accession	Description	ΣCoverage	Σ# Proteins	Σ# Unique Peptides	Σ# Peptides	Σ# PSMs	Score A2	Coverage A2		# Peptides A2	# PSM A2	Score B2	Coverage B2	# Peptides B2	# PSM B2	Score C2	Coverage C2	# Peptides C2	# PSM C2	# AAs	MW [kDa]	calc. pI
	AT1G28120.1	CONTAINS InterPro DOMAIN/s: Ovarian tumour, otubain (InterPro:IPR003323), Ubiquitin thioesterase Otubain (InterPro:IPR016615), Peptidase C65, otubain (InterPro:IPR019400); Has 413 Blast hits to 411 proteins in 139 species: Archae - 0; Bacteria - 0; Metazoa - 184; Fungi - 83; Plants - 88; Viruses - 0; Other Eukaryotes - 58 (source: NCBI BLink).	9.48	1	1	1	28	25.76	9.48		1	28									306	34.4128	4.69092
SLSASGSFRNDSTPKAAQR	1	1	1	AT1G07110.1	S5(Phospho); S12(Phospho)	2139.92	S(1): 0.6; S(3): 3.0; S(5): 93.4; S(7): 3.0; S(12): 50.0; T(13): 50.0	0.011	0.2398		Medium	13.81	0.852617							2
	Accession	Description	ΣCoverage	Σ# Proteins	Σ# Unique Peptides	Σ# Peptides	Σ# PSMs	Score A2	Coverage A2		# Peptides A2	# PSM A2	Score B2	Coverage B2	# Peptides B2	# PSM B2	Score C2	Coverage C2	# Peptides C2	# PSM C2	# AAs	MW [kDa]	calc. pI
	AT1G41830.1	SKU5-similar 6	14.39	1	2	5	64	225.239	12.73		4	19	62.4955	5.35	2	18	165.089	7.01	3	27	542	60.5399	9.45166
TSGLPSQTSGAGSAYATLPQLPLSPR	1	2	1	AT3G13300.2	S24(Phospho)	2637.31	T(1): 0.0; S(2): 0.0; S(6): 0.0; T(8): 0.0; S(9): 0.0; S(13): 0.0; Y(15): 0.0; T(17): 0.1; S(24): 99.9	0.024	0.5097		Medium	10.56	1.47236							0
	Accession	Description	ΣCoverage	Σ# Proteins	Σ# Unique Peptides	Σ# Peptides	Σ# PSMs	Score A2	Coverage A2		# Peptides A2	# PSM A2	Score B2	Coverage B2	# Peptides B2	# PSM B2	Score C2	Coverage C2	# Peptides C2	# PSM C2	# AAs	MW [kDa]	calc. pI
	AT3G19680.1	Protein of unknown function (DUF1005)	6.52	1	1	1	1	0	6.52		1	1									491	51.9296	8.44092
KEDTPKPGQPGQAPRPAGPGAAAAPRV	1	1	1	AT2G40590.1	T4(Phospho)	2701.36	T(4): 100.0	0.018	0.3976		Medium	11.4	1.23879							2
	Accession	Description	ΣCoverage	Σ# Proteins	Σ# Unique Peptides	Σ# Peptides	Σ# PSMs	Score A2	Coverage A2		# Peptides A2	# PSM A2	Score B2	Coverage B2	# Peptides B2	# PSM B2	Score C2	Coverage C2	# Peptides C2	# PSM C2	# AAs	MW [kDa]	calc. pI
	AT4G38550.1	Arabidopsis phospholipase-like protein (PEARLI 4) family	69.77	1	39	40	937	1360.44	51.63		23	143	7292.51	65.85	31	404	7243.46	62.91	30	390	612	69.6389	6.66846
ELLEETSNLAAMPAPDTPSPSPEIITIVFPRSSGSFPALTNAK	1	2	1	AT5G45840.1	T17(Phospho)	4576.24	T(6): 4.2; S(7): 7.9; T(17): 32.5; S(19): 32.5; S(21): 15.6; T(26): 4.2; S(32): 1.4; S(33): 0.6; S(35): 0.6; T(40): 0.6	0.033	0.6289		Medium	11.07	0.816801							1
	Accession	Description	ΣCoverage	Σ# Proteins	Σ# Unique Peptides	Σ# Peptides	Σ# PSMs	Score A2	Coverage A2		# Peptides A2	# PSM A2	Score B2	Coverage B2	# Peptides B2	# PSM B2	Score C2	Coverage C2	# Peptides C2	# PSM C2	# AAs	MW [kDa]	calc. pI
	AT1G07110.1	fructose-2,6-bisphosphatase	69.89	2	48	48	763	1592.4	47.45		28	108	6422.61	57.66	34	302	6649.21	59.14	35	353	744	82.507	6.29053
SFSQLLAGAMASPAAAAVAAAAVVATAHHQTPVSSVGDGGGSGGDVDPRFK	1	1	1	AT2G03340.1	S3(Phospho); S12(Phospho)	4922.3	S(1): 52.6; S(3): 52.6; S(12): 80.0; T(26): 4.5; T(31): 3.6; S(34): 2.9; S(35): 2.4; S(42): 1.5	0.018	0.3958		Medium	15.64	0.354767							1
	Accession	Description	ΣCoverage	Σ# Proteins	Σ# Unique Peptides	Σ# Peptides	Σ# PSMs	Score A2	Coverage A2		# Peptides A2	# PSM A2	Score B2	Coverage B2	# Peptides B2	# PSM B2	Score C2	Coverage C2	# Peptides C2	# PSM C2	# AAs	MW [kDa]	calc. pI
	AT1G75910.1	extracellular lipase 4	11.08	1	1	1	1	0	11.08		1	1									343	37.8865	9.80322
RESPSPAKPSRPSPSQQTIPR	1	1	1	AT5G09850.1	S3(Phospho)	2383.19	S(3): 92.0; S(5): 5.1; S(10): 0.8; S(13): 0.8; S(15): 0.8; T(18): 0.5	0.001	0.01445		High	12.61	1.13219							1
	Accession	Description	ΣCoverage	Σ# Proteins	Σ# Unique Peptides	Σ# Peptides	Σ# PSMs	Score A2	Coverage A2		# Peptides A2	# PSM A2	Score B2	Coverage B2	# Peptides B2	# PSM B2	Score C2	Coverage C2	# Peptides C2	# PSM C2	# AAs	MW [kDa]	calc. pI
	AT1G71220.1	UDP-glucose:glycoprotein glucosyltransferases;transferases, transferring hexosyl groups;transferases, transferring glycosyl groups	9.8	2	12	12	49	58.2233	4.96		5	7	325.811	4.96	6	15	469.867	5.46	7	27	1613	181.69	5.8335
MELITLLLAVLPLTPTVDRNRNVSR	1	1	1	AT1G28135.1	T14(Phospho); T16(Phospho); S24(Phospho)	3074.52	T(5): 0.0; T(14): 100.0; T(16): 100.0; S(24): 100.0	0.023	0.4751		Medium	24.54	0.0613473							2
	Accession	Description	ΣCoverage	Σ# Proteins	Σ# Unique Peptides	Σ# Peptides	Σ# PSMs	Score A2	Coverage A2		# Peptides A2	# PSM A2	Score B2	Coverage B2	# Peptides B2	# PSM B2	Score C2	Coverage C2	# Peptides C2	# PSM C2	# AAs	MW [kDa]	calc. pI
	AT1G79280.1	nuclear pore anchor	38.51	3	68	68	1087	2436.83	23.79		40	203	8110.22	30.63	52	445	7788.63	26.33	42	439	2093	236.896	5.05908
SPVLQYLYYLAQIGLAMSPLSNNSLFLDYHR	1	1	1	AT2G38280.1	S1(Phospho); Y29(Phospho)	3746.76	S(1): 76.3; Y(6): 21.2; Y(8): 1.9; Y(9): 0.6; S(18): 0.0; S(21): 0.1; S(24): 0.3; Y(29): 99.5	0.034	0.6468		Medium	12.37	1.14147							0
	Accession	Description	ΣCoverage	Σ# Proteins	Σ# Unique Peptides	Σ# Peptides	Σ# PSMs	Score A2	Coverage A2		# Peptides A2	# PSM A2	Score B2	Coverage B2	# Peptides B2	# PSM B2	Score C2	Coverage C2	# Peptides C2	# PSM C2	# AAs	MW [kDa]	calc. pI
	AT3G22380.1	time for coffee	12.77	2	14	14	89	308.109	6.77		6	17	749.668	11.35	12	39	779.069	6.13	7	33	1550	164.354	9.68604
SSFTSKFADELIANAAYIGTPGKGILAADESTGTIGK	1	1	1	AT2G36460.1	S5(Phospho); Y17(Phospho); T20(Phospho)	3941.79	S(1): 29.5; S(2): 29.5; T(4): 29.4; S(5): 13.3; Y(17): 96.7; T(20): 91.8; S(31): 5.0; T(32): 2.9; T(34): 1.8	0.016	0.3523		Medium	20.55	0.229073							2
	Accession	Description	ΣCoverage	Σ# Proteins	Σ# Unique Peptides	Σ# Peptides	Σ# PSMs	Score A2	Coverage A2		# Peptides A2	# PSM A2	Score B2	Coverage B2	# Peptides B2	# PSM B2	Score C2	Coverage C2	# Peptides C2	# PSM C2	# AAs	MW [kDa]	calc. pI
	AT4G05150.1	Octicosapeptide/Phox/Bem1p family protein	37.53	1	15	15	392	611.709	26.21		9	56	2356.68	35.22	14	158	2460.24	35.22	14	178	477	53.0289	6.81494
KGWSITVHDLSGSPVAMASMVTPFVPSPGSNR	1	1	1	AT3G19680.1	S27(Phospho); S30(Phospho)	3472.59	S(4): 0.2; T(6): 0.2; S(11): 0.2; S(13): 0.2; S(19): 0.8; T(22): 30.5; S(27): 76.7; S(30): 91.3	0.034	0.6512		Medium	16.44	0.509585							1
	Accession	Description	ΣCoverage	Σ# Proteins	Σ# Unique Peptides	Σ# Peptides	Σ# PSMs	Score A2	Coverage A2		# Peptides A2	# PSM A2	Score B2	Coverage B2	# Peptides B2	# PSM B2	Score C2	Coverage C2	# Peptides C2	# PSM C2	# AAs	MW [kDa]	calc. pI
	AT4G28080.1	Tetratricopeptide repeat (TPR)-like superfamily protein	38.76	1	58	63	1314	4048.31	27.54		37	219	10938.6	31.39	44	563	10554.3	24.52	35	532	1819	198.992	6.16357
MEAMSYEPETNAPSSPYHPAGNRTPERPRK	1	1	1	AT4G38550.1	S14(Phospho); T24(Phospho)	3560.51	S(5): 0.1; Y(6): 0.1; T(10): 1.5; S(14): 24.6; S(15): 9.6; Y(17): 67.4; T(24): 96.8	0.005	0.111		High	10.48	1.95637							2
	Accession	Description	ΣCoverage	Σ# Proteins	Σ# Unique Peptides	Σ# Peptides	Σ# PSMs	Score A2	Coverage A2		# Peptides A2	# PSM A2	Score B2	Coverage B2	# Peptides B2	# PSM B2	Score C2	Coverage C2	# Peptides C2	# PSM C2	# AAs	MW [kDa]	calc. pI
	AT3G15970.1	NUP50 (Nucleoporin 50 kDa) protein	23.23	1	6	7	42	93.7229	11.83		3	11	151.63	10.11	4	15	40.0533	10.75	4	16	465	49.0788	4.84326
ASSIVSNAVILVSQGNNDIGISYFGTPTAAFRGLTPNR	1	1	1	AT1G75910.1	S13(Phospho); S22(Phospho); T26(Phospho)	4147.93	S(2): 31.4; S(3): 31.4; S(6): 31.4; S(13): 28.0; S(22): 22.8; Y(23): 34.2; T(26): 34.2; T(28): 34.2; T(35): 52.6	0.01	0.2259		Medium	19.46	0.216288							1
	Accession	Description	ΣCoverage	Σ# Proteins	Σ# Unique Peptides	Σ# Peptides	Σ# PSMs	Score A2	Coverage A2		# Peptides A2	# PSM A2	Score B2	Coverage B2	# Peptides B2	# PSM B2	Score C2	Coverage C2	# Peptides C2	# PSM C2	# AAs	MW [kDa]	calc. pI
	AT1G07110.1	fructose-2,6-bisphosphatase	69.89	2	48	48	763	1592.4	47.45		28	108	6422.61	57.66	34	302	6649.21	59.14	35	353	744	82.507	6.29053
VSPGVWYLQLAPGR	1	2	1	AT1G71220.1	S2(Phospho)	1622.81	S(2): 98.4; Y(7): 1.6	0.008	0.1753		High	12.55	1.01175							0
	Accession	Description	ΣCoverage	Σ# Proteins	Σ# Unique Peptides	Σ# Peptides	Σ# PSMs	Score A2	Coverage A2		# Peptides A2	# PSM A2	Score B2	Coverage B2	# Peptides B2	# PSM B2	Score C2	Coverage C2	# Peptides C2	# PSM C2	# AAs	MW [kDa]	calc. pI
	AT1G72340.1	NagB/RpiA/CoA transferase-like superfamily protein	11.78	1	2	2	3	27.42	11.78		2	3									382	42.1646	5.41455
AVIEEHKDSKPSVAEAAAPLKTPENSPSAEDA	1	1	1	AT3G15970.1	T22(Phospho); S26(Phospho)	3448.54	S(9): 0.0; S(12): 0.0; T(22): 76.7; S(26): 97.2; S(28): 26.1	0	0.004736		High	11.18	1.91282							2
	Accession	Description	ΣCoverage	Σ# Proteins	Σ# Unique Peptides	Σ# Peptides	Σ# PSMs	Score A2	Coverage A2		# Peptides A2	# PSM A2	Score B2	Coverage B2	# Peptides B2	# PSM B2	Score C2	Coverage C2	# Peptides C2	# PSM C2	# AAs	MW [kDa]	calc. pI
	AT4G38550.1	Arabidopsis phospholipase-like protein (PEARLI 4) family	69.77	1	39	40	937	1360.44	51.63		23	143	7292.51	65.85	31	404	7243.46	62.91	30	390	612	69.6389	6.66846
NSEDSGVTVDGSPSAKEMTIVVPDSSNIYSAFGEAESK	1	1	1	AT1G07110.1	S12(Phospho)	3984.78	S(2): 0.1; S(5): 0.2; T(8): 2.3; S(12): 87.8; S(14): 7.3; T(19): 2.3; S(25): 0.0; S(26): 0.0; Y(29): 0.0; S(30): 0.0; S(37): 0.0	0.001	0.013		High	42.27	0.00155643							1
	Accession	Description	ΣCoverage	Σ# Proteins	Σ# Unique Peptides	Σ# Peptides	Σ# PSMs	Score A2	Coverage A2		# Peptides A2	# PSM A2	Score B2	Coverage B2	# Peptides B2	# PSM B2	Score C2	Coverage C2	# Peptides C2	# PSM C2	# AAs	MW [kDa]	calc. pI
	AT1G09730.2	Cysteine proteinases superfamily protein	1.4	2	1	1	1	23.35	1.4		1	1									931	105.946	4.50049
SNYDKEQFEDLYEQDGDVTPRNSSPPSPFHPAAYK	1	1	1	AT4G38550.1	T19(Phospho); Y34(Phospho)	4188.76	S(1): 0.0; Y(3): 0.0; Y(12): 0.0; T(19): 94.4; S(23): 4.6; S(24): 1.1; S(27): 99.8; Y(34): 0.1	0	0.0001435		High	59.1	2.44208e-05							2
	Accession	Description	ΣCoverage	Σ# Proteins	Σ# Unique Peptides	Σ# Peptides	Σ# PSMs	Score A2	Coverage A2		# Peptides A2	# PSM A2	Score B2	Coverage B2	# Peptides B2	# PSM B2	Score C2	Coverage C2	# Peptides C2	# PSM C2	# AAs	MW [kDa]	calc. pI
	AT2G20950.1	Arabidopsis phospholipase-like protein (PEARLI 4) family	29.81	4	13	14	139	247.794	15.58		6	30	729.686	22.88	10	53	948.385	14.81	6	56	520	59.5333	7.73779
LSSPTGEAEEMEK	1	2	1	AT1G09730.2	S3(Phospho)	1487.59	S(2): 12.7; S(3): 86.9; T(5): 0.4	0.007	0.154		High	23.35	0.0561793							0
	Accession	Description	ΣCoverage	Σ# Proteins	Σ# Unique Peptides	Σ# Peptides	Σ# PSMs	Score A2	Coverage A2		# Peptides A2	# PSM A2	Score B2	Coverage B2	# Peptides B2	# PSM B2	Score C2	Coverage C2	# Peptides C2	# PSM C2	# AAs	MW [kDa]	calc. pI
	AT5G54430.1	Adenine nucleotide alpha hydrolases-like superfamily protein	38.84	1	3	6	110	523.205	30.58		4	21	301.75	35.95	5	39	438.351	35.95	5	50	242	26.1861	6.56592
SASKSNPSSPPHLAEGR	1	4	1	AT2G20950.1	S5(Phospho); S9(Phospho)	1881.79	S(1): 14.0; S(3): 14.0; S(5): 66.4; S(8): 52.8; S(9): 52.8	0.002	0.02275		High	10.34	1.59973							1
	Accession	Description	ΣCoverage	Σ# Proteins	Σ# Unique Peptides	Σ# Peptides	Σ# PSMs	Score A2	Coverage A2		# Peptides A2	# PSM A2	Score B2	Coverage B2	# Peptides B2	# PSM B2	Score C2	Coverage C2	# Peptides C2	# PSM C2	# AAs	MW [kDa]	calc. pI
	AT3G14205.1	Phosphoinositide phosphatase family protein	3.47	1	1	1	1	22.08	3.47		1	1									808	91.5746	6.46826
RSLSESSIISESSPAALGPVGRHGLAEK	1	1	1	AT3G14205.1	S2(Phospho); S4(Phospho); S13(Phospho)	3075.38	S(2): 97.8; S(4): 97.8; S(6): 3.6; S(7): 1.0; S(10): 1.8; S(12): 5.8; S(13): 92.2	0.009	0.2057		High	22.08	0.135348							2
	Accession	Description	ΣCoverage	Σ# Proteins	Σ# Unique Peptides	Σ# Peptides	Σ# PSMs	Score A2	Coverage A2		# Peptides A2	# PSM A2	Score B2	Coverage B2	# Peptides B2	# PSM B2	Score C2	Coverage C2	# Peptides C2	# PSM C2	# AAs	MW [kDa]	calc. pI
	AT5G48010.1	thalianol synthase 1	1.72	2	1	1	1	26.55	1.72		1	1									758	87.1967	7.03467
FVAPPTPLILQLR	1	2	1	AT5G48010.1	T6(Phospho)	1544.85	T(6): 100.0	0.035	0.655		Medium	26.55	0.0208031							0
	Accession	Description	ΣCoverage	Σ# Proteins	Σ# Unique Peptides	Σ# Peptides	Σ# PSMs	Score A2	Coverage A2		# Peptides A2	# PSM A2	Score B2	Coverage B2	# Peptides B2	# PSM B2	Score C2	Coverage C2	# Peptides C2	# PSM C2	# AAs	MW [kDa]	calc. pI
	AT3G29360.1	UDP-glucose 6-dehydrogenase family protein	49.38	2	9	17	221	1329.81	34.17		11	46	2210.73	39.58	12	81	2494.54	39.58	12	94	480	53.1391	5.99854
DLSMNKFDWDHPLHLQPMSPTTVK	1	1	1	AT3G29360.1	S19(Phospho)	2917.34	S(3): 0.0; S(19): 95.2; T(21): 3.9; T(22): 0.9	0	0.0009782		High	14.14	0.878891							1
	Accession	Description	ΣCoverage	Σ# Proteins	Σ# Unique Peptides	Σ# Peptides	Σ# PSMs	Score A2	Coverage A2		# Peptides A2	# PSM A2	Score B2	Coverage B2	# Peptides B2	# PSM B2	Score C2	Coverage C2	# Peptides C2	# PSM C2	# AAs	MW [kDa]	calc. pI
	AT3G22690.2	INVOLVED IN: photosystem II assembly, regulation of chlorophyll biosynthetic process, photosystem I assembly, thylakoid membrane organization, RNA modification; LOCATED IN: chloroplast; EXPRESSED IN: 13 plant structures; EXPRESSED DURING: LP.04 four leaves visible, 4 anthesis, petal differentiation and expansion stage, E expanded cotyledon stage, D bilateral stage; CONTAINS InterPro DOMAIN/s: Pen…	3.8	2	1	1	1	0	3.8		1	1									842	93.4009	6.1001
AMLGNVLHLSPMVLATTTTTKPSLLNQSKCTK	1	2	1	AT3G22690.2	S10(Phospho); C30(Carbamidomethyl)	3535.81	S(10): 90.8; T(16): 2.4; T(17): 5.4; T(18): 0.6; T(19): 0.3; T(20): 0.1; S(23): 0.2; S(28): 0.1; T(31): 0.1	0.049	0.7955		Medium	13.27	0.41917							1
	Accession	Description	ΣCoverage	Σ# Proteins	Σ# Unique Peptides	Σ# Peptides	Σ# PSMs	Score A2	Coverage A2		# Peptides A2	# PSM A2	Score B2	Coverage B2	# Peptides B2	# PSM B2	Score C2	Coverage C2	# Peptides C2	# PSM C2	# AAs	MW [kDa]	calc. pI
	AT4G28080.1	Tetratricopeptide repeat (TPR)-like superfamily protein	38.76	1	58	63	1314	4048.31	27.54		37	219	10938.6	31.39	44	563	10554.3	24.52	35	532	1819	198.992	6.16357
LISPISLSVTSPVKPAENPCLVLAK	1	2	1	AT5G54600.2	S3(Phospho); S6(Phospho); T10(Phospho); C20(Carbamidomethyl)	2873.39	S(3): 28.8; S(6): 77.6; S(8): 91.4; T(10): 76.6; S(11): 25.6	0.029	0.5902		Medium	10.51	2.11185							0
	Accession	Description	ΣCoverage	Σ# Proteins	Σ# Unique Peptides	Σ# Peptides	Σ# PSMs	Score A2	Coverage A2		# Peptides A2	# PSM A2	Score B2	Coverage B2	# Peptides B2	# PSM B2	Score C2	Coverage C2	# Peptides C2	# PSM C2	# AAs	MW [kDa]	calc. pI
	AT5G54600.2	Translation protein SH3-like family protein	27.93	2	3	3	4	31.5198	27.93		3	4									179	19.7407	9.70068
GLLQALQGLSSPFLFWDQTGQTFRAKSHIR	1	1	1	AT1G80260.1	S10(Phospho); S11(Phospho); T19(Phospho)	3642.7	S(10): 100.0; S(11): 100.0; T(19): 93.1; T(22): 5.4; S(27): 1.4	0.004	0.06597		High	20.68	0.214194							2
	Accession	Description	ΣCoverage	Σ# Proteins	Σ# Unique Peptides	Σ# Peptides	Σ# PSMs	Score A2	Coverage A2		# Peptides A2	# PSM A2	Score B2	Coverage B2	# Peptides B2	# PSM B2	Score C2	Coverage C2	# Peptides C2	# PSM C2	# AAs	MW [kDa]	calc. pI
	AT1G80260.1	Spc97 / Spc98 family of spindle pole body (SBP) component	3.02	1	1	1	1	20.68	3.02		1	1									995	111.369	6.16357
DLTMNKFDWDHPLHLQPMSPTTVK	1	1	1	AT5G15490.1	S19(Phospho)	2931.36	T(3): 0.0; S(19): 83.3; T(21): 14.1; T(22): 2.5	0.004	0.0755		High	15.84	0.616355							1
	Accession	Description	ΣCoverage	Σ# Proteins	Σ# Unique Peptides	Σ# Peptides	Σ# PSMs	Score A2	Coverage A2		# Peptides A2	# PSM A2	Score B2	Coverage B2	# Peptides B2	# PSM B2	Score C2	Coverage C2	# Peptides C2	# PSM C2	# AAs	MW [kDa]	calc. pI
	AT5G15490.1	UDP-glucose 6-dehydrogenase family protein	39.38	2	7	15	195	1416.63	34.17		11	53	1598.86	22.71	9	62	1760.03	26.46	10	80	480	53.0833	6.03662

## Sheet: mpk6 DD
Table S17F. List of phosphopeptides with SP or TP motifs in mpk6 DD 8h after DEX (Protein ID and other details can be accessed by clicking on the plus symbol on the left column)
Sequence	# PSMs	# Proteins	# Protein Groups	Protein Group Accessions	Modifications	MH+ [Da]	phosphoRS Site Probabilities	q-Value	PEP		A2 (mpk6 DD)	IonScore A2	Exp Value A2	B2 (Col-0 DD)	IonScore B2	Exp Value B2	C2 (Col-0 KR)	IonScore C2	Exp Value C2	# Missed Cleavages
LAAPSSPFDDDSDDVDEQPLVR	42	1	1	AT4G11740.1	S5(Phospho)	2468.04	S(5): 50.0; S(6): 50.0; S(12): 0.0	0	2.159e-08		High	94.8	6.98687e-09	High	74.85	7.46337e-07				0
	Accession	Description	ΣCoverage	Σ# Proteins	Σ# Unique Peptides	Σ# Peptides	Σ# PSMs	Score A2	Coverage A2		# Peptides A2	# PSM A2	Score B2	Coverage B2	# Peptides B2	# PSM B2	Score C2	Coverage C2	# Peptides C2	# PSM C2	# AAs	MW [kDa]	calc. pI
	AT4G28080.1	Tetratricopeptide repeat (TPR)-like superfamily protein	37.11	1	54	56	1091	9518.75	32.22		48	433	9945.35	33.32	47	469	4542.47	26.5	32	189	1819	198.992	6.16357
HPSIVVTPADSDPLFAPPSYYSESRSPR	34	1	1	AT5G07120.1	S26(Phospho)	3152.46	S(3): 0.0; T(7): 0.0; S(11): 0.0; S(19): 1.6; Y(20): 1.6; Y(21): 1.6; S(22): 1.6; S(24): 46.9; S(26): 46.9	0	1.595e-05		Medium	30.61	0.020073	High	58.26	3.43343e-05				1
	Accession	Description	ΣCoverage	Σ# Proteins	Σ# Unique Peptides	Σ# Peptides	Σ# PSMs	Score A2	Coverage A2		# Peptides A2	# PSM A2	Score B2	Coverage B2	# Peptides B2	# PSM B2	Score C2	Coverage C2	# Peptides C2	# PSM C2	# AAs	MW [kDa]	calc. pI
	AT2G41900.1	CCCH-type zinc finger protein with ARM repeat domain	27.23	2	10	11	96	240.365	7.82		4	21	959.263	27.23	11	67	139.66	7.96	4	8	716	77.9428	6.354
KIEPSSNVDSLPVSPSLALYSGGDYFAR	31	1	1	AT2G20960.1	S14(Phospho)	3049.46	S(5): 0.0; S(6): 0.0; S(10): 0.0; S(14): 100.0; S(16): 0.0; Y(20): 0.0; S(21): 0.0; Y(25): 0.0	0	8.713e-09		High	72.01	1.38806e-06	High	75.05	6.75233e-07				1
	Accession	Description	ΣCoverage	Σ# Proteins	Σ# Unique Peptides	Σ# Peptides	Σ# PSMs	Score A2	Coverage A2		# Peptides A2	# PSM A2	Score B2	Coverage B2	# Peptides B2	# PSM B2	Score C2	Coverage C2	# Peptides C2	# PSM C2	# AAs	MW [kDa]	calc. pI
	AT2G20960.1	Arabidopsis phospholipase-like protein (PEARLI 4) family	52.01	1	27	27	329	852.609	37.83		14	86	1812.96	46.12	25	206	205.371	15.11	5	37	748	84.811	9.29053
MFVKSPLNKK	24	1	1	AT4G28080.1	S5(Phospho)	1271.66	S(5): 100.0	0	0.001492		High	29.8	0.0142409	High	33.2	0.0066051				2
	Accession	Description	ΣCoverage	Σ# Proteins	Σ# Unique Peptides	Σ# Peptides	Σ# PSMs	Score A2	Coverage A2		# Peptides A2	# PSM A2	Score B2	Coverage B2	# Peptides B2	# PSM B2	Score C2	Coverage C2	# Peptides C2	# PSM C2	# AAs	MW [kDa]	calc. pI
	AT4G15545.1	unknown protein; BEST Arabidopsis thaliana protein match is: unknown protein (TAIR:AT1G16520.1); Has 30201 Blast hits to 17322 proteins in 780 species: Archae - 12; Bacteria - 1396; Metazoa - 17338; Fungi - 3422; Plants - 5037; Viruses - 0; Other Eukaryotes - 2996 (source: NCBI BLink).	91.39	1	36	36	899	8658.9	91.39		33	432	6522.94	87.24	31	315	3341.5	86.65	25	152	337	37.1837	5.0083
VPSSTPLIKSPVATTQQLPK	21	3	1	AT1G79280.1	S10(Phospho)	2172.16	S(3): 0.0; S(4): 0.0; T(5): 0.0; S(10): 100.0; T(14): 0.0; T(15): 0.0	0	0.0008127		High	29.66	0.0093544	High	42.66	0.000542001				1
	Accession	Description	ΣCoverage	Σ# Proteins	Σ# Unique Peptides	Σ# Peptides	Σ# PSMs	Score A2	Coverage A2		# Peptides A2	# PSM A2	Score B2	Coverage B2	# Peptides B2	# PSM B2	Score C2	Coverage C2	# Peptides C2	# PSM C2	# AAs	MW [kDa]	calc. pI
	AT1G62300.1	WRKY family transcription factor	13.92	1	5	5	49						1989.78	13.92	5	49					553	60.5553	6.31592
EAPVNDDDEMDIDDVIPAPQSPLSMFNAAR	20	1	1	AT4G11740.1	S21(Phospho)	3352.45	S(21): 99.9; S(24): 0.1	0	0.0002226		High	40.24	0.00207226	High	21.49	0.156817				0
	Accession	Description	ΣCoverage	Σ# Proteins	Σ# Unique Peptides	Σ# Peptides	Σ# PSMs	Score A2	Coverage A2		# Peptides A2	# PSM A2	Score B2	Coverage B2	# Peptides B2	# PSM B2	Score C2	Coverage C2	# Peptides C2	# PSM C2	# AAs	MW [kDa]	calc. pI
	AT4G38710.1	glycine-rich protein	48.45	2	15	15	128	847.053	39.82		10	57	1215.91	34.07	10	64	106.08	11.95	3	7	452	48.9581	5.13525
RREESGAANGSPPPSGGSRPR	19	2	1	AT4G38710.1	S11(Phospho)	2202.01	S(5): 0.0; S(11): 100.0; S(15): 0.0; S(18): 0.0	0	0.0005574		High	44.64	0.000779877							2
	Accession	Description	ΣCoverage	Σ# Proteins	Σ# Unique Peptides	Σ# Peptides	Σ# PSMs	Score A2	Coverage A2		# Peptides A2	# PSM A2	Score B2	Coverage B2	# Peptides B2	# PSM B2	Score C2	Coverage C2	# Peptides C2	# PSM C2	# AAs	MW [kDa]	calc. pI
	AT3G13990.1	Kinase-related protein of unknown function (DUF1296)	27.12	1	1	14	127	656.61	8.96		5	27	1529.87	23.82	11	82	269.276	11.56	6	18	848	92.2403	8.5874
	AT3G13990.2	Kinase-related protein of unknown function (DUF1296)	27.04	1	1	14	127	656.61	8.97		5	27	1476.61	23.73	11	83	269.276	8.62	5	17	847	92.1122	8.5874
EKVISKDSEIEETEEFDTESPLPK	19	1	1	AT5G55210.1	S20(Phospho)	2859.3	S(5): 0.0; S(8): 0.0; T(13): 0.0; T(18): 0.1; S(20): 99.9	0	4.031e-06		High	61.41	1.63346e-05							2
	Accession	Description	ΣCoverage	Σ# Proteins	Σ# Unique Peptides	Σ# Peptides	Σ# PSMs	Score A2	Coverage A2		# Peptides A2	# PSM A2	Score B2	Coverage B2	# Peptides B2	# PSM B2	Score C2	Coverage C2	# Peptides C2	# PSM C2	# AAs	MW [kDa]	calc. pI
	AT1G43690.1	ubiquitin interaction motif-containing protein	51.75	1	22	22	274	3156.22	48.25		20	152	2348.13	35.56	15	79	1270.52	30.38	13	43	599	65.4219	5.17334
NSSPPSPFHPAAYK	19	1	1	AT4G38550.1	S6(Phospho)	1579.69	S(2): 0.0; S(3): 0.0; S(6): 100.0; Y(13): 0.0	0	0.002394		High	25.73	0.0418326	High	66.9	3.11365e-06				0
	Accession	Description	ΣCoverage	Σ# Proteins	Σ# Unique Peptides	Σ# Peptides	Σ# PSMs	Score A2	Coverage A2		# Peptides A2	# PSM A2	Score B2	Coverage B2	# Peptides B2	# PSM B2	Score C2	Coverage C2	# Peptides C2	# PSM C2	# AAs	MW [kDa]	calc. pI
	AT1G43690.1	ubiquitin interaction motif-containing protein	51.75	1	22	22	274	3156.22	48.25		20	152	2348.13	35.56	15	79	1270.52	30.38	13	43	599	65.4219	5.17334
VHLSESPKAASSTQEAER	19	1	1	AT4G17720.1	S6(Phospho)	2006.92	S(4): 1.1; S(6): 98.9; S(11): 0.0; S(12): 0.0; T(13): 0.0	0	0.0003584		High	32.96	0.0121398	High	43.46	0.00108872				1
	Accession	Description	ΣCoverage	Σ# Proteins	Σ# Unique Peptides	Σ# Peptides	Σ# PSMs	Score A2	Coverage A2		# Peptides A2	# PSM A2	Score B2	Coverage B2	# Peptides B2	# PSM B2	Score C2	Coverage C2	# Peptides C2	# PSM C2	# AAs	MW [kDa]	calc. pI
	AT5G41950.1	Tetratricopeptide repeat (TPR)-like superfamily protein	50.44	1	24	24	532	5769.05	38.76		20	211	6170.57	45.49	17	202	3752.08	43.36	19	119	565	62.3594	4.75439
SKPIEEEETGSGSQSGGESPEAK	18	1	1	AT1G43690.1	S15(Phospho); S19(Phospho)	2479.97	S(1): 0.0; T(9): 0.0; S(11): 0.0; S(13): 0.1; S(15): 99.9; S(19): 100.0	0	5.266e-05		High	38.65	0.00227203							0
	Accession	Description	ΣCoverage	Σ# Proteins	Σ# Unique Peptides	Σ# Peptides	Σ# PSMs	Score A2	Coverage A2		# Peptides A2	# PSM A2	Score B2	Coverage B2	# Peptides B2	# PSM B2	Score C2	Coverage C2	# Peptides C2	# PSM C2	# AAs	MW [kDa]	calc. pI
	AT1G43690.1	ubiquitin interaction motif-containing protein	51.75	1	22	22	274	3156.22	48.25		20	152	2348.13	35.56	15	79	1270.52	30.38	13	43	599	65.4219	5.17334
TPGVPGDETTEKLPDESGVEPTENSPKASGIEPTESSPK	18	3	1	AT1G30470.3	S25(Phospho)	4073.84	T(1): 0.0; T(9): 0.0; T(10): 0.0; S(17): 0.0; T(22): 0.4; S(25): 99.4; S(29): 0.1; T(34): 0.1; S(36): 0.0; S(37): 0.0	0	0.0004398		High	55.28	7.30831e-05	High	63.32	1.14534e-05				2
	Accession	Description	ΣCoverage	Σ# Proteins	Σ# Unique Peptides	Σ# Peptides	Σ# PSMs	Score A2	Coverage A2		# Peptides A2	# PSM A2	Score B2	Coverage B2	# Peptides B2	# PSM B2	Score C2	Coverage C2	# Peptides C2	# PSM C2	# AAs	MW [kDa]	calc. pI
	AT1G43690.1	ubiquitin interaction motif-containing protein	51.75	1	22	22	274	3156.22	48.25		20	152	2348.13	35.56	15	79	1270.52	30.38	13	43	599	65.4219	5.17334
YGSTDHDNLSSGKKSPDSAK	18	1	1	AT5G11710.1	S15(Phospho)	2173.94	Y(1): 0.0; S(3): 0.0; T(4): 0.0; S(10): 0.0; S(11): 0.0; S(15): 99.4; S(18): 0.5	0	0.004095		High	35.54	0.00552924	Medium	26.88	0.0389721				2
	Accession	Description	ΣCoverage	Σ# Proteins	Σ# Unique Peptides	Σ# Peptides	Σ# PSMs	Score A2	Coverage A2		# Peptides A2	# PSM A2	Score B2	Coverage B2	# Peptides B2	# PSM B2	Score C2	Coverage C2	# Peptides C2	# PSM C2	# AAs	MW [kDa]	calc. pI
	AT5G55210.1	unknown protein; FUNCTIONS IN: molecular_function unknown; INVOLVED IN: biological_process unknown; LOCATED IN: chloroplast; EXPRESSED IN: 23 plant structures; EXPRESSED DURING: 13 growth stages; BEST Arabidopsis thaliana protein match is: unknown protein (TAIR:AT4G22320.1); Has 1807 Blast hits to 1807 proteins in 277 species: Archae - 0; Bacteria - 0; Metazoa - 736; Fungi - 347; Plants - 385; Vi…	45.83	1	8	8	90	821.683	38.1		6	51	466.063	41.67	5	31	186.067	23.81	3	8	168	18.5162	8.14795
SGGSKYQSTYEGYGSPIREEPPPPYSYSEPQSR	17	2	1	AT2G07360.1	S15(Phospho)	3760.65	S(1): 12.4; S(4): 12.4; Y(6): 2.3; S(8): 0.4; T(9): 0.4; Y(10): 0.4; Y(13): 2.3; S(15): 69.3; Y(25): 0.0; S(26): 0.0; Y(27): 0.0; S(28): 0.0; S(32): 0.0	0	3.296e-05		High	52.31	0.000124841							2
	Accession	Description	ΣCoverage	Σ# Proteins	Σ# Unique Peptides	Σ# Peptides	Σ# PSMs	Score A2	Coverage A2		# Peptides A2	# PSM A2	Score B2	Coverage B2	# Peptides B2	# PSM B2	Score C2	Coverage C2	# Peptides C2	# PSM C2	# AAs	MW [kDa]	calc. pI
	AT1G43690.1	ubiquitin interaction motif-containing protein	51.75	1	22	22	274	3156.22	48.25		20	152	2348.13	35.56	15	79	1270.52	30.38	13	43	599	65.4219	5.17334
THLADVVPSSSPTTMEK	17	3	1	AT2G28290.2	S11(Phospho)	1879.84	T(1): 0.0; S(9): 0.6; S(10): 0.6; S(11): 98.7; T(13): 0.0; T(14): 0.0	0	1.934e-07		High	90.76	1.75447e-08	High	79.26	2.37747e-07				0
	Accession	Description	ΣCoverage	Σ# Proteins	Σ# Unique Peptides	Σ# Peptides	Σ# PSMs	Score A2	Coverage A2		# Peptides A2	# PSM A2	Score B2	Coverage B2	# Peptides B2	# PSM B2	Score C2	Coverage C2	# Peptides C2	# PSM C2	# AAs	MW [kDa]	calc. pI
	AT4G39350.1	cellulose synthase A2	9.41	2	5	5	7	76.5696	6.18		3	4	51.0516	4.43	2	3					1084	121.991	7.45947
SKPIEEEETGSGSQSGGESPEAK	16	1	1	AT1G43690.1	S19(Phospho)	2400.01	S(1): 0.0; T(9): 0.0; S(11): 0.0; S(13): 0.0; S(15): 1.2; S(19): 98.8	0	9.062e-08		High	56.27	4.29607e-05							0
	Accession	Description	ΣCoverage	Σ# Proteins	Σ# Unique Peptides	Σ# Peptides	Σ# PSMs	Score A2	Coverage A2		# Peptides A2	# PSM A2	Score B2	Coverage B2	# Peptides B2	# PSM B2	Score C2	Coverage C2	# Peptides C2	# PSM C2	# AAs	MW [kDa]	calc. pI
	AT2G07360.1	SH3 domain-containing protein	10.03	2	7	7	184	1829.82	10.03		7	78	1906.98	8.28	5	68	1015.93	6.27	3	38	1196	129.997	5.69385
SKTPEPQPTYFEPSSR	16	1	1	AT2G20960.1	S1(Phospho)	1930.86	S(1): 91.1; T(3): 8.9; T(9): 0.0; Y(10): 0.0; S(14): 0.0; S(15): 0.0	0	0.0001613		High	42.21	0.00105807	High	57.74	2.86055e-05				1
	Accession	Description	ΣCoverage	Σ# Proteins	Σ# Unique Peptides	Σ# Peptides	Σ# PSMs	Score A2	Coverage A2		# Peptides A2	# PSM A2	Score B2	Coverage B2	# Peptides B2	# PSM B2	Score C2	Coverage C2	# Peptides C2	# PSM C2	# AAs	MW [kDa]	calc. pI
	AT1G30470.3	SIT4 phosphatase-associated family protein	32.59	3	17	17	358	2829.48	20.68		13	107	3900.76	27.88	14	176	1765.41	21.47	11	75	764	84.229	4.48779
MEAMSYEPETNAPSSPYHPAGNRTPERPR	15	1	1	AT4G38550.1	S14(Phospho); Y17(Phospho)	3432.41	S(5): 0.0; Y(6): 0.0; T(10): 0.1; S(14): 49.3; S(15): 49.3; Y(17): 17.3; T(24): 83.9	0	1.476e-06		High	20.13	0.181971	High	34.55	0.00652398				1
	Accession	Description	ΣCoverage	Σ# Proteins	Σ# Unique Peptides	Σ# Peptides	Σ# PSMs	Score A2	Coverage A2		# Peptides A2	# PSM A2	Score B2	Coverage B2	# Peptides B2	# PSM B2	Score C2	Coverage C2	# Peptides C2	# PSM C2	# AAs	MW [kDa]	calc. pI
	AT5G52310.1	low-temperature-responsive protein 78 (LTI78) / desiccation-responsive protein 29A (RD29A)	98.17	3	82	82	5243	39890.7	93.8		63	1970	46212.8	95.77	77	2376	18160.9	95.77	65	897	710	77.8088	4.53857
ISTPELPPPVFIKPESPEPVSTPK	15	1	1	AT4G05150.1	S16(Phospho)	2666.37	S(2): 0.0; T(3): 0.0; S(16): 99.2; S(21): 0.6; T(22): 0.2	0	0.001127		High	19.04	0.144073	High	25.76	0.027077				0
	Accession	Description	ΣCoverage	Σ# Proteins	Σ# Unique Peptides	Σ# Peptides	Σ# PSMs	Score A2	Coverage A2		# Peptides A2	# PSM A2	Score B2	Coverage B2	# Peptides B2	# PSM B2	Score C2	Coverage C2	# Peptides C2	# PSM C2	# AAs	MW [kDa]	calc. pI
	AT1G42550.1	plastid movement impaired1	54.45	1	37	37	499	4470.28	40.93		28	206	6476.14	42.82	26	222	2226.43	29.06	15	71	843	93.8163	5.31299
IKGWFGGGATDEVKPESPHSVEEAPKSSGWFGGGATEEVKPK	14	1	1	AT5G52310.1	S17(Phospho)	4450.08	T(10): 0.1; S(17): 58.0; S(20): 18.0; S(27): 18.0; S(28): 5.8; T(36): 0.0	0	0.0001225		High	40	0.001755							2
	Accession	Description	ΣCoverage	Σ# Proteins	Σ# Unique Peptides	Σ# Peptides	Σ# PSMs	Score A2	Coverage A2		# Peptides A2	# PSM A2	Score B2	Coverage B2	# Peptides B2	# PSM B2	Score C2	Coverage C2	# Peptides C2	# PSM C2	# AAs	MW [kDa]	calc. pI
	AT1G47220.1	Cyclin A3;3	3.06	1	1	1	7	25.44	3.06		1	3	26.05	3.06	1	4					327	38.1054	5.17334
GTSPQPRPQQEPAPSNPVR	14	1	1	AT3G45780.1	T2(Phospho)	2123	T(2): 50.0; S(3): 50.0; S(15): 0.0	0	0.0003274		High	12.64	1.18974	High	33.46	0.00985034				0
	Accession	Description	ΣCoverage	Σ# Proteins	Σ# Unique Peptides	Σ# Peptides	Σ# PSMs	Score A2	Coverage A2		# Peptides A2	# PSM A2	Score B2	Coverage B2	# Peptides B2	# PSM B2	Score C2	Coverage C2	# Peptides C2	# PSM C2	# AAs	MW [kDa]	calc. pI
	AT2G16570.1	GLN phosphoribosyl pyrophosphate amidotransferase 1	11.48	2	1	5	38	168.609	9.36		4	17	64.39	6.89	3	7	183.101	9.01	4	14	566	61.8035	6.22705
LTPPGSPPILSASGTPK	13	1	1	AT4G15545.1	S6(Phospho)	1699.86	T(2): 2.7; S(6): 82.7; S(11): 14.4; S(13): 0.1; T(15): 0.0	0	0.00293		High	48.97	0.000211064							0
	Accession	Description	ΣCoverage	Σ# Proteins	Σ# Unique Peptides	Σ# Peptides	Σ# PSMs	Score A2	Coverage A2		# Peptides A2	# PSM A2	Score B2	Coverage B2	# Peptides B2	# PSM B2	Score C2	Coverage C2	# Peptides C2	# PSM C2	# AAs	MW [kDa]	calc. pI
	AT4G13350.1	NSP (nuclear shuttle protein)-interacting GTPase	30.4	3	15	15	96	300.149	22.43		9	45	149.506	22.59	11	33	88.4894	12.29	5	18	602	64.9866	7.34229
LGREESPETESNKIQK	13	1	1	AT1G62300.1	S6(Phospho)	1924.9	S(6): 100.0; T(9): 0.0; S(11): 0.0	0	0.0004224		High	13.11	1.07748	High	38.74	0.00285363				2
	Accession	Description	ΣCoverage	Σ# Proteins	Σ# Unique Peptides	Σ# Peptides	Σ# PSMs	Score A2	Coverage A2		# Peptides A2	# PSM A2	Score B2	Coverage B2	# Peptides B2	# PSM B2	Score C2	Coverage C2	# Peptides C2	# PSM C2	# AAs	MW [kDa]	calc. pI
	AT1G52380.1	NUP50 (Nucleoporin 50 kDa) protein	47.27	1	21	21	435	5805.38	44.09		19	222	3002.45	39.55	13	146	1462.66	37.5	11	67	440	46.5638	4.91943
RQGSGGVWGWLAGSPQEKDDDSP	13	2	2	AT3G05420.1;AT3G05420.2	S22(Phospho)	2509.08	S(4): 0.0; S(14): 0.0; S(22): 100.0	0	2.108e-07		High	58.7	2.9205e-05							2
	Accession	Description	ΣCoverage	Σ# Proteins	Σ# Unique Peptides	Σ# Peptides	Σ# PSMs	Score A2	Coverage A2		# Peptides A2	# PSM A2	Score B2	Coverage B2	# Peptides B2	# PSM B2	Score C2	Coverage C2	# Peptides C2	# PSM C2	# AAs	MW [kDa]	calc. pI
	AT2G26570.1	Plant protein of unknown function (DUF827)	63.82	3	49	50	571	4801.73	55.14		36	234	4326.24	51.92	37	241	1396.69	42.5	26	96	807	89.2403	5.04639
TLPVAVVEVVKPESPVLVIVEKPK	13	2	1	AT4G38710.1	S14(Phospho)	2649.52	T(1): 0.0; S(14): 100.0	0	9.91e-07		High	50.93	1.21085e-05	High	59.42	1.71432e-06				0
	Accession	Description	ΣCoverage	Σ# Proteins	Σ# Unique Peptides	Σ# Peptides	Σ# PSMs	Score A2	Coverage A2		# Peptides A2	# PSM A2	Score B2	Coverage B2	# Peptides B2	# PSM B2	Score C2	Coverage C2	# Peptides C2	# PSM C2	# AAs	MW [kDa]	calc. pI
	AT5G11710.1	ENTH/VHS family protein	16.61	1	7	7	81	637.065	14.29		6	36	488.362	16.43	6	29	209.883	10.54	4	16	560	60.5974	5.09717
HRRPSSDSMSSSPPGSPAR	12	2	1	AT5G21170.1	S5(Phospho); S12(Phospho); S16(Phospho)	2235.83	S(5): 87.9; S(6): 12.0; S(8): 0.1; S(10): 1.8; S(11): 12.1; S(12): 86.5; S(16): 99.6	0	0.0004314		High	41.08	0.000744738	High	36.97	0.00183832				1
	Accession	Description	ΣCoverage	Σ# Proteins	Σ# Unique Peptides	Σ# Peptides	Σ# PSMs	Score A2	Coverage A2		# Peptides A2	# PSM A2	Score B2	Coverage B2	# Peptides B2	# PSM B2	Score C2	Coverage C2	# Peptides C2	# PSM C2	# AAs	MW [kDa]	calc. pI
	AT1G06580.1	Pentatricopeptide repeat (PPR) superfamily protein	3.8	1	1	1	4	24.41	3.8		1	3	0	3.8	1	1					500	56.1272	8.88037
ALEESESTLKANDTDSPR	12	1	1	AT2G26570.1	S16(Phospho)	2042.89	S(5): 0.0; S(7): 0.0; T(8): 0.0; T(14): 0.1; S(16): 99.9	0	0.0003802		High	31.51	0.0139851	High	50.61	0.000172489				1
	Accession	Description	ΣCoverage	Σ# Proteins	Σ# Unique Peptides	Σ# Peptides	Σ# PSMs	Score A2	Coverage A2		# Peptides A2	# PSM A2	Score B2	Coverage B2	# Peptides B2	# PSM B2	Score C2	Coverage C2	# Peptides C2	# PSM C2	# AAs	MW [kDa]	calc. pI
	AT5G22650.1	histone deacetylase 2B	24.18	2	3	3	12	44.03	24.18		3	6	70.62	10.46	1	6					306	32.3286	4.79248
TAVYGGRSPDHREK	11	1	1	AT2G20960.1	S8(Phospho)	1652.75	T(1): 0.0; Y(4): 0.1; S(8): 99.9	0.001	0.0183		Medium	25.84	0.0471714	High	19.46	0.201001				2
	Accession	Description	ΣCoverage	Σ# Proteins	Σ# Unique Peptides	Σ# Peptides	Σ# PSMs	Score A2	Coverage A2		# Peptides A2	# PSM A2	Score B2	Coverage B2	# Peptides B2	# PSM B2	Score C2	Coverage C2	# Peptides C2	# PSM C2	# AAs	MW [kDa]	calc. pI
	AT2G20960.1	Arabidopsis phospholipase-like protein (PEARLI 4) family	52.01	1	27	27	329	852.609	37.83		14	86	1812.96	46.12	25	206	205.371	15.11	5	37	748	84.811	9.29053
LSYPTSPALPKPR	11	1	1	AT5G03040.1	S6(Phospho)	1506.77	S(2): 0.2; Y(3): 1.2; T(5): 10.0; S(6): 88.6	0	0.001406		High	27.52	0.0269942	High	29.09	0.0193597				0
	Accession	Description	ΣCoverage	Σ# Proteins	Σ# Unique Peptides	Σ# Peptides	Σ# PSMs	Score A2	Coverage A2		# Peptides A2	# PSM A2	Score B2	Coverage B2	# Peptides B2	# PSM B2	Score C2	Coverage C2	# Peptides C2	# PSM C2	# AAs	MW [kDa]	calc. pI
	AT1G43690.1	ubiquitin interaction motif-containing protein	51.75	1	22	22	274	3156.22	48.25		20	152	2348.13	35.56	15	79	1270.52	30.38	13	43	599	65.4219	5.17334
SSPGGRSPGFETGSR	10	1	1	AT4G13350.1	S1(Phospho)	1558.66	S(1): 0.4; S(2): 0.4; S(7): 99.3; T(12): 0.0; S(14): 0.0	0	0.004393		High	27.71	0.0245679	High	40.88	0.00102481				1
	Accession	Description	ΣCoverage	Σ# Proteins	Σ# Unique Peptides	Σ# Peptides	Σ# PSMs	Score A2	Coverage A2		# Peptides A2	# PSM A2	Score B2	Coverage B2	# Peptides B2	# PSM B2	Score C2	Coverage C2	# Peptides C2	# PSM C2	# AAs	MW [kDa]	calc. pI
	AT5G13260.1	unknown protein; BEST Arabidopsis thaliana protein match is: unknown protein (TAIR:AT3G48860.2); Has 30201 Blast hits to 17322 proteins in 780 species: Archae - 12; Bacteria - 1396; Metazoa - 17338; Fungi - 3422; Plants - 5037; Viruses - 0; Other Eukaryotes - 2996 (source: NCBI BLink).	24.95	1	10	10	142	638.264	24.95		10	47	1553	18.99	8	69	633.29	13.22	5	26	537	59.6794	6.01123
SALPLKTPENSPTATDT	10	1	1	AT1G52380.1	T7(Phospho); S11(Phospho)	1902.81	S(1): 0.0; T(7): 100.0; S(11): 49.8; T(13): 49.8; T(15): 0.4; T(17): 0.0	0	0.0002119		High	50.46	0.000145269							1
	Accession	Description	ΣCoverage	Σ# Proteins	Σ# Unique Peptides	Σ# Peptides	Σ# PSMs	Score A2	Coverage A2		# Peptides A2	# PSM A2	Score B2	Coverage B2	# Peptides B2	# PSM B2	Score C2	Coverage C2	# Peptides C2	# PSM C2	# AAs	MW [kDa]	calc. pI
	AT4G38550.1	Arabidopsis phospholipase-like protein (PEARLI 4) family	73.37	1	38	40	751	1267.12	50.82		21	127	8660.66	72.88	39	545	912.974	45.59	20	79	612	69.6389	6.66846
RSKPIEEEETGSGSQSGGESPEAKSR	9	1	1	AT1G43690.1	S16(Phospho); S20(Phospho)	2879.21	S(2): 0.0; T(10): 0.0; S(12): 0.4; S(14): 2.3; S(16): 97.3; S(20): 100.0; S(25): 0.0	0	0.0002408		High	60.7	1.82995e-05							2
	Accession	Description	ΣCoverage	Σ# Proteins	Σ# Unique Peptides	Σ# Peptides	Σ# PSMs	Score A2	Coverage A2		# Peptides A2	# PSM A2	Score B2	Coverage B2	# Peptides B2	# PSM B2	Score C2	Coverage C2	# Peptides C2	# PSM C2	# AAs	MW [kDa]	calc. pI
	AT3G05420.2	acyl-CoA binding protein 4	84.75	3	1	50	1128	9132.85	74.89		42	438	10437.2	75.78	40	462	4971.53	67.56	36	228	669	73.1576	5.30029
	AT3G05420.1	acyl-CoA binding protein 4	84.73	3	1	50	1108	9114.3	74.85		42	433	10256.5	73.35	39	449	4975.32	67.51	36	226	668	73.0295	5.30029
VGVGAESPAAATDCSK	9	2	1	AT3G54760.2	S7(Phospho); C14(Carbamidomethyl)	1599.68	S(7): 100.0; T(12): 0.0; S(15): 0.0	0	6.695e-08		High	73.02	5.812e-07	High	58.85	1.73321e-05				0
	Accession	Description	ΣCoverage	Σ# Proteins	Σ# Unique Peptides	Σ# Peptides	Σ# PSMs	Score A2	Coverage A2		# Peptides A2	# PSM A2	Score B2	Coverage B2	# Peptides B2	# PSM B2	Score C2	Coverage C2	# Peptides C2	# PSM C2	# AAs	MW [kDa]	calc. pI
	AT4G05150.1	Octicosapeptide/Phox/Bem1p family protein	50.73	1	18	18	272	1019.3	42.35		14	122	2122.06	39.2	13	118	403.61	26.62	10	32	477	53.0289	6.81494
SKPIEEEETGSGSQSGGESPEAKSR	8	1	1	AT1G43690.1	S15(Phospho); S19(Phospho)	2723.1	S(1): 0.0; T(9): 0.0; S(11): 0.1; S(13): 0.1; S(15): 99.7; S(19): 99.4; S(24): 0.6	0	3.58e-08		High	49.52	0.000188191							1
	Accession	Description	ΣCoverage	Σ# Proteins	Σ# Unique Peptides	Σ# Peptides	Σ# PSMs	Score A2	Coverage A2		# Peptides A2	# PSM A2	Score B2	Coverage B2	# Peptides B2	# PSM B2	Score C2	Coverage C2	# Peptides C2	# PSM C2	# AAs	MW [kDa]	calc. pI
	AT2G20960.1	Arabidopsis phospholipase-like protein (PEARLI 4) family	52.01	1	27	27	329	852.609	37.83		14	86	1812.96	46.12	25	206	205.371	15.11	5	37	748	84.811	9.29053
FSGSPVSTGTPKNVDSHR	8	1	1	AT2G26570.1	S4(Phospho); T10(Phospho)	2032.85	S(2): 0.3; S(4): 97.4; S(7): 3.9; T(8): 2.3; T(10): 96.1; S(16): 0.0	0	0.003415		High	20.79	0.122134	High	16.55	0.326431				1
	Accession	Description	ΣCoverage	Σ# Proteins	Σ# Unique Peptides	Σ# Peptides	Σ# PSMs	Score A2	Coverage A2		# Peptides A2	# PSM A2	Score B2	Coverage B2	# Peptides B2	# PSM B2	Score C2	Coverage C2	# Peptides C2	# PSM C2	# AAs	MW [kDa]	calc. pI
	AT4G11740.1	Ubiquitin-like superfamily protein	86.52	1	46	47	1529	10861	80.67		41	633	11261.5	81.38	39	639	4005.86	65.07	30	257	564	62.3117	4.66553
YRPEPSETGSPERK	8	1	1	AT4G28610.1	S10(Phospho)	1712.76	Y(1): 0.0; S(6): 0.0; T(8): 0.0; S(10): 100.0	0	0.002252		High	22.65	0.0972418							1
	Accession	Description	ΣCoverage	Σ# Proteins	Σ# Unique Peptides	Σ# Peptides	Σ# PSMs	Score A2	Coverage A2		# Peptides A2	# PSM A2	Score B2	Coverage B2	# Peptides B2	# PSM B2	Score C2	Coverage C2	# Peptides C2	# PSM C2	# AAs	MW [kDa]	calc. pI
	AT4G23460.1	Adaptin family protein	42.11	1	7	23	266	1515.57	37.96		18	96	2016.3	29.9	19	96	1368.01	25.08	15	74	893	99.0345	5.021
MFVKSPLNK	8	1	1	AT4G28080.1	S5(Phospho)	1143.56	S(5): 100.0	0.002	0.0231		High	27.91	0.0241094	Medium	22.42	0.0853466				1
	Accession	Description	ΣCoverage	Σ# Proteins	Σ# Unique Peptides	Σ# Peptides	Σ# PSMs	Score A2	Coverage A2		# Peptides A2	# PSM A2	Score B2	Coverage B2	# Peptides B2	# PSM B2	Score C2	Coverage C2	# Peptides C2	# PSM C2	# AAs	MW [kDa]	calc. pI
	AT2G20960.1	Arabidopsis phospholipase-like protein (PEARLI 4) family	52.01	1	27	27	329	852.609	37.83		14	86	1812.96	46.12	25	206	205.371	15.11	5	37	748	84.811	9.29053
SNYDKEQFEDLYEQDGDVTPR	8	1	1	AT4G38550.1	T19(Phospho)	2628.08	S(1): 0.0; Y(3): 0.0; Y(12): 0.0; T(19): 100.0	0	0.000109		High	20.63	0.199808	High	29.92	0.0237332				1
	Accession	Description	ΣCoverage	Σ# Proteins	Σ# Unique Peptides	Σ# Peptides	Σ# PSMs	Score A2	Coverage A2		# Peptides A2	# PSM A2	Score B2	Coverage B2	# Peptides B2	# PSM B2	Score C2	Coverage C2	# Peptides C2	# PSM C2	# AAs	MW [kDa]	calc. pI
	AT4G28610.1	phosphate starvation response 1	3.42	1	1	1	8	24.3333	3.42		1	8									409	45.5183	6.17627
IQEDITPSKR	7	1	1	AT1G47220.1	T6(Phospho)	1266.6	T(6): 100.0; S(8): 0.0	0.007	0.1565		High	25.44	0.0392919	Medium	26.05	0.033274				1
	Accession	Description	ΣCoverage	Σ# Proteins	Σ# Unique Peptides	Σ# Peptides	Σ# PSMs	Score A2	Coverage A2		# Peptides A2	# PSM A2	Score B2	Coverage B2	# Peptides B2	# PSM B2	Score C2	Coverage C2	# Peptides C2	# PSM C2	# AAs	MW [kDa]	calc. pI
	AT2G20960.1	Arabidopsis phospholipase-like protein (PEARLI 4) family	52.01	1	27	27	329	852.609	37.83		14	86	1812.96	46.12	25	206	205.371	15.11	5	37	748	84.811	9.29053
RSKPIEEEETGSGSQSGGESPEAK	7	1	1	AT1G43690.1	S16(Phospho); S20(Phospho)	2636.07	S(2): 0.0; T(10): 0.0; S(12): 0.0; S(14): 1.8; S(16): 98.2; S(20): 100.0	0	2.066e-06		High	58.52	2.62228e-05	High	25.97	0.0465391				1
	Accession	Description	ΣCoverage	Σ# Proteins	Σ# Unique Peptides	Σ# Peptides	Σ# PSMs	Score A2	Coverage A2		# Peptides A2	# PSM A2	Score B2	Coverage B2	# Peptides B2	# PSM B2	Score C2	Coverage C2	# Peptides C2	# PSM C2	# AAs	MW [kDa]	calc. pI
	AT4G11740.1	Ubiquitin-like superfamily protein	86.52	1	46	47	1529	10861	80.67		41	633	11261.5	81.38	39	639	4005.86	65.07	30	257	564	62.3117	4.66553
AAAVAALSQVLVAENKKSPDTSPTR	7	1	1	AT2G41740.1	S22(Phospho); T24(Phospho)	2684.3	S(8): 0.0; S(18): 14.4; T(21): 14.4; S(22): 72.8; T(24): 98.4	0	0.003506		High	25.7	0.0512737							2
	Accession	Description	ΣCoverage	Σ# Proteins	Σ# Unique Peptides	Σ# Peptides	Σ# PSMs	Score A2	Coverage A2		# Peptides A2	# PSM A2	Score B2	Coverage B2	# Peptides B2	# PSM B2	Score C2	Coverage C2	# Peptides C2	# PSM C2	# AAs	MW [kDa]	calc. pI
	AT1G43690.1	ubiquitin interaction motif-containing protein	51.75	1	22	22	274	3156.22	48.25		20	152	2348.13	35.56	15	79	1270.52	30.38	13	43	599	65.4219	5.17334
VTDPTKEETGGVPEIAESFGNMEVTDESPDQKPGQFER	7	1	1	AT5G52310.1	T25(Phospho)	4230.86	T(2): 0.0; T(5): 0.0; T(9): 0.0; S(18): 0.0; T(25): 50.0; S(28): 50.0	0	0.0003064		High	43.92	0.000861706	High	23.56	0.0927368				1
	Accession	Description	ΣCoverage	Σ# Proteins	Σ# Unique Peptides	Σ# Peptides	Σ# PSMs	Score A2	Coverage A2		# Peptides A2	# PSM A2	Score B2	Coverage B2	# Peptides B2	# PSM B2	Score C2	Coverage C2	# Peptides C2	# PSM C2	# AAs	MW [kDa]	calc. pI
	AT1G43690.1	ubiquitin interaction motif-containing protein	51.75	1	22	22	274	3156.22	48.25		20	152	2348.13	35.56	15	79	1270.52	30.38	13	43	599	65.4219	5.17334
AVIEEHKDSKPSVAEAAAPLKTPENSPSAEDA	7	1	1	AT3G15970.1	T22(Phospho); S26(Phospho)	3448.56	S(9): 0.0; S(12): 0.0; T(22): 98.9; S(26): 91.2; S(28): 9.9	0	0.003779		High	21.43	0.181661							2
	Accession	Description	ΣCoverage	Σ# Proteins	Σ# Unique Peptides	Σ# Peptides	Σ# PSMs	Score A2	Coverage A2		# Peptides A2	# PSM A2	Score B2	Coverage B2	# Peptides B2	# PSM B2	Score C2	Coverage C2	# Peptides C2	# PSM C2	# AAs	MW [kDa]	calc. pI
	AT2G41740.1	villin 2	42.42	1	33	34	487	4864.38	41.19		31	241	4962.93	27.05	21	162	2363.35	30.53	22	84	976	107.776	5.2876
NVVEPISPMSAR	6	1	1	AT2G41900.1	S7(Phospho)	1379.63	S(7): 99.9; S(10): 0.1	0	0.004192		High	29.51	0.017911	High	32.36	0.00964069				0
	Accession	Description	ΣCoverage	Σ# Proteins	Σ# Unique Peptides	Σ# Peptides	Σ# PSMs	Score A2	Coverage A2		# Peptides A2	# PSM A2	Score B2	Coverage B2	# Peptides B2	# PSM B2	Score C2	Coverage C2	# Peptides C2	# PSM C2	# AAs	MW [kDa]	calc. pI
	AT5G52310.1	low-temperature-responsive protein 78 (LTI78) / desiccation-responsive protein 29A (RD29A)	98.17	3	82	82	5243	39890.7	93.8		63	1970	46212.8	95.77	77	2376	18160.9	95.77	65	897	710	77.8088	4.53857
ELLSELKSEEGDGTPHSSASPFSR	6	1	1	AT5G41950.1	T14(Phospho)	2640.18	S(4): 0.0; S(8): 49.9; T(14): 49.9; S(17): 0.0; S(18): 0.0; S(20): 0.0; S(23): 0.0	0	0.002571		High	23.78	0.107421	High	28.71	0.0347232				1
	Accession	Description	ΣCoverage	Σ# Proteins	Σ# Unique Peptides	Σ# Peptides	Σ# PSMs	Score A2	Coverage A2		# Peptides A2	# PSM A2	Score B2	Coverage B2	# Peptides B2	# PSM B2	Score C2	Coverage C2	# Peptides C2	# PSM C2	# AAs	MW [kDa]	calc. pI
	AT5G52310.1	low-temperature-responsive protein 78 (LTI78) / desiccation-responsive protein 29A (RD29A)	98.17	3	82	82	5243	39890.7	93.8		63	1970	46212.8	95.77	77	2376	18160.9	95.77	65	897	710	77.8088	4.53857
GWFGGGATDEVKPESPHSVEEAPKSSGWFGGGATEEVKPK	6	1	1	AT5G52310.1	S15(Phospho)	4208.94	T(8): 9.8; S(15): 86.0; S(18): 3.5; S(25): 0.5; S(26): 0.2; T(34): 0.0	0	7.913e-05		High	31.36	0.0156829							1
	Accession	Description	ΣCoverage	Σ# Proteins	Σ# Unique Peptides	Σ# Peptides	Σ# PSMs	Score A2	Coverage A2		# Peptides A2	# PSM A2	Score B2	Coverage B2	# Peptides B2	# PSM B2	Score C2	Coverage C2	# Peptides C2	# PSM C2	# AAs	MW [kDa]	calc. pI
	AT4G15545.1	unknown protein; BEST Arabidopsis thaliana protein match is: unknown protein (TAIR:AT1G16520.1); Has 30201 Blast hits to 17322 proteins in 780 species: Archae - 12; Bacteria - 1396; Metazoa - 17338; Fungi - 3422; Plants - 5037; Viruses - 0; Other Eukaryotes - 2996 (source: NCBI BLink).	91.39	1	36	36	899	8658.9	91.39		33	432	6522.94	87.24	31	315	3341.5	86.65	25	152	337	37.1837	5.0083
SSPLPRSMGPPPPVIASPSSR	6	1	1	AT3G32200.1	S1(Phospho); S17(Phospho)	2277.05	S(1): 49.0; S(2): 49.0; S(7): 2.1; S(17): 21.7; S(19): 7.3; S(20): 70.9	0.016	0.3559		Medium	19.07	0.313416	Medium	13.36	1.13715				1
	Accession	Description	ΣCoverage	Σ# Proteins	Σ# Unique Peptides	Σ# Peptides	Σ# PSMs	Score A2	Coverage A2		# Peptides A2	# PSM A2	Score B2	Coverage B2	# Peptides B2	# PSM B2	Score C2	Coverage C2	# Peptides C2	# PSM C2	# AAs	MW [kDa]	calc. pI
	AT3G54760.2	dentin sialophosphoprotein-related	57.16	2	34	34	591	6756.21	50.46		30	290	5606.61	49.67	25	216	2183.48	33.64	15	85	761	82.704	4.4751
SRSGSPEEEHASINPAER	6	1	1	AT4G11740.1	S3(Phospho); S5(Phospho)	2112.84	S(1): 18.3; S(3): 84.8; S(5): 96.9; S(12): 0.0	0.003	0.05924		High	18.69	0.172389	Medium	15.27	0.365515				1
	Accession	Description	ΣCoverage	Σ# Proteins	Σ# Unique Peptides	Σ# Peptides	Σ# PSMs	Score A2	Coverage A2		# Peptides A2	# PSM A2	Score B2	Coverage B2	# Peptides B2	# PSM B2	Score C2	Coverage C2	# Peptides C2	# PSM C2	# AAs	MW [kDa]	calc. pI
	AT5G54430.1	Adenine nucleotide alpha hydrolases-like superfamily protein	39.67	1	3	6	113	672.031	31.4		5	49	398.768	38.84	5	30	424.32	38.84	5	34	242	26.1861	6.56592
SVDHSLFSGGGRMSPR	6	1	1	AT2G41900.1	S14(Phospho)	1769.78	S(1): 0.0; S(5): 3.0; S(8): 3.0; S(14): 93.9	0.001	0.01601		Medium	11.18	1.48224	High	26.93	0.0362955				1
	Accession	Description	ΣCoverage	Σ# Proteins	Σ# Unique Peptides	Σ# Peptides	Σ# PSMs	Score A2	Coverage A2		# Peptides A2	# PSM A2	Score B2	Coverage B2	# Peptides B2	# PSM B2	Score C2	Coverage C2	# Peptides C2	# PSM C2	# AAs	MW [kDa]	calc. pI
	AT4G38710.1	glycine-rich protein	48.45	2	15	15	128	847.053	39.82		10	57	1215.91	34.07	10	64	106.08	11.95	3	7	452	48.9581	5.13525
TSFSVPSPK	5	1	1	AT1G42550.1	S7(Phospho)	1029.47	T(1): 0.0; S(2): 0.0; S(4): 0.0; S(7): 100.0	0.013	0.3121		Medium	18.26	0.143308	Medium	14.65	0.329057				0
	Accession	Description	ΣCoverage	Σ# Proteins	Σ# Unique Peptides	Σ# Peptides	Σ# PSMs	Score A2	Coverage A2		# Peptides A2	# PSM A2	Score B2	Coverage B2	# Peptides B2	# PSM B2	Score C2	Coverage C2	# Peptides C2	# PSM C2	# AAs	MW [kDa]	calc. pI
	AT5G07120.1	sorting nexin 2B	23.78	1	9	9	132	877.491	21.68		7	38	1498.28	23.78	8	83	215.902	15.38	5	11	572	64.2422	5.56689
DLSMNKFDWDHPLHLQPMSPTTVK	5	1	1	AT3G29360.1	S19(Phospho)	2917.34	S(3): 0.0; S(19): 99.4; T(21): 0.5; T(22): 0.1	0	0.0007003		High	19.17	0.282675	High	20.93	0.186875				1
	Accession	Description	ΣCoverage	Σ# Proteins	Σ# Unique Peptides	Σ# Peptides	Σ# PSMs	Score A2	Coverage A2		# Peptides A2	# PSM A2	Score B2	Coverage B2	# Peptides B2	# PSM B2	Score C2	Coverage C2	# Peptides C2	# PSM C2	# AAs	MW [kDa]	calc. pI
	AT1G07110.1	fructose-2,6-bisphosphatase	60.75	2	38	38	560	3124.14	50.67		29	164	5276.76	55.11	30	248	3146	49.19	26	148	744	82.507	6.29053
RSKPIEEEETGSGSQSGGESPEAKSR	4	1	1	AT1G43690.1	S20(Phospho)	2799.24	S(2): 0.0; T(10): 0.0; S(12): 0.0; S(14): 0.0; S(16): 0.8; S(20): 99.1; S(25): 0.0	0	0.0002479		High	48.09	0.000336868							2
	Accession	Description	ΣCoverage	Σ# Proteins	Σ# Unique Peptides	Σ# Peptides	Σ# PSMs	Score A2	Coverage A2		# Peptides A2	# PSM A2	Score B2	Coverage B2	# Peptides B2	# PSM B2	Score C2	Coverage C2	# Peptides C2	# PSM C2	# AAs	MW [kDa]	calc. pI
	AT4G13350.1	NSP (nuclear shuttle protein)-interacting GTPase	30.4	3	15	15	96	300.149	22.43		9	45	149.506	22.59	11	33	88.4894	12.29	5	18	602	64.9866	7.34229
MGISPDVITFSALIDVYGK	4	1	1	AT1G06580.1	S4(Phospho); S11(Phospho)	2185.98	S(4): 100.0; T(9): 3.4; S(11): 96.6; Y(17): 0.0	0.004	0.08153		Medium	24.41	0.0699129	High	14.26	0.76682				0
	Accession	Description	ΣCoverage	Σ# Proteins	Σ# Unique Peptides	Σ# Peptides	Σ# PSMs	Score A2	Coverage A2		# Peptides A2	# PSM A2	Score B2	Coverage B2	# Peptides B2	# PSM B2	Score C2	Coverage C2	# Peptides C2	# PSM C2	# AAs	MW [kDa]	calc. pI
	AT1G07110.1	fructose-2,6-bisphosphatase	60.75	2	38	38	560	3124.14	50.67		29	164	5276.76	55.11	30	248	3146	49.19	26	148	744	82.507	6.29053
SAHQEDAFSLETRPRTPERR	4	1	1	AT2G20960.1	T12(Phospho)	2463.15	S(1): 0.0; S(9): 9.8; T(12): 45.1; T(16): 45.1	0.001	0.01496		Medium	12.97	1.2667	Medium	21.16	0.198672				2
	Accession	Description	ΣCoverage	Σ# Proteins	Σ# Unique Peptides	Σ# Peptides	Σ# PSMs	Score A2	Coverage A2		# Peptides A2	# PSM A2	Score B2	Coverage B2	# Peptides B2	# PSM B2	Score C2	Coverage C2	# Peptides C2	# PSM C2	# AAs	MW [kDa]	calc. pI
	AT5G21170.1	5'-AMP-activated protein kinase beta-2 subunit protein	25.44	2	4	4	113	1145.69	25.44		4	50	1397.97	25.44	4	46	465.227	18.73	3	17	283	30.7054	6.1001
SAMSTLFDSRHPSIVVTPADSDPLFAPPSYYSESRSPR	4	1	1	AT5G07120.1	S36(Phospho)	4247.99	S(1): 0.0; S(4): 0.0; T(5): 0.0; S(9): 0.0; S(13): 0.0; T(17): 0.0; S(21): 0.0; S(29): 13.9; Y(30): 2.9; Y(31): 0.6; S(32): 0.6; S(34): 13.9; S(36): 67.9	0	2.499e-05		High	67.64	3.96891e-06							2
	Accession	Description	ΣCoverage	Σ# Proteins	Σ# Unique Peptides	Σ# Peptides	Σ# PSMs	Score A2	Coverage A2		# Peptides A2	# PSM A2	Score B2	Coverage B2	# Peptides B2	# PSM B2	Score C2	Coverage C2	# Peptides C2	# PSM C2	# AAs	MW [kDa]	calc. pI
	AT3G32200.1	BEST Arabidopsis thaliana protein match is: myosin heavy chain-related (TAIR:AT5G32590.1); Has 22 Blast hits to 22 proteins in 6 species: Archae - 0; Bacteria - 0; Metazoa - 5; Fungi - 0; Plants - 16; Viruses - 0; Other Eukaryotes - 1 (source: NCBI BLink).	14.19	1	1	1	2	19.07	14.19		1	2									148	16.4196	11.4731
TTSRPISPR	3	1	1	AT4G15545.1	T2(Phospho); S7(Phospho)	1174.5	T(1): 8.8; T(2): 82.4; S(3): 8.8; S(7): 100.0	0.016	0.3597		Medium	11.04	0.85788							0
	Accession	Description	ΣCoverage	Σ# Proteins	Σ# Unique Peptides	Σ# Peptides	Σ# PSMs	Score A2	Coverage A2		# Peptides A2	# PSM A2	Score B2	Coverage B2	# Peptides B2	# PSM B2	Score C2	Coverage C2	# Peptides C2	# PSM C2	# AAs	MW [kDa]	calc. pI
	AT1G14380.2	IQ-domain 28	6.15	2	2	2	2	13.21	6.15		2	2									602	66.0616	9.68604
AVMLADMAHISGLVAAGVIPSPFEYADVVTTTTHK	3	2	1	AT5G26780.1	S21(Phospho); Y25(Phospho); T30(Phospho)	3852.74	S(11): 0.3; S(21): 95.1; Y(25): 78.1; T(30): 51.6; T(31): 51.6; T(32): 11.7; T(33): 11.7	0.022	0.5031		Medium	20.1	0.264343							0
	Accession	Description	ΣCoverage	Σ# Proteins	Σ# Unique Peptides	Σ# Peptides	Σ# PSMs	Score A2	Coverage A2		# Peptides A2	# PSM A2	Score B2	Coverage B2	# Peptides B2	# PSM B2	Score C2	Coverage C2	# Peptides C2	# PSM C2	# AAs	MW [kDa]	calc. pI
	AT2G43160.3	ENTH/VHS family protein	25.47	2	15	17	237	868.879	23.58		13	86	2006.91	18.44	12	108	621.278	15.42	8	43	895	95.418	5.96045
DLTMNKFDWDHPLHLQPMSPTTVK	3	1	1	AT5G15490.1	S19(Phospho)	2931.36	T(3): 0.0; S(19): 95.8; T(21): 3.4; T(22): 0.7	0	0.002915		High	26.42	0.0558684							1
	Accession	Description	ΣCoverage	Σ# Proteins	Σ# Unique Peptides	Σ# Peptides	Σ# PSMs	Score A2	Coverage A2		# Peptides A2	# PSM A2	Score B2	Coverage B2	# Peptides B2	# PSM B2	Score C2	Coverage C2	# Peptides C2	# PSM C2	# AAs	MW [kDa]	calc. pI
	AT4G28080.1	Tetratricopeptide repeat (TPR)-like superfamily protein	37.11	1	54	56	1091	9518.75	32.22		48	433	9945.35	33.32	47	469	4542.47	26.5	32	189	1819	198.992	6.16357
VPWTVTPDMDLLAAQTIMNKHELSHVAVVSGSIDAPR	3	2	1	AT4G35440.1	T6(Phospho); T16(Phospho)	4158.97	T(4): 23.5; T(6): 76.8; T(16): 99.7; S(24): 0.0; S(30): 0.0; S(32): 0.0	0.001	0.009326		High	13.65	0.878141	High	13.35	0.910891				1
	Accession	Description	ΣCoverage	Σ# Proteins	Σ# Unique Peptides	Σ# Peptides	Σ# PSMs	Score A2	Coverage A2		# Peptides A2	# PSM A2	Score B2	Coverage B2	# Peptides B2	# PSM B2	Score C2	Coverage C2	# Peptides C2	# PSM C2	# AAs	MW [kDa]	calc. pI
	AT5G03040.1	IQ-domain 2	29.5	1	8	8	92	713.738	19.74		6	48	348.196	23.43	6	32	133.753	15.4	4	12	461	50.432	10.6382
VVVGGSELTSSPK	3	1	1	AT4G28080.1	S11(Phospho)	1339.65	S(6): 0.0; T(9): 0.7; S(10): 49.6; S(11): 49.6	0	0.0003872		Medium	12.25	0.970929	High	48.63	0.000205632				0
	Accession	Description	ΣCoverage	Σ# Proteins	Σ# Unique Peptides	Σ# Peptides	Σ# PSMs	Score A2	Coverage A2		# Peptides A2	# PSM A2	Score B2	Coverage B2	# Peptides B2	# PSM B2	Score C2	Coverage C2	# Peptides C2	# PSM C2	# AAs	MW [kDa]	calc. pI
	AT4G38550.1	Arabidopsis phospholipase-like protein (PEARLI 4) family	73.37	1	38	40	751	1267.12	50.82		21	127	8660.66	72.88	39	545	912.974	45.59	20	79	612	69.6389	6.66846
HSHHHSSSTPSAATPTPTAGAR	3	1	1	AT4G27320.1	T16(Phospho)	2275	S(2): 0.0; S(6): 0.0; S(7): 0.0; S(8): 0.0; T(9): 0.0; S(11): 0.0; T(14): 0.4; T(16): 99.1; T(18): 0.4	0	0.001251		High	24.09	0.0842275							0
	Accession	Description	ΣCoverage	Σ# Proteins	Σ# Unique Peptides	Σ# Peptides	Σ# PSMs	Score A2	Coverage A2		# Peptides A2	# PSM A2	Score B2	Coverage B2	# Peptides B2	# PSM B2	Score C2	Coverage C2	# Peptides C2	# PSM C2	# AAs	MW [kDa]	calc. pI
	AT2G28290.2	P-loop containing nucleoside triphosphate hydrolases superfamily protein	17.91	3	37	37	310	3101.09	15.22		27	154	2179.74	11.67	22	119	383.419	5.64	9	37	3529	384.563	4.88135
ADQRGDEDDDVSPRPFGTQPKTPEHPLR	3	1	1	AT2G20960.1	S12(Phospho); T18(Phospho)	3320.44	S(12): 95.0; T(18): 52.5; T(22): 52.5	0.008	0.1506		Medium	12.2	1.49435	High	14.32	0.92642				2
	Accession	Description	ΣCoverage	Σ# Proteins	Σ# Unique Peptides	Σ# Peptides	Σ# PSMs	Score A2	Coverage A2		# Peptides A2	# PSM A2	Score B2	Coverage B2	# Peptides B2	# PSM B2	Score C2	Coverage C2	# Peptides C2	# PSM C2	# AAs	MW [kDa]	calc. pI
	AT4G17720.1	RNA-binding (RRM/RBD/RNP motifs) family protein	42.81	2	11	11	165	704.502	29.71		7	66	865.992	24.92	8	67	413.633	29.07	6	32	313	33.5272	6.1001
GGKSPVNANQSPKSGGQSSGGNNNK	2	2	1	AT5G22650.1	S4(Phospho)	2451.1	S(4): 91.6; S(11): 8.3; S(14): 0.0; S(18): 0.0; S(19): 0.0	0.008	0.1829		Medium	19.24	0.295428							2
	Accession	Description	ΣCoverage	Σ# Proteins	Σ# Unique Peptides	Σ# Peptides	Σ# PSMs	Score A2	Coverage A2		# Peptides A2	# PSM A2	Score B2	Coverage B2	# Peptides B2	# PSM B2	Score C2	Coverage C2	# Peptides C2	# PSM C2	# AAs	MW [kDa]	calc. pI
	AT2G26570.1	Plant protein of unknown function (DUF827)	63.82	3	49	50	571	4801.73	55.14		36	234	4326.24	51.92	37	241	1396.69	42.5	26	96	807	89.2403	5.04639
RSKPIEEEETGSGSQSGGESPEAK	2	1	1	AT1G43690.1	S20(Phospho)	2556.11	S(2): 0.0; T(10): 0.0; S(12): 0.0; S(14): 0.0; S(16): 0.0; S(20): 100.0	0	1.168e-06		High	63.93	9.14342e-06							1
	Accession	Description	ΣCoverage	Σ# Proteins	Σ# Unique Peptides	Σ# Peptides	Σ# PSMs	Score A2	Coverage A2		# Peptides A2	# PSM A2	Score B2	Coverage B2	# Peptides B2	# PSM B2	Score C2	Coverage C2	# Peptides C2	# PSM C2	# AAs	MW [kDa]	calc. pI
	AT4G11740.1	Ubiquitin-like superfamily protein	86.52	1	46	47	1529	10861	80.67		41	633	11261.5	81.38	39	639	4005.86	65.07	30	257	564	62.3117	4.66553
QWSGDSGTTNAAAVAPSSPARHHHAR	2	1	1	AT5G13260.1	S18(Phospho)	2749.22	S(3): 0.0; S(6): 0.0; T(8): 0.0; T(9): 0.0; S(17): 50.0; S(18): 50.0	0	0.0003875		High	40.45	0.00176257							1
	Accession	Description	ΣCoverage	Σ# Proteins	Σ# Unique Peptides	Σ# Peptides	Σ# PSMs	Score A2	Coverage A2		# Peptides A2	# PSM A2	Score B2	Coverage B2	# Peptides B2	# PSM B2	Score C2	Coverage C2	# Peptides C2	# PSM C2	# AAs	MW [kDa]	calc. pI
	AT1G50570.1	Calcium-dependent lipid-binding (CaLB domain) family protein	46.91	1	11	13	254	2559.31	40.98		12	94	2377.97	45.36	11	110	1195.81	33.25	8	50	388	42.1264	4.57666
SKPIEEEETGSGSQSGGESPEAKSR	2	1	1	AT1G43690.1	S19(Phospho)	2643.14	S(1): 0.1; T(9): 0.3; S(11): 7.0; S(13): 0.8; S(15): 7.0; S(19): 84.1; S(24): 0.8	0	0.0003004		Medium	28.29	0.032393							1
	Accession	Description	ΣCoverage	Σ# Proteins	Σ# Unique Peptides	Σ# Peptides	Σ# PSMs	Score A2	Coverage A2		# Peptides A2	# PSM A2	Score B2	Coverage B2	# Peptides B2	# PSM B2	Score C2	Coverage C2	# Peptides C2	# PSM C2	# AAs	MW [kDa]	calc. pI
	AT3G15970.1	NUP50 (Nucleoporin 50 kDa) protein	18.06	1	5	5	29	218.375	16.13		4	19	85.5547	4.3	2	8	42.16	2.37	1	2	465	49.0788	4.84326
YASPSGRSATFLEFGNIESPIYARLQQFFATIFTR	2	1	1	AT5G56180.1	S3(Phospho); S5(Phospho); S8(Phospho); T10(Phospho); T31(Phospho); T34(Phospho)	4465.85	Y(1): 72.0; S(3): 72.0; S(5): 72.0; S(8): 72.0; T(10): 72.0; S(19): 37.1; Y(22): 37.1; T(31): 82.9; T(34): 82.9	0.029	0.6301		Medium	14.44	0.570203							2
	Accession	Description	ΣCoverage	Σ# Proteins	Σ# Unique Peptides	Σ# Peptides	Σ# PSMs	Score A2	Coverage A2		# Peptides A2	# PSM A2	Score B2	Coverage B2	# Peptides B2	# PSM B2	Score C2	Coverage C2	# Peptides C2	# PSM C2	# AAs	MW [kDa]	calc. pI
	AT5G26780.1	serine hydroxymethyltransferase 2	11.41	2	1	4	28	182.762	11.41		4	17	46.5894	1.35	1	5	54.5071	1.35	1	6	517	57.3054	8.74854
MAMSAASDGNHVAPPELMGQSPPHSPR	2	1	1	AT4G16360.3	S21(Phospho); S25(Phospho)	2932.21	S(4): 0.0; S(7): 0.0; S(21): 100.0; S(25): 100.0	0	0.0006366		High	36.25	0.00461232							0
	Accession	Description	ΣCoverage	Σ# Proteins	Σ# Unique Peptides	Σ# Peptides	Σ# PSMs	Score A2	Coverage A2		# Peptides A2	# PSM A2	Score B2	Coverage B2	# Peptides B2	# PSM B2	Score C2	Coverage C2	# Peptides C2	# PSM C2	# AAs	MW [kDa]	calc. pI
	AT5G56180.1	actin-related protein 8	11.68	1	3	3	32	48.8933	11.04		2	11	95.2878	4.25	2	15	28.2767	3.61	1	6	471	52.476	9.0415
QSMTSLNYPFYAVSAPASPTHHR	2	2	1	AT1G19350.4	S18(Phospho)	2642.19	S(2): 0.0; T(4): 0.0; S(5): 0.0; Y(8): 0.0; Y(11): 0.0; S(14): 0.0; S(18): 96.2; T(20): 3.7	0	0.001007		High	23	0.125798							0
	Accession	Description	ΣCoverage	Σ# Proteins	Σ# Unique Peptides	Σ# Peptides	Σ# PSMs	Score A2	Coverage A2		# Peptides A2	# PSM A2	Score B2	Coverage B2	# Peptides B2	# PSM B2	Score C2	Coverage C2	# Peptides C2	# PSM C2	# AAs	MW [kDa]	calc. pI
	AT5G07120.1	sorting nexin 2B	23.78	1	9	9	132	877.491	21.68		7	38	1498.28	23.78	8	83	215.902	15.38	5	11	572	64.2422	5.56689
HESTSPKLAGNKRPFTGENTQLSK	2	1	1	AT5G37800.1	T4(Phospho)	2707.33	S(3): 33.3; T(4): 33.3; S(5): 33.3; T(16): 0.0; T(20): 0.0; S(23): 0.0	0.043	0.8059		Medium	11	1.58071							2
	Accession	Description	ΣCoverage	Σ# Proteins	Σ# Unique Peptides	Σ# Peptides	Σ# PSMs	Score A2	Coverage A2		# Peptides A2	# PSM A2	Score B2	Coverage B2	# Peptides B2	# PSM B2	Score C2	Coverage C2	# Peptides C2	# PSM C2	# AAs	MW [kDa]	calc. pI
	AT2G48160.1	Tudor/PWWP/MBT domain-containing protein	1.98	1	2	2	2	62.14	1.98		2	2									1366	149.574	5.49072
EMVENDVSPNLTTFNILIDGFWKDDNLPGSMKVFK	2	1	1	AT1G09820.1	S8(Phospho); T13(Phospho); S30(Phospho)	4253.87	S(8): 78.7; T(12): 78.7; T(13): 42.7; S(30): 99.9	0.028	0.6224		Medium	10.98	1.84736							2
	Accession	Description	ΣCoverage	Σ# Proteins	Σ# Unique Peptides	Σ# Peptides	Σ# PSMs	Score A2	Coverage A2		# Peptides A2	# PSM A2	Score B2	Coverage B2	# Peptides B2	# PSM B2	Score C2	Coverage C2	# Peptides C2	# PSM C2	# AAs	MW [kDa]	calc. pI
	AT3G45780.1	phototropin 1	56.73	1	63	68	1313	8433.88	55.42		62	476	12142.1	45.48	52	551	5402.91	49.5	51	286	996	111.619	7.6499
LVLHESVTATPHLGASTMEAQEGVSIEVAEAVIGALR	2	1	1	AT3G19480.1	T10(Phospho); S16(Phospho)	3945.92	S(6): 2.8; T(8): 5.9; T(10): 84.5; S(16): 49.2; T(17): 49.2; S(25): 8.5	0.011	0.2568		Medium	12.93	0.837849							0
	Accession	Description	ΣCoverage	Σ# Proteins	Σ# Unique Peptides	Σ# Peptides	Σ# PSMs	Score A2	Coverage A2		# Peptides A2	# PSM A2	Score B2	Coverage B2	# Peptides B2	# PSM B2	Score C2	Coverage C2	# Peptides C2	# PSM C2	# AAs	MW [kDa]	calc. pI
	AT1G79280.1	nuclear pore anchor	49.45	3	87	87	1246	7310.17	44.05		73	479	9382.93	35.79	62	532	3865.2	29.57	49	235	2093	236.896	5.05908
NGPPNAHRPSSPTSKIDHSR	1	2	2	AT3G13990.1;AT3G13990.2	S10(Phospho)	2235.04	S(10): 46.9; S(11): 46.9; T(13): 3.0; S(14): 3.0; S(19): 0.3	0.005	0.1035		High	10.25	2.05333							1
	Accession	Description	ΣCoverage	Σ# Proteins	Σ# Unique Peptides	Σ# Peptides	Σ# PSMs	Score A2	Coverage A2		# Peptides A2	# PSM A2	Score B2	Coverage B2	# Peptides B2	# PSM B2	Score C2	Coverage C2	# Peptides C2	# PSM C2	# AAs	MW [kDa]	calc. pI
	AT4G16360.3	5'-AMP-activated protein kinase beta-2 subunit protein	34.1	3	8	8	62	236.304	34.1		8	28	316.791	18.01	5	25	59.3667	9.96	3	9	261	28.9986	6.26514
KFGQSPVFVASAVLQNGGVPRNASPACLLR	1	1	1	AT4G39350.1	S24(Phospho); C27(Carbamidomethyl)	3220.65	S(5): 0.0; S(11): 0.0; S(24): 100.0	0.006	0.1288		High	22.31	0.0593364							2
	Accession	Description	ΣCoverage	Σ# Proteins	Σ# Unique Peptides	Σ# Peptides	Σ# PSMs	Score A2	Coverage A2		# Peptides A2	# PSM A2	Score B2	Coverage B2	# Peptides B2	# PSM B2	Score C2	Coverage C2	# Peptides C2	# PSM C2	# AAs	MW [kDa]	calc. pI
	AT4G12610.1	transcription activators;DNA binding;RNA polymerase II transcription factors;catalytics;transcription initiation factors	14.75	2	4	4	17	24.42	8.25		2	2	376.904	12	3	15					400	43.8373	4.77979
GQEGAGIVTVSPEK	1	1	1	AT2G16570.1	S11(Phospho)	1451.68	T(9): 0.1; S(11): 99.9	0.014	0.3343		Medium	13.33	0.815224							0
	Accession	Description	ΣCoverage	Σ# Proteins	Σ# Unique Peptides	Σ# Peptides	Σ# PSMs	Score A2	Coverage A2		# Peptides A2	# PSM A2	Score B2	Coverage B2	# Peptides B2	# PSM B2	Score C2	Coverage C2	# Peptides C2	# PSM C2	# AAs	MW [kDa]	calc. pI
	AT4G05150.1	Octicosapeptide/Phox/Bem1p family protein	50.73	1	18	18	272	1019.3	42.35		14	122	2122.06	39.2	13	118	403.61	26.62	10	32	477	53.0289	6.81494
LKTTVQKTEDEDYVEGSETGYPEASGNPVDGAASPSATTGYVTK	1	1	1	AT4G23460.1	S34(Phospho)	4630.1	T(3): 0.1; T(4): 0.2; T(8): 0.3; Y(13): 0.6; S(17): 1.1; T(19): 2.1; Y(21): 2.1; S(25): 2.1; S(34): 56.1; S(36): 22.9; T(38): 4.5; T(39): 2.1; Y(41): 1.1; T(43): 4.5	0.001	0.009195		High	10.68	1.6289							2
	Accession	Description	ΣCoverage	Σ# Proteins	Σ# Unique Peptides	Σ# Peptides	Σ# PSMs	Score A2	Coverage A2		# Peptides A2	# PSM A2	Score B2	Coverage B2	# Peptides B2	# PSM B2	Score C2	Coverage C2	# Peptides C2	# PSM C2	# AAs	MW [kDa]	calc. pI
	AT4G39420.2	unknown protein; INVOLVED IN: biological_process unknown; LOCATED IN: cellular_component unknown; EXPRESSED IN: leaf; EXPRESSED DURING: LP.04 four leaves visible, LP.02 two leaves visible; Has 20 Blast hits to 19 proteins in 8 species: Archae - 0; Bacteria - 0; Metazoa - 0; Fungi - 0; Plants - 20; Viruses - 0; Other Eukaryotes - 0 (source: NCBI BLink).	1.82	2	3	3	4	40.67	1.82		3	4									3184	354.808	5.74463
RPQTPETRPR	1	1	1	AT2G20960.1	T4(Phospho)	1317.64	T(4): 98.9; T(7): 1.1	0.027	0.5981		Medium	12.31	0.787236							0
	Accession	Description	ΣCoverage	Σ# Proteins	Σ# Unique Peptides	Σ# Peptides	Σ# PSMs	Score A2	Coverage A2		# Peptides A2	# PSM A2	Score B2	Coverage B2	# Peptides B2	# PSM B2	Score C2	Coverage C2	# Peptides C2	# PSM C2	# AAs	MW [kDa]	calc. pI
	AT1G19350.4	Brassinosteroid signalling positive regulator (BZR1) family protein	25.97	2	5	5	48	561.88	22.09		4	21	249.339	13.13	3	16	210.84	13.13	3	11	335	36.4629	9.15869
HSHHHHSSSTPSSAATPTPTAGAR	1	1	1	AT5G54430.1	S13(Phospho); T16(Phospho)	2579.05	S(2): 0.0; S(7): 0.0; S(8): 0.1; S(9): 1.5; T(10): 1.5; S(12): 48.4; S(13): 48.4; T(16): 3.1; T(18): 96.4; T(20): 0.6	0.002	0.0278		High	14.44	0.672731							0
	Accession	Description	ΣCoverage	Σ# Proteins	Σ# Unique Peptides	Σ# Peptides	Σ# PSMs	Score A2	Coverage A2		# Peptides A2	# PSM A2	Score B2	Coverage B2	# Peptides B2	# PSM B2	Score C2	Coverage C2	# Peptides C2	# PSM C2	# AAs	MW [kDa]	calc. pI
	AT5G15490.1	UDP-glucose 6-dehydrogenase family protein	43.13	2	6	14	174	1798.5	39.79		13	72	1577.04	27.71	10	60	1189.33	28.54	10	42	480	53.0833	6.03662
GLFVDRGVGSPR	1	1	1	AT1G07110.1	S10(Phospho)	1339.65	S(10): 100.0	0.032	0.672		Medium	11.9	0.891003							1
	Accession	Description	ΣCoverage	Σ# Proteins	Σ# Unique Peptides	Σ# Peptides	Σ# PSMs	Score A2	Coverage A2		# Peptides A2	# PSM A2	Score B2	Coverage B2	# Peptides B2	# PSM B2	Score C2	Coverage C2	# Peptides C2	# PSM C2	# AAs	MW [kDa]	calc. pI
	AT4G35440.1	chloride channel E	5.21	2	2	2	4	0	5.21		1	1	0	5.21	2	3					710	75.5082	6.17627
YGDRSSPGGRSPGFETGSR	1	1	1	AT4G13350.1	Y1(Phospho); S11(Phospho)	2129.84	Y(1): 95.8; S(5): 3.4; S(6): 3.4; S(11): 90.4; T(16): 6.3; S(18): 0.7	0.042	0.7949		Medium	10.02	1.73698							2
	Accession	Description	ΣCoverage	Σ# Proteins	Σ# Unique Peptides	Σ# Peptides	Σ# PSMs	Score A2	Coverage A2		# Peptides A2	# PSM A2	Score B2	Coverage B2	# Peptides B2	# PSM B2	Score C2	Coverage C2	# Peptides C2	# PSM C2	# AAs	MW [kDa]	calc. pI
	AT4G28080.1	Tetratricopeptide repeat (TPR)-like superfamily protein	37.11	1	54	56	1091	9518.75	32.22		48	433	9945.35	33.32	47	469	4542.47	26.5	32	189	1819	198.992	6.16357
SLSASGSFRNDSTPKAAQR	1	1	1	AT1G07110.1	S7(Phospho); S12(Phospho)	2139.92	S(1): 0.8; S(3): 3.3; S(5): 15.5; S(7): 80.5; S(12): 50.0; T(13): 50.0	0.006	0.1231		High	10.33	1.9							2
	Accession	Description	ΣCoverage	Σ# Proteins	Σ# Unique Peptides	Σ# Peptides	Σ# PSMs	Score A2	Coverage A2		# Peptides A2	# PSM A2	Score B2	Coverage B2	# Peptides B2	# PSM B2	Score C2	Coverage C2	# Peptides C2	# PSM C2	# AAs	MW [kDa]	calc. pI
	AT2G41900.1	CCCH-type zinc finger protein with ARM repeat domain	27.23	2	10	11	96	240.365	7.82		4	21	959.263	27.23	11	67	139.66	7.96	4	8	716	77.9428	6.354
SPVLDRTEEDELKTAETSDK	1	2	1	AT1G14380.2	S1(Phospho)	2343.06	S(1): 66.3; T(7): 15.0; T(14): 15.0; T(17): 3.7; S(18): 0.1	0.016	0.3672		Medium	13.21	1.06489							2
	Accession	Description	ΣCoverage	Σ# Proteins	Σ# Unique Peptides	Σ# Peptides	Σ# PSMs	Score A2	Coverage A2		# Peptides A2	# PSM A2	Score B2	Coverage B2	# Peptides B2	# PSM B2	Score C2	Coverage C2	# Peptides C2	# PSM C2	# AAs	MW [kDa]	calc. pI
	AT4G27320.1	Adenine nucleotide alpha hydrolases-like superfamily protein	40.38	1	5	8	139	676.028	32.69		7	58	511.4	36.92	6	55	174.875	36.92	6	26	260	28.0889	6.25244
LEKQTNTPATSTINMGKAMGSGTGLGR	1	1	1	AT2G43160.3	T7(Phospho)	2801.35	T(5): 41.1; T(7): 41.1; T(10): 12.4; S(11): 4.0; T(12): 1.4; S(21): 0.0; T(23): 0.0	0.045	0.8233		Medium	13.48	0.931147							2
	Accession	Description	ΣCoverage	Σ# Proteins	Σ# Unique Peptides	Σ# Peptides	Σ# PSMs	Score A2	Coverage A2		# Peptides A2	# PSM A2	Score B2	Coverage B2	# Peptides B2	# PSM B2	Score C2	Coverage C2	# Peptides C2	# PSM C2	# AAs	MW [kDa]	calc. pI
	AT4G27320.1	Adenine nucleotide alpha hydrolases-like superfamily protein	40.38	1	5	8	139	676.028	32.69		7	58	511.4	36.92	6	55	174.875	36.92	6	26	260	28.0889	6.25244
MKLPLDIDSPTQSENSSSSQQTPK	1	1	1	AT1G50570.1	T22(Phospho)	2698.22	S(9): 0.0; T(11): 0.0; S(13): 0.0; S(16): 0.1; S(17): 0.5; S(18): 2.6; S(19): 2.6; T(22): 94.3	0	1.906e-05		High	38.91	0.00302685							1
	Accession	Description	ΣCoverage	Σ# Proteins	Σ# Unique Peptides	Σ# Peptides	Σ# PSMs	Score A2	Coverage A2		# Peptides A2	# PSM A2	Score B2	Coverage B2	# Peptides B2	# PSM B2	Score C2	Coverage C2	# Peptides C2	# PSM C2	# AAs	MW [kDa]	calc. pI
	AT4G35980.1	unknown protein; FUNCTIONS IN: molecular_function unknown; INVOLVED IN: biological_process unknown; LOCATED IN: cellular_component unknown; EXPRESSED IN: 24 plant structures; EXPRESSED DURING: 15 growth stages; Has 30201 Blast hits to 17322 proteins in 780 species: Archae - 12; Bacteria - 1396; Metazoa - 17338; Fungi - 3422; Plants - 5037; Viruses - 0; Other Eukaryotes - 2996 (source: NCBI BLink).	26.44	1	1	1	1	23.45	26.44		1	1									87	9.52357	5.89697
MSFSPAITADTPAR	1	1	1	AT2G48160.1	S2(Phospho)	1544.69	S(2): 3.0; S(4): 96.9; T(8): 0.0; T(11): 0.0	0.037	0.7259		Medium	13.67	0.577726							0
	Accession	Description	ΣCoverage	Σ# Proteins	Σ# Unique Peptides	Σ# Peptides	Σ# PSMs	Score A2	Coverage A2		# Peptides A2	# PSM A2	Score B2	Coverage B2	# Peptides B2	# PSM B2	Score C2	Coverage C2	# Peptides C2	# PSM C2	# AAs	MW [kDa]	calc. pI
	AT2G28960.1	Leucine-rich repeat protein kinase family protein	5.8	29	2	3	6	41.65	5.8		3	5					36.59	0.91	1	1	880	98.9026	6.3667
EEPVDNAPAKPAPSGPPRGTPPAKPSKGK	1	2	1	AT4G12610.1	T20(Phospho)	2957.48	S(14): 0.0; T(20): 94.9; S(26): 5.1	0.027	0.6057		Medium	22.24	0.0943316							2
	Accession	Description	ΣCoverage	Σ# Proteins	Σ# Unique Peptides	Σ# Peptides	Σ# PSMs	Score A2	Coverage A2		# Peptides A2	# PSM A2	Score B2	Coverage B2	# Peptides B2	# PSM B2	Score C2	Coverage C2	# Peptides C2	# PSM C2	# AAs	MW [kDa]	calc. pI
	AT3G29360.1	UDP-glucose 6-dehydrogenase family protein	55.83	2	10	18	206	1890.47	44.79		14	77	1956.08	45.42	14	80	1401.17	34.38	12	49	480	53.1391	5.99854
EVSTLSDPGSPRRDVPSPYGSTSSAPVMR	1	1	1	AT4G05150.1	T4(Phospho); S6(Phospho)	3192.4	S(3): 17.7; T(4): 65.7; S(6): 17.7; S(10): 98.9; S(17): 0.0; Y(19): 0.0; S(21): 0.0; T(22): 0.0; S(23): 0.0; S(24): 0.0	0.006	0.128		High	17.71	0.411724							2
	Accession	Description	ΣCoverage	Σ# Proteins	Σ# Unique Peptides	Σ# Peptides	Σ# PSMs	Score A2	Coverage A2		# Peptides A2	# PSM A2	Score B2	Coverage B2	# Peptides B2	# PSM B2	Score C2	Coverage C2	# Peptides C2	# PSM C2	# AAs	MW [kDa]	calc. pI
	AT5G21170.1	5'-AMP-activated protein kinase beta-2 subunit protein	25.44	2	4	4	113	1145.69	25.44		4	50	1397.97	25.44	4	46	465.227	18.73	3	17	283	30.7054	6.1001
EAFISPSRQLLLLLSYHSEALLLPLVAGR	1	2	1	AT4G39420.2	S5(Phospho); Y16(Phospho)	3366.75	S(5): 50.0; S(7): 50.0; S(15): 19.5; Y(16): 75.2; S(18): 5.4	0.032	0.6746		Medium	11.62	0.616344							1
	Accession	Description	ΣCoverage	Σ# Proteins	Σ# Unique Peptides	Σ# Peptides	Σ# PSMs	Score A2	Coverage A2		# Peptides A2	# PSM A2	Score B2	Coverage B2	# Peptides B2	# PSM B2	Score C2	Coverage C2	# Peptides C2	# PSM C2	# AAs	MW [kDa]	calc. pI
	AT2G20960.1	Arabidopsis phospholipase-like protein (PEARLI 4) family	52.01	1	27	27	329	852.609	37.83		14	86	1812.96	46.12	25	206	205.371	15.11	5	37	748	84.811	9.29053
HSHHHSSSTPSAATPTPTAGAR	1	1	1	AT4G27320.1	T14(Phospho); T16(Phospho)	2354.96	S(2): 0.1; S(6): 0.2; S(7): 0.2; S(8): 0.2; T(9): 0.2; S(11): 1.5; T(14): 97.8; T(16): 94.6; T(18): 5.4	0.018	0.411		Medium	12.62	1.02018							0
	Accession	Description	ΣCoverage	Σ# Proteins	Σ# Unique Peptides	Σ# Peptides	Σ# PSMs	Score A2	Coverage A2		# Peptides A2	# PSM A2	Score B2	Coverage B2	# Peptides B2	# PSM B2	Score C2	Coverage C2	# Peptides C2	# PSM C2	# AAs	MW [kDa]	calc. pI
	AT1G71220.1	UDP-glucose:glycoprotein glucosyltransferases;transferases, transferring hexosyl groups;transferases, transferring glycosyl groups	6.2	2	5	5	9	223.732	6.2		5	9									1613	181.69	5.8335
GRDSSRAASPDPLGESSSSGTAR	1	1	1	AT4G35980.1	S5(Phospho); S9(Phospho)	2407.99	S(4): 90.3; S(5): 9.7; S(9): 100.0; S(16): 0.0; S(17): 0.0; S(18): 0.0; S(19): 0.0; T(21): 0.0	0	0.003961		High	23.45	0.0849489							2
	Accession	Description	ΣCoverage	Σ# Proteins	Σ# Unique Peptides	Σ# Peptides	Σ# PSMs	Score A2	Coverage A2		# Peptides A2	# PSM A2	Score B2	Coverage B2	# Peptides B2	# PSM B2	Score C2	Coverage C2	# Peptides C2	# PSM C2	# AAs	MW [kDa]	calc. pI
	AT4G38550.1	Arabidopsis phospholipase-like protein (PEARLI 4) family	73.37	1	38	40	751	1267.12	50.82		21	127	8660.66	72.88	39	545	912.974	45.59	20	79	612	69.6389	6.66846
TPRSTLPPLISAIEAFK	1	1	1	AT2G28960.1	T1(Phospho); S11(Phospho)	2001	T(1): 88.3; S(4): 11.7; T(5): 0.0; S(11): 100.0	0.014	0.3401		Medium	10.3	1.94117							1
	Accession	Description	ΣCoverage	Σ# Proteins	Σ# Unique Peptides	Σ# Peptides	Σ# PSMs	Score A2	Coverage A2		# Peptides A2	# PSM A2	Score B2	Coverage B2	# Peptides B2	# PSM B2	Score C2	Coverage C2	# Peptides C2	# PSM C2	# AAs	MW [kDa]	calc. pI
	AT5G37800.1	RHD SIX-LIKE 1	7.82	1	1	1	2	0	7.82		1	2									307	33.3053	6.53662
HRRPSSDSMSSSPPGSPAR	1	2	1	AT5G21170.1	S12(Phospho); S16(Phospho)	2155.87	S(5): 0.0; S(6): 0.1; S(8): 1.5; S(10): 8.0; S(11): 45.4; S(12): 45.4; S(16): 99.6	0.014	0.3299		Medium	10	1.395							1
	Accession	Description	ΣCoverage	Σ# Proteins	Σ# Unique Peptides	Σ# Peptides	Σ# PSMs	Score A2	Coverage A2		# Peptides A2	# PSM A2	Score B2	Coverage B2	# Peptides B2	# PSM B2	Score C2	Coverage C2	# Peptides C2	# PSM C2	# AAs	MW [kDa]	calc. pI
	AT1G09820.1	Pentatricopeptide repeat (PPR-like) superfamily protein	5.78	1	1	1	2	0	5.78		1	2									606	68.0025	8.63135
VSPGVWYLQLAPGR	1	2	1	AT1G71220.1	S2(Phospho)	1622.82	S(2): 97.8; Y(7): 2.2	0.033	0.6833		Medium	14.62	0.560859							0
	Accession	Description	ΣCoverage	Σ# Proteins	Σ# Unique Peptides	Σ# Peptides	Σ# PSMs	Score A2	Coverage A2		# Peptides A2	# PSM A2	Score B2	Coverage B2	# Peptides B2	# PSM B2	Score C2	Coverage C2	# Peptides C2	# PSM C2	# AAs	MW [kDa]	calc. pI
	AT3G19480.1	D-3-phosphoglycerate dehydrogenase	54.25	1	18	21	206	888.264	32.14		12	56	2299.74	43.54	17	80	1984.76	38.95	16	70	588	62.0832	8.23584
