# Supplementary material for: Sustained mitogen-activated protein kinase activation reprograms defense metabolism and phosphoprotein profile in Arabidopsis thaliana
Source: Front Plant Sci. 2014 Oct 20;5:554. doi: 10.3389/fpls.2014.00554 (PMC4202796; doi:10.3389/fpls.2014.00554)
Supplement: Supplementary file 3 [file Presentation3.ZIP › SUPPTAB_S18 Comparison of our phosphoproteins list with Hoehenwarter list.xlsx]

## Sheet: A. Overlap gene list
Suppl. Table 18: A. List of putative phosphoproteins found in our list and that of Hoehenwarter et al 2013
A. COMMON BETWEEN THE TWO LISTS
Locus Identifier	Gene Model Description (known MAPK substrates in blue)
AT1G01320	tetratricopeptide repeat (TPR)-containing protein
AT1G20760	calcium-binding EF hand family protein
AT1G21380	Target of Myb protein 1; VHS domain-containing protein / GAT domain-containing protein,INVOLVED IN: intracellular protein transport, intra-Golgi vesicle-mediated transport
AT1G28280	VQ motif-containing protein, VQ4 (also known as MVQ1)
AT1G31440	SH3 domain-containing protein 1 (SH3P1)
AT1G34220	Regulator of Vps4 activity in the MVB pathway protein; CONTAINS InterPro DOMAIN/s: Protein of unknown function DUF292
AT1G37130	NIA2 (NITRATE REDUCTASE 2)
AT1G50570	C2 domain-containing protein
AT1G59710	similar to unknown protein [Arabidopsis thaliana] (TAIR:AT1G27100.1); similar to unknown [Populus trichocarpa] (GB:ABK94560.1); contains InterPro domain Protein of unknown function DUF569 (InterPro:IPR007679); contains InterPro domain Actin-crosslinking proteins (InterPro:IPR008999)
AT1G79090	similar to unknown protein [Arabidopsis thaliana] (TAIR:AT3G22270.1); similar to unnamed protein product [Vitis vinifera] (GB:CAO23830.1); contains domain PTHR21551 (PTHR21551)
AT1G80840	WRKY40 (WRKY DNA-binding protein 40); transcription factor
AT2G20960	pEARLI4
AT2G26530	AR781
AT2G38280	FAC1 (EMBRYONIC FACTOR1); AMP deaminase
AT2G38410	ENTH/VHS/GAT family protein; VHS domain-containing protein / GAT domain-containing protein
AT2G41900	tandem zinc finger 7, TZF7, (CCCH-type) family protein, OXIDATIVE STRESS 2 (OXS2)
AT2G43680	OXIDATIVE STRESS 2 (OXS2); calmodulin binding
AT3G13300;AT3G13290	[AT3G13300, VCS (VARICOSE); nucleotide binding];[AT3G13290, VCR (VARICOSE-RELATED); nucleotide binding]
AT3G19420	PHOSPHATASE AND TENSIN HOMOLOG DELETED ON CHROMOSOME TEN 2A (PTEN2A), Encodes a phosphatase with low in vitro tyrosine phosphatase activity that is capable of dephosphorylating in vitro the 3'phosphate group of PI3P, PI(3,4)P2, and PI(3,5)P2 and may be an effector of lipid signaling
AT3G26910	hydroxyproline-rich glycoprotein family protein
AT3G57410	VLN3 (VILLIN 3); actin binding
AT4G11740	SAY1, Isolated as a suppressor of a dominant mutant in the Ara4 gene that was expressed in yeast ypt1 mutant strains. A novel protein with a small region of similarity to coil-coiled domain of yeast VSP27 protein.
AT4G12770;AT4G12780	[AT4G12770, heat shock protein binding];[AT4G12780, auxilin-related]Chaperone DnaJ-domain superfamily protein
AT4G28080	Tetratricopeptide repeat (TPR)-like superfamily protein; FUNCTIONS IN: binding; EXPRESSED IN: 22 plant structures; EXPRESSED DURING: 13 growth stages; CONTAINS InterPro DOMAIN/s: Tetratricopeptide-like helical (InterPro:IPR011990), Tetratricopeptide repeat-containing (InterPro:IPR013026), Tetratricopeptide repeat (InterPro:IPR019734); BEST Arabidopsis thaliana protein match is: Tetratricopeptide …
AT4G38550	Arabidopsis phospholipase-like protein (PEARLI 4) family; similar to unknown protein [Arabidopsis thaliana] (TAIR:AT2G20950.1); contains InterPro domain Phospholipase-like, arabidopsis (InterPro:IPR007942)
AT4G38710	glycine-rich protein
AT4G39680	SAP domain-containing protein
AT5G07120	sorting nexin SNX2b. SNX2b is peripherally associated with membranes. Involved in vesicular trafficking from endosomes to the vacuole.
AT5G09620	octicosapeptide/Phox/Bem1p (PB1) domain-containing protein
AT5G13560	similar to unknown protein [Arabidopsis thaliana] (TAIR:AT2G37370.1); similar to unnamed protein product [Vitis vinifera] (GB:CAO18081.1); similar to unnamed protein product [Vitis vinifera] (GB:CAO41569.1)
AT5G16880	Target of Myb protein 1; FUNCTIONS IN: protein transporter activity; INVOLVED IN: intracellular protein transport, intra-Golgi vesicle-mediated transport; LOCATED IN: Golgi stack, plasma membrane; EXPRESSED IN: 24 plant structures; EXPRESSED DURING: 15 growth stages; CONTAINS InterPro DOMAIN/s: VHS (InterPro:IPR002014), Target of Myb protein 1 (InterPro:IPR014645), GAT (InterPro:IPR004152), ENTH/…
AT5G18230	transcription regulator NOT2/NOT3/NOT5 family protein
AT5G20190	Tetratricopeptide repeat (TPR)-like superfamily protein
AT5G21160	LA domain-containing protein / proline-rich family protein
AT5G52310	COLD REGULATED 78 (COR78);LOW-TEMPERATURE-INDUCED 78 (LTI78); (LTI140);RESPONSIVE TO DESSICATION 29A (RD29A), cold regulated gene, the 5' region of cor78 has cis-acting regulatory elements that can impart cold-regulated gene expression
AT5G55210	similar to unknown protein [Arabidopsis thaliana] (TAIR:AT4G22320.1); similar to unnamed protein product [Vitis vinifera] (GB:CAO38898.1)
AT5G63490	CBS domain-containing protein / octicosapeptide/Phox/Bemp1 (PB1) domain-containing protein

## Sheet: B. Only in our list
B. List of putative MPK3/6 substrates (or phosphoproteins) found only in our list
Locus Identifier	Gene Model Description (known MAPK substrates in blue)
AT1G01160	GIF2 (GRF1-INTERACTING FACTOR 2)
AT1G01510	AN (ANGUSTIFOLIA)
AT1G02560	CLPP5 (NUCLEAR ENCODED CLP PROTEASE 1); endopeptidase Clp
AT1G02920	ATGSTF7 (GLUTATHIONE S-TRANSFERASE 11); glutathione transferase
AT1G02930	ATGSTF6 (EARLY RESPONSIVE TO DEHYDRATION 11); glutathione transferase
AT1G03060	WD-40 repeat family protein / beige-related
AT1G03120	RAB28, RESPONSIVE TO ABSCISIC ACID 28
AT1G03350	BSD domain-containing protein
AT1G04080	PRP39; binding
AT1G04820	TUA4 (tubulin alpha-4 chain)
AT1G04860	UBP2 (UBIQUITIN-SPECIFIC PROTEASE 2); ubiquitin-specific protease
AT1G05520	transport protein, putative
AT1G06210	VHS domain-containing protein / GAT domain-containing protein
AT1G06530	myosin heavy chain-related
AT1G07000	ATEXO70B2 (exocyst subunit EXO70 family protein B2); protein binding
AT1G07110	F2KP (FRUCTOSE-2,6-BISPHOSPHATASE); fructose-2,6-bisphosphate 2-phosphatase
AT1G07990	SIT4 phosphatase-associated family protein
AT1G08190	vacuolar assembly protein, putative (VPS41)
AT1G08200;AT2G27860	[AT1G08200, AXS2 (UDP-D-APIOSE/UDP-D-XYLOSE SYNTHASE 2)];[AT2G27860, AXS1 (UDP-D-APIOSE/UDP-D-XYLOSE SYNTHASE 1)]
AT1G08370	DCP1 (DECAPPING 1); m7G(5')pppN diphosphatase/ protein homodimerization
AT1G08450	CRT3 (CALRETICULIN 3); calcium ion binding
AT1G08520	CHLD/PDE166 (PIGMENT DEFECTIVE 166); magnesium chelatase/ nucleoside-triphosphatase/ nucleotide binding
AT1G09210	calreticulin 2 (CRT2)
AT1G13960	WRKY4 (WRKY DNA-binding protein 4); transcription factor
AT1G14650	SWAP (Suppressor-of-White-APricot)/surp domain-containing protein / ubiquitin family protein
AT1G15520	ATPDR12/PDR12 (PLEIOTROPIC DRUG RESISTANCE 12); ATPase, coupled to transmembrane movement of substances
AT1G15750	TPL/WSIP1 (WUS-INTERACTING PROTEIN 1); protein binding
AT1G15940	binding
AT1G16460	ATRDH2 (ARABIDOPSIS THALIANA RHODANESE HOMOLOGUE 2); thiosulfate sulfurtransferase
AT1G17210	zinc ion binding
AT1G20010	TUB5 (tubulin beta-5 chain)
AT1G20200	EMB2719 (EMBRYO DEFECTIVE 2719)
AT1G20450	ERD10/LTI45 (EARLY RESPONSIVE TO DEHYDRATION 10)
AT1G20620	CAT3 (CATALASE 3); catalase
AT1G20950	pyrophosphate--fructose-6-phosphate 1-phosphotransferase-related / pyrophosphate-dependent 6-phosphofructose-1-kinase-related
AT1G20960	EMB1507 (EMBRYO DEFECTIVE 1507); ATP-dependent helicase
AT1G20970	protein_coding, unknown protein
AT1G21130	O-methyltransferase, putative
AT1G21370	similar to unnamed protein product [Vitis vinifera] (GB:CAO60871.1)
AT1G21630	calcium-binding EF hand family protein
AT1G22300	GRF10 (GENERAL REGULATORY FACTOR 10); protein phosphorylated amino acid binding
AT1G22790	similar to unknown protein [Arabidopsis thaliana] (TAIR:AT1G34010.1); similar to hypothetical protein OsJ_002345 [Oryza sativa (japonica cultivar-group)] (GB:EAZ12520.1)
AT1G22800	methyltransferase
AT1G22870	protein kinase family protein
AT1G22880	ATCEL5/ATGH9B4 (ARABIDOPSIS THALIANA GLYCOSYL HYDROLASE 9B4); hydrolase, hydrolyzing O-glycosyl compounds
AT1G22920	AJH1/CSN5A/JAB1 (COP9 SIGNALOSOME 5A)
AT1G23190	phosphoglucomutase, cytoplasmic, putative / glucose phosphomutase, putative
AT1G23860	SRZ-21
AT1G24160	unknown protein
AT1G24460	myosin-related
AT1G25450	very-long-chain fatty acid condensing enzyme, putative
AT1G26300	BSD domain-containing protein
AT1G26380	FAD-binding domain-containing protein
AT1G29150	ATS9 (19S PROTEOSOME SUBUNIT 9)
AT1G29220	transcriptional regulator family protein
AT1G29310	SecY protein transport family protein; protein transport protein sec61, putative
AT1G29400	AML5 (ARABIDOPSIS MEI2-LIKE PROTEIN 5); RNA binding
AT1G29670	GDSL-motif lipase/hydrolase family protein
AT1G30230;AT2G18110	[AT1G30230, elongation factor 1-beta / EF-1-beta];[AT2G18110, elongation factor 1-beta, putative / EF-1-beta, putative]
AT1G30470	SIT4 phosphatase-associated family protein
AT1G30630	coatomer protein epsilon subunit family protein / COPE family protein
AT1G31930	XLG3 (EXTRA-LARGE GTP-BINDING PROTEIN 3); signal transducer
AT1G32060	PRK (PHOSPHORIBULOKINASE); ATP binding / phosphoribulokinase/ protein binding
AT1G32790	CID11; RNA binding / protein binding
AT1G32900	starch synthase, putative
AT1G33680	KH domain-containing protein; FUNCTIONS IN: RNA binding, nucleic acid binding
AT1G34460;AT5G06150	[AT1G34460, CYCB1;4 (CYCLIN 3); cyclin-dependent protein kinase regulator];[AT5G06150, CYC1BAT (CYCLIN B 1;2); cyclin-dependent protein kinase regulator]
AT1G36160	ACC1 (ACETYL-COENZYME A CARBOXYLASE 1); acetyl-CoA carboxylase
AT1G42440	similar to unknown protein [Arabidopsis thaliana] (TAIR:AT1G06720.1); similar to hypothetical protein OsJ_032357 [Oryza sativa (japonica cultivar-group)] (GB:EAZ18148.1); similar to unnamed protein product [Vitis vinifera] (GB:CAO66232.1); similar to hypothetical protein OsI_034649 [Oryza sativa (indica cultivar-group)] (GB:EAY80690.1); contains InterPro domain AARP2CN; (InterPro:IPR012948); cont…
AT1G42970	GAPB (GLYCERALDEHYDE-3-PHOSPHATE DEHYDROGENASE B SUBUNIT); glyceraldehyde-3-phosphate dehydrogenase
AT1G44910	Binds the carboxyl-terminal domain (CTD) of the largest subunit of RNA polymerase II and functions as a scaffold for RNA processing machineries.
AT1G47220	CYCA3;3 (CYCLIN A3;3); cyclin-dependent protein kinase regulator
AT1G48120	calcineurin-like phosphoesterase family protein;hydrolases;protein serine/threonine phosphatases; FUNCTIONS IN: hydrolase activity, protein serine/threonine phosphatase activity
AT1G48280	hydroxyproline-rich glycoprotein family protein
AT1G51805	leucine-rich repeat protein kinase, putative
AT1G52360	coatomer protein complex, subunit beta 2 (beta prime), putative
AT1G52510	hydrolase, alpha/beta fold family protein
AT1G53165	ATMAP4K ALPHA1; FUNCTIONS IN: protein serine/threonine kinase activity, protein kinase activity, kinase activity, ATP binding; INVOLVED IN: response to salt stress, hyperosmotic response, response to wounding; EXPRESSED IN: 23 plant structures; EXPRESSED DURING: 13 growth stages; CONTAINS InterPro DOMAIN/s: Protein kinase, ATP binding site (InterPro:IPR017441), Protein kinase, catalytic domain (I…
AT1G53850	PAE1 (20S proteasome alpha subunit E1); peptidase;ncodes alpha5 subunit of 20s proteosome involved in protein degradation and RNA degradation.
AT1G54060	Member of the trihelix DNA binding protein family. Nuclear localized. Involved in repressing seed maturation genes during seed germination and seedling development.
AT1G54380	spliceosome protein-related
AT1G54490	AIN1 (ACC INSENSITIVE 1); 5'-3' exonuclease/ nucleic acid binding
AT1G55020	LOX1 (Lipoxygenase 1); lipoxygenase
AT1G55450	S-adenosyl-L-methionine-dependent methyltransferases superfamily protein; FUNCTIONS IN: methyltransferase activity; EXPRESSED IN: 20 plant structures; EXPRESSED DURING: 13 growth stages; CONTAINS InterPro DOMAIN/s: Methyltransferase type 11 (InterPro:IPR013216); BEST Arabidopsis thaliana protein match is: S-adenosyl-L-methionine-dependent methyltransferases superfamily protein (TAIR:AT3G54150.1).
AT1G55860	UPL1 (UBIQUITIN-PROTEIN LIGASE 1); ubiquitin-protein ligase
AT1G56220	dormancy/auxin associated family protein
AT1G56340	CRT1 (CALRETICULIN 1); calcium ion binding
AT1G58025	DNA-binding bromodomain-containing protein; FUNCTIONS IN: DNA binding; INVOLVED IN: biological_process unknown; LOCATED IN: cellular_component unknown; EXPRESSED IN: guard cell; CONTAINS InterPro DOMAIN/s: Bromodomain, conserved site (InterPro:IPR018359), Bromodomain (InterPro:IPR001487); BEST Arabidopsis thaliana protein match is: nuclear protein X1 (TAIR:AT5G63320.1).
AT1G59870	PDR8/PEN3 (PLEIOTROPIC DRUG RESISTANCE8); ATPase, coupled to transmembrane movement of substances / cadmium ion transmembrane transporter
AT1G60000	29 kDa ribonucleoprotein, chloroplast, putative / RNA-binding protein cp29, putative
AT1G62020	coatomer protein complex, subunit alpha, putative
AT1G62300	WRKY6 (WRKY DNA-binding protein 6); transcription factor
AT1G62740	stress-inducible protein, putative
AT1G63680	ATMURE/PDE316 (PIGMENT DEFECTIVE EMBRYO); ATP binding / ligase
AT1G64710	alcohol dehydrogenase, putative
AT1G64740	TUA1 (ALPHA-1 TUBULIN), alpha-tubulin expressed primarily in stamens and mature pollen
AT1G64790	ILITYHIA (ILA) is a HEAT repeat protein involved in plant immunity. The gene is also involved in systemic acquired resistance induced by P. syringae expressing avrRps4. Loss-of-function mutants of ILA caused pleiotropic defects in the mutant plants. The mutant plants are smaller in size and the leaves are serrated and yellow to light green in color. Required for bacterium-triggered stomatal closu…
AT1G65010	hydrogen ion transmembrane transporter/ protein binding, Putative role in flower development. Comparison of SALK_061426C to Columbia wild type in normal lighting and under low light of 33 micromoles per meter-squared per second resulted in a trend toward earlier bolting in the mutant under low light (P=0.055) (Ann Stapleton and Patrick Pridgen, 2009, personal communication).
AT1G65580	FRA3 (FRAGILE FIBER3); inositol or phosphatidylinositol phosphatase
AT1G65970;AT1G60740	[AT1G65970, TPX2 (THIOREDOXIN-DEPENDENT PEROXIDASE 2); antioxidant];[AT1G60740, peroxiredoxin type 2, putative]
AT1G67090	Encodes a member of the Rubisco small subunit (RBCS) multigene family: RBCS1A (At1g67090), RBCS1B (At5g38430), RBCS2B (At5g38420), and RBCS3B (At5g38410). Functions to yield sufficient Rubisco content for leaf photosynthetic capacity.
AT1G67730	Encodes one of the two Arabidopsis homologues to YBR159w encoding a S. cerevisiae beta-ketoacyl reductase (KCR), which catalyzes the first reduction during VLCFA (very long chain fatty acids, >18 carbon) elongation: KCR1 (At1g67730), KCR2 (At1g24470). Complementation of the yeast ybr159Delta mutant demonstrated that the two KCR proteins are divergent and that only AtKCR1 can restore heterologous …
AT1G68720	Encodes the chloroplastic A-to-I tRNA editing enzyme.
AT1G68990	MGP3 (male gametophyte-defective 3) belongs to a small family of nuclear-encoded Phage type RNA polymerases (RPOTs) involved in the transcription of mitochondrial genes in Arabidopsis thaliana. Mutation in MGP 3 significantly retarded pollen tube growth and caused defective embryo development.
AT1G69030	BSD domain-containing protein; INVOLVED IN: biological_process unknown; EXPRESSED IN: 24 plant structures; EXPRESSED DURING: 15 growth stages; CONTAINS InterPro DOMAIN/s: BSD (InterPro:IPR005607); BEST Arabidopsis thaliana protein match is: BSD domain-containing protein (TAIR:AT1G26300.1); Has 264 Blast hits to 264 proteins in 50 species: Archae - 4; Bacteria - 7; Metazoa - 53; Fungi - 11; Plants…
AT1G69200	Encodes a fructokinase-like protein (AT3G54090/FLN1, AT1G69200/FLN2), a member of the pfkB-carbohydrate kinase family. FLN1 and FLN2 are potential plastidial thioredoxin z (TRX z) targets.
AT1G70320	UPL2 (UBIQUITIN-PROTEIN LIGASE 2); ubiquitin-protein ligase]
AT1G70770	similar to unknown protein [Arabidopsis thaliana] (TAIR:AT1G23170.1); similar to hypothetical protein [Vitis vinifera] (GB:CAN67931.1); contains domain PTHR13448 (PTHR13448)
AT1G71810	ABC1 family protein
AT1G72370	P40 (40S ribosomal protein SA); structural constituent of ribosome
AT1G72390	similar to unnamed protein product [Vitis vinifera] (GB:CAO45587.1)
AT1G73460;AT1G73450	[AT1G73460, protein kinase family protein];[AT1G73450, protein kinase, putative]
AT1G73660	Encodes a protein with similarity to MAPKKKs. May function as a negative regulator of salt tolerance.
AT1G74970	RPS9 (RIBOSOMAL PROTEIN S9); structural constituent of ribosome
AT1G75370	SEC14 cytosolic factor, putative / phosphatidylinositol transfer-like protein, putative
AT1G76400	ribophorin I family protein
AT1G76580	Squamosa promoter-binding protein-like (SBP domain) transcription factor family protein; FUNCTIONS IN: sequence-specific DNA binding transcription factor activity; INVOLVED IN: regulation of transcription; LOCATED IN: plasma membrane; EXPRESSED IN: 22 plant structures; EXPRESSED DURING: 13 growth stages; CONTAINS InterPro DOMAIN/s: Transcription factor, SBP-box (InterPro:IPR004333); BEST Arabidop…
AT1G76850	SEC5A (EXOCYST COMPLEX COMPONENT SEC5)
AT1G76970	VHS domain-containing protein / GAT domain-containing protein
AT1G78850;AT1G78860	[AT1G78850, curculin-like (mannose-binding) lectin family protein];[AT1G78860, curculin-like (mannose-binding) lectin family protein]
AT1G78900	VHA-A; ATP binding / hydrogen ion transporting ATP synthase, rotational mechanism
AT1G79280	NUA (NUCLEAR PORE ANCHOR)
AT1G79340	ATMC4 (METACASPASE 4); caspase/ cysteine-type peptidase
AT1G79940	heat shock protein binding / unfolded protein binding
AT1G79990	coatomer protein complex, subunit beta 2 (beta prime), putative
AT1G80070	SUS2 (ABNORMAL SUSPENSOR 2)
AT1G80210;AT3G06820	[AT1G80210, similar to mov34 family protein [Arabidopsis thaliana] (TAIR:AT3G06820.2); similar to Os05g0542600 [Oryza sativa (japonica cultivar-group)] (GB:NP_001056196.1); similar to unnamed protein product [Vitis vinifera] (GB:CAO46054.1); contains InterPro domain Mov34/MPN/PAD-1 (InterPro:IPR000555)];[AT3G06820, mov34 family protein]
AT2G01190	octicosapeptide/Phox/Bem1p (PB1) domain-containing protein
AT2G02000;AT2G02010	[AT2G02000, GAD3 (GLUTAMATE DECARBOXYLASE 3); calmodulin binding];[AT2G02010, GAD4 (GLUTAMATE DECARBOXYLASE 4); calmodulin binding]
AT2G02160	zinc finger (CCCH-type) family protein
AT2G03120	signal peptide peptidase family protein
AT2G05250;AT2G05230	[AT2G05250, DNAJ heat shock N-terminal domain-containing protein];[AT2G05230, DNAJ heat shock N-terminal domain-containing protein]
AT2G06530	VPS2.1
AT2G07050	CAS1 (CYCLOARTENOL SYNTHASE 1); cycloartenol synthase
AT2G07360	SH3 domain-containing protein
AT2G14120	dynamin-like protein 2b (ADL2b)
AT2G14720;AT2G14740	[AT2G14720, VSR-2 (Vacuolar sorting receptor 2); calcium ion binding];[AT2G14740, vacuolar sorting receptor, putative]
AT2G16485	nucleic acid binding;zinc ion binding;DNA binding; FUNCTIONS IN: DNA binding, zinc ion binding, nucleic acid binding; INVOLVED IN: histone modification, transcription initiation; LOCATED IN: nucleus; EXPRESSED IN: guard cell, cultured cell; CONTAINS InterPro DOMAIN/s: Zinc finger, CCCH-type (InterPro:IPR000571), Zinc finger, PHD-type, conserved site (InterPro:IPR019786), Plus-3 domain, subgroup (…
AT2G17550	similar to unknown protein [Arabidopsis thaliana] (TAIR:AT5G02390.1); similar to unnamed protein product [Vitis vinifera] (GB:CAO14481.1)
AT2G18990	TXND9 (THIOREDOXIN DOMAIN-CONTAINING PROTEIN 9 HOMOLOG)
AT2G20030	RING/U-box superfamily protein zinc finger (C3HC4-type RING finger) family protein
AT2G20580	AtRPN1a/RPN1A (26S proteasome regulatory subunit S2 1A); binding
AT2G20790	protein binding / protein transporter
AT2G20900	diacylglycerol kinase, putative
AT2G20950	similar to unknown protein [Arabidopsis thaliana] (TAIR:AT4G38550.1); contains InterPro domain Phospholipase-like, arabidopsis (InterPro:IPR007942)
AT2G21160	translocon-associated protein alpha (TRAP alpha) family protein
AT2G21390	coatomer protein complex, subunit alpha, putative
AT2G22090	UBA1A; AU-rich element binding / RNA binding
AT2G22125	Encodes a protein involved in cell elongation in root and anther filaments. Mutants have greater cell volumes in root tissues and have additive phenotypes with other cell expansion mutants such as those carrying mutations in COB, QUI and POM1 loci. POM2/CSI1 promotes Cellulose Synthase and microtubule co-alignment.
AT2G22670	IAA8 (indoleacetic acid-induced protein 8); transcription factor
AT2G22780	PMDH1 (PEROXISOMAL NAD-MALATE DEHYDROGENASE 1); malate dehydrogenase
AT2G23900	glycoside hydrolase family 28 protein / polygalacturonase (pectinase) family protein
AT2G24050	MIF4G domain-containing protein / MA3 domain-containing protein
AT2G24120	PDE319/SCA3 (SCABRA 3); DNA binding / DNA-directed RNA polymerase
AT2G24200	cytosol aminopeptidase
AT2G24820	TIC55 (TRANSLOCON AT THE INNER ENVELOPE MEMBRANE OF CHLOROPLASTS 55); oxidoreductase
AT2G26460	RED family protein, Encodes SMU2, a protein involved in RNA splicing.
AT2G26560	PLP2 (PHOSPHOLIPASE A 2A); nutrient reservoir
AT2G27710	60S acidic ribosomal protein P2 (RPP2B)
AT2G27720	60S acidic ribosomal protein P2 (RPP2A)
AT2G28290	SYD (SPLAYED), a SWI2/SNF2-like protein in the SNF2 subclass. Homozygous plants with null mutations exhibit premature termination of the meristem and carpelloid structures from the inflorescence meristem. Co-activator of floral homeotic gene expression. Acts with LFY to regulate shoot apical meristem identity. Required for meristem maintenance. Regulates flowering under a non-inductive photoperio…
AT2G28360	SIT4 phosphatase-associated family protein
AT2G28390	SAND family protein
AT2G28780	similar to unknown protein [Arabidopsis thaliana] (TAIR:AT3G09450.1); similar to unnamed protein product [Vitis vinifera] (GB:CAO21693.1)
AT2G29110	ATGLR2.8 (Arabidopsis thaliana glutamate receptor 2.8)
AT2G30770	CYP71A13 (CYTOCHROME P450, FAMILY 71, SUBFAMILY A, POLYPEPTIDE 13); indoleacetaldoxime dehydratase/ oxygen binding
AT2G31370	bZIP transcription factor (POSF21)
AT2G31660	SAD2 (SUPER SENSITIVE TO ABA AND DROUGHT2); protein transporter
AT2G31670	similar to unknown protein [Arabidopsis thaliana] (TAIR:AT1G51360.1); similar to unknown [Populus trichocarpa] (GB:ABK93857.1); contains InterPro domain Dimeric alpha-beta barrel (InterPro:IPR011008); contains InterPro domain Stress responsive alpha-beta barrel (InterPro:IPR013097)
AT2G31865	poly(ADP-ribose) glycohydrolase 2 (PARG2); FUNCTIONS IN: poly(ADP-ribose) glycohydrolase activity; INVOLVED IN: defense response to fungus; LOCATED IN: cellular_component unknown; CONTAINS InterPro DOMAIN/s: Poly(ADP-ribose) glycohydrolase (InterPro:IPR007724); BEST Arabidopsis thaliana protein match is: Poly (ADP-ribose) glycohydrolase (PARG) (TAIR:AT2G31870.2); Has 35333 Blast hits to 34131 pro…
AT2G32080	PUR ALPHA-1 (purin-rich alpha 1); nucleic acid binding
AT2G32240	similar to unknown protein [Arabidopsis thaliana] (TAIR:AT1G05320.1); similar to unknown protein [Arabidopsis thaliana] (TAIR:AT1G05320.3); similar to unknown protein [Arabidopsis thaliana] (TAIR:AT1G05320.2); similar to unnamed protein product [Vitis vinifera] (GB:CAO63724.1); contains domain PD023692 (PD023692); contains domain PTHR23160 (PTHR23160)
AT2G32260	cholinephosphate cytidylyltransferase, putative / phosphorylcholine transferase, putative / CTP:phosphocholine cytidylyltransferase, putative
AT2G32630	pentatricopeptide (PPR) repeat-containing protein
AT2G32680	disease resistance family protein
AT2G32700	WD-40 repeat family protein
AT2G33540	CPL3 (C-TERMINAL DOMAIN PHOSPHATASE-LIKE 3); CTD phosphatase
AT2G34310	similar to unknown protein [Arabidopsis thaliana] (TAIR:AT1G29530.1)
AT2G34357	ARM repeat superfamily protein; FUNCTIONS IN: binding; INVOLVED IN: biological_process unknown; LOCATED IN: cellular_component unknown; EXPRESSED IN: 20 plant structures; EXPRESSED DURING: 13 growth stages; CONTAINS InterPro DOMAIN/s: Armadillo-type fold (InterPro:IPR016024), Domain of unknown function, NUC173 (InterPro:IPR012978); BEST Arabidopsis thaliana protein match is: ARM repeat superfamil…
AT2G34500	CYP710A1 (cytochrome P450, family 710, subfamily A, polypeptide 1); C-22 sterol desaturase/ oxygen binding
AT2G34640	PTAC12 (PLASTID TRANSCRIPTIONALLY ACTIVE12)
AT2G35110	GRL/NAP1/NAPP (NCK-ASSOCIATED PROTEIN); transcription activator, Component of the WAVE protein complex which act as activators of ARP2/3 complex involved in actin nucleation. Required for trichome morphogenesis.
AT2G35130	Tetratricopeptide repeat (TPR)-like superfamily protein; FUNCTIONS IN: molecular_function unknown; INVOLVED IN: biological_process unknown; LOCATED IN: endomembrane system; CONTAINS InterPro DOMAIN/s: Pentatricopeptide repeat (InterPro:IPR002885); BEST Arabidopsis thaliana protein match is: Pentatricopeptide repeat (PPR) superfamily protein (TAIR:AT5G02860.1).
AT2G35920	helicase domain-containing protein
AT2G38060	Encodes an inorganic phosphate transporter (PHT4;2).
AT2G38270	CXIP2 (CAX-INTERACTING PROTEIN 2); electron carrier/ protein disulfide oxidoreductase
AT2G38470	WRKY33 (WRKY DNA-binding protein 33); transcription factor
AT2G39460	ATRPL23A (RIBOSOMAL PROTEIN L23A); RNA binding / structural constituent of ribosome
AT2G39930	ATISA1/ISA1 (ISOAMYLASE 1); alpha-amylase/ isoamylase
AT2G40000	ortholog of sugar beet HS1 PRO-1 2 (HSPRO2); CONTAINS InterPro DOMAIN/s: Hs1pro-1, C-terminal (InterPro:IPR009743), Hs1pro-1, N-terminal (InterPro:IPR009869); BEST Arabidopsis thaliana protein match is: Hs1pro-1 protein (TAIR:AT3G55840.1); Has 71 Blast hits to 71 proteins in 18 species: Archae - 0; Bacteria - 0; Metazoa - 0; Fungi - 0; Plants - 60; Viruses - 0; Other Eukaryotes - 11 (source: NCBI…
AT2G40010	60S acidic ribosomal protein P0 (RPP0A)
AT2G40300	ATFER4 (FERRITIN 4); ferric iron binding
AT2G40730	HEAT repeat-containing protein
AT2G41100	TCH3 (TOUCH 3)
AT2G41430	ERD15 (EARLY RESPONSIVE TO DEHYDRATION 15)
AT2G42730	F-box family protein; FUNCTIONS IN: zinc ion binding; INVOLVED IN: transcription; LOCATED IN: nucleus; CONTAINS InterPro DOMAIN/s: Transcription elongation factor, TFIIS/CRSP70, N-terminal, sub-type (InterPro:IPR003617), F-box domain, cyclin-like (InterPro:IPR001810), FBD-like (InterPro:IPR006566), Transcription elongation factor S-II, central domain (InterPro:IPR003618), Transcription factor IIS…
AT2G43160	epsin N-terminal homology (ENTH) domain-containing protein
AT2G44060	late embryogenesis abundant family protein / LEA family protein
AT2G44490	PEN2 (PENETRATION 2); hydrolase, hydrolyzing O-glycosyl compounds
AT2G45070	SEC61 BETA (suppressors of secretion-defective 61 Beta); protein transporter
AT2G45540	WD-40 repeat family protein / beige-related
AT2G45710	40S ribosomal protein S27 (RPS27A)
AT2G46020	ATBRM/BRM/CHR2 (ARABIDOPSIS THALIANA BRAHMA); ATP binding / DNA binding / helicase/ transcription regulator
AT2G47840	tic20 protein-related
AT2G47850	zinc finger (CCCH-type) family protein
AT3G01310	acid phosphatase/ oxidoreductase/ transition metal ion binding
AT3G01410	RNase H domain-containing protein
AT3G01780	TPLATE; binding
AT3G01820	adenylate kinase family protein, P-loop containing nucleoside triphosphate hydrolases superfamily protei
AT3G02230	RGP1 is a UDP-arabinose mutase that catalyzes the interconversion between the pyranose and furanose forms of UDP-L-arabinose. It appears to be required for proper cell wall formation. rgp1/rgp2 (at5g15650) double mutants have a male gametophyte lethal phenotype. RGP1 fusion proteins can be found in the cytosol and peripherally associated with the Golgi apparatus.
AT3G02260	Calossin-like protein required for polar auxin transport, BIG (DARK OVER-EXPRESSION OF CAB 1); binding / ubiquitin-protein ligase/ zinc ion binding
AT3G02360	6-phosphogluconate dehydrogenase family protein
AT3G03510	phototropic-responsive NPH3 family protein
AT3G04190;AT3G04180	[AT3G04190, germin-like protein, putative];[AT3G04180, germin-like protein, putative]
AT3G04260	PTAC3 (PLASTID TRANSCRIPTIONALLY ACTIVE3); DNA binding
AT3G04580	EIN4 (ETHYLENE INSENSITIVE 4); receptor
AT3G04930	DNA-binding storekeeper protein-related transcriptional regulator; CONTAINS InterPro DOMAIN/s: Protein of unknown function DUF573 (InterPro:IPR007592); BEST Arabidopsis thaliana protein match is: DNA-binding storekeeper protein-related transcriptional regulator (TAIR:AT5G28040.1); Has 345 Blast hits to 341 proteins in 46 species: Archae - 1; Bacteria - 21; Metazoa - 25; Fungi - 5; Plants - 268; V…
AT3G05340	Tetratricopeptide repeat (TPR)-like superfamily protein; CONTAINS InterPro DOMAIN/s: Pentatricopeptide repeat (InterPro:IPR002885); BEST Arabidopsis thaliana protein match is: Pentatricopeptide repeat (PPR) superfamily protein (TAIR:AT3G25970.1); Has 36706 Blast hits to 13004 proteins in 235 species: Archae - 0; Bacteria - 2; Metazoa - 52; Fungi - 64; Plants - 36145; Viruses - 0; Other Eukaryotes…
AT3G05910	pectinacetylesterase, putative
AT3G06580	GAL1 (GALACTOSE KINASE 1); ATP binding / galactokinase
AT3G06650	ACLB-1 (ATP-citrate lyase B-1)
AT3G07980;AT3G13530	[AT3G07980, MAPKKK6 (MAP3K EPSILON PROTEIN KINASE 2); kinase];[AT3G13530, MAPKKK7 (MAP3K EPSILON PROTEIN KINASE); kinase]
AT3G08510	ATPLC2 (PHOSPHOLIPASE C 2); phospholipase C
AT3G08530	clathrin heavy chain, putative
AT3G08870	lectin protein kinase, putative
AT3G10300	calcium-binding EF hand family protein
AT3G10420	sporulation protein-related
AT3G10790	F-box associated ubiquitination effector family protein; FUNCTIONS IN: molecular_function unknown; INVOLVED IN: biological_process unknown; LOCATED IN: chloroplast; CONTAINS InterPro DOMAIN/s: F-box associated domain, type 3 (InterPro:IPR013187), F-box associated interaction domain (InterPro:IPR017451); BEST Arabidopsis thaliana protein match is: F-box and associated interaction domains-containin…
AT3G11130	clathrin heavy chain, putative
AT3G11250	Ribosomal protein L10 family protein; FUNCTIONS IN: structural constituent of ribosome; INVOLVED IN: translational elongation, response to salt stress, translation; LOCATED IN: cytosolic ribosome, ribosome, membrane; EXPRESSED IN: 23 plant structures; EXPRESSED DURING: 13 growth stages; CONTAINS InterPro DOMAIN/s: Ribosomal protein 60S (InterPro:IPR001813), Ribosomal protein L10 (InterPro:IPR0017…
AT3G11820	SYP121 (syntaxin 121); SNAP receptor, SYR1, Syntaxin Related Protein 1, also known as SYP121, PENETRATION1/PEN1). SYR1/PEN1 is a member of the SNARE superfamily proteins. SNARE proteins are involved in cell signaling, vesicle traffic, growth and development. SYR1/PEN1 functions in positioning anchoring of the KAT1 K+ channel protein at the plasma membrane. Transcription is upregulated by abscisic…
AT3G11940;AT2G37270	[AT3G11940, ATRPS5A (RIBOSOMAL PROTEIN 5A); structural constituent of ribosome];[AT2G37270, ATRPS5B (RIBOSOMAL PROTEIN 5B); structural constituent of ribosome]
AT3G12580	HSP70 (heat shock protein 70); ATP binding
AT3G12780	PGK1 (PHOSPHOGLYCERATE KINASE 1); phosphoglycerate kinase
AT3G13430	RING/U-box superfamily protein; FUNCTIONS IN: zinc ion binding; EXPRESSED IN: 24 plant structures; EXPRESSED DURING: 15 growth stages; CONTAINS InterPro DOMAIN/s: Zinc finger, RING-type (InterPro:IPR001841), Zinc finger, C3HC4 RING-type (InterPro:IPR018957); BEST Arabidopsis thaliana protein match is: RING/U-box superfamily protein (TAIR:AT1G55530.1); Has 9891 Blast hits to 9858 proteins in 281 s…
AT3G13460	Physically interacts with CIPK1.
AT3G14075	lipase class 3 family protein
AT3G14180	transcription factor
AT3G14415;AT3G14420	[AT3G14415, (S)-2-hydroxy-acid oxidase, peroxisomal, putative / glycolate oxidase, putative / short chain alpha-hydroxy acid oxidase, putative];[AT3G14420, (S)-2-hydroxy-acid oxidase, peroxisomal, putative / glycolate oxidase, putative / short chain alpha-hydroxy acid oxidase, putative]
AT3G14710	F-box family protein;RNI-like superfamily protein;
AT3G15500	ATNAC3 (ARABIDOPSIS NAC DOMAIN CONTAINING PROTEIN 55); transcription factor
AT3G15730	PLDALPHA1 (PHOSPHOLIPASE D ALPHA 1); phospholipase D
AT3G15980	coatomer protein complex, subunit beta 2 (beta prime), putative
AT3G16060	kinesin motor family protein
AT3G16270	binding
AT3G16940	calmodulin-binding protein
AT3G16970	self-incompatibility protein-related
AT3G17490	F-box family protein
AT3G17850;AT1G48490	[AT3G17850, protein kinase, putative];[AT1G48490, protein kinase, putative]
AT3G17880	ATTDX (TETRATICOPEPTIDE DOMAIN-CONTAINING THIOREDOXIN); thiol-disulfide exchange intermediate
AT3G18640	zinc finger protein-related
AT3G19910	zinc finger (C3HC4-type RING finger) family protein
AT3G23530;AT3G23510	[AT3G23530, cyclopropane fatty acid synthase, putative / CPA-FA synthase, putative];[AT3G23510, cyclopropane fatty acid synthase, putative / CPA-FA synthase, putative]
AT3G23900	RNA recognition motif (RRM)-containing protein
AT3G24503	ALDH2C4 (REDUCED EPIDERMAL FLUORESCENCE1); 3-chloroallyl aldehyde dehydrogenase/ aldehyde dehydrogenase (NAD)
AT3G25470	bacterial hemolysin-related
AT3G25520	ATL5 (A. THALIANA RIBOSOMAL PROTEIN L5); structural constituent of ribosome
AT3G25680	similar to unknown protein [Arabidopsis thaliana] (TAIR:AT5G23890.1); similar to unnamed protein product [Vitis vinifera] (GB:CAO42077.1); contains InterPro domain S-layer homology region (InterPro:IPR001119)
AT3G25690	CHUP1 (CHLOROPLAST UNUSUAL POSITIONING 1)
AT3G26400	EIF4B1 (eukaryotic translation initiation factor 4B1)
AT3G26650	GAPA (GLYCERALDEHYDE 3-PHOSPHATE DEHYDROGENASE A SUBUNIT); glyceraldehyde-3-phosphate dehydrogenase
AT3G26830	PAD3 (PHYTOALEXIN DEFICIENT 3); oxygen binding
AT3G27530	GC6 (GOLGIN CANDIDATE 6); binding / protein transporter
AT3G27670	RST1 (RESURRECTION1); binding
AT3G27890	NQR (NADPH:QUINONE OXIDOREDUCTASE); FMN reductase
AT3G28140	calmodulin-binding protein
AT3G28715;AT3G28710	[AT3G28715, H+-transporting two-sector ATPase, putative];[AT3G28710, H+-transporting two-sector ATPase, putative]
AT3G29400	ATEXO70E1 (exocyst subunit EXO70 family protein E1); protein binding
AT3G42170	transposase-like gene with conserved domains from the family of hAT transposases that includes hobo from Drosophila melanogaster, Activator (Ac) from maize, and Tam3 from snapdragon but lacks several amino acids known to be essential for Ac transposition5. The DAYSLEEPER gene lacks 8 bp duplications and TIRs (a common feature of transcriptionally silent hAT transposases), however, DAYSLEEPER expr…
AT3G44110	ATJ3 (Arabidopsis thaliana DnaJ homologue 3)
AT3G44340	CEF (CLONE EIGHTY-FOUR); transporter
AT3G45010	SCPL48 (serine carboxypeptidase-like 48); serine carboxypeptidase
AT3G45140	LOX2 (LIPOXYGENASE 2)
AT3G45190	SIT4 phosphatase-associated family protein
AT3G45780	PHOT1 (phototropin 1); kinase
AT3G46530	RPP13 (RECOGNITION OF PERONOSPORA PARASITICA 13); ATP binding
AT3G48060;AT3G48050	[AT3G48060, bromo-adjacent homology (BAH) domain-containing protein];[AT3G48050, bromo-adjacent homology (BAH) domain-containing protein]
AT3G48310	putative cytochrome P450
AT3G48440	zinc finger (CCCH-type) family protein
AT3G48500	PDE312/PTAC10 (PIGMENT DEFECTIVE 312); RNA binding / unfolded protein binding
AT3G48890	ATMP2 (MEMBRANE STEROID BINDING PROTEIN 2); heme binding / transition metal ion binding
AT3G49240	EMB1796 (EMBRYO DEFECTIVE 1796); binding
AT3G49620	DIN11 (DARK INDUCIBLE 11); oxidoreductase
AT3G50500	SPK-2-2 (SNF1-RELATED PROTEIN KINASE 2.2); kinase/ protein kinase
AT3G51160	MUR1 (MURUS 1)
AT3G51250	senescence/dehydration-associated protein-related
AT3G51890	protein binding / protein transporter/ structural molecule
AT3G52140	tetratricopeptide repeat (TPR)-containing protein
AT3G52230	similar to unknown [Populus trichocarpa] (GB:ABK93315.1)
AT3G53900	uracil phosphoribosyltransferase, putative / UMP pyrophosphorylase, putative / UPRTase, putative
AT3G54050	fructose-1,6-bisphosphatase, putative / D-fructose-1,6-bisphosphate 1-phosphohydrolase, putative / FBPase, putative
AT3G54640	TSA1 (TRYPTOPHAN SYNTHASE ALPHA CHAIN); tryptophan synthase
AT3G54760	dentin sialophosphoprotein-related; INVOLVED IN: biological_process unknown; LOCATED IN: cytosol; EXPRESSED IN: guard cell, cultured cell; BEST Arabidopsis thaliana protein match is: Tudor/PWWP/MBT superfamily protein (TAIR:AT5G02950.1); Has 25330 Blast hits to 15408 proteins in 1388 species: Archae - 237; Bacteria - 6371; Metazoa - 7552; Fungi - 2715; Plants - 1153; Viruses - 230; Other Eukaryot…
AT3G55020	RabGAP/TBC domain-containing protein
AT3G55130	ATWBC19 (WHITE-BROWN COMPLEX HOMOLOG 19); ATPase, coupled to transmembrane movement of substances
AT3G55760	similar to unknown protein [Arabidopsis thaliana] (TAIR:AT1G42430.1); similar to hypothetical protein [Trifolium pratense] (GB:BAE71279.1)
AT3G55800	SBPASE (SEDOHEPTULOSE-BISPHOSPHATASE); phosphoric ester hydrolase/ sedoheptulose-bisphosphatase
AT3G56150	EIF3C (EUKARYOTIC TRANSLATION INITIATION FACTOR 3)
AT3G56410	similar to unknown protein [Arabidopsis thaliana] (TAIR:AT5G05190.1); similar to unknown protein [Arabidopsis thaliana] (TAIR:AT3G61670.1); similar to hypothetical protein Kpol_1058p4 [Vanderwaltozyma polyspora DSM 70294] (GB:XP_001645325.1)
AT3G56430	similar to unknown protein [Arabidopsis thaliana] (TAIR:AT2G40800.1); similar to unnamed protein product [Vitis vinifera] (GB:CAO41325.1); contains InterPro domain Mitochondrial import inner membrane translocase, subunit Tim21 (InterPro:IPR013261)
AT3G56610	unknown protein
AT3G56660	BZIP49; DNA binding / transcription factor
AT3G56860	UBA2A; RNA binding
AT3G57150	NAP57 (ARABIDOPSIS THALIANA HOMOLOGUE OF NAP57)
AT3G57290	EIF3E (eukaryotic translation initiation factor 3E)
AT3G57390	AGL18 (AGAMOUS-LIKE 18); transcription factor
AT3G57890	tubulin-specific chaperone C-related
AT3G58620	TTL4 (TETRATRICOPETIDE-REPEAT THIOREDOXIN-LIKE 4); binding
AT3G59020	protein transporter
AT3G60240	EIF4G (EUKARYOTIC TRANSLATION INITIATION FACTOR 4G)
AT3G60750	transketolase, putative
AT3G60830	ATARP7 (ACTIN-RELATED PROTEIN 7); structural constituent of cytoskeleton
AT3G63180	ATTKL/TKL (TICKLE)
AT3G63380	calcium-transporting ATPase, plasma membrane-type, putative / Ca(2+)-ATPase, putative (ACA12)
AT4G00165	Bifunctional inhibitor/lipid-transfer protein/seed storage 2S albumin superfamily protein; FUNCTIONS IN: lipid binding; INVOLVED IN: N-terminal protein myristoylation, lipid transport; LOCATED IN: endomembrane system; CONTAINS InterPro DOMAIN/s: Bifunctional inhibitor/plant lipid transfer protein/seed storage (InterPro:IPR016140), Plant lipid transfer protein/seed storage/trypsin-alpha amylase in…
AT4G01400	pentatricopeptide (PPR) repeat-containing protein
AT4G01800	preprotein translocase secA subunit, putative
AT4G02510	TOC159 (PLASMID PROTEIN IMPORT 2)
AT4G02520	ATGSTF2 (Arabidopsis thaliana Glutathione S-transferase (class phi) 2); glutathione transferase
AT4G02940	oxidoreductase, 2OG-Fe(II) oxygenase family protein
AT4G03080	kelch repeat-containing serine/threonine phosphoesterase family protein
AT4G03120	proline-rich family protein
AT4G03130	BRCT domain-containing DNA repair protein; FUNCTIONS IN: transcription coactivator activity; INVOLVED IN: biological_process unknown; LOCATED IN: intracellular; CONTAINS InterPro DOMAIN/s: BRCT (InterPro:IPR001357); BEST Arabidopsis thaliana protein match is: BRCT domain-containing DNA repair protein (TAIR:AT3G21480.1); Has 343 Blast hits to 316 proteins in 95 species: Archae - 0; Bacteria - 0; M…
AT4G03430	EMB2770/STA1 (STABILIZED1); RNA splicing factor, transesterification mechanism
AT4G04210	PUX4 (PLANT UBX DOMAIN-CONTAINING PROTEIN 4)
AT4G04330	similar to unnamed protein product [Vitis vinifera] (GB:CAO69665.1)
AT4G04610	APR1 (PAPS REDUCTASE HOMOLOG 19)
AT4G04910	NSF (N-ETHYLMALEIMIDE SENSITIVE FACTOR); ATP binding / binding / nucleoside-triphosphatase/ nucleotide binding
AT4G05520	calcium-binding EF hand family protein
AT4G08630	unknown protein
AT4G08850	leucine-rich repeat family protein / protein kinase family protein
AT4G10480	nascent polypeptide associated complex alpha chain protein, putative / alpha-NAC, putative
AT4G10750	HpcH/HpaI aldolase family protein
AT4G10930	similar to hypothetical protein [Vitis vinifera] (GB:CAN74396.1)
AT4G11380	beta-adaptin, putative
AT4G11850	PLDGAMMA1 (maternal effect embryo arrest 54); phospholipase D
AT4G12320;AT4G12310	[AT4G12320, CYP706A6 (cytochrome P450, family 706, subfamily A, polypeptide 6); oxygen binding];[AT4G12310, CYP706A5 (cytochrome P450, family 706, subfamily A, polypeptide 5); oxygen binding]
AT4G12590	similar to hypothetical protein [Vitis vinifera] (GB:CAN72892.1); contains InterPro domain Protein of unknown function DUF850, transmembrane eukaryotic (InterPro:IPR008568)
AT4G13350	NIG, NSP (NUCLEAR SHUTTLE PROTEIN)-INTERACTING GTPASE
AT4G13750	ATP binding
AT4G14160	transport protein, putative
AT4G14400	ACD6 (ACCELERATED CELL DEATH 6); protein binding
AT4G15790	similar to unnamed protein product [Vitis vinifera] (GB:CAO70981.1)
AT4G16680	RNA helicase, putative
AT4G17720	RNA recognition motif (RRM)-containing protein
AT4G18130	PHYE (PHYTOCHROME DEFECTIVE E); G-protein coupled photoreceptor/ signal transducer
AT4G19010	4-coumarate--CoA ligase family protein / 4-coumaroyl-CoA synthase family protein
AT4G19550	zinc ion binding;transcription regulators
AT4G20360	AtRABE1b/AtRab8D (Arabidopsis Rab GTPase homolog E1b); translation elongation factor
AT4G20400	transcription factor jumonji (jmj) family protein / zinc finger (C5HC2 type) family protein
AT4G20720;AT1G05090	[AT4G20720, dentin sialophosphoprotein-related];[AT1G05090, dentin sialophosphoprotein-related]
AT4G20850	TPP2 (TRIPEPTIDYL PEPTIDASE II); subtilase
AT4G20890	TUB9 (tubulin beta-9 chain); structural molecule
AT4G21660;AT1G11520	[AT4G21660, proline-rich spliceosome-associated (PSP) family protein];[AT1G11520, pliceosome associated protein-related]
AT4G22150	PUX3 (PLANT UBX DOMAIN-CONTAINING PROTEIN 3)
AT4G22240;AT4G04020	[AT4G22240, plastid-lipid associated protein PAP, putative];[AT4G04020, FIB (FIBRILLIN); structural molecule]
AT4G22320	similar to unknown protein [Arabidopsis thaliana] (TAIR:AT5G55210.1); similar to unnamed protein product [Vitis vinifera] (GB:CAO23253.1)
AT4G22670	ATHIP1 (ARABIDOPSIS THALIANA HSP70-INTERACTING PROTEIN 1); binding
AT4G22710;AT4G22690	[AT4G22710, CYP706A2 (cytochrome P450, family 706, subfamily A, polypeptide 2); oxygen binding];[AT4G22690, CYP706A1 (cytochrome P450, family 706, subfamily A, polypeptide 1); oxygen binding]
AT4G23040	UBX domain-containing protein
AT4G23630	BTI1 (VIRB2-INTERACTING PROTEIN 1)
AT4G24190	SHD (SHEPHERD); ATP binding
AT4G24770	RBP31 (31-KDA RNA BINDING PROTEIN); RNA binding / poly(U) binding
AT4G25080	CHLM (MAGNESIUM-PROTOPORPHYRIN IX METHYLTRANSFERASE); magnesium protoporphyrin IX methyltransferase
AT4G26780	AR192; adenyl-nucleotide exchange factor/ chaperone binding / protein binding / protein homodimerization
AT4G29130	ATHXK1 (GLUCOSE INSENSITIVE 2); ATP binding / hexokinase
AT4G29440	similar to unknown protein [Arabidopsis thaliana] (TAIR:AT2G19710.1); similar to unnamed protein product [Vitis vinifera] (GB:CAO65395.1); contains InterPro domain Protein of unknown function DUF292, eukaryotic (InterPro:IPR005061)
AT4G29520	similar to unnamed protein product [Vitis vinifera] (GB:CAO65389.1); contains InterPro domain Saposin B (InterPro:IPR008139)
AT4G29610	cytidine deaminase, putative / cytidine aminohydrolase, putative
AT4G30530	defense-related protein, putative
AT4G31320	auxin-responsive protein, putative / small auxin up RNA (SAUR_C)
AT4G31480;AT4G31490	[AT4G31480, coatomer beta subunit, putative / beta-coat protein, putative / beta-COP, putative];[AT4G31490, coatomer beta subunit, putative / beta-coat protein, putative / beta-COP, putative]
AT4G31580	SRZ-22 (SERINE/ARGININE-RICH 22)
AT4G31700	RPS6 (RIBOSOMAL PROTEIN S6); structural constituent of ribosome
AT4G32285	ENTH/ANTH/VHS superfamily protein; FUNCTIONS IN: phospholipid binding, clathrin binding, binding, phosphatidylinositol binding; INVOLVED IN: clathrin coat assembly
AT4G33400	dem protein-related / defective embryo and meristems protein-related
AT4G33760	tRNA synthetase class II (D, K and N) family protein
AT4G34390	XLG2 (EXTRA-LARGE GTP-BINDING PROTEIN 2); signal transducer
AT4G34930;AT4G34920	[AT4G34930, 1-phosphatidylinositol phosphodiesterase-related];[AT4G34920, 1-phosphatidylinositol phosphodiesterase-related]
AT4G35800	NRPB1 (RNA POLYMERASE II LARGE SUBUNIT); DNA binding / DNA-directed RNA polymerase
AT4G35890	La domain-containing protein
AT4G36630	EMB2754 (EMBRYO DEFECTIVE 2754); binding / small GTPase regulator
AT4G36730	GBF1 (G-box binding factor 1); transcription factor
AT4G37120	SMP2 (swellmap 2)
AT4G37250	leucine-rich repeat family protein / protein kinase family protein
AT4G38130	HD1 (HISTONE DEACETYLASE19); histone deacetylase
AT4G38200	guanine nucleotide exchange family protein
AT4G38600	KAK (KAKTUS)
AT4G39460	SAMC1/SAMT1 (S-ADENOSYLMETHIONINE CARRIER 1); S-adenosylmethionine transmembrane transporter/ binding
AT4G39980	DHS1 (3-DEOXY-D-ARABINO-HEPTULOSONATE 7-PHOSPHATE SYNTHASE 1); 3-deoxy-7-phosphoheptulonate synthase
AT5G01590	similar to unnamed protein product [Vitis vinifera] (GB:CAO63840.1)
AT5G02500	HSC70-1 (heat shock cognate 70 kDa protein 1); ATP binding
AT5G03650	SBE2.2 (STARCH BRANCHING ENZYME 2.2); 1,4-alpha-glucan branching enzyme
AT5G03690	fructose-bisphosphate aldolase, putative
AT5G04020	calmodulin-binding protein-related (PICBP)
AT5G04420	kelch repeat-containing protein
AT5G04590	SIR (sulfite reductase); sulfite reductase (ferredoxin)
AT5G05520	outer membrane OMP85 family protein
AT5G05730	ASA1 (ANTHRANILATE SYNTHASE ALPHA SUBUNIT 1); anthranilate synthase
AT5G06160	splicing factor-related
AT5G06290	2-cys peroxiredoxin, chloroplast, putative
AT5G06600	UBP12 (UBIQUITIN-SPECIFIC PROTEASE 12); ubiquitin-specific protease
AT5G06970	similar to unknown protein [Arabidopsis thaliana] (TAIR:AT2G20010.2); similar to hypothetical protein OsI_012657 [Oryza sativa (indica cultivar-group)] (GB:EAY91424.1); similar to unnamed protein product [Vitis vinifera] (GB:CAO42799.1); similar to unknown protein [Oryza sativa] (GB:AAK14418.1); contains InterPro domain Munc13 homology 2 (InterPro:IPR014772); contains InterPro domain Protein of u…
AT5G07340	calnexin, putative
AT5G07660	structural maintenance of chromosomes (SMC) family protein
AT5G08540	similar to unnamed protein product [Vitis vinifera] (GB:CAO65975.1)
AT5G08550	ILP1 (INCREASED LEVEL OF POLYPLOIDY1-1D); translation repressor
AT5G08590	ASK2 (ARABIDOPSIS SERINE/THREONINE KINASE 2); kinase
AT5G08680	mitochondrial ATP synthase beta-subunit
AT5G10360	EMB3010 (EMBRYO DEFECTIVE 3010); structural constituent of ribosome
AT5G10630	elongation factor 1-alpha, putative / EF-1-alpha, putative
AT5G10940	transducin family protein / WD-40 repeat family protein
AT5G11670	ATNADP-ME2 (NADP-MALIC ENZYME 2); malate dehydrogenase (oxaloacetate-decarboxylating) (NADP+)/ malic enzyme/ oxidoreductase, acting on NADH or NADPH, NAD or NADP as acceptor
AT5G12930	similar to unnamed protein product [Vitis vinifera] (GB:CAO21945.1); similar to hypothetical protein [Vitis vinifera] (GB:CAN80883.1)
AT5G13280	AK-LYS1 (ASPARTATE KINASE 1)
AT5G13490	AAC2 (ADP/ATP CARRIER 2); ATP:ADP antiporter/ binding
AT5G13650	elongation factor family protein
AT5G14040	mitochondrial phosphate transporter
AT5G14540	proline-rich family protein
AT5G15210	ATHB30/ZFHD3 (ZINC FINGER HOMEODOMAIN 3); DNA binding / transcription factor
AT5G15650;AT3G02230	[AT5G15650, RGP2 (REVERSIBLY GLYCOSYLATED POLYPEPTIDE 2); alpha-1,4-glucan-protein synthase (UDP-forming)];[AT3G02230, RGP1 (REVERSIBLY GLYCOSYLATED POLYPEPTIDE 1)]
AT5G16270	ATRAD21.3/SYN4 (ARABIDOPSIS HOMOLOG OF RAD21 3)
AT5G16715	EMB2247 (EMBRYO DEFECTIVE 2247); ATP binding / aminoacyl-tRNA ligase
AT5G17020	XPO1A (exportin 1A); protein transporter
AT5G17910	similar to unknown protein [Arabidopsis thaliana] (TAIR:AT2G29620.1); similar to hypothetical protein [Glycine max] (GB:BAB41198.1)
AT5G17990	TRP1 (TRYPTOPHAN BIOSYNTHESIS 1); anthranilate phosphoribosyltransferase
AT5G18490	similar to unknown protein [Arabidopsis thaliana] (TAIR:AT3G04350.1); similar to hypothetical protein [Vitis vinifera] (GB:CAN77840.1); similar to hypothetical protein [Vitis vinifera] (GB:CAN61465.1); similar to unnamed protein product [Vitis vinifera] (GB:CAO40557.1); contains InterPro domain Protein of unknown function DUF946, plant (InterPro:IPR009291)
AT5G19780;AT5G19770	[AT5G19780, TUA5 (tubulin alpha-5)];[AT5G19770, TUA3 (tubulin alpha-3)]
AT5G19820	EMB2734 (EMBRYO DEFECTIVE 2734); lyase
AT5G20010;AT5G20020	[AT5G20010, RAN-1 (RAS RELATED NUCLEAR PROTEIN); GTP binding];[AT5G20020, RAN2 (Ras-related GTP-binding nuclear protein 2); GTP binding]
AT5G22060	ATJ2 (Arabidopsis thaliana DnaJ homologue 2)
AT5G22480	ZPR1 zinc-finger domain protein; FUNCTIONS IN: zinc ion binding; INVOLVED IN: biological_process unknown; LOCATED IN: cellular_component unknown; EXPRESSED IN: male gametophyte, pollen tube; EXPRESSED DURING: L mature pollen stage, M germinated pollen stage; CONTAINS InterPro DOMAIN/s: Zinc finger, ZPR1-type (InterPro:IPR004457); BEST Arabidopsis thaliana protein match is: ZPR1 zinc-finger domain…
AT5G22640	EMB1211 (EMBRYO DEFECTIVE 1211)
AT5G22770;AT5G22780	[AT5G22770, ALPHA-ADR (ALPHA-ADAPTIN); binding / protein binding / protein transporter];[AT5G22780, adaptin family protein]
AT5G24110	WRKY30 (WRKY DNA-binding protein 30); transcription factor
AT5G24450	similar to unknown protein [Arabidopsis thaliana] (TAIR:AT3G49410.1); similar to predicted protein [Physcomitrella patens subsp. patens] (GB:EDQ64550.1); contains domain GENERAL TRANSCRIPTION FACTOR IIIC, POLYPEPTIDE 5 (PTHR13230)
AT5G24490	30S ribosomal protein, putative
AT5G24690	similar to RER1 (RETICULATA-RELATED 1) [Arabidopsis thaliana] (TAIR:AT5G22790.1); similar to unnamed protein product [Vitis vinifera] (GB:CAO24736.1)
AT5G27640;AT5G25780	[AT5G27640, TIF3B1 (EUKARYOTIC TRANSLATION INITIATION FACTOR 3B); nucleic acid binding / translation initiation factor];[AT5G25780, EIF3B-2 (eukaryotic translation initiation factor 3B-2); nucleic acid binding / translation initiation factor]
AT5G35360	CAC2 (acetyl co-enzyme A carboxylase biotin carboxylase subunit)
AT5G37340;AT5G22480	[AT5G37340, zinc finger (ZPR1-type) family protein];[AT5G22480, zinc finger (ZPR1-type) family protein]
AT5G37600	ATGSR1 (Arabidopsis thaliana glutamine synthase clone R1); glutamate-ammonia ligase
AT5G38420;AT5G38430;AT5G38410;AT1G67090	[AT5G38420, ribulose bisphosphate carboxylase small chain 2B / RuBisCO small subunit 2B (RBCS-2B) (ATS2B)];[AT5G38430, ribulose bisphosphate carboxylase small chain 1B / RuBisCO small subunit 1B (RBCS-1B) (ATS1B)];[AT5G38410, ribulose bisphosphate carboxylase small chain 3B / RuBisCO small subunit 3B (RBCS-3B) (ATS3B)];[AT1G67090, RBCS1A; ribulose-bisphosphate carboxylase]
AT5G38530	tryptophan synthase-related
AT5G38840	forkhead-associated domain-containing protein / FHA domain-containing protein
AT5G39570	unknown protein
AT5G40450	similar to unknown protein [Arabidopsis thaliana] (TAIR:AT3G28770.1); similar to hypothetical protein Kpol_1058p4 [Vanderwaltozyma polyspora DSM 70294] (GB:XP_001645325.1)
AT5G43130	TAF4 (TBP-ASSOCIATED FACTOR 4); transcription initiation factor
AT5G43440	2-oxoglutarate-dependent dioxygenase, putative
AT5G43470	HRT, HYPERSENSITIVE RESPONSE TO TCV, RCY1, RECOGNITION OF PERONOSPORA PARASITICA 8, RESISTANT TO CMV(Y) 1, RPP8
AT5G43960	nuclear transport factor 2 (NTF2) family protein / RNA recognition motif (RRM)-containing protein
AT5G44070	CAD1 (CADMIUM SENSITIVE 1)
AT5G45430;AT5G45428	[AT5G45430, protein kinase, putative];[AT5G45428, CPuORF24 (Conserved peptide upstream open reading frame 24)]
AT5G45510	leucine-rich repeat family protein
AT5G46210	CUL4 (CULLIN4); protein binding / ubiquitin-protein ligase
AT5G46630	clathrin adaptor complexes medium subunit family protein
AT5G47010	LBA1/UPF1 (LOW-LEVEL BETA-AMYLASE 1); RNA helicase
AT5G47480	similar to unknown protein [Arabidopsis thaliana] (TAIR:AT5G47490.1); similar to hypothetical protein 24.t00016 [Brassica oleracea] (GB:ABD64938.1); similar to hypothetical protein 24.t00015 [Brassica oleracea] (GB:ABD64937.1); similar to hypothetical protein 25.t00024 [Brassica oleracea] (GB:ABD64978.1); contains domain PTHR13402 (PTHR13402)
AT5G47690	binding; CONTAINS InterPro DOMAIN/s: Armadillo-type fold
AT5G48205	zinc ion binding; BEST Arabidopsis thaliana protein match is: zinc finger (C2H2 type, AN1-like) family protein (TAIR:AT3G57480.1)
AT5G49570	ATPNG1 (ARABIDOPSIS THALIANA PEPTIDE-N-GLYCANASE 1); catalytic/ peptide-N4-(N-acetyl-beta-glucosaminyl)asparagine amidase
AT5G50920	CLPC (HEAT SHOCK PROTEIN 93-V); ATP binding / ATPase
AT5G51070	ERD1 (EARLY RESPONSIVE TO DEHYDRATION 1); ATP binding / ATPase
AT5G51100	FSD2 (FE SUPEROXIDE DISMUTASE 2); iron superoxide dismutase
AT5G51120	ATPABN1/PABN1 (polyadenylate-binding protein 1); RNA binding / poly(A) binding / protein binding
AT5G51195	unknown protein; BEST Arabidopsis thaliana protein match is: unknown protein (TAIR:AT3G47920.1)
AT5G52140	protein binding / zinc ion binding
AT5G52530	dentin sialophosphoprotein-related
AT5G52640	HSP81-1 (HEAT SHOCK PROTEIN 81-1); ATP binding / unfolded protein binding
AT5G52650	40S ribosomal protein S10 (RPS10C)
AT5G53000	TAP46 (2A PHOSPHATASE ASSOCIATED PROTEIN OF 46 KD)
AT5G53480	importin beta-2, putative
AT5G54810;AT4G27070	[AT5G54810, TSB1 (TRYPTOPHAN SYNTHASE BETA-SUBUNIT)];[AT4G27070, TSB2 (TRYPTOPHAN SYNTHASE BETA-SUBUNIT); tryptophan synthase]
AT5G54900	ATRBP45A (RNA-BINDING PROTEIN 45A); RNA binding
AT5G54930	AT hook motif-containing protein
AT5G54960	PDC2 (PYRUVATE DECARBOXYLASE-2); pyruvate decarboxylase
AT5G56030	HSP81-2 (EARLY-RESPONSIVE TO DEHYDRATION 8); ATP binding
AT5G57870	eukaryotic translation initiation factor 4F, putative / eIF-4F, putative
AT5G58290	RPT3 (root phototropism 3); ATPase
AT5G58310	hydrolase, alpha/beta fold family protein
AT5G59450	scarecrow-like transcription factor 11 (SCL11)
AT5G60230	SEN2 (SPLICING ENDONUCLEASE 2); tRNA-intron endonuclease
AT5G60360	AALP (ARABIDOPSIS ALEURAIN-LIKE PROTEASE); cysteine-type peptidase
AT5G60600	GcpE (CHLOROPLAST BIOGENESIS 4); 4-hydroxy-3-methylbut-2-en-1-yl diphosphate synthase
AT5G60640	ATPDIL1-4 (PDI-LIKE 1-4); thiol-disulfide exchange intermediate
AT5G60980	nuclear transport factor 2 (NTF2) family protein / RNA recognition motif (RRM)-containing protein
AT5G61790	calnexin 1 (CNX1)
AT5G62490	ATHVA22B (Arabidopsis thaliana HVA22 homologue B)
AT5G62790	DXR (1-DEOXY-D-XYLULOSE 5-PHOSPHATE REDUCTOISOMERASE)
AT5G63190	MA3 domain-containing protein
AT5G64270	splicing factor, putative
AT5G65430	GRF8 (GENERAL REGULATORY FACTOR 8); protein phosphorylated amino acid binding
AT5G66550	Maf family protein
AT5G67240	exonuclease
ATCG00120	Encodes the ATPase alpha subunit, which is a subunit of ATP synthase and part of the CF1 portion which catalyzes the conversion of ADP to ATP using the proton motive force. This complex is located in the thylakoid membrane of the chloroplast.
ATCG00170	RNA polymerase beta' subunit-2
ATCG00190	Chloroplast DNA-dependent RNA polymerase B subunit. The transcription of this gene is regulated by a nuclear encoded RNA polymerase. This gene has been transferred to mitochondrial genome during crucifer evolution.
ATCG00340	Encodes the D1 subunit of photosystem I and II reaction centers.
ATCG00350	Encodes psaA protein comprising the reaction center for photosystem I along with psaB protein; hydrophobic protein encoded by the chloroplast genome.
ATCG00480	chloroplast-encoded gene for beta subunit of ATP synthase
ATCG00670	Encodes the only ClpP (caseinolytic protease) encoded within the plastid genome. Contains a highly conserved catalytic triad of Ser-type proteases (Ser-His-Asp). Part of the 350 kDa chloroplast Clp complex. The name reflects nomenclature described in Adam et. al (2001).
ATMG00285	subunit of mitochondrial NAD(P)H dehydrogenase that is trans-spliced from two precursors, NAD2A and NAD2B.

## Sheet: C. only in Hoehenwarter list
C. List of putative MPK3/6 substrates (or phosphoproteins) found only in Hoehenwarter list
Locus Identifier	Gene Model Description (known MAPK substrates in blue)
AT5G66730	zinc finger (C2H2 type) family protein
AT3G09750	unknown protein
AT1G64370	unknown protein
AT3G63460	WD-40 repeat family protein
AT1G77760	NIA1 (NITRATE REDUCTASE 1)
AT4G09830	similar to unknown protein [Arabidopsis thaliana] (TAIR:AT5G64780.1); similar to unnamed protein product [Vitis vinifera] (GB:CAO43592.1); contains InterPro domain Uncharacterised conserved protein UCP009193 (InterPro:IPR016549)
AT4G17950	DNA-binding family protein
AT3G12640	RNA binding / nucleic acid binding
AT1G29370;AT1G29350	[AT1G29370, kinase-related];[AT1G29350, similar to kinase-related [Arabidopsis thaliana] (TAIR:AT1G29370.1); similar to unnamed protein product [Vitis vinifera] (GB:CAO66902.1); contains InterPro domain Protein of unknown function DUF1296 (InterPro:IPR009719)]
AT2G36480	zinc finger (C2H2-type) family protein
AT5G06780	emsy N terminus domain-containing protein / ENT domain-containing protein
AT4G29810	ATMKK2 (MAP KINASE KINASE 2); MAP kinase kinase/ kinase
AT5G43560	meprin and TRAF homology domain-containing protein / MATH domain-containing protein
AT1G74690	IQD31 (IQ-domain 31); calmodulin binding
AT5G47790	forkhead-associated domain-containing protein / FHA domain-containing protein
AT5G43310	COP1-interacting protein-related
AT4G33050	EDA39 (embryo sac development arrest 39); calmodulin binding
AT5G58950	protein kinase family protein
AT2G40070	similar to proline-rich family protein [Arabidopsis thaliana] (TAIR:AT3G09000.1); similar to unnamed protein product [Vitis vinifera] (GB:CAO41342.1)
AT1G51140	basic helix-loop-helix (bHLH) family protein
AT3G13060	ECT5
AT2G44440	emsy N terminus domain-containing protein / ENT domain-containing protein
AT5G51300	splicing factor-related
AT2G45140	vesicle-associated membrane protein, putative / VAMP, putative
AT2G41630	TFIIB (TRANSCRIPTION FACTOR II B); RNA polymerase II transcription factor
AT5G13590	similar to unnamed protein product [Vitis vinifera] (GB:CAO41555.1)
AT3G22380	TIC (TIME FOR COFFEE)
AT3G22520	similar to unknown protein [Arabidopsis thaliana] (TAIR:AT4G14840.1); similar to unnamed protein product [Vitis vinifera] (GB:CAO71183.1)
AT1G11360	universal stress protein (USP) family protein
AT4G30160	VLN4 (ARABIDOPSIS THALIANA VILLIN 4); actin binding
AT5G65410	ATHB25/ZFHD2 (ZINC FINGER HOMEODOMAIN 2); transcription factor
AT3G49010	ATBBC1 (breast basic conserved 1); structural constituent of ribosome
AT2G24590	splicing factor, putative
AT5G16780	SART-1 family protein
AT1G70180	sterile alpha motif (SAM) domain-containing protein
AT1G60200	splicing factor PWI domain-containing protein / RNA recognition motif (RRM)-containing protein
AT3G12140	emsy N terminus domain-containing protein / ENT domain-containing protein
AT2G27100	SE (SERRATE); transcription factor
AT3G48860	similar to unknown protein [Arabidopsis thaliana] (TAIR:AT5G23700.1); similar to unnamed protein product [Vitis vinifera] (GB:CAO68373.1)
AT1G64500	glutaredoxin family protein
AT1G36310	methyltransferase
AT3G29360	UDP-glucose 6-dehydrogenase, putative
AT5G46070	GTP binding / GTPase
AT4G18120	AML3 (ARABIDOPSIS MEI2-LIKE); RNA binding
AT5G23680	sterile alpha motif (SAM) domain-containing protein
AT1G54170	CID3 (CTC-Interacting Domain 3)
AT5G41100	DNA binding
AT3G56460	oxidoreductase, zinc-binding dehydrogenase family protein
AT1G73350	similar to Os02g0637900 [Oryza sativa (japonica cultivar-group)] (GB:NP_001047530.1); similar to unknown [Picea sitchensis] (GB:ABK22187.1)
AT5G55300	TOP1BETA (DNA TOPOISOMERASE 1 BETA); DNA topoisomerase type I
AT1G35560	TCP family transcription factor, putative
AT1G20670	DNA-binding bromodomain-containing protein
AT5G55230	ATMAP65-1 (MICROTUBULE-ASSOCIATED PROTEINS 65-1); microtubule binding
AT3G58600	similar to ATNAP4 (ARABIDOPSIS THALIANA NON-INTRINSIC ABC PROTEIN 4) [Arabidopsis thaliana] (TAIR:AT1G03900.1); similar to unnamed protein product [Vitis vinifera] (GB:CAO69858.1); contains InterPro domain Adaptin ear-binding coat-associated protein 1 NECAP-1; (InterPro:IPR012466)
AT3G49590	similar to unknown protein [Arabidopsis thaliana] (TAIR:AT3G18770.1); similar to unnamed protein product [Vitis vinifera] (GB:CAO48537.1)
AT4G27320	PHOS34, universal stress protein (USP) family protein
AT5G13020	emsy N terminus domain-containing protein / ENT domain-containing protein
AT3G11330	leucine-rich repeat family protein
AT4G05150	octicosapeptide/Phox/Bem1p (PB1) domain-containing protein
AT1G56080	similar to unknown protein [Arabidopsis thaliana] (TAIR:AT1G16520.1); similar to unknown [Populus trichocarpa] (GB:ABK96045.1); contains InterPro domain Paired amphipathic helix; (InterPro:IPR003822)
AT5G62390	ATBAG7 (ARABIDOPSIS THALIANA BCL-2-ASSOCIATED ATHANOGENE 7); calmodulin binding
AT1G78150	similar to unknown protein [Arabidopsis thaliana] (TAIR:AT1G35780.1); similar to unknown [Populus trichocarpa] (GB:ABK92695.1)
AT5G54430	PHOS32, universal stress protein (USP) family protein
AT4G38470	protein kinase family protein
AT2G22300	ethylene-responsive calmodulin-binding protein, putative (SR1)
AT1G18500	IPMS1/MAML-4 (METHYLTHIOALKYLMALATE SYNTHASE-LIKE 4); 2-isopropylmalate synthase
AT3G26560	ATP-dependent RNA helicase, putative
AT1G64580	pentatricopeptide (PPR) repeat-containing protein
AT3G45260	zinc finger (C2H2 type) family protein
AT1G75100	JAC1 (J-DOMAIN PROTEIN REQUIRED FOR CHLOROPLAST ACCUMULATION RESPONSE 1); heat shock protein binding
AT2G41410	calmodulin, putative
AT5G14720	protein kinase family protein
AT5G47430	similar to unknown protein [Arabidopsis thaliana] (TAIR:AT4G17410.1); similar to hypothetical protein 31.t00039 [Brassica oleracea] (GB:ABD65123.1); similar to hypothetical protein [Vitis vinifera] (GB:CAN68806.1); similar to hypothetical protein 24.t00020 [Brassica oleracea] (GB:ABD64942.1); contains InterPro domain DWNN domain (InterPro:IPR014891); contains InterPro domain Zinc finger, RING/FYV…
AT5G28300	trihelix DNA-binding protein, putative
AT5G03040	IQD2 (IQ-domain 2); calmodulin binding
AT3G59090	similar to TOM1 (TOBAMOVIRUS MULTIPLICATION 1) [Arabidopsis thaliana] (TAIR:AT4G21790.1); similar to unnamed protein product [Vitis vinifera] (GB:CAO66926.1)
AT4G28990	RNA-binding protein-related
AT4G15545	similar to unknown protein [Arabidopsis thaliana] (TAIR:AT1G16520.1); similar to unnamed protein product [Vitis vinifera] (GB:CAO71054.1); contains InterPro domain Paired amphipathic helix; (InterPro:IPR003822)
AT1G27100	similar to unknown protein [Arabidopsis thaliana] (TAIR:AT1G69900.1); similar to hypothetical protein [Vitis vinifera] (GB:CAN62089.1); contains InterPro domain Protein of unknown function DUF569 (InterPro:IPR007679); contains InterPro domain Actin-crosslinking proteins (InterPro:IPR008999)
AT1G31870	similar to hypothetical protein OsJ_025196 [Oryza sativa (japonica cultivar-group)] (GB:EAZ41713.1); similar to Os08g0178300 [Oryza sativa (japonica cultivar-group)] (GB:NP_001061128.1)
AT3G08710	ATH9 (thioredoxin H-type 9); thiol-disulfide exchange intermediate
AT5G42950	GYF domain-containing protein
AT2G05590	similar to unknown protein [Arabidopsis thaliana] (TAIR:AT4G39870.1); similar to hypothetical protein [Vitis vinifera] (GB:CAN74846.1); contains InterPro domain TLDc (InterPro:IPR006571)
AT5G45190	cyclin family protein
AT1G29530	similar to unknown protein [Arabidopsis thaliana] (TAIR:AT2G34310.1); similar to unknown protein [Arabidopsis thaliana] (TAIR:AT2G34310.2); similar to unknown protein [Arabidopsis thaliana] (TAIR:AT2G34310.3)
AT3G05420	ACBP4 (ACYL-COA BINDING PROTEIN 4); acyl-CoA binding
AT3G55270	MKP1; MAP kinase tyrosine/serine/threonine phosphatase
AT5G61960	AML1 (ARABIDOPSIS MEI2-LIKE PROTEIN 1); RNA binding
AT4G36870	BLH2 (BEL1-LIKE HOMEODOMAIN 2, SAWTOOTH 1); DNA binding / transcription factor
AT5G64330	NPH3 (NON-PHOTOTROPIC HYPOCOTYL 3); signal transducer
AT3G07580	similar to unknown protein [Arabidopsis thaliana] (TAIR:AT5G48335.1); similar to Os02g0609400 [Oryza sativa (japonica cultivar-group)] (GB:NP_001047394.1); similar to unnamed protein product [Vitis vinifera] (GB:CAO44467.1)
AT4G25880	APUM6 (ARABIDOPSIS PUMILIO 6); RNA binding
AT1G75230	HhH-GPD base excision DNA repair family protein
AT1G43690	ubiquitin interaction motif-containing protein
AT4G22770	DNA-binding family protein
AT2G36881	unknown protein
AT2G46770	NAC transcription factor NST1. NST1 and NST2 are redundant in regulating secondary wall thickening in anther walls and siliques.
AT3G60966	RING/U-box superfamily protein
AT4G00752	UBX domain-containing protein
AT4G04885	PCFS4 (Pcf11p-similar protein 4), a homolog of yeast polyadenylation factor Protein 1 of Cleavage Factor (Pcf11p). Regulates FCA (AT4G16280) mRNA polyadenylation. Promotes flowering time.
AT4G25180	RNA polymerase III RPC4; FUNCTIONS IN: DNA-directed RNA polymerase activity
AT4G35785	RNA-binding (RRM/RBD/RNP motifs) family protein
AT5G64430	Octicosapeptide/Phox/Bem1p family protein
