# Supplementary material for: Sustained mitogen-activated protein kinase activation reprograms defense metabolism and phosphoprotein profile in Arabidopsis thaliana
Source: Front Plant Sci. 2014 Oct 20;5:554. doi: 10.3389/fpls.2014.00554 (PMC4202796; doi:10.3389/fpls.2014.00554)
Supplement: Supplementary file 3 [file Presentation3.ZIP › SUPPTAB_S19 Metabolite quantification.xlsx]

## Sheet: Tabelle1
SUPPLEMENTAL TABLE S19. Relative quantification of annotated compounds by integration of extracted ion chromatograms.
no	compound	quantifier ion			diluted extract	Peak Area [counts]																Peak Area [counts]																Peak Area [counts]
					used for quant.	Experiment 1																Experiment 2																Experiment 3
		type	m/z	ret. time [s]		DD-00h	DD-04h	DD-08h	DD-12h	DD-16h	DD-20h	DD-24h	DD-36h	KR-00h	KR-04h	KR-08h	KR-12h	KR-16h	KR-20h	KR-24h	KR-36h	DD-00h	DD-04h	DD-08h	DD-12h	DD-16h	DD-20h	DD-24h	DD-36h	KR-00h	KR-04h	KR-08h	KR-12h	KR-16h	KR-20h	KR-24h	KR-36h	DD-00h	DD-04h	DD-08h	DD-12h	DD-16h	DD-20h	DD-24h	DD-36h	KR-00h	KR-04h	KR-08h	KR-12h
1	Phe	[M+H]+	166.09	75	no	281343	545809	849464	762400	1.38033e+06	2.33187e+06	2.86082e+06	6.01338e+06	274815	415692	428614	241342	331686	378349	312029	302904	345192	728939	955875	935099	1.49603e+06	2.12565e+06	2.86487e+06	6.40213e+06	333596	482968	506448	300313	305299	323456	253158	356248	281255	582065	833948	888462	1.47044e+06	2.06697e+06	2.8485e+06	5.91295e+06	318200	380497	389186	283099
2	N-Malonyl-Phe	[M-H-CO2]-	206.08	246	no	5534.45	6250.26	6331.24	6729.37	7337.7	10146	11844.2	49733	4843.56	5014.76	4460.91	4084.19	4059.22	5067.56	4677.02	5526.81	4822.94	5943.84	6232.43	6224.61	8070.04	10724.5	11281.1	62341.2	5126.29	4226.04	5024.07	5311.61	4871.08	5131.25	5938.44	6440.83	5279.09	4672.97	5523.38	4831.92	6229.36	7217.47	11021.6	48627	3843.27	4122.73	4525.09	4858.09
3	g-Glu-Phe	[M+H]+	295.13	179	no	2376.37	3350.95	3599.54	4283.06	4007.35	5046.87	5249.58	32389.3	2018.03	2927.18	2594.03	2340.14	2084.36	2744.11	2450.29	3248.73	2437.57	2508.48	2446.4	2827.23	6386.54	5763.03	6295.92	42841.9	2015.94	1786.01	1963.54	2723.02	1945.22	2797.83	1678.17	2476.97	2028.25	2738.93	2924.75	2788.56	2645.78	4189.15	5661.7	35353.2	1292.18	782.435	1838.39	1279.48
4	Tyr	[M+H]+	182.08	42	no	67470.9	62705.8	111399	152067	331483	555823	724387	1.10446e+06	74764.3	76340.6	74020.5	36282.8	39439.1	61570.9	64155.8	40529.1	84712.9	69651.9	109195	169049	291111	430948	625692	1.02821e+06	66231.7	54855.9	61879.7	34635.7	36507.7	37956.2	42216.3	39250.9	62695.6	92921.6	108253	182193	316260	458245	640022	994934	85521.8	62044.2	64058.3	47259.8
5	Trp	[M+H]+	205.1	145	no	93929.7	139693	145691	162121	435683	800642	685049	1.90702e+06	87515.3	134287	143479	99558.7	90878.3	113715	125090	139132	113657	139510	150666	217228	471810	810789	800637	1.76153e+06	114676	127551	154583	110784	100536	93338.8	91205.8	141886	95519.9	131040	162249	196591	479219	636487	760373	1.53693e+06	109367	93940.1	131695	120901
6	Leu/Ile	[M+H]+	132.1	46	no	89888.2	79751.1	161643	218619	412925	668179	881136	1.80885e+06	92923.1	92200.7	94275.3	65617.8	69237.1	99474.5	111183	84074.9	107792	75638.7	145976	212347	376948	513719	765408	1.94983e+06	91344.8	69242.5	100259	75621.8	63191.5	66058.1	69365.5	87519.6	81912.1	94267.9	133447	215391	358877	511371	758531	1.77907e+06	109809	75603.3	85014.8	88614
7	Glutathione	[M+H]+	308.09	40	no	124215	276872	100297	265025	247958	227098	86691.4	8683.18	270289	358329	288670	302853	325111	261456	320042	393050	291463	396314	194969	410818	201771	272224	132544	28425.2	334516	385369	460175	449455	338944	311751	332038	377463	323644	336397	436657	444601	457430	358517	174406	103708	323467	288184	325955	344287
8	Raphanusamic Acid	[M+H]+	163.98	76	no	0	0	0	23967.8	29667.4	41358.1	48913.7	108439	0	0	0	0	0	0	0	0	0	0	13196.5	29575.9	33362.8	47896	73861.5	160903	0	0	0	0	0	0	0	0	0	0	19651.2	31029.5	33987.5	44293.6	65338.3	129688	0	0	0	0
9	Dihomo-Met	[M+H]+	178.09	80	no	2066.46	7833.08	32883.5	73619.6	80293.4	85839.4	76816.4	89102.4	2331.8	8783.65	9781.45	10191.8	8104.66	5230.43	4042.21	14283.9	2789.99	12356.1	35723.7	105266	99305.7	114735	123510	167476	4241.3	9574.57	18823.1	16925.4	12531.8	8200.51	5611.9	17310.4	3718.62	10637.5	50350.2	97050.2	123970	134465	128912	172515	3303.42	6734.42	12397.7	13346.3
10	Hexahomo-Met S-Oxide	[M+H]+	250.15	164	no	6572.13	8505.76	20675.5	26634.5	37698.6	42170.4	43942.9	67809.9	6965.06	7649.07	7223.46	7814.26	5951.24	6039.44	6864.5	8988.95	5038.73	7101.52	15090.7	31888.3	49143.1	47341.1	50685.8	91045	5699.45	5393.28	6153.01	5828.43	6816.42	6640.62	5449.97	7708.39	6006.93	5167.42	15495	31089.5	44948.3	47512.7	54294.5	96533.4	5705.87	4631.79	5019.33	5783.49
11	Pentahomo-Met S-Oxide	[M+H]+	236.13	88	no	5728.18	6635	14816.7	15751.3	18335.5	20731.9	19097.9	27857.3	7077.59	6314.31	6707.71	6108.23	5245.83	5891.72	6487.01	7268.89	5721.8	5841.27	10349.9	14729.8	24095.2	21343.6	23711	36005.6	4583.25	4746.76	5637.66	5494.83	5851.21	5273.96	5939.46	6451.46	6572.57	5795.46	9885.24	15192.9	17130.9	19819.7	21352	31781	5130.16	5524.67	5640.3	6039.17
12	I3M GLS	[M-H]-	447.05	167	yes	903859	891949	833176	829213	759902	573291	403301	286710	995607	909781	926703	1.06836e+06	922941	1.23774e+06	1.04496e+06	1.36332e+06	964072	1.07759e+06	865498	833959	808454	608171	730964	437054	853473	818092	885628	839088	930080	946360	929191	1.20626e+06	1.07125e+06	675267	969929	694916	537816	504213	462538	275600	1.01814e+06	961604	978255	1.03411e+06
13	4MeOI3M GLS	[M-H]-	477.06	210	yes	334290	388630	1.07078e+06	1.23662e+06	1.4707e+06	1.79278e+06	1.61808e+06	1.49489e+06	349199	350091	356677	362437	363846	417421	402526	446801	370788	489240	909278	1.5113e+06	1.67791e+06	1.63709e+06	1.74218e+06	1.83843e+06	353812	377630	363957	352415	369548	406637	365083	389143	435760	396017	1.06239e+06	1.34736e+06	1.53967e+06	1.53037e+06	1.45385e+06	1.45589e+06	418249	376511	397209	407782
14	1MeOI3M GLS	[M-H]-	477.06	249	yes	22718.8	27762.5	27311.3	23769	40867.9	21825.6	21902.6	23371.7	22501.3	25014.3	16164.2	30412.9	20221.7	25752.6	24584	34070.2	45781.8	57803.5	33143	36656.5	169172	57651.2	72322.5	97101.2	50265.9	35089.8	25383	25616.1	21689.6	26219	28703.9	34226.6	29330.4	26662.1	43194.1	17632.1	24526.7	20459.9	24584.2	24471.2	35319.2	31634.8	38790.8	23169.7
15	Phenylethyl GLS	[M-H]-	422.06	194	yes	30080.8	29640.5	28209.8	33507.8	31410.8	32935.9	32401.7	29326.2	28544.7	31685.9	28624.8	30185.6	33008.9	33630.4	36537.2	41308.8	42361.3	44151.5	30707.4	40719.9	43351.4	39890.3	46573	47891.1	35419.1	36184.9	32281.2	30040.2	33457.2	35870.4	34718	37307.3	38676.4	19839.3	35295.6	30001.5	32051.2	35805.2	30776.4	32831.2	30385.1	32237.9	31237.3	29245.7
16	3MeSO-Propyl GLS	[M-H]-	422.03	40	no	134408	131208	107254	145879	126555	110621	113212	89770.3	135664	144083	131353	150234	146729	163419	147747	143639	155071	155355	132068	132763	129106	119151	126472	107943	146219	138411	124553	120877	142684	140544	136351	140022	138628	86173.9	123498	108346	110016	114656	113965	93784.8	112433	126569	126057	124886
17	4MeSO-Butyl GLS	[M-H]-	436.04	40	yes	1.16802e+06	1.10638e+06	1.10319e+06	1.28373e+06	1.22406e+06	1.20394e+06	1.15501e+06	990044	1.15463e+06	1.17362e+06	1.13099e+06	1.27383e+06	1.14254e+06	1.38514e+06	1.24779e+06	1.41241e+06	1.35541e+06	1.40357e+06	1.16158e+06	1.09525e+06	1.30059e+06	1.19759e+06	1.43068e+06	1.38448e+06	1.03476e+06	1.08744e+06	1.0561e+06	992614	1.12359e+06	1.18475e+06	1.1117e+06	1.22797e+06	1.30116e+06	825625	1.23393e+06	1.06002e+06	1.09283e+06	1.14155e+06	1.00981e+06	1.09202e+06	1.08582e+06	1.20143e+06	1.14586e+06	1.11929e+06
18	5MeSO-Pentyl GLS	[M-H]-	450.06	45	yes	85191.3	92762.1	89034.9	100724	97952	98802.5	90980.1	92982	80772	80931	83642.4	91416.5	81014.5	99157.3	86016.9	111659	97119.8	117090	101179	91214	120215	99458.8	119853	132906	67194.4	78904.2	75988.9	72831.7	76288.8	82940.3	77087.2	87864.5	84221.7	58845.4	91875.3	75321.1	79847.7	85703.5	76309.4	92771.8	73916.2	82239.3	85135.4	81390.9
19	7MeSO-Heptyl GLS	[M-H]-	478.09	146	yes	140619	146594	165130	158656	168722	161496	147848	213678	114972	121877	131099	134972	93697.6	120211	114833	134336	130440	176301	187392	150708	243802	153672	192497	280056	77327.4	95853.9	90893.9	90882.3	89394.8	98630.9	88383.7	83761	106844	86442.8	135001	104603	123574	137181	126900	185936	72343.7	98474.9	107373	104705
20	8MeSO-Octyl GLS	[M-H]-	492.1	188	yes	1.08189e+06	1.1323e+06	1.42452e+06	1.34735e+06	1.45034e+06	1.54896e+06	1.52034e+06	1.80017e+06	977950	1.15064e+06	1.09372e+06	1.22421e+06	967810	1.10038e+06	1.10454e+06	1.19753e+06	1.23554e+06	1.51347e+06	1.47022e+06	1.4872e+06	1.92226e+06	1.58371e+06	1.7904e+06	2.33172e+06	965314	1.13135e+06	1.10059e+06	1.05641e+06	1.00916e+06	1.13902e+06	1.01781e+06	1.00319e+06	1.12493e+06	909834	1.25337e+06	1.15452e+06	1.43527e+06	1.47349e+06	1.42711e+06	1.64749e+06	826404	978469	978184	1.0432e+06
21	4MeS-Butyl GLS	[M-H]-	420.05	140	yes	1.57595e+06	1.8025e+06	1.4065e+06	2.23216e+06	1.97108e+06	2.22159e+06	1.93518e+06	1.17487e+06	2.01281e+06	2.07134e+06	2.05149e+06	2.14283e+06	2.51593e+06	2.27652e+06	2.37271e+06	2.34015e+06	3.05386e+06	3.03498e+06	1.72241e+06	3.40332e+06	2.68027e+06	3.20083e+06	2.91755e+06	1.86523e+06	3.3099e+06	3.56634e+06	3.15736e+06	2.94739e+06	3.23571e+06	2.87267e+06	2.72354e+06	3.07161e+06	2.77579e+06	1.81816e+06	2.52294e+06	2.35486e+06	2.88261e+06	2.71996e+06	2.3177e+06	1.40616e+06	2.53625e+06	2.53419e+06	2.20145e+06	2.25846e+06
22	5MeS-Pentyl GLS	[M-H]-	434.06	196	yes	88324.1	108252	73132.4	135425	127106	135620	112911	82455.6	127556	116429	107843	123289	150988	141796	150437	165739	235024	225624	110751	238287	189150	229448	222952	180458	228273	231196	214394	187517	215002	189093	189223	210604	200911	105781	160835	157981	180521	169962	147783	133794	181305	162256	143394	132498
23	6MeS-Hexyl GLS	[M-H]-	448.08	246	yes	15633.3	18186.7	11261.4	21768.1	18914.4	22406.7	17571.3	13944.9	23236.8	21793.7	21909.3	21956.2	29121	24313.6	27231.1	29885.6	41134.3	35329.6	16941.2	39297.1	32995.5	39668.1	34274.3	26322	43208.4	39163.3	35428.1	34848	36692.1	33110.5	31914.8	36307.6	39589	19692	29643.7	28661.5	35925.6	30591.1	24729.8	25303	31749	30091.5	26291.2	24429.4
24	7MeS-Heptyl GLS	[M-H]-	462.09	292	yes	119936	128383	75348.5	168685	148167	170889	134098	100760	179185	160914	149053	155379	214514	188122	203917	226844	316680	243858	115915	312038	206952	302344	250804	199742	306428	303499	270229	265852	281122	258149	256801	280790	315854	189039	258741	255410	300582	264710	229023	206767	244654	230900	203993	173091
25	8MeS-Octyl GLS	[M-H]-	476.11	338	yes	525170	572974	316576	715663	583538	672985	576116	312569	784247	774650	708881	757317	1.01538e+06	815556	974975	1.02092e+06	1.39515e+06	1.01741e+06	490281	1.3623e+06	609938	1.16542e+06	857617	556522	1.50826e+06	1.51824e+06	1.46121e+06	1.38124e+06	1.45411e+06	1.36495e+06	1.30103e+06	1.40909e+06	1.37194e+06	883521	1.08491e+06	1.15095e+06	1.16866e+06	973993	814571	580490	1.0012e+06	989841	847645	829442
26	GS-IAN	[M+H]+	462.14	266	no	233.44	256.66	80220.9	116728	104265	107145	109623	283449	236.24	290.924	281.93	327.999	383.781	387.947	377.525	407.387	267.186	477.909	86304	159142	136162	113206	129461	413202	388.555	268.685	261.378	407.853	260.399	282.985	190.787	306.016	128.402	274.646	65492.4	147757	135989	103205	113231	333675	417.364	316.687	206.558	166.907
27	Cys(IAN)	[C10H7N2]+	155.06	234/240	no	0	0	28087.3	39657.3	30179.6	44724.4	73598.4	232207	0	0	0	0	0	0	0	0	0	0	26783.2	34843.6	30385.1	37334.4	75995.5	246756	0	0	0	0	0	0	0	0	0	0	19637.2	30914.6	28917.2	37638.5	86196.6	239593	0	0	0	0
28	Malonyl-Cys(IAN)	[C10H7N2]+	155.06	329	no	206.109	371.663	9888.72	23156.2	36352	47749.3	65368.1	152736	145.613	201.134	183.318	511.441	183.262	54.9633	290.38	361.294	430.552	370.53	8808.49	27850.2	44839.8	45708.9	61084.2	185552	197.058	275.023	300.329	367.116	262.822	352.49	221.915	330.302	232.915	131.499	8689.02	25763.4	36391	47503.6	68011.5	153375	293.936	181.976	260.561	484.383
29	Mla(Cys)	[M-H]-	275.05	348	no	0	0	0	1525.77	3763.69	4349.69	5503.92	18414.7	0	0	0	0	0	0	0	0	0	0	0	1840.22	2731.69	2851.42	4595.43	21696.1	0	0	0	0	0	0	0	0	0	0	0	1597.61	2124.77	3545.55	5110.49	19048.6	0	0	0	0
30	DHCA	[M+H]+	247.05	230	no	0	0	27268.6	41919	30136.9	63148.8	158403	512438	0	0	0	0	0	0	0	0	0	0	23521.4	36982	35084.4	57801.7	154525	550927	0	0	0	0	0	0	0	0	0	0	20658.6	33163.6	26906.1	57786.3	172938	474633	0	0	0	0
31	DHCA-Gly	[M+H]+	304.07	255	no	1983.3	837.334	11368.4	30089.6	42834.2	57419.2	70312.9	162283	2347.52	653.07	1482.64	1883.76	913.348	2155.48	2214.24	1716.99	1784.09	1378	10927.9	35863.9	47747.8	60684.6	87502.8	225024	1325.76	697.987	919.993	1420.43	1157.95	1636.72	1893.16	1956.84	1441.91	992.285	9258.43	30053.5	47568.6	55528.6	81393.7	190232	1073.4	1799.71	1696.88	972.122
32	DHCA-Gln	[M+H]+	375.11	234	no	0	0	0	0	3788.9	5309.71	7189.88	67881.7	0	0	0	0	0	0	0	0	0	0	0	3442.8	5786.36	5405.27	9639.27	76308.1	0	0	0	0	0	0	0	0	0	0	0	2514.25	3544.75	5305.18	8427.28	58213.3	0	0	0	0
33	Camalexin	[M+H]+	201.05	398	no	399.247	6387.87	2.52169e+06	5.4595e+06	6.40824e+06	6.66438e+06	6.18798e+06	6.29285e+06	14067.1	8206.33	13154.2	16959.6	22474.2	32373	14957.4	35967.4	22948.7	12321.9	2.20845e+06	5.58275e+06	6.54081e+06	6.89074e+06	6.98258e+06	7.91667e+06	16580.7	14247.6	14945.7	42417.1	34561.3	27517.6	22735.8	37020.7	28595.5	14147.8	2.18436e+06	5.32683e+06	6.42902e+06	6.67327e+06	6.93402e+06	7.72969e+06	11467.5	8346.9	15902.3	14778.9
34	HC-#1	[M+H]+	217.04	277	no	137.334	404.399	460.682	3536.8	28563.7	127371	219189	360244	297.721	361.649	258.384	193.326	218.777	275.985	314.039	233.126	331.214	187.233	949.856	4567.97	20016.6	84065.6	182428	388793	605.037	616.527	340.931	273.081	331.672	341.681	378.49	281.67	222.555	145.535	820.9	8129.63	31794.8	97770.7	223623	398049	238.347	206.754	157.144	314.768
35	HC-#1 Hex	[M+H]+	379.1	226	no	604.568	1154.36	31885.2	144304	481351	1.2675e+06	1.65343e+06	2.90232e+06	807.811	596.599	867.876	540.143	1916.6	1738.01	1640.71	3339.93	1288.08	1154.6	29155.1	183419	552631	1.00222e+06	1.41984e+06	2.72342e+06	761.324	1018.95	1251.64	1718.79	807.803	1886.96	1078.13	4137.32	2060.69	676.229	33409.4	193335	538233	1.04171e+06	1.55807e+06	2.5869e+06	1261.06	652.56	1516.81	1202.94
36	HC-#1 Malonyl-Hex	[M+H]+	465.1	270	no	1920.2	1979.81	1171.19	2579.39	3710.8	19921.2	41773.8	279141	2073.57	1740.96	2033.31	1542.62	1439.25	1533.57	1932.21	2982.19	1197.08	1415.8	1041.07	1331.91	6531.36	18237.4	37721.9	266274	825.517	456.958	1019.97	1279.82	1244.25	1402.51	1415.48	2270.71	2436.49	1517.89	2039.65	1846.01	7153.43	19733.3	44196.5	235525	1341.42	623.314	957.876	1410.29
37	HC-#1 Malyl-Hex	[M+H]+	495.11	174	no	0	0	0	0	0	0	0	25372.6	0	0	0	0	0	0	0	0	0	0	0	0	0	0	0	38596.9	0	0	0	0	0	0	0	0	0	0	0	0	0	0	0	27302.2	0	0	0	0
38	HC-#2	[M+H]+	217.04	323	no	0	0	4874.28	26660.7	153395	655065	1.24706e+06	1.82853e+06	0	0	0	0	0	0	0	0	0	0	5591.6	40683.6	130300	416270	878200	1.88929e+06	0	0	0	0	0	0	0	0	0	0	8145.31	48276.4	178720	496446	1.07993e+06	2.0236e+06	0	0	0	0
39	HC-#2 Hex	[M+H]+	379.1	281	no	287.186	230.103	54179.4	154204	407531	1.00594e+06	1.07469e+06	1.78804e+06	482.165	455.705	475.223	396.697	226.112	555.746	192.698	558.893	374.5	410.463	51951.5	179883	433804	694006	906168	1.793e+06	248.293	367.676	304.383	383.44	413.266	90.5411	579.773	284.694	266.207	434.881	59696.3	193692	386936	712516	942046	1.64062e+06	138.819	445.392	260.161	153.808
40	HC-#2 Malonyl-Hex	[M+H]+	465.1	313	no	1930.49	7808.78	40512.7	242513	1.03304e+06	2.94774e+06	3.84026e+06	6.50024e+06	4899.17	4813.97	4321.72	4585.09	7915.32	8857.75	7364.63	14119	10413	9332.18	48805.8	360025	1.30327e+06	2.55252e+06	3.51534e+06	6.37929e+06	7278.61	4588.04	5196.72	5803.62	4385.91	7247.9	7407.5	13056.9	10077.5	4444.95	47631.2	394995	1.35973e+06	2.68673e+06	3.80983e+06	6.13051e+06	9679.53	5148.73	7443.16	4190.36
41	HC-#2 Malonyl2-Hex	[M+H]+	551.1	340	no	0	0	0	0	7191.25	28026	41906.7	109268	0	0	0	0	0	0	0	0	0	0	0	2471.93	11230.3	22040.3	34310.7	115364	0	0	0	0	0	0	0	0	0	0	0	2249.77	9848	21953	34422.2	92851	0	0	0	0
42	HC-#2 Malyl-Hex	[M+H]+	495.11	220	no	0	0	0	0	0	0	0	31844.3	0	0	0	0	0	0	0	0	0	0	0	0	0	0	0	36662.8	0	0	0	0	0	0	0	0	0	0	0	0	0	0	0	27459.6	0	0	0	0
43	HC-#2 Malyl-Malonyl-Hex	[M+H]+	581.11	256	no	0	0	0	0	0	0	0	139307	0	0	0	0	0	0	0	0	0	0	0	0	0	0	0	180925	0	0	0	0	0	0	0	0	0	0	0	0	0	0	0	133101	0	0	0	0
44	I3COOH	[M+H]+	162.05	284	no	0	0	2113.71	3771.36	5792.11	5613.01	11016.3	31499.8	0	0	0	0	0	0	0	0	0	0	2231.47	4137.61	5193.41	6758.24	11877.5	37525.3	0	0	0	0	0	0	0	0	0	0	2622.43	3366.01	4942.3	6360.98	10273.2	31609.3	0	0	0	0
45	I3COOMe	[M+H]+	176.07	400	no	0	0	29667.9	41566.1	22902.5	24518.1	25897	56048.7	0	0	0	0	0	0	0	0	0	0	25689.8	46687.5	26597	29344	30472.9	64955.8	0	0	0	0	0	0	0	0	0	0	31711.9	46804.8	24869.1	28364.3	39007.6	77432.1	0	0	0	0
46	I3COOGlc	[M-H]-	322.09	225	no	19561.8	35771.4	85649.3	232267	505822	745484	900512	2.05826e+06	21724.5	23152.2	25401.5	29826.8	33212.1	35978.1	31452.5	47973.2	31652.4	53182.9	101273	266056	576308	754247	981383	2.37545e+06	27217.1	31697	23409.3	32356.9	29223.6	43880.4	36687.2	53800.6	25811.9	24480.3	81770.4	249756	485939	673561	897599	2.0285e+06	27744.5	26937	30976.8	28695.6
47	6GlcO-I3COOH	[M-H]-	338.09	100	no	67555.8	102125	182929	360469	575533	771757	838221	1.22585e+06	62405.7	67147.8	66722.4	76323.6	75270.7	69962.2	68580.9	82298.1	101004	94530.3	200442	425062	633789	735465	779302	1.40472e+06	68491.2	73660.7	74401.3	78718.1	71503.7	83803.5	75973.5	82680	73507.9	65347.8	183266	388637	603598	710923	832170	1.30875e+06	74783.9	72983.1	82807.3	72732.6
48	6HO-I3COOGlc	[M-H]-	338.09	114	no	5616.05	9937.88	32701.2	86905.7	165872	215134	228085	378037	7336.12	7196.8	8474.87	6685.69	8249.26	9094.5	8654.78	10533.6	7249.86	11902.2	36482.1	104209	175762	177532	224111	440353	4893.47	8434.25	6901.31	8012.61	5476.17	5074.17	8188.55	10207	6395.25	7642.14	32574.3	96990.6	167502	178657	219710	383496	4106.1	7387.81	2747.61	6063.22
49	6GlcO-I3COOGlc	[M-H]-	500.14	62	no	21635.6	32848.2	26978.7	37976.6	56666.3	72450.7	71192.1	89031.6	20581.2	18727.8	18722.9	21674.6	22338.7	24916.3	22802.6	26124.1	27655.7	28913.1	35673.2	46386	64109.5	74065.8	82706.6	115329	21131.5	21107.9	19801.3	22608	21065	24564.1	25208	25177	20589.5	18221.8	26969	37921.4	53353.5	72535.9	77523.9	101515	21547.5	21804.7	24253.2	15845.5
50	1Me-I3COOH	[M+H]+	176.07	355	no	0	0	0	2364.79	6099.14	10701	16176.7	37476.6	0	0	0	0	0	0	0	0	0	0	0	2982.11	5533.42	11044.2	17456.8	48812.6	0	0	0	0	0	0	0	0	0	0	0	3424.81	6521.59	11160.2	20328.5	41218.7	0	0	0	0
51	1Me-I3COOHex	[M-H+FA]-	382.11	274	no	303.806	306.974	362.582	13652.7	60184.3	120785	140919	255814	434.907	345.653	338.774	378.974	274.262	273.615	363.564	334	176.92	349.735	579.911	22067.4	63897	120933	164344	386904	411.426	623.349	430.852	315.711	138.572	146.236	354.644	120.225	329.715	290.013	940.068	22100.5	75295.5	135609	179831	391907	517.493	179.103	316.325	336.527
52	I3MNH2	[M+H-NH3]+	130.07	114	no	2646.28	24491	39633.1	52802.8	53892.9	56862.4	46494.3	57306.4	2329.76	20144.8	22482.9	19745.9	17367.6	18357.6	16139.4	12379.2	3218.35	32369.6	45332.5	49974.8	51980.9	58682.1	66109.8	80071.1	4083.02	18151.2	22502.7	17612	16126.8	20653.6	19449.8	12518.3	3400.62	27889.8	40476.3	52051.1	59550.8	53030.1	55966	59779	3827.02	18381	17468.2	21288.9
53	4MeO-I3MNH2	[M+H-NH3]+	160.08	193	no	0	0	7615.8	7638.12	8113.71	10579.1	24825.2	91605.4	0	0	0	0	0	0	0	0	0	0	5685.49	6608.6	6466.68	8661.81	25823.8	100343	0	0	0	0	0	0	0	0	0	0	6258.17	6588.12	10069.2	8454.23	20868.2	88250.1	0	0	0	0
54	4MeO-I3CHO	[M+H]+	176.07	334	no	0	0	1630.66	1902.49	2326.09	2283.2	3999.57	10760.9	0	0	0	0	0	0	0	0	0	583.249	1260.62	985.094	2377.16	3062.24	5151.64	13848.4	0	0	0	0	0	0	0	0	0	799.785	1032.29	1461.68	2754.79	2928.55	3908.52	12563.4	0	0	0	0
55	DihydroAsc Hex	[M-H]-	468.15	206	no	342973	414295	297710	306809	282328	235068	216288	261416	312553	306936	309298	343483	306863	363980	305156	369734	339644	394644	345496	213517	225337	220018	243266	275732	287781	270684	311455	304611	287008	288634	292279	351252	297644	237883	270568	189369	165843	171059	180114	192619	270065	258651	305126	280532
56	7MeSO-Heptyl-NH2	[M+H]+	178.13	60	no	6204.17	3856.41	7809.12	3880.54	5184.5	7536.48	9843.74	42636.5	2849.01	2225.06	2292.51	2858.53	2448.51	3022.96	2330.86	4657.15	3963.29	3546.05	3674.22	3134.28	9080.13	9561.37	14018.4	72500.6	1690.78	1495.5	2728.93	2110.47	1911.34	2363.52	2449.57	3344.42	2486.13	2019.3	2819.34	2631.09	3973.25	6760.58	10861.6	58677	2139.64	2085.61	2800.5	2531.03
57	8MeSO-Octyl-NH2	[M+H]+	192.14	136	no	35689.7	38854.2	60180.5	45941.2	72212.2	98372.2	179420	586811	28688.1	29102.4	30308.2	32474.3	32187.9	39294.6	37004.9	57771.4	36329.9	43733.3	48243.4	42127.2	93282.3	102413	187349	946904	27740.5	27449	28911.7	31920.5	27118.6	36395.6	31994.3	42289	26889.8	28797.4	32909.5	42453.4	56934	91480.9	170044	752695	24043.2	26792.2	29861.4	28417.9
58	Acetylagmatine	[M+H]+	173.14	40	no	546.584	2510.88	157801	459981	741691	1.15748e+06	983458	1.39047e+06	868.457	955.749	821.633	1956.36	1956.58	2649.93	2648.52	3725.09	2700.35	3670.8	128042	585825	808999	885599	901442	1.22922e+06	2969.74	2439.41	1657.6	1753.06	2715.02	2427.43	2667.67	4019.25	2535.5	3003.65	117161	558279	844145	965722	1.05048e+06	1.2398e+06	5176.1	1310.25	2667.11	1651.33
59	Phenylacetylagmatine	[M+H]+	249.17	202	no	102.536	476.912	6065.24	17412.9	34128.1	59531.9	74930.2	181942	126.811	130.216	432.653	191.833	307.231	244.94	381.562	481.685	551.453	573.416	6959.53	21174.6	32684.4	44289.8	64704	139944	495.705	595.737	221.856	391.911	486.963	198.787	528.119	625.87	314.32	914.729	5017.41	17880.2	30092.3	44822.2	61561	140889	841.978	76.9144	368.443	258.279
60	Coumaroylagmatine	[M+H]+	277.17	172/201	no	39292.5	116495	475618	359851	342246	248978	219450	408559	47486	40488.8	46337.6	80638.4	48416.3	105302	77675.4	132459	160542	194040	546978	390108	356881	312573	386393	523993	223391	202467	86628	97444.2	83184.4	80410.4	110324	255077	112750	121774	482141	369270	306206	300802	437182	439259	274427	64729	142961	88232.2
61	Feruloylagmatine	[M+H]+	307.18	190/215	no	2122.22	4914.38	38169.3	29469.7	20477.1	21412	18098.6	36154	1704.92	774.537	2296.97	2434.97	1762.15	5911.4	4276.19	9890.49	2569.66	8671.92	53668.5	35013.6	30241.5	29845.5	28898.4	50283.7	8198.91	3621.21	3879.28	4253.84	4862.6	5075.1	7540.44	14360.2	3861.12	8171.68	47539.9	37476.1	28862.7	29210.8	30628.7	42089.1	9155.19	2117.56	6271.79	4902.93
62	Phenylacetyl-Asp	[M-H]-	250.07	216	no	0	0	3247.02	2411.75	2557.11	3102.77	5603.77	30322.8	0	0	0	0	0	0	0	0	0	0	2707.78	3009.01	3413.36	2867.4	3782.68	45826.6	0	0	0	0	0	0	0	0	0	0	2412.79	3060.52	2037.85	3024.76	4867.76	34686.4	0	0	0	0
63	SA	[M-H]-	137.02	298	no	1415.14	633.14	5368.36	5150.2	7664.64	12384.8	13239.7	16478.3	1030.27	1395.91	2614.45	2782.61	2001.6	1552.63	1316.23	1632.68	1410.5	2416.2	10525.3	6834.72	10831.8	13975.7	18875.6	28565.2	1206.55	1464.5	3382.35	2227.54	2242.09	2323.22	1632.15	3298.38	1181.74	1425.67	8381	6057.17	9894.07	12924.8	14625	20656.5	696.558	1554.12	2757.78	2609.93
64	SGE	[M-H]-	299.08	216	no	0	0	3020.6	4963.06	7201.51	12446	9586.2	9183.79	0	0	0	0	0	0	0	0	0	3025.17	4791.15	7185.8	12943.8	14857.2	14378.9	11980.6	0	0	0	0	0	0	0	0	0	0	4802.82	6153.18	12241.5	14794.2	13510.2	9730.94	0	0	0	0
65	SAG	[M-H]-	299.08	170	no	26890.9	32799.8	28773.5	39155.8	45809.4	59777	62935.3	97779	26966	24802.5	21939.1	26513.1	26366.3	27264.1	27544.8	31160.2	21483.2	29079.3	30336.1	40535.3	64069.1	94648.1	120422	251283	20900.6	22336.9	23635.6	25846.6	25986.8	35513.3	26532.5	32556.3	21581.7	18862.2	26131	39403.5	73926.8	103355	111134	196542	24799	21791.3	25783.6	26659.1
66	2,5-DHBA Hex	[M-H]-	315.07	87	no	64805.8	73550.8	67235.2	73986.9	70810.1	80301	60326.1	72285.1	68339.5	68165	62565.2	60349.3	60267.2	73385.3	62416.8	69473.5	65336.7	66646.9	71221.6	67414	74806.3	67418.3	80896.4	101358	65906.3	60835.7	67303.3	63165.2	66852.6	70829.7	70986.2	71514	63140	56489.9	68770.7	59620.1	64642.2	74953.4	73387.4	86805.8	70809.1	67119.6	74207.8	71432.9
67	2,5-DHBA Pent	[M-H]-	285.06	150	no	963210	1.01554e+06	1.00496e+06	1.02909e+06	993641	1.10759e+06	926325	1.06481e+06	950681	951002	923894	911281	880361	1.02046e+06	886343	1.00117e+06	854497	873602	978668	927376	957991	912947	1.01115e+06	1.34539e+06	846352	818980	870518	854327	873309	974479	930673	1.00609e+06	886934	802821	957907	817228	912222	985815	964376	1.21178e+06	919474	872766	961474	965276
68	2,3-DHBA 3-Xyl	[M-H]-	285.06	176	no	29894.8	103757	31920.3	59130.4	37622.2	37366.2	22870.4	31730.8	29691.7	26041.3	24536.9	29305.8	38023.1	33216.9	27171.5	48731	19892	61173.2	23324.3	21467	41670.1	45351.4	57398.6	171190	18584.2	24538.1	17533.6	19523.3	16529.9	52049.4	32348.7	44630.2	20732.9	25083.9	25803.2	18055.2	29744.5	51031.7	22707.8	59363.3	37567.9	20330.5	29535.8	20916.3
69	Trihydroxy-octadecadienoic acid	[M-H]-	327.22	415/420	no	31430.5	51524.1	101484	89846.9	137311	214567	139717	490781	38285.1	38225.4	48203.3	49702.5	17667.6	65354.7	42969.1	45368.6	29034.1	64895.4	82051.4	84010.2	241223	116802	147468	566278	11868.8	17401.4	33093.7	37850.7	38174.7	34270.9	45318.2	41642.7	19453.5	112173	59776.7	59083.4	49066	42191.2	147634	237682	32938.4	23736.8	40233.2	64652.7
70	OPDA	[M-H]-	291.2	611	no	94721	42385.5	290960	104446	277912	295406	255472	433330	25029.8	27315.4	18122.6	32529.9	14909.8	30806.6	15153.5	54641.5	47561.4	42340	113127	51664.2	256620	152749	100717	552146	17747.7	14290.9	48754.2	30525.3	20731.3	24585.5	43657.8	65786.8	11911.4	22236.5	28657.2	32317.1	48336	154849	116888	285040	12634.8	27283.3	28884.1	57710.1
71	JA	[M-H]-	209.12	402	no	0	0	1711.45	3448.74	2883.72	4715.84	4916.07	5757.61	0	1608.93	0	0	0	0	0	241.583	0	917.95	4304.27	2717.78	5295.87	4477.36	6846.1	21246.7	0	637.211	887.717	0	0	0	256.629	837.16	0	1902.58	1616.09	1162.14	1509.58	3144.9	7440.54	21696.6	216.146	542.406	909.057	641.052
72	JA Glc	[M-H-C6H10O5]-	209.12	320	no	299.257	489.807	3690.42	6185.11	10328.6	11179.7	11486	9222.1	337.523	754.725	1536.99	978.443	965.543	1544.61	550.514	1212.8	350.293	678.695	3415.91	5228.48	18193.4	17631.6	21676.7	13433.3	0	259.919	1088.34	1875.24	1856.56	2453.41	1584.5	2659.37	200.934	1436.88	2093.9	3261.77	5668.53	10492.7	19446.7	17437.6	304.454	461.392	1321.25	1109.66
73	FerM	[M-H]-	309.1	275	no	21704.6	21472.8	23207.4	25330.3	20867.5	26723.1	32158.3	50736.7	20709.6	19585.3	21857.2	20499.2	20713.3	19816.8	19090.5	16109.1	17377.1	18517.2	22372.2	20916.9	22651.2	23139.3	29697.1	65926	16314.8	17214.4	18606.6	19359.8	19303.3	19135.2	20300.4	10496.1	17646.9	16384.8	19913.9	18459.6	22181.7	22445.2	32705.7	47773.6	17931.9	18984.9	19291.2	19793
74	G(8-O-4)FerM	[M-H]-	505.13	280/292	no	377876	352426	383080	377399	391940	430800	377555	429019	369833	364830	355143	341556	348495	370388	338749	368657	261117	286561	301426	305607	335843	304157	338691	420594	276980	260651	269684	276879	286283	303821	290185	315550	263072	250221	288572	268341	295118	305286	308165	349499	283232	280709	304623	304161
75	S(8-O-4)FerM	[M-H]-	535.15	273/278	no	38815.1	43740.1	43218.9	40278.1	47572.3	50856.3	45404.4	53023.1	39393.9	41786.7	40869	37933.4	36596.9	39854.4	38081	40813.6	36451.9	35913.9	39900.1	37924.3	45775.6	42949	48176.5	62934.5	34789.4	29172.8	35422.9	34658.3	32713.6	34391.8	34555.1	39411.1	31379.2	28709.5	33065.4	34631.5	36212.3	40619.6	40930	48942.9	35104.9	32361.5	35546.6	36635.8
76	G(8-5)FerM	[M-H]-	487.12	349	no	174774	164591	191394	194118	218200	252074	214771	262540	163700	153385	160426	150245	153101	170188	151723	171824	114806	131785	156936	164711	191072	164671	190705	287826	116245	110135	120200	123786	127218	135411	124358	149197	115850	112004	137857	145854	163384	167807	177981	233229	118901	120486	136777	138675
77	5HO-FerM	[M-H]-	325.06	234	yes	31137.1	37762.7	10027.9	36359.8	35149	52667	38530.8	46209.2	35713	30107.1	33858.2	30318	28941.5	29052.9	37205	37144.9	25207.8	33030.5	17556	43183.4	27649.5	33849.4	36654.5	65201.1	19498.8	20610.9	25977.4	25572.2	34243.2	31329.6	25722.7	33218.3	49704.6	37490.7	46457	43806.8	54567.5	43820.1	44185.9	64171.2	27368.7	27050.8	27566.2	33707.3
78	SinM	[M-H]-	339.07	278	yes	3.5256e+06	3.50683e+06	3.66101e+06	3.46968e+06	3.57123e+06	4.00679e+06	3.65749e+06	3.98008e+06	3.40135e+06	3.34143e+06	3.54782e+06	3.38102e+06	3.36681e+06	3.43017e+06	3.59446e+06	3.79921e+06	3.5254e+06	3.73377e+06	3.44716e+06	3.8218e+06	3.81659e+06	3.70459e+06	3.87036e+06	4.26468e+06	3.25249e+06	3.31804e+06	3.47197e+06	3.46565e+06	3.66333e+06	3.54997e+06	3.4351e+06	3.62944e+06	3.64721e+06	3.18989e+06	3.63964e+06	3.57618e+06	3.77787e+06	3.54374e+06	3.52765e+06	3.73901e+06	3.26938e+06	3.32949e+06	3.28332e+06	3.45072e+06
79	G(8-O-4)SinM	[M-H]-	535.15	309/324	no	48943.9	50584.6	51102.8	48701.7	50456.1	59294.2	49716.3	55220.8	43949.6	44423.9	42292.5	39254	41209.3	42763.8	41212	44908.1	36467	35350.9	44818.1	42019.9	48645.9	45073.3	44849.9	66924.5	35025.4	33181.2	33470.1	35705.4	34563.8	37344	36809.2	40368.8	34642.4	32967.8	39020.5	38307.8	40952.6	41448	41970.4	50919.5	34096.3	30867.5	37943.5	37172.7
80	SinGlc	[M-H]-	385.11	216/224	no	168344	261719	299107	334516	246555	212893	132425	115297	159825	229425	222974	157806	264797	340197	402610	294566	258244	283991	360277	336960	273915	213134	165311	154326	238220	264338	294126	258203	253699	361910	553565	320078	300723	253989	357598	304902	276128	223584	150097	138776	195400	240728	244448	206374
81	DiSinGlc	[M-H]-	591.17	318	yes	74055.4	68533.6	62901.6	87206.8	89260.1	101669	82831.7	73062.3	67770.6	59203.3	61149.2	73237.2	63640.6	84784.1	75695.8	85786	110160	96795.2	81362.8	105672	109824	109414	122288	108581	75472.3	63962.1	78362.9	75141.6	75970.8	79743.2	76855.8	91445	97029.7	64102.9	91947.6	89915.6	97930.6	94589.9	92792.2	84893.3	81352.7	72949.1	69103.9	73927.3
82	K 3-Rha-7-Rha	[M-H]-	577.16	283	yes	415257	390974	435244	415929	378549	404165	392323	410532	417258	357976	423169	369461	427990	505121	405033	471557	314713	280783	274941	281621	268979	264395	294100	350569	176925	193777	209809	220230	231784	246441	292295	354713	418927	382654	394955	340748	384910	365916	374389	426292	259357	245780	272325	308306
83	K 3-Glc-7-Rha	[M-H]-	593.15	259	yes	269084	232289	279089	248511	215373	278752	251016	249301	252562	211523	243067	216660	235996	286906	257339	389933	176354	168702	156738	180030	161094	152785	165182	203184	95756.1	105318	118264	142234	151552	165115	193374	300398	236765	193467	223400	189465	233982	222585	220671	250583	138855	135814	155235	183980
84	Q 3-Glc-7-Rha	[M-H]-	609.15	242	no	60464.8	55266.9	38713.6	61051.3	55205.6	59913.1	53528.5	53114.8	59808.5	50266.7	57829.3	49225.7	59029	62138.4	57031.2	68275.5	36067.3	35482.6	32914.4	36143.7	34450.9	34234	32131.2	48405.2	20394.4	20893.4	24080.8	24666.4	29389.3	33137.3	34588	51213.6	45404	37320.1	42782.7	40680.6	49384.8	46803.8	46626.5	59608.1	27720.3	28184.1	33742.6	36999.6
85	K 3-Rha-Glc-7-Rha	[M-H]-	739.21	227	yes	341207	310713	355659	328177	306200	364314	332141	335847	303769	258406	298408	266853	275838	334823	307958	393855	243589	245780	207917	256608	238382	226596	243865	298408	128909	143968	167316	182981	187246	200181	224357	291797	322592	270880	309112	270742	313053	284472	285517	318742	180473	168884	190817	221450
86	Q 3-Deoxyhex-Hex-7-Deoxyhex	[M-H]-	755.2	216	no	59052.7	58145.5	43672.1	54512.8	57611.5	62269.9	58047.5	56446.7	53921.9	48353.3	54541.4	47145.3	49633.6	57265.4	52953.4	53224.9	36790.4	34651.6	37725.5	36027.5	33336.7	35115.3	38782.8	48075.1	19581.1	20764.3	23308.4	22642.3	25721.5	27417.4	27654.4	32346.5	42421.2	37965.1	43841.6	38097.1	45172.3	39069.7	43957.2	49213.3	29759.4	27969.4	31274.6	29990.9
87	K 3-Glc-Glc-7-Rha	[M-H]-	755.2	251	no	40553.8	39451.9	51533.3	42765.4	38536.1	47967.7	48013.6	53910.6	39424.5	35834.5	35559.2	30498.5	35831.2	38618.4	37323.1	28715.4	29796.2	24132.7	27851	31588.7	27136.7	24718.7	30125.9	36456.4	18957.6	20525.2	21951.5	21828.7	20938.4	21558.6	23419.7	23772.7	29512.1	27661.5	34256.5	28361.6	40253	35872.5	38211.1	42175.2	19486.8	18226.5	23608.7	25857.6
88	At-NCC1	[M-H]-	791.31	339	no	2627.9	4735.68	4128.41	14344.6	26869.6	72560.9	95788.9	219743	6835.76	6984.73	4923.58	7103.23	8873.67	13154.2	13296.3	14778.8	20275.1	17220.2	12961.9	38588.1	31439.4	107997	151001	474972	29259.5	25205	34821.5	35265.8	36875.5	40388	43865.9	67917.4	35871.9	45734	43057.1	53450.8	84234.8	115281	218345	603377	34427.5	23585.1	28948.8	31004.8
89	At-NCC4	[M+H]+	807.34	366	no	0	0	0	1002.6	3214.26	11643.3	18172.5	77438.2	0	0	0	0	0	0	0	0	0	0	0	1624.49	4716.55	18746.6	40961.9	186731	0	0	0	0	0	0	0	2560.05	0	0	0	2591.03	8667.19	18930.3	42572.6	190248	0	0	0	0
90	UNK-1	[M+H]+	187.09	222	no	0	0	7894.73	24993	77189.2	156715	194772	190480	0	0	0	0	0	0	0	0	0	0	7893.17	32138.7	86803.2	139976	227873	336441	0	0	0	0	0	0	0	0	0	0	3081.78	29162.2	75230.6	143223	197359	277116	0	0	0	0
91	UNK-2	[M+H]+	249.09	180	no	31899.4	46681.3	44607	60591.7	73159.8	93050.7	75430.5	106271	30565.9	32257.6	34656.6	33396.5	32516.1	38906.9	36265.2	45531.3	36761.6	52357.8	47625.7	60581.8	90497.7	110734	125068	174847	35257.1	40595.5	33418.4	37642.2	35297.3	42564.9	41747.1	46019.5	30620.7	32656.2	45569.4	58551.1	108250	114981	103943	147805	34230.8	33816	35500.5	32466.3
92	UNK-3	[M-H]-	337.1	166	no	2784.11	5042.93	4696.39	10375.5	12230.7	15504.7	13293	24965.3	2706.08	3039.03	3674	2145.16	3448.31	3591.69	5500.65	4700.91	6718.31	7716.73	9212.56	14396.2	13447.3	20673.2	22551.1	39914	5400.05	6655.82	5255.47	8000.7	5971.37	8352.64	8729.4	6512.36	4971.93	5587.75	10298.9	13765.4	18274.1	19715.2	21571.8	43877.8	5354.49	4146.31	5717.94	4732.45
93	UNK-4	[M-H]-	338.09	175	no	1650.01	2184.06	3753.96	6876.95	11444.9	18656.5	19829.2	35762.1	840.448	599.103	1371.4	1568.85	962.944	1598.63	1240.2	717.969	1622.92	2291.91	4071.69	9442.92	13455.2	16228.4	17919.9	39747.9	1442.66	1109.28	1923.32	1569.8	1046.01	1243.57	1627.37	1777.22	1480.09	2092.13	3474.5	6818.38	12260.1	14933.6	19036.2	37215.5	1480.03	1264.32	2256.77	1219.24
94	UNK-5	[M-H]-	352.1	224	no	21460	26465.2	30292.7	47471.5	72616.5	95189.6	105183	224806	19513.3	21774	21169.8	20065.9	19086	19930.8	18839.3	25155.7	25285.1	24021.9	31201.6	48771.1	77808.1	92541.7	106406	255160	20630.3	20586.6	20295.1	21319.1	20594.7	19987.5	21103.9	22109.6	20680.2	17909.5	33361	47181.6	68207.4	93495.6	124287	258907	20723	22932.2	28649.1	22477.9
95	UNK-6	[M+H]+	192.07	406	no	0	0	0	0	539.745	3812.18	14044.1	68833.8	0	0	0	0	0	0	0	0	0	0	0	0	0	3082.79	10398.8	50398.3	0	0	0	0	0	0	0	0	0	0	0	0	0	2297.57	11744.8	45852.1	0	0	0	0
96	UNK-7	[M+H]+	192.07	366	no	0	0	0	0	0	1228	1796.06	20308.4	0	0	0	0	0	0	0	0	0	0	0	0	0	634.199	2259.01	19685.8	0	0	0	0	0	0	0	0	0	0	0	0	0	826.534	3383.9	17887.9	0	0	0	0
97	UNK-8	[M+H]+	206.08	486	no	0	0	0	0	2424.96	10207.2	18487.9	57317.4	0	0	0	0	0	0	0	0	0	0	0	0	2465	7114.44	18536.7	59547.1	0	0	0	0	0	0	0	0	0	0	0	0	1404.26	7855.82	22276.9	66296.9	0	0	0	0
98	UNK-9	[M+H]+	217.04	441	no	0	0	0	0	0	20009.4	70257.3	336555	0	0	0	0	0	0	0	0	0	0	0	0	0	13175.4	61537.5	336731	0	0	0	0	0	0	0	0	0	0	0	0	1935.18	20629.6	67995.3	390779	0	0	0	0
99	UNK-10	[M+H]+	308.13	94	no	0	0	0	2831.2	18108.6	38960.6	52898.6	120046	0	0	0	0	0	0	0	0	0	0	0	972.328	27971.1	66302.9	96651.4	297943	0	0	0	0	0	0	0	0	0	0	0	2255.57	28665.2	70286	83352.4	184971	0	0	0	0
100	UNK-11	[M-H]-	339.11	365/380	no	143982	147490	162039	151988	173130	204546	171794	259042	114238	113005	112897	95255.1	96126.3	124030	105593	129703	100544	109742	124768	129358	166063	155878	159395	288629	95730.1	81681.5	96163.6	95989.9	90860.8	99486.2	103864	107168	99792.9	98287	108050	104859	121319	126826	137935	215829	89233.8	88422.3	104338	98290.5
101	UNK-12	[M+H]+	249.13	159	no	0	0	0	0	0	1148.99	2995.69	30026.2	0	0	0	0	0	0	0	0	0	0	0	0	964.602	2248.57	5395.9	58693.3	0	0	0	0	0	0	0	0	0	0	0	0	744.497	2309.64	6757.15	56410.2	0	0	0	0
102	UNK-13	[M+H]+	291.04	305	no	0	0	1781.86	7068.67	13260.6	18785.8	22938.3	40551	0	0	0	0	0	0	0	0	0	0	1655.92	7816.19	13315.4	17457.9	22732.5	46729.3	0	0	0	0	0	0	0	0	0	0	1248	7302.97	14841.7	16897.6	22713.1	41571.6	0	0	0	0
103	UNK-14	[M-H]-	284.12	60	no	6592.75	10235.6	38737.9	55325.5	88006.6	130457	148937	200132	4468.28	6816.57	10935.1	11006.8	9676.02	9973.2	7326.4	11858.9	7495.95	9530.43	29554.4	57509	88169.1	100592	126345	199518	5514.33	6326.06	10186.7	11339.6	9702.21	7952.73	8365.35	13460	5564.5	7138.59	29627.6	55467.7	83927.6	111762	140109	191205	4348.13	6857.48	10609.1	10022.5
104	UNK-15	[M+H]+	408.07	273	no	0	0	2824.5	13215.5	28953.5	47992.4	65990.9	111008	0	0	0	0	0	0	0	0	0	0	1940.61	15891	32790.4	49947.6	69076	129302	0	0	0	0	0	0	0	0	0	0	2475.8	14759.8	30204.2	46502.9	71992.5	113370	0	0	0	0
105	UNK-16	[M-H]-	346.05	295	no	391.813	355.774	12563.4	37410	58453	72903.3	71037.6	74224	504.362	550.886	252.151	262.657	347.954	249.875	256.387	703.22	413.234	314.57	10126.5	43813	60720.1	64615.6	58590.8	84002.4	446.424	381.236	336.206	716.148	427.204	320.253	782.748	519.531	229.752	418.886	9033.78	40450.2	57105.4	70270.5	67160.4	77239.5	327.946	639.316	336.79	293.112
106	UNK-17	[M-H]-	319.09	158	no	3364.58	4863.17	4971.66	14277	41465.1	84187.4	115845	217665	2115.04	3279.17	3353.21	4481.89	4502.59	4356.91	4549.4	5526.9	4980.51	4997.85	7007.25	19432.9	41295.4	73073.8	106159	261585	4331.7	4075.71	4118.46	4173.89	4794.31	3171.87	5422.18	4527.18	4994.81	4978.43	6871.29	18271.4	42331.9	77802.6	113887	243788	5885.31	2700.11	5074.12	4136.91
107	UNK-18	[M-H]-	255.14	201	no	0	0	874.414	1729.47	4062.02	9919.62	14246.6	31836.3	0	0	0	0	0	0	0	0	0	0	1193.84	2649.53	5097.57	6843.47	10066.1	34320.2	0	0	0	0	0	0	0	0	0	0	926.128	2213.1	5064.51	6759.54	12294.5	33862.9	0	0	0	0
108	UNK-19	[M-H]-	365.13	201	no	2529.39	2190.52	3008.49	9075.49	36584.4	58756.6	68535.7	121837	1482.3	2029.02	1639.74	890.861	1828.9	1990.55	1800.56	1506.39	1993.5	2755.52	2773.88	9974.95	47702.1	38538.8	64279.2	146815	1579.63	996.643	1976.94	2664.77	1789.03	1378.61	3080.64	2698.25	1732.8	2112.27	2344.69	7079.05	20162.4	33579	49393.9	102841	1082.42	1037.27	1404.27	2086.43
109	UNK-20	[M-H]-	279.09	320	no	2423.4	1539.56	2057.34	1854.99	2035.21	6370.68	12091.8	51511.3	2189.74	1036.81	1033.33	2264.57	1231.45	2520.05	2295	1863.85	2128.08	2170.72	1860.77	2170.79	4019.46	5410.15	12298.1	87637.1	1421.44	1784.24	1322.33	1554.94	1431.59	3067.77	1739.63	1168.01	1573.65	1456.54	1953.91	1559.14	2353.03	5585.52	11666.4	65900.9	1487.14	1763.39	1819.46	1756.7
110	UNK-21	[M-H]-	368.1	216	no	0	0	0	0	0	0	3361.32	58911.2	0	0	0	0	0	0	0	0	0	0	0	0	0	0	2857.78	62682.6	0	0	0	0	0	0	0	0	0	0	0	0	0	0	2930.31	52955.7	0	0	0	0
111	UNK-22	[M-H]-	484.15	192/197	no	0	0	7106.89	17132.8	33270.8	44706.4	47903.8	103184	0	0	0	0	0	0	0	0	0	0	6904.64	21711.3	35136.5	41770.2	51313.4	115717	0	0	0	0	0	0	0	0	0	0	5625.31	20173.2	37806.8	40077.9	50642.9	108513	0	0	0	0
112	UNK-23	[M-H]-	484.15	230/235	no	0	0	0	22859.9	43065.4	59660.3	71553.4	141703	0	0	0	0	0	0	0	0	0	0	9512.69	28599.2	50769.8	60579.2	72256.7	163123	0	0	0	0	0	0	0	0	0	0	8445.83	26404	47213.2	55194.7	68222.6	149029	0	0	0	0
113	UNK-24	[M-H]-	500.14	242/247	no	0	0	0	0	0	0	0	187527	0	0	0	0	0	0	0	0	0	0	0	0	0	0	0	132412	0	0	0	0	0	0	0	0	0	0	0	0	0	0	0	110020	0	0	0	0
[truncated: 4 more columns]
