# Supplementary material for: Sustained mitogen-activated protein kinase activation reprograms defense metabolism and phosphoprotein profile in Arabidopsis thaliana
Source: Front Plant Sci. 2014 Oct 20;5:554. doi: 10.3389/fpls.2014.00554 (PMC4202796; doi:10.3389/fpls.2014.00554)
Supplement: Supplementary file 3 [file Presentation3.ZIP › SUPPTAB_S20 Global Parent Mass List-1.xlsx]

## Sheet: Table S20
SUPPL TABLE S20: Global Parent Masses used for targeted proteomics
Mass	Start (min)	End (min)		Mass	Start (min)	End(min)
729.876	5	300		731.436	5	300
732.925	5	300		733.383	5	300
742.433	5	300		765.371	5	300
802.377	5	300		810.976	5	300
831.95	5	300		872.472	5	300
880.428	5	300		884.994	5	300
920.044	5	300		931.042	5	300
936.508	5	300		946.007	5	300
950.522	5	300		980.003	5	300
991.021	5	300		995.089	5	300
1000.09	5	300		1002.04	5	300
1009.09	5	300		1017.99	5	300
1135.03	5	300		1142.55	5	300
1142.55	5	300		1142.56	5	300
1173.52	5	300		1176.56	5	300
1187.48	5	300		1187.48	5	300
1219.5	5	300		1219.5	5	300
1260.6	5	300		1265.59	5	300
1265.6	5	300		1265.6	5	300
1270.65	5	300		1273.67	5	300
1280.63	5	300		1310.58	5	300
1310.58	5	300		1318.7	5	300
1318.7	5	300		1318.7	5	300
1318.71	5	300		1318.71	5	300
1318.71	5	300		1318.71	5	300
1332.62	5	300		1338.64	5	300
1338.64	5	300		1338.64	5	300
1338.64	5	300		1343.58	5	300
1362.58	5	300		1362.59	5	300
1362.59	5	300		1362.59	5	300
1362.59	5	300		1362.59	5	300
1378.63	5	300		1378.63	5	300
1427.62	5	300		1459.64	5	300
1461.67	5	300		1461.67	5	300
1461.67	5	300		1490.68	5	300
1490.68	5	300		1490.68	5	300
1493.64	5	300		1493.64	5	300
1542.69	5	300		1548.7	5	300
1548.7	5	300		1548.7	5	300
1572.75	5	300		1578.68	5	300
1578.68	5	300		1578.68	5	300
1578.68	5	300		1578.68	5	300
1578.69	5	300		1578.69	5	300
1578.69	5	300		1584.77	5	300
1584.77	5	300		1584.78	5	300
1584.78	5	300		1593.75	5	300
1593.75	5	300		1593.75	5	300
1593.75	5	300		1593.75	5	300
1593.75	5	300		1593.76	5	300
1593.76	5	300		1593.76	5	300
1593.76	5	300		1593.76	5	300
1598.75	5	300		1598.76	5	300
1608.71	5	300		1651.74	5	300
1654.73	5	300		1654.74	5	300
1654.74	5	300		1654.74	5	300
1654.74	5	300		1654.74	5	300
1658.65	5	300		1658.65	5	300
1658.66	5	300		1658.66	5	300
1669.8	5	300		1680.86	5	300
1704.8	5	300		1704.8	5	300
1704.8	5	300		1704.8	5	300
1708.86	5	300		1708.86	5	300
1708.86	5	300		1708.86	5	300
1708.86	5	300		1708.87	5	300
1708.87	5	300		1708.87	5	300
1708.87	5	300		1726.69	5	300
1726.7	5	300		1726.7	5	300
1726.7	5	300		1726.7	5	300
1726.71	5	300		1757.8	5	300
1757.8	5	300		1768.77	5	300
1768.77	5	300		1782.85	5	300
1782.85	5	300		1784.77	5	300
1788.73	5	300		1788.73	5	300
1788.73	5	300		1788.73	5	300
1788.73	5	300		1807.87	5	300
1807.87	5	300		1807.87	5	300
1820.88	5	300		1820.88	5	300
1820.88	5	300		1820.88	5	300
1838.75	5	300		1838.75	5	300
1838.76	5	300		1838.76	5	300
1838.76	5	300		1838.76	5	300
1858.89	5	300		1878.84	5	300
1912.89	5	300		1923.86	5	300
1923.86	5	300		1923.89	5	300
1923.89	5	300		1923.89	5	300
1923.89	5	300		1923.89	5	300
1923.89	5	300		1927.87	5	300
1927.88	5	300		1927.88	5	300
1927.88	5	300		1927.88	5	300
1929.84	5	300		1929.85	5	300
1933.88	5	300		2002.89	5	300
2005.91	5	300		2005.91	5	300
2005.91	5	300		2005.91	5	300
2005.91	5	300		2031.86	5	300
2031.86	5	300		2031.86	5	300
2031.86	5	300		2031.86	5	300
2031.86	5	300		2031.86	5	300
2031.87	5	300		2032.95	5	300
2035.04	5	300		2062	5	300
2062	5	300		2062	5	300
2062.01	5	300		2062.01	5	300
2067.93	5	300		2091.9	5	300
2091.9	5	300		2091.91	5	300
2091.91	5	300		2091.91	5	300
2091.91	5	300		2091.91	5	300
2091.91	5	300		2091.91	5	300
2091.91	5	300		2091.91	5	300
2091.91	5	300		2091.91	5	300
2091.92	5	300		2111.83	5	300
2111.83	5	300		2121.99	5	300
2121.99	5	300		2121.99	5	300
2121.99	5	300		2121.99	5	300
2122	5	300		2122	5	300
2122	5	300		2171.15	5	300
2171.15	5	300		2171.15	5	300
2171.15	5	300		2171.15	5	300
2171.16	5	300		2171.16	5	300
2171.16	5	300		2171.16	5	300
2171.16	5	300		2171.16	5	300
2196.09	5	300		2209.99	5	300
2210.01	5	300		2212.07	5	300
2212.07	5	300		2212.07	5	300
2212.07	5	300		2212.08	5	300
2212.08	5	300		2212.08	5	300
2233.02	5	300		2233.02	5	300
2233.02	5	300		2308	5	300
2308.01	5	300		2318.08	5	300
2337.11	5	300		2350.07	5	300
2350.07	5	300		2350.07	5	300
2350.08	5	300		2350.08	5	300
2350.08	5	300		2350.08	5	300
2350.08	5	300		2350.08	5	300
2374.09	5	300		2374.09	5	300
2374.09	5	300		2374.1	5	300
2374.1	5	300		2376.11	5	300
2376.11	5	300		2376.11	5	300
2376.12	5	300		2376.12	5	300
2378.96	5	300		2378.97	5	300
2378.97	5	300		2378.97	5	300
2381.11	5	300		2381.11	5	300
2381.11	5	300		2381.11	5	300
2381.12	5	300		2381.12	5	300
2381.12	5	300		2381.12	5	300
2381.12	5	300		2381.12	5	300
2381.12	5	300		2389.12	5	300
2389.12	5	300		2390.04	5	300
2390.1	5	300		2398.04	5	300
2398.05	5	300		2398.05	5	300
2398.06	5	300		2407.22	5	300
2407.22	5	300		2407.22	5	300
2407.22	5	300		2407.22	5	300
2407.23	5	300		2413.03	5	300
2427.09	5	300		2427.09	5	300
2427.09	5	300		2427.09	5	300
2427.09	5	300		2427.1	5	300
2427.1	5	300		2427.1	5	300
2427.1	5	300		2427.11	5	300
2461.08	5	300		2461.08	5	300
2461.08	5	300		2461.08	5	300
2461.08	5	300		2461.09	5	300
2461.09	5	300		2462.14	5	300
2462.15	5	300		2462.15	5	300
2467.04	5	300		2467.05	5	300
2497.14	5	300		2497.14	5	300
2497.14	5	300		2497.15	5	300
2497.15	5	300		2497.15	5	300
2497.15	5	300		2497.15	5	300
2497.15	5	300		2497.15	5	300
2497.15	5	300		2497.15	5	300
2497.16	5	300		2497.16	5	300
2497.17	5	300		2519.2	5	300
2519.21	5	300		2519.21	5	300
2519.21	5	300		2519.21	5	300
2519.21	5	300		2519.21	5	300
2519.21	5	300		2519.21	5	300
2519.22	5	300		2519.22	5	300
2519.22	5	300		2519.22	5	300
2519.22	5	300		2519.22	5	300
2519.23	5	300		2537.21	5	300
2537.21	5	300		2537.21	5	300
2537.22	5	300		2540.14	5	300
2540.14	5	300		2562.17	5	300
2565.12	5	300		2565.12	5	300
2577.11	5	300		2577.11	5	300
2577.11	5	300		2577.11	5	300
2577.11	5	300		2577.12	5	300
2577.12	5	300		2577.12	5	300
2577.12	5	300		2577.12	5	300
2577.12	5	300		2577.12	5	300
2601.06	5	300		2601.06	5	300
2601.06	5	300		2601.07	5	300
2601.07	5	300		2601.07	5	300
2601.07	5	300		2615.04	5	300
2615.04	5	300		2615.05	5	300
2627.06	5	300		2627.06	5	300
2627.07	5	300		2627.07	5	300
2627.07	5	300		2627.07	5	300
2627.07	5	300		2627.07	5	300
2627.07	5	300		2627.08	5	300
2640.25	5	300		2640.26	5	300
2640.26	5	300		2640.27	5	300
2640.27	5	300		2647.39	5	300
2648.51	5	300		2648.51	5	300
2648.52	5	300		2648.52	5	300
2648.52	5	300		2683.14	5	300
2683.15	5	300		2683.15	5	300
2695.29	5	300		2695.29	5	300
2695.29	5	300		2695.29	5	300
2695.3	5	300		2695.3	5	300
2695.3	5	300		2739.43	5	300
2773.2	5	300		2773.2	5	300
2773.2	5	300		2773.21	5	300
2773.21	5	300		2773.21	5	300
2773.21	5	300		2773.21	5	300
2773.21	5	300		2773.21	5	300
2773.21	5	300		2773.22	5	300
2773.22	5	300		2773.22	5	300
2773.22	5	300		2800.32	5	300
2870.24	5	300		2893.46	5	300
2932.45	5	300		2932.46	5	300
2990.12	5	300		2990.12	5	300
2990.13	5	300		2990.13	5	300
2990.13	5	300		2990.13	5	300
2990.13	5	300		2990.13	5	300
2990.13	5	300		2990.13	5	300
2990.13	5	300		2990.14	5	300
2990.14	5	300		2990.14	5	300
2990.14	5	300		2990.14	5	300
2990.14	5	300		2990.14	5	300
2990.14	5	300		2990.14	5	300
2990.15	5	300		2996.42	5	300
3043.36	5	300		3048.44	5	300
3048.45	5	300		3048.45	5	300
3048.45	5	300		3048.46	5	300
3070.09	5	300		3076.39	5	300
3076.39	5	300		3076.4	5	300
3080.34	5	300		3080.34	5	300
3103.42	5	300		3103.45	5	300
3151.46	5	300		3151.46	5	300
3151.47	5	300		3151.47	5	300
3151.47	5	300		3165.53	5	300
3165.53	5	300		3165.53	5	300
3165.53	5	300		3165.53	5	300
3165.53	5	300		3165.54	5	300
3165.54	5	300		3188.32	5	300
3188.32	5	300		3188.32	5	300
3188.32	5	300		3188.32	5	300
3188.33	5	300
